# Supplementary material for: Assigning and visualizing germline genes in antibody repertoires
Source: Philos Trans R Soc Lond B Biol Sci. 2015 Sep 5;370(1676):20140240. doi: 10.1098/rstb.2014.0240 (PMC4528417; doi:10.1098/rstb.2014.0240)
Supplement: IgSCUEAL [file rstb20140240supp1.zip]

Archive with 124 entries (107 files):
- IgSCUEAL-master/AuxBF/
- IgSCUEAL-master/AuxBF/MergeVRegionAlignments.bf
- IgSCUEAL-master/AuxBF/PatchAlignmentsTogether.bf
- IgSCUEAL-master/AuxBF/SplitIMGTV.bf
- IgSCUEAL-master/AuxBF/ThreadNucOntoAA.bf
- IgSCUEAL-master/AuxBF/ThreadNucOntoAA_with_alleles.bf
- IgSCUEAL-master/AuxBF/TranslateIMGTJ.bf
- IgSCUEAL-master/Configs/
- IgSCUEAL-master/Configs/Annotators/
- IgSCUEAL-master/Configs/Annotators/generic_annotator.ibf
- IgSCUEAL-master/Configs/Annotators/IGH.ibf
- IgSCUEAL-master/Configs/Annotators/IGH-full.ibf
- IgSCUEAL-master/Configs/Annotators/IGH-full-orf.ibf
- IgSCUEAL-master/Configs/Annotators/macaque-IGH-full-orf.ibf
- IgSCUEAL-master/Configs/settings.ibf
- IgSCUEAL-master/Configs/settings_IGH.ibf
- IgSCUEAL-master/Configs/settings_IGH-full.ibf
- IgSCUEAL-master/Configs/settings_IGH-full-orf.ibf
- IgSCUEAL-master/Configs/settings_macaque-IGH-full-orf.ibf
- IgSCUEAL-master/data/
- IgSCUEAL-master/data/HumanIGH.nex
- IgSCUEAL-master/data/HumanIGH.nex.labels
- IgSCUEAL-master/data/HumanIGH-full.nex
- IgSCUEAL-master/data/HumanIGH-full.nex.ancestors
- IgSCUEAL-master/data/HumanIGH-full.nex.labels
- IgSCUEAL-master/data/HumanIGH-full-orf.nex
- IgSCUEAL-master/data/HumanIGH-full-orf.nex.ancestors
- IgSCUEAL-master/data/HumanIGH-full-orf.nex.json
- IgSCUEAL-master/data/HumanIGH-full-orf.nex.labels
- IgSCUEAL-master/data/MacaqueIGH-full-orf.nex
- IgSCUEAL-master/data/MacaqueIGH-full-orf.nex.ancestors
- IgSCUEAL-master/data/MacaqueIGH-full-orf.nex.json
- IgSCUEAL-master/data/MacaqueIGH-full-orf.nex.labels
- IgSCUEAL-master/HBF/
- IgSCUEAL-master/HBF/chooseGeneticCode.def
- IgSCUEAL-master/HBF/ComparisonScanner.bf
- IgSCUEAL-master/HBF/GA_CHC_2_new.ibf
- IgSCUEAL-master/HBF/GASP_Postprocessor.bf
- IgSCUEAL-master/HBF/I_am_the_aligner.bf
- IgSCUEAL-master/HBF/Map2Reference.bf
- IgSCUEAL-master/HBF/ModelFitter.ibf
- IgSCUEAL-master/HBF/MPI_Wrapper.bf
- IgSCUEAL-master/HBF/Private/
- IgSCUEAL-master/HBF/Private/.DS_Store
- IgSCUEAL-master/HBF/Private/FindSequencesWithFrameshifts.bf
- IgSCUEAL-master/HBF/Private/GenerateLabels.bf
- IgSCUEAL-master/HBF/Private/ListAvailableSubtypes.bf
- IgSCUEAL-master/HBF/SingleSequenceScan2.bf
- IgSCUEAL-master/HBF/utils.ibf
- IgSCUEAL-master/HumanLambda/
- IgSCUEAL-master/HumanLambda/lambda_J_unaligned.fas
- IgSCUEAL-master/HumanLambda/lambda_V_IGMT_aa.txt
- IgSCUEAL-master/HumanLambda/lambda_V_unaligned.fas
- IgSCUEAL-master/python/
- IgSCUEAL-master/python/AlignmentDistanceToSeq.py
- IgSCUEAL-master/python/ClonotypeProcessor.py
- IgSCUEAL-master/python/ClonotypeToReferenceComp.py
- IgSCUEAL-master/python/ClusterDistances.py
- IgSCUEAL-master/python/ClusterJSON2FASTA.py
- IgSCUEAL-master/python/IgPostProcessor.py
- IgSCUEAL-master/README.md
- IgSCUEAL-master/Simon/
- IgSCUEAL-master/Simon/errors.log
- IgSCUEAL-master/Simon/evaluation_sim0.html
- IgSCUEAL-master/Simon/evaluation_sim1.html
- IgSCUEAL-master/Simon/evaluation_sim1_50.html
- IgSCUEAL-master/Simon/messages.log
- IgSCUEAL-master/Simon/sim0.fas
- IgSCUEAL-master/Simon/sim0.igscueal.tsv
- IgSCUEAL-master/Simon/sim0.rearrangements.tsv
- IgSCUEAL-master/Simon/sim0_igscueal_full.txt
- IgSCUEAL-master/Simon/sim1.fas
- IgSCUEAL-master/Simon/sim1_50.fas
- IgSCUEAL-master/Simon/sim1_50_igscueal_full_edit.txt
- IgSCUEAL-master/Simon/sim1_igscueal_full.txt
- IgSCUEAL-master/Simon/sim1-test.json
- IgSCUEAL-master/Simon/sim1-test.json.lf
- IgSCUEAL-master/test/
- IgSCUEAL-master/test/ighv_imgt_aa.txt
- IgSCUEAL-master/test/issue3.txt
- IgSCUEAL-master/test/issue4/
- IgSCUEAL-master/test/issue4/CDR1.fas
- IgSCUEAL-master/test/issue4/CDR1.fas.aligned
- IgSCUEAL-master/test/issue4/CDR2.fas
- IgSCUEAL-master/test/issue4/CDR2.fas.aligned
- IgSCUEAL-master/test/issue4/CDR3.fas
- IgSCUEAL-master/test/issue4/CDR3.fas.aligned
- IgSCUEAL-master/test/issue4/FR1.fas
- IgSCUEAL-master/test/issue4/FR1.fas.aligned
- IgSCUEAL-master/test/issue4/FR2.fas
- IgSCUEAL-master/test/issue4/FR2.fas.aligned
- IgSCUEAL-master/test/issue4/FR3.fas
- IgSCUEAL-master/test/issue4/FR3.fas.aligned
- IgSCUEAL-master/test/issue4/J.fas
- IgSCUEAL-master/test/issue4/J.fas.aligned
- IgSCUEAL-master/test/issue5.fas
- IgSCUEAL-master/test/issue7.fasta
- IgSCUEAL-master/test/PMID-25348152.fasta
- IgSCUEAL-master/test/PMID-25348152.IGK.tsv
- IgSCUEAL-master/TopLevel/
- IgSCUEAL-master/TopLevel/BuildUpReferenceAlignment.bf
- IgSCUEAL-master/TopLevel/InPlaceScreen.bf
- IgSCUEAL-master/TopLevel/InPlaceScreenSimMPI.bf
- IgSCUEAL-master/TopLevel/MakeReferenceAlignment.bf
- IgSCUEAL-master/TopLevel/MPIScreenFASTA.bf
- IgSCUEAL-master/TopLevel/MPIScreenInPlace.bf
- IgSCUEAL-master/TopLevel/ScreenSequenceFromAlignment.bf
- IgSCUEAL-master/viz/
- IgSCUEAL-master/viz/.DS_Store
- IgSCUEAL-master/viz/apps/
- IgSCUEAL-master/viz/apps/.DS_Store
- IgSCUEAL-master/viz/apps/multiple-tree.html
- IgSCUEAL-master/viz/apps/rearrangement-viewer.html
- IgSCUEAL-master/viz/apps/single-sequence.html
- IgSCUEAL-master/viz/data/
- IgSCUEAL-master/viz/data/.DS_Store
- IgSCUEAL-master/viz/data/HumanIGH.json
- IgSCUEAL-master/viz/js/
- IgSCUEAL-master/viz/js/underscore-min.js
- IgSCUEAL-master/viz/js/underscore-min.map
- IgSCUEAL-master/viz/test-data/
- IgSCUEAL-master/viz/test-data/IGH.json
- IgSCUEAL-master/viz/test-data/PW57.tsv
- IgSCUEAL-master/viz/test-data/S22-IGH.json
