# Supplementary material for: Assigning and visualizing germline genes in antibody repertoires
Source: Philos Trans R Soc Lond B Biol Sci. 2015 Sep 5;370(1676):20140240. doi: 10.1098/rstb.2014.0240 (PMC4528417; doi:10.1098/rstb.2014.0240)
Supplement: IgSCUEAL [file rstb20140240supp1.zip › IgSCUEAL-master/Configs/Annotators/IGH-full-orf.ibf]

LoadFunctionLibrary ("GrabBag");
LoadFunctionLibrary ("generic_annotator.ibf");

IG_MRCA_sequence_length = 375;
_IG_nuc_annotation = {1,IG_MRCA_sequence_length};
aa_breaks = 
{{           25}
{            35}
{            52}
{            62}
{           102}
{           105}
{           125}
}
;
jMotifRegExp       = "[FW]G.G";
jMotifFallBack     = 115 * 3;


_features           = {"0" : "FW1", "1": "CDR1", "2": "FW2", "3": "CDR2", "4": "FW3", "5": "CDR3", "6": "J"};

_extraOutputColumns = {"0": "FW1", 
                       "1": "FW1_AA",
                       "2": "CDR1", 
                       "3": "CDR1_AA",
                       "4": "FW2", 
                       "5": "FW2_AA",
                       "6": "CDR2",
                       "7": "CDR2_AA", 
                       "8": "FW3",
                       "9": "FW3_AA", 
                       "10": "CDR3",
                       "11": "CDR3_AA",
                       "12": "JUNCTION",
                       "13": "JUNCTION_AA",
                       "14": "D_ALLELE",
                       "15": "D",
                       "16" : "D_AA",
                       "17" : "D_SCORE",
                       "18" : "D/INV_ALLELE",
                       "19" : "D/INV",
                       "20" : "D/INV_AA",
                       "21" : "D/INV_SCORE",
                       "22" : "J",
                       "23" : "J_AA",
                       "24" : "Mapped Read"};


_D_sequences = {"D1-1*01":"GGTACAACTGGAACGAC",
"D1-14*01":"GGTATAACCGGAACCAC",
"D1-20*01":"GGTATAACTGGAACGAC",
"D1-26*01":"GGTATAGTGGGAGCTACTAC",
"D1-7*01":"GGTATAACTGGAACTAC",
"D1/OR15-1a*01":"GGTATAACTGGAACAAC",
"D2-15*01":"AGGATATTGTAGTGGTGGTAGCTGCTACTCC",
"D2-2*01":"AGGATATTGTAGTAGTACCAGCTGCTATGCC",
"D2-2*02":"AGGATATTGTAGTAGTACCAGCTGCTATACC",
"D2-2*03":"TGGATATTGTAGTAGTACCAGCTGCTATGCC",
"D2-21*01":"AGCATATTGTGGTGGTGATTGCTATTCC",
"D2-21*02":"AGCATATTGTGGTGGTGACTGCTATTCC",
"D2-8*01":"AGGATATTGTACTAATGGTGTATGCTATACC",
"D2-8*02":"AGGATATTGTACTGGTGGTGTATGCTATACC",
"D2/OR15-2a*01":"AGAATATTGTAATAGTACTACTTTCTATGCC",
"D3-10*01":"GTATTACTATGGTTCGGGGAGTTATTATAAC",
"D3-10*02":"GTATTACTATGTTCGGGGAGTTATTATAAC",
"D3-16*01":"GTATTATGATTACGTTTGGGGGAGTTATGCTTATACC",
"D3-16*02":"GTATTATGATTACGTTTGGGGGAGTTATCGTTATACC",
"D3-22*01":"GTATTACTATGATAGTAGTGGTTATTACTAC",
"D3-3*01":"GTATTACGATTTTTGGAGTGGTTATTATACC",
"D3-3*02":"GTATTAGCATTTTTGGAGTGGTTATTATACC",
"D3-9*01":"GTATTACGATATTTTGACTGGTTATTATAAC",
"D3/OR15-3a*01":"GTATTATGATTTTTGGACTGGTTATTATACC",
"D4-11*01":"TGACTACAGTAACTAC",
"D4-17*01":"TGACTACGGTGACTAC",
"D4-23*01":"TGACTACGGTGGTAACTCC",
"D4/OR15-4a*01":"TGACTATGGTGCTAACTAC",
"D5-12*01":"GTGGATATAGTGGCTACGATTAC",
"D5-18*01":"GTGGATACAGCTATGGTTAC",
"D5-24*01":"GTAGAGATGGCTACAATTAC",
"D5/OR15-5a*01":"GTGGATATAGTGTCTACGATTAC",
"D6-13*01":"GGGTATAGCAGCAGCTGGTAC",
"D6-19*01":"GGGTATAGCAGTGGCTGGTAC",
"D6-25*01":"GGGTATAGCAGCGGCTAC",
"D6-6*01":"GAGTATAGCAGCTCGTCC",
"D7-27*01":"CTAACTGGGGA"};


_annotator_do_inverse_d = 1;
_set_up_annotator ();
