# Supplementary material for: Assigning and visualizing germline genes in antibody repertoires
Source: Philos Trans R Soc Lond B Biol Sci. 2015 Sep 5;370(1676):20140240. doi: 10.1098/rstb.2014.0240 (PMC4528417; doi:10.1098/rstb.2014.0240)
Supplement: IgSCUEAL [file rstb20140240supp1.zip › IgSCUEAL-master/Configs/Annotators/macaque-IGH-full-orf.ibf]

LoadFunctionLibrary ("GrabBag");
LoadFunctionLibrary ("generic_annotator.ibf");

IG_MRCA_sequence_length = 363;
_IG_nuc_annotation = {1,IG_MRCA_sequence_length};
aa_breaks = 
{{           25}
{            35}
{            52}
{            62}
{           100}
{           103}
{           121}
}
;
jMotifRegExp       = "[FW]G.G";
jMotifFallBack     = 111 * 3;


_features           = {"0" : "FW1", "1": "CDR1", "2": "FW2", "3": "CDR2", "4": "FW3", "5": "CDR3", "6": "J"};

_extraOutputColumns = {"0": "FW1", 
                       "1": "FW1_AA",
                       "2": "CDR1", 
                       "3": "CDR1_AA",
                       "4": "FW2", 
                       "5": "FW2_AA",
                       "6": "CDR2",
                       "7": "CDR2_AA", 
                       "8": "FW3",
                       "9": "FW3_AA", 
                       "10": "CDR3",
                       "11": "CDR3_AA",
                       "12": "JUNCTION",
                       "13": "JUNCTION_AA",
                       "14": "D_ALLELE",
                       "15": "D",
                       "16" : "D_AA",
                       "17" : "D_SCORE",
                       "18" : "D/INV_ALLELE",
                       "19" : "D/INV",
                       "20" : "D/INV_AA",
                       "21" : "D/INV_SCORE",
                       "22" : "J",
                       "23" : "J_AA",
                       "24" : "Mapped Read"};


_D_sequences = {
"D1-1*01" : "GGTACAGCTGGAACTAT",
"D1-2*01" : "GGTATAGCTGGAACTAT",
"D1-3*01" : "GGTATAACTGGAACGAC",
"D1-4*01" : "GGTATAGCTGGAACGAC",
"D1-5*01" : "GGTATAACTGGAACTAC",
"D1-6*01" : "GGTATAACTGGAA",
"D1-7*01" : "AGGAACACCTGGAACGAC",
"D1-8*01" : "GGTATAGTGGGAGCTACAAC",
"D2-1*01" : "AGGATATTGTACTAGTACTACTTGCTATGCC",
"D2-2*01" : "AGGATATTGTAGTGGTGGTGTCTGCTACGCC",
"D2-3*01" : "AGAATATTGTAGTAGTACTTACTGCTCCTCC",
"D2-4*01" : "AGAATATTGTAGTGGTATTTACTGCTATGCC",
"D2-5*01" : "AGCACACTGTAGTGATAGTGGCTGCTCCTCC",
"D2-6*01" : "AGCATATTGTAGTGGTGGTGTCTGCTACACC",
"D3-1*01" : "GTATTACGAGGATGATTACGGTTACTATTACACCCACAGCGT",
"D3-2*01" : "GTATTACTATGATAGTGGTTATTACACCCACAGCGT",
"D3-3*01" : "GTACTGGGGTGATTATTATGAC",
"D3-4*01" : "GTATTACGATTACGATATTAGTAGTCGATATTAAACC",
"D4-1*01" : "TGACTACGGTAGCAGCTAC",
"D4-2*01" : "GTGGATACAGTGGGTACAGTTAC",
"D4-3*01" : "TGACTACGGTAACTAC",
"D4-4*01" : "TGAATACAGTAACTAC",
"D5-1*01" : "GTGGATACAGCTACAGTTAC",
"D5-2*01" : "GTGGATATAGCTACAGTTAC",
"D5-3*01" : "GGGGATACAGTGGGTACAGTTAC",
"D6-1*01" : "GGGTATAGCAGCGGCTGGTAC",
"D6-2*01" : "GGGTATAGCAGCTGGTCC",
"D6-3*01" : "GGGTATAGCGGCAGCTGGAAC",
"D6-4*01" : "GGGTATAGCAGCGGCTGGTAC",
"D6-5*01" : "GGGTATAGCGGTGGCTGGTCC",
"D6-6*01" : "GGGTATAGCAGCAGCTAC",
"D7-1*01" : "CTAACTGGGGA"};


_annotator_do_inverse_d = 1;
_set_up_annotator ();
