# Supplementary material for: Assigning and visualizing germline genes in antibody repertoires
Source: Philos Trans R Soc Lond B Biol Sci. 2015 Sep 5;370(1676):20140240. doi: 10.1098/rstb.2014.0240 (PMC4528417; doi:10.1098/rstb.2014.0240)
Supplement: IgSCUEAL [file rstb20140240supp1.zip › IgSCUEAL-master/Configs/settings.ibf]

ExecuteAFile ("settings_IGH-full-orf.ibf");
//ExecuteAFile ("settings_macaque-IGH-full-orf.ibf");
