# Supplementary material for: Assigning and visualizing germline genes in antibody repertoires
Source: Philos Trans R Soc Lond B Biol Sci. 2015 Sep 5;370(1676):20140240. doi: 10.1098/rstb.2014.0240 (PMC4528417; doi:10.1098/rstb.2014.0240)
Supplement: IgSCUEAL [file rstb20140240supp1.zip › IgSCUEAL-master/data/HumanIGH.nex.labels]

_subtypeAssignmentByNode = {"IGHV6_1_01_CRF_1":"V6-1"
IGHV2_26_01_CRF_1:"V2-26"
IGHV2_5_01_CRF_1:"V2-5"
IGHV2_70_01_CRF_1:"V2-70"
IGHV4_38_2_01_CRF_1:"V4-38"
IGHV4_39_01_CRF_1:"V4-39"
IGHV4_31_01_CRF_1:"V4-31"
IGHV4_30_4_01_CRF_1:"V4-30"
IGHV4_61_01_CRF_1:"V4-61"
IGHV4_59_01_CRF_1:"V4-59"
IGHV4_30_2_01_CRF_1:"V4-30"
IGHV4_34_01_CRF_1:"V4-34"
IGHV4_4_01_CRF_1:"V4-4"
IGHV4_28_01_CRF_1:"V4-28"
IGHJ2_01_CRF_1:"J2-01"
IGHJ3_01_CRF_1:"J3-01"
IGHJ6_01_CRF_1:"J6-01"
IGHJ5_01_CRF_1:"J5-01"
IGHJ1_01_CRF_1:"J1-01"
IGHJ4_01_CRF_1:"J4-01"
IGHV5_10_1_01_CRF_1:"V5-10"
IGHV5_51_01_CRF_1:"V5-51"
IGHV7_81_01_CRF_1:"V7-81"
IGHV7_4_1_01_CRF_1:"V7-4"
IGHV1_18_01_CRF_1:"V1-18"
IGHV1_69_01_CRF_1:"V1-69"
IGHV1_3_01_CRF_1:"V1-3"
IGHV1_58_01_CRF_1:"V1-58"
IGHV1_45_01_CRF_1:"V1-45"
IGHV1_8_01_CRF_1:"V1-8"
IGHV1_2_01_CRF_1:"V1-2"
IGHV1_46_01_CRF_1:"V1-46"
IGHV1_69_2_01_CRF_1:"V1-69"
IGHV1_24_01_CRF_1:"V1-24"
IGHV1_38_4_01_CRF_1:"V1-38"
IGHV3_15_01_CRF_1:"V3-15"
IGHV3_49_01_CRF_1:"V3-49"
IGHV3_73_01_CRF_1:"V3-73"
IGHV3_72_01_CRF_1:"V3-72"
IGHV3_38_3_01_CRF_1:"V3-38"
IGHV3_38_01_CRF_1:"V3-38"
IGHV3_66_01_CRF_1:"V3-66"
IGHV3_53_01_CRF_1:"V3-53"
IGHV3_23_01_CRF_1:"V3-23"
IGHV3_16_01_CRF_1:"V3-16"
IGHV3_35_01_CRF_1:"V3-35"
IGHV3_43_01_CRF_1:"V3-43"
IGHV3_43D_01_CRF_1:"V3-43D"
IGHV3_20_01_CRF_1:"V3-20"
IGHV3_9_01_CRF_1:"V3-9"
IGHV3_13_01_CRF_1:"V3-13"
IGHV3_21_01_CRF_1:"V3-21"
IGHV3_48_01_CRF_1:"V3-48"
IGHV3_11_01_CRF_1:"V3-11"
IGHV3_7_01_CRF_1:"V3-7"
IGHV3_74_01_CRF_1:"V3-74"
IGHV3_NL1_01_CRF_1:"V3-NL1"
IGHV3_33_01_CRF_1:"V3-33"
IGHV3_30_01_CRF_1:"V3-30"
IGHV3_30_3_01_CRF_1:"V3-30"
IGHV3_64_01_CRF_1:"V3-64"
NODE7:"V2"
NODE5:"V2"
NODE15:"V4"
NODE18:"V4"
NODE14:"V4"
NODE21:"V4"
NODE13:"V4"
NODE24:"V4"
NODE12:"V4"
NODE11:"V4"
NODE10:"V4"
NODE4:"V-ancestral"
NODE2:"V-ancestral"
NODE31:"J-ancestral"
NODE36:"J-ancestral"
NODE34:"J-ancestral"
NODE29:"J-ancestral"
NODE41:"V5"
NODE45:"V7"
NODE49:"V1"
NODE53:"V1"
NODE60:"V1"
NODE59:"V1"
NODE65:"V1"
NODE64:"V1"
NODE58:"V1"
NODE56:"V1"
NODE52:"V1"
NODE48:"V1"
NODE44:"V-ancestral"
NODE40:"V-ancestral"
NODE74:"V3"
NODE72:"V3"
NODE70:"V3"
NODE80:"V3"
NODE83:"V3"
NODE79:"V3"
NODE78:"V3"
NODE91:"V3"
NODE95:"V3"
NODE98:"V3"
NODE94:"V3"
NODE90:"V3"
NODE105:"V3"
NODE104:"V3"
NODE109:"V3"
NODE103:"V3"
NODE101:"V3"
NODE89:"V3"
NODE116:"V3"
NODE114:"V3"
NODE112:"V3"
NODE88:"V3"
NODE87:"V3"
NODE77:"V3"
NODE69:"V3"
NODE39:"V-ancestral"};
