# Supplementary material for: Assigning and visualizing germline genes in antibody repertoires
Source: Philos Trans R Soc Lond B Biol Sci. 2015 Sep 5;370(1676):20140240. doi: 10.1098/rstb.2014.0240 (PMC4528417; doi:10.1098/rstb.2014.0240)
Supplement: IgSCUEAL [file rstb20140240supp1.zip › IgSCUEAL-master/data/HumanIGH-full.nex.labels]

_subtypeAssignmentByNode = 
{"IGHV6_1_01_CRF_1":"V6-1*01",
"IGHV6_1_02_CRF_1":"V6-1*02",
"IGHV2_26_01_CRF_1":"V2-26*01",
"IGHV2_70_02_CRF_1":"V2-70*02",
"IGHV2_70_07_CRF_1":"V2-70*07",
"IGHV2_70_01_CRF_1":"V2-70*01",
"IGHV2_70_13_CRF_1":"V2-70*13",
"IGHV2_70_11_CRF_1":"V2-70*11",
"IGHV2_70_08_CRF_1":"V2-70*08",
"IGHV2_70_10_CRF_1":"V2-70*10",
"IGHV2_70_03_CRF_1":"V2-70*03",
"IGHV2_70_06_CRF_1":"V2-70*06",
"IGHV2_70_04_CRF_1":"V2-70*04",
"IGHV2_70_09_CRF_1":"V2-70*09",
"IGHV2_70_12_CRF_1":"V2-70*12",
"IGHV2_5_08_CRF_1":"V2-5*08",
"IGHV2_5_01_CRF_1":"V2-5*01",
"IGHV2_5_04_CRF_1":"V2-5*04",
"IGHV2_5_02_CRF_1":"V2-5*02",
"IGHV2_5_05_CRF_1":"V2-5*05",
"IGHV2_5_06_CRF_1":"V2-5*06",
"IGHV2_5_09_CRF_1":"V2-5*09",
"IGHV4_4_02_CRF_1":"V4-4*02",
"IGHV4_4_01_CRF_1":"V4-4*01",
"IGHV4_4_03_CRF_1":"V4-4*03",
"IGHV4_4_05_CRF_1":"V4-4*05",
"IGHV4_4_04_CRF_1":"V4-4*04",
"IGHV4_34_09_CRF_1":"V4-34*09",
"IGHV4_34_08_CRF_1":"V4-34*08",
"IGHV4_34_03_CRF_1":"V4-34*03",
"IGHV4_34_07_CRF_1":"V4-34*07",
"IGHV4_34_06_CRF_1":"V4-34*06",
"IGHV4_34_01_CRF_1":"V4-34*01",
"IGHV4_34_02_CRF_1":"V4-34*02",
"IGHV4_34_12_CRF_1":"V4-34*12",
"IGHV4_34_04_CRF_1":"V4-34*04",
"IGHV4_34_05_CRF_1":"V4-34*05",
"IGHV4_34_11_CRF_1":"V4-34*11",
"IGHV4_34_10_CRF_1":"V4-34*10",
"IGHV4_59_05_CRF_1":"V4-59*05",
"IGHV4_38_2_01_CRF_1":"V4-38-2*01",
"IGHV4_38_2_02_CRF_1":"V4-38-2*02",
"IGHV4_39_03_CRF_1":"V4-39*03",
"IGHV4_39_05_CRF_1":"V4-39*05",
"IGHV4_39_01_CRF_1":"V4-39*01",
"IGHV4_39_07_CRF_1":"V4-39*07",
"IGHV4_39_06_CRF_1":"V4-39*06",
"IGHV4_39_02_CRF_1":"V4-39*02",
"IGHV4_59_04_CRF_1":"V4-59*04",
"IGHV4_59_06_CRF_1":"V4-59*06",
"IGHV4_59_07_CRF_1":"V4-59*07",
"IGHV4_59_01_CRF_1":"V4-59*01",
"IGHV4_59_08_CRF_1":"V4-59*08",
"IGHV4_61_05_CRF_1":"V4-61*05",
"IGHV4_59_03_CRF_1":"V4-59*03",
"IGHV4_61_02_CRF_1":"V4-61*02",
"IGHV4_61_03_CRF_1":"V4-61*03",
"IGHV4_61_01_CRF_1":"V4-61*01",
"IGHV4_59_02_CRF_1":"V4-59*02",
"IGHV4_61_08_CRF_1":"V4-61*08",
"IGHV4_31_06_CRF_1":"V4-31*06",
"IGHV4_31_01_CRF_1":"V4-31*01",
"IGHV4_31_05_CRF_1":"V4-31*05",
"IGHV4_61_04_CRF_1":"V4-61*04",
"IGHV4_31_07_CRF_1":"V4-31*07",
"IGHV4_31_08_CRF_1":"V4-31*08",
"IGHV4_31_09_CRF_1":"V4-31*09",
"IGHV4_31_10_CRF_1":"V4-31*10",
"IGHV4_31_04_CRF_1":"V4-31*04",
"IGHV4_31_02_CRF_1":"V4-31*02",
"IGHV4_31_03_CRF_1":"V4-31*03",
"IGHV4_30_4_02_CRF_1":"V4-30-4*02",
"IGHV4_30_4_01_CRF_1":"V4-30-4*01",
"IGHV4_30_4_03_CRF_1":"V4-30-4*03",
"IGHV4_30_4_04_CRF_1":"V4-30-4*04",
"IGHV4_30_4_07_CRF_1":"V4-30-4*07",
"IGHV4_30_2_03_CRF_1":"V4-30-2*03",
"IGHV4_30_2_05_CRF_1":"V4-30-2*05",
"IGHV4_30_2_06_CRF_1":"V4-30-2*06",
"IGHV4_30_2_01_CRF_1":"V4-30-2*01",
"IGHV4_30_2_02_CRF_1":"V4-30-2*02",
"IGHV4_28_06_CRF_1":"V4-28*06",
"IGHV4_28_01_CRF_1":"V4-28*01",
"IGHV4_28_07_CRF_1":"V4-28*07",
"IGHV4_28_02_CRF_1":"V4-28*02",
"IGHV4_28_05_CRF_1":"V4-28*05",
"IGHV4_28_04_CRF_1":"V4-28*04",
"IGHJ3_01_CRF_1":"J3*01",
"IGHJ3_02_CRF_1":"J3*02",
"IGHJ2_01_CRF_1":"J2*01",
"IGHJ6_03_CRF_1":"J6*03",
"IGHJ6_01_CRF_1":"J6*01",
"IGHJ6_02_CRF_1":"J6*02",
"IGHJ6_04_CRF_1":"J6*04",
"IGHJ5_01_CRF_1":"J5*01",
"IGHJ5_02_CRF_1":"J5*02",
"IGHJ1_01_CRF_1":"J1*01",
"IGHJ4_01_CRF_1":"J4*01",
"IGHJ4_03_CRF_1":"J4*03",
"IGHJ4_02_CRF_1":"J4*02",
"IGHV5_51_04_CRF_1":"V5-51*04",
"IGHV5_51_02_CRF_1":"V5-51*02",
"IGHV5_51_01_CRF_1":"V5-51*01",
"IGHV5_51_03_CRF_1":"V5-51*03",
"IGHV5_10_1_01_CRF_1":"V5-10-1*01",
"IGHV5_10_1_03_CRF_1":"V5-10-1*03",
"IGHV5_10_1_04_CRF_1":"V5-10-1*04",
"IGHV7_81_01_CRF_1":"V7-81*01",
"IGHV7_4_1_04_CRF_1":"V7-4-1*04",
"IGHV7_4_1_05_CRF_1":"V7-4-1*05",
"IGHV7_4_1_02_CRF_1":"V7-4-1*02",
"IGHV7_4_1_03_CRF_1":"V7-4-1*03",
"IGHV7_4_1_01_CRF_1":"V7-4-1*01",
"IGHV1_18_03_CRF_1":"V1-18*03",
"IGHV1_18_01_CRF_1":"V1-18*01",
"IGHV1_18_04_CRF_1":"V1-18*04",
"IGHV1_18_02_CRF_1":"V1-18*02",
"IGHV1_69_06_CRF_1":"V1-69*06",
"IGHV1_69_14_CRF_1":"V1-69*14",
"IGHV1_69_01_CRF_1":"V1-69*01",
"IGHV1_69_12_CRF_1":"V1-69*12",
"IGHV1_69_13_CRF_1":"V1-69*13",
"IGHV1_69_05_CRF_1":"V1-69*05",
"IGHV1_69_03_CRF_1":"V1-69*03",
"IGHV1_69_11_CRF_1":"V1-69*11",
"IGHV1_69_02_CRF_1":"V1-69*02",
"IGHV1_69_08_CRF_1":"V1-69*08",
"IGHV1_69_04_CRF_1":"V1-69*04",
"IGHV1_69_09_CRF_1":"V1-69*09",
"IGHV1_69_10_CRF_1":"V1-69*10",
"IGHV1_3_01_CRF_1":"V1-3*01",
"IGHV1_3_02_CRF_1":"V1-3*02",
"IGHV1_58_01_CRF_1":"V1-58*01",
"IGHV1_58_02_CRF_1":"V1-58*02",
"IGHV1_69_2_01_CRF_1":"V1-69-2*01",
"IGHV1_24_01_CRF_1":"V1-24*01",
"IGHV1_38_4_01_CRF_1":"V1-38-4*01",
"IGHV1_46_01_CRF_1":"V1-46*01",
"IGHV1_46_03_CRF_1":"V1-46*03",
"IGHV1_46_02_CRF_1":"V1-46*02",
"IGHV1_8_01_CRF_1":"V1-8*01",
"IGHV1_8_02_CRF_1":"V1-8*02",
"IGHV1_2_01_CRF_1":"V1-2*01",
"IGHV1_2_05_CRF_1":"V1-2*05",
"IGHV1_2_02_CRF_1":"V1-2*02",
"IGHV1_2_04_CRF_1":"V1-2*04",
"IGHV1_45_01_CRF_1":"V1-45*01",
"IGHV1_45_02_CRF_1":"V1-45*02",
"IGHV3_15_03_CRF_1":"V3-15*03",
"IGHV3_15_08_CRF_1":"V3-15*08",
"IGHV3_15_02_CRF_1":"V3-15*02",
"IGHV3_15_04_CRF_1":"V3-15*04",
"IGHV3_15_07_CRF_1":"V3-15*07",
"IGHV3_15_06_CRF_1":"V3-15*06",
"IGHV3_15_01_CRF_1":"V3-15*01",
"IGHV3_15_05_CRF_1":"V3-15*05",
"IGHV3_49_02_CRF_1":"V3-49*02",
"IGHV3_49_04_CRF_1":"V3-49*04",
"IGHV3_49_03_CRF_1":"V3-49*03",
"IGHV3_49_05_CRF_1":"V3-49*05",
"IGHV3_49_01_CRF_1":"V3-49*01",
"IGHV3_73_01_CRF_1":"V3-73*01",
"IGHV3_73_02_CRF_1":"V3-73*02",
"IGHV3_72_01_CRF_1":"V3-72*01",
"IGHV3_38_3_01_CRF_1":"V3-38-3*01",
"IGHV3_38_01_CRF_1":"V3-38*01",
"IGHV3_38_02_CRF_1":"V3-38*02",
"IGHV3_38_03_CRF_1":"V3-38*03",
"IGHV3_66_01_CRF_1":"V3-66*01",
"IGHV3_66_02_CRF_1":"V3-66*02",
"IGHV3_53_04_CRF_1":"V3-53*04",
"IGHV3_66_03_CRF_1":"V3-66*03",
"IGHV3_53_03_CRF_1":"V3-53*03",
"IGHV3_53_02_CRF_1":"V3-53*02",
"IGHV3_53_01_CRF_1":"V3-53*01",
"IGHV3_23_04_CRF_1":"V3-23*04",
"IGHV3_23_05_CRF_1":"V3-23*05",
"IGHV3_23_03_CRF_1":"V3-23*03",
"IGHV3_NL1_01_CRF_1":"V3-NL1*01",
"IGHV3_23_01_CRF_1":"V3-23*01",
"IGHV3_23_02_CRF_1":"V3-23*02",
"IGHV3_64_01_CRF_1":"V3-64*01",
"IGHV3_64_02_CRF_1":"V3-64*02",
"IGHV3_64_03_CRF_1":"V3-64*03",
"IGHV3_64_05_CRF_1":"V3-64*05",
"IGHV3_64_04_CRF_1":"V3-64*04",
"IGHV3_13_05_CRF_1":"V3-13*05",
"IGHV3_13_01_CRF_1":"V3-13*01",
"IGHV3_13_04_CRF_1":"V3-13*04",
"IGHV3_13_02_CRF_1":"V3-13*02",
"IGHV3_13_03_CRF_1":"V3-13*03",
"IGHV3_48_01_CRF_1":"V3-48*01",
"IGHV3_48_04_CRF_1":"V3-48*04",
"IGHV3_48_02_CRF_1":"V3-48*02",
"IGHV3_21_01_CRF_1":"V3-21*01",
"IGHV3_21_02_CRF_1":"V3-21*02",
"IGHV3_21_03_CRF_1":"V3-21*03",
"IGHV3_21_04_CRF_1":"V3-21*04",
"IGHV3_11_01_CRF_1":"V3-11*01",
"IGHV3_11_04_CRF_1":"V3-11*04",
"IGHV3_11_03_CRF_1":"V3-11*03",
"IGHV3_11_05_CRF_1":"V3-11*05",
"IGHV3_11_06_CRF_1":"V3-11*06",
"IGHV3_48_03_CRF_1":"V3-48*03",
"IGHV3_74_01_CRF_1":"V3-74*01",
"IGHV3_74_02_CRF_1":"V3-74*02",
"IGHV3_74_03_CRF_1":"V3-74*03",
"IGHV3_7_01_CRF_1":"V3-7*01",
"IGHV3_7_02_CRF_1":"V3-7*02",
"IGHV3_7_03_CRF_1":"V3-7*03",
"IGHV3_30_02_CRF_1":"V3-30*02",
"IGHV3_33_03_CRF_1":"V3-33*03",
"IGHV3_33_06_CRF_1":"V3-33*06",
"IGHV3_33_01_CRF_1":"V3-33*01",
"IGHV3_33_04_CRF_1":"V3-33*04",
"IGHV3_33_02_CRF_1":"V3-33*02",
"IGHV3_30_18_CRF_1":"V3-30*18",
"IGHV3_30_3_02_CRF_1":"V3-30-3*02",
"IGHV3_30_13_CRF_1":"V3-30*13",
"IGHV3_30_03_CRF_1":"V3-30*03",
"IGHV3_30_06_CRF_1":"V3-30*06",
"IGHV3_30_12_CRF_1":"V3-30*12",
"IGHV3_30_19_CRF_1":"V3-30*19",
"IGHV3_33_05_CRF_1":"V3-33*05",
"IGHV3_30_05_CRF_1":"V3-30*05",
"IGHV3_30_10_CRF_1":"V3-30*10",
"IGHV3_30_09_CRF_1":"V3-30*09",
"IGHV3_30_08_CRF_1":"V3-30*08",
"IGHV3_30_15_CRF_1":"V3-30*15",
"IGHV3_30_01_CRF_1":"V3-30*01",
"IGHV3_30_3_01_CRF_1":"V3-30-3*01",
"IGHV3_30_04_CRF_1":"V3-30*04",
"IGHV3_30_07_CRF_1":"V3-30*07",
"IGHV3_30_11_CRF_1":"V3-30*11",
"IGHV3_30_14_CRF_1":"V3-30*14",
"IGHV3_30_16_CRF_1":"V3-30*16",
"IGHV3_30_17_CRF_1":"V3-30*17",
"IGHV3_16_01_CRF_1":"V3-16*01",
"IGHV3_16_02_CRF_1":"V3-16*02",
"IGHV3_35_01_CRF_1":"V3-35*01",
"IGHV3_43_02_CRF_1":"V3-43*02",
"IGHV3_43_01_CRF_1":"V3-43*01",
"IGHV3_43D_01_CRF_1":"V3-43D*01",
"IGHV3_9_03_CRF_1":"V3-9*03",
"IGHV3_9_01_CRF_1":"V3-9*01",
"IGHV3_9_02_CRF_1":"V3-9*02",
"IGHV3_20_01_CRF_1":"V3-20*01",
"IGHV3_20_02_CRF_1":"V3-20*02",
"NODE3":"V6-1",
"NODE12":"V2-70",
"NODE26":"V2-70",
"NODE25":"V2-70",
"NODE23":"V2-70",
"NODE19":"V2-70",
"NODE11":"V2-70",
"NODE30":"V2-70",
"NODE10":"V2-70",
"NODE36":"V2-5",
"NODE41":"V2-5",
"NODE35":"V2-5",
"NODE33":"V2-5",
"NODE9":"V2",
"NODE7":"V2",
"NODE52":"V4-4",
"NODE50":"V4-4",
"NODE66":"V4-34",
"NODE76":"V4-34",
"NODE62":"V4-34",
"NODE61":"V4-34",
"NODE59":"V4-34",
"NODE49":"V4",
"NODE89":"V4-38-2",
"NODE92":"V4-39",
"NODE88":"V4",
"NODE86":"V4",
"NODE85":"V4",
"NODE122":"V4",
"NODE118":"V4",
"NODE116":"V4",
"NODE106":"V4",
"NODE84":"V4",
"NODE133":"V4",
"NODE139":"V4-31",
"NODE125":"V4",
"NODE146":"V4-30-4",
"NODE82":"V4",
"NODE48":"V4",
"NODE159":"V4-30-2",
"NODE157":"V4-30-2",
"NODE155":"V4-30-2",
"NODE153":"V4-30",
"NODE47":"V4",
"NODE171":"V4-28",
"NODE164":"V4-28",
"NODE46":"V4",
"NODE6":"V?",
"NODE2":"V?",
"NODE176":"J3",
"NODE184":"J6",
"NODE183":"J6",
"NODE181":"J6",
"NODE179":"J?",
"NODE189":"J5",
"NODE192":"J?",
"NODE188":"J?",
"NODE175":"J?",
"NODE201":"V5-51",
"NODE209":"V5-10-1",
"NODE208":"V5-10-1",
"NODE200":"V5",
"NODE217":"V7-4-1",
"NODE216":"V7-4-1",
"NODE214":"V7",
"NODE227":"V1-18",
"NODE239":"V1-69",
"NODE235":"V1-69",
"NODE251":"V1-69",
"NODE249":"V1-69",
"NODE234":"V1-69",
"NODE226":"V1",
"NODE260":"V1-3",
"NODE263":"V1-58",
"NODE259":"V1",
"NODE269":"V1",
"NODE268":"V1",
"NODE274":"V1-46",
"NODE280":"V1-8",
"NODE284":"V1-2",
"NODE283":"V1-2",
"NODE279":"V1",
"NODE273":"V1",
"NODE267":"V1",
"NODE290":"V1-45",
"NODE266":"V1",
"NODE258":"V1",
"NODE225":"V1",
"NODE213":"V?",
"NODE199":"V?",
"NODE296":"V3-15",
"NODE299":"V3-15",
"NODE295":"V3-15",
"NODE315":"V3-49",
"NODE311":"V3-49",
"NODE321":"V3-73",
"NODE320":"V3",
"NODE310":"V3",
"NODE294":"V3",
"NODE330":"V3-38",
"NODE328":"V3-38",
"NODE337":"V3-66",
"NODE343":"V3-53",
"NODE341":"V3",
"NODE335":"V3",
"NODE327":"V3",
"NODE353":"V3",
"NODE351":"V3",
"NODE350":"V3",
"NODE348":"V3",
"NODE326":"V3",
"NODE361":"V3-64",
"NODE365":"V3-64",
"NODE364":"V3-64",
"NODE360":"V3-64",
"NODE371":"V3-13",
"NODE389":"V3-21",
"NODE395":"V3-11",
"NODE398":"V3-11",
"NODE394":"V3-11",
"NODE388":"V3",
"NODE382":"V3",
"NODE381":"V3",
"NODE405":"V3-74",
"NODE411":"V3-7",
"NODE422":"V3-33",
"NODE418":"V3-33",
"NODE435":"V3",
"NODE442":"V3-30",
"NODE431":"V3",
"NODE429":"V3",
"NODE427":"V3",
"NODE417":"V3",
"NODE415":"V3",
"NODE410":"V3",
"NODE404":"V3",
"NODE380":"V3",
"NODE461":"V3-16",
"NODE460":"V3",
"NODE468":"V3",
"NODE466":"V3",
"NODE472":"V3-9",
"NODE477":"V3-20",
"NODE471":"V3",
"NODE465":"V3",
"NODE459":"V3",
"NODE369":"V3",
"NODE359":"V3",
"NODE325":"V3",
"NODE293":"V3",
"NODE198":"V?"};
