# Supplementary material for: Assigning and visualizing germline genes in antibody repertoires
Source: Philos Trans R Soc Lond B Biol Sci. 2015 Sep 5;370(1676):20140240. doi: 10.1098/rstb.2014.0240 (PMC4528417; doi:10.1098/rstb.2014.0240)
Supplement: IgSCUEAL [file rstb20140240supp1.zip › IgSCUEAL-master/data/HumanIGH-full-orf.nex.labels]

_subtypeAssignmentByNode = 
{"IGHV4_28_06_CRF_1":"V4-28*06",
"IGHV4_28_04_CRF_1":"V4-28*04",
"IGHV4_28_05_CRF_1":"V4-28*05",
"IGHV4_28_02_CRF_1":"V4-28*02",
"IGHV4_28_01_CRF_1":"V4-28*01",
"IGHV4_28_07_CRF_1":"V4-28*07",
"IGHV4_OR15_8_03_CRF_1":"V4/OR15-8*03",
"IGHV4_OR15_8_01_CRF_1":"V4/OR15-8*01",
"IGHV4_OR15_8_02_CRF_1":"V4/OR15-8*02",
"IGHV4_4_02_CRF_1":"V4-4*02",
"IGHV4_4_05_CRF_1":"V4-4*05",
"IGHV4_4_06_CRF_1":"V4-4*06",
"IGHV4_4_01_CRF_1":"V4-4*01",
"IGHV4_4_03_CRF_1":"V4-4*03",
"IGHV4_4_04_CRF_1":"V4-4*04",
"IGHV4_61_05_CRF_1":"V4-61*05",
"IGHV4_59_03_CRF_1":"V4-59*03",
"IGHV4_59_07_CRF_1":"V4-59*07",
"IGHV4_59_04_CRF_1":"V4-59*04",
"IGHV4_59_06_CRF_1":"V4-59*06",
"IGHV4_30_4_02_CRF_1":"V4-30-4*02",
"IGHV4_30_4_03_CRF_1":"V4-30-4*03",
"IGHV4_30_4_04_CRF_1":"V4-30-4*04",
"IGHV4_30_4_01_CRF_1":"V4-30-4*01",
"IGHV4_30_4_05_CRF_1":"V4-30-4*05",
"IGHV4_30_4_06_CRF_1":"V4-30-4*06",
"IGHV4_31_06_CRF_1":"V4-31*06",
"IGHV4_31_10_CRF_1":"V4-31*10",
"IGHV4_31_09_CRF_1":"V4-31*09",
"IGHV4_31_05_CRF_1":"V4-31*05",
"IGHV4_31_07_CRF_1":"V4-31*07",
"IGHV4_31_08_CRF_1":"V4-31*08",
"IGHV4_31_04_CRF_1":"V4-31*04",
"IGHV4_31_01_CRF_1":"V4-31*01",
"IGHV4_31_03_CRF_1":"V4-31*03",
"IGHV4_31_02_CRF_1":"V4-31*02",
"IGHV4_30_4_07_CRF_1":"V4-30-4*07",
"IGHV4_30_2_03_CRF_1":"V4-30-2*03",
"IGHV4_30_2_06_CRF_1":"V4-30-2*06",
"IGHV4_30_2_01_CRF_1":"V4-30-2*01",
"IGHV4_30_2_02_CRF_1":"V4-30-2*02",
"IGHV4_30_2_05_CRF_1":"V4-30-2*05",
"IGHV4_30_2_04_CRF_1":"V4-30-2*04",
"IGHV4_59_05_CRF_1":"V4-59*05",
"IGHV4_39_04_CRF_1":"V4-39*04",
"IGHV4_38_2_01_CRF_1":"V4-38-2*01",
"IGHV4_38_2_02_CRF_1":"V4-38-2*02",
"IGHV4_39_01_CRF_1":"V4-39*01",
"IGHV4_39_07_CRF_1":"V4-39*07",
"IGHV4_39_06_CRF_1":"V4-39*06",
"IGHV4_39_05_CRF_1":"V4-39*05",
"IGHV4_39_03_CRF_1":"V4-39*03",
"IGHV4_39_02_CRF_1":"V4-39*02",
"IGHV4_61_04_CRF_1":"V4-61*04",
"IGHV4_61_01_CRF_1":"V4-61*01",
"IGHV4_61_06_CRF_1":"V4-61*06",
"IGHV4_61_03_CRF_1":"V4-61*03",
"IGHV4_59_02_CRF_1":"V4-59*02",
"IGHV4_61_08_CRF_1":"V4-61*08",
"IGHV4_4_08_CRF_1":"V4-4*08",
"IGHV4_61_02_CRF_1":"V4-61*02",
"IGHV4_59_10_CRF_1":"V4-59*10",
"IGHV4_34_08_CRF_1":"V4-34*08",
"IGHV4_34_06_CRF_1":"V4-34*06",
"IGHV4_34_03_CRF_1":"V4-34*03",
"IGHV4_34_07_CRF_1":"V4-34*07",
"IGHV4_34_13_CRF_1":"V4-34*13",
"IGHV4_34_09_CRF_1":"V4-34*09",
"IGHV4_34_10_CRF_1":"V4-34*10",
"IGHV4_34_12_CRF_1":"V4-34*12",
"IGHV4_34_02_CRF_1":"V4-34*02",
"IGHV4_34_01_CRF_1":"V4-34*01",
"IGHV4_34_11_CRF_1":"V4-34*11",
"IGHV4_34_05_CRF_1":"V4-34*05",
"IGHV4_34_04_CRF_1":"V4-34*04",
"IGHV4_4_07_CRF_1":"V4-4*07",
"IGHV4_59_01_CRF_1":"V4-59*01",
"IGHV4_59_08_CRF_1":"V4-59*08",
"IGHV2_70_10_CRF_1":"V2-70*10",
"IGHV2_70_07_CRF_1":"V2-70*07",
"IGHV2_70_02_CRF_1":"V2-70*02",
"IGHV2_70_09_CRF_1":"V2-70*09",
"IGHV2_70_12_CRF_1":"V2-70*12",
"IGHV2_70_01_CRF_1":"V2-70*01",
"IGHV2_70_13_CRF_1":"V2-70*13",
"IGHV2_70_11_CRF_1":"V2-70*11",
"IGHV2_70_08_CRF_1":"V2-70*08",
"IGHV2_70D_04_CRF_1":"V2-70D*04",
"IGHV2_70D_14_CRF_1":"V2-70D*14",
"IGHV2_70_03_CRF_1":"V2-70*03",
"IGHV2_70_06_CRF_1":"V2-70*06",
"IGHV2_70_05_CRF_1":"V2-70*05",
"IGHV2_26_01_CRF_1":"V2-26*01",
"IGHV2_OR16_5_01_CRF_1":"V2/OR16-5*01",
"IGHV2_5_08_CRF_1":"V2-5*08",
"IGHV2_5_03_CRF_1":"V2-5*03",
"IGHV2_5_05_CRF_1":"V2-5*05",
"IGHV2_5_06_CRF_1":"V2-5*06",
"IGHV2_5_09_CRF_1":"V2-5*09",
"IGHV2_5_01_CRF_1":"V2-5*01",
"IGHV2_5_04_CRF_1":"V2-5*04",
"IGHV2_5_02_CRF_1":"V2-5*02",
"IGHV6_1_01_CRF_1":"V6-1*01",
"IGHV6_1_02_CRF_1":"V6-1*02",
"IGHJ3_01_CRF_01":"J3*01",
"IGHJ3_02_CRF_01":"J3*02",
"IGHJ2_01_CRF_01":"J2*01",
"IGHJ6_03_CRF_01":"J6*03",
"IGHJ6_01_CRF_01":"J6*01",
"IGHJ6_02_CRF_01":"J6*02",
"IGHJ6_04_CRF_01":"J6*04",
"IGHJ5_01_CRF_01":"J5*01",
"IGHJ5_02_CRF_01":"J5*02",
"IGHJ1_01_CRF_01":"J1*01",
"IGHJ4_01_CRF_01":"J4*01",
"IGHJ4_02_CRF_01":"J4*02",
"IGHJ4_03_CRF_01":"J4*03",
"IGHV5_51_04_CRF_1":"V5-51*04",
"IGHV5_51_01_CRF_1":"V5-51*01",
"IGHV5_51_03_CRF_1":"V5-51*03",
"IGHV5_51_02_CRF_1":"V5-51*02",
"IGHV5_51_05_CRF_1":"V5-51*05",
"IGHV5_10_1_04_CRF_1":"V5-10-1*04",
"IGHV5_10_1_02_CRF_1":"V5-10-1*02",
"IGHV5_10_1_01_CRF_1":"V5-10-1*01",
"IGHV5_10_1_03_CRF_1":"V5-10-1*03",
"IGHV7_81_01_CRF_1":"V7-81*01",
"IGHV7_4_1_03_CRF_1":"V7-4-1*03",
"IGHV7_4_1_02_CRF_1":"V7-4-1*02",
"IGHV7_4_1_01_CRF_1":"V7-4-1*01",
"IGHV7_4_1_05_CRF_1":"V7-4-1*05",
"IGHV7_4_1_04_CRF_1":"V7-4-1*04",
"IGHV1_58_02_CRF_1":"V1-58*02",
"IGHV1_58_01_CRF_1":"V1-58*01",
"IGHV1_3_02_CRF_1":"V1-3*02",
"IGHV1_3_01_CRF_1":"V1-3*01",
"IGHV1_8_02_CRF_1":"V1-8*02",
"IGHV1_8_01_CRF_1":"V1-8*01",
"IGHV1_OR15_1_04_CRF_1":"V1/OR15-1*04",
"IGHV1_OR15_1_02_CRF_1":"V1/OR15-1*02",
"IGHV1_OR15_1_03_CRF_1":"V1/OR15-1*03",
"IGHV1_OR15_1_01_CRF_1":"V1/OR15-1*01",
"IGHV1_2_01_CRF_1":"V1-2*01",
"IGHV1_2_05_CRF_1":"V1-2*05",
"IGHV1_2_02_CRF_1":"V1-2*02",
"IGHV1_2_04_CRF_1":"V1-2*04",
"IGHV1_2_03_CRF_1":"V1-2*03",
"IGHV1_OR15_9_01_CRF_1":"V1/OR15-9*01",
"IGHV1_OR15_5_02_CRF_1":"V1/OR15-5*02",
"IGHV1_OR21_1_01_CRF_1":"V1/OR21-1*01",
"IGHV1_OR15_5_01_CRF_1":"V1/OR15-5*01",
"IGHV1_24_01_CRF_1":"V1-24*01",
"IGHV1_69_2_01_CRF_1":"V1-69-2*01",
"IGHV1_69_2_02_CRF_1":"V1-69-2*02",
"IGHV1_46_03_CRF_1":"V1-46*03",
"IGHV1_46_01_CRF_1":"V1-46*01",
"IGHV1_46_02_CRF_1":"V1-46*02",
"IGHV1_38_4_01_CRF_1":"V1-38-4*01",
"IGHV1_45_02_CRF_1":"V1-45*02",
"IGHV1_45_01_CRF_1":"V1-45*01",
"IGHV1_45_03_CRF_1":"V1-45*03",
"IGHV1_69_12_CRF_1":"V1-69*12",
"IGHV1_69D_01_CRF_1":"V1-69D*01",
"IGHV1_69_13_CRF_1":"V1-69*13",
"IGHV1_69_03_CRF_1":"V1-69*03",
"IGHV1_69_06_CRF_1":"V1-69*06",
"IGHV1_69_14_CRF_1":"V1-69*14",
"IGHV1_69_07_CRF_1":"V1-69*07",
"IGHV1_69_11_CRF_1":"V1-69*11",
"IGHV1_69_08_CRF_1":"V1-69*08",
"IGHV1_69_02_CRF_1":"V1-69*02",
"IGHV1_69_10_CRF_1":"V1-69*10",
"IGHV1_69_04_CRF_1":"V1-69*04",
"IGHV1_69_09_CRF_1":"V1-69*09",
"IGHV1_69_05_CRF_1":"V1-69*05",
"IGHV1_18_03_CRF_1":"V1-18*03",
"IGHV1_18_01_CRF_1":"V1-18*01",
"IGHV1_18_04_CRF_1":"V1-18*04",
"IGHV1_18_02_CRF_1":"V1-18*02",
"IGHV3_48_03_CRF_1":"V3-48*03",
"IGHV3_21_02_CRF_1":"V3-21*02",
"IGHV3_21_04_CRF_1":"V3-21*04",
"IGHV3_21_03_CRF_1":"V3-21*03",
"IGHV3_21_01_CRF_1":"V3-21*01",
"IGHV3_48_04_CRF_1":"V3-48*04",
"IGHV3_48_01_CRF_1":"V3-48*01",
"IGHV3_48_02_CRF_1":"V3-48*02",
"IGHV3_11_04_CRF_1":"V3-11*04",
"IGHV3_11_01_CRF_1":"V3-11*01",
"IGHV3_11_06_CRF_1":"V3-11*06",
"IGHV3_11_05_CRF_1":"V3-11*05",
"IGHV3_11_03_CRF_1":"V3-11*03",
"IGHV3_38_3_01_CRF_1":"V3-38-3*01",
"IGHV3_38_02_CRF_1":"V3-38*02",
"IGHV3_38_03_CRF_1":"V3-38*03",
"IGHV3_38_01_CRF_1":"V3-38*01",
"IGHV3_53_04_CRF_1":"V3-53*04",
"IGHV3_66_01_CRF_1":"V3-66*01",
"IGHV3_66_02_CRF_1":"V3-66*02",
"IGHV3_53_02_CRF_1":"V3-53*02",
"IGHV3_53_01_CRF_1":"V3-53*01",
"IGHV3_66_03_CRF_1":"V3-66*03",
"IGHV3_53_03_CRF_1":"V3-53*03",
"IGHV3_OR16_12_01_CRF_1":"V3/OR16-12*01",
"IGHV3_16_02_CRF_1":"V3-16*02",
"IGHV3_16_01_CRF_1":"V3-16*01",
"IGHV3_35_01_CRF_1":"V3-35*01",
"IGHV3_OR16_9_01_CRF_1":"V3/OR16-9*01",
"IGHV3_OR16_8_02_CRF_1":"V3/OR16-8*02",
"IGHV3_OR16_8_01_CRF_1":"V3/OR16-8*01",
"IGHV3_74_03_CRF_1":"V3-74*03",
"IGHV3_74_01_CRF_1":"V3-74*01",
"IGHV3_74_02_CRF_1":"V3-74*02",
"IGHV3_OR16_13_01_CRF_1":"V3/OR16-13*01",
"IGHV3_7_03_CRF_1":"V3-7*03",
"IGHV3_7_01_CRF_1":"V3-7*01",
"IGHV3_7_02_CRF_1":"V3-7*02",
"IGHV3_30_02_CRF_1":"V3-30*02",
"IGHV3_33_06_CRF_1":"V3-33*06",
"IGHV3_33_03_CRF_1":"V3-33*03",
"IGHV3_33_04_CRF_1":"V3-33*04",
"IGHV3_33_01_CRF_1":"V3-33*01",
"IGHV3_33_02_CRF_1":"V3-33*02",
"IGHV3_30_3_02_CRF_1":"V3-30-3*02",
"IGHV3_30_13_CRF_1":"V3-30*13",
"IGHV3_30_05_CRF_1":"V3-30*05",
"IGHV3_30_06_CRF_1":"V3-30*06",
"IGHV3_30_12_CRF_1":"V3-30*12",
"IGHV3_30_19_CRF_1":"V3-30*19",
"IGHV3_30_03_CRF_1":"V3-30*03",
"IGHV3_33_05_CRF_1":"V3-33*05",
"IGHV3_30_10_CRF_1":"V3-30*10",
"IGHV3_30_15_CRF_1":"V3-30*15",
"IGHV3_30_11_CRF_1":"V3-30*11",
"IGHV3_30_07_CRF_1":"V3-30*07",
"IGHV3_30_01_CRF_1":"V3-30*01",
"IGHV3_30_17_CRF_1":"V3-30*17",
"IGHV3_30_16_CRF_1":"V3-30*16",
"IGHV3_30_3_03_CRF_1":"V3-30-3*03",
"IGHV3_30_14_CRF_1":"V3-30*14",
"IGHV3_30_3_01_CRF_1":"V3-30-3*01",
"IGHV3_30_08_CRF_1":"V3-30*08",
"IGHV3_30_09_CRF_1":"V3-30*09",
"IGHV3_30_18_CRF_1":"V3-30*18",
"IGHV3_OR16_10_03_CRF_1":"V3/OR16-10*03",
"IGHV3_OR16_10_01_CRF_1":"V3/OR16-10*01",
"IGHV3_OR16_10_02_CRF_1":"V3/OR16-10*02",
"IGHV3_13_04_CRF_1":"V3-13*04",
"IGHV3_13_01_CRF_1":"V3-13*01",
"IGHV3_13_03_CRF_1":"V3-13*03",
"IGHV3_13_02_CRF_1":"V3-13*02",
"IGHV3_13_05_CRF_1":"V3-13*05",
"IGHV3_20_01_CRF_1":"V3-20*01",
"IGHV3_20_02_CRF_1":"V3-20*02",
"IGHV3_9_02_CRF_1":"V3-9*02",
"IGHV3_9_03_CRF_1":"V3-9*03",
"IGHV3_9_01_CRF_1":"V3-9*01",
"IGHV3_43_01_CRF_1":"V3-43*01",
"IGHV3_43D_01_CRF_1":"V3-43D*01",
"IGHV3_43_02_CRF_1":"V3-43*02",
"IGHV3_23_05_CRF_1":"V3-23*05",
"IGHV3_23_03_CRF_1":"V3-23*03",
"IGHV3_NL1_01_CRF_1":"V3-NL1*01",
"IGHV3_23_01_CRF_1":"V3-23*01",
"IGHV3_23_02_CRF_1":"V3-23*02",
"IGHV3_23_04_CRF_1":"V3-23*04",
"IGHV3_64_04_CRF_1":"V3-64*04",
"IGHV3_64_05_CRF_1":"V3-64*05",
"IGHV3_64_03_CRF_1":"V3-64*03",
"IGHV3_64D_06_CRF_1":"V3-64D*06",
"IGHV3_64_01_CRF_1":"V3-64*01",
"IGHV3_64_02_CRF_1":"V3-64*02",
"IGHV3_25_04_CRF_1":"V3-25*04",
"IGHV3_49_02_CRF_1":"V3-49*02",
"IGHV3_49_04_CRF_1":"V3-49*04",
"IGHV3_49_05_CRF_1":"V3-49*05",
"IGHV3_49_01_CRF_1":"V3-49*01",
"IGHV3_49_03_CRF_1":"V3-49*03",
"IGHV3_15_03_CRF_1":"V3-15*03",
"IGHV3_OR16_6_02_CRF_1":"V3/OR16-6*02",
"IGHV3_15_08_CRF_1":"V3-15*08",
"IGHV3_15_06_CRF_1":"V3-15*06",
"IGHV3_15_02_CRF_1":"V3-15*02",
"IGHV3_15_07_CRF_1":"V3-15*07",
"IGHV3_15_05_CRF_1":"V3-15*05",
"IGHV3_15_01_CRF_1":"V3-15*01",
"IGHV3_15_04_CRF_1":"V3-15*04",
"IGHV3_73_02_CRF_1":"V3-73*02",
"IGHV3_73_01_CRF_1":"V3-73*01",
"IGHV3_72_01_CRF_1":"V3-72*01",
"IGHV3_72_02_CRF_1":"V3-72*02",
"IGHV3_OR15_7_05_CRF_1":"V3/OR15-7*05",
"IGHV3_OR15_7_01_CRF_1":"V3/OR15-7*01",
"IGHV3_OR15_7_03_CRF_1":"V3/OR15-7*03",
"IGHV3_OR15_7_02_CRF_1":"V3/OR15-7*02",
"NODE9":"V4-28*05",
"NODE6":"V4-28*01",
"NODE4":"V4-28",
"NODE17":"V4/OR15-8*01",
"NODE24":"V4-4*03",
"NODE22":"V4-4*02",
"NODE16":"V?",
"NODE63":"V4-31",
"NODE60":"V4-31*03",
"NODE58":"V4-30-4*06",
"NODE56":"V4",
"NODE84":"V4-30-2*01",
"NODE83":"V4-30-2",
"NODE81":"V4-30-2",
"NODE79":"V4-30",
"NODE49":"V4-30-4*01",
"NODE47":"V4",
"NODE45":"V4",
"NODE97":"V4-38-2*02",
"NODE100":"V4-39*01",
"NODE94":"V4",
"NODE92":"V4",
"NODE42":"V4",
"NODE112":"V4-61*01",
"NODE111":"V4-59*02",
"NODE133":"V4-34*03",
"NODE142":"V4-34",
"NODE149":"V4-34*04",
"NODE129":"V4-34*01",
"NODE127":"V4-59*10",
"NODE126":"V4-4*07",
"NODE124":"V4",
"NODE122":"V4",
"NODE35":"V4-59*01",
"NODE33":"V4",
"NODE15":"V?",
"NODE3":"V?",
"NODE167":"V2-70*02",
"NODE170":"V2-70*12",
"NODE165":"V2-70*01",
"NODE164":"V2-70",
"NODE184":"V2-70*03",
"NODE183":"V2-70",
"NODE179":"V2-70D*04",
"NODE161":"V2",
"NODE188":"V?",
"NODE160":"V?",
"NODE196":"V2-5*05",
"NODE202":"V2-5*01",
"NODE193":"V2-5*02",
"NODE191":"V2-5*08",
"NODE159":"V?",
"NODE206":"V6-1*01",
"NODE158":"V?",
"NODE210":"J3*01",
"NODE218":"J6*02",
"NODE217":"J6*04",
"NODE215":"J6*03",
"NODE213":"J?",
"NODE223":"J5*01",
"NODE226":"J4*01",
"NODE222":"J?",
"NODE209":"J?",
"NODE235":"V5-51*01",
"NODE246":"V5-10-1*01",
"NODE244":"V5-10-1*04",
"NODE234":"V5",
"NODE260":"V7-4-1*04",
"NODE254":"V7-4-1*02",
"NODE252":"V7",
"NODE266":"V1-58*02",
"NODE269":"V1-3",
"NODE265":"V1",
"NODE275":"V1-8*02",
"NODE281":"V1/OR15-1*01",
"NODE279":"V1/OR15-1*04",
"NODE287":"V1-2*05",
"NODE286":"V1-2*02",
"NODE278":"V?",
"NODE274":"V?",
"NODE302":"V1/OR15-5*01",
"NODE300":"V1/OR15-5",
"NODE298":"V1/OR15",
"NODE307":"V1-69-2*01",
"NODE305":"V1",
"NODE297":"V?",
"NODE310":"V1-46*01",
"NODE296":"V?",
"NODE273":"V?",
"NODE316":"V1-45*02",
"NODE272":"V?",
"NODE264":"V?",
"NODE331":"V1-69*14",
"NODE342":"V1-69*04",
"NODE340":"V1-69*02",
"NODE338":"V1-69*08",
"NODE336":"V1-69*11",
"NODE334":"V1-69*07",
"NODE323":"V1-69*12",
"NODE322":"V1-69*05",
"NODE348":"V1-18*01",
"NODE321":"V1",
"NODE263":"V?",
"NODE251":"V?",
"NODE233":"V?",
"NODE363":"V3-21*01",
"NODE362":"V3-48*04",
"NODE360":"V3-48",
"NODE374":"V3-11*04",
"NODE377":"V3-11*05",
"NODE373":"V3-11",
"NODE359":"V3",
"NODE386":"V3-38*02",
"NODE384":"V3-38",
"NODE394":"V3-66*02",
"NODE397":"V3-53*01",
"NODE391":"V3",
"NODE383":"V3",
"NODE382":"V?",
"NODE358":"V?",
"NODE407":"V3-16*02",
"NODE406":"V3",
"NODE413":"V3/OR16-8*01",
"NODE411":"V3/OR16",
"NODE405":"V?",
"NODE418":"V3-74*02",
"NODE426":"V3-7*01",
"NODE437":"V3-33*01",
"NODE433":"V3-33*06",
"NODE450":"V3-30*06",
"NODE446":"V3",
"NODE445":"V3-30*01",
"NODE443":"V3-30",
"NODE442":"V3-30*18",
"NODE432":"V3",
"NODE430":"V3-30*02",
"NODE425":"V3",
"NODE417":"V?",
"NODE480":"V3/OR16-10*02",
"NODE478":"V3/OR16-10*03",
"NODE483":"V3-13*01",
"NODE477":"V?",
"NODE495":"V3-20*01",
"NODE498":"V3-9*01",
"NODE494":"V3",
"NODE503":"V3",
"NODE493":"V3",
"NODE492":"V3-43*02",
"NODE476":"V?",
"NODE511":"V3",
"NODE509":"V3-23*05",
"NODE508":"V3-23*01",
"NODE507":"V3-23*04",
"NODE475":"V?",
"NODE522":"V3-64*05",
"NODE521":"V3",
"NODE519":"V3",
"NODE526":"V3-64",
"NODE518":"V3",
"NODE474":"V?",
"NODE416":"V?",
"NODE356":"V?",
"NODE536":"V3-49*03",
"NODE532":"V3-49*04",
"NODE545":"V3-15*08",
"NODE543":"V3-15",
"NODE548":"V3-15*01",
"NODE542":"V3-15",
"NODE560":"V3-73*01",
"NODE564":"V3-72*01",
"NODE568":"V3/OR15-7*05",
"NODE567":"V3/OR15-7*03",
"NODE563":"V?",
"NODE559":"V?",
"NODE541":"V?",
"NODE531":"V?",
"NODE529":"V?",
"NODE355":"V?",
"NODE232":"V?"};
