# Supplementary material for: Assigning and visualizing germline genes in antibody repertoires
Source: Philos Trans R Soc Lond B Biol Sci. 2015 Sep 5;370(1676):20140240. doi: 10.1098/rstb.2014.0240 (PMC4528417; doi:10.1098/rstb.2014.0240)
Supplement: IgSCUEAL [file rstb20140240supp1.zip › IgSCUEAL-master/data/MacaqueIGH-full-orf.nex]

#NEXUS

[
Generated by HYPHY 2.220150114beta(MP) for Darwin on x86_64 on Thu Jan 29 21:37:07 2015

]

BEGIN TAXA;
	DIMENSIONS NTAX = 30;
	TAXLABELS
		'IGHV3_12_01_CRF_1' 'IGHV3_6_01_CRF_1' 'IGHV3_5_01_CRF_1' 'IGHV3_13_01_CRF_1' 'IGHV3_18_01_CRF_1' 'IGHV3_20_01_CRF_1' 'IGHV3_10_01_CRF_1' 'IGHV3_11_01_CRF_1' 'IGHV3_21_01_CRF_1' 'IGHV3_22_01_CRF_1' 'IGHV3_14_01_CRF_1' 'IGHV3_9_01_CRF_1' 'IGHV3_17_01_CRF_1' 'IGHV1_1_01_CRF_1' 'IGHV7_1_01_CRF_1' 'IGHV5_2_01_CRF_1' 'IGHV2_2_01_CRF_1' 'IGHV3_7_01_CRF_1' 'IGHV4_2_01_CRF_1' 'IGHV2_1_01_CRF_1' 'IGHV6_1_01_CRF_1' 'IGHJ1_01_CRF_1' 'IGHJ2_01_CRF_1' 'IGHJ3_01_CRF_1' 'IGHJ4_01_CRF_1' 'IGHJ5_1_01_CRF_1' 'IGHJ5_2_01_CRF_1' 'IGHJ5_2_02_CRF_1' 'IGHJ6_01_CRF_1' 'Node1' ;
END;

BEGIN CHARACTERS;
	DIMENSIONS NCHAR = 363;
	FORMAT
		DATATYPE = DNA

		GAP=-
		MISSING=?
		NOLABELS
	;

MATRIX
 GAGGTGCAGCTGGTGGAGTCCGGGGGAGGCTTGGTCCAGCCTGGCGGGTCCCTGAGACTCTCCTGTGCAGCCTCTGGATTCACCTTCAGTGATTATGCTATG------GACTGGGTCCGCCAGGCTCCAGGAAAGGGGCTGGAGTGGGTGGGTTTCATTAGAAGCAAAGCTTATGGTGGGACAGCAGAATACGCCGCGTCTGTGAAAGGCAGATTCACCATCTCCAGAGATGATTCAAAGAACACGGCGTATCTGCAAATGAGCAGCCTGAAAACCGAGGACACGGCCGTGTATTACTGTACTAGAGAN------------------------------------------------------
 GAGGTGCAGCTGGTGGAGTCTGGGGGAGGCTTGGTCCAGCCTGGGGGGTCCCTGAGACTCTCCTGTGCAGCCTCCGGATTCACCTTCAGTGACTACTACATG------TACTGGGTCCGCCAGGCTCCAGGAAAGGGGCTGGAGTGGGTGGGTTTCATTAGAAGCAAAGCTTACGGTGGGACAGCAGAATACGCCGCGTCTGTGAAAGGCAGATTCACCATCTCCAGAGATGATTCCAAAAGCATCGCCTATCTGCAAATGAGCAGCCTGAAAACCGAGGACACGGCCGTGTATTACTGTACTAGGGAN------------------------------------------------------
 GAGGTGCAGCTGGTGGAGTCTGGGGGAGGCTTGGTCCAGCCTGGCGGGTCCCTGAGACCCTCCTGTGCAGCCTCTGGATTCACCTTCAGTAGTTCTGCTATG------CACTGGGTCCGCCAGGCTTCTGGGAAAGGACTGGAGTGGGTTGGACGTATTAGAAGCAAATCTAACAATTACGCGACAGAATACGCCGCATCGGTGAAAGGCAGATTCACCATCTCCAGAGATGATTCAAAGAACACGGCGTATCTGCAAATGAACAGCCTGAAAACCGAGGACACGGCCGTGTATTACTGTGCTAGAGAN------------------------------------------------------
 GAGGTGCAGCTGGTGGAGTCTGGGGCAGGCTTGGTCCAGCCTGGCGGGTCCCTGAGACTCTCCTGTGCAGCCTCTGGATTCACCTTCAGTAACTCCTGGATG------AGCTGGGTCCGCCAGGCTCCAGGCAAGGGGCTAGAGTGGGTTGCCCGTATTAAAAGGAAAGCTGACGGTGAGACAGCAGATTACGCCGCATCTGTGAAAGGCAGATTCACCATCTCAAGAGACGATTCAAAGAACACACTGTACCTGCAAATGAACAGCCTGAAAACCGAGGACACGGCCGTGTATTACTGCACCACAGA-------------------------------------------------------
 GAGGTGCAGCTGGTGGAGTCTGGGGGAGGCTTGGTCCAGCCTGGGGGATCCCTGAGACTCTCCTGTGCAGCCTCTGGATTCACCTTCAGTAACTACTGGATG------AGCTGGGTCCGCCAGGCTCCAGGGAAGGGGCTGGACTGGGTTGGATTTATTAAAAACAAAGCTGATGGTGGAACAGCAGCATACGCCGAATCTGTGAAAGGCAGATTCACCATCTCAAGAGATGATTCAAAGAACACACTGTATCTGCAAATGAGCAGCCTGAACACCGAGGACACGGCCGTGTATTACTGTACTAGAGAN------------------------------------------------------
 GAGGTGCAGCTGGTGGAGTCTGGGGGAGGCTTGGTGCAGCCTGGGGGGTCCCTGAGACTCTCCTGTGCAGCCTCTGGATTCACCTTCAGTAACTACTACATG------CACTGGGTCCGCCAGGCTCAAGGGAAAGGGCTAGAGTGGGTAGGTTTAATAAGAAACAAAGCTAACAGTTACACGACAGAATATGCTGCGGCTGTGAAAGGCAGATTCACCATCTCAAGAGATGATTCAAAGAACACGCTGTATCTGCAAATGAGCAGCCTGAAAACCGAGGACACAGCCCTGTATTACTGTACTAAAN--------------------------------------------------------
 GAGGTGCAGCTGGTGGAGTCTGGGGGAGGCTTGGTCCAGCCTGGCGGGTCCCTGAGACTCTCCTGTGCAGCCTCTGGATTCACCTTCAGTGACGACTACATG------GAGTGGGTCCGCCAGGCTCCAGGAAAGGGGCTGGAGTGGGTTGGACAAATTAAT------CCTAATGGGGGTACCACATTCCTCATGGATTCCGTGAAGGGCCGATTCACCATCTCCAGAGACAACGCCAAGAACACGCTTTATCTGCAAATTAACAGCCTGAAAATAGAGGACACGGCCGTGTATTACTGTACTAGACAN------------------------------------------------------
 GAGGTGCAGCTGGCGGAGTCTGGGGGAGGCTTGGTCCAGCCTGGGGGGTCCCTGAGACTCTCCTGTGCAGCCTCTGGATTCACCATTAGCAGCTACTGGATG------AGCTGGGTCTGCCAGGCTCCGGGAAAGGGGCTGGAGTGGCTTTCAGACATTTAT------------GGTAGTACCATGTACTACGGAGACTCTGTGAAGGGCCTATTCACCGTCTCCAGAGACAATGCCAAGAACTCGCTGTCTCTGCAAATGAACAGTCTGAGAGCCGAGGACACGGCCGTGTATTACTGTACTAGAGAN------------------------------------------------------
 GAGGTGCAGCTGGTGGAGTCTGGGGGAGGCCTGGTACAGCCTGGCCGGTCCCTGAGACCCTCCTGTGCAGCCTCTGGATTCACTTTCAGTAGCTATGGCATG------CACTGGGTCCGCCAGGCTCCGGAAGAGGGGCTGGTGTGGGTTTCATACATTGGT------------AGTAGTACCATGTACTACGCAGACTCCGTGAAGGGCCGATTCACCATCTCCAGAGACAATGCCAAGAACTCGCTGTATCTGCAAATGAACAGCCTGAGAGCCGAGGACACGGCTGTGTATTACTGTGTGAGAGAN------------------------------------------------------
 GAGGTGCAGTTGGTGGAGTCTGGGGGAGGCTTGGTACAGCCTGGGGGCTCCCTGAGACTCTCTTGTACAGGCTCTGGATTCACCTTCAGTAGCTACTACATG------TACTGGGTCCGCCAGGCTCCAGGGAAGGGGCTGGAGTGGGTCTCAGCTATTAAT------ACTGGTGGGGGTAGCACATGGTACACAGACTCCGTGAAGGGCCGATTCACCATCTCCAAAGAGAACGCCAAGAACACACTGTATCTTCAAATGGACAGCCTGAGAGCTGAGGACACGGCTGTCTATTACTGTGCGAAAGAC------------------------------------------------------
 GAGGTGCAGCTGGTGGAGTCTGGGGGCGGCTTGGCAAAGCCTGGGGGGTCCCTGAGACTCTCCTGTGCAGCCTCTGGATTCACCTTCAGTAACTACTGGATG------CACTGGGTTCGCCAGGCACCAGGGAAGGGGCTGGAGTGGATCTCAGCTATTAAT------AGTGCTGGTAGTAGCACATACTATGCAGACTCCGTGAAGGGCAGATTCACCATCTCCAGAGAGAACGCCAAGAACACACTGTATCTTCAAATGGACGGCCTGAGAGCTGAGGACACGGCTGTCTATTACTGTGCGGGAGAN------------------------------------------------------
 GAGGTGCAGCTGGTGGAGTCTGGGGGCGGCTTGGCAAAGCCTGGGGGGTCCCTGAGACTCTCCTGCGCAGCCTCCGGATTCACCTTCAGTGACTACTACATG------GACTGGGTCCGCCAGGCTCCAGGGAAGGGGCTGGAGTGGGTCTCACGTATTAGT------AATGGTGGTGGTAGCACATGGTACGCAGACTCCGTGAAGGGCAGATTCACCATCTCCAGAGAGAACGCCAAGAACACACTGTATCTTCAAATGAACAGCCTGAGAGCTGAGGACACGGCTGTCTATTACTGTGCGAAAGAN------------------------------------------------------
 GTGGTGCAGCTGGTGGAGTCTGAGGGAAATTTCGTGCAGCCTGGAGGGTCCCTGAGACTCTCCTGTGCAGTCTCTGGATTCACCTTTAGCAGCTGTGATTTG------GACTGGATTCGCCATGCTCCAGGAAAGGGGCTGGAGTGGGTCTCTGGTATTAGT---------ATTGCTGGTAGCACGTATTATGCAAACTCTGTAAACAGTCTATTCGCCATCTCCAGAGAAAATGCCAAAAACACACTGTATCTTCAAATGAACAGTCTGATAGCTGAGGACACAGCCATTTATTACTGTGTGAGTGAA------------------------------------------------------
 CAGGTGCAGCTGGTGCAGTCTGGGGCTGAGATTAAGCAGCCTGGGGCCTCAGTGAAGCTCTCCTGCAAGGCTTCTGGATATACCTTCACTAGCTACTACATG------CACTGGGTGAGACAGGCCCCTGGACAAGGCCTTGAGTGGATAGGACTGATCTCC------CCTTACAATGGTAACAAAGGCTACGCACAGAACTTCCAGGGCAGAGTCACCATAACTACGGACACGTCCACGAGCACAGGCTACATGGAGCTGAGCAGCCTGAGATCTGAGGACACAGCCGTGTATTACTGTACGAGAGAN------------------------------------------------------
 CAGGTGCAGCTGGTGCAGTCTGGGCCTGAGGTGAAGCAGCCTGGGGCCTCAGTGAAGGTCTCCTGCAAGGCTTCTGGTTACAGCTTCACCACCTATGGTATG------AATTGGGTGCGACAGGCCCCTGGACAGGGCCTTGAGTGGATGGGATGGATGAAC------ACCTACACTGGGAACCCAACGTATGCCCAGGGCTTCACAGAACGGTTTGTCTTCTCCATGGACACCTCTGTCAGCACAGTGTACCTGCAGATCAGCAGCCTAAAGGGTGAGGACACGGCCGTGTATTACTGTGCGAGATA-------------------------------------------------------
 GAGGTGCAGCTGGTGCAGTCTGGAGCAGAGGTGAAAAGGCCCGGGGAGTCTCTGAAGATCTCCTGTAAGACTTCTGGATACAGCTTTACCAGCTACTGGATC------AGCTGGGTGCGCCAGATGCCCGGAAAAGGCCTGGAGTGGATGGGGGCGATTGAT------CCTAGTGATTCTGATACCAGATACAGCCCGTCCTTCCAAGGCCAGGTCACCATCTCAGCCGACAAGTCCATCAGCACCGCCTACCTGCAGTGGAGCAGCCTGAAGGCCTCGGACACCGCCACGTATTACTGCGCGAAAGAN------------------------------------------------------
 CAGGTCACCTTGAAGGAGTCTGATCCTGCGCTAGTGAAACCCACACAGACCCTCACGCTGACCTGCACCTTCTCTGGGTTCTCACTCAGCACTTCTGGAATGGGTGTGGACGGGATCCGTCAGCCCCCAGGGAAGGCCCTGGAGTGGCTTGCACGCATTGAT---------TGGGATGATGATAAATACTACAGCCCATCGCTGAAGAGCAGGCTCACCATCTCCAAGGACACCTCCAAGAACCAGGTTGTCCTTACAATGACCAACATGGACCCTGTGGACACAGCCACATATTACTGTGCACGGAGA------------------------------------------------------
 GAGGTGCAGCTGGTGGAGTCTGGGGGAGGCTTGGTCCAGCCTGGGGGGTCCCTGAGACTCTCCTGTGCAGCCTCTGGATTCACCTTTGGTGATTATGGCATG------CACTGGGTCCGCCAGGCTCCGGGAAAGGGACTGGAGTGGGTCTCATCCATTAGT------AACACTGGTAAAACCGTATACTACGCTGACTCCGTGAAGGGCCGATTCACCGTCTCCAGAGACAACGCCAAGAACTCGCTGTCTCTGCAAATGAGCAGCCTGAGAGCCGAGGACACGGCCGTGTATTACTGTACTAGAGAN------------------------------------------------------
 CAGCTGCAGCTGCAGGAGTCGGGCCCAGGACTGGTGAAGCCTTCGGAGACCCTGTCCCTCACCTGCGCTGTCTCTGGTGGCTCCATCAGCAGTAACTACTGG------AGCTGGATCCGCCAGCCCCCAGGGAAGGGACTGGAGTGGATTGGACGTATCTCT------GGTAGTGGTGGGAGCACCGACTACAACCCCTCCCTCAAGAGTCGAGTCACCATTTCAACAGACACGTCCAAGAACCAGTTCTCCCTGAAGCTGAGCTCTGTGACCGCCGCGGACACGGCCGTGTATTACTGTGCGAGAGAN------------------------------------------------------
 CAGGTGACCTTGAAGGAGTCTGGTCCTGCGCTGGTGAAACCCACACAGACCCTCACGCTGACCTGCACCTTCTCTGGGTTCTCACTCAGCACTAGTGGTATGGGTGTGGGCTGGATCCGTCAGCCCTCACGGAAGACCCTGGAGTGGCTTGCACACATTTAT---------TGGGATGATGATAAGCGCTACAGCACATCTCTGAAGAGCAGGCTCACCATCTCCAAGGACACCTCCAAAAACCAGGTGGTTCTAACAATGACCAACATGGACCCTATGGACACAGCCACATATTACTGTGCACGGAGA------------------------------------------------------
 CAGGTGCAGCTGCAGGAGTCAGGTCCAGGACTGGTGAAGCCCTCACAGACCCTGTCACTCACCTGTGCCATCTCCGGGGACAGTGTCTCTAGCAACAGTGCTACTTGGAACTGGATCAGGCAGTCGCCATCGAGAGGCCTTGAGTGGCTGGGAAGGACATAC---TACAGGTCCAAGTGGTATAATGATTATGCACAATCTGTGCAAAATCGAATAAGCATCAACCCAGACACATCCAAGAACCAGTTCTCCCTGCAGCTGAACTCTGTGACCCCCGAGGACATGGCCGTGTATTACTGTGCAAGAGAN------------------------------------------------------
 ------------------------------------------------------------------------------------------------------------------------------------------------------------------------------------------------------------------------------------------------------------------------------------------------------------------------GCTGAATACTTCGAGTTCTGGGGCCAGGGCGCCCTGGTCACCGTCTCCTCA
 ---------------------------------------------------------------------------------------------------------------------------------------------------------------------------------------------------------------------------------------------------------------------------------------------------------------------NNCTACTGGTACTTCGATCTCTGGGGCCCTGGCACCCCAATCACCATCTCCTCA
 ------------------------------------------------------------------------------------------------------------------------------------------------------------------------------------------------------------------------------------------------------------------------------------------------------------------------NNTGATGCTTTTGATTTCTGGGGCCAAGGGCTCAGGGTCACCGTCTCTTCA
 ---------------------------------------------------------------------------------------------------------------------------------------------------------------------------------------------------------------------------------------------------------------------------------------------------------------------------NACTACTTTGACTACTGGGGCCAGGGAGTCCTGGTCACCGTCTCCTCA
 ------------------------------------------------------------------------------------------------------------------------------------------------------------------------------------------------------------------------------------------------------------------------------------------------------------------------NACAACCGGTTCGATGTCTGGGGCCCGGGAGTCCTGGTCACCGTCTCCTCA
 ------------------------------------------------------------------------------------------------------------------------------------------------------------------------------------------------------------------------------------------------------------------------------------------------------------------------NACAACTCATTGGATGTCTGGGGCCAGGGAGTTCTGGTCACCGTCTCCTCA
 ------------------------------------------------------------------------------------------------------------------------------------------------------------------------------------------------------------------------------------------------------------------------------------------------------------------------NACAACTCATTGGATGTCTGGGGCCGGGGAGTTCTGGTCACCGTCTCCTCA
 ---------------------------------------------------------------------------------------------------------------------------------------------------------------------------------------------------------------------------------------------------------------------------------------------------------------------NATTACTACGGTTTGGATTCCTGGGGCCAAGGGGTCGTCGTCACCGTCTCCTCA
 CAGGTGCAGCTGGTGGAGTCTGGGGCAGGGTTGGTGCAGCCTGGGGAGTCCCTGAAGCTCTCCTGCGCGGCCTCTGGATACACCTTCAGTAGCTACTACATGAGTTGGAACTGGGTCCGCCAGGCCCCAGGAAAGGGCCTGGAGTGGATTGGACTTATTAATAGCAAACCTAATGATGGTAACACAGACTACGCCCCATCCTTCAAGGGCCGAGTCACCATCTCCACAGACACGTCCAAGAACACGGTCTACCTGCAGATGAGCAGCCTGAAAGCCGAGGACACGGCCGTGTATTACTGTGCGAGAGACGATTACGACTACTTCGATTTCTGGGGCCAGGGAGTCCTGGTCACCGTCTCCTCA;
END;

BEGIN TREES;
	TREE tree = (((IGHV5_2_01_CRF_1:0.2331141520124753,(IGHV1_1_01_CRF_1:0.1115010931807301,IGHV7_1_01_CRF_1:0.196905365232023)Node5:0.07290875131201904)Node3:0.0642183313778598,((IGHJ3_01_CRF_1:0.2669967264364482,(IGHJ5_1_01_CRF_1:0.09164154448648122,(IGHJ5_2_01_CRF_1:0,IGHJ5_2_02_CRF_1:0.02039006932702997)Node13:0.05388841414964236)Node11:0.07318002248674509)Node9:0.0220904102666571,(IGHJ1_01_CRF_1:0.1853854113010147,(IGHJ2_01_CRF_1:0.3660366472846095,IGHJ6_01_CRF_1:0.2394116635815523)Node19:0.03074554333163884,IGHJ4_01_CRF_1:0.06052414560895032)Node16:0.003124292920858824)Node8:0.000187491653230726)Node2:0.06213749714337104,((IGHV2_2_01_CRF_1:0.0316725735170251,IGHV2_1_01_CRF_1:0.0512523495224801)Node24:0.3341248711385865,(IGHV4_2_01_CRF_1:0.08406982670551148,IGHV6_1_01_CRF_1:0.3214127105448823)Node27:0.08004115634379894)Node23:0.1636856644901153,((IGHV3_10_01_CRF_1:0.08171732740782491,((IGHV3_21_01_CRF_1:0.06220077640571261,(IGHV3_11_01_CRF_1:0.0618911651395074,IGHV3_7_01_CRF_1:0.05935462798169109)Node36:0.01213176558808268)Node34:0.03391056284083549,(IGHV3_17_01_CRF_1:0.1730458901964842,(IGHV3_22_01_CRF_1:0.04479670667136588,(IGHV3_9_01_CRF_1:0.02675572134437858,IGHV3_14_01_CRF_1:0.05283896296560661)Node43:0.01883699045327279)Node41:0.02581147995317517)Node39:0.04132711823155147)Node33:0.02347865701551459)Node31:0.02549508754913951,((IGHV3_5_01_CRF_1:0.08047255314850059,IGHV3_20_01_CRF_1:0.05910239031154937)Node47:0.02520105696361867,((IGHV3_12_01_CRF_1:0.02501923151908545,IGHV3_6_01_CRF_1:0.03459745602097226)Node51:0.03250675376921286,(IGHV3_18_01_CRF_1:0.02582695121846221,IGHV3_13_01_CRF_1:0.06625227648427752)Node54:0.02631636350711427)Node50:0.008473780318354442)Node46:0.04870237382389386)Node30:0.1112829307030373);
END;
