# Supplementary material for: Assigning and visualizing germline genes in antibody repertoires
Source: Philos Trans R Soc Lond B Biol Sci. 2015 Sep 5;370(1676):20140240. doi: 10.1098/rstb.2014.0240 (PMC4528417; doi:10.1098/rstb.2014.0240)
Supplement: IgSCUEAL [file rstb20140240supp1.zip › IgSCUEAL-master/data/MacaqueIGH-full-orf.nex.ancestors]

#NEXUS

[
Generated by HYPHY 2.220150114beta(MP) for Darwin on x86_64 on Thu Jan 29 21:37:07 2015

]

BEGIN TAXA;
	DIMENSIONS NTAX = 26;
	TAXLABELS
		'Node1' 'Node2' 'Node3' 'Node5' 'Node8' 'Node9' 'Node11' 'Node13' 'Node16' 'Node19' 'Node23' 'Node24' 'Node27' 'Node30' 'Node31' 'Node33' 'Node34' 'Node36' 'Node39' 'Node41' 'Node43' 'Node46' 'Node47' 'Node50' 'Node51' 'Node54' ;
END;

BEGIN CHARACTERS;
	DIMENSIONS NCHAR = 363;
	FORMAT
		DATATYPE = DNA

		GAP=-
		MISSING=?
		NOLABELS
	;

MATRIX
 CAGGTGCAGCTGGTGGAGTCTGGGGCAGGGTTGGTGCAGCCTGGGGAGTCCCTGAAGCTCTCCTGCGCGGCCTCTGGATACACCTTCAGTAGCTACTACATGAGTTGGAACTGGGTCCGCCAGGCCCCAGGAAAGGGCCTGGAGTGGATTGGACTTATTAATAGCAAACCTAATGATGGTAACACAGACTACGCCCCATCCTTCAAGGGCCGAGTCACCATCTCCACAGACACGTCCAAGAACACGGTCTACCTGCAGATGAGCAGCCTGAAAGCCGAGGACACGGCCGTGTATTACTGTGCGAGAGACGATTACGACTACTTCGATTTCTGGGGCCAGGGAGTCCTGGTCACCGTCTCCTCA
 CAGGTGCAGCTGGTGGAGTCTGGGGCAGAGTTGATGCAGCCTGGGGAGTCCCTGAAGCTCTCCTGCGAGGCCTCTGGATACACCTTCAGTAGCTACTACATG------AACTGGGTCCGCCAGGCCCCTGGAAAGGGCCTGGAGTGGATGGGACTTATTAAT------CCTAATGATGGTAACACAGACTACGCCCCGTCCTTCAAGGGCCGAGTCACCATCTCCACAGACACGTCCAAGAACACGGTCTACCTGCAGATGAGCAGCCTGAAAGCCGAGGACACGGCCGTGTATTACTGTGCGAGAGACGATTACGACTACTTCGATTTCTGGGGCCAGGGAGTCCTGGTCACCGTCTCCTCA
 CAGGTGCAGCTGGTGCAGTCTGGGGCAGAGGTGAAGCAGCCTGGGGAGTCCCTGAAGCTCTCCTGCAAGGCTTCTGGATACACCTTCACTAGCTACTACATG------AACTGGGTGCGCCAGGCCCCTGGAAAGGGCCTGGAGTGGATGGGACTGATTAAT------CCTAATGATGGTAACACAGGCTACGCCCCGTCCTTCAAGGGCCGAGTCACCATCTCCACAGACACGTCCATGAGCACAGTCTACCTGCAGATGAGCAGCCTGAAAGCCGAGGACACGGCCGTGTATTACTGTGCGAGAGAC------------------------------------------------------
 CAGGTGCAGCTGGTGCAGTCTGGGGCTGAGGTGAAGCAGCCTGGGGCCTCAGTGAAGCTCTCCTGCAAGGCTTCTGGATACACCTTCACTAGCTACTACATG------AACTGGGTGCGACAGGCCCCTGGACAGGGCCTTGAGTGGATGGGACTGATTAAC------CCTTACAATGGTAACACAGGCTACGCCCAGAACTTCAAGGGCCGAGTCACCATCTCCACGGACACGTCCATGAGCACAGTCTACCTGCAGATGAGCAGCCTGAAAGCTGAGGACACGGCCGTGTATTACTGTGCGAGAGAC------------------------------------------------------
 ---------------------------------------------------------------------------------------------------------------------------------------------------------------------------------------------------------------------------------------------------------------------------------------------------------------------GATTACGACTACTTCGATTTCTGGGGCCAGGGAGTCCTGGTCACCGTCTCCTCA
 ------------------------------------------------------------------------------------------------------------------------------------------------------------------------------------------------------------------------------------------------------------------------------------------------------------------------TACGACTCCTTCGATTTCTGGGGCCAGGGAGTCCTGGTCACCGTCTCCTCA
 ------------------------------------------------------------------------------------------------------------------------------------------------------------------------------------------------------------------------------------------------------------------------------------------------------------------------TACAACTCATTCGATGTCTGGGGCCAGGGAGTCCTGGTCACCGTCTCCTCA
 ------------------------------------------------------------------------------------------------------------------------------------------------------------------------------------------------------------------------------------------------------------------------------------------------------------------------TACAACTCATTGGATGTCTGGGGCCAGGGAGTTCTGGTCACCGTCTCCTCA
 ---------------------------------------------------------------------------------------------------------------------------------------------------------------------------------------------------------------------------------------------------------------------------------------------------------------------GATTACGACTACTTCGATTTCTGGGGCCAGGGAGTCCTGGTCACCGTCTCCTCA
 ---------------------------------------------------------------------------------------------------------------------------------------------------------------------------------------------------------------------------------------------------------------------------------------------------------------------GATTACTACTACTTCGATTTCTGGGGCCAGGGAGTCCTGGTCACCGTCTCCTCA
 CAGGTGCAGCTGCAGGAGTCTGGTCCAGGGCTGGTGAAGCCTGCGGAGACCCTGACGCTCACCTGCGCTGTCTCTGGGTACTCCATCAGCAGTTACTACATGAGTTGGAACTGGATCCGCCAGCCCCCAGGGAAGGGCCTGGAGTGGATTGGACGTATTTAT---AACGGTAGTGATGGTAACACAGACTACACCCCATCCCTCAAGAGCCGAGTCACCATCTCCACAGACACGTCCAAGAACCAGGTCTCCCTGAAGATGAGCACCGTGAACGCCGAGGACACGGCCGTGTATTACTGTGCGAGAGAC------------------------------------------------------
 CAGGTGACCTTGAAGGAGTCTGGTCCTGCGCTGGTGAAACCCACACAGACCCTCACGCTGACCTGCACCTTCTCTGGGTTCTCACTCAGCACTTGTGGTATGGGTGTGGACTGGATCCGTCAGCCCCCAGGGAAGGCCCTGGAGTGGCTTGCACGCATTTAT---------TGGGATGATGATAAATACTACAGCCCATCGCTGAAGAGCAGGCTCACCATCTCCAAGGACACCTCCAAGAACCAGGTTGTCCTAACAATGACCAACATGGACCCTGTGGACACAGCCACATATTACTGTGCACGGAGA------------------------------------------------------
 CAGGTGCAGCTGCAGGAGTCGGGTCCAGGACTGGTGAAGCCTTCGGAGACCCTGTCGCTCACCTGCGCTGTCTCTGGGGACTCCATCAGCAGTAACTACATGAGTTGGAACTGGATCCGCCAGCCCCCAGGGAAGGGCCTGGAGTGGATTGGACGTATCTAT---AACGGTAGTGATGGGAACACCGACTACACCCCATCCCTCAAGAGTCGAGTCACCATCTCCACAGACACGTCCAAGAACCAGTTCTCCCTGAAGCTGAGCTCTGTGACCGCCGAGGACACGGCCGTGTATTACTGTGCGAGAGAC------------------------------------------------------
 GAGGTGCAGCTGGTGGAGTCTGGGGGAGGCTTGGTCCAGCCTGGGGGGTCCCTGAGACTCTCCTGTGCAGCCTCTGGATTCACCTTCAGTAGCTACTACATG------GACTGGGTCCGCCAGGCTCCAGGAAAGGGGCTGGAGTGGGTTGGATTTATTAGTAGCAAACCTAATGGTGGTACCACAGACTACGCCGCATCCGTGAAGGGCCGATTCACCATCTCCAGAGACAATTCCAAGAACACGCTGTATCTGCAAATGAGCAGCCTGAAAGCCGAGGACACGGCCGTGTATTACTGTACTAGAGAC------------------------------------------------------
 GAGGTGCAGCTGGTGGAGTCTGGGGGAGGCTTGGTCCAGCCTGGGGGGTCCCTGAGACTCTCCTGTGCAGCCTCTGGATTCACCTTCAGTAGCTACTACATG------GACTGGGTCCGCCAGGCTCCAGGAAAGGGGCTGGAGTGGGTTGGATATATTAGT------CCTAATGGTGGTACCACATACTACGCAGACTCCGTGAAGGGCCGATTCACCATCTCCAGAGACAATGCCAAGAACACGCTGTATCTGCAAATGAACAGCCTGAAAGCCGAGGACACGGCCGTGTATTACTGTACTAGAGAC------------------------------------------------------
 GAGGTGCAGCTGGTGGAGTCTGGGGGAGGCTTGGTCCAGCCTGGGGGGTCCCTGAGACTCTCCTGTGCAGCCTCTGGATTCACCTTCAGTAGCTACTACATG------GACTGGGTCCGCCAGGCTCCAGGAAAGGGGCTGGAGTGGGTTTCATATATTAGT------ACTAATGGTGGTACCACATACTACGCAGACTCCGTGAAGGGCCGATTCACCATCTCCAGAGACAATGCCAAGAACACGCTGTATCTGCAAATGAACAGCCTGAGAGCCGAGGACACGGCCGTGTATTACTGTACTAGAGAC------------------------------------------------------
 GAGGTGCAGCTGGTGGAGTCTGGGGGAGGCTTGGTCCAGCCTGGGGGGTCCCTGAGACTCTCCTGTGCAGCCTCTGGATTCACCTTCAGTAGCTACTGCATG------CACTGGGTCCGCCAGGCTCCGGGAAAGGGGCTGGAGTGGGTTTCATACATTAGT------ACTAATGGTAGTACCATATACTACGCAGACTCCGTGAAGGGCCGATTCACCATCTCCAGAGACAATGCCAAGAACTCGCTGTATCTGCAAATGAACAGCCTGAGAGCCGAGGACACGGCCGTGTATTACTGTACTAGAGAC------------------------------------------------------
 GAGGTGCAGCTGGTGGAGTCTGGGGGAGGCTTGGTCCAGCCTGGGGGGTCCCTGAGACTCTCCTGTGCAGCCTCTGGATTCACCTTTAGTAGCTACTGCATG------CACTGGGTCCGCCAGGCTCCGGGAAAGGGGCTGGAGTGGGTTTCATACATTAGT------ACTAATGGTAGTACCATATACTACGCAGACTCCGTGAAGGGCCGATTCACCGTCTCCAGAGACAATGCCAAGAACTCGCTGTCTCTGCAAATGAACAGCCTGAGAGCCGAGGACACGGCCGTGTATTACTGTACTAGAGAC------------------------------------------------------
 GAGGTGCAGCTGGTGGAGTCTGGGGGAGGCTTGGTACAGCCTGGGGGGTCCCTGAGACTCTCCTGTGCAGCCTCTGGATTCACCTTCAGTAGCTACTACATG------GACTGGGTCCGCCAGGCTCCAGGAAAGGGGCTGGAGTGGGTCTCAGATATTAGT------ACTAGTGGTGGTAGCACATACTACGCAGACTCCGTGAAGGGCCGATTCACCATCTCCAGAGAGAATGCCAAGAACACACTGTATCTTCAAATGAACAGCCTGAGAGCTGAGGACACGGCCGTCTATTACTGTGCGAGAGAC------------------------------------------------------
 GAGGTGCAGCTGGTGGAGTCTGGGGGAGGCTTGGTACAGCCTGGGGGGTCCCTGAGACTCTCCTGTGCAGCCTCTGGATTCACCTTCAGTAGCTACTACATG------GACTGGGTCCGCCAGGCTCCAGGGAAGGGGCTGGAGTGGGTCTCAGCTATTAGT------ACTGGTGGTGGTAGCACATGCTACGCAGACTCCGTGAAGGGCCGATTCACCATCTCCAGAGAGAACGCCAAGAACACACTGTATCTTCAAATGAACAGCCTGAGAGCTGAGGACACGGCTGTCTATTACTGTGCGAAAGAC------------------------------------------------------
 GAGGTGCAGCTGGTGGAGTCTGGGGGCGGCTTGGCAAAGCCTGGGGGGTCCCTGAGACTCTCCTGTGCAGCCTCTGGATTCACCTTCAGTAACTACTACATG------GACTGGGTCCGCCAGGCTCCAGGGAAGGGGCTGGAGTGGGTCTCAGCTATTAGT------AATGGTGGTGGTAGCACATGCTACGCAGACTCCGTGAAGGGCAGATTCACCATCTCCAGAGAGAACGCCAAGAACACACTGTATCTTCAAATGAACAGCCTGAGAGCTGAGGACACGGCTGTCTATTACTGTGCGAAAGAC------------------------------------------------------
 GAGGTGCAGCTGGTGGAGTCTGGGGGAGGCTTGGTCCAGCCTGGGGGGTCCCTGAGACTCTCCTGTGCAGCCTCTGGATTCACCTTCAGTAACTACTACATG------GACTGGGTCCGCCAGGCTCCAGGAAAGGGGCTGGAGTGGGTTGGATTTATTAGAAGCAAAGCTAATGGTGGCACAACAGAATACGCCGCATCTGTGAAAGGCAGATTCACCATCTCCAGAGATGATTCAAAGAACACGCTGTATCTGCAAATGAGCAGCCTGAAAACCGAGGACACGGCCGTGTATTACTGTACTAGAGAC------------------------------------------------------
 GAGGTGCAGCTGGTGGAGTCTGGGGGAGGCTTGGTCCAGCCTGGGGGGTCCCTGAGACTCTCCTGTGCAGCCTCTGGATTCACCTTCAGTAACTACTACATG------CACTGGGTCCGCCAGGCTCCAGGGAAAGGGCTGGAGTGGGTTGGATTTATTAGAAGCAAAGCTAACAGTTACACGACAGAATACGCCGCATCTGTGAAAGGCAGATTCACCATCTCCAGAGATGATTCAAAGAACACGCTGTATCTGCAAATGAGCAGCCTGAAAACCGAGGACACGGCCGTGTATTACTGTACTAGAGAC------------------------------------------------------
 GAGGTGCAGCTGGTGGAGTCTGGGGGAGGCTTGGTCCAGCCTGGGGGGTCCCTGAGACTCTCCTGTGCAGCCTCTGGATTCACCTTCAGTAACTACTACATG------GACTGGGTCCGCCAGGCTCCAGGAAAGGGGCTGGAGTGGGTTGGATTTATTAGAAGCAAAGCTAATGGTGGGACAGCAGAATACGCCGCATCTGTGAAAGGCAGATTCACCATCTCCAGAGATGATTCAAAGAACACGCTGTATCTGCAAATGAGCAGCCTGAAAACCGAGGACACGGCCGTGTATTACTGTACTAGAGAC------------------------------------------------------
 GAGGTGCAGCTGGTGGAGTCTGGGGGAGGCTTGGTCCAGCCTGGGGGGTCCCTGAGACTCTCCTGTGCAGCCTCTGGATTCACCTTCAGTGACTACTACATG------GACTGGGTCCGCCAGGCTCCAGGAAAGGGGCTGGAGTGGGTGGGTTTCATTAGAAGCAAAGCTTATGGTGGGACAGCAGAATACGCCGCGTCTGTGAAAGGCAGATTCACCATCTCCAGAGATGATTCAAAGAACACGGCGTATCTGCAAATGAGCAGCCTGAAAACCGAGGACACGGCCGTGTATTACTGTACTAGAGAC------------------------------------------------------
 GAGGTGCAGCTGGTGGAGTCTGGGGGAGGCTTGGTCCAGCCTGGGGGGTCCCTGAGACTCTCCTGTGCAGCCTCTGGATTCACCTTCAGTAACTACTGGATG------AGCTGGGTCCGCCAGGCTCCAGGAAAGGGGCTGGAGTGGGTTGGATTTATTAAAAGCAAAGCTGATGGTGGGACAGCAGAATACGCCGCATCTGTGAAAGGCAGATTCACCATCTCAAGAGATGATTCAAAGAACACACTGTATCTGCAAATGAGCAGCCTGAAAACCGAGGACACGGCCGTGTATTACTGTACTAGAGAC------------------------------------------------------;
END;
