# Supplementary material for: Assigning and visualizing germline genes in antibody repertoires
Source: Philos Trans R Soc Lond B Biol Sci. 2015 Sep 5;370(1676):20140240. doi: 10.1098/rstb.2014.0240 (PMC4528417; doi:10.1098/rstb.2014.0240)
Supplement: IgSCUEAL [file rstb20140240supp1.zip › IgSCUEAL-master/data/MacaqueIGH-full-orf.nex.json]

{"IGHV3_12_01_CRF_1":"GAGGTGCAGCTGGTGGAGTCCGGGGGAGGCTTGGTCCAGCCTGGCGGGTCCCTGAGACTCTCCTGTGCAGCCTCTGGATTCACCTTCAGTGATTATGCTATG------GACTGGGTCCGCCAGGCTCCAGGAAAGGGGCTGGAGTGGGTGGGTTTCATTAGAAGCAAAGCTTATGGTGGGACAGCAGAATACGCCGCGTCTGTGAAAGGCAGATTCACCATCTCCAGAGATGATTCAAAGAACACGGCGTATCTGCAAATGAGCAGCCTGAAAACCGAGGACACGGCCGTGTATTACTGTACTAGAGAN------------------------------------------------------",
"IGHV3_6_01_CRF_1":"GAGGTGCAGCTGGTGGAGTCTGGGGGAGGCTTGGTCCAGCCTGGGGGGTCCCTGAGACTCTCCTGTGCAGCCTCCGGATTCACCTTCAGTGACTACTACATG------TACTGGGTCCGCCAGGCTCCAGGAAAGGGGCTGGAGTGGGTGGGTTTCATTAGAAGCAAAGCTTACGGTGGGACAGCAGAATACGCCGCGTCTGTGAAAGGCAGATTCACCATCTCCAGAGATGATTCCAAAAGCATCGCCTATCTGCAAATGAGCAGCCTGAAAACCGAGGACACGGCCGTGTATTACTGTACTAGGGAN------------------------------------------------------",
"IGHV3_5_01_CRF_1":"GAGGTGCAGCTGGTGGAGTCTGGGGGAGGCTTGGTCCAGCCTGGCGGGTCCCTGAGACCCTCCTGTGCAGCCTCTGGATTCACCTTCAGTAGTTCTGCTATG------CACTGGGTCCGCCAGGCTTCTGGGAAAGGACTGGAGTGGGTTGGACGTATTAGAAGCAAATCTAACAATTACGCGACAGAATACGCCGCATCGGTGAAAGGCAGATTCACCATCTCCAGAGATGATTCAAAGAACACGGCGTATCTGCAAATGAACAGCCTGAAAACCGAGGACACGGCCGTGTATTACTGTGCTAGAGAN------------------------------------------------------",
"IGHV3_13_01_CRF_1":"GAGGTGCAGCTGGTGGAGTCTGGGGCAGGCTTGGTCCAGCCTGGCGGGTCCCTGAGACTCTCCTGTGCAGCCTCTGGATTCACCTTCAGTAACTCCTGGATG------AGCTGGGTCCGCCAGGCTCCAGGCAAGGGGCTAGAGTGGGTTGCCCGTATTAAAAGGAAAGCTGACGGTGAGACAGCAGATTACGCCGCATCTGTGAAAGGCAGATTCACCATCTCAAGAGACGATTCAAAGAACACACTGTACCTGCAAATGAACAGCCTGAAAACCGAGGACACGGCCGTGTATTACTGCACCACAGA-------------------------------------------------------",
"IGHV3_18_01_CRF_1":"GAGGTGCAGCTGGTGGAGTCTGGGGGAGGCTTGGTCCAGCCTGGGGGATCCCTGAGACTCTCCTGTGCAGCCTCTGGATTCACCTTCAGTAACTACTGGATG------AGCTGGGTCCGCCAGGCTCCAGGGAAGGGGCTGGACTGGGTTGGATTTATTAAAAACAAAGCTGATGGTGGAACAGCAGCATACGCCGAATCTGTGAAAGGCAGATTCACCATCTCAAGAGATGATTCAAAGAACACACTGTATCTGCAAATGAGCAGCCTGAACACCGAGGACACGGCCGTGTATTACTGTACTAGAGAN------------------------------------------------------",
"IGHV3_20_01_CRF_1":"GAGGTGCAGCTGGTGGAGTCTGGGGGAGGCTTGGTGCAGCCTGGGGGGTCCCTGAGACTCTCCTGTGCAGCCTCTGGATTCACCTTCAGTAACTACTACATG------CACTGGGTCCGCCAGGCTCAAGGGAAAGGGCTAGAGTGGGTAGGTTTAATAAGAAACAAAGCTAACAGTTACACGACAGAATATGCTGCGGCTGTGAAAGGCAGATTCACCATCTCAAGAGATGATTCAAAGAACACGCTGTATCTGCAAATGAGCAGCCTGAAAACCGAGGACACAGCCCTGTATTACTGTACTAAAN--------------------------------------------------------",
"IGHV3_10_01_CRF_1":"GAGGTGCAGCTGGTGGAGTCTGGGGGAGGCTTGGTCCAGCCTGGCGGGTCCCTGAGACTCTCCTGTGCAGCCTCTGGATTCACCTTCAGTGACGACTACATG------GAGTGGGTCCGCCAGGCTCCAGGAAAGGGGCTGGAGTGGGTTGGACAAATTAAT------CCTAATGGGGGTACCACATTCCTCATGGATTCCGTGAAGGGCCGATTCACCATCTCCAGAGACAACGCCAAGAACACGCTTTATCTGCAAATTAACAGCCTGAAAATAGAGGACACGGCCGTGTATTACTGTACTAGACAN------------------------------------------------------",
"IGHV3_11_01_CRF_1":"GAGGTGCAGCTGGCGGAGTCTGGGGGAGGCTTGGTCCAGCCTGGGGGGTCCCTGAGACTCTCCTGTGCAGCCTCTGGATTCACCATTAGCAGCTACTGGATG------AGCTGGGTCTGCCAGGCTCCGGGAAAGGGGCTGGAGTGGCTTTCAGACATTTAT------------GGTAGTACCATGTACTACGGAGACTCTGTGAAGGGCCTATTCACCGTCTCCAGAGACAATGCCAAGAACTCGCTGTCTCTGCAAATGAACAGTCTGAGAGCCGAGGACACGGCCGTGTATTACTGTACTAGAGAN------------------------------------------------------",
"IGHV3_21_01_CRF_1":"GAGGTGCAGCTGGTGGAGTCTGGGGGAGGCCTGGTACAGCCTGGCCGGTCCCTGAGACCCTCCTGTGCAGCCTCTGGATTCACTTTCAGTAGCTATGGCATG------CACTGGGTCCGCCAGGCTCCGGAAGAGGGGCTGGTGTGGGTTTCATACATTGGT------------AGTAGTACCATGTACTACGCAGACTCCGTGAAGGGCCGATTCACCATCTCCAGAGACAATGCCAAGAACTCGCTGTATCTGCAAATGAACAGCCTGAGAGCCGAGGACACGGCTGTGTATTACTGTGTGAGAGAN------------------------------------------------------",
"IGHV3_22_01_CRF_1":"GAGGTGCAGTTGGTGGAGTCTGGGGGAGGCTTGGTACAGCCTGGGGGCTCCCTGAGACTCTCTTGTACAGGCTCTGGATTCACCTTCAGTAGCTACTACATG------TACTGGGTCCGCCAGGCTCCAGGGAAGGGGCTGGAGTGGGTCTCAGCTATTAAT------ACTGGTGGGGGTAGCACATGGTACACAGACTCCGTGAAGGGCCGATTCACCATCTCCAAAGAGAACGCCAAGAACACACTGTATCTTCAAATGGACAGCCTGAGAGCTGAGGACACGGCTGTCTATTACTGTGCGAAAGAC------------------------------------------------------",
"IGHV3_14_01_CRF_1":"GAGGTGCAGCTGGTGGAGTCTGGGGGCGGCTTGGCAAAGCCTGGGGGGTCCCTGAGACTCTCCTGTGCAGCCTCTGGATTCACCTTCAGTAACTACTGGATG------CACTGGGTTCGCCAGGCACCAGGGAAGGGGCTGGAGTGGATCTCAGCTATTAAT------AGTGCTGGTAGTAGCACATACTATGCAGACTCCGTGAAGGGCAGATTCACCATCTCCAGAGAGAACGCCAAGAACACACTGTATCTTCAAATGGACGGCCTGAGAGCTGAGGACACGGCTGTCTATTACTGTGCGGGAGAN------------------------------------------------------",
"IGHV3_9_01_CRF_1":"GAGGTGCAGCTGGTGGAGTCTGGGGGCGGCTTGGCAAAGCCTGGGGGGTCCCTGAGACTCTCCTGCGCAGCCTCCGGATTCACCTTCAGTGACTACTACATG------GACTGGGTCCGCCAGGCTCCAGGGAAGGGGCTGGAGTGGGTCTCACGTATTAGT------AATGGTGGTGGTAGCACATGGTACGCAGACTCCGTGAAGGGCAGATTCACCATCTCCAGAGAGAACGCCAAGAACACACTGTATCTTCAAATGAACAGCCTGAGAGCTGAGGACACGGCTGTCTATTACTGTGCGAAAGAN------------------------------------------------------",
"IGHV3_17_01_CRF_1":"GTGGTGCAGCTGGTGGAGTCTGAGGGAAATTTCGTGCAGCCTGGAGGGTCCCTGAGACTCTCCTGTGCAGTCTCTGGATTCACCTTTAGCAGCTGTGATTTG------GACTGGATTCGCCATGCTCCAGGAAAGGGGCTGGAGTGGGTCTCTGGTATTAGT---------ATTGCTGGTAGCACGTATTATGCAAACTCTGTAAACAGTCTATTCGCCATCTCCAGAGAAAATGCCAAAAACACACTGTATCTTCAAATGAACAGTCTGATAGCTGAGGACACAGCCATTTATTACTGTGTGAGTGAA------------------------------------------------------",
"IGHV1_1_01_CRF_1":"CAGGTGCAGCTGGTGCAGTCTGGGGCTGAGATTAAGCAGCCTGGGGCCTCAGTGAAGCTCTCCTGCAAGGCTTCTGGATATACCTTCACTAGCTACTACATG------CACTGGGTGAGACAGGCCCCTGGACAAGGCCTTGAGTGGATAGGACTGATCTCC------CCTTACAATGGTAACAAAGGCTACGCACAGAACTTCCAGGGCAGAGTCACCATAACTACGGACACGTCCACGAGCACAGGCTACATGGAGCTGAGCAGCCTGAGATCTGAGGACACAGCCGTGTATTACTGTACGAGAGAN------------------------------------------------------",
"IGHV7_1_01_CRF_1":"CAGGTGCAGCTGGTGCAGTCTGGGCCTGAGGTGAAGCAGCCTGGGGCCTCAGTGAAGGTCTCCTGCAAGGCTTCTGGTTACAGCTTCACCACCTATGGTATG------AATTGGGTGCGACAGGCCCCTGGACAGGGCCTTGAGTGGATGGGATGGATGAAC------ACCTACACTGGGAACCCAACGTATGCCCAGGGCTTCACAGAACGGTTTGTCTTCTCCATGGACACCTCTGTCAGCACAGTGTACCTGCAGATCAGCAGCCTAAAGGGTGAGGACACGGCCGTGTATTACTGTGCGAGATA-------------------------------------------------------",
"IGHV5_2_01_CRF_1":"GAGGTGCAGCTGGTGCAGTCTGGAGCAGAGGTGAAAAGGCCCGGGGAGTCTCTGAAGATCTCCTGTAAGACTTCTGGATACAGCTTTACCAGCTACTGGATC------AGCTGGGTGCGCCAGATGCCCGGAAAAGGCCTGGAGTGGATGGGGGCGATTGAT------CCTAGTGATTCTGATACCAGATACAGCCCGTCCTTCCAAGGCCAGGTCACCATCTCAGCCGACAAGTCCATCAGCACCGCCTACCTGCAGTGGAGCAGCCTGAAGGCCTCGGACACCGCCACGTATTACTGCGCGAAAGAN------------------------------------------------------",
"IGHV2_2_01_CRF_1":"CAGGTCACCTTGAAGGAGTCTGATCCTGCGCTAGTGAAACCCACACAGACCCTCACGCTGACCTGCACCTTCTCTGGGTTCTCACTCAGCACTTCTGGAATGGGTGTGGACGGGATCCGTCAGCCCCCAGGGAAGGCCCTGGAGTGGCTTGCACGCATTGAT---------TGGGATGATGATAAATACTACAGCCCATCGCTGAAGAGCAGGCTCACCATCTCCAAGGACACCTCCAAGAACCAGGTTGTCCTTACAATGACCAACATGGACCCTGTGGACACAGCCACATATTACTGTGCACGGAGA------------------------------------------------------",
"IGHV3_7_01_CRF_1":"GAGGTGCAGCTGGTGGAGTCTGGGGGAGGCTTGGTCCAGCCTGGGGGGTCCCTGAGACTCTCCTGTGCAGCCTCTGGATTCACCTTTGGTGATTATGGCATG------CACTGGGTCCGCCAGGCTCCGGGAAAGGGACTGGAGTGGGTCTCATCCATTAGT------AACACTGGTAAAACCGTATACTACGCTGACTCCGTGAAGGGCCGATTCACCGTCTCCAGAGACAACGCCAAGAACTCGCTGTCTCTGCAAATGAGCAGCCTGAGAGCCGAGGACACGGCCGTGTATTACTGTACTAGAGAN------------------------------------------------------",
"IGHV4_2_01_CRF_1":"CAGCTGCAGCTGCAGGAGTCGGGCCCAGGACTGGTGAAGCCTTCGGAGACCCTGTCCCTCACCTGCGCTGTCTCTGGTGGCTCCATCAGCAGTAACTACTGG------AGCTGGATCCGCCAGCCCCCAGGGAAGGGACTGGAGTGGATTGGACGTATCTCT------GGTAGTGGTGGGAGCACCGACTACAACCCCTCCCTCAAGAGTCGAGTCACCATTTCAACAGACACGTCCAAGAACCAGTTCTCCCTGAAGCTGAGCTCTGTGACCGCCGCGGACACGGCCGTGTATTACTGTGCGAGAGAN------------------------------------------------------",
"IGHV2_1_01_CRF_1":"CAGGTGACCTTGAAGGAGTCTGGTCCTGCGCTGGTGAAACCCACACAGACCCTCACGCTGACCTGCACCTTCTCTGGGTTCTCACTCAGCACTAGTGGTATGGGTGTGGGCTGGATCCGTCAGCCCTCACGGAAGACCCTGGAGTGGCTTGCACACATTTAT---------TGGGATGATGATAAGCGCTACAGCACATCTCTGAAGAGCAGGCTCACCATCTCCAAGGACACCTCCAAAAACCAGGTGGTTCTAACAATGACCAACATGGACCCTATGGACACAGCCACATATTACTGTGCACGGAGA------------------------------------------------------",
"IGHV6_1_01_CRF_1":"CAGGTGCAGCTGCAGGAGTCAGGTCCAGGACTGGTGAAGCCCTCACAGACCCTGTCACTCACCTGTGCCATCTCCGGGGACAGTGTCTCTAGCAACAGTGCTACTTGGAACTGGATCAGGCAGTCGCCATCGAGAGGCCTTGAGTGGCTGGGAAGGACATAC---TACAGGTCCAAGTGGTATAATGATTATGCACAATCTGTGCAAAATCGAATAAGCATCAACCCAGACACATCCAAGAACCAGTTCTCCCTGCAGCTGAACTCTGTGACCCCCGAGGACATGGCCGTGTATTACTGTGCAAGAGAN------------------------------------------------------",
"IGHJ1_01_CRF_1":"------------------------------------------------------------------------------------------------------------------------------------------------------------------------------------------------------------------------------------------------------------------------------------------------------------------------GCTGAATACTTCGAGTTCTGGGGCCAGGGCGCCCTGGTCACCGTCTCCTCA",
"IGHJ2_01_CRF_1":"---------------------------------------------------------------------------------------------------------------------------------------------------------------------------------------------------------------------------------------------------------------------------------------------------------------------NNCTACTGGTACTTCGATCTCTGGGGCCCTGGCACCCCAATCACCATCTCCTCA",
"IGHJ3_01_CRF_1":"------------------------------------------------------------------------------------------------------------------------------------------------------------------------------------------------------------------------------------------------------------------------------------------------------------------------NNTGATGCTTTTGATTTCTGGGGCCAAGGGCTCAGGGTCACCGTCTCTTCA",
"IGHJ4_01_CRF_1":"---------------------------------------------------------------------------------------------------------------------------------------------------------------------------------------------------------------------------------------------------------------------------------------------------------------------------NACTACTTTGACTACTGGGGCCAGGGAGTCCTGGTCACCGTCTCCTCA",
"IGHJ5_1_01_CRF_1":"------------------------------------------------------------------------------------------------------------------------------------------------------------------------------------------------------------------------------------------------------------------------------------------------------------------------NACAACCGGTTCGATGTCTGGGGCCCGGGAGTCCTGGTCACCGTCTCCTCA",
"IGHJ5_2_01_CRF_1":"------------------------------------------------------------------------------------------------------------------------------------------------------------------------------------------------------------------------------------------------------------------------------------------------------------------------NACAACTCATTGGATGTCTGGGGCCAGGGAGTTCTGGTCACCGTCTCCTCA",
"IGHJ5_2_02_CRF_1":"------------------------------------------------------------------------------------------------------------------------------------------------------------------------------------------------------------------------------------------------------------------------------------------------------------------------NACAACTCATTGGATGTCTGGGGCCGGGGAGTTCTGGTCACCGTCTCCTCA",
"IGHJ6_01_CRF_1":"---------------------------------------------------------------------------------------------------------------------------------------------------------------------------------------------------------------------------------------------------------------------------------------------------------------------NATTACTACGGTTTGGATTCCTGGGGCCAAGGGGTCGTCGTCACCGTCTCCTCA",
"Node1":"CAGGTGCAGCTGGTGGAGTCTGGGGCAGGGTTGGTGCAGCCTGGGGAGTCCCTGAAGCTCTCCTGCGCGGCCTCTGGATACACCTTCAGTAGCTACTACATGAGTTGGAACTGGGTCCGCCAGGCCCCAGGAAAGGGCCTGGAGTGGATTGGACTTATTAATAGCAAACCTAATGATGGTAACACAGACTACGCCCCATCCTTCAAGGGCCGAGTCACCATCTCCACAGACACGTCCAAGAACACGGTCTACCTGCAGATGAGCAGCCTGAAAGCCGAGGACACGGCCGTGTATTACTGTGCGAGAGACGATTACGACTACTTCGATTTCTGGGGCCAGGGAGTCCTGGTCACCGTCTCCTCA"}
