# Supplementary material for: Assigning and visualizing germline genes in antibody repertoires
Source: Philos Trans R Soc Lond B Biol Sci. 2015 Sep 5;370(1676):20140240. doi: 10.1098/rstb.2014.0240 (PMC4528417; doi:10.1098/rstb.2014.0240)
Supplement: IgSCUEAL [file rstb20140240supp1.zip › IgSCUEAL-master/HBF/chooseGeneticCode.def]

/* define various genetic code translation tables
	
   Table definitions used here can be found on the NCBI web page at
   http://www3.ncbi.nlm.nih.gov/htbin-post/Taxonomy/wprintgc?mode=c#SG1

  	here's how codes translate to aminoacids
 	
 	0 == Phe
 	1 == Leu
 	2 == Ile
 	3 == Met
 	4 == Val
 	5 == Ser
 	6 == Pro
 	7 == Thr
 	8 == Ala
 	9 == Tyr
 	10 == Stop
 	11 == His
 	12 == Gln
 	13 == Asn
 	14 == Lys
 	15 == Asp
 	16 == Glu
 	17 == Cys
 	18 == Trp
 	19 == Arg
 	20 == Gly
 	
 	AAA,AAC,AAG....TTA,TTC,TTG,TTT - 64 all in all*/
				

/* defines model states which are not allowed, i.e. termination codons.
   GeneticCodeExclusions string is used by DataSetFilter to
   eliminate "illegal" states from the data */


_geneticCodeOptionMatrix   = 
			{
			{"Universal","Universal code. (Genebank transl_table=1)."}
			{"Vertebrate mtDNA","Vertebrate mitochondrial DNA code. (Genebank transl_table=2)."}
			{"Yeast mtDNA","Yeast mitochondrial DNA code. (Genebank transl_table=3)."}
			{"Mold/Protozoan mtDNA","Mold, Protozoan and Coelenterate mitochondrial DNA and the Mycloplasma/Spiroplasma code. (Genebank transl_table=4)."}
			{"Invertebrate mtDNA","Invertebrate mitochondrial DNA code. (Genebank transl_table=5)."}
			{"Ciliate Nuclear","Ciliate, Dasycladacean and Hexamita Nuclear code. (Genebank transl_table=6)."}
			{"Echinoderm mtDNA","Echinoderm mitochondrial DNA code. (Genebank transl_table=9)."}
			{"Euplotid Nuclear","Euplotid Nuclear code. (Genebank transl_table=10)."}
			{"Alt. Yeast Nuclear","Alternative Yeast Nuclear code. (Genebank transl_table=12)."}
			{"Ascidian mtDNA","Ascidian mitochondrial DNA code. (Genebank transl_table=13)."}
			{"Flatworm mtDNA","Flatworm mitochondrial DNA code. (Genebank transl_table=14)."}
			{"Blepharisma Nuclear","Blepharisma Nuclear code. (Genebank transl_table=15)."}
			};
			
_geneticCodeNameToIndexMap = {};

for (_idx = 0; _idx < Rows(_geneticCodeOptionMatrix); _idx = _idx+1)
{
	_geneticCodeNameToIndexMap[_geneticCodeOptionMatrix[_idx][0]] = _idx;
}

if (!skipCodeSelectionStep)
{

	ChoiceList (modelType,"Choose Genetic Code",1,SKIP_NONE,_geneticCodeOptionMatrix);			
	
	if (modelType < 0)
	{
		return;
	}
	
	ApplyGeneticCodeTable (modelType);
}


function ApplyGeneticCodeTable (myModelType)
{
	_Genetic_Code = {
		
		{14,/*AAA*/ 13,/*AAC*/ 14,/*AAG*/  13,/*AAT*/
		  7, /*ACA*/ 7, /*ACC*/ 7, /*ACG*/  7, /*ACT*/
		 19, /*AGA*/ 5, /*AGC*/19, /*AGG*/  5, /*AGT*/
		  2, /*ATA*/ 2, /*ATC*/	3, /*ATG*/  2, /*ATT*/
		 12,/*CAA*/ 11,/*CAC*/ 12,/*CAG*/  11,/*CAT*/
		  6, /*CCA*/ 6, /*CCC*/ 6, /*CCG*/  6, /*CCT*/
		 19,/*CGA*/ 19,/*CGC*/ 19,/*CGG*/  19,/*CGT*/
		  1, /*CTA*/ 1, /*CTG*/ 1, /*CTC*/  1, /*CTT*/
		 16,/*GAA*/ 15,/*GAC*/ 16,/*GAG*/  15,/*GAT*/
		  8, /*GCA*/ 8, /*GCC*/ 8, /*GCG*/  8, /*GCT*/
		 20,/*GGA*/ 20,/*GGC*/ 20,/*GGG*/  20,/*GGT*/
		  4, /*GTA*/ 4, /*GTC*/ 4, /*GTG*/  4, /*GTT*/
		 10,/*TAA*/  9, /*TAC*/10,/*TAG*/   9, /*TAT*/
		  5, /*TCA*/ 5, /*TCC*/ 5, /*TCG*/  5, /*TCT*/
		 10,/*TGA*/ 17,/*TGC*/ 18,/*TGG*/  17,/*TGT*/
		  1, /*TTA*/ 0, /*TTC*/ 1, /*TTG*/  0  /*TTT*/ }
	};
					
	GeneticCodeExclusions = "TAA,TAG,TGA";	
	
	if (myModelType == 1)
	/* Vertebrate mtDNA */
	{
		_Genetic_Code [8] = 10; /* AGA => stop */
		_Genetic_Code [10] = 10;/* AGG => stop */
		_Genetic_Code [12] = 3; /* ATA => Met  */
		_Genetic_Code [56] = 18;/* TGA => Trp  */
		
		GeneticCodeExclusions = "AGA,AGG,TAA,TAG";
	}

	if (myModelType == 2)
	/* Yeast mtDNA */
	{
		_Genetic_Code [12] = 3; /* ATA => Met */
		_Genetic_Code [28] = 7; /* CTA => Thr */
		_Genetic_Code [29] = 7; /* CTC => Thr */
		_Genetic_Code [30] = 7; /* CTG => Thr */
		_Genetic_Code [31] = 7; /* CTT => Thr */
		_Genetic_Code [56] = 18;/* TGA => Trp */
		
		GeneticCodeExclusions = "TAA,TAG";
	}

	if (myModelType == 3)
	/* Mold,Protozoan and Coelenterate mtDNA */
	{
		_Genetic_Code [56] = 18;/* TGA => Trp */
		GeneticCodeExclusions = "TAA,TAG";
	}

	if (myModelType == 4)
	/* Invertebrate mtDNA */
	{
		_Genetic_Code [8] = 5; /* AGA => Ser  */
		_Genetic_Code [10] = 5;/* AGG => Ser  */
		_Genetic_Code [12] = 3;/* ATA => Met  */
		_Genetic_Code [56] = 18;/* TGA => Trp  */
		
		GeneticCodeExclusions = "TAA,TAG";
	}

	if (myModelType == 5)
	/* Ciliate Nuclear Code */
	{
		_Genetic_Code [48] = 12;/* TAA => Gln  */
		_Genetic_Code [50] = 12;/* TAG => Gln  */
		
		GeneticCodeExclusions = "TGA";
	}

	if (myModelType == 6)
	/* Echinoderm mtDNA */
	{
		_Genetic_Code [0] = 13; /* AAA => Asn  */
		_Genetic_Code [8] = 5;  /* AGA => Ser  */
		_Genetic_Code [10] = 5; /* AGG => Ser  */
		_Genetic_Code [56] = 18;/* TGA => Trp  */
		
		GeneticCodeExclusions = "TAA,TAG";
	}

	if (myModelType == 7)
	/* Euplotid mtDNA */
	{
		_Genetic_Code [56] = 17;/* TGA => Cys  */
		
		GeneticCodeExclusions = "TAA,TAG";
	}

	if (myModelType == 8)
	/* Alternative Yeast Nuclear */
	{
		_Genetic_Code [30] = 5;/* CTG => Ser  */
		
		GeneticCodeExclusions = "TAA,TAG,TGA";
	}

	if (myModelType == 9)
	/* Ascidian mtDNA */
	{
		_Genetic_Code [8] = 20;  /* AGA => Gly  */
		_Genetic_Code [10] = 20; /* AGG => Gly  */
		_Genetic_Code [12] = 3;  /* AGG => Met */
		_Genetic_Code [56] = 18; /* TGA => Trp  */
		
		GeneticCodeExclusions = "TAA,TAG";
	}

	if (myModelType == 10)
	/* Flatworm mtDNA */
	{
		_Genetic_Code [0] = 13;  /* AAA => Asn  */
		_Genetic_Code [8] = 5;   /* AGA => Ser  */
		_Genetic_Code [10] = 5;  /* AGG => Ser  */
		_Genetic_Code [48] = 9;  /* TAA => Tyr */
		_Genetic_Code [56] = 18; /* TGA => Trp  */
		
		GeneticCodeExclusions = "TAG";
	}

	if (myModelType == 11)
	/* Blepharisma Nuclear */
	{
		_Genetic_Code [50] = 12;/* TAG => Gln  */
		
		GeneticCodeExclusions = "TAA,TGA";
	}
	return  myModelType;
}
