# Supplementary material for: Assigning and visualizing germline genes in antibody repertoires
Source: Philos Trans R Soc Lond B Biol Sci. 2015 Sep 5;370(1676):20140240. doi: 10.1098/rstb.2014.0240 (PMC4528417; doi:10.1098/rstb.2014.0240)
Supplement: IgSCUEAL [file rstb20140240supp1.zip › IgSCUEAL-master/HBF/ComparisonScanner.bf]

inOptions2 = {};
inOptions2["0"] = "/Users/sergei/Desktop/CurrentProjects/GASP/Comparisons/JPhmm.fas";
inOptions2["1"] = "A1C_ACRF";
inOptions2["2"] = "((((((((B_FR_83_HXB2_LAI_IIIB_BRU_ACC_K03455,B_US_86_JRFL_ACC_U63632),B_US_83_RF_ACC_M17451),B_US_90_WEAU160_ACC_U21135),(((D_CD_83_ELI_ACC_K03454,D_CD_83_NDK_ACC_M27323),D_CD_84_84ZR085_ACC_U88822),D_UG_94_94UG114_ACC_U88824)),(((F1_BE_93_VI850_ACC_AF077336,(F1_BR_93_93BR020_1_ACC_AF005494,F1_FI_93_FIN9363_ACC_AF075703)),F1_FR_96_MP411_ACC_AJ249238),(F2_CM_95_MP255_ACC_AJ249236,F2_CM_95_MP257_ACC_AJ249237))),(K_CD_97_EQTB11C_ACC_AJ249235,K_CM_96_MP535_ACC_AJ249239)),((((((A1_KE_94_Q23_17_ACC_AF004885,(A1_SE_94_SE7253_ACC_AF069670,A1_UG_92_92UG037_ACC_U51190)),A1_UG_85_U455_ACC_M62320),((01_AE_CF_90_90CF11697_ACC_AF197340,(01_AE_CF_90_90CF4071_ACC_AF197341,01_AE_TH_90_CM240_ACC_U54771)),01_AE_CF_90_90CF402_ACC_U51188)),(A2_CD_97_97CDKS10_ACC_AF286241,(A2_CD_97_97CDKTB48_ACC_AF286238,A2_CY_94_94CY017_41_ACC_AF286237))),(G_BE_96_DRCBL_ACC_AF084936,(G_FI_93_HH8793_12_1_ACC_AF061641,(G_NG_92_92NG083_ACC_U88826,G_SE_93_SE6165_ACC_AF061642)))),(J_SE_93_SE7887_ACC_AF082394,J_SE_94_SE7022_ACC_AF082395))),((C_BR_92_BR025_d_ACC_U52953,C_ET_86_ETH2220_ACC_U46016),(C_BW_96_96BW0502_ACC_AF110967,C_IN_95_95IN21068_ACC_AF067155)),(H_BE_93_VI991_ACC_AF190127,(H_BE_93_VI997_ACC_AF190128,H_CF_90_056_ACC_AF005496)))";
inOptions2["3"] = "";

ExecuteAFile ("../TopLevel/InPlaceScreenSimMPI.bf",inOptions2);
