# Supplementary material for: Assigning and visualizing germline genes in antibody repertoires
Source: Philos Trans R Soc Lond B Biol Sci. 2015 Sep 5;370(1676):20140240. doi: 10.1098/rstb.2014.0240 (PMC4528417; doi:10.1098/rstb.2014.0240)
Supplement: IgSCUEAL [file rstb20140240supp1.zip › IgSCUEAL-master/HBF/GA_CHC_2_new.ibf]

/*---------------------------------------------------------------------------------------------------------------------------------------------
  SPAWN INITIAL POPULATION; IT IS STORED AS GENERATING MATRICES
---------------------------------------------------------------------------------------------------------------------------------------------*/

resultProcessingContext = 0;
compressedString 		= {};
optimizeBLFlag 			= 1;

for (individual=0; individual<populationSize; individual += 1) {
	sortedScores[individual][1] 	= individual;
	cString							= currentPopulation[individual];
	RunASample (compressedString[rateClassesCount-1],individual);
}

sortedScores = sortedScores%0;

sampleProbs = {populationSize,1};

doMutation = 0;

lastImprovedGeneration   = 0;
lastBestAIC		  		 = 1e100;
lastBranchAIC		     = currentBEST_IC;
mutationProb			 = mutationProbStart;


incestDistance			 = 4;


localSamplingProbs		 			= {2*currentBPC+2,1}["1"];
localSamplingProbs [2*currentBPC+1] = 2*currentBPC+1;
localSpread							= 0.15;

finalConvergenceCheck				= -1;
/*
lastLocalMutation					= 0;
*/

/*---------------------------------------------------------------------------------------------------------------------------------------------
  RUNS THE CHC;
---------------------------------------------------------------------------------------------------------------------------------------------*/

for (generation=0; generation<generationCount; generation += 1) {	
	timeSoFar = Time(1)-startTimer;
	

	if (verboseFlag) {
		bestIndDesc = ConvertToPartString (currentPopulation[sortedScores[populationSize-1][1]]);
		newSub = AssembleSubtypeAssignment(bestIndDesc,0);
		if (runSubpopulations) {
			fprintf (stdout, "\nPASS ", subpop, " OF ", runSubpopulations, " SUBPOPULATIONS");
		}
		fprintf (stdout, "\nGeneration ", generation+2, " with ", currentBPC, " breakpoints.\n",bestIndDesc,"\n",newSub,"\n",currentBEST_IC+sortedScores[populationSize-1][0]);
		if (Abs(correctModel)) {
			fprintf (stdout, "\n",correctModelAIC+sortedScores[populationSize-1][0]);	
		}
							   
		percDone = 100*(generation-lastImprovedGeneration)/stoppingCriterion$1;		  	
				  	
		fprintf (stdout, "\nGA has considered ", Abs (MasterList)-current_BPP_done_counter, "/", Format(totalModelCounter,12,0), " (", Abs (MasterList) ," over all runs) unique models",
							   "\nTotal run time: ", timeSoFar$3600, " hrs ", timeSoFar%3600$60, " mins ", timeSoFar%60, " seconds. ",
							   "Throughput: ", Format (Abs(MasterList)/timeSoFar, 5, 2), " models/second.\n",
							   percDone, "% converged\n");
	}
	
	if (verboseFlag==4) {
		for (individual=0; individual<populationSize; individual += 1) {
			fprintf (stdout, individual, ":", ConvertToPartString (currentPopulation[individual]), "\n");
		}
	}
						  
	genBestAIC = -sortedScores[populationSize-1][0];
	
	if (genBestAIC + 0.001 < lastBestAIC) {
		if (runInMPIMode == 0 && currentBEST_IC+sortedScores[populationSize-1][0] > 0.001) {
			EchoSubtypeUpdate(currentPopulation[sortedScores[populationSize-1][1]]);
		}
		lastBestAIC 				= -sortedScores[populationSize-1][0];
		lastImprovedGeneration 		= generation;
		finalConvergenceCheck  		= -1;
	} else {
		if (generation-lastImprovedGeneration>=stoppingCriterion) {
			break;
		}
	}

	if ((generation+1) % annealingPhase == 0) {
		mutationProb = Max(mutationProbMin,mutationProb*mutationProbDecrease);
	}


	children 	    = {};
	doRepop 		= 1;
	doLocalMutation = generation-lastImprovedGeneration;
	doLocalMutation = doLocalMutation*((doLocalMutation % localMutationInterval) == 0);
	if (doLocalMutation || finalConvergenceCheck >= 0) {
		if (finalConvergenceCheck >= 0) {
			doLocalMutation = 1;
			finalConvergenceCheck += 1;
			cString   		 = currentPopulation[populationSize-1];
			localPartCount	 = (Rows (cString) - branchBits) $ bitsPerPart * 2 + 1;
			if (finalConvergenceCheck == localPartCount) {
				doLocalMutation = 0;
				finalConvergenceCheck = -1;
			}
		}
		else {
			finalConvergenceCheck = 0;
		}
	}
	if (doMutation || doLocalMutation) {
		resultProcessingContext = 0;
		mutProb   = mutationProb;
		if (doLocalMutation) {
			startFrom 			= 2*populationSize$3;
			populationStrings 	= {};
			for (individual=startFrom; individual<populationSize; individual += 1) {
				populationStrings[ConvertToPartString(currentPopulation[individual])] = 1;
			}
			
			/* pick which part to mutate */
			
			cString   		 = currentPopulation[populationSize-1];
			localPartCount	 = (Rows (cString) - branchBits) $ bitsPerPart * 2 + 1;
			
			if (finalConvergenceCheck < 0) {
				goFrom		 	 = Random (0,1);
				stepper			 = 0;
				whichFrag		 = 0;
	
				if (verboseFlag>2) {
					fprintf (stdout, localSamplingProbs, "\n", goFrom, "\n");
				}
	
				while(stepper < goFrom) {
					stepper   += localSamplingProbs[whichFrag]/localSamplingProbs[localPartCount];
					whichFrag += 1;
				}
				
				whichFrag = whichFrag-1;
			
				localSamplingProbs += localSamplingProbs["_MATRIX_ELEMENT_ROW_!=whichFrag"];
				localSamplingProbs [localPartCount] += (localPartCount-2);
			}
			else {
				whichFrag = finalConvergenceCheck;
			}
			
			if (whichFrag%2) {
				normalizer  = bppMapSize;
				stepper	    = bppSize;
				startAt	    = (whichFrag-1)$2*bitsPerPart + branchBits;
				cLoc	    = binaryToDecimal (cString,startAt,stepper)%normalizer;
				if (finalConvergenceCheck < 0) {
					goFrom		= (Random(-localSpread,localSpread)*normalizer)$1;
				}
				else {
					goFrom 		= -startFrom$2
				}
				goFrom 	    = Max(0,cLoc + goFrom);
				localSpread = Random (0.05,0.15);
			} else {
				normalizer = tbc;
				stepper	   = branchBits;
				if (whichFrag) {
					startAt = (whichFrag-1)$2*bitsPerPart+branchBits+bppSize;
				} else {
					startAt = 0;
				}
				if (finalConvergenceCheck < 0) {
					goFrom = Random(0, normalizer-0.00001)$1;
				}
				else {
					goFrom = Max(startAt - startFrom$2,0);
				}
			}
			
			if (verboseFlag>2) {
				baseString = ConvertToPartString (cString);
				fprintf (stdout, "\nLocal Mutation On Fragment:", whichFrag,"\n", baseString,"\n",cString,"\n",MakeStringCanonical(cString,-1),"\n",startAt,"\n",cLoc,":",goFrom,"\n\n");
			}

            _resample_tries = 0;
			
			for (individual=0; individual<startFrom; individual += 1) {
				cString   		 = currentPopulation[populationSize-1];
				
				decimalToBinary ("cString",startAt,stepper,goFrom%normalizer);
				if (verboseFlag>2 && currentBPC > 1) {
					fprintf (stdout, goFrom, ":: ",  ConvertToPartString (MakeStringCanonical(cString,-1)), "\n");
				}
				
				goFrom 			 += 1;
				cString 		  = IsChildViable		  (MakeStringCanonical (cString,rateClassesCount));
				populationStrings [sampleString] = 1;

                store_old                       = currentPopulation[individual];
				currentPopulation[individual]   = cString;
				//store_old_score                 = sortedScores[individual][1];
				
				sortedScores[individual][1]		 = individual;
				currentPopulation[individual] 	 = cString;

				
				if (RunASample (0,individual)) {
				    if (_resample_tries < _try_resampling_rejections) {
				        _resample_tries += 1;
                        individual =  individual - 1;
                        currentPopulation[individual] = store_old;
                        //fprintf (stdout, individual, "\n");
                    } else {
                        _resample_tries = 0;
                    }
				} else {
				    _resample_tries = 0;
				}
				
				
				if (verboseFlag>2) {
					fprintf (stdout, _ModelKeyString, "\n");
				}
			}
		} else {
			startFrom = populationSize-2;
		}
		
		if (doLocalMutation == 0) {
			populationStrings = {};	
			populationStrings[ConvertToPartString(currentPopulation[populationSize-1])] = 1;
			
			_resample_tries = 0;
			
			for (individual=startFrom; individual>=0; individual=individual-1) {
				cString = currentPopulation[individual];
				
				if (verboseFlag>5) {
					beforeMut = ConvertToPartString(cString);
				}
				mpos	= 0;

				
				whichPart = Random(0,2*currentBPC+1)$1;
				
				if (whichPart % 2) {
					startIndex = (whichPart$2+1)*bitsPerPart-bppSize;
					endIndex   = startIndex + 2*branchBits + bppSize;
				}
				else {
					startIndex = (whichPart$2)*bitsPerPart;
					endIndex   = startIndex + bitsPerPart + 2*bppSize;					
				}
				
				endIndex = Min(endIndex, stateVectorDimension);
				
				for (h=startIndex; h<endIndex; h += 1) {
					if (Random(0,1)<mutProb) {
						 cString[h] = 1-cString[h];
						 mpos += 1;
					}
				}
				
				if (mpos == 0) {
					h = Random(startIndex, endIndex)$1;
				    cString[h] = 1-cString[h];
					mpos = 1;
				}
				
				cString = IsChildViable		  (MakeStringCanonical (cString,rateClassesCount));
				populationStrings[sampleString] = 1;
				sortedScores[individual][1] = individual;
				store_old = currentPopulation[individual];
				currentPopulation[individual] = cString;
				if (RunASample (compressedString[rateClassesCount-1],individual)) {
				    if (_resample_tries < _try_resampling_rejections) {
				        _resample_tries += 1;
                        individual += 1;
                        currentPopulation[individual] = store_old;
                        //fprintf (stdout, individual, "\n");
                    } else {
                        _resample_tries = 0;
                    }
				} else {
				    _resample_tries = 0;
				}
				if (verboseFlag>5) {
					fprintf (stdout, "Mutated ", Format (mpos, 4, 0), " position in individual ", individual+1, " from \n", beforeMut, "\nto\n",ConvertToPartString(cString),"\n" );
				}
				
			}		
		}
		CleanUpMPI (0);
		doMutation = 0;
		sortedScores = sortedScores%0;
		continue;
	}
	
	resultProcessingContext = 1;
	fitnessSum = 0;
	intermediateProbs = {populationSize+produceOffspring,2};
        
    if (matingChoice == 3) {
		lmatingChoice = Random(0,2.9999999999999)$1;
	}
	else {
		lmatingChoice = matingChoice;
	}
	
	for (individual=0; individual<populationSize; individual += 1) {
		if (lmatingChoice==0) {
			sampleProbs[individual] = Exp((sortedScores[individual][0]-sortedScores[populationSize-1][0])/2);
		}
		else {
			if (lmatingChoice == 1) {
				sampleProbs[individual] = 1;		
			}
			else {
				sampleProbs[individual] = 2*(individual+1);					
			}
		}
		intermediateProbs[individual][0] = sortedScores[individual][0];
		intermediateProbs[individual][1] = sortedScores[individual][1];
		fitnessSum 						 += sampleProbs[individual];
	}
	
	sampleProbs = sampleProbs*(1/(({1,populationSize}["1"])*sampleProbs)[0]);
	
	populationStrings = {};
	for (individual=0; individual<populatioSize; individual += 1) {
		populationStrings [ConvertToPartString(currentPopulation[individual])] = 1;
	}
	


	for (individual=0; individual<produceOffspring; individual += 1) {
		/* pick two individuals to produce offspring */
		/* pick 1st parent */

		h 			       = Random (0,+sampleProbs);
		fitnessSum		   = sampleProbs[0];
		v = 0;
		while (fitnessSum < h) {
			v += 1;
			fitnessSum += sampleProbs[v];
		}

		p1 			   = sortedScores[v][1];
		ps1			   = currentPopulation[p1];
		goOn 		   = 1;
		
		disallowedProbs 	= sampleProbs[v];
		
		for (sampleTry = 0; (sampleTry < maxSampleTries) && goOn; sampleTry += 1) {
			goOn 		   = 0;
			if (disallowedProbs<1) {
				h 			   = Random (0,1-disallowedProbs);
				if (v == 0) {
					fitnessSum	   = 0;			
				}
				else {
					fitnessSum	   = sampleProbs[0];
				}
				
				v2 = 0;
				while (fitnessSum < h) {
					v2 += 1;
					if (v2 == populationSize) {
						while (v2==v) {
							v2 = Min(Random (0,populationSize)$1,populationSize-1);
						}
						break;
					}
					if (v2!=v) {
						fitnessSum += sampleProbs[v2];
					}
				}	
			} else {
				v2 = v;
				while (v2==v) {
					v2 = Min(Random (0,populationSize)$1,populationSize-1);
				}
			}
			
			if (v2 == populationSize) {
				goOn = 1;
				continue;
			}
						
			p2             = sortedScores[v2][1];
			ps2			   = currentPopulation[p2];
			fitnessSum 	   = 0;
		}
		
		if (sampleTry == maxSampleTries) {
			fprintf (stdout, "sampleTry == maxSampleTries", "\n");
			
			doMutation = 1;
			generation = generation - 1;
            generationCount += -1;
			CleanUpMPI (0);
			doRepop = 0;
			break;
		} else {
			diffVec		   = ps1-ps2;
			fitnessSum	   = +diffVec["Abs(_MATRIX_ELEMENT_VALUE_)"];
			
			if (incestDistance<=fitnessSum) {
				if (verboseFlag>5) {
					fprintf (stdout, "Mating ", p1, " and ", p2, ". Difference of ", fitnessSum, " positions\n");
				}
				aChild = {stateVectorDimension,1};
				
				if (Random(0,1)>swapBeforeMateProb) {
					if (mildMatingProcess) {
						cString = Random(0,stateVectorDimension)$1;
						
						for (h=0; h<cString; h += 1) {
							aChild[h] = ps1[h];
						}
						for (; h<stateVectorDimension; h += 1) {
							aChild[h] = ps2[h];
						}
					
					}
					else
					{				
						for (h=0; h<stateVectorDimension; h += 1) {
							if (Random(0,1)<0.5) {
								aChild[h] = ps1[h];
							}
							else {
								aChild[h] = ps2[h];					
							}
						}
					}
				}
				else
				{
					if (Random(0,1) < 0.5) {
						aChild = swapBreakpoints (ps1);
					}
					else {
						aChild = swapBreakpoints (ps2);					
					}
				}
				
				positionsToMutate = Random (0,1+(stateVectorDimension*mutateAfterMate))$1;
				if (positionsToMutate) {
					templateVector = {1,stateVectorDimension}["_MATRIX_ELEMENT_COLUMN_"];
					templateVector = (Random(templateVector,0))[{{0,0}}][{{0,positionsToMutate-1}}];
					for (h=0; h<positionsToMutate; h += 1) {
						aChild[templateVector[h]] = 1-aChild[templateVector[h]];
					}
				}
				
				cString = IsChildViable (MakeStringCanonical (aChild,rateClassesCount));
				populationStrings [sampleString] = 1;
				intermediateProbs[populationSize+individual][1] = populationSize+individual;
				children  [individual] = cString;
				RunASample (compressedString[rateClassesCount-1],populationSize+individual);
			}
			else {
				children  [individual] 							= currentPopulation[populationSize-1];
				intermediateProbs[populationSize+individual][0] = -1e25;		
			}
		}
	}
	if (doRepop) {
		newPop = {};
		intermediateProbs = intermediateProbs%0;
		insertedOffspring = 0;
		
		for (h=produceOffspring; h<populationSize+produceOffspring; h += 1)
		{
			v = intermediateProbs[h][1];
			sortedScores[h-produceOffspring][1] = h-produceOffspring;
			sortedScores[h-produceOffspring][0] = intermediateProbs[h][0];		
			if (v<populationSize) {
				newPop[h-produceOffspring] = currentPopulation[v];
			}
			else {
				newPop[h-produceOffspring] = children[v-populationSize];
				insertedOffspring = insertedOffspring + 1;
			}
		}
		for (h=0; h<populationSize; h += 1) {
			currentPopulation[h] = newPop[h];
		}
		
		h = Abs((sortedScores[populationSize-1][0]-sortedScores[0][0])/sortedScores[0][0]);
		
		if (verboseFlag) {
			fprintf (stdout, "Diversity level: ", h, " (hypermutation threshold: ", mutationThreshhold, ")\nIncest Distance: ",incestDistance,
						     "\nInserted Offspring: ", insertedOffspring, "\n");	
		}


		if (insertedOffspring == 0) {
			incestDistance = incestDistance-1;
			if (incestDistance>0) {
				generation = generation - 1;
                generationCount += -1;
			}
			else {
				incestDistance			 = 4;	
			}
		}
		
		if (h<mutationThreshhold || incestDistance == 0) {
			if (verboseFlag) {
				fprintf (stdout, "\nTriggered hypermutation...\n");
			}
			doMutation = 1;
			generation = generation - 1;
            generationCount += -1;
		}
	}
	
	if (Abs(MasterList)-current_BPP_done_counter >= totalModelCounter) {
		break;
	}
}
