# Supplementary material for: Assigning and visualizing germline genes in antibody repertoires
Source: Philos Trans R Soc Lond B Biol Sci. 2015 Sep 5;370(1676):20140240. doi: 10.1098/rstb.2014.0240 (PMC4528417; doi:10.1098/rstb.2014.0240)
Supplement: IgSCUEAL [file rstb20140240supp1.zip › IgSCUEAL-master/HBF/ModelFitter.ibf]

/*------------------------------------------------------*/

function runAModel (specArray, branchOption)
{
	logL     = 0;
	fromSite = 0;
	modelPartCount = Rows (specArray);
	modelBLEstimates = {modelPartCount,3};
	
	for (arrayID = 0; arrayID < modelPartCount; arrayID += 1) {
		toSite = specArray[arrayID][0];
		node   = specArray[arrayID][1];
		span   = Max(1,toSite-fromSite);
		
		s2  = 2*treeS;
		sh2 = node+treeS;
		
		if (rvChoice > 0) {
			cspanMx = {siteRateClasses*span,1};
			
			(prepNumericArray ["FILTER_ARRAYS"])[0] = (probMatrix["Values"])[cspanMx["_MATRIX_ELEMENT_ROW_$span*categoryShifter+s2*rawToUniqueMap[_MATRIX_ELEMENT_ROW_%span+fromSite]+node"]];
			(prepNumericArray ["FILTER_ARRAYS"])[1] = (probMatrix["Values"])[cspanMx["_MATRIX_ELEMENT_ROW_$span*categoryShifter+s2*rawToUniqueMap[_MATRIX_ELEMENT_ROW_%span+fromSite]+sh2"]];
			(prepNumericArray ["FILTER_ARRAYS"])[2] = sequenceProbArray		[cspanMx["_MATRIX_ELEMENT_ROW_%span+fromSite"]];
			
			spanMx = {1,span};
			prepNumericArray ["FILTER_FREQS"]  	    = spanMx["1"];
		}
		else {
			spanMx = {span,1};
			
			(prepNumericArray ["FILTER_ARRAYS"])[0] = (probMatrix["Values"])[spanMx["s2*rawToUniqueMap[_MATRIX_ELEMENT_ROW_+fromSite__]+node"]];
			(prepNumericArray ["FILTER_ARRAYS"])[1] = (probMatrix["Values"])[spanMx["s2*rawToUniqueMap[_MATRIX_ELEMENT_ROW_+fromSite__]+sh2"]];
			(prepNumericArray ["FILTER_ARRAYS"])[2] = sequenceProbArray		[spanMx["_MATRIX_ELEMENT_ROW_+fromSite__"]];
			
			prepNumericArray ["FILTER_FREQS"]  	    = (Transpose(spanMx))["1"];
		}
		
		
		
		global bbv = baseBranchValues[node];
		
		if (branchOption == 1) {
			tryTree.Clade1.t = bbv/3;
			tryTree.Clade2.t := bbv-tryTree.Clade1.t;
			tryTree.Query.t  = bbv;
		}
		else {
			tryTree.Clade1.t = bbv/3;
			tryTree.Clade2.t = bbv/3;
			tryTree.Query.t  = bbv/3;
		}
		
		if (rvChoice > 0) {
			DataSetFilter numericFilter = CreateFilter (prepNumericArray,siteRateClasses);
		}
		else {
			DataSetFilter numericFilter = CreateFilter (prepNumericArray);
		}
		
		OPTIMIZATION_METHOD         = 0;
		LikelihoodFunction numLF    = (numericFilter, tryTree);
		VERBOSITY_LEVEL				= -1;
		Optimize					  (res_lf,numLF);

		modelBLEstimates[arrayID][0] = tryTree.Clade1.t;
		modelBLEstimates[arrayID][1] = tryTree.Clade2.t;
		modelBLEstimates[arrayID][2] = tryTree.Query.t;
		
		/*if (tryTree.Query.t == 0) {
		    fprintf (stdout, specArray[1][1], "\n");
		}*/

		fromSite = toSite;
		
		logL += res_lf[1][0];
	}

	return {{logL__,arrayID__*(3-(branchOption__==1))}};
}
