# Supplementary material for: Assigning and visualizing germline genes in antibody repertoires
Source: Philos Trans R Soc Lond B Biol Sci. 2015 Sep 5;370(1676):20140240. doi: 10.1098/rstb.2014.0240 (PMC4528417; doi:10.1098/rstb.2014.0240)
Supplement: IgSCUEAL [file rstb20140240supp1.zip › IgSCUEAL-master/HBF/Private/ListAvailableSubtypes.bf]

SetDialogPrompt (".labels file");
ExecuteAFile (PROMPT_FOR_FILE);

haveSubtype    = {};
alreadyDone = {};

_subtypeAssignmentByNode["grabCRFs"][""];

fprintf (stdout, haveSubtype);

function grabCRFs (key,value)
{
	if ((key $ "^NODE")[0] < 0)
	{
		lKey = key ^ {{"\\_CRF\\_[0-9]+",""}};
		if (alreadyDone[lKey] == 0)
		{
			alreadyDone[lKey] = 1;
			haveSubtype[value] = haveSubtype[value]+1;
			
		}
	}
	return 0;
}
