# Supplementary material for: Assigning and visualizing germline genes in antibody repertoires
Source: Philos Trans R Soc Lond B Biol Sci. 2015 Sep 5;370(1676):20140240. doi: 10.1098/rstb.2014.0240 (PMC4528417; doi:10.1098/rstb.2014.0240)
Supplement: IgSCUEAL [file rstb20140240supp1.zip › IgSCUEAL-master/HBF/utils.ibf]

LoadFunctionLibrary ("ReadDelimitedFiles");
LoadFunctionLibrary ("TreeTools");

function buildINodeLabel (aKey, aValue) {   
	if (_bufferCount > 0) {
		if (Abs(simpleSubtype)) {
			if (aKey[0] != simpleSubtype) {
				simpleSubtype = 0;
			}
		}
		_bufferString * "/";
	}
	else {
		simpleSubtype = aKey[0];
	}
	
	_bufferCount += 1;
	_bufferString * aKey;
	return 0;
}

function dump (key, value) {
    fprintf (stdout, "\nChild ", key, "\n", _treeAVL[value], "\n");
}

function handle_OR_labels (value) {
    return value ^ {{"\\-OR","/OR"}};
}

function _doLabelGeneration (respect_allele) {

	_treeAVL            = exportT	^ 0; 
    _treeNodeCount 	    = Abs (_treeAVL);
        
    for (k = 1; k < _treeNodeCount - 1; k += 1) {
    
        //fprintf (stdout, (_treeAVL[k])["Name"], "\n");
    
        if (Abs ((_treeAVL[k])["Children"]) == 0) {
            sequenceLabels[(_treeAVL[k])["Name"]&&1] = handle_OR_labels(sequenceLabels[(_treeAVL[k])["Name"]&&1]);
            (_treeAVL[k])["Label"] = sequenceLabels[(_treeAVL[k])["Name"]&&1];
            
        } else {
            if (Abs ((_treeAVL[k])["Label"]) == 0) {
                    my_labeling = (_treeAVL[k])["labeler"];
                    
                    _bufferString = "";
                    for (part = 0; part < Abs (my_labeling); part += 1) {
                        if (Abs (my_labeling[part]) > 1) {
                            break;
                        }
                        if (Abs (_bufferString)) {
                            _bufferString += "-";
                        }
                        _bufferString += (Rows(my_labeling[part]))[0];
                    }                       
                                                
                    if (Abs (_bufferString) == 0) {
                        _bufferString = ((Rows(my_labeling[0]))[0])[0] + "?";
                    }
                
                    (_treeAVL[k])["Label"] = _bufferString;
             }
            
             sequenceLabels [(_treeAVL[k])["Name"] &&1] = handle_OR_labels((_treeAVL[k])["Label"]);        
        }
        
       
        /*
        if (((_treeAVL[k])["Name"] && 1) == "NODE466") {
            fprintf (stdout, "\n", _treeAVL[k], "\n");
            ((_treeAVL[k])["Children"])["dump"][""];
            assert (0);
        }*/
        
        _parent_id = (_treeAVL[k])["Parent"];
       
        if ((_treeAVL[k])["Length"] < 1e-8) {
            // the parent must have the same classification as this node
            
            if (Abs ((_treeAVL[_parent_id])["Label"])) {
                assert ((_treeAVL[_parent_id])["Label"] == (_treeAVL[k])["Label"], 
                    (_treeAVL [(_treeAVL[k])["Parent"]])["Name"] + " zero-branch length CONFLICT:" 
                    + (_treeAVL[_parent_id])["Label"] + " / " + (_treeAVL[k])["Label"]
                );
            } else {
                (_treeAVL[_parent_id])["Label"] = (_treeAVL[k])["Label"];
            }
            (_treeAVL[_parent_id])["labeler"] = (_treeAVL[k])["labeler"];
            
        } else {
             if (Abs ((_treeAVL[_parent_id])["labeler"]) == 0) {
                (_treeAVL[_parent_id])["labeler"] = {};
            }
            
            if (Abs ((_treeAVL[k])["labeler"])) {
                thisLabeler = (_treeAVL[k])["labeler"];
                for (part = 0; part < Abs (thisLabeler); part += 1) {
                    if (Abs ( ((_treeAVL[_parent_id])["labeler"] )[part]) == 0) {
                        ((_treeAVL[_parent_id])["labeler"] )[part] = {};
                    }   
                    (((_treeAVL[_parent_id])["labeler"] )[part]) * thisLabeler[part];
                }
            }   else { 
                thisLabel = splitOnRegExp ((_treeAVL[k])["Label"], "[*-]");
                for (part = 0; part < Abs (thisLabel); part += 1) {
                    if (Abs ( ((_treeAVL[_parent_id])["labeler"] )[part]) == 0) {
                        ((_treeAVL[_parent_id])["labeler"] )[part] = {};
                    }   
                    (((_treeAVL[_parent_id])["labeler"] )[part]) [thisLabel[part]] = 1;
                }
            }
        }
    }
    
	return 0;
}
