# Supplementary material for: Assigning and visualizing germline genes in antibody repertoires
Source: Philos Trans R Soc Lond B Biol Sci. 2015 Sep 5;370(1676):20140240. doi: 10.1098/rstb.2014.0240 (PMC4528417; doi:10.1098/rstb.2014.0240)
Supplement: IgSCUEAL [file rstb20140240supp1.zip › IgSCUEAL-master/HumanLambda/lambda_J_unaligned.fas]

>X04457|IGLJ1*01|Homo sapiens|F|J-REGION|30..67|38 nt|2| | | | |38+0=38| | |
ttatgtcttcggaactgggaccaaggtcaccgtcctag
>M15641|IGLJ2*01|Homo sapiens|F|J-REGION|29..66|38 nt|2| | | | |38+0=38| | |
tgtggtattcggcggagggaccaagctgaccgtcctag
>M15642|IGLJ3*01|Homo sapiens|F|J-REGION|29..66|38 nt|2| | | | |38+0=38| | |
tgtggtattcggcggagggaccaagctgaccgtcctag
>D87023|IGLJ3*02|Homo sapiens|F|J-REGION|30587..30624|38 nt|2| | | | |38+0=38| | |
ttgggtgttcggcggagggaccaagctgaccgtcctag
>X51755|IGLJ4*01|Homo sapiens|ORF|J-REGION|19209..19246|38 nt|2| | | | |38+0=38| | |
ttttgtatttggtggaggaacccagctgatcattttag
>X51755|IGLJ5*01|Homo sapiens|ORF|J-REGION|22918..22955|38 nt|2| | | | |38+0=38| | |
ctgggtgtttggtgaggggaccgagctgaccgtcctag
>D87017|IGLJ5*02|Homo sapiens|ORF|J-REGION|11386..11423|38 nt|2| | | | |38+0=38| | |
ctgggtgtttggtgaggggacggagctgaccgtcctag
>M18338|IGLJ6*01|Homo sapiens|F|J-REGION|30..67|38 nt|2| | | | |38+0=38| | |
taatgtgttcggcagtggcaccaaggtgaccgtcctcg
>X51755|IGLJ7*01|Homo sapiens|F|J-REGION|30017..30054|38 nt|2| | | | |38+0=38| | |
tgctgtgttcggaggaggcacccagctgaccgtcctcg
>D87017|IGLJ7*02|Homo sapiens|F|J-REGION|18513..18550|38 nt|2| | | | |38+0=38| | |
tgctgtgttcggaggaggcacccagctgaccgccctcg
