# Supplementary material for: Assigning and visualizing germline genes in antibody repertoires
Source: Philos Trans R Soc Lond B Biol Sci. 2015 Sep 5;370(1676):20140240. doi: 10.1098/rstb.2014.0240 (PMC4528417; doi:10.1098/rstb.2014.0240)
Supplement: IgSCUEAL [file rstb20140240supp1.zip › IgSCUEAL-master/HumanLambda/lambda_V_IGMT_aa.txt]

Homsap	IGLV1-36	IGLV1-36*01	Z73653	V-LAMBDA	F	
QSVLTQPPS.VSEAP RQRVTISCSGS SSNI....GNNA VNWYQQLP GKAPKLLIY YD.......D LLPSGVS.D RFSGSK..SG TSASLAISGLQS EDEADYYC AAWDDSLNG...
Homsap	IGLV1-40	IGLV1-40*01	M94116	V-LAMBDA	F	
QSVLTQPPS.VSGAP GQRVTISCTGS SSNIG...AGYD VHWYQQLP GTAPKLLIY GN.......S NRPSGVP.D RFSGSK..SG TSASLAITGLQA EDEADYYC QSYDSSLSG...
Homsap	IGLV1-41	IGLV1-41*01	M94118	V-LAMBDA	ORF	
QSVLTQPPS.VSAAP GQKVTISCSGS SSDM....GNYA VSWYQQLP GTAPKLLIY EN.......N KRPSGIP.D RFSGSK..SG TSATLGITGLWP EDEADYYC LAWDTSPRA...
Homsap	IGLV1-44	IGLV1-44*01	Z73654	V-LAMBDA	F	
QSVLTQPPS.ASGTP GQRVTISCSGS SSNI....GSNT VNWYQQLP GTAPKLLIY SN.......N QRPSGVP.D RFSGSK..SG TSASLAISGLQS EDEADYYC AAWDDSLNG...
Homsap	IGLV1-47	IGLV1-47*01	Z73663	V-LAMBDA	F	
QSVLTQPPS.ASGTP GQRVTISCSGS SSNI....GSNY VYWYQQLP GTAPKLLIY RN.......N QRPSGVP.D RFSGSK..SG TSASLAISGLRS EDEADYYC AAWDDSLSG...
Homsap	IGLV1-50	IGLV1-50*01	M94112	V-LAMBDA	ORF	
QSVLTQPPS.VSGAP GQRVTISCTGS SSNIG...AGYV VHWYQQLP GTAPKLLIY GN.......S NRPSGVP.D QFSGSK..SG TSASLAITGLQS EDEADYYC KAWDNSLNA...
Homsap	IGLV1-51	IGLV1-51*01	Z73661	V-LAMBDA	F	
QSVLTQPPS.VSAAP GQKVTISCSGS SSNI....GNNY VSWYQQLP GTAPKLLIY DN.......N KRPSGIP.D RFSGSK..SG TSATLGITGLQT GDEADYYC GTWDSSLSA...
Homsap	IGLV2-5	IGLV2-5*01	Z73641	V-LAMBDA	P	
QSALIQPPS.VSGSP GQSVTISCTGT SSDVG...SYDY VSWYQQHP GTVPKPMIY NV.......N TQPSGVP.D RFSGSK..SG NTASMTISGLQA EDEADY*C CSYTSSAT*...
Homsap	IGLV2-8	IGLV2-8*01	X97462	V-LAMBDA	F	
QSALTQPPS.ASGSP GQSVTISCTGT SSDVG...GYNY VSWYQQHP GKAPKLMIY EV.......S KRPSGVP.D RFSGSK..SG NTASLTVSGLQA EDEADYYC SSYAGSNNF...
Homsap	IGLV2-11	IGLV2-11*01	Z73657	V-LAMBDA	F	
QSALTQPRS.VSGSP GQSVTISCTGT SSDVG...GYNY VSWYQQHP GKAPKLMIY DV.......S KRPSGVP.D RFSGSK..SG NTASLTISGLQA EDEADYYC CSYAGSYTF...
Homsap	IGLV2-14	IGLV2-14*01	Z73664	V-LAMBDA	F	
QSALTQPAS.VSGSP GQSITISCTGT SSDVG...GYNY VSWYQQHP GKAPKLMIY EV.......S NRPSGVS.N RFSGSK..SG NTASLTISGLQA EDEADYYC SSYTSSSTL...
Homsap	IGLV2-18	IGLV2-18*01	Z73642	V-LAMBDA	F	
QSALTQPPS.VSGSP GQSVTISCTGT SSDVG...SYNR VSWYQQPP GTAPKLMIY EV.......S NRPSGVP.D RFSGSK..SG NTASLTISGLQA EDEADYYC SLYTSSSTF...
Homsap	IGLV2-23	IGLV2-23*01	X14616	V-LAMBDA	F	
QSALTQPAS.VSGSP GQSITISCTGT SSDVG...SYNL VSWYQQHP GKAPKLMIY EG.......S KRPSGVS.N RFSGSK..SG NTASLTISGLQA EDEADYYC CSYAGSSTL...
Homsap	IGLV2-33	IGLV2-33*01	Z73643	V-LAMBDA	ORF	
QSALTQPPF.VSGAP GQSVTISCTGT SSDVG...DYDH VFWYQKRL STTSRLLIY NV.......N TRPSGIS.D LFSGSK..SG NMASLTISGLKS EVEANYHC SLYSSSYTF...
Homsap	IGLV2-34	IGLV2-34*01	D87013	V-LAMBDA	P	
QSVLTQPRS.VSRSP GQ*VTIFCTGT SSDIG...GYDL VSWCQ*HP GKAPKLMIY DV.......A NWPSGAP.G CFSGSK..SG NTASLTISGLQA EDEADYYC SSYAGSYNF...
Homsap	IGLV2-NL1	IGLV2-NL1*01	Z22209	V-LAMBDA	P	
QSVLTQPRS.VSRSP GQ*VTIFCTGT SSDIG...GYDL VSWCQ*HP GKAPKLMIY DV.......G NWPSGAP.G CFSGSK..SG NTASLTISGLQA EDEADYYC SSYAGSYNF...
Homsap	IGLV3-1	IGLV3-1*01	X57826	V-LAMBDA	F	
SYELTQPPS.VSVSP GQTASITCSGD KLG......DKY ACWYQQKP GQSPVLVIY QD.......S KRPSGIP.E RFSGSN..SG NTATLTISGTQA MDEADYYC QAWDSSTA....
Homsap	IGLV3-9	IGLV3-9*01	X97473	V-LAMBDA	F	
SYELTQPLS.VSVAL GQTARITCGGN NIG......SKN VHWYQQKP GQAPVLVIY RD.......S NRPSGIP.E RFSGSN..SG NTATLTISRAQA GDEADYYC QVWDSSTA....
Homsap	IGLV3-10	IGLV3-10*01	X97464	V-LAMBDA	F	
SYELTQPPS.VSVSP GQTARITCSGD ALP......KKY AYWYQQKS GQAPVLVIY ED.......S KRPSGIP.E RFSGSS..SG TMATLTISGAQV EDEADYYC YSTDSSGNH...
Homsap	IGLV3-12	IGLV3-12*01	Z73658	V-LAMBDA	F	
SYELTQPHS.VSVAT AQMARITCGGN NIG......SKA VHWYQQKP GQDPVLVIY SD.......S NRPSGIP.E RFSGSN..PG NTTTLTISRIEA GDEADYYC QVWDSSSDH...
Homsap	IGLV3-13	IGLV3-13*01	X97463	V-LAMBDA	P	
SYELTQPPA.VSVSP GQTARISCSGD VLR......DNY ADWYPQKP GQAPVLVIY KD.......G ERPSGIP.E RFSGST..SG NTTALTISRVLT KGGADYYC FSGD*NN.....
Homsap	IGLV3-16	IGLV3-16*01	X97471	V-LAMBDA	F	
SYELTQPPS.VSVSL GQMARITCSGE ALP......KKY AYWYQQKP GQFPVLVIY KD.......S ERPSGIP.E RFSGSS..SG TIVTLTISGVQA EDEADYYC LSADSSGTY...
Homsap	IGLV3-19	IGLV3-19*01	X56178	V-LAMBDA	F	
SSELTQDPA.VSVAL GQTVRITCQGD SLR......SYY ASWYQQKP GQAPVLVIY GK.......N NRPSGIP.D RFSGSS..SG NTASLTITGAQA EDEADYYC NSRDSSGNH...
Homsap	IGLV3-21	IGLV3-21*01	X71966	V-LAMBDA	F	
SYVLTQPPS.VSVAP GKTARITCGGN NIG......SKS VHWYQQKP GQAPVLVIY YD.......S DRPSGIP.E RFSGSN..SG NTATLTISRVEA GDEADYYC QVWDSSSDH...
Homsap	IGLV3-22	IGLV3-22*01	Z73666	V-LAMBDA	F	
SYELTQLPS.VSVSP GQTARITCSGD VLG......ENY ADWYQQKP GQAPELVIY ED.......S ERYPGIP.E RFSGST..SG NTTTLTISRVLT EDEADYYC LSGDEDN.....
Homsap	IGLV3-25	IGLV3-25*01	X97474	V-LAMBDA	F	
SYELMQPPS.VSVSP GQTARITCSGD ALP......KQY AYWYQQKP GQAPVLVIY KD.......S ERPSGIP.E RFSGSS..SG TTVTLTISGVQA EDEADYYC QSADSSGTY...
Homsap	IGLV3-27	IGLV3-27*01	D86994	V-LAMBDA	F	
SYELTQPSS.VSVSP GQTARITCSGD VLA......KKY ARWFQQKP GQAPVLVIY KD.......S ERPSGIP.E RFSGSS..SG TTVTLTISGAQV EDEADYYC YSAADNN.....
Homsap	IGLV3-31	IGLV3-31*01	X97469	V-LAMBDA	P	
SSELSQEPA.VSVAL G*TARITCQGD SIE......DSV VNWYKQKP SQAPGLVI* LN.......S VQSSGIP.K KFSGSS..SG NMATLTITGIQV EDKADYYC QSWDSSRTH...
Homsap	IGLV3-32	IGLV3-32*01	Z73645	V-LAMBDA	ORF	
SSGPTQVPA.VSVAL GQMARITCQGD SME......GSY EHWYQQKP GQAPVLVIY DS.......S DRPSRIP.E RFSGSK..SG NTTTLTITGAQA EDEADYYY QLIDNHA.....
Homsap	IGLV4-3	IGLV4-3*01	X57828	V-LAMBDA	F	
LPVLTQPPS.ASALL GASIKLTCTLS SEHS.....TYT IEWYQQRP GRSPQYIMK VKSD...GSH SKGDGIP.D RFMGSS..SG ADRYLTFSNLQS DDEAEYHC GESHTIDGQVG*
Homsap	IGLV4-60	IGLV4-60*01	Z73667	V-LAMBDA	F	
QPVLTQSSS.ASASL GSSVKLTCTLS SGHS.....SYI IAWHQQQP GKAPRYLMK LEGS...GSY NKGSGVP.D RFSGSS..SG ADRYLTISNLQL EDEADYYC ETWDSNT.....
Homsap	IGLV4-69	IGLV4-69*01	Z73648	V-LAMBDA	F	
QLVLTQSPS.ASASL GASVKLTCTLS SGHS.....SYA IAWHQQQP EKGPRYLMK LNSD...GSH SKGDGIP.D RFSGSS..SG AERYLTISSLQS EDEADYYC QTWGTGI.....
Homsap	IGLV5-37	IGLV5-37*01	Z73672	V-LAMBDA	F	
QPVLTQPPS.SSASP GESARLTCTLP SDINV...GSYN IYWYQQKP GSPPRYLLY YYSD...SDK GQGSGVP.S RFSGSKDASA NTGILLISGLQS EDEADYYC MIWPSNAS....
Homsap	IGLV5-39	IGLV5-39*01	Z73668	V-LAMBDA	F	
QPVLTQPTS.LSASP GASARFTCTLR SGINV...GTYR IYWYQQKP GSLPRYLLR YKSD...SDK QQGSGVP.S RFSGSKDAST NAGLLLISGLQS EDEADYYC AIWYSSTS....
Homsap	IGLV5-45	IGLV5-45*01	Z73670	V-LAMBDA	F	
QAVLTQPAS.LSASP GASASLTCTLR SGINV...GTYR IYWYQQKP GSPPQYLLR YKSD...SDK QQGSGVP.S RFSGSKDASA NAGILLISGLQS EDEADYYC MIWHSSAS....
Homsap	IGLV5-48	IGLV5-48*01	Z73649	V-LAMBDA	ORF	
QPVLTQPTS.LSASP GASARLTCTLR SGINL...GSYR IFWYQQKP ESPPRYLLS YYSD...SSK HQGSGVP.S RFSGSKDASS NAGILVISGLQS EDEADYYC MIWHSSAS....
Homsap	IGLV5-52	IGLV5-52*01	Z73669	V-LAMBDA	F	
QPVLTQPSS.HSASS GASVRLTCMLS SGFSV...GDFW IRWYQQKP GNPPRYLLY YHSD...SNK GQGSGVP.S RFSGSNDASA NAGILRISGLQP EDEADYYC GTWHSNSKT...
Homsap	IGLV6-57	IGLV6-57*01	Z73673	V-LAMBDA	F	
NFMLTQPHS.VSESP GKTVTISCTRS SGSI....ASNY VQWYQQRP GSSPTTVIY ED.......N QRPSGVP.D RFSGSIDSSS NSASLTISGLKT EDEADYYC QSYDSSN.....
Homsap	IGLV7-43	IGLV7-43*01	X14614	V-LAMBDA	F	
QTVVTQEPS.LTVSP GGTVTLTCASS TGAVT...SGYY PNWFQQKP GQAPRALIY ST.......S NKHSWTP.A RFSGSL..LG GKAALTLSGVQP EDEAEYYC LLYYGGAQ....
Homsap	IGLV7-46	IGLV7-46*01	Z73674	V-LAMBDA	F	
QAVVTQEPS.LTVSP GGTVTLTCGSS TGAVT...SGHY PYWFQQKP GQAPRTLIY DT.......S NKHSWTP.A RFSGSL..LG GKAALTLSGAQP EDEAEYYC LLSYSGAR....
Homsap	IGLV8-61	IGLV8-61*01	Z73650	V-LAMBDA	F	
QTVVTQEPS.FSVSP GGTVTLTCGLS SGSVS...TSYY PSWYQQTP GQAPRTLIY ST.......N TRSSGVP.D RFSGSI..LG NKAALTITGAQA DDESDYYC VLYMGSGI....
Homsap	IGLV9-49	IGLV9-49*01	Z73675	V-LAMBDA	F	
QPVLTQPPS.ASASL GASVTLTCTLS SGYS.....NYK VDWYQQRP GKGPRFVMR VGTG..GIVG SKGDGIP.D RFSVLG..SG LNRYLTIKNIQE EDESDYHC GADHGSGSNFV*
Homsap	IGLV10-54	IGLV10-54*01	Z73676	V-LAMBDA	F	
QAGLTQPPS.VSKGL RQTATLTCTGN SNNV....GNQG AAWLQQHQ GHPPKLLSY RN.......N NRPSGIS.E RLSASR..SG NTASLTITGLQP EDEADYYC SAWDSSLSA...
Homsap	IGLV11-55	IGLV11-55*01	D86996	V-LAMBDA	ORF	
RPVLTQPPS.LSASP GATARLPCTLS SDLSV...GGKN MFWYQQKP GSSPRLFLY HYSD...SDK QLGPGVP.S RVSGSKETSS NTAFLLISGLQP EDEADYYC QVYESSAN....
