# Supplementary material for: Assigning and visualizing germline genes in antibody repertoires
Source: Philos Trans R Soc Lond B Biol Sci. 2015 Sep 5;370(1676):20140240. doi: 10.1098/rstb.2014.0240 (PMC4528417; doi:10.1098/rstb.2014.0240)
Supplement: IgSCUEAL [file rstb20140240supp1.zip › IgSCUEAL-master/HumanLambda/lambda_V_unaligned.fas]

>Z73653|IGLV1-36*01|Homo sapiens|F|V-REGION|1296|296 nt|1| | | | |296+45=341| | |
cagtctgtgctgactcagccaccctcggtgtctgaagcccccaggcagagggtcacc
atctcctgttctggaagcagctccaacatcggaaataatgctgtaaac
tggtaccagcagctcccaggaaaggctcccaaactcctcatctattatgat
gatctgctgccctcaggggtctctgaccgattctctggctccaag
tctggcacctcagcctccctggccatcagtgggctccagtctgaggatgaggct
gattattactgtgcagcatgggatgacagcctgaatggtcc
>M94116|IGLV1-40*01|Homo sapiens|F|V-REGION|242540|299 nt|1| | | | |299+42=341| | |
cagtctgtgctgacgcagccgccctcagtgtctggggccccagggcagagggtcacc
atctcctgcactgggagcagctccaacatcggggcaggttatgatgtacac
tggtaccagcagcttccaggaacagcccccaaactcctcatctatggtaac
agcaatcggccctcaggggtccctgaccgattctctggctccaag
tctggcacctcagcctccctggccatcactgggctccaggctgaggatgaggct
gattattactgccagtcctatgacagcagcctgagtggttc
>X53936|IGLV1-40*02|Homo sapiens|F|V-REGION|189487|299 nt|1| | | | |299+42=341| | |
cagtctgtcgtgacgcagccgccctcagtgtctggggccccagggcagagggtcacc
atctcctgcactgggagcagctccaacatcggggcaggttatgatgtacac
tggtaccagcagcttccaggaacagcccccaaactcctcatctatggtaac
agcaatcggccctcaggggtccctgaccgattctctggctccaag
tctggcacctcagcctccctggccatcactgggctccaggctgaggatgaggct
gattattactgccagtcctatgacagcagcctgagtggttc
>Z22192|IGLV1-40*03|Homo sapiens|F|V-REGION|1297|297 nt|1| | | | |297+42=339| | |
cagtctgtcgtgacgcagccgccctcagtgtctggggccccagggcagagggtcacc
atctcctgcactgggagcagctccaacatcggggcaggttatgatgtacac
tggtaccagcagcttccaggaacagcccccaaactcctcatctatggtaac
agcaatcggccctcaggggtccctgaccgattctctggctccaag
tctggcgcctcagcctccctggccatcactgggctccaggctgaggatgaggct
gattattactgccagtcctatgacagcagcctgagtggt
>M94118|IGLV1-41*01|Homo sapiens|ORF|V-REGION|401696|296 nt|1| | | | |296+45=341| | |
cagtctgtgttgacgcagccgccttcagtgtctgcggccccaggacagaaggtcacc
atctcctgctctggaagcagctccgacatggggaattatgcggtatcc
tggtaccagcagctcccaggaacagcccccaaactcctcatctatgaaaat
aataagcgaccctcagggattcctgaccgattctctggctccaag
tctggcacctcagccaccctgggcatcactggcctctggcctgaggacgaggcc
gattattactgcttagcatgggataccagcccgagagcttg
>D87010|IGLV1-41*02|Homo sapiens|P|V-REGION|31603455|296 nt|1| | | | |296+45=341| | |
cagtctgtgttgacgcagccgccttcagtgtctgcggccccaggacagaaggtcacc
atctcctgctctggaagcagctccgacatggggaattatgcggtatcc
tggtaccagcagctcccaggaacagcccccaaactcctcatctatgaaaat
aataagcgaccctcagggattcctgaccgattctctggctccaag
tctggcacctcagccaccctgggcatcactggcctctggcctgaggactaggcc
gattattactgcttagcatgggataccagcctgagagcttg
>Z73654|IGLV1-44*01|Homo sapiens|F|V-REGION|1296|296 nt|1| | | | |296+45=341| | |
cagtctgtgctgactcagccaccctcagcgtctgggacccccgggcagagggtcacc
atctcttgttctggaagcagctccaacatcggaagtaatactgtaaac
tggtaccagcagctcccaggaacggcccccaaactcctcatctatagtaat
aatcagcggccctcaggggtccctgaccgattctctggctccaag
tctggcacctcagcctccctggccatcagtgggctccagtctgaggatgaggct
gattattactgtgcagcatgggatgacagcctgaatggtcc
>Z73663|IGLV1-47*01|Homo sapiens|F|V-REGION|1296|296 nt|1| | | | |296+45=341| | |
cagtctgtgctgactcagccaccctcagcgtctgggacccccgggcagagggtcacc
atctcttgttctggaagcagctccaacatcggaagtaattatgtatac
tggtaccagcagctcccaggaacggcccccaaactcctcatctataggaat
aatcagcggccctcaggggtccctgaccgattctctggctccaag
tctggcacctcagcctccctggccatcagtgggctccggtccgaggatgaggct
gattattactgtgcagcatgggatgacagcctgagtggtcc
>D87016|IGLV1-47*02|Homo sapiens|F|V-REGION|2799028285|296 nt|1| | | | |296+45=341| | |
cagtctgtgctgactcagccaccctcagcgtctgggacccccgggcagagggtcacc
atctcttgttctggaagcagctccaacatcggaagtaattatgtatac
tggtaccagcagctcccaggaacggcccccaaactcctcatctatagtaat
aatcagcggccctcaggggtccctgaccgattctctggctccaag
tctggcacctcagcctccctggccatcagtgggctccggtccgaggatgaggct
gattattactgtgcagcatgggatgacagcctgagtggtcc
>M94112|IGLV1-50*01|Homo sapiens|ORF|V-REGION|287585|299 nt|1| | | | |299+42=341| | |
cagtctgtgctgacgcagccgccctcagtgtctggggccccagggcagagggtcacc
atctcctgcactgggagcagctccaacattggggcgggttatgttgtacat
tggtaccagcagcttccaggaacagcccccaaactcctcatctatggtaac
agcaatcggccctcaggggtccctgaccaattctctggctccaag
tctggcacctcagcctccctggccatcactggactccagtctgaggatgaggct
gattattactgcaaagcatgggataacagcctgaatgctca
>Z73661|IGLV1-51*01|Homo sapiens|F|V-REGION|1296|296 nt|1| | | | |296+45=341| | |
cagtctgtgttgacgcagccgccctcagtgtctgcggccccaggacagaaggtcacc
atctcctgctctggaagcagctccaacattgggaataattatgtatcc
tggtaccagcagctcccaggaacagcccccaaactcctcatttatgacaat
aataagcgaccctcagggattcctgaccgattctctggctccaag
tctggcacgtcagccaccctgggcatcaccggactccagactggggacgaggcc
gattattactgcggaacatgggatagcagcctgagtgctgg
>M30446|IGLV1-51*02|Homo sapiens|F|V-REGION|55350|296 nt|1| | | | |296+45=341| | |
cagtctgtgttgacgcagccgccctcagtgtctgcggccccaggacagaaggtcacc
atctcctgctctggaagcagctccaacattgggaataattatgtatcc
tggtaccagcagctcccaggaacagcccccaaactcctcatctatgaaaat
aataagcgaccctcagggattcctgaccgattctctggctccaag
tctggcacgtcagccaccctgggcatcaccggactccagactggggacgaggcc
gattattactgcggaacatgggatagcagcctgagtgctgg
>Z73676|IGLV10-54*01|Homo sapiens|F|V-REGION|1296|296 nt|1| | | | |296+45=341| | |
caggcagggctgactcagccaccctcggtgtccaagggcttgagacagaccgccaca
ctcacctgcactgggaacagcaacaatgttggcaaccaaggagcagct
tggctgcagcagcaccagggccaccctcccaaactcctatcctacaggaat
aacaaccggccctcagggatctcagagagattatctgcatccagg
tcaggaaacacagcctccctgaccattactggactccagcctgaggacgaggct
gactattactgctcagcatgggacagcagcctcagtgctca
>D86996|IGLV10-54*02|Homo sapiens|F|V-REGION|2851828813|296 nt|1| | | | |296+45=341| | |
caggcagggctgactcagccaccctcggtgtccaagggcttgagacagaccgccaca
ctcacctgcactgggaacagcaacattgttggcaaccaaggagcagct
tggctgcagcagcaccagggccaccctcccaaactcctatcctacaggaat
aacaaccggccctcagggatctcagagagattctctgcatccagg
tcaggaaacacagcctccctgaccattactggactccagcctgaggacgaggct
gactattactgctcagcattggacagcagcctcagtgctca
>S70116|IGLV10-54*03|Homo sapiens|F|V-REGION|304599|296 nt|1| | | | |296+45=341| | |
caggcagggctgactcagccaccctcggtctccaagggcttgagacagaccgccaca
ctcacctgcactgggaacagcaacaatgttggcaaccaaggagcagct
tggcctgagcagcaccagggccaccctcccaaactcctatcctacaggaat
aacaaccggccctcagggatctcagagagattatctgcatccagg
tcaggaaacacagcctccctgaccattactggactccagcctgaggacgaggct
gactattactgctcagcatgggacagcagcctcagtgctca
>D86996|IGLV11-55*01|Homo sapiens|ORF|V-REGION|1539615707|312 nt|1| | | | |312+24=336| | |
cggcccgtgctgactcagccgccctctctgtctgcatccccgggagcaacagccaga
ctcccctgcaccctgagcagtgacctcagtgttggtggtaaaaacatgttc
tggtaccagcagaagccagggagctctcccaggttattcctgtatcactactcagac
tcagacaagcagctgggacctggggtccccagtcgagtctctggctccaag
gagacctcaagtaacacagcgtttttgctcatctctgggctccagcctgaggacgaggcc
gattattactgccaggtgtacgaaagtagtgctaat
>Z73657|IGLV2-11*01|Homo sapiens|F|V-REGION|1297|297 nt|1| | | | |297+42=339| | |
cagtctgccctgactcagcctcgctcagtgtccgggtctcctggacagtcagtcacc
atctcctgcactggaaccagcagtgatgttggtggttataactatgtctcc
tggtaccaacagcacccaggcaaagcccccaaactcatgatttatgatgtc
agtaagcggccctcaggggtccctgatcgcttctctggctccaag
tctggcaacacggcctccctgaccatctctgggctccaggctgaggatgaggct
gattattactgctgctcatatgcaggcagctacactttc
>Z22198|IGLV2-11*02|Homo sapiens|F|V-REGION|1297|297 nt|1| | | | |297+42=339| | |
cagtctgccctgactcagcctcgctcagtgtccgggtctcctggacagtcagtcacc
atctcctgcactggaaccagcagtgatgttggtgggtataactatgtctcc
tggtaccaacagcacccaggcaaagcccccaaactcatgatttatgatgtc
agtaagcggccctcaggggtccctgatcgcttctctggctccaag
tctggcaacacggcctccctgaccatctctgggctccaggctgaggatgaggct
gattattactgctgctcatatgcaggcagctacactttc
>Y12415|IGLV2-11*03|Homo sapiens|F|V-REGION|1274|274 nt|1| | | | |274+65=339|partial in 5'| |
ctcagtgtccgggtctcctggacagtcagtcacc
atctcctgcactggaaccagcagtgatgttggtggttataactatgtctcc
tggtaccaacaacacccaggcaaagcccccaaactcatgatttatgatgtc
agtaagcggccctcaggggtccctgatcgcttctctggctccaag
tctggcaacacggcctccctgaccatctctgggctccaggctgaggatgaggct
gattattactgctgctcatatgcaggcagctacactttc
>Z73664|IGLV2-14*01|Homo sapiens|F|V-REGION|1297|297 nt|1| | | | |297+42=339| | |
cagtctgccctgactcagcctgcctccgtgtctgggtctcctggacagtcgatcacc
atctcctgcactggaaccagcagtgacgttggtggttataactatgtctcc
tggtaccaacagcacccaggcaaagcccccaaactcatgatttatgaggtc
agtaatcggccctcaggggtttctaatcgcttctctggctccaag
tctggcaacacggcctccctgaccatctctgggctccaggctgaggacgaggct
gattattactgcagctcatatacaagcagcagcactctc
>L27822|IGLV2-14*02|Homo sapiens|F|V-REGION|175471|297 nt|1| | | | |297+42=339| | |
cagtctgccctgactcagcctgcctccgtgtctgggtctcctggacagtcgatcacc
atctcctgcactggaaccagcagtgatgttgggagttataaccttgtctcc
tggtaccaacagcacccaggcaaagcccccaaactcatgatttatgagggc
agtaagcggccctcaggggtttctaatcgcttctctggctccaag
tctggcaacacggcctccctgaccatctctgggctccaggctgaggacgaggct
gattattactgcagctcatatacaagcagcagcactctc
>Y12412|IGLV2-14*03|Homo sapiens|F|V-REGION|1274|274 nt|1| | | | |274+65=339|partial in 5'| |
ctccgtgtctgggtctcctggacagtcgatcacc
atctcctgcactggaaccagcagtgacgttggtggttataactatgtctcc
tggtaccaacaacacccaggcaaagcccccaaactcatgatttatgatgtc
agtaatcggccctcaggggtttctaatcgcttctctggctccaag
tctggcaacacggcctccctgaccatctctgggctccaggctgaggacgaggct
gattattactgcagctcatatacaagcagcagcactctc
>Y12413|IGLV2-14*04|Homo sapiens|F|V-REGION|1274|274 nt|1| | | | |274+65=339|partial in 5'| |
ctccgtgtctgggtctcctggacagtcgatcacc
atctcctgcactggaaccagcagtgacgttggtggttataactatgtctcc
tggtaccaacagcacccaggcaaagcccccaaactcatgatttatgatgtc
agtaatcggccctcaggggtttctaatcgcttctctggctccaag
tctggcaacacggcctccctgaccatctctgggctccaggctgaggacgaggct
gattattactgcagctcatatacaagcagcagcactctc
>Z73642|IGLV2-18*01|Homo sapiens|F|V-REGION|1297|297 nt|1| | | | |297+42=339| | |
cagtctgccctgactcagcctccctccgtgtccgggtctcctggacagtcagtcacc
atctcctgcactggaaccagcagtgacgttggtagttataaccgtgtctcc
tggtaccagcagcccccaggcacagcccccaaactcatgatttatgaggtc
agtaatcggccctcaggggtccctgatcgcttctctgggtccaag
tctggcaacacggcctccctgaccatctctgggctccaggctgaggacgaggct
gattattactgcagcttatatacaagcagcagcactttc
>L27697|IGLV2-18*02|Homo sapiens|F|V-REGION|88384|297 nt|1| | | | |297+42=339| | |
cagtctgccctgactcagcctccctccgtgtccgggtctcctggacagtcagtcacc
atctcctgcactggaaccagcagtgacgttggtagttataaccgtgtctcc
tggtaccagcagcccccaggcacagcccccaaactcatgatttatgaggtc
agtaatcggccctcaggggtccctgatcgcttctctgggtccaag
tctggcaacacggcctccctgaccatctctgggctccaggctgaggacgaggct
gattattactgcagctcatatacaagcagcagcactttc
>L27694|IGLV2-18*03|Homo sapiens|F|V-REGION|177473|297 nt|1| | | | |297+42=339| | |
cagtctgccctgactcagcctccctccgtgtccgggtctcctggacagtcagtcacc
atctcctgcactggaaccagcagtgacgttggtagttataaccgtgtctcc
tggtaccagcagcccccaggcacagcccccaaactcatgatttatgaggtc
agtaatcggccctcaggggtccctgatcgcttctctgggtccaag
tctggcaacacggcctccctgaccacctctgggctccaggctgaggacgaggct
gattattactgcagctcatatacaagcagcagcactttc
>L27692|IGLV2-18*04|Homo sapiens|F|V-REGION|174470|297 nt|1| | | | |297+42=339| | |
cagtctgccctgactcagcctccctccgtgtccgggtctcctggacagtcagtcacc
atctcctgcactggaaccagcagtgacgttggtagttataaccgtgtctcc
tggtaccagcagcccccaggcacagcccccaaactcatgatttatgaggtc
agtaatcggccctcaggggtccctgatcgctcctctgggtccaag
tccggcaacacggcctccctgaccatctctgggctccaggctgaggacgaggct
gattattactgcagctcatatacaagcagcagcactttc
>X14616|IGLV2-23*01|Homo sapiens|F|V-REGION|276573|298 nt|1| | | | |298+42=340| | |
cagtctgccctgactcagcctgcctccgtgtctgggtctcctggacagtcgatcacc
atctcctgcactggaaccagcagtgatgttgggagttataaccttgtctcc
tggtaccaacagcacccaggcaaagcccccaaactcatgatttatgagggc
agtaagcggccctcaggggtttctaatcgcttctctggctccaag
tctggcaacacggcctccctgacaatctctgggctccaggctgaggacgaggct
gattattactgctgctcatatgcaggtagtagcactttac
>Z73665|IGLV2-23*02|Homo sapiens|F|V-REGION|1297|297 nt|1| | | | |297+42=339| | |
cagtctgccctgactcagcctgcctccgtgtctgggtctcctggacagtcgatcacc
atctcctgcactggaaccagcagtgatgttgggagttataaccttgtctcc
tggtaccaacagcacccaggcaaagcccccaaactcatgatttatgaggtc
agtaagcggccctcaggggtttctaatcgcttctctggctccaag
tctggcaacacggcctccctgacaatctctgggctccaggctgaggacgaggct
gattattactgctgctcatatgcaggtagtagcactttc
>D86994|IGLV2-23*03|Homo sapiens|F|V-REGION|3560135897|297 nt|1| | | | |297+42=339| | |
cagtctgccctgactcagcctgcctccgtgtctgggtctcctggacagtcgatcacc
atctcctgcactggaaccagcagtgatgttgggagttataaccttgtctcc
tggtaccaacagcacccaggcaaagcccccaaactcatgatttatgagggc
agtaagcggccctcaggggtttctaatcgcttctctggctccaag
tctggcaacacggcctccctgacaatctctgggctccaggctgaggacgaggct
gattattactgctgctcatatgcaggtagtagcactttc
>Z73643|IGLV2-33*01|Homo sapiens|ORF|V-REGION|1297|297 nt|1| | | | |297+42=339| | |
caatctgccctgactcagcctccttttgtgtccggggctcctggacagtcggtcacc
atctcctgcactggaaccagcagtgacgttggggattatgatcatgtcttc
tggtaccaaaagcgtctcagcactacctccagactcctgatttacaatgtc
aatactcggccttcagggatctctgacctcttctcaggctccaag
tctggcaacatggcttccctgaccatctctgggctcaagtccgaggttgaggct
aattatcactgcagcttatattcaagtagttacactttc
>L27823|IGLV2-33*02|Homo sapiens|ORF|V-REGION|175471|297 nt|1| | | | |297+42=339| | |
cagtctgccctgactcagcctccttttgtgtccggggctcctggacagtcggtcacc
atctcctgcactggaaccagcagtgacgttggggattatgatcatgtcttc
tggtaccaaaagcgtctcagcactacctccagactcctgatttacaatgtc
aatactcggccttcagggatctctgacctcttctcaggctccaag
tctggcaacatggcttccctgaccatctctgggctcaagtccgaggttgaggct
aattatcactgcagcttatattcaagtagttacactttc
>L27691|IGLV2-33*03|Homo sapiens|ORF|V-REGION|180476|297 nt|1| | | | |297+42=339| | |
caatctgccctgactcagcctccttttgtgtccggggctcctggacagtcggtcacc
atctcctgcactggaaccagcagtgacgttggggactatgatcatgtcttc
tggtaccaaaagcgtctcagcactacctccagactcctgatttacaatgtc
aatactcggccttcagggatctctgacctcttctcaggctccaag
tctggcaacgtggcttccctgaccatctctgggctcaagtccgaggttgaggct
aattatcactgcagcttatattcaagtagttacactttc
>D87013|IGLV2-34*01|Homo sapiens|P|V-REGION|3032330619|297 nt|1| | | | |297+42=339| | |
cagtctgttctgactcagcctcgctcagtgtccaggtctcctggacagtaggttact
atcttctgcactggaaccagcagtgacattgggggttatgaccttgtctcc
tggtgccagtagcacccaggcaaagcccccaaactcatgatttatgatgtc
gctaattggccctcaggggcccctggttgcttctctggctccaag
tctggcaacacggcctccctgaccatctctgggctccaggctgaggacgaggct
gattattactgcagctcatatgcaggcagctacaatttc
>Z73641|IGLV2-5*01|Homo sapiens|P|V-REGION|1298|298 nt|1| | | | |298+42=340| | |
cagtctgccctgattcagcctccctccgtgtccgggtctcctggacagtcagtcacc
atctcctgcactggaaccagcagtgatgttgggagttatgactatgtctcc
tggtaccaacagcacccaggcacagtccccaaacccatgatctacaatgtc
aatactcagccctcaggggtccctgatcgtttctctggctccaag
tctggcaatacggcctccatgaccatctctggactccaggctgaggacgaggct
gattattagtgctgctcatatacaagcagtgccacttaac
>X57825|IGLV2-5*02|Homo sapiens|P|V-REGION|359656|295 nt|1| | | | |295+42=337| | |
cagtctgccctgattcagcctccctccgtgtccgggtctcctggacagtcagtcacc
atctcctgcactggaaccagcagtgatgttgggagttatgactatgtctcc
tggtaccaacagcacccaggcacagtccccaaacccatgatctacaatgtc
aatactcggccctcaggggtccctgatcgtttctctggctccaag
tctggcaacacggcctccatgaccatctctggactccaggctgaggacgaggct
gattattagtgctgctcatatacaagcagtgccactt
>X97462|IGLV2-8*01|Homo sapiens|F|V-REGION|1297|297 nt|1| | | | |297+42=339| | |
cagtctgccctgactcagcctccctccgcgtccgggtctcctggacagtcagtcacc
atctcctgcactggaaccagcagtgacgttggtggttataactatgtctcc
tggtaccaacagcacccaggcaaagcccccaaactcatgatttatgaggtc
agtaagcggccctcaggggtccctgatcgcttctctggctccaag
tctggcaacacggcctccctgaccgtctctgggctccaggctgaggatgaggct
gattattactgcagctcatatgcaggcagcaacaatttc
>L27695|IGLV2-8*02|Homo sapiens|F|V-REGION|173469|297 nt|1| | | | |297+42=339| | |
cagtctgccctgactcagcctccctccgcgtccaggtctcctggacagtcagtcacc
atctcctgcactggaaccagcagtgacgttggtggttataactatgtctcc
tggtaccaacagcacccaggcaaagcccccaaactcatgatttatgaggtc
agtaagcggccctcaggggtccctgatcgcttctctggctccaag
tctggcaacacggcctccctgaccgtctctgggctccaggctgaggatgaggct
gattattactgcagctcatatgcaggcagcaacaatttc
>Y12418|IGLV2-8*03|Homo sapiens|F|V-REGION|1274|274 nt|1| | | | |274+65=339|partial in 5'| |
ctccgcgtccgggtctcctggacagtcagtcacc
atctcctgcactggaaccagcagtgacgttggtggttataactatgtctcc
tggtaccaacagcacccaggcaaagcccccaaactcatgatttatgaggtc
agtaagcggccctcaggggtccctgatcgcttctttggctccaag
tctggcaacacggcctccctgaccgtctctgggctccaggctgaggatgaggct
gattattactgcagctcatatgcaggcagcaacaatttc
>Z22209|IGLV2-NL1*01|Homo sapiens|P|V-REGION|1297|297 nt|1| | | | |297+42=339| | |
cagtctgttctgactcagcctcgctcagtgtccaggtctcctggacagtaggttact
atcttctgcactggaaccagcagtgacattgggggttatgaccttgtctcc
tggtgccagtagcacccaggcaaagcccccaaactcatgatttatgatgtc
ggtaattggccctcaggggcccctggttgcttctctggctccaag
tctggcaacacggcctccctgaccatctctgggctccaggctgaggacgaggct
gattattactgcagctcatatgcaggcagctacaatttc
>X57826|IGLV3-1*01|Homo sapiens|F|V-REGION|22562540|285 nt|1| | | | |285+51=336| | |
tcctatgagctgactcagccaccctcagtgtccgtgtccccaggacagacagccagc
atcacctgctctggagataaattgggggataaatatgcttgc
tggtatcagcagaagccaggccagtcccctgtgctggtcatctatcaagat
agcaagcggccctcagggatccctgagcgattctctggctccaac
tctgggaacacagccactctgaccatcagcgggacccaggctatggatgaggct
gactattactgtcaggcgtgggacagcagcactgca
>X97464|IGLV3-10*01|Homo sapiens|F|V-REGION|1290|290 nt|1| | | | |290+51=341| | |
tcctatgagctgacacagccaccctcggtgtcagtgtccccaggacaaacggccagg
atcacctgctctggagatgcattgccaaaaaaatatgcttat
tggtaccagcagaagtcaggccaggcccctgtgctggtcatctatgaggac
agcaaacgaccctccgggatccctgagagattctctggctccagc
tcagggacaatggccaccttgactatcagtggggcccaggtggaggatgaagct
gactactactgttactcaacagacagcagtggtaatcatag
>L29166|IGLV3-10*02|Homo sapiens|F|V-REGION|241525|285 nt|1| | | | |285+51=336| | |
tcctatgagctgacacagccaccctcggtgtcagtgtccccaggacaaacggccagg
atcacctgctctggagatgcattgccaaaaaaatatgcttat
tggtaccagcagaagtcaggccaggcccctgtgctggtcatctataaggac
agcaaacgaccctcagggatccctgagagattctctggctccagc
tcagggacaatggccaccttgaccatcagtggggcccaggtggaggatgaagat
gactactactgttactcagcagactacagtggtaat
>Z73658|IGLV3-12*01|Homo sapiens|F|V-REGION|1290|290 nt|1| | | | |290+51=341| | |
tcctatgagctgactcagccacactcagtgtcagtggccacagcacagatggccagg
atcacctgtgggggaaacaacattggaagtaaagctgtgcac
tggtaccagcaaaagccaggccaggaccctgtgctggtcatctatagcgat
agcaaccggccctcagggatccctgagcgattctctggctccaac
ccagggaacaccaccaccctaaccatcagcaggatcgaggctggggatgaggct
gactattactgtcaggtgtgggacagtagtagtgatcatcc
>D86998|IGLV3-12*02|Homo sapiens|F|V-REGION|1012910418|290 nt|1| | | | |290+51=341| | |
tcctatgagctgactcagccacactcagtgtcagtggccacagcacagatggccagg
atcacctgtgggggaaacaacattggaagtaaagctgtgcac
tggtaccagcaaaagccaggccaggaccctgtgctggtcatctatagcgat
agcaaccggccctcagggatccctgagcgattctctggctccaac
ccagggaacaccgccaccctaaccatcagcaggatcgaggctggggatgaggct
gactattactgtcaggtgtgggacagtagtagtgatcatcc
>X97463|IGLV3-13*01|Homo sapiens|P|V-REGION|1284|284 nt|1| | | | |284+51=335| | |
tcctatgagctgacacagccacccgcggtgtcagtgtccccaggacagacagccagg
atcagctgctctggagatgtactgagggataattatgctgac
tggtacccgcaaaagccaggccaggcccctgtgctggtgatatataaagat
ggtgagcggccctctggaatccctgagcgattctctgggtccacc
tcagggaacacaaccgccctgaccattagcagggtcctgaccaaaggcggggct
gactattactgtttttctggtgattagaacaatct
>X97471|IGLV3-16*01|Homo sapiens|F|V-REGION|1290|290 nt|1| | | | |290+51=341| | |
tcctatgagctgacacagccaccctcggtgtcagtgtccctaggacagatggccagg
atcacctgctctggagaagcattgccaaaaaaatatgcttat
tggtaccagcagaagccaggccagttccctgtgctggtgatatataaagac
agcgagaggccctcagggatccctgagcgattctctggctccagc
tcagggacaatagtcacattgaccatcagtggagtccaggcagaagacgaggct
gactattactgtctatcagcagacagcagtggtacttatcc
>X56178|IGLV3-19*01|Homo sapiens|F|V-REGION|201490|290 nt|1| | | | |290+51=341| | |
tcttctgagctgactcaggaccctgctgtgtctgtggccttgggacagacagtcagg
atcacatgccaaggagacagcctcagaagctattatgcaagc
tggtaccagcagaagccaggacaggcccctgtacttgtcatctatggtaaa
aacaaccggccctcagggatcccagaccgattctctggctccagc
tcaggaaacacagcttccttgaccatcactggggctcaggcggaagatgaggct
gactattactgtaactcccgggacagcagtggtaaccatct
>X71966|IGLV3-21*01|Homo sapiens|F|V-REGION|688977|290 nt|1| | | | |290+51=341| | |
tcctatgtgctgactcagccaccctcagtgtcagtggccccaggaaagacggccagg
attacctgtgggggaaacaacattggaagtaaaagtgtgcac
tggtaccagcagaagccaggccaggcccctgtgctggtcatctattatgat
agcgaccggccctcagggatccctgagcgattctctggctccaac
tctgggaacacggccaccctgaccatcagcagggtcgaagccggggatgaggcc
gactattactgtcaggtgtgggacagtagtagtgatcatcc
>D87007|IGLV3-21*02|Homo sapiens|F|V-REGION|1332513614|290 nt|1| | | | |290+51=341| | |
tcctatgtgctgactcagccaccctcggtgtcagtggccccaggacagacggccagg
attacctgtgggggaaacaacattggaagtaaaagtgtgcac
tggtaccagcagaagccaggccaggcccctgtgctggtcgtctatgatgat
agcgaccggccctcagggatccctgagcgattctctggctccaac
tctgggaacacggccaccctgaccatcagcagggtcgaagccggggatgaggcc
gactattactgtcaggtgtgggatagtagtagtgatcatcc
>M94115|IGLV3-21*03|Homo sapiens|F|V-REGION|637926|290 nt|1| | | | |290+51=341| | |
tcctatgtgctgactcagccaccctcggtgtcagtggccccaggaaagacggccagg
attacctgtgggggaaacaacattggaagtaaaagtgtgcac
tggtaccagcagaagccaggccaggcccctgtgctggtcgtctatgatgat
agcgaccggccctcagggatccctgagcgattctctggctccaac
tctgggaacacggccaccctgaccatcagcagggtcgaagccggggatgaggcc
gactattactgtcaggtgtgggatagtagtagtgatcatcc
>Z73666|IGLV3-22*01|Homo sapiens|F|V-REGION|1284|284 nt|1| | | | |284+51=335| | |
tcctatgagctgacacagctaccctcggtgtcagtgtccccaggacagacagccagg
atcacctgctctggagatgtactgggggaaaattatgctgac
tggtaccagcagaagccaggccaggcccctgagttggtgatatacgaagat
agtgagcggtaccctggaatccctgaacgattctctgggtccacc
tcagggaacacgaccaccctgaccatcagcagggtcctgaccgaagacgaggct
gactattactgtttgtctggggatgaggacaatcc
>X97474|IGLV3-25*01|Homo sapiens|F|V-REGION|1290|290 nt|1| | | | |290+51=341| | |
tcctatgagctgatgcagccaccctcggtgtcagtgtccccaggacagacggccagg
atcacctgctctggagatgcattgccaaagcaatatgcttat
tggtaccagcagaagccaggccaggcccctgtgctggtgatatataaagac
agtgagaggccctcagggatccctgagcgattctctggctccagc
tcagggacaacagtcacgttgaccatcagtggagtccaggcagaagatgaggct
gactattactgtcaatcagcagacagcagtggtacttatcc
>D86994|IGLV3-25*02|Homo sapiens|F|V-REGION|2444724736|290 nt|1| | | | |290+51=341| | |
tcctatgagctgacacagccaccctcggtgtcagtgtccccaggacagacggccagg
atcacctgctctggagatgcattgccaaagcaatatgcttat
tggtaccagcagaagccaggccaggcccctgtgctggtgatatataaagac
agtgagaggccctcagggatccctgagcgattctctggctccagc
tcagggacaacagtcacgttgaccatcagtggagtccaggcagaagatgaggct
gactattactgtcaatcagcagacagcagtggtacttatcc
>L29165|IGLV3-25*03|Homo sapiens|F|V-REGION|252533|282 nt|1| | | | |282+51=333| | |
tcctatgagctgacacagccaccctcggtgtcagtgtccccaggacagacggccagg
atcacctgctctggagatgcattgccaaagcaatatgcttat
tggtaccagcagaagccaggccaggcccctgtgctggtgatatataaagac
agtgagaggccctcagggatccctgagcgattctctggctccagc
tcagggacaacagtcacgttgaccatcagtggagtccaggcagaagacgaggct
gactattactgtcaatcagcagacagcagtggt
>D86994|IGLV3-27*01|Homo sapiens|F|V-REGION|59866269|284 nt|1| | | | |284+51=335| | |
tcctatgagctgacacagccatcctcagtgtcagtgtctccgggacagacagccagg
atcacctgctcaggagatgtactggcaaaaaaatatgctcgg
tggttccagcagaagccaggccaggcccctgtgctggtgatttataaagac
agtgagcggccctcagggatccctgagcgattctccggctccagc
tcagggaccacagtcaccttgaccatcagcggggcccaggttgaggatgaggct
gactattactgttactctgcggctgacaacaatct
>X97469|IGLV3-31*01|Homo sapiens|P|V-REGION|1290|290 nt|1| | | | |290+51=341| | |
tcctctgagctgagtcaggagcctgcagtgtctgtggccttgggatagacagccagg
atcacctgccagggagacagcatagaagactccgttgtaaac
tggtacaagcagaagccaagccaggcccctgggctggtcatctaacttaac
agtgtccagtcttcagggattcctaagaaattctctggctccagc
tcagggaacatggccaccctgaccatcactgggattcaggttgaagacaaggct
gactattactgtcagtcatgggacagcagtcgtactcattc
>Z22203|IGLV3-31*02|Homo sapiens|P|V-REGION|1290|290 nt|1| | | | |290+51=341| | |
tcctctgagctgagtcaggagcctgcagtgtctgtgtccttgggatagacagccagg
atcacctgccagggagacagcatagaagactccgttgtaaac
tggtacaagcagaagccaagccaggcccctgggctggtcatctaacttaac
agtgtccagtcttcagggattcctaagaaattctctggctccagc
tcagggaacatggccaccctgaccatcactgggattcaggttgaagacaaggct
gactattactgtcagtcatgggacagcagtcgtactcattc
>Z73645|IGLV3-32*01|Homo sapiens|ORF|V-REGION|1284|284 nt|1| | | | |284+51=335| | |
tcctctgggccaactcaggtgcctgcagtgtctgtggccttgggacaaatggccagg
atcacctgccagggagacagcatggaaggctcttatgaacac
tggtaccagcagaagccaggccaggcccccgtgctggtcatctatgatagc
agtgaccggccctcaaggatccctgagcgattctctggctccaaa
tcaggcaacacaaccaccctgaccatcactggggcccaggctgaggatgaggct
gattattactatcagttgatagacaaccatgctac
>X97473|IGLV3-9*01|Homo sapiens|F|V-REGION|1285|285 nt|1| | | | |285+51=336| | |
tcctatgagctgactcagccactctcagtgtcagtggccctgggacagacggccagg
attacctgtgggggaaacaacattggaagtaaaaatgtgcac
tggtaccagcagaagccaggccaggcccctgtgctggtcatctatagggat
agcaaccggccctctgggatccctgagcgattctctggctccaac
tcggggaacacggccaccctgaccatcagcagagcccaagccggggatgaggct
gactattactgtcaggtgtgggacagcagcactgca
>X74288|IGLV3-9*02|Homo sapiens|F|V-REGION|354643|290 nt|1| | | | |290+51=341| | |
tcctatgagctgactcagccactctcagtgtcagtggccctgggacaggcggccagg
attacctgtgggggaaacaaccttggatataaaagtgtgcac
tggtaccagcagaagccaggccaggcccctgtgctggtcatctatagggat
aacaaccggccctctgggatccctgagcgattctctggctccaac
tcggggaacacggccaccctgaccatcagcagagcccaagccggggatgaggct
gactattactgtcaggtgtgggacagcagcactgcacaccc
>X57828|IGLV4-3*01|Homo sapiens|F|V-REGION|356669|314 nt|1| | | | |314+36=350| | |
ctgcctgtgctgactcagcccccgtctgcatctgccttgctgggagcctcgatcaag
ctcacctgcaccctaagcagtgagcacagcacctacaccatcgaa
tggtatcaacagagaccagggaggtccccccagtatataatgaaggttaagagtgat
ggcagccacagcaagggggacgggatccccgatcgcttcatgggctccagt
tctggggctgaccgctacctcaccttctccaacctccagtctgacgatgaggct
gagtatcactgtggagagagccacacgattgatggccaagtcggttgagc
>Z73667|IGLV4-60*01|Homo sapiens|F|V-REGION|1297|297 nt|1| | | | |297+36=333| | |
cagcctgtgctgactcaatcatcctctgcctctgcttccctgggatcctcggtcaag
ctcacctgcactctgagcagtgggcacagtagctacatcatcgca
tggcatcagcagcagccagggaaggcccctcggtacttgatgaagcttgaaggtagt
ggaagctacaacaaggggagcggagttcctgatcgcttctcaggctccagc
tctggggctgaccgctacctcaccatctccaacctccagttagaggatgaggct
gattattactgtgagacctgggacagtaacact
>D87000|IGLV4-60*02|Homo sapiens|F|V-REGION|1296813266|299 nt|1| | | | |299+36=335| | |
cagcctgtgctgactcaatcatcctctgcctctgcttccctgggatcctcggtcaag
ctcacctgcactctgagcagtgggcacagtagctacatcatcgca
tggcatcagcagcagccagggaaggcccctcggtacttgatgaagcttgaaggtagt
ggaagctacaacaaggggagcggagttcctgatcgcttctcaggctccagc
tctggggctgaccgctacctcaccatctccaacctccagtttgaggatgaggct
gattattactgtgagacctgggacagtaacactca
>AF073885|IGLV4-60*03|Homo sapiens|F|V-REGION|1297|297 nt|1| | | | |297+36=333| | |
cagcctgtgctgactcaatcatcctctgcctctgcttccctgggatcctcggtcaag
ctcacctgcactctgagcagtgggcacagtagctacatcatcgca
tggcatcagcagcagccagggaaggcccctcggtacttgatgaagcttgaaggtagt
ggaagctacaacaaggggagcggagttcctgatcgcttctcaggctccagc
tctggggctgaccgctacctcaccatctccaacctccagtctgaggatgaggct
gattattactgtgagacctgggacagtaacact
>Z73648|IGLV4-69*01|Homo sapiens|F|V-REGION|1299|299 nt|1| | | | |299+36=335| | |
cagcttgtgctgactcaatcgccctctgcctctgcctccctgggagcctcggtcaag
ctcacctgcactctgagcagtgggcacagcagctacgccatcgca
tggcatcagcagcagccagagaagggccctcggtacttgatgaagcttaacagtgat
ggcagccacagcaagggggacgggatccctgatcgcttctcaggctccagc
tctggggctgagcgctacctcaccatctccagcctccagtctgaggatgaggct
gactattactgtcagacctggggcactggcattca
>U03868|IGLV4-69*02|Homo sapiens|F|V-REGION|161459|299 nt|1| | | | |299+36=335| | |
cagcttgtgctgactcaatcgccctctgcctctgcctccctgggagcctcggtcaag
ctcacctgcactctgagcagtgggcacagcagctacgccatcgca
tggcatcagcagcagccagagaagggccctcggtacttgatgaagcttaacagtgat
ggcagccacagtaagggggacgggatccctgatcgcttctcaggctccagc
tctggggctgagcgctacctcaccatctccagcctccagtctgaggatgaggct
gactattactgtcagacctggggcactggcattca
>Z73672|IGLV5-37*01|Homo sapiens|F|V-REGION|1312|312 nt|1| | | | |312+24=336| | |
cagcctgtgctgactcagccaccttcctcctccgcatctcctggagaatccgccaga
ctcacctgcaccttgcccagtgacatcaatgttggtagctacaacatatac
tggtaccagcagaagccagggagccctcccaggtatctcctgtactactactcagac
tcagataagggccagggctctggagtccccagccgcttctctggatccaaa
gatgcttcagccaatacagggattttactcatctccgggctccagtctgaggatgaggct
gactattactgtatgatttggccaagcaatgcttct
>Z73668|IGLV5-39*01|Homo sapiens|F|V-REGION|1312|312 nt|1| | | | |312+24=336| | |
cagcctgtgctgactcagccaacctccctctcagcatctcctggagcatcagccaga
ttcacctgcaccttgcgcagtggcatcaatgttggtacctacaggatatac
tggtaccagcagaagccagggagtcttccccggtatctcctgaggtacaaatcagac
tcagataagcagcagggctctggagtccccagccgcttctctggatccaaa
gatgcttcaaccaatgcaggccttttactcatctctgggctccagtctgaagatgaggct
gactattactgtgccatttggtacagcagcacttct
>AF216776|IGLV5-39*02|Homo sapiens|F|V-REGION|181492|312 nt|1| | | | |312+24=336| | |
cagcctgtgctgactcagccaacctccctctcagcatctcctggagcatcagccaga
ttcacctgcaccttgcgcagcggcatcaatgttggtacctacaggatatac
tggtaccagcagaatccagggagtcttccccggtatctcctgaggtacaaatcagac
tcagataagcagcagggctctggagtccccagccgcttctctggatccaaa
gatgcttcaaccaatgcaggccttttactcatctctgggctccagtctgaagatgaggct
gactattactgtgccatttggtacagcagcacttct
>Z73670|IGLV5-45*01|Homo sapiens|F|V-REGION|1312|312 nt|1| | | | |312+24=336| | |
caggctgtgctgactcagccggcttccctctctgcatctcctggagcatcagccagt
ctcacctgcaccttgcgcagtggcatcaatgttggtacctacaggatatac
tggtaccagcagaagccagggagtcctccccagtatctcctgaggtacaaatcagac
tcagataagcagcagggctctggagtccccagccgcttctctggatccaaa
gatgcttcggccaatgcagggattttactcatctctgggctccagtctgaggatgaggct
gactattactgtatgatttggcacagcagcgcttct
>Z73671|IGLV5-45*02|Homo sapiens|F|V-REGION|1312|312 nt|1| | | | |312+24=336| | |
caggctgtgctgactcagccgtcttccctctctgcatctcctggagcatcagccagt
ctcacctgcaccttacgcagtggcatcaatgttggtacctacaggatatac
tggtaccagcagaagccagggagtcctccccagtatctcctgaggtacaaatcagac
tcagataagcagcagggctctggagtccccagccgcttctctggatccaaa
gatgcttcggccaatgcagggattttactcatctctgggctccagtctgaggatgaggct
gactattactgtatgatttggcacagcagcgcttct
>D86999|IGLV5-45*03|Homo sapiens|F|V-REGION|1570016011|312 nt|1| | | | |312+24=336| | |
caggctgtgctgactcagccgtcttccctctctgcatctcctggagcatcagccagt
ctcacctgcaccttgcgcagtggcatcaatgttggtacctacaggatatac
tggtaccagcagaagccagggagtcctccccagtatctcctgaggtacaaatcagac
tcagataagcagcagggctctggagtccccagccgcttctctggatccaaa
gatgcttcggccaatgcagggattttactcatctctgggctccagtctgaggatgaggct
gactattactgtatgatttggcacagcagcgcttct
>Z73649|IGLV5-48*01|Homo sapiens|ORF|V-REGION|1312|312 nt|1| | | | |312+24=336| | |
cagcctgtgctgactcagccaacttccctctcagcatctcctggagcatcagccaga
ctcacctgcaccttgcgcagtggcatcaatcttggtagctacaggatattc
tggtaccagcagaagccagagagccctccccggtatctcctgagctactactcagac
tcaagtaagcatcagggctctggagtccccagccgcttctctggatccaaa
gatgcttcgagcaatgcagggattttagtcatctctgggctccagtctgaggatgaggct
gactattactgtatgatttggcacagcagtgcttct
>Z73669|IGLV5-52*01|Homo sapiens|F|V-REGION|1317|317 nt|1| | | | |317+24=341| | |
cagcctgtgctgactcagccatcttcccattctgcatcttctggagcatcagtcaga
ctcacctgcatgctgagcagtggcttcagtgttggggacttctggataagg
tggtaccaacaaaagccagggaaccctccccggtatctcctgtactaccactcagac
tccaataagggccaaggctctggagttcccagccgcttctctggatccaac
gatgcatcagccaatgcagggattctgcgtatctctgggctccagcctgaggatgaggct
gactattactgtggtacatggcacagcaactctaagactca
>Z73673|IGLV6-57*01|Homo sapiens|F|V-REGION|1296|296 nt|1| | | | |296+39=335| | |
aattttatgctgactcagccccactctgtgtcggagtctccggggaagacggtaacc
atctcctgcacccgcagcagtggcagcattgccagcaactatgtgcag
tggtaccagcagcgcccgggcagttcccccaccactgtgatctatgaggat
aaccaaagaccctctggggtccctgatcggttctctggctccatc
gacagctcctccaactctgcctccctcaccatctctggactgaagactgaggacgaggct
gactactactgtcagtcttatgatagcagcaatca
>X14614|IGLV7-43*01|Homo sapiens|F|V-REGION|414707|294 nt|1| | | | |294+42=336| | |
cagactgtggtgactcaggagccctcactgactgtgtccccaggagggacagtcact
ctcacctgtgcttccagcactggagcagtcaccagtggttactatccaaac
tggttccagcagaaacctggacaagcacccagggcactgatttatagtaca
agcaacaaacactcctggacccctgcccggttctcaggctccctc
cttgggggcaaagctgccctgacactgtcaggtgtgcagcctgaggacgaggct
gagtattactgcctgctctactatggtggtgctcag
>Z73674|IGLV7-46*01|Homo sapiens|F|V-REGION|1294|294 nt|1| | | | |294+42=336| | |
caggctgtggtgactcaggagccctcactgactgtgtccccaggagggacagtcact
ctcacctgtggctccagcactggagctgtcaccagtggtcattatccctac
tggttccagcagaagcctggccaagcccccaggacactgatttatgataca
agcaacaaacactcctggacacctgcccggttctcaggctccctc
cttgggggcaaagctgccctgaccctttcgggtgcgcagcctgaggatgaggct
gagtattactgcttgctctcctatagtggtgctcgg
>D86999|IGLV7-46*02|Homo sapiens|F|V-REGION|92999592|294 nt|1| | | | |294+42=336| | |
caggctgtggtgactcaggagccctcactgactgtgtccccaggagggacagtcact
ctcacctgtggctccagcactggagctgtcaccagtggtcattatccctac
tggttccagcagaagcctggccaagcccccaggacactgatttatgataca
agcaacaaacactcctggacacctgcccggttctcaggctccctc
cttgggggcaaagctgccctgacccttttgggtgcgcagcctgaggatgaggct
gagtattactgcttgctctcctatagtggtgctcgg
>Z73650|IGLV8-61*01|Homo sapiens|F|V-REGION|1296|296 nt|1| | | | |296+42=338| | |
cagactgtggtgacccaggagccatcgttctcagtgtcccctggagggacagtcaca
ctcacttgtggcttgagctctggctcagtctctactagttactaccccagc
tggtaccagcagaccccaggccaggctccacgcacgctcatctacagcaca
aacactcgctcttctggggtccctgatcgcttctctggctccatc
cttgggaacaaagctgccctcaccatcacgggggcccaggcagatgatgaatct
gattattactgtgtgctgtatatgggtagtggcatttc
>U03637|IGLV8-61*02|Homo sapiens|F|V-REGION|454749|296 nt|1| | | | |296+42=338| | |
cagactgtggtgacccaggagccatcgttctcagtgtcccctggagggacagtcaca
ctcacttgtggcttgagctctggctcagtctctactagttactaccccagc
tggtaccagcagaccccaggccaggctccacgcacgctcatctacagcaca
aacactcgctcttctggggtccctgattgcttctctggctccatc
cttgggaacaaagctgccctcaccatcacgggggcccaggcagatgatgaatct
gattattactgtgtgctgtatatgggtagtggcatttc
>AF266511|IGLV8-61*03|Homo sapiens|F|V-REGION|1247|247 nt|1| | | | |247+50=297|partial in 5'| |
ggtgacccaggagccatcgttctcagtgtcccctggagggacagtcaca
ctcacttgtggcttgagctctggctcagtctctactagttactaccccagc
tggtaccagcagaccccaggccaggctccacgcacgctcatctacagcaca
aacactcgctcttctggcgtccctgatcgcttctctggctccatc
cttgggaacaaagctgccctcaccatcacgggggcccaggcagatgatgaa
>U03636|IGLV8/OR8-1*02|Homo sapiens|ORF|V-REGION|251544|294 nt|1| | | | |294+42=336| | |
cagtctgtggtgacccaggagccatcactctcagggtctcctggagggacggtcaca
ctcacctgtgccctgagctctggctcagtctctaccagtcactaccccagg
tggtaccagcagaccccaggccaggctccacacatgctcatctgcagccca
aacacctgcccttctggggtccctggtcgcttctctggctccatc
cttgggaacaaagctgccctcaccatcacggggactcaggtagatgatgactct
gatcattactgtgtgctgtacatgggtagtggcaat
>Z73675|IGLV9-49*01|Homo sapiens|F|V-REGION|1317|317 nt|1| | | | |317+33=350| | |
cagcctgtgctgactcagccaccttctgcatcagcctccctgggagcctcggtcaca
ctcacctgcaccctgagcagcggctacagtaattataaagtggac
tggtaccagcagagaccagggaagggcccccggtttgtgatgcgagtgggcactggt
gggattgtgggatccaagggggatggcatccctgatcgcttctcagtcttgggc
tcaggcctgaatcggtacctgaccatcaagaacatccaggaagaggatgagagt
gactaccactgtggggcagaccatggcagtgggagcaacttcgtgtaacc
>D87016|IGLV9-49*02|Homo sapiens|F|V-REGION|1344513761|317 nt|1| | | | |317+33=350| | |
cagcctgtgctgactcagccaccttctgcatcagcctccctgggagcctcggtcaca
ctcacctgcaccctgagcagcggctacagtaattataaagtggac
tggtaccagcagagaccagggaagggcccccggtttgtgatgcgagtgggcactggt
gggattgtgggatccaagggggatggcatccctgatcgcttctcagtcttgggc
tcaggcctgaatcggtacctgaccatcaagaacatccaggaagaagatgagagt
gactaccactgtggggcagaccatggcagtgggagcaacttcgtgtaacc
>U03869|IGLV9-49*03|Homo sapiens|F|V-REGION|206522|317 nt|1| | | | |317+33=350| | |
cagcctgtgctgactcagccaccttctgcatcagcctccctgggagcctcggtcaca
ctcacctgcaccctgagcagcggctacagtaattataaagtggac
tggtaccagcagagaccagggaagggcccccgatttgtgatgcgagtgggcactggt
gggattgtgggatccaagggggatggcatccctgatcgcttctcagtcttgggc
tcaggcctgaatcggtacctgaccatcaagaacatccaggaagaggatgagagt
gactaccactgtggggcagaccatggcagtgggagcaacttcgtgtaacc
