# Supplementary material for: Assigning and visualizing germline genes in antibody repertoires
Source: Philos Trans R Soc Lond B Biol Sci. 2015 Sep 5;370(1676):20140240. doi: 10.1098/rstb.2014.0240 (PMC4528417; doi:10.1098/rstb.2014.0240)
Supplement: IgSCUEAL [file rstb20140240supp1.zip › IgSCUEAL-master/python/ClonotypeProcessor.py]

from __future__ import division, print_function


from Bio import SeqIO, AlignIO
import Bio.SeqRecord
import Bio.Alphabet
import Bio.Seq
import io
import subprocess
import os
import argparse
import sys
import json
import csv
import cProfile

from  BioExt.scorematrix import ( BLOSUM62,PAM250)

from hy454 import align_to_refseq, to_positional

################################################################################

def define_clonotypes (seqs, distances):
            
    if len (seqs) == 1:
        return   [{'size': 1, 'members': [seqs[0].id], 'centroid': seqs[0].format('fasta')}]
        
    edges              = {}
    nuc_distances      = {}

    for line in distances:
        if len(line) < 3: continue
        dist = float (line[2])
        
        ids = [0,0]
        for k in (0,1):                
            ids[k] = int(line[k])
            if (ids[k] not in edges):
                edges[ids[k]] = []
                nuc_distances[ids[k]] = []
            
            
        edges[ids[1]].append(ids[0])
        edges[ids[0]].append(ids[1])
        nuc_distances[ids[0]].append (dist)
        nuc_distances[ids[1]].append (dist)
        
        
                
    id_to_cluster_assignment = {}
    clusters                 = []
        
    for id in range (len (seqs)):
    
        if (id not in edges):
            clusters.append([id])
            continue
            
        if id not in id_to_cluster_assignment:
            considered_clusters = {}
        
            for idx, neighbor in enumerate(edges[id]):
                if neighbor < id:
                    try:
                        cluster_id = id_to_cluster_assignment[neighbor]
                        if cluster_id not in considered_clusters:
                            considered_clusters [cluster_id] = 1
                            for node in clusters[cluster_id]:
                                nuc_distances[id][edges[id].index (node)]
                        
                        id_to_cluster_assignment[id] = cluster_id
                        clusters[cluster_id].append(id)
                        break
                        
                    except (KeyError, ValueError):
                        pass
                
            if id not in id_to_cluster_assignment:    
                id_to_cluster_assignment [id] = len (clusters)
                clusters.append ([id])
       
    return_clusters = [] 
    for c in clusters:
        lengths = [len(seqs[k].seq) for k in c]
        return_clusters.append({'size': len (c), 'members': [seqs[k].id for k in c], 'centroid': seqs[lengths.index(max(lengths))].format('fasta')})
        
    return return_clusters
 
################################################################################
    
def make_file (string):
    try:
        fh = open (string, 'r+')
    except:
        fh = open (string, 'w+')
    
    return fh                
    
################################################################################

def run_TN93 (sequences, dist_thresh = 0.02, overlap = 200):
    
    if len (sequences['seqs']) == 1:
       return ['ID1,ID2,Distance']

    with open ("/dev/null", "w") as devnull:
        tn93_process = subprocess.Popen(['/usr/local/bin/TN93dist', '-', '-', str (dist_thresh), 'RESOLVE', 'CSVN',  str (overlap), '0'], stdin=subprocess.PIPE, stdout=subprocess.PIPE, stderr=devnull, universal_newlines = True)
        stdout, stderr = tn93_process.communicate (sequences['alignment'].encode('utf-8'))
        ig_reader = csv.reader (stdout.split('\n'), delimiter = ',')
        column_headings = next (ig_reader)
        return [row for row in ig_reader]
        
################################################################################

def run_group_alignment (sequence_group):

    seqrecords = []
    for seq_id in sequence_group:
        seqrecords.append(Bio.SeqRecord.SeqRecord (Bio.Seq.Seq(sequence_group[seq_id].replace ('-',''), Bio.Alphabet.IUPAC.IUPACAmbiguousDNA), id = seq_id, name = seq_id, description = ''))
    
    if len (seqrecords) == 1:
        refseq = seqrecords[0].format ('fasta')
        return {'ref': refseq, 'alignment': refseq, 'seqs': seqrecords}
        
    # find the longest sequence 
    seq_lengths = [len(record.seq) for record in seqrecords]
    refseq = seqrecords[seq_lengths.index(max(seq_lengths))]
    #print ('Ref set to %s' % refseq.id)
    
    sm = BLOSUM62.load()

    msa, discarded = align_to_refseq(
        refseq,
        seqrecords,
        score_matrix=sm,
        codon=True,
        expected_identity=0.6,
        keep_insertions=False
    )
    

    string_buffer = io.StringIO ()
    Bio.SeqIO.write (msa, string_buffer, "fasta")
    all_lines = string_buffer.getvalue()
    string_buffer.close()
    return {'ref': refseq.format ('fasta'), 'alignment': all_lines, 'seqs': seqrecords}


def main ():
    argument_parser = argparse.ArgumentParser (description='Process clonotypes from a binned JSON.')
    argument_parser.add_argument('-i', '--input',    help = 'The input JSON file',  nargs = '?', required = True, type=argparse.FileType('r'), default = sys.stdin)
    argument_parser.add_argument('-o', '--output',   help = 'The output JSON file', nargs = '?', required = True, type=make_file)
    
    cli_args = argument_parser.parse_args()
    
    json_input     =  json.load (cli_args.input)
    all_clonotypes = []
    try:
        cli_args.output.seek(0)
        all_clonotypes = json.load (cli_args.output)
        print ("[Loaded %d already processed results]" % len (all_clonotypes))
    except:
        pass
    
    for idx, cdr3 in enumerate(json_input):
        if idx < len (all_clonotypes):
            continue
        seqs = run_group_alignment(json_input[cdr3])
        this_batch = define_clonotypes(seqs['seqs'],run_TN93 (seqs))
        all_clonotypes.append (this_batch)
        if idx and idx % 100 == 0:
            cli_args.output.seek(0)    
            json.dump (all_clonotypes, cli_args.output, indent=4)
            
                    
        print ("%d --> %d (%d/%d)" % (len (seqs['seqs']), len (this_batch), len (all_clonotypes), len (json_input)))
        
    cli_args.output.seek(0)    
    json.dump (all_clonotypes, cli_args.output, indent=4)

main ()
