# Supplementary material for: Assigning and visualizing germline genes in antibody repertoires
Source: Philos Trans R Soc Lond B Biol Sci. 2015 Sep 5;370(1676):20140240. doi: 10.1098/rstb.2014.0240 (PMC4528417; doi:10.1098/rstb.2014.0240)
Supplement: IgSCUEAL [file rstb20140240supp1.zip › IgSCUEAL-master/README.md]

IgSCUEAL
========

This collection of [HyPhy](https://github.com/veg/hyphy), Python, and JavaScript (d3) scripts is a working version of a pipeline to process Immunoglobulins B-cell transcript sequences. It is adapted from our genetic algorithm for HIV-1 subtyping - [SCUEAL](http://www.ploscompbiol.org/article/info%3Adoi%2F10.1371%2Fjournal.pcbi.1000581), hence the name

For optimal performance, IgSCUEAL should be run using the MPI version of HyPhy on a cluster.

See the [wiki](https://github.com/spond/IgSCUEAL/wiki/IgSCUEAL-usage) for (some) documentation, and usage examples.
