# Supplementary material for: Assigning and visualizing germline genes in antibody repertoires
Source: Philos Trans R Soc Lond B Biol Sci. 2015 Sep 5;370(1676):20140240. doi: 10.1098/rstb.2014.0240 (PMC4528417; doi:10.1098/rstb.2014.0240)
Supplement: IgSCUEAL [file rstb20140240supp1.zip › IgSCUEAL-master/Simon/sim0.rearrangements.tsv]

Name	Rearrangement	Support
S175|IGHV1-2*01|IGHD2-21*01|IGHJ1*01	V1-2*01,J1*01	0.9999959704332735
S157|IGHV1-2*01|IGHD1-7*01|IGHJ1*01	V1-2*01,J1*01	0.9999917479725762
S171|IGHV1-2*01|IGHD2-2*01|IGHJ3*01	V1-2*01,J3*01	0.7296378236023852
S171|IGHV1-2*01|IGHD2-2*01|IGHJ3*01	V1-2*01,J3*02	0.2703565437511022
S200|IGHV1-2*01|IGHD3-22*01|IGHJ2*01	V1-2*01,J2*01	0.9999998238326602
S182|IGHV1-2*01|IGHD2-8*01|IGHJ2*01	V1-2*01,J2*01	0.9999944716485943
S167|IGHV1-2*01|IGHD2-15*01|IGHJ5*01	V1-2*01,J5*01	0.8224669852078873
S167|IGHV1-2*01|IGHD2-15*01|IGHJ5*01	V1-2*01,J5*02	0.0665776863321659
S167|IGHV1-2*01|IGHD2-15*01|IGHJ5*01	V1-2*01,J?	0.1084206773723978
S24|IGHV1-18*01|IGHD1-7*01|IGHJ6*01	V1-18*01,J6*01	0.1972103384900968
S24|IGHV1-18*01|IGHD1-7*01|IGHJ6*01	V1-18*03,J6*01	0.198112763814072
S24|IGHV1-18*01|IGHD1-7*01|IGHJ6*01	V1-18*04,J6*01	0.6023727330490294
S162|IGHV1-2*01|IGHD1-7*01|IGHJ6*01	V1-2*01,J6*01	0.9974548948962971
S156|IGHV1-2*01|IGHD1-26*01|IGHJ6*01	V1-2*01,J6*01	0.9969091690273412
S91|IGHV1-18*01|IGHD5-12*01|IGHJ1*01	V1-18*01,J1*01	0.9989107667865426
S17|IGHV1-18*01|IGHD1-26*01|IGHJ5*01	V1-18*01,J5*01	0.6801056642967857
S17|IGHV1-18*01|IGHD1-26*01|IGHJ5*01	V1-18*01,J5*02	0.3198814583952221
S164|IGHV1-2*01|IGHD2-15*01|IGHJ2*01	V1-2*01,J2*01	0.9999950764896808
S196|IGHV1-2*01|IGHD3-16*01|IGHJ4*01	V1-2*01,J1*01	0.464173144343128
S196|IGHV1-2*01|IGHD3-16*01|IGHJ4*01	V1-2*01,J4*01	0.164882989517008
S196|IGHV1-2*01|IGHD3-16*01|IGHJ4*01	V1-2*01,J5*01	0.365252988245243
S181|IGHV1-2*01|IGHD2-8*01|IGHJ1*01	V1-2*01,J1*01	0.5093764958011071
S181|IGHV1-2*01|IGHD2-8*01|IGHJ1*01	V1-2*01,J4*01	0.03866032628274267
S181|IGHV1-2*01|IGHD2-8*01|IGHJ1*01	V1-2*01,J4*02	0.4446519051122843
S168|IGHV1-2*01|IGHD2-15*01|IGHJ6*01	V1-2*01,J6*01	0.9990856436014057
S1|IGHV1-18*01|IGHD1-1*01|IGHJ1*01	V1-18*01,J1*01	0.2602049753564367
S1|IGHV1-18*01|IGHD1-1*01|IGHJ1*01	V1-18*03,J1*01	0.1390588657798991
S1|IGHV1-18*01|IGHD1-1*01|IGHJ1*01	V1-18*04,J1*01	0.6007361588636643
S188|IGHV1-2*01|IGHD3-10*01|IGHJ2*01	V1-2*01,J2*01	0.9999999462468402
S158|IGHV1-2*01|IGHD1-7*01|IGHJ2*01	V1-2*01,J2*01	0.9999901772840338
S165|IGHV1-2*01|IGHD2-15*01|IGHJ3*01	V1-2*01,J3*01	0.5526288307801908
S165|IGHV1-2*01|IGHD2-15*01|IGHJ3*01	V1-2*01,J3*02	0.4473651090424545
S189|IGHV1-2*01|IGHD3-10*01|IGHJ3*01	V1-2*01,J3*01	0.9997560644352051
S23|IGHV1-18*01|IGHD1-7*01|IGHJ5*01	V1-18*01,J5*01	0.3073676366912653
S23|IGHV1-18*01|IGHD1-7*01|IGHJ5*01	V1-18*01,J5*02	0.1002844466218174
S23|IGHV1-18*01|IGHD1-7*01|IGHJ5*01	V1-18*03,J5*01	0.05412727431236035
S23|IGHV1-18*01|IGHD1-7*01|IGHJ5*01	V1-18*03,J5*02	0.05356198514472644
S23|IGHV1-18*01|IGHD1-7*01|IGHJ5*01	V1-18*04,J5*01	0.3184684949580502
S23|IGHV1-18*01|IGHD1-7*01|IGHJ5*01	V1-18*04,J5*02	0.1661489580562908
S195|IGHV1-2*01|IGHD3-16*01|IGHJ3*01	V1-2*01,J3*01	0.6489092475626824
S195|IGHV1-2*01|IGHD3-16*01|IGHJ3*01	V1-2*01,J3*02	0.3510666651643002
S18|IGHV1-18*01|IGHD1-26*01|IGHJ6*01	V1-18*01,J6*01	0.5773003898630155
S18|IGHV1-18*01|IGHD1-26*01|IGHJ6*01	V1-18*02,J6*01	0.02539909587219329
S18|IGHV1-18*01|IGHD1-26*01|IGHJ6*01	V1-18*03,J6*01	0.2668338325637413
S18|IGHV1-18*01|IGHD1-26*01|IGHJ6*01	V1-18*04,J6*01	0.1292023967865941
S191|IGHV1-2*01|IGHD3-10*01|IGHJ5*01	V1-2*01,J5*01	0.7360987985110107
S191|IGHV1-2*01|IGHD3-10*01|IGHJ5*01	V1-2*01,J5*02	0.2424565160335992
S191|IGHV1-2*01|IGHD3-10*01|IGHJ5*01	V1-2*01,J?	0.01514909304849946
S176|IGHV1-2*01|IGHD2-21*01|IGHJ2*01	V1-2*01,J2*01	0.9999905094241667
S30|IGHV1-18*01|IGHD2-15*01|IGHJ6*01	V1-18*01,J6*02	0.07278997541224669
S30|IGHV1-18*01|IGHD2-15*01|IGHJ6*01	V1-18*02,J6*02	0.06905218573469651
S30|IGHV1-18*01|IGHD2-15*01|IGHJ6*01	V1-18*03,J6*02	0.1315936351230868
S30|IGHV1-18*01|IGHD2-15*01|IGHJ6*01	V1-18*04,J6*02	0.4208490510827103
S30|IGHV1-18*01|IGHD2-15*01|IGHJ6*01	V1-18*04,J6*04	0.301630546986628
S159|IGHV1-2*01|IGHD1-7*01|IGHJ3*01	V1-2*01,J3*01	0.7644524962072594
S159|IGHV1-2*01|IGHD1-7*01|IGHJ3*01	V1-2*01,J3*02	0.2355459932742063
S199|IGHV1-2*01|IGHD3-22*01|IGHJ1*01	V1-2*01,J1*01	0.9710450287705772
S199|IGHV1-2*01|IGHD3-22*01|IGHJ1*01	V1-2*01,J4*02	0.02530995991395832
S26|IGHV1-18*01|IGHD2-15*01|IGHJ2*01	V1-18*01,J2*01	0.3079691792192158
S26|IGHV1-18*01|IGHD2-15*01|IGHJ2*01	V1-18*03,J2*01	0.6920307439645996
S197|IGHV1-2*01|IGHD3-16*01|IGHJ5*01	V1-2*01,J5*01	0.376846668194538
S197|IGHV1-2*01|IGHD3-16*01|IGHJ5*01	V1-2*01,J5*02	0.3330720047014779
S197|IGHV1-2*01|IGHD3-16*01|IGHJ5*01	V1-2*01,J?	0.2778512437132417
S186|IGHV1-2*01|IGHD2-8*01|IGHJ6*01	V1-2*01,J6*01	0.9979633734110259
S10|IGHV1-18*01|IGHD1-20*01|IGHJ4*01	V1-18*01,J1*01	0.0334270373818541
S10|IGHV1-18*01|IGHD1-20*01|IGHJ4*01	V1-18*01,J4*01	0.2923730540863422
S10|IGHV1-18*01|IGHD1-20*01|IGHJ4*01	V1-18*01,J4*03	0.114355943103552
S10|IGHV1-18*01|IGHD1-20*01|IGHJ4*01	V1-18*03,J4*01	0.1673041246084281
S10|IGHV1-18*01|IGHD1-20*01|IGHJ4*01	V1-18*03,J4*02	0.05259177025087902
S10|IGHV1-18*01|IGHD1-20*01|IGHJ4*01	V1-18*03,J4*03	0.1529736371615247
S10|IGHV1-18*01|IGHD1-20*01|IGHJ4*01	V1-18*04,J4*01	0.1138136928029271
S10|IGHV1-18*01|IGHD1-20*01|IGHJ4*01	V1-18*04,J4*03	0.06122210469268523
S194|IGHV1-2*01|IGHD3-16*01|IGHJ2*01	V1-2*01,J?	0.9937566501355983
S173|IGHV1-2*01|IGHD2-2*01|IGHJ5*01	V1-2*01,J5*01	0.8426392064693725
S173|IGHV1-2*01|IGHD2-2*01|IGHJ5*01	V1-2*01,J5*02	0.1572873540659462
S31|IGHV1-18*01|IGHD2-2*01|IGHJ1*01	V1-18*01,J1*01	0.3847119083953497
S31|IGHV1-18*01|IGHD2-2*01|IGHJ1*01	V1-18*04,J1*01	0.6143002954939099
S169|IGHV1-2*01|IGHD2-2*01|IGHJ1*01	V1-2*01,J1*01	0.9918754170740608
S185|IGHV1-2*01|IGHD2-8*01|IGHJ5*01	V1-2*01,J5*01	0.7170443058249353
S185|IGHV1-2*01|IGHD2-8*01|IGHJ5*01	V1-2*01,J5*02	0.282941980303083
S8|IGHV1-18*01|IGHD1-20*01|IGHJ2*01	V1-18*01,J2*01	0.565188371364664
S8|IGHV1-18*01|IGHD1-20*01|IGHJ2*01	V1-18*03,J2*01	0.434811628635336
S14|IGHV1-18*01|IGHD1-26*01|IGHJ2*01	V1-18*01,J5*02	0.04761270811546596
S14|IGHV1-18*01|IGHD1-26*01|IGHJ2*01	V1-18*01,J?	0.9322849929269122
S32|IGHV1-18*01|IGHD2-2*01|IGHJ2*01	V1-45-02,J2*01	0.9999998075544482
S183|IGHV1-2*01|IGHD2-8*01|IGHJ3*01	V1-2*01,J3*01	0.7232884785561899
S183|IGHV1-2*01|IGHD2-8*01|IGHJ3*01	V1-2*01,J3*02	0.2767022933814231
S133|IGHV1-18*01|IGHD7-27*01|IGHJ1*01	V1-18*01,J1*01	0.9999999711080225
S170|IGHV1-2*01|IGHD2-2*01|IGHJ2*01	V1-2*01,J2*01	0.9999946334461912
S160|IGHV1-2*01|IGHD1-7*01|IGHJ4*01	V1-2*01,J1*01	0.01423939376950093
S160|IGHV1-2*01|IGHD1-7*01|IGHJ4*01	V1-2*01,J4*01	0.4907190616927902
S160|IGHV1-2*01|IGHD1-7*01|IGHJ4*01	V1-2*01,J4*02	0.2406681164086082
S160|IGHV1-2*01|IGHD1-7*01|IGHJ4*01	V1-2*01,J4*03	0.2354996890391144
S160|IGHV1-2*01|IGHD1-7*01|IGHJ4*01	V1-2*01,J?	0.01686383531878737
S193|IGHV1-2*01|IGHD3-16*01|IGHJ1*01	V1,J1*01	1
S193|IGHV1-2*01|IGHD3-16*01|IGHJ1*01	V1,J2*01	1
S193|IGHV1-2*01|IGHD3-16*01|IGHJ1*01	V1,J3*01	8
S193|IGHV1-2*01|IGHD3-16*01|IGHJ1*01	V1,J3*02	5
S193|IGHV1-2*01|IGHD3-16*01|IGHJ1*01	V1,J6*02	1
S193|IGHV1-2*01|IGHD3-16*01|IGHJ1*01	V1,J6*03	1
S193|IGHV1-2*01|IGHD3-16*01|IGHJ1*01	V1-18*01,J3*01	2
S193|IGHV1-2*01|IGHD3-16*01|IGHJ1*01	V1-2*01,J1*01	6.999999999999999
S193|IGHV1-2*01|IGHD3-16*01|IGHJ1*01	V1-2*01,J2*01	5
S193|IGHV1-2*01|IGHD3-16*01|IGHJ1*01	V1-2*01,J3*01	2
S193|IGHV1-2*01|IGHD3-16*01|IGHJ1*01	V1-2*01,J5*01	3
S193|IGHV1-2*01|IGHD3-16*01|IGHJ1*01	V1-2*01,J6*04	2
S193|IGHV1-2*01|IGHD3-16*01|IGHJ1*01	V1-2*01,J?	1
S193|IGHV1-2*01|IGHD3-16*01|IGHJ1*01	V1-2*02,J2*01	1
S193|IGHV1-2*01|IGHD3-16*01|IGHJ1*01	V1-2*02,J3*01	1
S193|IGHV1-2*01|IGHD3-16*01|IGHJ1*01	V1-2*04,J2*01	1
S193|IGHV1-2*01|IGHD3-16*01|IGHJ1*01	V1-2*05,J1*01	2
S193|IGHV1-2*01|IGHD3-16*01|IGHJ1*01	V1-2*05,J2*01	1
S193|IGHV1-2*01|IGHD3-16*01|IGHJ1*01	V1-2*05,J3*01	16
S193|IGHV1-2*01|IGHD3-16*01|IGHJ1*01	V1-2*05,J3*02	3
S193|IGHV1-2*01|IGHD3-16*01|IGHJ1*01	V1-2*05,J4*02	9
S193|IGHV1-2*01|IGHD3-16*01|IGHJ1*01	V1-2*05,J4*03	9
S193|IGHV1-2*01|IGHD3-16*01|IGHJ1*01	V1-2*05,J5*01	3
S193|IGHV1-2*01|IGHD3-16*01|IGHJ1*01	V1-2*05,J5*02	5
S193|IGHV1-2*01|IGHD3-16*01|IGHJ1*01	V1-2*05,J6*02	1
S193|IGHV1-2*01|IGHD3-16*01|IGHJ1*01	V1-2*05,J6*04	2
S193|IGHV1-2*01|IGHD3-16*01|IGHJ1*01	V1-24*01,J1*01	2
S193|IGHV1-2*01|IGHD3-16*01|IGHJ1*01	V1-24*01,J2*01	1
S193|IGHV1-2*01|IGHD3-16*01|IGHJ1*01	V1-24*01,J3*02	1
S193|IGHV1-2*01|IGHD3-16*01|IGHJ1*01	V1-3*01,J3*01	2
S193|IGHV1-2*01|IGHD3-16*01|IGHJ1*01	V1-3*02,J3*01	1
S193|IGHV1-2*01|IGHD3-16*01|IGHJ1*01	V1-3*02,J6*02	1
S193|IGHV1-2*01|IGHD3-16*01|IGHJ1*01	V1-3*02,J6*03	1
S193|IGHV1-2*01|IGHD3-16*01|IGHJ1*01	V1-38-4-01,J3*01	1
S193|IGHV1-2*01|IGHD3-16*01|IGHJ1*01	V1-45*02,J3*01	1
S193|IGHV1-2*01|IGHD3-16*01|IGHJ1*01	V1-45*02,J3*02	1
S193|IGHV1-2*01|IGHD3-16*01|IGHJ1*01	V1-46*01,J2*01	2
S193|IGHV1-2*01|IGHD3-16*01|IGHJ1*01	V1-46*01,J3*01	4
S193|IGHV1-2*01|IGHD3-16*01|IGHJ1*01	V1-46*01,J3*02	2
S193|IGHV1-2*01|IGHD3-16*01|IGHJ1*01	V1-46*02,J2*01	1
S193|IGHV1-2*01|IGHD3-16*01|IGHJ1*01	V1-46*02,J3*01	3
S193|IGHV1-2*01|IGHD3-16*01|IGHJ1*01	V1-46*02,J3*02	1
S193|IGHV1-2*01|IGHD3-16*01|IGHJ1*01	V1-46*02,J5*02	1
S193|IGHV1-2*01|IGHD3-16*01|IGHJ1*01	V1-46*03,J3*01	1
S193|IGHV1-2*01|IGHD3-16*01|IGHJ1*01	V1-69*01,J3*01	2
S193|IGHV1-2*01|IGHD3-16*01|IGHJ1*01	V1-69*02,J2*01	1
S193|IGHV1-2*01|IGHD3-16*01|IGHJ1*01	V1-69*02,J5*01	1
S193|IGHV1-2*01|IGHD3-16*01|IGHJ1*01	V1-69*04,J2*01	1
S193|IGHV1-2*01|IGHD3-16*01|IGHJ1*01	V1-69*04,J3*01	2
S193|IGHV1-2*01|IGHD3-16*01|IGHJ1*01	V1-69*05,J3*01	1
S193|IGHV1-2*01|IGHD3-16*01|IGHJ1*01	V1-69*05,J4*01	1
S193|IGHV1-2*01|IGHD3-16*01|IGHJ1*01	V1-69*08,J1*01	3
S193|IGHV1-2*01|IGHD3-16*01|IGHJ1*01	V1-69*08,J5*01	1
S193|IGHV1-2*01|IGHD3-16*01|IGHJ1*01	V1-69*09,J2*01	1
S193|IGHV1-2*01|IGHD3-16*01|IGHJ1*01	V1-69*09,J3*01	1
S193|IGHV1-2*01|IGHD3-16*01|IGHJ1*01	V1-69*09,J6*01	1
S193|IGHV1-2*01|IGHD3-16*01|IGHJ1*01	V1-69*10,J2*01	1
S193|IGHV1-2*01|IGHD3-16*01|IGHJ1*01	V1-69*10,J3*01	1
S193|IGHV1-2*01|IGHD3-16*01|IGHJ1*01	V1-69*10,J4*03	1
S193|IGHV1-2*01|IGHD3-16*01|IGHJ1*01	V1-69*11,J3*01	2
S193|IGHV1-2*01|IGHD3-16*01|IGHJ1*01	V1-69*11,J4*03	1
S193|IGHV1-2*01|IGHD3-16*01|IGHJ1*01	V1-69*13,J3*01	1
S193|IGHV1-2*01|IGHD3-16*01|IGHJ1*01	V1-69*14,J3*01	2
S193|IGHV1-2*01|IGHD3-16*01|IGHJ1*01	V1-69,J3*01	1
S193|IGHV1-2*01|IGHD3-16*01|IGHJ1*01	V1-69-2*01,J2*01	1
S193|IGHV1-2*01|IGHD3-16*01|IGHJ1*01	V1-69-2*01,J3*01	1
S193|IGHV1-2*01|IGHD3-16*01|IGHJ1*01	V1-8*01,J1*01	2
S193|IGHV1-2*01|IGHD3-16*01|IGHJ1*01	V1-8*01,J2*01	1
S193|IGHV1-2*01|IGHD3-16*01|IGHJ1*01	V1-8*01,J3*01	1
S193|IGHV1-2*01|IGHD3-16*01|IGHJ1*01	V1-8*02,J1*01	2
S193|IGHV1-2*01|IGHD3-16*01|IGHJ1*01	V1-8*02,J2*01	2
S193|IGHV1-2*01|IGHD3-16*01|IGHJ1*01	V1-8*02,J3*01	4
S193|IGHV1-2*01|IGHD3-16*01|IGHJ1*01	V1-8*02,J3*02	1
S193|IGHV1-2*01|IGHD3-16*01|IGHJ1*01	V5,J3*01	1
S193|IGHV1-2*01|IGHD3-16*01|IGHJ1*01	V7-4-1*05,J4*02	1
S193|IGHV1-2*01|IGHD3-16*01|IGHJ1*01	V7-81*01,J6*03	1
S178|IGHV1-2*01|IGHD2-21*01|IGHJ4*01	V1-2*01,J1*01	0.1728133466886593
S178|IGHV1-2*01|IGHD2-21*01|IGHJ4*01	V1-2*01,J4*01	0.5533694283299803
S178|IGHV1-2*01|IGHD2-21*01|IGHJ4*01	V1-2*01,J4*02	0.1072579656581751
S178|IGHV1-2*01|IGHD2-21*01|IGHJ4*01	V1-2*01,J4*03	0.1075956582567104
S178|IGHV1-2*01|IGHD2-21*01|IGHJ4*01	V1-2*01,J5*01	0.0116971546259141
S178|IGHV1-2*01|IGHD2-21*01|IGHJ4*01	V1-2*01,J?	0.0471468869558868
S15|IGHV1-18*01|IGHD1-26*01|IGHJ3*01	V1-18*01,J3*01	0.4070189336900603
S15|IGHV1-18*01|IGHD1-26*01|IGHJ3*01	V1-18*01,J3*02	0.1748383143687617
S15|IGHV1-18*01|IGHD1-26*01|IGHJ3*01	V1-18*04,J3*01	0.2267981632234745
S15|IGHV1-18*01|IGHD1-26*01|IGHJ3*01	V1-18*04,J3*02	0.1913441888752555
S192|IGHV1-2*01|IGHD3-10*01|IGHJ6*01	V1-2*01,J6*01	0.9978096367889153
S174|IGHV1-2*01|IGHD2-2*01|IGHJ6*01	V1-2*01,J6*01	0.9981045375171966
S3|IGHV1-18*01|IGHD1-1*01|IGHJ3*01	V1-18*01,J3*01	0.1307827229695737
S3|IGHV1-18*01|IGHD1-1*01|IGHJ3*01	V1-18*01,J3*02	0.1333693118200703
S3|IGHV1-18*01|IGHD1-1*01|IGHJ3*01	V1-18*03,J3*01	0.240796426851848
S3|IGHV1-18*01|IGHD1-1*01|IGHJ3*01	V1-18*03,J3*02	0.1773368269336693
S3|IGHV1-18*01|IGHD1-1*01|IGHJ3*01	V1-18*04,J3*01	0.2412004559828254
S3|IGHV1-18*01|IGHD1-1*01|IGHJ3*01	V1-18*04,J3*02	0.07651363193588913
S180|IGHV1-2*01|IGHD2-21*01|IGHJ6*01	V1-2*01,J6*01	0.9985451007574141
S179|IGHV1-2*01|IGHD2-21*01|IGHJ5*01	V1-45-02,J5*01	0.7933344063535954
S179|IGHV1-2*01|IGHD2-21*01|IGHJ5*01	V1-45-02,J5*02	0.1532732358810092
S179|IGHV1-2*01|IGHD2-21*01|IGHJ5*01	V1-45-02,J?	0.04199344589645077
S25|IGHV1-18*01|IGHD2-15*01|IGHJ1*01	V1-18*01,J1*01	0.05817955647194247
S25|IGHV1-18*01|IGHD2-15*01|IGHJ1*01	V1-18*01,J4*01	0.08304984580203784
S25|IGHV1-18*01|IGHD2-15*01|IGHJ1*01	V1-18*01,J4*02	0.3204213589925259
S25|IGHV1-18*01|IGHD2-15*01|IGHJ1*01	V1-18*01,J4*03	0.01457215172492608
S25|IGHV1-18*01|IGHD2-15*01|IGHJ1*01	V1-18*03,J4*01	0.02802422157505813
S25|IGHV1-18*01|IGHD2-15*01|IGHJ1*01	V1-18*03,J4*02	0.2126821256034483
S25|IGHV1-18*01|IGHD2-15*01|IGHJ1*01	V1-18*04,J4*02	0.2707892128842176
S50|IGHV1-18*01|IGHD3-10*01|IGHJ2*01	V1-18*01,J2*01	0.2810971909780914
S50|IGHV1-18*01|IGHD3-10*01|IGHJ2*01	V1-18*04,J2*01	0.7189028090219087
S20|IGHV1-18*01|IGHD1-7*01|IGHJ2*01	V1-18*01,J2*01	0.5014556205523563
S20|IGHV1-18*01|IGHD1-7*01|IGHJ2*01	V1-18*04,J2*01	0.4914866564364607
S28|IGHV1-18*01|IGHD2-15*01|IGHJ4*01	V1-18*01,J4*01	2
S28|IGHV1-18*01|IGHD2-15*01|IGHJ4*01	V1-18*01,J5*02	1
S28|IGHV1-18*01|IGHD2-15*01|IGHJ4*01	V1-18*01,J?	1
S7|IGHV1-18*01|IGHD1-20*01|IGHJ1*01	V1-18*01,J5*02	0.9888484136226575
S5|IGHV1-18*01|IGHD1-1*01|IGHJ5*01	V1-45-02,J5*01	0.9539891907287007
S5|IGHV1-18*01|IGHD1-1*01|IGHJ5*01	V1-45-02,J?	0.04600384649932878
S2|IGHV1-18*01|IGHD1-1*01|IGHJ2*01	V1-18*01,J2*01	0.05766695369419279
S2|IGHV1-18*01|IGHD1-1*01|IGHJ2*01	V1-18*03,J2*01	0.9423330463058073
S6|IGHV1-18*01|IGHD1-1*01|IGHJ6*01	V1-18*01,J6*01	0.5812048698144017
S6|IGHV1-18*01|IGHD1-1*01|IGHJ6*01	V1-18*02,J6*01	0.05965692364532778
S6|IGHV1-18*01|IGHD1-1*01|IGHJ6*01	V1-18*04,J6*01	0.3583334085752168
S177|IGHV1-2*01|IGHD2-21*01|IGHJ3*01	V1-2*01,J3*01	0.6933463848387721
S177|IGHV1-2*01|IGHD2-21*01|IGHJ3*01	V1-2*01,J3*02	0.3066451303168328
S12|IGHV1-18*01|IGHD1-20*01|IGHJ6*01	V1-18*01,J6*01	0.5499507621021751
S12|IGHV1-18*01|IGHD1-20*01|IGHJ6*01	V1-18*02,J6*01	0.1217915792457865
S12|IGHV1-18*01|IGHD1-20*01|IGHJ6*01	V1-18*03,J6*01	0.2161297235620289
S12|IGHV1-18*01|IGHD1-20*01|IGHJ6*01	V1-18*04,J6*01	0.1112819119125693
S198|IGHV1-2*01|IGHD3-16*01|IGHJ6*01	V1-2*01,J6*01	0.9962170880453929
S145|IGHV1-2*01|IGHD1-20*01|IGHJ1*01	V1-2*01,J1*01	0.9999998051631638
S29|IGHV1-18*01|IGHD2-15*01|IGHJ5*01	V1-18*01,J5*01	0.8736838227723015
S29|IGHV1-18*01|IGHD2-15*01|IGHJ5*01	V1-18*01,J5*02	0.1163051475872666
S13|IGHV1-18*01|IGHD1-26*01|IGHJ1*01	V1-18*01,J1*01	0.9984814061898456
S19|IGHV1-18*01|IGHD1-7*01|IGHJ1*01	V1-18*01,J1*01	0.3344588707468226
S19|IGHV1-18*01|IGHD1-7*01|IGHJ1*01	V1-18*03,J1*01	0.3315184424070132
S19|IGHV1-18*01|IGHD1-7*01|IGHJ1*01	V1-18*04,J1*01	0.3340226793838394
S9|IGHV1-18*01|IGHD1-20*01|IGHJ3*01	V1-18*01,J3*01	0.6316139800142226
S9|IGHV1-18*01|IGHD1-20*01|IGHJ3*01	V1-18*01,J3*02	0.3583250051232302
S190|IGHV1-2*01|IGHD3-10*01|IGHJ4*01	V1-2*01,J1*01	0.08049266000924513
S190|IGHV1-2*01|IGHD3-10*01|IGHJ4*01	V1-2*01,J4*01	0.5063840518225829
S190|IGHV1-2*01|IGHD3-10*01|IGHJ4*01	V1-2*01,J4*03	0.4113544358986322
S147|IGHV1-2*01|IGHD1-20*01|IGHJ3*01	V1-2*01,J3*01	0.7119214500294211
S147|IGHV1-2*01|IGHD1-20*01|IGHJ3*01	V1-2*01,J3*02	0.2880760165341993
S89|IGHV1-18*01|IGHD4-4*01|IGHJ5*01	V1-18*01,J5*01	0.8596312900704992
S89|IGHV1-18*01|IGHD4-4*01|IGHJ5*01	V1-18*01,J5*02	0.09721358581069627
S89|IGHV1-18*01|IGHD4-4*01|IGHJ5*01	V1-18*01,J?	0.03840313095979256
S4|IGHV1-18*01|IGHD1-1*01|IGHJ4*01	V1-18*01,J1*01	0.03763605974483818
S4|IGHV1-18*01|IGHD1-1*01|IGHJ4*01	V1-18*01,J4*01	0.142527954818326
S4|IGHV1-18*01|IGHD1-1*01|IGHJ4*01	V1-18*01,J4*02	0.1025793821163885
S4|IGHV1-18*01|IGHD1-1*01|IGHJ4*01	V1-18*01,J4*03	0.1035612204512211
S4|IGHV1-18*01|IGHD1-1*01|IGHJ4*01	V1-18*01,J5*01	0.01396160834606938
S4|IGHV1-18*01|IGHD1-1*01|IGHJ4*01	V1-18*01,J?	0.05780356042149035
S4|IGHV1-18*01|IGHD1-1*01|IGHJ4*01	V1-18*03,J4*03	0.04494967413248876
S4|IGHV1-18*01|IGHD1-1*01|IGHJ4*01	V1-18*04,J1*01	0.03765039535140251
S4|IGHV1-18*01|IGHD1-1*01|IGHJ4*01	V1-18*04,J4*01	0.2592675495976144
S4|IGHV1-18*01|IGHD1-1*01|IGHJ4*01	V1-18*04,J4*02	0.04496898223153797
S4|IGHV1-18*01|IGHD1-1*01|IGHJ4*01	V1-18*04,J4*03	0.06812252455591668
S4|IGHV1-18*01|IGHD1-1*01|IGHJ4*01	V1-18*04,J5*01	0.01024752076121378
S4|IGHV1-18*01|IGHD1-1*01|IGHJ4*01	V1-18*04,J?	0.07649641962320833
S126|IGHV1-18*01|IGHD6-25*01|IGHJ6*01	V1-18*04,J6*01	0.9936913212281087
S136|IGHV1-18*01|IGHD7-27*01|IGHJ4*01	V1-45-02,J1*01	0.05363290737509199
S136|IGHV1-18*01|IGHD7-27*01|IGHJ4*01	V1-45-02,J4*01	0.2468444223279603
S136|IGHV1-18*01|IGHD7-27*01|IGHJ4*01	V1-45-02,J4*02	0.03920767289217206
S136|IGHV1-18*01|IGHD7-27*01|IGHJ4*01	V1-45-02,J4*03	0.658007370667422
S110|IGHV1-18*01|IGHD6-13*01|IGHJ2*01	V1-45-02,J2*01	0.9999998369786496
S16|IGHV1-18*01|IGHD1-26*01|IGHJ4*01	V1-18*01,J1*01	0.1342069052396117
S16|IGHV1-18*01|IGHD1-26*01|IGHJ4*01	V1-18*01,J4*01	0.5371573007113595
S16|IGHV1-18*01|IGHD1-26*01|IGHJ4*01	V1-18*01,J5*01	0.01576126062375818
S16|IGHV1-18*01|IGHD1-26*01|IGHJ4*01	V1-18*01,J?	0.03116113497759447
S16|IGHV1-18*01|IGHD1-26*01|IGHJ4*01	V1-18*03,J4*01	0.1764494489390169
S16|IGHV1-18*01|IGHD1-26*01|IGHJ4*01	V1-18*03,J?	0.03359876669308778
S16|IGHV1-18*01|IGHD1-26*01|IGHJ4*01	V1-18*04,J4*01	0.07119803813783401
S22|IGHV1-18*01|IGHD1-7*01|IGHJ4*01	V1-18*01,J1*01	1
S22|IGHV1-18*01|IGHD1-7*01|IGHJ4*01	V1-18*01,J2*01	4
S22|IGHV1-18*01|IGHD1-7*01|IGHJ4*01	V1-18*01,J3*01	2
S22|IGHV1-18*01|IGHD1-7*01|IGHJ4*01	V1-18*01,J5*01	3
S22|IGHV1-18*01|IGHD1-7*01|IGHJ4*01	V1-18*01,J6*02	1
S22|IGHV1-18*01|IGHD1-7*01|IGHJ4*01	V1-18*03,J1*01	4
S22|IGHV1-18*01|IGHD1-7*01|IGHJ4*01	V1-18*03,J2*01	4
S22|IGHV1-18*01|IGHD1-7*01|IGHJ4*01	V1-18*03,J5*01	4
S22|IGHV1-18*01|IGHD1-7*01|IGHJ4*01	V1-18*03,J6*04	2
S22|IGHV1-18*01|IGHD1-7*01|IGHJ4*01	V1-18*04,J2*01	1
S22|IGHV1-18*01|IGHD1-7*01|IGHJ4*01	V1-45-02,J4*01	2.614194524818348
S22|IGHV1-18*01|IGHD1-7*01|IGHJ4*01	V1-45-02,J4*02	2.591470009870457
S22|IGHV1-18*01|IGHD1-7*01|IGHJ4*01	V1-45-02,J4*03	4.894335641771745
S22|IGHV1-18*01|IGHD1-7*01|IGHJ4*01	V1-45-02,J5*01	0.9507117621283616
S166|IGHV1-2*01|IGHD2-15*01|IGHJ4*01	V1-2*01,J1*01	0.1897579585507848
S166|IGHV1-2*01|IGHD2-15*01|IGHJ4*01	V1-2*01,J4*01	0.4132190630413742
S166|IGHV1-2*01|IGHD2-15*01|IGHJ4*01	V1-2*01,J4*02	0.09011121792853964
S166|IGHV1-2*01|IGHD2-15*01|IGHJ4*01	V1-2*01,J5*01	0.02398146003843896
S166|IGHV1-2*01|IGHD2-15*01|IGHJ4*01	V1-2*01,J?	0.280436277176205
S44|IGHV1-18*01|IGHD2-8*01|IGHJ2*01	V1-18*01,J?	0.1823529667113221
S44|IGHV1-18*01|IGHD2-8*01|IGHJ2*01	V1-18*02,J?	0.1108181434269473
S44|IGHV1-18*01|IGHD2-8*01|IGHJ2*01	V1-18*04,J?	0.7045242606368909
S86|IGHV1-18*01|IGHD4-4*01|IGHJ2*01	V1-46*01,J2*01	0.9999998912935328
S54|IGHV1-18*01|IGHD3-10*01|IGHJ6*01	V1-18*01,J6*01	0.498019950118709
S54|IGHV1-18*01|IGHD3-10*01|IGHJ6*01	V1-18*03,J6*01	0.5017754226045594
S57|IGHV1-18*01|IGHD3-16*01|IGHJ3*01	V1-18*01,J3*01	0.1942431404556777
S57|IGHV1-18*01|IGHD3-16*01|IGHJ3*01	V1-18*01,J3*02	0.0660175715992681
S57|IGHV1-18*01|IGHD3-16*01|IGHJ3*01	V1-18*04,J3*01	0.5851503948214455
S57|IGHV1-18*01|IGHD3-16*01|IGHJ3*01	V1-18*04,J3*02	0.1545887086117046
S68|IGHV1-18*01|IGHD3-3*01|IGHJ2*01	V1-18*01,J2*01	0.9999999630165177
S60|IGHV1-18*01|IGHD3-16*01|IGHJ6*01	V1-18*01,J6*01	0.4762974971612705
S60|IGHV1-18*01|IGHD3-16*01|IGHJ6*01	V1-18*03,J6*01	0.203881253361089
S60|IGHV1-18*01|IGHD3-16*01|IGHJ6*01	V1-18*04,J6*01	0.3172597033127285
S184|IGHV1-2*01|IGHD2-8*01|IGHJ4*01	V1-2*01,J1*01	0.1340528084717348
S184|IGHV1-2*01|IGHD2-8*01|IGHJ4*01	V1-2*01,J4*01	0.8342148303580862
S184|IGHV1-2*01|IGHD2-8*01|IGHJ4*01	V1-2*01,J4*03	0.02854757640993705
S45|IGHV1-18*01|IGHD2-8*01|IGHJ3*01	V1-18*01,J3*01	0.177904484176656
S45|IGHV1-18*01|IGHD2-8*01|IGHJ3*01	V1-18*01,J3*02	0.1095240888981493
S45|IGHV1-18*01|IGHD2-8*01|IGHJ3*01	V1-18*03,J3*01	0.1782891252120133
S45|IGHV1-18*01|IGHD2-8*01|IGHJ3*01	V1-18*03,J3*02	0.1095242450585053
S45|IGHV1-18*01|IGHD2-8*01|IGHJ3*01	V1-18*04,J3*01	0.1783900255627598
S45|IGHV1-18*01|IGHD2-8*01|IGHJ3*01	V1-18*04,J3*02	0.2463680233990254
S79|IGHV1-18*01|IGHD4-17*01|IGHJ1*01	V1-18*01,J1*01	4
S79|IGHV1-18*01|IGHD4-17*01|IGHJ1*01	V1-18*01,J4*02	3.550598095458763
S79|IGHV1-18*01|IGHD4-17*01|IGHJ1*01	V1-18*01,J4*03	0.5210620883140511
S79|IGHV1-18*01|IGHD4-17*01|IGHJ1*01	V1-18*01,J5*01	0.0395024364647948
S79|IGHV1-18*01|IGHD4-17*01|IGHJ1*01	V1-18*03,J1*01	6
S79|IGHV1-18*01|IGHD4-17*01|IGHJ1*01	V1-18*03,J4*01	0.1488943635021518
S79|IGHV1-18*01|IGHD4-17*01|IGHJ1*01	V1-18*04,J4*01	0.1595602386582731
S79|IGHV1-18*01|IGHD4-17*01|IGHJ1*01	V1-18*04,J4*02	1
S79|IGHV1-18*01|IGHD4-17*01|IGHJ1*01	V1-18*04,J4*03	0.1843379168679803
S79|IGHV1-18*01|IGHD4-17*01|IGHJ1*01	V1-18*04,J5*02	0.3261421820561475
S41|IGHV1-18*01|IGHD2-21*01|IGHJ5*01	V1-18*01,J5*01	0.1062792171933869
S41|IGHV1-18*01|IGHD2-21*01|IGHJ5*01	V1-18*01,J?	0.1115954736101553
S41|IGHV1-18*01|IGHD2-21*01|IGHJ5*01	V1-18*03,J5*01	0.3185574959703821
S41|IGHV1-18*01|IGHD2-21*01|IGHJ5*01	V1-18*03,J5*02	0.09859793739261516
S41|IGHV1-18*01|IGHD2-21*01|IGHJ5*01	V1-18*03,J?	0.01621559615616345
S41|IGHV1-18*01|IGHD2-21*01|IGHJ5*01	V1-18*04,J5*01	0.2387301743150232
S41|IGHV1-18*01|IGHD2-21*01|IGHJ5*01	V1-18*04,J?	0.1076964912914629
S70|IGHV1-18*01|IGHD3-3*01|IGHJ4*01	V1-18*01,J4*01	0.4447407671551994
S70|IGHV1-18*01|IGHD3-3*01|IGHJ4*01	V1-18*01,J4*02	0.1919792549060261
S70|IGHV1-18*01|IGHD3-3*01|IGHJ4*01	V1-18*01,J?	0.1771164133329509
S70|IGHV1-18*01|IGHD3-3*01|IGHJ4*01	V1-18*04,J4*01	0.1847842090115664
S80|IGHV1-18*01|IGHD4-17*01|IGHJ2*01	V1-18*01,J2*01	0.4999884415235563
S80|IGHV1-18*01|IGHD4-17*01|IGHJ2*01	V1-18*04,J2*01	0.5000115584764437
S119|IGHV1-18*01|IGHD6-19*01|IGHJ5*01	V1-18*01,J5*01	0.2319472861585442
S119|IGHV1-18*01|IGHD6-19*01|IGHJ5*01	V1-18*01,J5*02	0.08970342010001718
S119|IGHV1-18*01|IGHD6-19*01|IGHJ5*01	V1-18*03,J5*01	0.4730106531333959
S119|IGHV1-18*01|IGHD6-19*01|IGHJ5*01	V1-18*03,J5*02	0.1423156263811401
S119|IGHV1-18*01|IGHD6-19*01|IGHJ5*01	V1-18*03,J?	0.05898688217989725
S83|IGHV1-18*01|IGHD4-17*01|IGHJ5*01	V1-18*01,J1*01	0.04361789302325392
S83|IGHV1-18*01|IGHD4-17*01|IGHJ5*01	V1-18*01,J5*01	0.1714913525249678
S83|IGHV1-18*01|IGHD4-17*01|IGHJ5*01	V1-18*03,J1*01	0.02073294231230318
S83|IGHV1-18*01|IGHD4-17*01|IGHJ5*01	V1-18*03,J2*01	0.7557528016258996
S39|IGHV1-18*01|IGHD2-21*01|IGHJ3*01	V1-18*01,J3*01	0.3111938951440818
S39|IGHV1-18*01|IGHD2-21*01|IGHJ3*01	V1-18*01,J3*02	0.2495021746183145
S39|IGHV1-18*01|IGHD2-21*01|IGHJ3*01	V1-18*04,J3*01	0.3563909530264612
S39|IGHV1-18*01|IGHD2-21*01|IGHJ3*01	V1-18*04,J3*02	0.08291195836425329
S104|IGHV1-18*01|IGHD5-5*01|IGHJ2*01	V1-18*03,J2*01	0.9999999514864306
S27|IGHV1-18*01|IGHD2-15*01|IGHJ3*01	V1-18*01,J6*02	0.456430811766161
S27|IGHV1-18*01|IGHD2-15*01|IGHJ3*01	V1-18*01,J?	0.3361419830642665
S27|IGHV1-18*01|IGHD2-15*01|IGHJ3*01	V1-18*03,J6*02	0.1642150717542431
S27|IGHV1-18*01|IGHD2-15*01|IGHJ3*01	V1-18*03,J?	0.01109623871941465
S27|IGHV1-18*01|IGHD2-15*01|IGHJ3*01	V1-18*04,J6*02	0.01689697144426272
S85|IGHV1-18*01|IGHD4-4*01|IGHJ1*01	V1-18*01,J1*01	1
S85|IGHV1-18*01|IGHD4-4*01|IGHJ1*01	V1-18*01,J2*01	0.01838360472315557
S85|IGHV1-18*01|IGHD4-4*01|IGHJ1*01	V1-18*01,J4*01	0.1164919751088541
S85|IGHV1-18*01|IGHD4-4*01|IGHJ1*01	V1-18*01,J5*01	0.03313699641568744
S85|IGHV1-18*01|IGHD4-4*01|IGHJ1*01	V1-18*01,J5*02	0.2052490373704301
S85|IGHV1-18*01|IGHD4-4*01|IGHJ1*01	V1-18*03,J1*01	3
S85|IGHV1-18*01|IGHD4-4*01|IGHJ1*01	V1-18*04,J1*01	1
S187|IGHV1-2*01|IGHD3-10*01|IGHJ1*01	V1-2*01,J1*01	0.8597399974896281
S187|IGHV1-2*01|IGHD3-10*01|IGHJ1*01	V1-2*01,J4*02	0.1107880993561159
S187|IGHV1-2*01|IGHD3-10*01|IGHJ1*01	V1-2*01,J4*03	0.01933407313126502
S40|IGHV1-18*01|IGHD2-21*01|IGHJ4*01	V1-18*01,J1*01	0.4707589569819107
S40|IGHV1-18*01|IGHD2-21*01|IGHJ4*01	V1-18*01,J4*01	0.03011031435764604
S40|IGHV1-18*01|IGHD2-21*01|IGHJ4*01	V1-18*01,J5*01	0.01301059775959637
S40|IGHV1-18*01|IGHD2-21*01|IGHJ4*01	V1-18*03,J1*01	0.323165280708025
S40|IGHV1-18*01|IGHD2-21*01|IGHJ4*01	V1-18*03,J4*01	0.01791629388965225
S40|IGHV1-18*01|IGHD2-21*01|IGHJ4*01	V1-18*04,J1*01	0.1252373777129935
S163|IGHV1-2*01|IGHD2-15*01|IGHJ1*01	V1-2*01,J1*01	0.856515703253142
S163|IGHV1-2*01|IGHD2-15*01|IGHJ1*01	V1-2*01,J4*02	0.1181920068325353
S36|IGHV1-18*01|IGHD2-2*01|IGHJ6*01	V1-18*01,J6*01	0.7299193099351868
S36|IGHV1-18*01|IGHD2-2*01|IGHJ6*01	V1-18*03,J6*01	0.2447654468567068
S36|IGHV1-18*01|IGHD2-2*01|IGHJ6*01	V1-18*03,J6*02	0.01170130676966759
S38|IGHV1-18*01|IGHD2-21*01|IGHJ2*01	V1-18*01,J2*01	0.4485619649880117
S38|IGHV1-18*01|IGHD2-21*01|IGHJ2*01	V1-18*03,J2*01	0.09731670692122653
S38|IGHV1-18*01|IGHD2-21*01|IGHJ2*01	V1-18*04,J2*01	0.4540433763712659
S58|IGHV1-18*01|IGHD3-16*01|IGHJ4*01	V1-45*02,J4*01	0.9556112653291418
S58|IGHV1-18*01|IGHD3-16*01|IGHJ4*01	V1-46*01,J?	0.04111867775183461
S47|IGHV1-18*01|IGHD2-8*01|IGHJ5*01	V1-18*01,J5*01	0.3219091658440459
S47|IGHV1-18*01|IGHD2-8*01|IGHJ5*01	V1-18*01,J5*02	0.1496803746263119
S47|IGHV1-18*01|IGHD2-8*01|IGHJ5*01	V1-18*03,J5*01	0.1743463199244115
S47|IGHV1-18*01|IGHD2-8*01|IGHJ5*01	V1-18*03,J5*02	0.1030928735698609
S47|IGHV1-18*01|IGHD2-8*01|IGHJ5*01	V1-18*04,J5*01	0.191885325945745
S47|IGHV1-18*01|IGHD2-8*01|IGHJ5*01	V1-18*04,J5*02	0.05900512478650551
S78|IGHV1-18*01|IGHD3-9*01|IGHJ6*01	V1-18*01,J6*01	0.4963051576557496
S78|IGHV1-18*01|IGHD3-9*01|IGHJ6*01	V1-18*03,J6*01	0.5033947224298877
S53|IGHV1-18*01|IGHD3-10*01|IGHJ5*01	V1-18*01,J5*01	0.6996598404911952
S53|IGHV1-18*01|IGHD3-10*01|IGHJ5*01	V1-18*01,J5*02	0.1894588880804132
S53|IGHV1-18*01|IGHD3-10*01|IGHJ5*01	V1-18*01,J?	0.0178230395857043
S53|IGHV1-18*01|IGHD3-10*01|IGHJ5*01	V1-18*04,J5*01	0.0799541465218111
S33|IGHV1-18*01|IGHD2-2*01|IGHJ3*01	V1-18*01,J3*01	0.02034761250815294
S33|IGHV1-18*01|IGHD2-2*01|IGHJ3*01	V1-18*01,J3*02	0.1928862125279562
S33|IGHV1-18*01|IGHD2-2*01|IGHJ3*01	V1-18*04,J3*01	0.5938769337495466
S33|IGHV1-18*01|IGHD2-2*01|IGHJ3*01	V1-18*04,J3*02	0.1928892412143443
S61|IGHV1-18*01|IGHD3-22*01|IGHJ1*01	V1-18*01,J1*01	0.9425057565550893
S61|IGHV1-18*01|IGHD3-22*01|IGHJ1*01	V1-18*01,J4*01	0.05182681977127284
S21|IGHV1-18*01|IGHD1-7*01|IGHJ3*01	V1-18*01,J3*01	0.499798624020055
S21|IGHV1-18*01|IGHD1-7*01|IGHJ3*01	V1-18*01,J3*02	0.2737993477105935
S21|IGHV1-18*01|IGHD1-7*01|IGHJ3*01	V1-18*03,J3*01	0.300969076290585
S21|IGHV1-18*01|IGHD1-7*01|IGHJ3*01	V1-18*03,J3*02	0.08491767864906101
S161|IGHV1-2*01|IGHD1-7*01|IGHJ5*01	V1-2*01,J5*01	0.5853500845718443
S161|IGHV1-2*01|IGHD1-7*01|IGHJ5*01	V1-2*01,J5*02	0.4142908512041909
S141|IGHV1-2*01|IGHD1-1*01|IGHJ3*01	V1-2*01,J3*01	0.7301291869168873
S141|IGHV1-2*01|IGHD1-1*01|IGHJ3*01	V1-2*01,J3*02	0.2698679926188925
S148|IGHV1-2*01|IGHD1-20*01|IGHJ4*01	V1-2*01,J1*01	0.0317940229053874
S148|IGHV1-2*01|IGHD1-20*01|IGHJ4*01	V1-2*01,J4*01	0.2758574566624116
S148|IGHV1-2*01|IGHD1-20*01|IGHJ4*01	V1-2*01,J4*02	0.2005662458512062
S148|IGHV1-2*01|IGHD1-20*01|IGHJ4*01	V1-2*01,J4*03	0.4528953833348031
S148|IGHV1-2*01|IGHD1-20*01|IGHJ4*01	V1-2*01,J?	0.03493549390836492
S102|IGHV1-18*01|IGHD5-18*01|IGHJ6*01	V1-18*01,J6*02	0.2324514052771678
S102|IGHV1-18*01|IGHD5-18*01|IGHJ6*01	V1-18*01,J6*04	0.08693382356614533
S102|IGHV1-18*01|IGHD5-18*01|IGHJ6*01	V1-18*03,J6*01	0.2753944511428252
S102|IGHV1-18*01|IGHD5-18*01|IGHJ6*01	V1-18*03,J6*02	0.133560840228282
S102|IGHV1-18*01|IGHD5-18*01|IGHJ6*01	V1-18*03,J6*04	0.199580553460005
S102|IGHV1-18*01|IGHD5-18*01|IGHJ6*01	V1-18*04,J6*02	0.07036478476435362
S112|IGHV1-18*01|IGHD6-13*01|IGHJ4*01	V1-18*01,J1*01	0.1079640013940067
S112|IGHV1-18*01|IGHD6-13*01|IGHJ4*01	V1-18*01,J4*01	0.1995955581805713
S112|IGHV1-18*01|IGHD6-13*01|IGHJ4*01	V1-18*03,J1*01	0.1687356231822828
S112|IGHV1-18*01|IGHD6-13*01|IGHJ4*01	V1-18*03,J4*01	0.5178915830406691
S52|IGHV1-18*01|IGHD3-10*01|IGHJ4*01	V1-18*01,J4*01	0.3418958422419644
S52|IGHV1-18*01|IGHD3-10*01|IGHJ4*01	V1-18*01,J4*02	0.2617168761159988
S52|IGHV1-18*01|IGHD3-10*01|IGHJ4*01	V1-18*01,J?	0.04337492917511746
S52|IGHV1-18*01|IGHD3-10*01|IGHJ4*01	V1-18*03,J4*01	0.3172268249334646
S52|IGHV1-18*01|IGHD3-10*01|IGHJ4*01	V1-18*04,J1*01	0.0237355181795737
S155|IGHV1-2*01|IGHD1-26*01|IGHJ5*01	V1-2*01,J5*01	0.5722260661835464
S155|IGHV1-2*01|IGHD1-26*01|IGHJ5*01	V1-2*01,J5*02	0.4277456112520865
S48|IGHV1-18*01|IGHD2-8*01|IGHJ6*01	V1-18*01,J6*01	0.4049194183179433
S48|IGHV1-18*01|IGHD2-8*01|IGHJ6*01	V1-18*04,J6*01	0.5880176347487158
S56|IGHV1-18*01|IGHD3-16*01|IGHJ2*01	V1-18*01,J2*01	5
S56|IGHV1-18*01|IGHD3-16*01|IGHJ2*01	V1-18*02,J2*01	1
S56|IGHV1-18*01|IGHD3-16*01|IGHJ2*01	V1-18*03,J2*01	3
S56|IGHV1-18*01|IGHD3-16*01|IGHJ2*01	V1-18*04,J2*01	1
S87|IGHV1-18*01|IGHD4-4*01|IGHJ3*01	V1-18*01,J3*01	0.3245664405603246
S87|IGHV1-18*01|IGHD4-4*01|IGHJ3*01	V1-18*01,J3*02	0.121227149760766
S87|IGHV1-18*01|IGHD4-4*01|IGHJ3*01	V1-18*03,J3*01	0.1861301514280052
S87|IGHV1-18*01|IGHD4-4*01|IGHJ3*01	V1-18*03,J3*02	0.1207801943817449
S87|IGHV1-18*01|IGHD4-4*01|IGHJ3*01	V1-18*04,J3*01	0.1781357759165925
S87|IGHV1-18*01|IGHD4-4*01|IGHJ3*01	V1-18*04,J3*02	0.0691601626247549
S90|IGHV1-18*01|IGHD4-4*01|IGHJ6*01	V1-18*01,J6*01	0.7235811805844515
S90|IGHV1-18*01|IGHD4-4*01|IGHJ6*01	V1-18*02,J6*01	0.1852200637530546
S90|IGHV1-18*01|IGHD4-4*01|IGHJ6*01	V1-18*04,J6*01	0.08978739363273804
S11|IGHV1-18*01|IGHD1-20*01|IGHJ5*01	V1-18*01,J5*01	0.3222518543793249
S11|IGHV1-18*01|IGHD1-20*01|IGHJ5*01	V1-18*01,J5*02	0.2378641652128351
S11|IGHV1-18*01|IGHD1-20*01|IGHJ5*01	V1-18*04,J5*01	0.2079763256300897
S11|IGHV1-18*01|IGHD1-20*01|IGHJ5*01	V1-18*04,J5*02	0.2317469132969607
S172|IGHV1-2*01|IGHD2-2*01|IGHJ4*01	V1-2*01,J1*01	0.3273401337061714
S172|IGHV1-2*01|IGHD2-2*01|IGHJ4*01	V1-2*01,J4*01	0.2785211065966269
S172|IGHV1-2*01|IGHD2-2*01|IGHJ4*01	V1-2*01,J4*02	0.04355211075882141
S172|IGHV1-2*01|IGHD2-2*01|IGHJ4*01	V1-2*01,J5*01	0.03624877237469933
S172|IGHV1-2*01|IGHD2-2*01|IGHJ4*01	V1-2*01,J?	0.314056490359442
S72|IGHV1-18*01|IGHD3-3*01|IGHJ6*01	V1-18*01,J6*01	0.9984627196345416
S103|IGHV1-18*01|IGHD5-5*01|IGHJ1*01	V1-45-02,J1*01	0.9999998922216774
S140|IGHV1-2*01|IGHD1-1*01|IGHJ2*01	V1-2*01,J2*01	0.9999999149880824
S113|IGHV1-18*01|IGHD6-13*01|IGHJ5*01	V1-18*01,J5*01	0.08697557276823556
S113|IGHV1-18*01|IGHD6-13*01|IGHJ5*01	V1-18*01,J5*02	0.0504216707549397
S113|IGHV1-18*01|IGHD6-13*01|IGHJ5*01	V1-18*02,J5*01	0.01674829167393036
S113|IGHV1-18*01|IGHD6-13*01|IGHJ5*01	V1-18*02,J5*02	0.01848290288548345
S113|IGHV1-18*01|IGHD6-13*01|IGHJ5*01	V1-18*04,J5*01	0.6099818174967823
S113|IGHV1-18*01|IGHD6-13*01|IGHJ5*01	V1-18*04,J5*02	0.2173799247296547
S92|IGHV1-18*01|IGHD5-12*01|IGHJ2*01	V1-18*01,J2*01	0.9999992281403387
S59|IGHV1-18*01|IGHD3-16*01|IGHJ5*01	V1-18*01,J5*01	0.7922361017683944
S59|IGHV1-18*01|IGHD3-16*01|IGHJ5*01	V1-18*01,J5*02	0.2015869728467833
S62|IGHV1-18*01|IGHD3-22*01|IGHJ2*01	V1-18*01,J2*01	0.3404746688080909
S62|IGHV1-18*01|IGHD3-22*01|IGHJ2*01	V1-18*04,J2*01	0.6590521812886759
S116|IGHV1-18*01|IGHD6-19*01|IGHJ2*01	V1-18*01,J2*01	4
S116|IGHV1-18*01|IGHD6-19*01|IGHJ2*01	V1-18*04,J2*01	1
S139|IGHV1-2*01|IGHD1-1*01|IGHJ1*01	V1-2*01,J1*01	0.9999882383150994
S124|IGHV1-18*01|IGHD6-25*01|IGHJ4*01	V1-18*01,J4*01	0.5095975293310929
S124|IGHV1-18*01|IGHD6-25*01|IGHJ4*01	V1-18*01,J4*02	0.1932357090710549
S124|IGHV1-18*01|IGHD6-25*01|IGHJ4*01	V1-18*01,J4*03	0.07125910491575523
S124|IGHV1-18*01|IGHD6-25*01|IGHJ4*01	V1-18*03,J4*01	0.03789967173223222
S124|IGHV1-18*01|IGHD6-25*01|IGHJ4*01	V1-18*04,J4*02	0.1497599107404267
S124|IGHV1-18*01|IGHD6-25*01|IGHJ4*01	V1-18*04,J4*03	0.02300249185097857
S66|IGHV1-18*01|IGHD3-22*01|IGHJ6*01	V1-18*01,J6*01	0.9962584506878576
S74|IGHV1-18*01|IGHD3-9*01|IGHJ2*01	V1-18*01,J2*01	0.6295551207556572
S74|IGHV1-18*01|IGHD3-9*01|IGHJ2*01	V1-18*03,J2*01	0.253193411621755
S74|IGHV1-18*01|IGHD3-9*01|IGHJ2*01	V1-18*04,J2*01	0.1172514676225876
S42|IGHV1-18*01|IGHD2-21*01|IGHJ6*01	V1-18*01,J3*01	4.900021995878065
S42|IGHV1-18*01|IGHD2-21*01|IGHJ6*01	V1-18*01,J6*01	1
S42|IGHV1-18*01|IGHD2-21*01|IGHJ6*01	V1-18*01,J6*02	5
S42|IGHV1-18*01|IGHD2-21*01|IGHJ6*01	V1-18*01,J6*03	1.149684209963991
S42|IGHV1-18*01|IGHD2-21*01|IGHJ6*01	V1-18*01,J6*04	6.999999999999999
S42|IGHV1-18*01|IGHD2-21*01|IGHJ6*01	V1-18*01,J?	1.013169561181341
S42|IGHV1-18*01|IGHD2-21*01|IGHJ6*01	V1-18*03,J3*01	5
S42|IGHV1-18*01|IGHD2-21*01|IGHJ6*01	V1-18*03,J6*01	9
S42|IGHV1-18*01|IGHD2-21*01|IGHJ6*01	V1-18*03,J6*02	1
S42|IGHV1-18*01|IGHD2-21*01|IGHJ6*01	V1-18*03,J6*04	2
S42|IGHV1-18*01|IGHD2-21*01|IGHJ6*01	V1-18*04,J3*01	2
S42|IGHV1-18*01|IGHD2-21*01|IGHJ6*01	V1-18*04,J6*01	1
S84|IGHV1-18*01|IGHD4-17*01|IGHJ6*01	V1-18*01,J6*01	0.3578839636327558
S84|IGHV1-18*01|IGHD4-17*01|IGHJ6*01	V1-18*03,J6*01	0.2673061220274016
S84|IGHV1-18*01|IGHD4-17*01|IGHJ6*01	V1-18*04,J6*01	0.373252674455423
S73|IGHV1-18*01|IGHD3-9*01|IGHJ1*01	V1-18*01,J1*01	0.4512106417458149
S73|IGHV1-18*01|IGHD3-9*01|IGHJ1*01	V1-18*03,J1*01	0.4649696530782326
S73|IGHV1-18*01|IGHD3-9*01|IGHJ1*01	V1-18*04,J1*01	0.0685314533397085
S81|IGHV1-18*01|IGHD4-17*01|IGHJ3*01	V1-45-02,J3*01	0.696415281232983
S81|IGHV1-18*01|IGHD4-17*01|IGHJ3*01	V1-45-02,J3*02	0.3035845169959606
S95|IGHV1-18*01|IGHD5-12*01|IGHJ5*01	V1-18*01,J5*01	0.1480126801195488
S95|IGHV1-18*01|IGHD5-12*01|IGHJ5*01	V1-18*01,J5*02	0.2046036909869562
S95|IGHV1-18*01|IGHD5-12*01|IGHJ5*01	V1-18*03,J5*01	0.0741805449664263
S95|IGHV1-18*01|IGHD5-12*01|IGHJ5*01	V1-18*03,J5*02	0.06964329814968957
S95|IGHV1-18*01|IGHD5-12*01|IGHJ5*01	V1-18*04,J5*01	0.3521748132612224
S95|IGHV1-18*01|IGHD5-12*01|IGHJ5*01	V1-18*04,J5*02	0.1513778888773686
S128|IGHV1-18*01|IGHD6-6*01|IGHJ2*01	V1-45-02,J2*01	0.9999998720760798
S82|IGHV1-18*01|IGHD4-17*01|IGHJ4*01	V1-18*01,J1*01	0.09836407782148449
S82|IGHV1-18*01|IGHD4-17*01|IGHJ4*01	V1-18*01,J4*01	0.1160559038274978
S82|IGHV1-18*01|IGHD4-17*01|IGHJ4*01	V1-18*01,J4*02	0.06646591964499868
S82|IGHV1-18*01|IGHD4-17*01|IGHJ4*01	V1-18*01,J4*03	0.0916973998397658
S82|IGHV1-18*01|IGHD4-17*01|IGHJ4*01	V1-18*01,J5*01	0.02043127530261033
S82|IGHV1-18*01|IGHD4-17*01|IGHJ4*01	V1-18*01,J?	0.08735122889852527
S82|IGHV1-18*01|IGHD4-17*01|IGHJ4*01	V1-18*03,J1*01	0.05127774767537568
S82|IGHV1-18*01|IGHD4-17*01|IGHJ4*01	V1-18*03,J4*01	0.132001067500963
S82|IGHV1-18*01|IGHD4-17*01|IGHJ4*01	V1-18*03,J4*02	0.06619613958058883
S82|IGHV1-18*01|IGHD4-17*01|IGHJ4*01	V1-18*03,J5*01	0.01078399529019432
S82|IGHV1-18*01|IGHD4-17*01|IGHJ4*01	V1-18*03,J?	0.05610321995328299
S82|IGHV1-18*01|IGHD4-17*01|IGHJ4*01	V1-18*04,J1*01	0.01784345946050073
S82|IGHV1-18*01|IGHD4-17*01|IGHJ4*01	V1-18*04,J4*01	0.02742036901384395
S82|IGHV1-18*01|IGHD4-17*01|IGHJ4*01	V1-18*04,J4*02	0.02005466152800171
S82|IGHV1-18*01|IGHD4-17*01|IGHJ4*01	V1-18*04,J4*03	0.04611683845390513
S82|IGHV1-18*01|IGHD4-17*01|IGHJ4*01	V1-18*04,J5*01	0.03159477990628341
S82|IGHV1-18*01|IGHD4-17*01|IGHJ4*01	V1-18*04,J?	0.05999708551493957
S132|IGHV1-18*01|IGHD6-6*01|IGHJ6*01	V1-18*01,J6*01	0.1760768771391926
S132|IGHV1-18*01|IGHD6-6*01|IGHJ6*01	V1-18*03,J6*01	0.6023493743741338
S132|IGHV1-18*01|IGHD6-6*01|IGHJ6*01	V1-18*04,J6*01	0.2187599552806047
S69|IGHV1-18*01|IGHD3-3*01|IGHJ3*01	V1-18*01,J3*01	0.3903919462712621
S69|IGHV1-18*01|IGHD3-3*01|IGHJ3*01	V1-18*03,J3*01	0.3916371348496213
S69|IGHV1-18*01|IGHD3-3*01|IGHJ3*01	V1-18*03,J3*02	0.1572374742289642
S69|IGHV1-18*01|IGHD3-3*01|IGHJ3*01	V1-18*04,J3*01	0.06013013052949386
S49|IGHV1-18*01|IGHD3-10*01|IGHJ1*01	V1-18*01,J1*01	0.9327956252557686
S49|IGHV1-18*01|IGHD3-10*01|IGHJ1*01	V1-18*01,J4*01	0.01641376003324964
S49|IGHV1-18*01|IGHD3-10*01|IGHJ1*01	V1-18*01,J4*02	0.04290286713375498
S88|IGHV1-18*01|IGHD4-4*01|IGHJ4*01	V1-18*01,J4*01	0.01418270477158282
S88|IGHV1-18*01|IGHD4-4*01|IGHJ4*01	V1-18*01,J?	0.9666031680130698
S127|IGHV1-18*01|IGHD6-6*01|IGHJ1*01	V1-18*01,J1*01	0.2116878838083243
S127|IGHV1-18*01|IGHD6-6*01|IGHJ1*01	V1-18*03,J1*01	0.6236793023018409
S127|IGHV1-18*01|IGHD6-6*01|IGHJ1*01	V1-18*04,J1*01	0.1509084421789046
S149|IGHV1-2*01|IGHD1-20*01|IGHJ5*01	V1-2*01,J5*01	0.6456861773613176
S149|IGHV1-2*01|IGHD1-20*01|IGHJ5*01	V1-2*01,J5*02	0.3543024629886946
S63|IGHV1-18*01|IGHD3-22*01|IGHJ3*01	V1-45-02,J3*01	0.6580719903092905
S63|IGHV1-18*01|IGHD3-22*01|IGHJ3*01	V1-45-02,J3*02	0.3419211882179052
S43|IGHV1-18*01|IGHD2-8*01|IGHJ1*01	V1-18*01,J4*01	0.01688137123432456
S43|IGHV1-18*01|IGHD2-8*01|IGHJ1*01	V1-18*01,J4*02	0.4972945005273597
S43|IGHV1-18*01|IGHD2-8*01|IGHJ1*01	V1-18*01,J4*03	0.01927263114563732
S43|IGHV1-18*01|IGHD2-8*01|IGHJ1*01	V1-18*03,J4*02	0.1091890965341834
S43|IGHV1-18*01|IGHD2-8*01|IGHJ1*01	V1-18*04,J4*02	0.3112417520275336
S43|IGHV1-18*01|IGHD2-8*01|IGHJ1*01	V1-18*04,J4*03	0.04258198287718137
S111|IGHV1-18*01|IGHD6-13*01|IGHJ3*01	V1-18*01,J3*01	0.2259455339404562
S111|IGHV1-18*01|IGHD6-13*01|IGHJ3*01	V1-18*01,J3*02	0.2397562681944573
S111|IGHV1-18*01|IGHD6-13*01|IGHJ3*01	V1-18*03,J3*01	0.2468838568570288
S111|IGHV1-18*01|IGHD6-13*01|IGHJ3*01	V1-18*03,J3*02	0.1517325204855076
S111|IGHV1-18*01|IGHD6-13*01|IGHJ3*01	V1-18*04,J3*01	0.02271513411547696
S111|IGHV1-18*01|IGHD6-13*01|IGHJ3*01	V1-18*04,J3*02	0.1125697138679084
S34|IGHV1-18*01|IGHD2-2*01|IGHJ4*01	V1-18*01,J4*01	0.3489093871492546
S34|IGHV1-18*01|IGHD2-2*01|IGHJ4*01	V1-18*01,J4*02	0.08569504184638094
S34|IGHV1-18*01|IGHD2-2*01|IGHJ4*01	V1-18*01,J?	0.09771528089805777
S34|IGHV1-18*01|IGHD2-2*01|IGHJ4*01	V1-18*03,J4*01	0.120666805246107
S34|IGHV1-18*01|IGHD2-2*01|IGHJ4*01	V1-18*03,J?	0.02444168837470824
S34|IGHV1-18*01|IGHD2-2*01|IGHJ4*01	V1-18*04,J4*01	0.1774434094133588
S34|IGHV1-18*01|IGHD2-2*01|IGHJ4*01	V1-18*04,J4*02	0.08566275835198085
S34|IGHV1-18*01|IGHD2-2*01|IGHJ4*01	V1-18*04,J?	0.0573633231829045
S151|IGHV1-2*01|IGHD1-26*01|IGHJ1*01	V1-2*01,J1*01	0.2500998466560402
S151|IGHV1-2*01|IGHD1-26*01|IGHJ1*01	V1-2*01,J5*01	0.2954830483307093
S151|IGHV1-2*01|IGHD1-26*01|IGHJ1*01	V1-2*01,J5*02	0.4373729288222352
S123|IGHV1-18*01|IGHD6-25*01|IGHJ3*01	V1-18*01,J3*01	0.4981738880003063
S123|IGHV1-18*01|IGHD6-25*01|IGHJ3*01	V1-18*04,J3*02	0.4952634929437496
S120|IGHV1-18*01|IGHD6-19*01|IGHJ6*01	V1-18*01,J6*01	0.9965549500792985
S65|IGHV1-18*01|IGHD3-22*01|IGHJ5*01	V1-18*01,J5*01	0.3315312922493749
S65|IGHV1-18*01|IGHD3-22*01|IGHJ5*01	V1-18*01,J5*02	0.1254520599234807
S65|IGHV1-18*01|IGHD3-22*01|IGHJ5*01	V1-18*01,J?	0.03875427450567383
S65|IGHV1-18*01|IGHD3-22*01|IGHJ5*01	V1-18*03,J5*02	0.07771628447729108
S65|IGHV1-18*01|IGHD3-22*01|IGHJ5*01	V1-18*04,J5*01	0.3184640983606249
S65|IGHV1-18*01|IGHD3-22*01|IGHJ5*01	V1-18*04,J5*02	0.07771619427891857
S65|IGHV1-18*01|IGHD3-22*01|IGHJ5*01	V1-18*04,J?	0.02688569530008078
S46|IGHV1-18*01|IGHD2-8*01|IGHJ4*01	V1-18*01,J4*01	0.6583604956478903
S46|IGHV1-18*01|IGHD2-8*01|IGHJ4*01	V1-18*01,J4*03	0.04740327497201398
S46|IGHV1-18*01|IGHD2-8*01|IGHJ4*01	V1-18*01,J?	0.01004073704853415
S46|IGHV1-18*01|IGHD2-8*01|IGHJ4*01	V1-18*03,J4*01	0.04009423524330776
S46|IGHV1-18*01|IGHD2-8*01|IGHJ4*01	V1-18*04,J4*01	0.1800983782855318
S46|IGHV1-18*01|IGHD2-8*01|IGHJ4*01	V1-18*04,J4*03	0.04240855234858636
S75|IGHV1-18*01|IGHD3-9*01|IGHJ3*01	V1-18*01,J3*01	0.3380937773883571
S75|IGHV1-18*01|IGHD3-9*01|IGHJ3*01	V1-18*01,J6*02	0.3003046104542147
S75|IGHV1-18*01|IGHD3-9*01|IGHJ3*01	V1-18*01,J6*04	0.03904247747270594
S75|IGHV1-18*01|IGHD3-9*01|IGHJ3*01	V1-18*01,J?	0.01411424926811455
S75|IGHV1-18*01|IGHD3-9*01|IGHJ3*01	V1-18*02,J6*02	0.01262963317653453
S75|IGHV1-18*01|IGHD3-9*01|IGHJ3*01	V1-18*04,J6*02	0.2944169027462325
S108|IGHV1-18*01|IGHD5-5*01|IGHJ6*01	V1-18*01,J6*01	0.543353916012366
S108|IGHV1-18*01|IGHD5-5*01|IGHJ6*01	V1-18*03,J6*01	0.1779039152006509
S108|IGHV1-18*01|IGHD5-5*01|IGHJ6*01	V1-18*04,J6*01	0.2778462836441514
S114|IGHV1-18*01|IGHD6-13*01|IGHJ6*01	V1-45-02,J6*01	0.9992358344703027
S129|IGHV1-18*01|IGHD6-6*01|IGHJ3*01	V1-18*01,J3*01	0.3471330939121537
S129|IGHV1-18*01|IGHD6-6*01|IGHJ3*01	V1-18*01,J3*02	0.2469991941243263
S129|IGHV1-18*01|IGHD6-6*01|IGHJ3*01	V1-18*03,J3*01	0.2035216148527028
S129|IGHV1-18*01|IGHD6-6*01|IGHJ3*01	V1-18*03,J3*02	0.101046353390891
S129|IGHV1-18*01|IGHD6-6*01|IGHJ3*01	V1-18*04,J3*01	0.09465759651972037
S100|IGHV1-18*01|IGHD5-18*01|IGHJ4*01	V1-18*01,J1*01	0.047157045637468
S100|IGHV1-18*01|IGHD5-18*01|IGHJ4*01	V1-18*01,J4*01	0.2269829730654239
S100|IGHV1-18*01|IGHD5-18*01|IGHJ4*01	V1-18*01,J4*02	0.09272839733426641
S100|IGHV1-18*01|IGHD5-18*01|IGHJ4*01	V1-18*01,J?	0.06944507341427825
S100|IGHV1-18*01|IGHD5-18*01|IGHJ4*01	V1-18*04,J1*01	0.04539778306978881
S100|IGHV1-18*01|IGHD5-18*01|IGHJ4*01	V1-18*04,J4*01	0.3282673403292854
S100|IGHV1-18*01|IGHD5-18*01|IGHJ4*01	V1-18*04,J4*02	0.09272839733426641
S100|IGHV1-18*01|IGHD5-18*01|IGHJ4*01	V1-18*04,J?	0.09331168708427019
S152|IGHV1-2*01|IGHD1-26*01|IGHJ2*01	V1-2*01,J1*01	0.07786763710446568
S152|IGHV1-2*01|IGHD1-26*01|IGHJ2*01	V1-2*01,J5*01	0.06210130164207048
S152|IGHV1-2*01|IGHD1-26*01|IGHJ2*01	V1-2*01,J5*02	0.04117956878284167
S152|IGHV1-2*01|IGHD1-26*01|IGHJ2*01	V1-2*01,J6*02	0.01478700081030934
S152|IGHV1-2*01|IGHD1-26*01|IGHJ2*01	V1-2*01,J?	0.7836679771618945
S135|IGHV1-18*01|IGHD7-27*01|IGHJ3*01	V1-18*01,J3*01	0.4153221589955109
S135|IGHV1-18*01|IGHD7-27*01|IGHJ3*01	V1-18*01,J3*02	0.1456655716584555
S135|IGHV1-18*01|IGHD7-27*01|IGHJ3*01	V1-18*03,J3*01	0.1182864824202688
S135|IGHV1-18*01|IGHD7-27*01|IGHJ3*01	V1-18*03,J3*02	0.09322867935909729
S135|IGHV1-18*01|IGHD7-27*01|IGHJ3*01	V1-18*04,J3*01	0.1553499950027817
S135|IGHV1-18*01|IGHD7-27*01|IGHJ3*01	V1-18*04,J3*02	0.07214702928311456
S96|IGHV1-18*01|IGHD5-12*01|IGHJ6*01	V1-18*01,J6*01	0.6828647301877823
S96|IGHV1-18*01|IGHD5-12*01|IGHJ6*01	V1-18*03,J6*01	0.1507660219138234
S96|IGHV1-18*01|IGHD5-12*01|IGHJ6*01	V1-18*04,J6*01	0.1638588882142367
S107|IGHV1-18*01|IGHD5-5*01|IGHJ5*01	V1-18*01,J5*01	0.3163076424503537
S107|IGHV1-18*01|IGHD5-5*01|IGHJ5*01	V1-18*01,J5*02	0.09257917463633664
S107|IGHV1-18*01|IGHD5-5*01|IGHJ5*01	V1-18*02,J5*01	0.02684270259030141
S107|IGHV1-18*01|IGHD5-5*01|IGHJ5*01	V1-18*03,J5*01	0.1973390758216244
S107|IGHV1-18*01|IGHD5-5*01|IGHJ5*01	V1-18*03,J5*02	0.07793313142660392
S107|IGHV1-18*01|IGHD5-5*01|IGHJ5*01	V1-18*04,J5*01	0.2144669913726301
S107|IGHV1-18*01|IGHD5-5*01|IGHJ5*01	V1-18*04,J5*02	0.074517034477665
S101|IGHV1-18*01|IGHD5-18*01|IGHJ5*01	V1-18*01,J5*01	0.2603722082482335
S101|IGHV1-18*01|IGHD5-18*01|IGHJ5*01	V1-18*01,J5*02	0.2529284654112942
S101|IGHV1-18*01|IGHD5-18*01|IGHJ5*01	V1-18*03,J5*01	0.1741436084138216
S101|IGHV1-18*01|IGHD5-18*01|IGHJ5*01	V1-18*03,J5*02	0.1216419298819588
S101|IGHV1-18*01|IGHD5-18*01|IGHJ5*01	V1-18*04,J5*01	0.0899428569406503
S101|IGHV1-18*01|IGHD5-18*01|IGHJ5*01	V1-18*04,J5*02	0.1008941511428494
S55|IGHV1-18*01|IGHD3-16*01|IGHJ1*01	V1-18*01,J1*01	0.7667047482528948
S55|IGHV1-18*01|IGHD3-16*01|IGHJ1*01	V1-18*01,J4*02	0.04430052131605731
S55|IGHV1-18*01|IGHD3-16*01|IGHJ1*01	V1-18*04,J1*01	0.1809343216271289
S37|IGHV1-18*01|IGHD2-21*01|IGHJ1*01	V1-18*01,J1*01	0.3078130233533374
S37|IGHV1-18*01|IGHD2-21*01|IGHJ1*01	V1-18*02,J1*01	0.4944948409673061
S37|IGHV1-18*01|IGHD2-21*01|IGHJ1*01	V1-18*03,J1*01	0.09625036065538305
S37|IGHV1-18*01|IGHD2-21*01|IGHJ1*01	V1-18*04,J1*01	0.09624891133870175
S204|IGHV1-2*01|IGHD3-22*01|IGHJ6*01	V1-2*01,J6*01	0.9972057286757324
S51|IGHV1-18*01|IGHD3-10*01|IGHJ3*01	V1-18*01,J3*01	0.311232825295311
S51|IGHV1-18*01|IGHD3-10*01|IGHJ3*01	V1-18*01,J3*02	0.1472471038595579
S51|IGHV1-18*01|IGHD3-10*01|IGHJ3*01	V1-18*03,J3*01	0.0649371075038464
S51|IGHV1-18*01|IGHD3-10*01|IGHJ3*01	V1-18*03,J3*02	0.01546665518931782
S51|IGHV1-18*01|IGHD3-10*01|IGHJ3*01	V1-18*04,J3*01	0.3106764934173743
S51|IGHV1-18*01|IGHD3-10*01|IGHJ3*01	V1-18*04,J3*02	0.1504397819880864
S76|IGHV1-18*01|IGHD3-9*01|IGHJ4*01	V1-18*01,J1*01	0.08672217851015035
S76|IGHV1-18*01|IGHD3-9*01|IGHJ4*01	V1-18*01,J4*01	0.4358942710903602
S76|IGHV1-18*01|IGHD3-9*01|IGHJ4*01	V1-18*01,J4*02	0.05973530423600702
S76|IGHV1-18*01|IGHD3-9*01|IGHJ4*01	V1-18*01,J4*03	0.2914835235383585
S76|IGHV1-18*01|IGHD3-9*01|IGHJ4*01	V1-18*01,J5*01	0.01280384299728251
S76|IGHV1-18*01|IGHD3-9*01|IGHJ4*01	V1-18*01,J?	0.1126679720576136
S67|IGHV1-18*01|IGHD3-3*01|IGHJ1*01	V1-18*01,J4*01	0.02030189917971488
S67|IGHV1-18*01|IGHD3-3*01|IGHJ1*01	V1-18*01,J4*02	0.1906745551536055
S67|IGHV1-18*01|IGHD3-3*01|IGHJ1*01	V1-18*01,J4*03	0.03215034211712092
S67|IGHV1-18*01|IGHD3-3*01|IGHJ1*01	V1-18*03,J4*01	0.06145558947128688
S67|IGHV1-18*01|IGHD3-3*01|IGHJ1*01	V1-18*03,J4*02	0.5135665463230847
S67|IGHV1-18*01|IGHD3-3*01|IGHJ1*01	V1-18*03,J4*03	0.1804771999070703
S131|IGHV1-18*01|IGHD6-6*01|IGHJ5*01	V1-18*01,J5*01	0.9287493579146094
S131|IGHV1-18*01|IGHD6-6*01|IGHJ5*01	V1-18*02,J5*01	0.06995581309882686
S35|IGHV1-18*01|IGHD2-2*01|IGHJ5*01	V1-18*01,J5*01	0.5658923427994264
S35|IGHV1-18*01|IGHD2-2*01|IGHJ5*01	V1-18*01,J5*02	0.433796460857632
S97|IGHV1-18*01|IGHD5-18*01|IGHJ1*01	V1-18*01,J1*01	0.3642420465892062
S97|IGHV1-18*01|IGHD5-18*01|IGHJ1*01	V1-18*04,J1*01	0.6357579010249635
S121|IGHV1-18*01|IGHD6-25*01|IGHJ1*01	V1-18*01,J4*01	0.02089910370108237
S121|IGHV1-18*01|IGHD6-25*01|IGHJ1*01	V1-18*01,J4*02	0.9519891295064544
S121|IGHV1-18*01|IGHD6-25*01|IGHJ1*01	V1-18*01,J4*03	0.01572548182629597
S121|IGHV1-18*01|IGHD6-25*01|IGHJ1*01	V1-18*01,J?	0.01115316720516073
S109|IGHV1-18*01|IGHD6-13*01|IGHJ1*01	V1-18*01,J1*01	0.4999401147168705
S109|IGHV1-18*01|IGHD6-13*01|IGHJ1*01	V1-18*04,J1*01	0.5000598852831296
S137|IGHV1-18*01|IGHD7-27*01|IGHJ5*01	V1-18*01,J5*01	0.1986204237609636
S137|IGHV1-18*01|IGHD7-27*01|IGHJ5*01	V1-18*01,J5*02	0.1116091469549469
S137|IGHV1-18*01|IGHD7-27*01|IGHJ5*01	V1-18*02,J5*01	0.02041064063789005
S137|IGHV1-18*01|IGHD7-27*01|IGHJ5*01	V1-18*03,J5*01	0.3377175743095617
S137|IGHV1-18*01|IGHD7-27*01|IGHJ5*01	V1-18*03,J5*02	0.268714732764145
S137|IGHV1-18*01|IGHD7-27*01|IGHJ5*01	V1-18*04,J5*01	0.01207467413939885
S137|IGHV1-18*01|IGHD7-27*01|IGHJ5*01	V1-18*04,J5*02	0.05084404962897388
S146|IGHV1-2*01|IGHD1-20*01|IGHJ2*01	V1-2*01,J5*02	0.021727592451158
S146|IGHV1-2*01|IGHD1-20*01|IGHJ2*01	V1-2*01,J?	0.9709960978378671
S125|IGHV1-18*01|IGHD6-25*01|IGHJ5*01	V1-18*01,J5*01	0.7728480613896966
S125|IGHV1-18*01|IGHD6-25*01|IGHJ5*01	V1-18*02,J5*01	0.06752696872106534
S125|IGHV1-18*01|IGHD6-25*01|IGHJ5*01	V1-18*02,J5*02	0.03310367904414367
S125|IGHV1-18*01|IGHD6-25*01|IGHJ5*01	V1-18*03,J5*01	0.01569412593490092
S125|IGHV1-18*01|IGHD6-25*01|IGHJ5*01	V1-18*04,J5*01	0.1107903540982348
S118|IGHV1-18*01|IGHD6-19*01|IGHJ4*01	V1-18*01,J1*01	0.01664583097603366
S118|IGHV1-18*01|IGHD6-19*01|IGHJ4*01	V1-18*01,J4*01	0.5581749980904255
S118|IGHV1-18*01|IGHD6-19*01|IGHJ4*01	V1-18*01,J4*02	0.1871307778845914
S118|IGHV1-18*01|IGHD6-19*01|IGHJ4*01	V1-18*01,J4*03	0.2209098827444676
S118|IGHV1-18*01|IGHD6-19*01|IGHJ4*01	V1-18*01,J?	0.01519651937453503
S98|IGHV1-18*01|IGHD5-18*01|IGHJ2*01	V1-45-02,J2*01	0.9835534758395197
S98|IGHV1-18*01|IGHD5-18*01|IGHJ2*01	V1-45-02,J?	0.01635004027569626
S115|IGHV1-18*01|IGHD6-19*01|IGHJ1*01	V1-18*01,J1*01	0.9999998278916483
S138|IGHV1-18*01|IGHD7-27*01|IGHJ6*01	V1-18*01,J6*01	0.3384096472600371
S138|IGHV1-18*01|IGHD7-27*01|IGHJ6*01	V1-18*04,J6*01	0.6594245385233094
S144|IGHV1-2*01|IGHD1-1*01|IGHJ6*01	V1-2*01,J6*01	0.9954468021078882
S207|IGHV1-2*01|IGHD3-3*01|IGHJ3*01	V1-2*01,J3*01	0.7554459652774635
S207|IGHV1-2*01|IGHD3-3*01|IGHJ3*01	V1-2*01,J3*02	0.2445442215448009
S71|IGHV1-18*01|IGHD3-3*01|IGHJ5*01	V1-18*01,J5*01	0.7327620878331974
S71|IGHV1-18*01|IGHD3-3*01|IGHJ5*01	V1-18*01,J?	0.06145127022359465
S71|IGHV1-18*01|IGHD3-3*01|IGHJ5*01	V1-18*03,J5*01	0.1669689750027913
S71|IGHV1-18*01|IGHD3-3*01|IGHJ5*01	V1-18*03,J?	0.03192075626362373
S99|IGHV1-18*01|IGHD5-18*01|IGHJ3*01	V1-18*01,J2*01	1
S99|IGHV1-18*01|IGHD5-18*01|IGHJ3*01	V1-18*01,J3*01	6
S99|IGHV1-18*01|IGHD5-18*01|IGHJ3*01	V1-18*01,J3*02	3
S99|IGHV1-18*01|IGHD5-18*01|IGHJ3*01	V1-18*01,J5*01	2
S99|IGHV1-18*01|IGHD5-18*01|IGHJ3*01	V1-18*01,J6*03	1
S99|IGHV1-18*01|IGHD5-18*01|IGHJ3*01	V1-18*01,J6*04	2
S99|IGHV1-18*01|IGHD5-18*01|IGHJ3*01	V1-18*03,J6*03	1
S99|IGHV1-18*01|IGHD5-18*01|IGHJ3*01	V1-18*04,J2*01	2
S99|IGHV1-18*01|IGHD5-18*01|IGHJ3*01	V1-18*04,J3*01	1
S99|IGHV1-18*01|IGHD5-18*01|IGHJ3*01	V1-18*04,J3*02	4
S99|IGHV1-18*01|IGHD5-18*01|IGHJ3*01	V1-18*04,J5*01	2
S99|IGHV1-18*01|IGHD5-18*01|IGHJ3*01	V1-18*04,J6*03	1
S64|IGHV1-18*01|IGHD3-22*01|IGHJ4*01	V1,J2*01	0.1720187523119635
S64|IGHV1-18*01|IGHD3-22*01|IGHJ4*01	V1-69,J1*01	0.5456866916450237
S64|IGHV1-18*01|IGHD3-22*01|IGHJ4*01	V1-69,J4*01	0.276950539700758
S134|IGHV1-18*01|IGHD7-27*01|IGHJ2*01	V1-18*01,J2*01	0.3437853624757071
S134|IGHV1-18*01|IGHD7-27*01|IGHJ2*01	V1-18*03,J2*01	0.4149227905802175
S134|IGHV1-18*01|IGHD7-27*01|IGHJ2*01	V1-18*04,J2*01	0.2412916643587707
S153|IGHV1-2*01|IGHD1-26*01|IGHJ3*01	V1-2*01,J3*01	0.9999399546515386
S228|IGHV1-2*01|IGHD4-4*01|IGHJ6*01	V1-2*01,J6*01	0.9989390056125294
S154|IGHV1-2*01|IGHD1-26*01|IGHJ4*01	V1-2*01,J1*01	0.1387244122819325
S154|IGHV1-2*01|IGHD1-26*01|IGHJ4*01	V1-2*01,J4*01	0.526818672865636
S154|IGHV1-2*01|IGHD1-26*01|IGHJ4*01	V1-2*01,J4*03	0.2977595580602116
S154|IGHV1-2*01|IGHD1-26*01|IGHJ4*01	V1-2*01,J5*01	0.03629074005394593
S222|IGHV1-2*01|IGHD4-17*01|IGHJ6*01	V1-2*01,J6*01	0.9994413783651346
S105|IGHV1-18*01|IGHD5-5*01|IGHJ3*01	V1-45-02,J3*01	0.7398179293916222
S105|IGHV1-18*01|IGHD5-5*01|IGHJ3*01	V1-45-02,J3*02	0.2601819785465941
S235|IGHV1-2*01|IGHD5-18*01|IGHJ1*01	V1-2*01,J1*01	0.9999849744900562
S142|IGHV1-2*01|IGHD1-1*01|IGHJ4*01	V1-2*01,J4*01	0.614150449832026
S142|IGHV1-2*01|IGHD1-1*01|IGHJ4*01	V1-2*01,J4*02	0.1711410019555128
S142|IGHV1-2*01|IGHD1-1*01|IGHJ4*01	V1-2*01,J4*03	0.1997432785076655
S142|IGHV1-2*01|IGHD1-1*01|IGHJ4*01	V1-2*01,J?	0.0143857256732703
S212|IGHV1-2*01|IGHD3-9*01|IGHJ2*01	V1-2*01,J2*01	0.999993555129102
S122|IGHV1-18*01|IGHD6-25*01|IGHJ2*01	V1-45-02,J2*01	0.9999996895361081
S93|IGHV1-18*01|IGHD5-12*01|IGHJ3*01	V1-18*01,J3*01	0.1782616917758034
S93|IGHV1-18*01|IGHD5-12*01|IGHJ3*01	V1-18*01,J3*02	0.1805194252737458
S93|IGHV1-18*01|IGHD5-12*01|IGHJ3*01	V1-18*03,J3*01	0.3357010591545307
S93|IGHV1-18*01|IGHD5-12*01|IGHJ3*01	V1-18*03,J3*02	0.2481701496084855
S93|IGHV1-18*01|IGHD5-12*01|IGHJ3*01	V1-18*04,J3*02	0.05734755041340086
S94|IGHV1-18*01|IGHD5-12*01|IGHJ4*01	V1-18*01,J1*01	0.01821491016799093
S94|IGHV1-18*01|IGHD5-12*01|IGHJ4*01	V1-18*01,J4*01	0.184827424720082
S94|IGHV1-18*01|IGHD5-12*01|IGHJ4*01	V1-18*01,J4*02	0.1192108055965797
S94|IGHV1-18*01|IGHD5-12*01|IGHJ4*01	V1-18*01,J4*03	0.1435217132126197
S94|IGHV1-18*01|IGHD5-12*01|IGHJ4*01	V1-18*03,J1*01	0.01920647067459552
S94|IGHV1-18*01|IGHD5-12*01|IGHJ4*01	V1-18*03,J4*01	0.2186964889430477
S94|IGHV1-18*01|IGHD5-12*01|IGHJ4*01	V1-18*03,J4*02	0.1005551870887393
S94|IGHV1-18*01|IGHD5-12*01|IGHJ4*01	V1-18*03,J4*03	0.09354642855312349
S94|IGHV1-18*01|IGHD5-12*01|IGHJ4*01	V1-18*04,J1*01	0.01234095924554071
S94|IGHV1-18*01|IGHD5-12*01|IGHJ4*01	V1-18*04,J4*01	0.01618767129399437
S94|IGHV1-18*01|IGHD5-12*01|IGHJ4*01	V1-18*04,J4*03	0.05784550310011163
S203|IGHV1-2*01|IGHD3-22*01|IGHJ5*01	V1-2*01,J5*01	0.8316428139861315
S203|IGHV1-2*01|IGHD3-22*01|IGHJ5*01	V1-2*01,J5*02	0.1441601218833186
S203|IGHV1-2*01|IGHD3-22*01|IGHJ5*01	V1-2*01,J?	0.02104244607905423
S77|IGHV1-18*01|IGHD3-9*01|IGHJ5*01	V1-18*01,J5*01	0.5029055917708548
S77|IGHV1-18*01|IGHD3-9*01|IGHJ5*01	V1-18*01,J5*02	0.2002424346934886
S77|IGHV1-18*01|IGHD3-9*01|IGHJ5*01	V1-18*01,J?	0.08170473029856679
S77|IGHV1-18*01|IGHD3-9*01|IGHJ5*01	V1-18*03,J5*01	0.08972750079406056
S77|IGHV1-18*01|IGHD3-9*01|IGHJ5*01	V1-18*03,J5*02	0.03089906764176644
S77|IGHV1-18*01|IGHD3-9*01|IGHJ5*01	V1-18*03,J?	0.05868474904648754
S77|IGHV1-18*01|IGHD3-9*01|IGHJ5*01	V1-18*04,J?	0.02711491984149248
S202|IGHV1-2*01|IGHD3-22*01|IGHJ4*01	V1-2*01,J1*01	0.244752430455679
S202|IGHV1-2*01|IGHD3-22*01|IGHJ4*01	V1-2*01,J4*01	0.35412294325581
S202|IGHV1-2*01|IGHD3-22*01|IGHJ4*01	V1-2*01,J4*03	0.1199891191950746
S202|IGHV1-2*01|IGHD3-22*01|IGHJ4*01	V1-2*01,J?	0.2728819396634278
S206|IGHV1-2*01|IGHD3-3*01|IGHJ2*01	V1-2*01,J2*01	0.9999918174179637
S247|IGHV1-2*01|IGHD6-13*01|IGHJ1*01	V1-2*05,J1*01	0.9999702913727609
S143|IGHV1-2*01|IGHD1-1*01|IGHJ5*01	V1-2*01,J5*01	0.6849882152129093
S143|IGHV1-2*01|IGHD1-1*01|IGHJ5*01	V1-2*01,J5*02	0.3148051633390866
S130|IGHV1-18*01|IGHD6-6*01|IGHJ4*01	V1-18*01,J4*01	2.07934805265625
S130|IGHV1-18*01|IGHD6-6*01|IGHJ4*01	V1-18*01,J?	1
S130|IGHV1-18*01|IGHD6-6*01|IGHJ4*01	V1-18*03,J4*01	2
S130|IGHV1-18*01|IGHD6-6*01|IGHJ4*01	V1-18*03,J?	3
S209|IGHV1-2*01|IGHD3-3*01|IGHJ5*01	V1-2*01,J5*01	0.7655980551282412
S209|IGHV1-2*01|IGHD3-3*01|IGHJ5*01	V1-2*01,J5*02	0.225583466023197
S201|IGHV1-2*01|IGHD3-22*01|IGHJ3*01	V1-2*01,J3*01	0.9998744438412006
S219|IGHV1-2*01|IGHD4-17*01|IGHJ3*01	V1-2*01,J3*01	0.8604697157929432
S219|IGHV1-2*01|IGHD4-17*01|IGHJ3*01	V1-2*01,J3*02	0.1395126121983434
S248|IGHV1-2*01|IGHD6-13*01|IGHJ2*01	V1-2*01,J2*01	0.999997226973016
S205|IGHV1-2*01|IGHD3-3*01|IGHJ1*01	V1-2*01,J1*01	0.977235515001412
S205|IGHV1-2*01|IGHD3-3*01|IGHJ1*01	V1-2*01,J4*01	0.01635412517403027
S150|IGHV1-2*01|IGHD1-20*01|IGHJ6*01	V1-2*01,J6*01	0.9983419094525843
S208|IGHV1-2*01|IGHD3-3*01|IGHJ4*01	V1-2*01,J1*01	0.1937418241738799
S208|IGHV1-2*01|IGHD3-3*01|IGHJ4*01	V1-2*01,J4*01	0.4624584054380049
S208|IGHV1-2*01|IGHD3-3*01|IGHJ4*01	V1-2*01,J4*03	0.1598720104326669
S208|IGHV1-2*01|IGHD3-3*01|IGHJ4*01	V1-2*01,J?	0.1832160284783781
S216|IGHV1-2*01|IGHD3-9*01|IGHJ6*01	V1-2*01,J6*01	0.9976586103475437
S215|IGHV1-2*01|IGHD3-9*01|IGHJ5*01	V1-2*01,J5*01	0.8097063402949242
S215|IGHV1-2*01|IGHD3-9*01|IGHJ5*01	V1-2*01,J5*02	0.1646378260395954
S215|IGHV1-2*01|IGHD3-9*01|IGHJ5*01	V1-2*01,J?	0.02318117896699805
S218|IGHV1-2*01|IGHD4-17*01|IGHJ2*01	V1-2*01,J2*01	1
S221|IGHV1-2*01|IGHD4-17*01|IGHJ5*01	V1-2*01,J5*01	0.768115861652788
S221|IGHV1-2*01|IGHD4-17*01|IGHJ5*01	V1-2*01,J5*02	0.1427127009950048
S221|IGHV1-2*01|IGHD4-17*01|IGHJ5*01	V1-2*01,J?	0.08581949492922025
S241|IGHV1-2*01|IGHD5-5*01|IGHJ1*01	V1-2*01,J1*01	0.9999918873354813
S214|IGHV1-2*01|IGHD3-9*01|IGHJ4*01	V1-2*05,J1*01	0.2658609597430731
S214|IGHV1-2*01|IGHD3-9*01|IGHJ4*01	V1-2*05,J4*01	0.4506501767949757
S214|IGHV1-2*01|IGHD3-9*01|IGHJ4*01	V1-2*05,J4*02	0.1300904682052247
S214|IGHV1-2*01|IGHD3-9*01|IGHJ4*01	V1-2*05,J4*03	0.05708209611736548
S214|IGHV1-2*01|IGHD3-9*01|IGHJ4*01	V1-2*05,J5*01	0.03026960939066475
S214|IGHV1-2*01|IGHD3-9*01|IGHJ4*01	V1-2*05,J?	0.06575384659153337
S220|IGHV1-2*01|IGHD4-17*01|IGHJ4*01	V1-2*01,J1*01	0.4372322898581505
S220|IGHV1-2*01|IGHD4-17*01|IGHJ4*01	V1-2*01,J4*01	0.4598977313708573
S220|IGHV1-2*01|IGHD4-17*01|IGHJ4*01	V1-2*01,J5*01	0.0231244000845585
S220|IGHV1-2*01|IGHD4-17*01|IGHJ4*01	V1-2*01,J?	0.07937946101824461
S258|IGHV1-2*01|IGHD6-19*01|IGHJ6*01	V1-2*01,J6*01	0.9987638220225722
S232|IGHV1-2*01|IGHD5-12*01|IGHJ4*01	V1-2*01,J4*01	0.06165569587262518
S232|IGHV1-2*01|IGHD5-12*01|IGHJ4*01	V1-2*01,J4*02	0.4882264783143436
S232|IGHV1-2*01|IGHD5-12*01|IGHJ4*01	V1-2*01,J4*03	0.4461073858228164
S249|IGHV1-2*01|IGHD6-13*01|IGHJ3*01	V1-2*01,J3*01	0.5085832515830755
S249|IGHV1-2*01|IGHD6-13*01|IGHJ3*01	V1-2*01,J3*02	0.4913996544603111
S239|IGHV1-2*01|IGHD5-18*01|IGHJ5*01	V1-2*01,J5*01	0.6068503629952431
S239|IGHV1-2*01|IGHD5-18*01|IGHJ5*01	V1-2*01,J5*02	0.3931304469659014
S224|IGHV1-2*01|IGHD4-4*01|IGHJ2*01	V1-2*01,J2*01	0.9999950524251503
S260|IGHV1-2*01|IGHD6-25*01|IGHJ2*01	V1-2*01,J2*01	0.9999999999999996
S240|IGHV1-2*01|IGHD5-18*01|IGHJ6*01	V1-2*01,J6*01	0.9982993926530177
S225|IGHV1-2*01|IGHD4-4*01|IGHJ3*01	V1-2*01,J3*01	0.6154097717352569
S225|IGHV1-2*01|IGHD4-4*01|IGHJ3*01	V1-2*01,J3*02	0.3845899807870921
S117|IGHV1-18*01|IGHD6-19*01|IGHJ3*01	V1-18*01,J3*01	0.7677068255185577
S117|IGHV1-18*01|IGHD6-19*01|IGHJ3*01	V1-18*01,J3*02	0.2322924697085644
S217|IGHV1-2*01|IGHD4-17*01|IGHJ1*01	V1-2*01,J1*01	0.9996033966477469
S227|IGHV1-2*01|IGHD4-4*01|IGHJ5*01	V1-2*01,J5*01	0.8551222526272638
S227|IGHV1-2*01|IGHD4-4*01|IGHJ5*01	V1-2*01,J5*02	0.1401041273057868
S106|IGHV1-18*01|IGHD5-5*01|IGHJ4*01	V1-18*01,J1*01	0.02789403458666102
S106|IGHV1-18*01|IGHD5-5*01|IGHJ4*01	V1-18*01,J4*01	0.108837101592319
S106|IGHV1-18*01|IGHD5-5*01|IGHJ4*01	V1-18*01,J?	0.1040547612127713
S106|IGHV1-18*01|IGHD5-5*01|IGHJ4*01	V1-18*03,J4*01	0.1336270098873389
S106|IGHV1-18*01|IGHD5-5*01|IGHJ4*01	V1-18*03,J4*02	0.06344788956241354
S106|IGHV1-18*01|IGHD5-5*01|IGHJ4*01	V1-18*04,J1*01	0.1037703874350442
S106|IGHV1-18*01|IGHD5-5*01|IGHJ4*01	V1-18*04,J4*01	0.2096278507666784
S106|IGHV1-18*01|IGHD5-5*01|IGHJ4*01	V1-18*04,J4*02	0.03222072705145473
S106|IGHV1-18*01|IGHD5-5*01|IGHJ4*01	V1-18*04,J4*03	0.1246323345287848
S106|IGHV1-18*01|IGHD5-5*01|IGHJ4*01	V1-18*04,J5*01	0.04360431192989569
S106|IGHV1-18*01|IGHD5-5*01|IGHJ4*01	V1-18*04,J?	0.02215647329271127
S261|IGHV1-2*01|IGHD6-25*01|IGHJ3*01	V1-2*05,J3*01	0.7051278087689837
S261|IGHV1-2*01|IGHD6-25*01|IGHJ3*01	V1-2*05,J3*02	0.2948195639307492
S284|IGHV1-24*01|IGHD1-20*01|IGHJ2*01	V1-24*01,J2*01	1
S233|IGHV1-2*01|IGHD5-12*01|IGHJ5*01	V1-2*01,J5*01	0.8745555050041263
S233|IGHV1-2*01|IGHD5-12*01|IGHJ5*01	V1-2*01,J5*02	0.09712175358260199
S233|IGHV1-2*01|IGHD5-12*01|IGHJ5*01	V1-2*01,J?	0.02636318671873989
S243|IGHV1-2*01|IGHD5-5*01|IGHJ3*01	V1-2*01,J3*01	0.730002178793498
S243|IGHV1-2*01|IGHD5-5*01|IGHJ3*01	V1-2*01,J3*02	0.2699922762357188
S320|IGHV1-24*01|IGHD2-8*01|IGHJ2*01	V1-24*01,J2*01	0.9999999999999999
S246|IGHV1-2*01|IGHD5-5*01|IGHJ6*01	V1-2*01,J6*01	0.9995475045828269
S226|IGHV1-2*01|IGHD4-4*01|IGHJ4*01	V1-2*01,J1*01	0.382206827748734
S226|IGHV1-2*01|IGHD4-4*01|IGHJ4*01	V1-2*01,J4*01	0.3593317627466033
S226|IGHV1-2*01|IGHD4-4*01|IGHJ4*01	V1-2*01,J4*02	0.1772244958082237
S226|IGHV1-2*01|IGHD4-4*01|IGHJ4*01	V1-2*01,J5*01	0.01764907391549859
S226|IGHV1-2*01|IGHD4-4*01|IGHJ4*01	V1-2*01,J?	0.06128102054422514
S255|IGHV1-2*01|IGHD6-19*01|IGHJ3*01	V1-2*01,J3*01	0.7834051718007972
S255|IGHV1-2*01|IGHD6-19*01|IGHJ3*01	V1-2*01,J3*02	0.2165804822261535
S267|IGHV1-2*01|IGHD6-6*01|IGHJ3*01	V1-2*01,J3*01	0.3481328105704535
S267|IGHV1-2*01|IGHD6-6*01|IGHJ3*01	V1-2*01,J3*02	0.6518611471611082
S266|IGHV1-2*01|IGHD6-6*01|IGHJ2*01	V1-2*01,J2*01	0.9999945323321801
S229|IGHV1-2*01|IGHD5-12*01|IGHJ1*01	V1-2*01,J1*01	0.9999886412583294
S223|IGHV1-2*01|IGHD4-4*01|IGHJ1*01	V1-2*01,J1*01	0.9999978664444166
S251|IGHV1-2*01|IGHD6-13*01|IGHJ5*01	V1-2*01,J5*01	0.6316903114631001
S251|IGHV1-2*01|IGHD6-13*01|IGHJ5*01	V1-2*01,J5*02	0.3682705969527194
S269|IGHV1-2*01|IGHD6-6*01|IGHJ5*01	V1-2*01,J5*01	0.6907916503320807
S269|IGHV1-2*01|IGHD6-6*01|IGHJ5*01	V1-2*01,J5*02	0.3091729791994204
S276|IGHV1-2*01|IGHD7-27*01|IGHJ6*01	V1-2*01,J6*01	0.9961438517673693
S250|IGHV1-2*01|IGHD6-13*01|IGHJ4*01	V1-2*01,J1*01	0.03859822853141048
S250|IGHV1-2*01|IGHD6-13*01|IGHJ4*01	V1-2*01,J4*01	0.6447691616393032
S250|IGHV1-2*01|IGHD6-13*01|IGHJ4*01	V1-2*01,J4*02	0.1477308912670253
S250|IGHV1-2*01|IGHD6-13*01|IGHJ4*01	V1-2*01,J4*03	0.1668724866799017
S252|IGHV1-2*01|IGHD6-13*01|IGHJ6*01	V1-2*01,J6*01	0.9979398476099679
S262|IGHV1-2*01|IGHD6-25*01|IGHJ4*01	V1-2*01,J1*01	0.01181688123778528
S262|IGHV1-2*01|IGHD6-25*01|IGHJ4*01	V1-2*01,J4*01	0.4741152725395067
S262|IGHV1-2*01|IGHD6-25*01|IGHJ4*01	V1-2*01,J4*02	0.2313887163099322
S262|IGHV1-2*01|IGHD6-25*01|IGHJ4*01	V1-2*01,J4*03	0.2816747515000068
S263|IGHV1-2*01|IGHD6-25*01|IGHJ5*01	V1-2*01,J5*01	0.6866400108229774
S263|IGHV1-2*01|IGHD6-25*01|IGHJ5*01	V1-2*01,J5*02	0.3133289626508742
S256|IGHV1-2*01|IGHD6-19*01|IGHJ4*01	V1-2*01,J1*01	0.07358478987279275
S256|IGHV1-2*01|IGHD6-19*01|IGHJ4*01	V1-2*01,J4*01	0.7352511355449558
S256|IGHV1-2*01|IGHD6-19*01|IGHJ4*01	V1-2*01,J4*03	0.1893398308952633
S230|IGHV1-2*01|IGHD5-12*01|IGHJ2*01	V1-2*01,J2*01	0.9999925696427008
S236|IGHV1-2*01|IGHD5-18*01|IGHJ2*01	V1-2*01,J2*01	0.9999937576525788
S231|IGHV1-2*01|IGHD5-12*01|IGHJ3*01	V1-2*01,J3*01	0.7297970975427086
S231|IGHV1-2*01|IGHD5-12*01|IGHJ3*01	V1-2*01,J3*02	0.2702008667417335
S237|IGHV1-2*01|IGHD5-18*01|IGHJ3*01	V1-2*01,J3*01	0.7327290130229251
S237|IGHV1-2*01|IGHD5-18*01|IGHJ3*01	V1-2*01,J3*02	0.2672656336461257
S211|IGHV1-2*01|IGHD3-9*01|IGHJ1*01	V1-2*01,J4*01	0.03306950622665675
S211|IGHV1-2*01|IGHD3-9*01|IGHJ1*01	V1-2*01,J4*02	0.8481820094959359
S211|IGHV1-2*01|IGHD3-9*01|IGHJ1*01	V1-2*01,J4*03	0.1156754988132567
S254|IGHV1-2*01|IGHD6-19*01|IGHJ2*01	V1-2*01,J2*01	0.9999894704593653
S268|IGHV1-2*01|IGHD6-6*01|IGHJ4*01	V1-2*01,J4*01	0.2399897207884391
S268|IGHV1-2*01|IGHD6-6*01|IGHJ4*01	V1-2*01,J4*02	0.3497919252042577
S268|IGHV1-2*01|IGHD6-6*01|IGHJ4*01	V1-2*01,J?	0.4067271810178552
S213|IGHV1-2*01|IGHD3-9*01|IGHJ3*01	V1-2*01,J3*01	0.6892677726979356
S213|IGHV1-2*01|IGHD3-9*01|IGHJ3*01	V1-2*01,J3*02	0.310725853287197
S234|IGHV1-2*01|IGHD5-12*01|IGHJ6*01	V1-2*01,J6*01	0.9993098630636664
S253|IGHV1-2*01|IGHD6-19*01|IGHJ1*01	V1-2*01,J1*01	0.9999860849098671
S277|IGHV1-24*01|IGHD1-1*01|IGHJ1*01	V1-24*01,J1*01	0.988832293665729
S277|IGHV1-24*01|IGHD1-1*01|IGHJ1*01	V1-24*01,J5*02	0.01080160660689294
S244|IGHV1-2*01|IGHD5-5*01|IGHJ4*01	V1-2*01,J1*01	0.1151157713597803
S244|IGHV1-2*01|IGHD5-5*01|IGHJ4*01	V1-2*01,J4*01	0.4429706480747623
S244|IGHV1-2*01|IGHD5-5*01|IGHJ4*01	V1-2*01,J4*02	0.1615126319610376
S244|IGHV1-2*01|IGHD5-5*01|IGHJ4*01	V1-2*01,J5*01	0.09168389324151996
S244|IGHV1-2*01|IGHD5-5*01|IGHJ4*01	V1-2*01,J?	0.1833826789606471
S257|IGHV1-2*01|IGHD6-19*01|IGHJ5*01	V1-2*01,J5*01	0.9090895311598928
S257|IGHV1-2*01|IGHD6-19*01|IGHJ5*01	V1-2*01,J5*02	0.08275076336240025
S306|IGHV1-24*01|IGHD2-15*01|IGHJ6*01	V1-24*01,J6*01	0.9973915618567936
S295|IGHV1-24*01|IGHD1-7*01|IGHJ1*01	V1-24*01,J1*01	0.9192506078861605
S295|IGHV1-24*01|IGHD1-7*01|IGHJ1*01	V1-24*01,J5*02	0.07851046569620208
S259|IGHV1-2*01|IGHD6-25*01|IGHJ1*01	V1-2*01,J1*01	0.3465525931739222
S259|IGHV1-2*01|IGHD6-25*01|IGHJ1*01	V1-2*05,J1*01	0.6440770769875845
S278|IGHV1-24*01|IGHD1-1*01|IGHJ2*01	V1-24*01,J2*01	0.9999999449375848
S290|IGHV1-24*01|IGHD1-26*01|IGHJ2*01	V1-24*01,J2*01	1
S210|IGHV1-2*01|IGHD3-3*01|IGHJ6*01	V1-2*01,J6*01	0.99454928403785
S245|IGHV1-2*01|IGHD5-5*01|IGHJ5*01	V1-2*01,J5*01	0.6777752560522112
S245|IGHV1-2*01|IGHD5-5*01|IGHJ5*01	V1-2*01,J5*02	0.3222016542112573
S242|IGHV1-2*01|IGHD5-5*01|IGHJ2*01	V1-2*01,J2*01	0.9999984611690106
S308|IGHV1-24*01|IGHD2-2*01|IGHJ2*01	V1-24*01,J2*01	0.9999999763557625
S299|IGHV1-24*01|IGHD1-7*01|IGHJ5*01	V1-24*01,J5*01	0.6093173348208465
S299|IGHV1-24*01|IGHD1-7*01|IGHJ5*01	V1-24*01,J5*02	0.3906712691051756
S297|IGHV1-24*01|IGHD1-7*01|IGHJ3*01	V1-24*01,J3*01	0.9944677266588986
S238|IGHV1-2*01|IGHD5-18*01|IGHJ4*01	V1-2*01,J1*01	0.09294351296446089
S238|IGHV1-2*01|IGHD5-18*01|IGHJ4*01	V1-2*01,J4*01	0.3712646067039646
S238|IGHV1-2*01|IGHD5-18*01|IGHJ4*01	V1-2*01,J4*02	0.1810233836938229
S238|IGHV1-2*01|IGHD5-18*01|IGHJ4*01	V1-2*01,J4*03	0.1771076703965697
S238|IGHV1-2*01|IGHD5-18*01|IGHJ4*01	V1-2*01,J5*01	0.06527232799569409
S238|IGHV1-2*01|IGHD5-18*01|IGHJ4*01	V1-2*01,J?	0.1113742248924071
S368|IGHV1-24*01|IGHD5-12*01|IGHJ2*01	V1-24*01,J2*01	0.9999998398242618
S265|IGHV1-2*01|IGHD6-6*01|IGHJ1*01	V1-2*01,J1*01	0.9827088325896123
S265|IGHV1-2*01|IGHD6-6*01|IGHJ1*01	V1-2*01,J4*02	0.01400076284925509
S285|IGHV1-24*01|IGHD1-20*01|IGHJ3*01	V1,J2*01	3
S285|IGHV1-24*01|IGHD1-20*01|IGHJ3*01	V1,J3*01	15
S285|IGHV1-24*01|IGHD1-20*01|IGHJ3*01	V1,J3*02	8
S285|IGHV1-24*01|IGHD1-20*01|IGHJ3*01	V1,J5*01	3
S285|IGHV1-24*01|IGHD1-20*01|IGHJ3*01	V1,J6*02	1
S285|IGHV1-24*01|IGHD1-20*01|IGHJ3*01	V1,J6*03	1
S285|IGHV1-24*01|IGHD1-20*01|IGHJ3*01	V1-18*01,J1*01	0.09949028048234422
S285|IGHV1-24*01|IGHD1-20*01|IGHJ3*01	V1-18*01,J4*02	0.06788271396538846
S285|IGHV1-24*01|IGHD1-20*01|IGHJ3*01	V1-2*01,J2*01	4
S285|IGHV1-24*01|IGHD1-20*01|IGHJ3*01	V1-2*01,J3*01	9
S285|IGHV1-24*01|IGHD1-20*01|IGHJ3*01	V1-2*01,J3*02	2
S285|IGHV1-24*01|IGHD1-20*01|IGHJ3*01	V1-2*01,J4*01	4
S285|IGHV1-24*01|IGHD1-20*01|IGHJ3*01	V1-2*01,J4*02	1
S285|IGHV1-24*01|IGHD1-20*01|IGHJ3*01	V1-2*01,J4*03	1
S285|IGHV1-24*01|IGHD1-20*01|IGHJ3*01	V1-2*01,J5*01	1
S285|IGHV1-24*01|IGHD1-20*01|IGHJ3*01	V1-2*02,J2*01	1
S285|IGHV1-24*01|IGHD1-20*01|IGHJ3*01	V1-2*02,J3*01	5
S285|IGHV1-24*01|IGHD1-20*01|IGHJ3*01	V1-2*02,J6*04	1
S285|IGHV1-24*01|IGHD1-20*01|IGHJ3*01	V1-2*05,J1*01	1
S285|IGHV1-24*01|IGHD1-20*01|IGHJ3*01	V1-2*05,J2*01	1
S285|IGHV1-24*01|IGHD1-20*01|IGHJ3*01	V1-2*05,J3*02	1
S285|IGHV1-24*01|IGHD1-20*01|IGHJ3*01	V1-2*05,J6*04	1
S285|IGHV1-24*01|IGHD1-20*01|IGHJ3*01	V1-24*01,J2*01	12
S285|IGHV1-24*01|IGHD1-20*01|IGHJ3*01	V1-24*01,J3*01	1
S285|IGHV1-24*01|IGHD1-20*01|IGHJ3*01	V1-24*01,J3*02	11
S285|IGHV1-24*01|IGHD1-20*01|IGHJ3*01	V1-24*01,J5*01	1
S285|IGHV1-24*01|IGHD1-20*01|IGHJ3*01	V1-24*01,J5*02	3
S285|IGHV1-24*01|IGHD1-20*01|IGHJ3*01	V1-24*01,J6*01	2
S285|IGHV1-24*01|IGHD1-20*01|IGHJ3*01	V1-24*01,J6*02	3
S285|IGHV1-24*01|IGHD1-20*01|IGHJ3*01	V1-24*01,J6*04	2
S285|IGHV1-24*01|IGHD1-20*01|IGHJ3*01	V1-24*01,J?	1
S285|IGHV1-24*01|IGHD1-20*01|IGHJ3*01	V1-3*02,J3*01	1
S285|IGHV1-24*01|IGHD1-20*01|IGHJ3*01	V1-3,J6*01	1
S285|IGHV1-24*01|IGHD1-20*01|IGHJ3*01	V1-38-4-01,J3*01	1
S285|IGHV1-24*01|IGHD1-20*01|IGHJ3*01	V1-38-4-01,J3*02	3
S285|IGHV1-24*01|IGHD1-20*01|IGHJ3*01	V1-45*01,J3*01	1
S285|IGHV1-24*01|IGHD1-20*01|IGHJ3*01	V1-45*01,J3*02	1
S285|IGHV1-24*01|IGHD1-20*01|IGHJ3*01	V1-45*02,J3*01	1
S285|IGHV1-24*01|IGHD1-20*01|IGHJ3*01	V1-45-02,J3*01	5
S285|IGHV1-24*01|IGHD1-20*01|IGHJ3*01	V1-45-02,J3*02	1
S285|IGHV1-24*01|IGHD1-20*01|IGHJ3*01	V1-46*01,J2*01	1
S285|IGHV1-24*01|IGHD1-20*01|IGHJ3*01	V1-46*01,J6*03	1
S285|IGHV1-24*01|IGHD1-20*01|IGHJ3*01	V1-46*02,J2*01	1
S285|IGHV1-24*01|IGHD1-20*01|IGHJ3*01	V1-46*03,J6*03	1
S285|IGHV1-24*01|IGHD1-20*01|IGHJ3*01	V1-46-01,J2*01	1
S285|IGHV1-24*01|IGHD1-20*01|IGHJ3*01	V1-46-01,J3*01	9
S285|IGHV1-24*01|IGHD1-20*01|IGHJ3*01	V1-46-01,J3*02	5
S285|IGHV1-24*01|IGHD1-20*01|IGHJ3*01	V1-46-01,J5*01	3
S285|IGHV1-24*01|IGHD1-20*01|IGHJ3*01	V1-46-01,J6*03	1
S285|IGHV1-24*01|IGHD1-20*01|IGHJ3*01	V1-58*01,J2*01	1.000841244138306
S285|IGHV1-24*01|IGHD1-20*01|IGHJ3*01	V1-58*01,J3*01	4
S285|IGHV1-24*01|IGHD1-20*01|IGHJ3*01	V1-58*01,J3*02	4
S285|IGHV1-24*01|IGHD1-20*01|IGHJ3*01	V1-58*02,J3*02	1
S285|IGHV1-24*01|IGHD1-20*01|IGHJ3*01	V1-69*05,J3*01	1
S285|IGHV1-24*01|IGHD1-20*01|IGHJ3*01	V1-69-2*01,J2*01	2
S285|IGHV1-24*01|IGHD1-20*01|IGHJ3*01	V1-69-2*01,J3*01	5
S285|IGHV1-24*01|IGHD1-20*01|IGHJ3*01	V1-69-2*01,J3*02	6
S285|IGHV1-24*01|IGHD1-20*01|IGHJ3*01	V1-69-2*01,J6*02	6.999999999999999
S285|IGHV1-24*01|IGHD1-20*01|IGHJ3*01	V1-69-2*01,J6*03	5
S285|IGHV1-24*01|IGHD1-20*01|IGHJ3*01	V1-69-2*01,J6*04	3
S285|IGHV1-24*01|IGHD1-20*01|IGHJ3*01	V1-8*01,J3*02	1
S285|IGHV1-24*01|IGHD1-20*01|IGHJ3*01	V1-8*02,J6*01	1
S285|IGHV1-24*01|IGHD1-20*01|IGHJ3*01	V?,J3*01	2.085855956964951
S285|IGHV1-24*01|IGHD1-20*01|IGHJ3*01	V?,J3*02	0.1399884483253084
S294|IGHV1-24*01|IGHD1-26*01|IGHJ6*01	V1-24*01,J6*01	0.9972605073681587
S391|IGHV1-24*01|IGHD6-19*01|IGHJ1*01	V1-24*01,J1*01	1
S271|IGHV1-2*01|IGHD7-27*01|IGHJ1*01	V1-2*01,J1*01	0.9999850278000216
S272|IGHV1-2*01|IGHD7-27*01|IGHJ2*01	V1-2*01,J2*01	0.999993359803713
S321|IGHV1-24*01|IGHD2-8*01|IGHJ3*01	V1-24*01,J3*01	0.7315308370251373
S321|IGHV1-24*01|IGHD2-8*01|IGHJ3*01	V1-24*01,J3*02	0.2684689296650608
S355|IGHV1-24*01|IGHD4-17*01|IGHJ1*01	V1-24*01,J1*01	1
S298|IGHV1-24*01|IGHD1-7*01|IGHJ4*01	V1-24*01,J1*01	0.01777264829383376
S298|IGHV1-24*01|IGHD1-7*01|IGHJ4*01	V1-24*01,J4*01	0.5116412309618169
S298|IGHV1-24*01|IGHD1-7*01|IGHJ4*01	V1-24*01,J4*02	0.2652890060296779
S298|IGHV1-24*01|IGHD1-7*01|IGHJ4*01	V1-24*01,J4*03	0.1973630198021001
S279|IGHV1-24*01|IGHD1-1*01|IGHJ3*01	V1-24*01,J3*01	0.4261018585488759
S279|IGHV1-24*01|IGHD1-1*01|IGHJ3*01	V1-24*01,J3*02	0.5738981414511243
S283|IGHV1-24*01|IGHD1-20*01|IGHJ1*01	V1-24*01,J5*01	0.01996561900386511
S283|IGHV1-24*01|IGHD1-20*01|IGHJ1*01	V1-24*01,J5*02	0.9787714535333166
S328|IGHV1-24*01|IGHD3-10*01|IGHJ4*01	V1-24*01,J1*01	0.04594061990562348
S328|IGHV1-24*01|IGHD3-10*01|IGHJ4*01	V1-24*01,J4*01	0.4756052953280918
S328|IGHV1-24*01|IGHD3-10*01|IGHJ4*01	V1-24*01,J4*02	0.227434948230674
S328|IGHV1-24*01|IGHD3-10*01|IGHJ4*01	V1-24*01,J4*03	0.1964729561934561
S328|IGHV1-24*01|IGHD3-10*01|IGHJ4*01	V1-24*01,J5*01	0.01313262811580605
S328|IGHV1-24*01|IGHD3-10*01|IGHJ4*01	V1-24*01,J?	0.04135617325238099
S305|IGHV1-24*01|IGHD2-15*01|IGHJ5*01	V1-24*01,J5*01	0.8167534068715597
S305|IGHV1-24*01|IGHD2-15*01|IGHJ5*01	V1-24*01,J5*02	0.1175293282353785
S305|IGHV1-24*01|IGHD2-15*01|IGHJ5*01	V1-24*01,J?	0.06029629085865654
S288|IGHV1-24*01|IGHD1-20*01|IGHJ6*01	V1-24*01,J6*01	0.9987225916427184
S314|IGHV1-24*01|IGHD2-21*01|IGHJ2*01	V1-24*01,J2*01	0.9999999999999999
S286|IGHV1-24*01|IGHD1-20*01|IGHJ4*01	V1-24*01,J1*01	0.01590468200342655
S286|IGHV1-24*01|IGHD1-20*01|IGHJ4*01	V1-24*01,J4*01	0.3192163174915273
S286|IGHV1-24*01|IGHD1-20*01|IGHJ4*01	V1-24*01,J4*02	0.3181059294984863
S286|IGHV1-24*01|IGHD1-20*01|IGHJ4*01	V1-24*01,J4*03	0.3232468210021716
S286|IGHV1-24*01|IGHD1-20*01|IGHJ4*01	V1-24*01,J?	0.02075643035130859
S300|IGHV1-24*01|IGHD1-7*01|IGHJ6*01	V1-24*01,J6*01	0.9955583010135191
S309|IGHV1-24*01|IGHD2-2*01|IGHJ3*01	V1-24*01,J3*01	0.7320058084561132
S309|IGHV1-24*01|IGHD2-2*01|IGHJ3*01	V1-24*01,J3*02	0.2679938866468073
S264|IGHV1-2*01|IGHD6-25*01|IGHJ6*01	V1-2*01,J6*01	0.9995435521843814
S292|IGHV1-24*01|IGHD1-26*01|IGHJ4*01	V1-24*01,J1*01	0.3710184887627954
S292|IGHV1-24*01|IGHD1-26*01|IGHJ4*01	V1-24*01,J4*01	0.6281331700588072
S293|IGHV1-24*01|IGHD1-26*01|IGHJ5*01	V1-24*01,J5*01	0.6896875302327673
S293|IGHV1-24*01|IGHD1-26*01|IGHJ5*01	V1-24*01,J5*02	0.310298812561728
S393|IGHV1-24*01|IGHD6-19*01|IGHJ3*01	V1-24*01,J3*01	0.7694294927021957
S393|IGHV1-24*01|IGHD6-19*01|IGHJ3*01	V1-24*01,J3*02	0.2305694942134964
S280|IGHV1-24*01|IGHD1-1*01|IGHJ4*01	V1-24*01,J1*01	0.1661184904015967
S280|IGHV1-24*01|IGHD1-1*01|IGHJ4*01	V1-24*01,J4*01	0.4267109212474123
S280|IGHV1-24*01|IGHD1-1*01|IGHJ4*01	V1-24*01,J4*02	0.1638368670401707
S280|IGHV1-24*01|IGHD1-1*01|IGHJ4*01	V1-24*01,J4*03	0.202367856627667
S280|IGHV1-24*01|IGHD1-1*01|IGHJ4*01	V1-24*01,J5*01	0.03581165021581747
S334|IGHV1-24*01|IGHD3-16*01|IGHJ4*01	V1-24*01,J1*01	0.4016949902865714
S334|IGHV1-24*01|IGHD3-16*01|IGHJ4*01	V1-24*01,J4*01	0.4094568432706571
S334|IGHV1-24*01|IGHD3-16*01|IGHJ4*01	V1-24*01,J4*03	0.1304561375351971
S334|IGHV1-24*01|IGHD3-16*01|IGHJ4*01	V1-24*01,J5*01	0.05744594281821244
S336|IGHV1-24*01|IGHD3-16*01|IGHJ6*01	V1-24*01,J6*01	0.9962902846916502
S281|IGHV1-24*01|IGHD1-1*01|IGHJ5*01	V1-24*01,J5*01	0.5907195109269443
S281|IGHV1-24*01|IGHD1-1*01|IGHJ5*01	V1-24*01,J5*02	0.4092300538373431
S274|IGHV1-2*01|IGHD7-27*01|IGHJ4*01	V1-2*01,J?	0.9971597846381379
S282|IGHV1-24*01|IGHD1-1*01|IGHJ6*01	V1-24*01,J6*02	0.5356782505046661
S282|IGHV1-24*01|IGHD1-1*01|IGHJ6*01	V1-24*01,J6*04	0.4633528990583843
S270|IGHV1-2*01|IGHD6-6*01|IGHJ6*01	V1-2*01,J6*01	0.9941713841397172
S326|IGHV1-24*01|IGHD3-10*01|IGHJ2*01	V1-24*01,J2*01	0.9999999715756303
S387|IGHV1-24*01|IGHD6-13*01|IGHJ3*01	V1-24*01,J3*01	0.7731978735734365
S387|IGHV1-24*01|IGHD6-13*01|IGHJ3*01	V1-24*01,J3*02	0.2268014820637137
S343|IGHV1-24*01|IGHD3-3*01|IGHJ1*01	V1-24*01,J1*01	0.9566257361450009
S343|IGHV1-24*01|IGHD3-3*01|IGHJ1*01	V1-24*01,J4*02	0.03368962760410494
S327|IGHV1-24*01|IGHD3-10*01|IGHJ3*01	V1-24*01,J3*01	0.750898071573126
S327|IGHV1-24*01|IGHD3-10*01|IGHJ3*01	V1-24*01,J3*02	0.24910191115036
S287|IGHV1-24*01|IGHD1-20*01|IGHJ5*01	V1-24*01,J5*01	0.6176791482930624
S287|IGHV1-24*01|IGHD1-20*01|IGHJ5*01	V1-24*01,J5*02	0.3823001994869623
S303|IGHV1-24*01|IGHD2-15*01|IGHJ3*01	V1-24*01,J3*01	0.693690580788029
S303|IGHV1-24*01|IGHD2-15*01|IGHJ3*01	V1-24*01,J3*02	0.3063091723324429
S275|IGHV1-2*01|IGHD7-27*01|IGHJ5*01	V1-2*01,J5*01	0.6347889365938186
S275|IGHV1-2*01|IGHD7-27*01|IGHJ5*01	V1-2*01,J5*02	0.3651743698607572
S357|IGHV1-24*01|IGHD4-17*01|IGHJ3*01	V1-24*01,J3*01	0.7846228484219677
S357|IGHV1-24*01|IGHD4-17*01|IGHJ3*01	V1-24*01,J3*02	0.2153746185078109
S397|IGHV1-24*01|IGHD6-25*01|IGHJ1*01	V1-24*01,J1*01	0.9999721247447958
S304|IGHV1-24*01|IGHD2-15*01|IGHJ4*01	V1-24*01,J1*01	0.2853200096969591
S304|IGHV1-24*01|IGHD2-15*01|IGHJ4*01	V1-24*01,J4*01	0.4027514201217445
S304|IGHV1-24*01|IGHD2-15*01|IGHJ4*01	V1-24*01,J4*02	0.05153299457439671
S304|IGHV1-24*01|IGHD2-15*01|IGHJ4*01	V1-24*01,J4*03	0.06360774285985653
S304|IGHV1-24*01|IGHD2-15*01|IGHJ4*01	V1-24*01,J5*01	0.02997811033390076
S304|IGHV1-24*01|IGHD2-15*01|IGHJ4*01	V1-24*01,J?	0.1668053272818011
S344|IGHV1-24*01|IGHD3-3*01|IGHJ2*01	V1-24*01,J2*01	0.9999999739045551
S302|IGHV1-24*01|IGHD2-15*01|IGHJ2*01	V1-46*01,J2*01	0.9999730014101017
S372|IGHV1-24*01|IGHD5-12*01|IGHJ6*01	V1-24*01,J6*01	0.9963472187099774
S385|IGHV1-24*01|IGHD6-13*01|IGHJ1*01	V1-24*01,J1*01	0.9978438418632106
S332|IGHV1-24*01|IGHD3-16*01|IGHJ2*01	V1-24*01,J2*01	0.9999999487759365
S398|IGHV1-24*01|IGHD6-25*01|IGHJ2*01	V1-24*01,J2*01	1
S415|IGHV1-3*01|IGHD1-1*01|IGHJ1*01	V1-3*01,J1*01	0.9997199829748997
S307|IGHV1-24*01|IGHD2-2*01|IGHJ1*01	V1-24*01,J1*01	0.9993792472583399
S369|IGHV1-24*01|IGHD5-12*01|IGHJ3*01	V1-24*01,J3*01	0.6992894147932774
S369|IGHV1-24*01|IGHD5-12*01|IGHJ3*01	V1-24*01,J3*02	0.3007103079428767
S360|IGHV1-24*01|IGHD4-17*01|IGHJ6*01	V1-24*01,J6*01	0.9971001035234548
S359|IGHV1-24*01|IGHD4-17*01|IGHJ5*01	V1-24*01,J5*01	0.8497058390264803
S359|IGHV1-24*01|IGHD4-17*01|IGHJ5*01	V1-24*01,J5*02	0.1463685187175926
S374|IGHV1-24*01|IGHD5-18*01|IGHJ2*01	V1-24*01,J2*01	0.9999999366995304
S312|IGHV1-24*01|IGHD2-2*01|IGHJ6*01	V1-24*01,J6*01	0.9955449211034877
S409|IGHV1-24*01|IGHD7-27*01|IGHJ1*01	V1-24*01,J1*01	1
S419|IGHV1-3*01|IGHD1-1*01|IGHJ5*01	V1-3*01,J5*01	0.6864613603955095
S419|IGHV1-3*01|IGHD1-1*01|IGHJ5*01	V1-3*01,J5*02	0.3133114993573169
S395|IGHV1-24*01|IGHD6-19*01|IGHJ5*01	V1-24*01,J5*01	0.681318378038429
S395|IGHV1-24*01|IGHD6-19*01|IGHJ5*01	V1-24*01,J5*02	0.3159899540838009
S356|IGHV1-24*01|IGHD4-17*01|IGHJ2*01	V1-24*01,J2*01	0.999984775190636
S316|IGHV1-24*01|IGHD2-21*01|IGHJ4*01	V1-24*01,J1*01	0.5886003348015235
S316|IGHV1-24*01|IGHD2-21*01|IGHJ4*01	V1-24*01,J4*01	0.2812813538205869
S316|IGHV1-24*01|IGHD2-21*01|IGHJ4*01	V1-24*01,J4*02	0.042906737400864
S316|IGHV1-24*01|IGHD2-21*01|IGHJ4*01	V1-24*01,J4*03	0.06372250186168583
S316|IGHV1-24*01|IGHD2-21*01|IGHJ4*01	V1-24*01,J5*01	0.01480071883694176
S325|IGHV1-24*01|IGHD3-10*01|IGHJ1*01	V1,J1*01	0.01568475792324043
S325|IGHV1-24*01|IGHD3-10*01|IGHJ1*01	V1,J4*02	0.02200827383309481
S325|IGHV1-24*01|IGHD3-10*01|IGHJ1*01	V1-46*01,J1*01	0.02803094143725466
S325|IGHV1-24*01|IGHD3-10*01|IGHJ1*01	V1-46-01,J1*01	0.9202280280233704
S337|IGHV1-24*01|IGHD3-22*01|IGHJ1*01	V1-24*01,J4*01	0.7888558120708326
S337|IGHV1-24*01|IGHD3-22*01|IGHJ1*01	V1-24*01,J?	0.2111032729671082
S318|IGHV1-24*01|IGHD2-21*01|IGHJ6*01	V1-24*01,J6*01	0.9978714326161837
S291|IGHV1-24*01|IGHD1-26*01|IGHJ3*01	V1-24*01,J3*01	0.7310536453745438
S291|IGHV1-24*01|IGHD1-26*01|IGHJ3*01	V1-24*01,J3*02	0.2689462635346088
S333|IGHV1-24*01|IGHD3-16*01|IGHJ3*01	V1-24*01,J3*01	0.7545521872912829
S333|IGHV1-24*01|IGHD3-16*01|IGHJ3*01	V1-24*01,J3*02	0.2454478127087169
S317|IGHV1-24*01|IGHD2-21*01|IGHJ5*01	V1-24*01,J2*01	0.01540440387206973
S317|IGHV1-24*01|IGHD2-21*01|IGHJ5*01	V1-24*01,J5*01	0.07301203253169637
S317|IGHV1-24*01|IGHD2-21*01|IGHJ5*01	V1-24*01,J?	0.8909079372456321
S322|IGHV1-24*01|IGHD2-8*01|IGHJ4*01	V1-24*01,J1*01	0.03169729437254524
S322|IGHV1-24*01|IGHD2-8*01|IGHJ4*01	V1-24*01,J4*01	0.4607449598299611
S322|IGHV1-24*01|IGHD2-8*01|IGHJ4*01	V1-24*01,J4*02	0.1746585878179861
S322|IGHV1-24*01|IGHD2-8*01|IGHJ4*01	V1-24*01,J4*03	0.3156776635054347
S322|IGHV1-24*01|IGHD2-8*01|IGHJ4*01	V1-24*01,J?	0.01599848108079185
S373|IGHV1-24*01|IGHD5-18*01|IGHJ1*01	V1-24*01,J1*01	1
S339|IGHV1-24*01|IGHD3-22*01|IGHJ3*01	V1-24*01,J3*01	0.6726239161575184
S339|IGHV1-24*01|IGHD3-22*01|IGHJ3*01	V1-24*01,J3*02	0.3273592104894217
S319|IGHV1-24*01|IGHD2-8*01|IGHJ1*01	V1-24*01,J1*01	0.9869376121470125
S432|IGHV1-3*01|IGHD1-26*01|IGHJ6*01	V1-3*01,J6*01	0.9979716192746729
S404|IGHV1-24*01|IGHD6-6*01|IGHJ2*01	V1-24*01,J2*01	0.9999999543264768
S405|IGHV1-24*01|IGHD6-6*01|IGHJ3*01	V1-24*01,J3*01	0.4107253887468657
S405|IGHV1-24*01|IGHD6-6*01|IGHJ3*01	V1-24*01,J3*02	0.5892738151665671
S408|IGHV1-24*01|IGHD6-6*01|IGHJ6*01	V1-24*01,J6*01	0.9949396390236938
S347|IGHV1-24*01|IGHD3-3*01|IGHJ5*01	V1-24*01,J5*01	0.8205520355895408
S347|IGHV1-24*01|IGHD3-3*01|IGHJ5*01	V1-24*01,J5*02	0.1615701780433808
S347|IGHV1-24*01|IGHD3-3*01|IGHJ5*01	V1-24*01,J?	0.01201095411336282
S338|IGHV1-24*01|IGHD3-22*01|IGHJ2*01	V1-24*01,J2*01	0.9999998795708019
S354|IGHV1-24*01|IGHD3-9*01|IGHJ6*01	V1-24*01,J6*01	0.9978703673847116
S370|IGHV1-24*01|IGHD5-12*01|IGHJ4*01	V1-24*01,J1*01	0.04103653556777327
S370|IGHV1-24*01|IGHD5-12*01|IGHJ4*01	V1-24*01,J4*01	0.4802646077761133
S370|IGHV1-24*01|IGHD5-12*01|IGHJ4*01	V1-24*01,J4*02	0.1929432790545443
S370|IGHV1-24*01|IGHD5-12*01|IGHJ4*01	V1-24*01,J4*03	0.2836081884384302
S346|IGHV1-24*01|IGHD3-3*01|IGHJ4*01	V1-24*01,J1*01	0.6048447854500157
S346|IGHV1-24*01|IGHD3-3*01|IGHJ4*01	V1-24*01,J4*01	0.2263877455335127
S346|IGHV1-24*01|IGHD3-3*01|IGHJ4*01	V1-24*01,J4*03	0.02477072221565792
S346|IGHV1-24*01|IGHD3-3*01|IGHJ4*01	V1-24*01,J5*01	0.1104164648351967
S346|IGHV1-24*01|IGHD3-3*01|IGHJ4*01	V1-24*01,J?	0.02453951628335884
S367|IGHV1-24*01|IGHD5-12*01|IGHJ1*01	V1-24*01,J1*01	0.9999999999999998
S289|IGHV1-24*01|IGHD1-26*01|IGHJ1*01	V1-24*01,J1*01	0.1263027460381827
S289|IGHV1-24*01|IGHD1-26*01|IGHJ1*01	V1-24*01,J4*02	0.01216330279114692
S289|IGHV1-24*01|IGHD1-26*01|IGHJ1*01	V1-24*01,J5*01	0.3637986479443926
S289|IGHV1-24*01|IGHD1-26*01|IGHJ1*01	V1-24*01,J5*02	0.4840248797937417
S311|IGHV1-24*01|IGHD2-2*01|IGHJ5*01	V1-24*01,J5*01	0.7444580087212961
S311|IGHV1-24*01|IGHD2-2*01|IGHJ5*01	V1-24*01,J5*02	0.2552689020572934
S361|IGHV1-24*01|IGHD4-4*01|IGHJ1*01	V1-24*01,J1*01	0.9999999280585307
S310|IGHV1-24*01|IGHD2-2*01|IGHJ4*01	V1-24*01,J1*01	0.1566247720048609
S310|IGHV1-24*01|IGHD2-2*01|IGHJ4*01	V1-24*01,J4*01	0.3810151773492823
S310|IGHV1-24*01|IGHD2-2*01|IGHJ4*01	V1-24*01,J4*02	0.1320517426846238
S310|IGHV1-24*01|IGHD2-2*01|IGHJ4*01	V1-24*01,J4*03	0.07766604325383275
S310|IGHV1-24*01|IGHD2-2*01|IGHJ4*01	V1-24*01,J?	0.2510276963150507
S364|IGHV1-24*01|IGHD4-4*01|IGHJ4*01	V1-24*01,J4*01	0.5376200745677455
S364|IGHV1-24*01|IGHD4-4*01|IGHJ4*01	V1-24*01,J4*02	0.2158100179697384
S364|IGHV1-24*01|IGHD4-4*01|IGHJ4*01	V1-24*01,J4*03	0.2157256210885315
S364|IGHV1-24*01|IGHD4-4*01|IGHJ4*01	V1-24*01,J?	0.03084408010643883
S330|IGHV1-24*01|IGHD3-10*01|IGHJ6*01	V1-24*01,J6*01	0.9977669430669663
S324|IGHV1-24*01|IGHD2-8*01|IGHJ6*01	V1-24*01,J6*01	0.9113180574065225
S324|IGHV1-24*01|IGHD2-8*01|IGHJ6*01	V1-24*01,J6*02	0.06283039162385891
S324|IGHV1-24*01|IGHD2-8*01|IGHJ6*01	V1-24*01,J6*04	0.02567452251654694
S371|IGHV1-24*01|IGHD5-12*01|IGHJ5*01	V1-24*01,J5*01	0.5820905982360278
S371|IGHV1-24*01|IGHD5-12*01|IGHJ5*01	V1-24*01,J5*02	0.4179080865267048
S351|IGHV1-24*01|IGHD3-9*01|IGHJ3*01	V1-24*01,J3*01	0.7467805773137765
S351|IGHV1-24*01|IGHD3-9*01|IGHJ3*01	V1-24*01,J3*02	0.2532192643591448
S350|IGHV1-24*01|IGHD3-9*01|IGHJ2*01	V1-24*01,J2*01	0.9999999595595382
S456|IGHV1-3*01|IGHD2-21*01|IGHJ6*01	V1-3*01,J6*01	0.997033179176904
S345|IGHV1-24*01|IGHD3-3*01|IGHJ3*01	V1-24*01,J3*01	0.709854806843241
S345|IGHV1-24*01|IGHD3-3*01|IGHJ3*01	V1-24*01,J3*02	0.2901444396668307
S403|IGHV1-24*01|IGHD6-6*01|IGHJ1*01	V1-24*01,J1*01	0.9954631553965698
S331|IGHV1-24*01|IGHD3-16*01|IGHJ1*01	V1-24*01,J1*01	0.9423353396559894
S331|IGHV1-24*01|IGHD3-16*01|IGHJ1*01	V1-24*01,J4*02	0.04547469100258367
S458|IGHV1-3*01|IGHD2-8*01|IGHJ2*01	V1-3*01,J2*01	0.9988343990375999
S301|IGHV1-24*01|IGHD2-15*01|IGHJ1*01	V1-24*01,J1*01	0.9415688707978767
S301|IGHV1-24*01|IGHD2-15*01|IGHJ1*01	V1-24*01,J4*02	0.04897825840899672
S353|IGHV1-24*01|IGHD3-9*01|IGHJ5*01	V1-24*01,J5*01	0.694980252792211
S353|IGHV1-24*01|IGHD3-9*01|IGHJ5*01	V1-24*01,J5*02	0.2507673785025052
S353|IGHV1-24*01|IGHD3-9*01|IGHJ5*01	V1-24*01,J?	0.05143584681851666
S418|IGHV1-3*01|IGHD1-1*01|IGHJ4*01	V1-3*01,J1*01	0.2859454485301237
S418|IGHV1-3*01|IGHD1-1*01|IGHJ4*01	V1-3*01,J4*01	0.2160768380794133
S418|IGHV1-3*01|IGHD1-1*01|IGHJ4*01	V1-3*01,J4*02	0.08637531230613826
S418|IGHV1-3*01|IGHD1-1*01|IGHJ4*01	V1-3*01,J4*03	0.1165161788627047
S418|IGHV1-3*01|IGHD1-1*01|IGHJ4*01	V1-3*01,J5*01	0.202449461190312
S418|IGHV1-3*01|IGHD1-1*01|IGHJ4*01	V1-3*01,J5*02	0.05464659661462373
S418|IGHV1-3*01|IGHD1-1*01|IGHJ4*01	V1-3*02,J5*01	0.0212859744827146
S273|IGHV1-2*01|IGHD7-27*01|IGHJ3*01	V1-2*01,J3*01	0.5631175574813507
S273|IGHV1-2*01|IGHD7-27*01|IGHJ3*01	V1-2*01,J3*02	0.4368750518994692
S349|IGHV1-24*01|IGHD3-9*01|IGHJ1*01	V1-24*01,J1*01	0.8806386491008589
S349|IGHV1-24*01|IGHD3-9*01|IGHJ1*01	V1-24*01,J4*01	0.01654109361111997
S349|IGHV1-24*01|IGHD3-9*01|IGHJ1*01	V1-24*01,J4*02	0.08273360911912513
S349|IGHV1-24*01|IGHD3-9*01|IGHJ1*01	V1-24*01,J4*03	0.01718804626544415
S421|IGHV1-3*01|IGHD1-20*01|IGHJ1*01	V1-3*01,J1*01	0.9995655292900616
S313|IGHV1-24*01|IGHD2-21*01|IGHJ1*01	V1-24*01,J1*01	0.9970965743759718
S410|IGHV1-24*01|IGHD7-27*01|IGHJ2*01	V1-24*01,J2*01	1
S414|IGHV1-24*01|IGHD7-27*01|IGHJ6*01	V1-24*01,J6*01	0.9985041009534107
S411|IGHV1-24*01|IGHD7-27*01|IGHJ3*01	V1-24*01,J3*01	0.712115353278266
S411|IGHV1-24*01|IGHD7-27*01|IGHJ3*01	V1-24*01,J3*02	0.2878842316930098
S352|IGHV1-24*01|IGHD3-9*01|IGHJ4*01	V1-24*01,J1*01	0.2551011369789445
S352|IGHV1-24*01|IGHD3-9*01|IGHJ4*01	V1-24*01,J4*01	0.1539337804916304
S352|IGHV1-24*01|IGHD3-9*01|IGHJ4*01	V1-24*01,J4*02	0.1155469009587237
S352|IGHV1-24*01|IGHD3-9*01|IGHJ4*01	V1-24*01,J4*03	0.3302733120642382
S352|IGHV1-24*01|IGHD3-9*01|IGHJ4*01	V1-24*01,J5*01	0.115134626761753
S352|IGHV1-24*01|IGHD3-9*01|IGHJ4*01	V1-24*01,J?	0.029306809086977
S388|IGHV1-24*01|IGHD6-13*01|IGHJ4*01	V1-24*01,J1*01	0.01459196672387668
S388|IGHV1-24*01|IGHD6-13*01|IGHJ4*01	V1-24*01,J4*01	0.360848438453268
S388|IGHV1-24*01|IGHD6-13*01|IGHJ4*01	V1-24*01,J4*02	0.2633316841902243
S388|IGHV1-24*01|IGHD6-13*01|IGHJ4*01	V1-24*01,J4*03	0.348248049784829
S388|IGHV1-24*01|IGHD6-13*01|IGHJ4*01	V1-24*01,J?	0.01284127741362485
S296|IGHV1-24*01|IGHD1-7*01|IGHJ2*01	V1,J2*01	1
S296|IGHV1-24*01|IGHD1-7*01|IGHJ2*01	V1,J3*01	2.935519641372266
S296|IGHV1-24*01|IGHD1-7*01|IGHJ2*01	V1,J3*02	0.1542724206796251
S296|IGHV1-24*01|IGHD1-7*01|IGHJ2*01	V1,J5*01	4.919678389143434
S296|IGHV1-24*01|IGHD1-7*01|IGHJ2*01	V1,J5*02	2
S296|IGHV1-24*01|IGHD1-7*01|IGHJ2*01	V1,J?	3
S296|IGHV1-24*01|IGHD1-7*01|IGHJ2*01	V1-24*01,J1*01	5
S296|IGHV1-24*01|IGHD1-7*01|IGHJ2*01	V1-24*01,J2*01	1
S296|IGHV1-24*01|IGHD1-7*01|IGHJ2*01	V1-24*01,J3*01	11
S296|IGHV1-24*01|IGHD1-7*01|IGHJ2*01	V1-24*01,J3*02	5
S296|IGHV1-24*01|IGHD1-7*01|IGHJ2*01	V1-24*01,J4*02	3
S296|IGHV1-24*01|IGHD1-7*01|IGHJ2*01	V1-24*01,J4*03	1
S296|IGHV1-24*01|IGHD1-7*01|IGHJ2*01	V1-24*01,J5*01	10
S296|IGHV1-24*01|IGHD1-7*01|IGHJ2*01	V1-24*01,J5*02	6.999999999999999
S296|IGHV1-24*01|IGHD1-7*01|IGHJ2*01	V1-24*01,J6*01	2
S296|IGHV1-24*01|IGHD1-7*01|IGHJ2*01	V1-24*01,J6*02	6
S296|IGHV1-24*01|IGHD1-7*01|IGHJ2*01	V1-24*01,J6*04	6.999999999999999
S296|IGHV1-24*01|IGHD1-7*01|IGHJ2*01	V1-24*01,J?	11
S296|IGHV1-24*01|IGHD1-7*01|IGHJ2*01	V1-69-2*01,J2*01	3
S296|IGHV1-24*01|IGHD1-7*01|IGHJ2*01	V1-69-2*01,J3*01	0.2168242545385455
S296|IGHV1-24*01|IGHD1-7*01|IGHJ2*01	V1-69-2*01,J3*02	0.2705213133225284
S296|IGHV1-24*01|IGHD1-7*01|IGHJ2*01	V1-69-2*01,J5*01	1
S296|IGHV1-24*01|IGHD1-7*01|IGHJ2*01	V1-69-2*01,J5*02	1
S296|IGHV1-24*01|IGHD1-7*01|IGHJ2*01	V1-69-2*01,J?	4
S445|IGHV1-3*01|IGHD2-2*01|IGHJ1*01	V1-3*01,J1*01	0.9986068827158927
S392|IGHV1-24*01|IGHD6-19*01|IGHJ2*01	V1-24*01,J2*01	0.9999999676456501
S396|IGHV1-24*01|IGHD6-19*01|IGHJ6*01	V1-24*01,J6*01	0.995514037521979
S363|IGHV1-24*01|IGHD4-4*01|IGHJ3*01	V1-24*01,J3*01	0.7792576413151764
S363|IGHV1-24*01|IGHD4-4*01|IGHJ3*01	V1-24*01,J3*02	0.2207420957223264
S425|IGHV1-3*01|IGHD1-20*01|IGHJ5*01	V1-3*01,J5*01	0.6897316058559892
S425|IGHV1-3*01|IGHD1-20*01|IGHJ5*01	V1-3*01,J5*02	0.3099247654028033
S416|IGHV1-3*01|IGHD1-1*01|IGHJ2*01	V1,J2*01	0.9981866700521937
S323|IGHV1-24*01|IGHD2-8*01|IGHJ5*01	V1-24*01,J5*01	0.6734198839542617
S323|IGHV1-24*01|IGHD2-8*01|IGHJ5*01	V1-24*01,J5*02	0.3265680129146997
S426|IGHV1-3*01|IGHD1-20*01|IGHJ6*01	V1-3*01,J6*01	0.9966212305026758
S401|IGHV1-24*01|IGHD6-25*01|IGHJ5*01	V1-24*01,J5*01	0.7177063117313588
S401|IGHV1-24*01|IGHD6-25*01|IGHJ5*01	V1-24*01,J5*02	0.2822193286686274
S389|IGHV1-24*01|IGHD6-13*01|IGHJ5*01	V1-24*01,J5*01	0.1359106258260501
S389|IGHV1-24*01|IGHD6-13*01|IGHJ5*01	V1-24*01,J5*02	0.8640890209840714
S443|IGHV1-3*01|IGHD2-15*01|IGHJ5*01	V1-3*01,J5*01	0.7780641736953161
S443|IGHV1-3*01|IGHD2-15*01|IGHJ5*01	V1-3*01,J5*02	0.1148890845219371
S443|IGHV1-3*01|IGHD2-15*01|IGHJ5*01	V1-3*01,J?	0.1025714824153572
S417|IGHV1-3*01|IGHD1-1*01|IGHJ3*01	V1-3*01,J3*01	0.747941360961188
S417|IGHV1-3*01|IGHD1-1*01|IGHJ3*01	V1-3*01,J3*02	0.2518733594054904
S342|IGHV1-24*01|IGHD3-22*01|IGHJ6*01	V1-24*01,J6*01	0.9951007142709416
S447|IGHV1-3*01|IGHD2-2*01|IGHJ3*01	V1-3*01,J3*01	0.7299215375517806
S447|IGHV1-3*01|IGHD2-2*01|IGHJ3*01	V1-3*01,J3*02	0.2695964156191789
S366|IGHV1-24*01|IGHD4-4*01|IGHJ6*01	V1-24*01,J3*01	1
S366|IGHV1-24*01|IGHD4-4*01|IGHJ6*01	V1-24*01,J6*01	1
S366|IGHV1-24*01|IGHD4-4*01|IGHJ6*01	V1-24*01,J6*02	1
S366|IGHV1-24*01|IGHD4-4*01|IGHJ6*01	V1-24*01,J6*04	5
S366|IGHV1-24*01|IGHD4-4*01|IGHJ6*01	V1-24*01,J?	3
S366|IGHV1-24*01|IGHD4-4*01|IGHJ6*01	V1-69-2*01,J2*01	1
S366|IGHV1-24*01|IGHD4-4*01|IGHJ6*01	V1-69-2*01,J6*01	2
S366|IGHV1-24*01|IGHD4-4*01|IGHJ6*01	V1-69-2*01,J6*02	3
S366|IGHV1-24*01|IGHD4-4*01|IGHJ6*01	V1-69-2*01,J6*03	3
S366|IGHV1-24*01|IGHD4-4*01|IGHJ6*01	V1-69-2*01,J6*04	5
S366|IGHV1-24*01|IGHD4-4*01|IGHJ6*01	V1-69-2*01,J?	1.037255706734677
S386|IGHV1-24*01|IGHD6-13*01|IGHJ2*01	V1-24*01,J2*01	0.9999999999999999
S378|IGHV1-24*01|IGHD5-18*01|IGHJ6*01	V1-24*01,J6*01	0.9974532479215017
S341|IGHV1-24*01|IGHD3-22*01|IGHJ5*01	V1-24*01,J5*01	0.8460333880330166
S341|IGHV1-24*01|IGHD3-22*01|IGHJ5*01	V1-24*01,J5*02	0.1501173445048464
S375|IGHV1-24*01|IGHD5-18*01|IGHJ3*01	V1-24*01,J3*01	0.5755396850813728
S375|IGHV1-24*01|IGHD5-18*01|IGHJ3*01	V1-24*01,J3*02	0.4244602571074043
S436|IGHV1-3*01|IGHD1-7*01|IGHJ4*01	V1-3*01,J4*01	0.7115131527959515
S436|IGHV1-3*01|IGHD1-7*01|IGHJ4*01	V1-3*01,J4*02	0.1362386519090165
S436|IGHV1-3*01|IGHD1-7*01|IGHJ4*01	V1-3*01,J4*03	0.1335476838420269
S436|IGHV1-3*01|IGHD1-7*01|IGHJ4*01	V1-3*01,J?	0.01846227513711561
S329|IGHV1-24*01|IGHD3-10*01|IGHJ5*01	V1-24*01,J5*01	0.7452623616537016
S329|IGHV1-24*01|IGHD3-10*01|IGHJ5*01	V1-24*01,J5*02	0.2076635550725081
S329|IGHV1-24*01|IGHD3-10*01|IGHJ5*01	V1-24*01,J?	0.03804746513016252
S412|IGHV1-24*01|IGHD7-27*01|IGHJ4*01	V1-24*01,J1*01	0.03138032841754462
S412|IGHV1-24*01|IGHD7-27*01|IGHJ4*01	V1-24*01,J4*01	0.3891421922239886
S412|IGHV1-24*01|IGHD7-27*01|IGHJ4*01	V1-24*01,J4*02	0.2975459341554045
S412|IGHV1-24*01|IGHD7-27*01|IGHJ4*01	V1-24*01,J4*03	0.266847394053091
S412|IGHV1-24*01|IGHD7-27*01|IGHJ4*01	V1-24*01,J?	0.01273659844936435
S427|IGHV1-3*01|IGHD1-26*01|IGHJ1*01	V1,J1*01	0.5329855568057783
S427|IGHV1-3*01|IGHD1-26*01|IGHJ1*01	V1-45-02,J1*01	0.4592884892555777
S400|IGHV1-24*01|IGHD6-25*01|IGHJ4*01	V1,J3*02	0.2855959904831396
S400|IGHV1-24*01|IGHD6-25*01|IGHJ4*01	V1,J4*01	4
S400|IGHV1-24*01|IGHD6-25*01|IGHJ4*01	V1,J4*02	6
S400|IGHV1-24*01|IGHD6-25*01|IGHJ4*01	V1,J5*01	1
S400|IGHV1-24*01|IGHD6-25*01|IGHJ4*01	V1,J5*02	6
S400|IGHV1-24*01|IGHD6-25*01|IGHJ4*01	V1,J6*02	1.006734547184595
S400|IGHV1-24*01|IGHD6-25*01|IGHJ4*01	V1,J?	6
S400|IGHV1-24*01|IGHD6-25*01|IGHJ4*01	V1-24*01,J4*01	1
S400|IGHV1-24*01|IGHD6-25*01|IGHJ4*01	V1-24*01,J4*02	12
S400|IGHV1-24*01|IGHD6-25*01|IGHJ4*01	V1-24*01,J4*03	4
S400|IGHV1-24*01|IGHD6-25*01|IGHJ4*01	V1-24*01,J5*01	5
S400|IGHV1-24*01|IGHD6-25*01|IGHJ4*01	V1-24*01,J5*02	2
S400|IGHV1-24*01|IGHD6-25*01|IGHJ4*01	V1-24*01,J6*02	1
S400|IGHV1-24*01|IGHD6-25*01|IGHJ4*01	V1-24*01,J?	6
S400|IGHV1-24*01|IGHD6-25*01|IGHJ4*01	V1-69-2*01,J4*01	2
S400|IGHV1-24*01|IGHD6-25*01|IGHJ4*01	V1-69-2*01,J4*02	2
S400|IGHV1-24*01|IGHD6-25*01|IGHJ4*01	V1-69-2*01,J?	1
S362|IGHV1-24*01|IGHD4-4*01|IGHJ2*01	V1-24*01,J2*01	0.995845261867826
S448|IGHV1-3*01|IGHD2-2*01|IGHJ4*01	V1-3*01,J4*02	0.280701974104568
S448|IGHV1-3*01|IGHD2-2*01|IGHJ4*01	V1-3*01,J?	0.7166062417687314
S335|IGHV1-24*01|IGHD3-16*01|IGHJ5*01	V1-24*01,J5*01	0.8585855587637794
S335|IGHV1-24*01|IGHD3-16*01|IGHJ5*01	V1-24*01,J5*02	0.0962281682680932
S335|IGHV1-24*01|IGHD3-16*01|IGHJ5*01	V1-24*01,J?	0.03936764086315872
S424|IGHV1-3*01|IGHD1-20*01|IGHJ4*01	V1-3*01,J1*01	0.9929570165378072
S438|IGHV1-3*01|IGHD1-7*01|IGHJ6*01	V1-3*01,J6*01	0.9972908606821093
S423|IGHV1-3*01|IGHD1-20*01|IGHJ3*01	V1-3*01,J3*01	0.7330711047206745
S423|IGHV1-3*01|IGHD1-20*01|IGHJ3*01	V1-3*01,J3*02	0.2660084856922615
S358|IGHV1-24*01|IGHD4-17*01|IGHJ4*01	V1-24*01,J1*01	0.883253401208882
S358|IGHV1-24*01|IGHD4-17*01|IGHJ4*01	V1-24*01,J5*01	0.1157512984122793
S451|IGHV1-3*01|IGHD2-21*01|IGHJ1*01	V1-3*01,J1*01	1
S451|IGHV1-3*01|IGHD2-21*01|IGHJ1*01	V1-3*02,J1*01	1.764653733848824
S431|IGHV1-3*01|IGHD1-26*01|IGHJ5*01	V1-3*01,J5*01	0.6724262096355361
S431|IGHV1-3*01|IGHD1-26*01|IGHJ5*01	V1-3*01,J5*02	0.3273359156927054
S420|IGHV1-3*01|IGHD1-1*01|IGHJ6*01	V1-3*01,J6*01	0.9979551402594352
S428|IGHV1-3*01|IGHD1-26*01|IGHJ2*01	V1,J5*02	0.01053672295128807
S428|IGHV1-3*01|IGHD1-26*01|IGHJ2*01	V1,J?	0.9229868737741089
S428|IGHV1-3*01|IGHD1-26*01|IGHJ2*01	V1-45*02,J2*01	0.03151211967825358
S428|IGHV1-3*01|IGHD1-26*01|IGHJ2*01	V1-45-02,J2*01	0.03009971010440865
S437|IGHV1-3*01|IGHD1-7*01|IGHJ5*01	V1-3*01,J5*01	0.6299995093661236
S437|IGHV1-3*01|IGHD1-7*01|IGHJ5*01	V1-3*01,J5*02	0.3697954745971276
S446|IGHV1-3*01|IGHD2-2*01|IGHJ2*01	V1,J1*01	0.0616184317311695
S446|IGHV1-3*01|IGHD2-2*01|IGHJ2*01	V1,J2*01	0.3905263604404328
S446|IGHV1-3*01|IGHD2-2*01|IGHJ2*01	V1,J4*01	0.01580422906163907
S446|IGHV1-3*01|IGHD2-2*01|IGHJ2*01	V1,J5*01	0.06149193333450616
S446|IGHV1-3*01|IGHD2-2*01|IGHJ2*01	V1-45-02,J2*01	0.4584825289695466
S377|IGHV1-24*01|IGHD5-18*01|IGHJ5*01	V1-24*01,J5*01	0.728450971078118
S377|IGHV1-24*01|IGHD5-18*01|IGHJ5*01	V1-24*01,J5*02	0.2715315160547601
S315|IGHV1-24*01|IGHD2-21*01|IGHJ3*01	V1-24*01,J3*01	0.7608157178852636
S315|IGHV1-24*01|IGHD2-21*01|IGHJ3*01	V1-24*01,J3*02	0.2391839968157427
S444|IGHV1-3*01|IGHD2-15*01|IGHJ6*01	V1-3*01,J6*01	0.9958147641060771
S452|IGHV1-3*01|IGHD2-21*01|IGHJ2*01	V1-3*01,J2*01	0.9997942591549575
S442|IGHV1-3*01|IGHD2-15*01|IGHJ4*01	V1-3*01,J1*01	0.3782210022875202
S442|IGHV1-3*01|IGHD2-15*01|IGHJ4*01	V1-3*01,J4*01	0.5109688600330053
S442|IGHV1-3*01|IGHD2-15*01|IGHJ4*01	V1-3*01,J4*03	0.02214648505288682
S442|IGHV1-3*01|IGHD2-15*01|IGHJ4*01	V1-3*01,J5*01	0.01614819965232054
S442|IGHV1-3*01|IGHD2-15*01|IGHJ4*01	V1-3*01,J?	0.07226619803643061
S382|IGHV1-24*01|IGHD5-5*01|IGHJ4*01	V1-24*01,J1*01	0.3288600956984575
S382|IGHV1-24*01|IGHD5-5*01|IGHJ4*01	V1-24*01,J4*01	0.4144293180350817
S382|IGHV1-24*01|IGHD5-5*01|IGHJ4*01	V1-24*01,J4*03	0.1427997767225516
S382|IGHV1-24*01|IGHD5-5*01|IGHJ4*01	V1-24*01,J5*01	0.1013663072539182
S433|IGHV1-3*01|IGHD1-7*01|IGHJ1*01	V1-3*01,J1*01	0.9995030282573774
S474|IGHV1-3*01|IGHD3-16*01|IGHJ6*01	V1-3*01,J6*01	0.9951242076587726
S461|IGHV1-3*01|IGHD2-8*01|IGHJ5*01	V1-3*01,J5*01	0.5161205418568724
S461|IGHV1-3*01|IGHD2-8*01|IGHJ5*01	V1-3*01,J5*02	0.4836305638007932
S434|IGHV1-3*01|IGHD1-7*01|IGHJ2*01	V1-3*01,J2*01	0.9996313473415587
S450|IGHV1-3*01|IGHD2-2*01|IGHJ6*01	V1-3*01,J6*01	0.9977847002324344
S348|IGHV1-24*01|IGHD3-3*01|IGHJ6*01	V1-24*01,J6*01	0.9942724364242778
S440|IGHV1-3*01|IGHD2-15*01|IGHJ2*01	V1-3*01,J2*01	0.9997443936627681
S454|IGHV1-3*01|IGHD2-21*01|IGHJ4*01	V1-3*01,J1*01	0.1103383379903344
S454|IGHV1-3*01|IGHD2-21*01|IGHJ4*01	V1-3*01,J4*01	0.3494900712593748
S454|IGHV1-3*01|IGHD2-21*01|IGHJ4*01	V1-3*01,J4*02	0.05651241033225835
S454|IGHV1-3*01|IGHD2-21*01|IGHJ4*01	V1-3*01,J4*03	0.07990837693648317
S454|IGHV1-3*01|IGHD2-21*01|IGHJ4*01	V1-3*01,J5*01	0.01493237806339634
S454|IGHV1-3*01|IGHD2-21*01|IGHJ4*01	V1-3*01,J?	0.3886189843677728
S402|IGHV1-24*01|IGHD6-25*01|IGHJ6*01	V1-24*01,J6*01	0.9969295494990745
S365|IGHV1-24*01|IGHD4-4*01|IGHJ5*01	V1-24*01,J5*01	0.7029562295826237
S365|IGHV1-24*01|IGHD4-4*01|IGHJ5*01	V1-24*01,J5*02	0.1521780576283149
S365|IGHV1-24*01|IGHD4-4*01|IGHJ5*01	V1-24*01,J?	0.140518875948815
S479|IGHV1-3*01|IGHD3-22*01|IGHJ5*01	V1-3*01,J5*01	0.7693589857041602
S479|IGHV1-3*01|IGHD3-22*01|IGHJ5*01	V1-3*01,J5*02	0.1831902872547506
S479|IGHV1-3*01|IGHD3-22*01|IGHJ5*01	V1-3*01,J?	0.04506278446358399
S394|IGHV1-24*01|IGHD6-19*01|IGHJ4*01	V1-24*01,J1*01	0.01158867424459777
S394|IGHV1-24*01|IGHD6-19*01|IGHJ4*01	V1-24*01,J4*01	0.4292145507284871
S394|IGHV1-24*01|IGHD6-19*01|IGHJ4*01	V1-24*01,J4*02	0.2221227005802281
S394|IGHV1-24*01|IGHD6-19*01|IGHJ4*01	V1-24*01,J4*03	0.3365700637148862
S381|IGHV1-24*01|IGHD5-5*01|IGHJ3*01	V1-24*01,J3*01	0.7301339199414884
S381|IGHV1-24*01|IGHD5-5*01|IGHJ3*01	V1-24*01,J3*02	0.2698660229488436
S390|IGHV1-24*01|IGHD6-13*01|IGHJ6*01	V1-24*01,J6*01	0.9945749835243161
S457|IGHV1-3*01|IGHD2-8*01|IGHJ1*01	V1-3*01,J1*01	0.1856281709877907
S457|IGHV1-3*01|IGHD2-8*01|IGHJ1*01	V1-3*01,J2*01	0.01506352297287805
S457|IGHV1-3*01|IGHD2-8*01|IGHJ1*01	V1-3*01,J4*01	0.2294609503872465
S457|IGHV1-3*01|IGHD2-8*01|IGHJ1*01	V1-3*01,J5*01	0.01621506902623159
S457|IGHV1-3*01|IGHD2-8*01|IGHJ1*01	V1-3*01,J?	0.5531420383369006
S380|IGHV1-24*01|IGHD5-5*01|IGHJ2*01	V1,J6*02	4
S380|IGHV1-24*01|IGHD5-5*01|IGHJ2*01	V1,J?	6.999999999999999
S380|IGHV1-24*01|IGHD5-5*01|IGHJ2*01	V1-24*01,J3*02	1
S380|IGHV1-24*01|IGHD5-5*01|IGHJ2*01	V1-24*01,J5*02	2
S380|IGHV1-24*01|IGHD5-5*01|IGHJ2*01	V1-24*01,J6*02	6
S380|IGHV1-24*01|IGHD5-5*01|IGHJ2*01	V1-24*01,J?	1
S380|IGHV1-24*01|IGHD5-5*01|IGHJ2*01	V1-69-2*01,J6*02	4
S380|IGHV1-24*01|IGHD5-5*01|IGHJ2*01	V1-69-2*01,J6*03	1
S380|IGHV1-24*01|IGHD5-5*01|IGHJ2*01	V1-69-2*01,J?	3
S429|IGHV1-3*01|IGHD1-26*01|IGHJ3*01	V1-3*01,J3*01	0.56298493218417
S429|IGHV1-3*01|IGHD1-26*01|IGHJ3*01	V1-3*01,J3*02	0.4358525031249562
S340|IGHV1-24*01|IGHD3-22*01|IGHJ4*01	V1-24*01,J1*01	0.209704551602625
S340|IGHV1-24*01|IGHD3-22*01|IGHJ4*01	V1-24*01,J4*01	0.4716819907971975
S340|IGHV1-24*01|IGHD3-22*01|IGHJ4*01	V1-24*01,J4*02	0.1201521809737339
S340|IGHV1-24*01|IGHD3-22*01|IGHJ4*01	V1-24*01,J4*03	0.1197820720684744
S340|IGHV1-24*01|IGHD3-22*01|IGHJ4*01	V1-24*01,J5*01	0.01719232673508161
S340|IGHV1-24*01|IGHD3-22*01|IGHJ4*01	V1-24*01,J?	0.06035883302973882
S422|IGHV1-3*01|IGHD1-20*01|IGHJ2*01	V1-3*01,J2*01	0.9980044637303456
S469|IGHV1-3*01|IGHD3-16*01|IGHJ1*01	V1-3*01,J4*01	0.9982305097310907
S460|IGHV1-3*01|IGHD2-8*01|IGHJ4*01	V1-3*01,J1*01	0.1423882339151051
S460|IGHV1-3*01|IGHD2-8*01|IGHJ4*01	V1-3*01,J4*01	0.3767428513213665
S460|IGHV1-3*01|IGHD2-8*01|IGHJ4*01	V1-3*01,J4*02	0.1944596479748705
S460|IGHV1-3*01|IGHD2-8*01|IGHJ4*01	V1-3*01,J4*03	0.2450840938596033
S460|IGHV1-3*01|IGHD2-8*01|IGHJ4*01	V1-3*01,J?	0.03876218149737187
S439|IGHV1-3*01|IGHD2-15*01|IGHJ1*01	V1-3*01,J1*01	0.9171567439715355
S439|IGHV1-3*01|IGHD2-15*01|IGHJ1*01	V1-3*01,J4*02	0.08124359151683945
S379|IGHV1-24*01|IGHD5-5*01|IGHJ1*01	V1-24*01,J1*01	0.9999999589024662
S468|IGHV1-3*01|IGHD3-10*01|IGHJ6*01	V1-3*01,J6*01	0.9977911580787103
S463|IGHV1-3*01|IGHD3-10*01|IGHJ1*01	V1-3*01,J1*01	0.8833462119093528
S463|IGHV1-3*01|IGHD3-10*01|IGHJ1*01	V1-3*01,J4*01	0.01904316484980743
S463|IGHV1-3*01|IGHD3-10*01|IGHJ1*01	V1-3*01,J4*02	0.08378289998505714
S462|IGHV1-3*01|IGHD2-8*01|IGHJ6*01	V1-3*01,J6*01	0.9990602477618773
S453|IGHV1-3*01|IGHD2-21*01|IGHJ3*01	V1-3*01,J3*01	0.7588934185646466
S453|IGHV1-3*01|IGHD2-21*01|IGHJ3*01	V1-3*01,J3*02	0.2408608230039775
S384|IGHV1-24*01|IGHD5-5*01|IGHJ6*01	V1-24*01,J6*01	0.9987267250330177
S441|IGHV1-3*01|IGHD2-15*01|IGHJ3*01	V1-3*01,J3*01	0.709429327595906
S441|IGHV1-3*01|IGHD2-15*01|IGHJ3*01	V1-3*01,J3*02	0.2900051833870496
S470|IGHV1-3*01|IGHD3-16*01|IGHJ2*01	V1-3*02,J3*01	0.8098085011243914
S470|IGHV1-3*01|IGHD3-16*01|IGHJ2*01	V1-3*02,J3*02	0.06957973586987931
S470|IGHV1-3*01|IGHD3-16*01|IGHJ2*01	V1-3*02,J6*01	0.01057869714538524
S470|IGHV1-3*01|IGHD3-16*01|IGHJ2*01	V1-3*02,J6*02	0.109748896553022
S480|IGHV1-3*01|IGHD3-22*01|IGHJ6*01	V1-3*01,J6*01	0.995859352218646
S406|IGHV1-24*01|IGHD6-6*01|IGHJ4*01	V1-24*01,J1*01	0.2111790261344295
S406|IGHV1-24*01|IGHD6-6*01|IGHJ4*01	V1-24*01,J4*01	0.4272391035311729
S406|IGHV1-24*01|IGHD6-6*01|IGHJ4*01	V1-24*01,J4*02	0.1471173587237196
S406|IGHV1-24*01|IGHD6-6*01|IGHJ4*01	V1-24*01,J4*03	0.09927077221547033
S406|IGHV1-24*01|IGHD6-6*01|IGHJ4*01	V1-24*01,J5*01	0.01025562933713235
S406|IGHV1-24*01|IGHD6-6*01|IGHJ4*01	V1-24*01,J?	0.1049235876064743
S376|IGHV1-24*01|IGHD5-18*01|IGHJ4*01	V1-24*01,J5*01	0.8913837980796305
S376|IGHV1-24*01|IGHD5-18*01|IGHJ4*01	V1-24*01,J5*02	0.09037074222635139
S477|IGHV1-3*01|IGHD3-22*01|IGHJ3*01	V1-3*01,J6*02	0.7940613078042682
S477|IGHV1-3*01|IGHD3-22*01|IGHJ3*01	V1-3*01,J?	0.1872231127337788
S455|IGHV1-3*01|IGHD2-21*01|IGHJ5*01	V1-3*01,J5*01	0.7103543981812895
S455|IGHV1-3*01|IGHD2-21*01|IGHJ5*01	V1-3*01,J5*02	0.147515744567338
S455|IGHV1-3*01|IGHD2-21*01|IGHJ5*01	V1-3*01,J?	0.1374095463179802
S465|IGHV1-3*01|IGHD3-10*01|IGHJ3*01	V1-3*01,J3*01	0.5387341721165034
S465|IGHV1-3*01|IGHD3-10*01|IGHJ3*01	V1-3*02,J3*01	0.4515105968839666
S485|IGHV1-3*01|IGHD3-3*01|IGHJ5*01	V1-3*01,J5*01	0.6703541834704222
S485|IGHV1-3*01|IGHD3-3*01|IGHJ5*01	V1-3*01,J5*02	0.3055103245040309
S485|IGHV1-3*01|IGHD3-3*01|IGHJ5*01	V1-3*01,J?	0.01959556660318003
S399|IGHV1-24*01|IGHD6-25*01|IGHJ3*01	V1-24*01,J3*01	0.7255904473233988
S399|IGHV1-24*01|IGHD6-25*01|IGHJ3*01	V1-24*01,J3*02	0.2744093240339968
S483|IGHV1-3*01|IGHD3-3*01|IGHJ3*01	V1-3*01,J2*01	2
S483|IGHV1-3*01|IGHD3-3*01|IGHJ3*01	V1-3*01,J3*01	1
S483|IGHV1-3*01|IGHD3-3*01|IGHJ3*01	V1-3*01,J3*02	6
S483|IGHV1-3*01|IGHD3-3*01|IGHJ3*01	V1-3*01,J5*01	1.392233894200751
S483|IGHV1-3*01|IGHD3-3*01|IGHJ3*01	V1-3*01,J5*02	0.1187133965046624
S483|IGHV1-3*01|IGHD3-3*01|IGHJ3*01	V1-3*01,J6*02	1
S483|IGHV1-3*01|IGHD3-3*01|IGHJ3*01	V1-3*01,J6*03	1
S483|IGHV1-3*01|IGHD3-3*01|IGHJ3*01	V1-3*02,J2*01	0.07340055590462388
S483|IGHV1-3*01|IGHD3-3*01|IGHJ3*01	V1-3*02,J3*01	3
S483|IGHV1-3*01|IGHD3-3*01|IGHJ3*01	V1-3*02,J3*02	4
S483|IGHV1-3*01|IGHD3-3*01|IGHJ3*01	V1-3*02,J6*02	0.02834673752883789
S483|IGHV1-3*01|IGHD3-3*01|IGHJ3*01	V1-3*02,J?	1
S483|IGHV1-3*01|IGHD3-3*01|IGHJ3*01	V1-3,J3*01	3.003837066995593
S483|IGHV1-3*01|IGHD3-3*01|IGHJ3*01	V1-3,J3*02	4.003837068106491
S483|IGHV1-3*01|IGHD3-3*01|IGHJ3*01	V1-3,J6*02	0.01867796151621885
S449|IGHV1-3*01|IGHD2-2*01|IGHJ5*01	V1-3*01,J5*01	0.6287762551156016
S449|IGHV1-3*01|IGHD2-2*01|IGHJ5*01	V1-3*01,J5*02	0.3709608513916309
S478|IGHV1-3*01|IGHD3-22*01|IGHJ4*01	V1-3*01,J1*01	0.3775009917049768
S478|IGHV1-3*01|IGHD3-22*01|IGHJ4*01	V1-3*01,J4*01	0.2684788660757026
S478|IGHV1-3*01|IGHD3-22*01|IGHJ4*01	V1-3*01,J4*03	0.273620307625948
S478|IGHV1-3*01|IGHD3-22*01|IGHJ4*01	V1-3*01,J5*01	0.07606295057584311
S476|IGHV1-3*01|IGHD3-22*01|IGHJ2*01	V1-3*01,J2*01	0.9996135702144395
S577|IGHV1-45*01|IGHD2-15*01|IGHJ1*01	V1-45*01,J1*01	0.9880951714428534
S577|IGHV1-45*01|IGHD2-15*01|IGHJ1*01	V1-45*02,J1*01	0.01190482855714672
S486|IGHV1-3*01|IGHD3-3*01|IGHJ6*01	V1-3*01,J6*01	0.9974854985401234
S435|IGHV1-3*01|IGHD1-7*01|IGHJ3*01	V1-3*01,J3*01	0.7080442778049498
S435|IGHV1-3*01|IGHD1-7*01|IGHJ3*01	V1-3*01,J3*02	0.2917995592544568
S383|IGHV1-24*01|IGHD5-5*01|IGHJ5*01	V1-24*01,J5*01	0.5845312422656258
S383|IGHV1-24*01|IGHD5-5*01|IGHJ5*01	V1-24*01,J5*02	0.4152894537643063
S464|IGHV1-3*01|IGHD3-10*01|IGHJ2*01	V1-3*01,J2*01	0.9995347925527603
S473|IGHV1-3*01|IGHD3-16*01|IGHJ5*01	V1-3*01,J5*01	0.7934405445134398
S473|IGHV1-3*01|IGHD3-16*01|IGHJ5*01	V1-3*01,J5*02	0.1579088213564355
S473|IGHV1-3*01|IGHD3-16*01|IGHJ5*01	V1-3*01,J?	0.04580438556306354
S466|IGHV1-3*01|IGHD3-10*01|IGHJ4*01	V1-3*01,J4*01	0.6219193008128076
S466|IGHV1-3*01|IGHD3-10*01|IGHJ4*01	V1-3*01,J4*02	0.1038918232410997
S466|IGHV1-3*01|IGHD3-10*01|IGHJ4*01	V1-3*01,J4*03	0.06819066936032306
S466|IGHV1-3*01|IGHD3-10*01|IGHJ4*01	V1-3*01,J?	0.2056609390859912
S475|IGHV1-3*01|IGHD3-22*01|IGHJ1*01	V1-3*01,J4*01	0.02623351839443952
S475|IGHV1-3*01|IGHD3-22*01|IGHJ1*01	V1-3*01,J4*02	0.9423559125526169
S475|IGHV1-3*01|IGHD3-22*01|IGHJ1*01	V1-3*01,J4*03	0.02384215497316918
S407|IGHV1-24*01|IGHD6-6*01|IGHJ5*01	V1-24*01,J5*01	0.7210402093697381
S407|IGHV1-24*01|IGHD6-6*01|IGHJ5*01	V1-24*01,J5*02	0.2789530939012786
S501|IGHV1-3*01|IGHD4-4*01|IGHJ3*01	V1,J3*01	0.3441591367964708
S501|IGHV1-3*01|IGHD4-4*01|IGHJ3*01	V1,J3*02	0.1547552999828266
S501|IGHV1-3*01|IGHD4-4*01|IGHJ3*01	V1-45-02,J3*01	0.3128720071710308
S501|IGHV1-3*01|IGHD4-4*01|IGHJ3*01	V1-45-02,J3*02	0.1862730359854526
S430|IGHV1-3*01|IGHD1-26*01|IGHJ4*01	V1-3*01,J1*01	0.07443102673663304
S430|IGHV1-3*01|IGHD1-26*01|IGHJ4*01	V1-3*01,J4*01	0.4560274167656136
S430|IGHV1-3*01|IGHD1-26*01|IGHJ4*01	V1-3*01,J4*02	0.1906644165633333
S430|IGHV1-3*01|IGHD1-26*01|IGHJ4*01	V1-3*01,J4*03	0.1906281687201299
S430|IGHV1-3*01|IGHD1-26*01|IGHJ4*01	V1-3*01,J5*01	0.03995003594023865
S430|IGHV1-3*01|IGHD1-26*01|IGHJ4*01	V1-3*01,J?	0.04689672695071073
S471|IGHV1-3*01|IGHD3-16*01|IGHJ3*01	V1-3*02,J3*01	0.9999686445942431
S498|IGHV1-3*01|IGHD4-17*01|IGHJ6*01	V1-3*01,J6*01	0.9958710149202503
S524|IGHV1-3*01|IGHD6-13*01|IGHJ2*01	V1-3*01,J2*01	1
S481|IGHV1-3*01|IGHD3-3*01|IGHJ1*01	V1-3*01,J1*01	0.7751348992517745
S481|IGHV1-3*01|IGHD3-3*01|IGHJ1*01	V1-3*01,J4*01	0.01321928418919476
S481|IGHV1-3*01|IGHD3-3*01|IGHJ1*01	V1-3*01,J4*02	0.2038486546873371
S497|IGHV1-3*01|IGHD4-17*01|IGHJ5*01	V1-3*01,J5*01	0.759775829211682
S497|IGHV1-3*01|IGHD4-17*01|IGHJ5*01	V1-3*01,J5*02	0.1686776388725882
S497|IGHV1-3*01|IGHD4-17*01|IGHJ5*01	V1-3*01,J?	0.06809461932088225
S459|IGHV1-3*01|IGHD2-8*01|IGHJ3*01	V1-3*01,J3*02	0.05027253802158743
S459|IGHV1-3*01|IGHD2-8*01|IGHJ3*01	V1-3*01,J6*02	0.9144074332122283
S459|IGHV1-3*01|IGHD2-8*01|IGHJ3*01	V1-3*01,J?	0.03181553842437705
S488|IGHV1-3*01|IGHD3-9*01|IGHJ2*01	V1-3*01,J2*01	0.9994740634403576
S413|IGHV1-24*01|IGHD7-27*01|IGHJ5*01	V1-24*01,J5*01	0.6518912840910026
S413|IGHV1-24*01|IGHD7-27*01|IGHJ5*01	V1-24*01,J5*02	0.3480862441509051
S467|IGHV1-3*01|IGHD3-10*01|IGHJ5*01	V1-3*01,J5*01	0.7150348988334285
S467|IGHV1-3*01|IGHD3-10*01|IGHJ5*01	V1-3*01,J5*02	0.1973326213708415
S467|IGHV1-3*01|IGHD3-10*01|IGHJ5*01	V1-3*01,J?	0.08252708703259129
S492|IGHV1-3*01|IGHD3-9*01|IGHJ6*01	V1-3*01,J6*01	0.9956023454925176
S494|IGHV1-3*01|IGHD4-17*01|IGHJ2*01	V1-46*01,J2*01	0.421680564480051
S494|IGHV1-3*01|IGHD4-17*01|IGHJ2*01	V1-58*02,J5*01	0.5770360718552594
S500|IGHV1-3*01|IGHD4-4*01|IGHJ2*01	V1-3,J2*01	0.9998724698585491
S528|IGHV1-3*01|IGHD6-13*01|IGHJ6*01	V1-3*01,J6*01	0.9975883917036938
S518|IGHV1-3*01|IGHD5-5*01|IGHJ2*01	V1-3*01,J4*01	0.1950200589452529
S518|IGHV1-3*01|IGHD5-5*01|IGHJ2*01	V1-3*01,J4*03	0.3450684882481135
S518|IGHV1-3*01|IGHD5-5*01|IGHJ2*01	V1-3*01,J5*01	0.4598755832863474
S489|IGHV1-3*01|IGHD3-9*01|IGHJ3*01	V1-3*01,J3*01	0.9999879830221596
S535|IGHV1-3*01|IGHD6-25*01|IGHJ1*01	V1-3*01,J1*01	0.999278691586551
S490|IGHV1-3*01|IGHD3-9*01|IGHJ4*01	V1-3*01,J4*02	0.953745828681889
S490|IGHV1-3*01|IGHD3-9*01|IGHJ4*01	V1-3*01,J?	0.04545155191763948
S549|IGHV1-3*01|IGHD7-27*01|IGHJ3*01	V1-3*01,J3*01	0.9999969704563012
S510|IGHV1-3*01|IGHD5-12*01|IGHJ6*01	V1-3*01,J6*01	0.9979514517408036
S534|IGHV1-3*01|IGHD6-19*01|IGHJ6*01	V1-3*01,J6*01	0.9971031612707002
S525|IGHV1-3*01|IGHD6-13*01|IGHJ3*01	V1-3*01,J3*01	0.7889466119622635
S525|IGHV1-3*01|IGHD6-13*01|IGHJ3*01	V1-3*01,J3*02	0.2108794945989566
S533|IGHV1-3*01|IGHD6-19*01|IGHJ5*01	V1-3*01,J4*01	0.07961994438883954
S533|IGHV1-3*01|IGHD6-19*01|IGHJ5*01	V1-3*01,J4*03	0.03652875064167491
S533|IGHV1-3*01|IGHD6-19*01|IGHJ5*01	V1-3*01,J5*01	0.04324836815588055
S533|IGHV1-3*01|IGHD6-19*01|IGHJ5*01	V1-3*01,J5*02	0.01414066590341948
S533|IGHV1-3*01|IGHD6-19*01|IGHJ5*01	V1-3*01,J?	0.7898248473396597
S533|IGHV1-3*01|IGHD6-19*01|IGHJ5*01	V1-3,J5*01	0.01492213056238739
S533|IGHV1-3*01|IGHD6-19*01|IGHJ5*01	V1-3,J5*02	0.01495739823598742
S517|IGHV1-3*01|IGHD5-5*01|IGHJ1*01	V1-3*01,J1*01	0.9994766834738522
S522|IGHV1-3*01|IGHD5-5*01|IGHJ6*01	V1-3*01,J6*01	0.9912143449513695
S487|IGHV1-3*01|IGHD3-9*01|IGHJ1*01	V1-3*01,J1*01	0.9624014930754109
S487|IGHV1-3*01|IGHD3-9*01|IGHJ1*01	V1-3*01,J4*01	0.01652921721999786
S487|IGHV1-3*01|IGHD3-9*01|IGHJ1*01	V1-3*01,J4*03	0.01818491111395306
S493|IGHV1-3*01|IGHD4-17*01|IGHJ1*01	V1-3*01,J1*01	0.9994066309889139
S484|IGHV1-3*01|IGHD3-3*01|IGHJ4*01	V1-3*01,J1*01	0.3122057459678267
S484|IGHV1-3*01|IGHD3-3*01|IGHJ4*01	V1-3*01,J4*01	0.516440520669364
S484|IGHV1-3*01|IGHD3-3*01|IGHJ4*01	V1-3*01,J5*01	0.1613029809278003
S548|IGHV1-3*01|IGHD7-27*01|IGHJ2*01	V1-3*01,J2*01	0.9994832895464735
S574|IGHV1-45*01|IGHD1-7*01|IGHJ4*01	V1-45*01,J1*01	0.1179295731523353
S574|IGHV1-45*01|IGHD1-7*01|IGHJ4*01	V1-45*01,J4*01	0.3927508008146441
S574|IGHV1-45*01|IGHD1-7*01|IGHJ4*01	V1-45*01,J4*03	0.4867783240755677
S566|IGHV1-45*01|IGHD1-26*01|IGHJ2*01	V1-45*01,J2*01	0.9880173715415239
S566|IGHV1-45*01|IGHD1-26*01|IGHJ2*01	V1-45*02,J2*01	0.01198262845847613
S585|IGHV1-45*01|IGHD2-2*01|IGHJ3*01	V1-45*01,J3*01	0.6844558336440407
S585|IGHV1-45*01|IGHD2-2*01|IGHJ3*01	V1-45*01,J3*02	0.3109398136181066
S606|IGHV1-45*01|IGHD3-10*01|IGHJ6*01	V1-45*01,J6*01	0.9874326215943957
S618|IGHV1-45*01|IGHD3-22*01|IGHJ6*01	V1-45*01,J6*01	0.9883658159127929
S507|IGHV1-3*01|IGHD5-12*01|IGHJ3*01	V1,J3*01	1.39728459859127
S507|IGHV1-3*01|IGHD5-12*01|IGHJ3*01	V1,J3*02	0.5005418748296327
S507|IGHV1-3*01|IGHD5-12*01|IGHJ3*01	V1-3*01,J2*01	5
S507|IGHV1-3*01|IGHD5-12*01|IGHJ3*01	V1-3*01,J3*01	1
S507|IGHV1-3*01|IGHD5-12*01|IGHJ3*01	V1-3*01,J3*02	4
S507|IGHV1-3*01|IGHD5-12*01|IGHJ3*01	V1-3*01,J5*01	2
S507|IGHV1-3*01|IGHD5-12*01|IGHJ3*01	V1-3*01,J5*02	1
S507|IGHV1-3*01|IGHD5-12*01|IGHJ3*01	V1-3*01,J6*01	2
S507|IGHV1-3*01|IGHD5-12*01|IGHJ3*01	V1-3*01,J6*02	1
S507|IGHV1-3*01|IGHD5-12*01|IGHJ3*01	V1-3*01,J6*03	1
S507|IGHV1-3*01|IGHD5-12*01|IGHJ3*01	V1-3*01,J6*04	2
S507|IGHV1-3*01|IGHD5-12*01|IGHJ3*01	V1-3*02,J3*01	1
S507|IGHV1-3*01|IGHD5-12*01|IGHJ3*01	V1-3*02,J6*03	1
S523|IGHV1-3*01|IGHD6-13*01|IGHJ1*01	V1-3*01,J1*01	0.9988027092554584
S482|IGHV1-3*01|IGHD3-3*01|IGHJ2*01	V1-3*01,J2*01	0.9999929646166751
S619|IGHV1-45*01|IGHD3-3*01|IGHJ1*01	V1-45*01,J1*01	0.9950243968326048
S569|IGHV1-45*01|IGHD1-26*01|IGHJ5*01	V1,J5*01	0.1294869154103712
S569|IGHV1-45*01|IGHD1-26*01|IGHJ5*01	V1,J5*02	0.05894057849161742
S569|IGHV1-45*01|IGHD1-26*01|IGHJ5*01	V1-38-4-01,J5*01	0.4486952744709212
S569|IGHV1-45*01|IGHD1-26*01|IGHJ5*01	V1-38-4-01,J5*02	0.328901831719105
S491|IGHV1-3*01|IGHD3-9*01|IGHJ5*01	V1-3*01,J5*01	0.8204712747704784
S491|IGHV1-3*01|IGHD3-9*01|IGHJ5*01	V1-3*01,J5*02	0.1461735888978348
S491|IGHV1-3*01|IGHD3-9*01|IGHJ5*01	V1-3*01,J?	0.02310203347263044
S503|IGHV1-3*01|IGHD4-4*01|IGHJ5*01	V1-3*01,J5*01	0.2769099883308944
S503|IGHV1-3*01|IGHD4-4*01|IGHJ5*01	V1-3*01,J5*02	0.6044730366042501
S503|IGHV1-3*01|IGHD4-4*01|IGHJ5*01	V1-3*01,J?	0.1154495085563337
S532|IGHV1-3*01|IGHD6-19*01|IGHJ4*01	V1-3*01,J4*01	0.3209677211937117
S532|IGHV1-3*01|IGHD6-19*01|IGHJ4*01	V1-3*01,J4*02	0.3908566196771622
S532|IGHV1-3*01|IGHD6-19*01|IGHJ4*01	V1-3*01,J4*03	0.2604154927921548
S532|IGHV1-3*01|IGHD6-19*01|IGHJ4*01	V1-3*01,J?	0.02619510604787068
S508|IGHV1-3*01|IGHD5-12*01|IGHJ4*01	V1-3*01,J4*01	0.5712439646391005
S508|IGHV1-3*01|IGHD5-12*01|IGHJ4*01	V1-3*01,J4*02	0.1018352799385069
S508|IGHV1-3*01|IGHD5-12*01|IGHJ4*01	V1-3*01,J4*03	0.3068542543464488
S508|IGHV1-3*01|IGHD5-12*01|IGHJ4*01	V1-3*01,J?	0.02001299242344484
S581|IGHV1-45*01|IGHD2-15*01|IGHJ5*01	V1-45*01,J5*01	0.5389034441225543
S581|IGHV1-45*01|IGHD2-15*01|IGHJ5*01	V1-45*01,J5*02	0.4574615220383495
S505|IGHV1-3*01|IGHD5-12*01|IGHJ1*01	V1-3*01,J1*01	0.9998556347712395
S499|IGHV1-3*01|IGHD4-4*01|IGHJ1*01	V1-3*01,J4*01	0.1312646245153979
S499|IGHV1-3*01|IGHD4-4*01|IGHJ1*01	V1-3*01,J4*02	0.7001168779416724
S499|IGHV1-3*01|IGHD4-4*01|IGHJ1*01	V1-3*01,J4*03	0.1053867570461551
S499|IGHV1-3*01|IGHD4-4*01|IGHJ1*01	V1-3*01,J5*02	0.05058883070497799
S595|IGHV1-45*01|IGHD2-8*01|IGHJ1*01	V1-45*01,J1*01	0.9892314790576355
S595|IGHV1-45*01|IGHD2-8*01|IGHJ1*01	V1-45*02,J1*01	0.01076852094236447
S613|IGHV1-45*01|IGHD3-22*01|IGHJ1*01	V1-38-4*01,J1*01	0.0280832473067888
S613|IGHV1-45*01|IGHD3-22*01|IGHJ1*01	V1-38-4-01,J1*01	0.9687993573524543
S590|IGHV1-45*01|IGHD2-21*01|IGHJ2*01	V1-45*01,J2*01	0.9880257083487919
S590|IGHV1-45*01|IGHD2-21*01|IGHJ2*01	V1-45*02,J2*01	0.01197423572270679
S504|IGHV1-3*01|IGHD4-4*01|IGHJ6*01	V1-3*01,J6*01	0.9982820796601081
S547|IGHV1-3*01|IGHD7-27*01|IGHJ1*01	V1,J1*01	0.167816709787291
S547|IGHV1-3*01|IGHD7-27*01|IGHJ1*01	V1-45*02,J1*01	0.4846734443528744
S547|IGHV1-3*01|IGHD7-27*01|IGHJ1*01	V1-45-02,J1*01	0.3464778599216307
S638|IGHV1-45*01|IGHD4-4*01|IGHJ2*01	V1-45*01,J2*01	0.991653159187162
S555|IGHV1-45*01|IGHD1-1*01|IGHJ3*01	V1-45*01,J3*01	0.6923383901910931
S555|IGHV1-45*01|IGHD1-1*01|IGHJ3*01	V1-45*01,J3*02	0.2973519855962468
S592|IGHV1-45*01|IGHD2-21*01|IGHJ4*01	V1-45*01,J1*01	0.5143327564740515
S592|IGHV1-45*01|IGHD2-21*01|IGHJ4*01	V1-45*01,J4*01	0.2870666553815689
S592|IGHV1-45*01|IGHD2-21*01|IGHJ4*01	V1-45*01,J4*03	0.1778681880483057
S592|IGHV1-45*01|IGHD2-21*01|IGHJ4*01	V1-45*01,J5*01	0.01919896181477887
S550|IGHV1-3*01|IGHD7-27*01|IGHJ4*01	V1-3*01,J1*01	1
S550|IGHV1-3*01|IGHD7-27*01|IGHJ4*01	V1-3*01,J2*01	2
S550|IGHV1-3*01|IGHD7-27*01|IGHJ4*01	V1-3*01,J4*01	1
S550|IGHV1-3*01|IGHD7-27*01|IGHJ4*01	V1-3*01,J5*01	6.999999999999999
S550|IGHV1-3*01|IGHD7-27*01|IGHJ4*01	V1-3*01,J5*02	3
S550|IGHV1-3*01|IGHD7-27*01|IGHJ4*01	V1-3*01,J6*02	0.179867818904241
S542|IGHV1-3*01|IGHD6-6*01|IGHJ2*01	V1-3*01,J1*01	1
S542|IGHV1-3*01|IGHD6-6*01|IGHJ2*01	V1-3*01,J2*01	1
S542|IGHV1-3*01|IGHD6-6*01|IGHJ2*01	V1-3*01,J4*01	1
S542|IGHV1-3*01|IGHD6-6*01|IGHJ2*01	V1-3*01,J5*01	1
S542|IGHV1-3*01|IGHD6-6*01|IGHJ2*01	V1-3*01,J6*04	2
S542|IGHV1-3*01|IGHD6-6*01|IGHJ2*01	V1-3*02,J1*01	1
S542|IGHV1-3*01|IGHD6-6*01|IGHJ2*01	V1-3*02,J4*01	0.09660667518874244
S542|IGHV1-3*01|IGHD6-6*01|IGHJ2*01	V1-3*02,J5*01	3.244115446419214
S542|IGHV1-3*01|IGHD6-6*01|IGHJ2*01	V1-3*02,J6*02	1
S542|IGHV1-3*01|IGHD6-6*01|IGHJ2*01	V1-3*02,J6*04	0.0264134353822538
S542|IGHV1-3*01|IGHD6-6*01|IGHJ2*01	V1-3,J1*01	4
S542|IGHV1-3*01|IGHD6-6*01|IGHJ2*01	V1-3,J4*02	0.413427043472498
S542|IGHV1-3*01|IGHD6-6*01|IGHJ2*01	V1-3,J4*03	1.525734430110465
S542|IGHV1-3*01|IGHD6-6*01|IGHJ2*01	V1-3,J5*01	4
S542|IGHV1-3*01|IGHD6-6*01|IGHJ2*01	V1-3,J6*02	3
S542|IGHV1-3*01|IGHD6-6*01|IGHJ2*01	V1-3,J6*04	0.05280010741849093
S546|IGHV1-3*01|IGHD6-6*01|IGHJ6*01	V1,J6*01	0.9983995645124146
S647|IGHV1-45*01|IGHD5-12*01|IGHJ5*01	V1-45*01,J5*01	0.674699756373915
S647|IGHV1-45*01|IGHD5-12*01|IGHJ5*01	V1-45*01,J5*02	0.3222215349433644
S607|IGHV1-45*01|IGHD3-16*01|IGHJ1*01	V1-45*01,J1*01	0.9736364239809553
S607|IGHV1-45*01|IGHD3-16*01|IGHJ1*01	V1-45*02,J1*01	0.01154736805250607
S496|IGHV1-3*01|IGHD4-17*01|IGHJ4*01	V1-3*01,J1*01	0.1678752242648284
S496|IGHV1-3*01|IGHD4-17*01|IGHJ4*01	V1-3*01,J4*01	0.479149912267724
S496|IGHV1-3*01|IGHD4-17*01|IGHJ4*01	V1-3*01,J5*01	0.01893352526359708
S496|IGHV1-3*01|IGHD4-17*01|IGHJ4*01	V1-3*01,J?	0.3338796997679961
S567|IGHV1-45*01|IGHD1-26*01|IGHJ3*01	V1-45*01,J3*01	0.9999229098432524
S512|IGHV1-3*01|IGHD5-18*01|IGHJ2*01	V1-3*01,J2*01	0.9996489032533508
S625|IGHV1-45*01|IGHD3-9*01|IGHJ1*01	V1,J1*01	0.9968399314744313
S604|IGHV1-45*01|IGHD3-10*01|IGHJ4*01	V1-45*01,J1*01	0.1402476921343966
S604|IGHV1-45*01|IGHD3-10*01|IGHJ4*01	V1-45*01,J4*01	0.1966034272066646
S604|IGHV1-45*01|IGHD3-10*01|IGHJ4*01	V1-45*01,J4*02	0.183048110598279
S604|IGHV1-45*01|IGHD3-10*01|IGHJ4*01	V1-45*01,J4*03	0.1837224629510955
S604|IGHV1-45*01|IGHD3-10*01|IGHJ4*01	V1-45*01,J5*01	0.06227740490963693
S604|IGHV1-45*01|IGHD3-10*01|IGHJ4*01	V1-45*01,J?	0.2259010818698243
S516|IGHV1-3*01|IGHD5-18*01|IGHJ6*01	V1-3*01,J6*01	0.9964292283167485
S616|IGHV1-45*01|IGHD3-22*01|IGHJ4*01	V1-45*01,J1*01	0.300896225644037
S616|IGHV1-45*01|IGHD3-22*01|IGHJ4*01	V1-45*01,J4*01	0.5105653050448719
S616|IGHV1-45*01|IGHD3-22*01|IGHJ4*01	V1-45*01,J4*03	0.1464703666259397
S616|IGHV1-45*01|IGHD3-22*01|IGHJ4*01	V1-45*01,J?	0.03432619580732797
S506|IGHV1-3*01|IGHD5-12*01|IGHJ2*01	V1-3*01,J2*01	0.9992905865087444
S529|IGHV1-3*01|IGHD6-19*01|IGHJ1*01	V1-3,J1*01	0.9980032562206479
S610|IGHV1-45*01|IGHD3-16*01|IGHJ4*01	V1-45*02,J4*01	0.1612343554497587
S610|IGHV1-45*01|IGHD3-16*01|IGHJ4*01	V1-45*02,J4*02	0.4479629467425972
S610|IGHV1-45*01|IGHD3-16*01|IGHJ4*01	V1-45*02,J4*03	0.2530752229174274
S610|IGHV1-45*01|IGHD3-16*01|IGHJ4*01	V1-45*02,J5*01	0.1216283078271524
S610|IGHV1-45*01|IGHD3-16*01|IGHJ4*01	V1-45*02,J?	0.01538592829837756
S612|IGHV1-45*01|IGHD3-16*01|IGHJ6*01	V1-45*01,J6*01	0.9920524365362986
S472|IGHV1-3*01|IGHD3-16*01|IGHJ4*01	V1-3*01,J1*01	0.07631503917443321
S472|IGHV1-3*01|IGHD3-16*01|IGHJ4*01	V1-3*01,J4*01	0.4089057567781861
S472|IGHV1-3*01|IGHD3-16*01|IGHJ4*01	V1-3*01,J4*02	0.1544373855865748
S472|IGHV1-3*01|IGHD3-16*01|IGHJ4*01	V1-3*01,J4*03	0.1538568235408913
S472|IGHV1-3*01|IGHD3-16*01|IGHJ4*01	V1-3*01,J5*01	0.03493832706148092
S472|IGHV1-3*01|IGHD3-16*01|IGHJ4*01	V1-3*01,J?	0.1709530656149323
S536|IGHV1-3*01|IGHD6-25*01|IGHJ2*01	V1-3*01,J2*01	0.999512206907612
S509|IGHV1-3*01|IGHD5-12*01|IGHJ5*01	V1-3*02,J5*01	0.3041627633352214
S509|IGHV1-3*01|IGHD5-12*01|IGHJ5*01	V1-3*02,J5*02	0.3394760560311136
S509|IGHV1-3*01|IGHD5-12*01|IGHJ5*01	V1-3,J5*01	0.2046857016188803
S509|IGHV1-3*01|IGHD5-12*01|IGHJ5*01	V1-3,J5*02	0.1516496491560462
S537|IGHV1-3*01|IGHD6-25*01|IGHJ3*01	V1-3*01,J3*01	0.7256721534243554
S537|IGHV1-3*01|IGHD6-25*01|IGHJ3*01	V1-3*01,J3*02	0.2741806131716222
S630|IGHV1-45*01|IGHD3-9*01|IGHJ6*01	V1-45*01,J6*01	0.9989511453581787
S540|IGHV1-3*01|IGHD6-25*01|IGHJ6*01	V1-3*01,J6*01	0.9969946976114928
S521|IGHV1-3*01|IGHD5-5*01|IGHJ5*01	V1-3*01,J5*01	0.8728916682642061
S521|IGHV1-3*01|IGHD5-5*01|IGHJ5*01	V1-3*01,J5*02	0.1267029860109385
S614|IGHV1-45*01|IGHD3-22*01|IGHJ2*01	V1-45*01,J?	0.9871614161954629
S593|IGHV1-45*01|IGHD2-21*01|IGHJ5*01	V1-45*01,J5*01	0.7613944064882699
S593|IGHV1-45*01|IGHD2-21*01|IGHJ5*01	V1-45*01,J5*02	0.1424427272240218
S593|IGHV1-45*01|IGHD2-21*01|IGHJ5*01	V1-45*01,J?	0.08814774978047595
S527|IGHV1-3*01|IGHD6-13*01|IGHJ5*01	V1-3*01,J5*01	0.5050624179773263
S527|IGHV1-3*01|IGHD6-13*01|IGHJ5*01	V1-3*01,J5*02	0.4945583333343249
S553|IGHV1-45*01|IGHD1-1*01|IGHJ1*01	V1-45*01,J1*01	0.9906062816279796
S502|IGHV1-3*01|IGHD4-4*01|IGHJ4*01	V1-3*01,J1*01	0.2100300396639686
S502|IGHV1-3*01|IGHD4-4*01|IGHJ4*01	V1-3*01,J4*01	0.5491118544265069
S502|IGHV1-3*01|IGHD4-4*01|IGHJ4*01	V1-3*01,J4*02	0.1112415512422383
S502|IGHV1-3*01|IGHD4-4*01|IGHJ4*01	V1-3*01,J4*03	0.1111592057015528
S502|IGHV1-3*01|IGHD4-4*01|IGHJ4*01	V1-3*01,J5*01	0.01792833099211643
S635|IGHV1-45*01|IGHD4-17*01|IGHJ5*01	V1-45*01,J5*01	0.34731749972929
S635|IGHV1-45*01|IGHD4-17*01|IGHJ5*01	V1-45*01,J5*02	0.2381430860671024
S635|IGHV1-45*01|IGHD4-17*01|IGHJ5*01	V1-45*01,J?	0.4014388727564526
S589|IGHV1-45*01|IGHD2-21*01|IGHJ1*01	V1-45*01,J4*02	0.5745118153774681
S589|IGHV1-45*01|IGHD2-21*01|IGHJ1*01	V1-45*01,J4*03	0.374086445429704
S589|IGHV1-45*01|IGHD2-21*01|IGHJ1*01	V1-45*02,J4*02	0.04292293889703717
S624|IGHV1-45*01|IGHD3-3*01|IGHJ6*01	V1-45*01,J6*01	0.9642284091346403
S624|IGHV1-45*01|IGHD3-3*01|IGHJ6*01	V1-45*02,J6*01	0.03406989258292101
S514|IGHV1-3*01|IGHD5-18*01|IGHJ4*01	V1-3*01,J1*01	0.1237032983223798
S514|IGHV1-3*01|IGHD5-18*01|IGHJ4*01	V1-3*01,J4*01	0.3249147003032251
S514|IGHV1-3*01|IGHD5-18*01|IGHJ4*01	V1-3*01,J4*02	0.1612810089591848
S514|IGHV1-3*01|IGHD5-18*01|IGHJ4*01	V1-3*01,J4*03	0.1413377467795134
S514|IGHV1-3*01|IGHD5-18*01|IGHJ4*01	V1-3*01,J5*01	0.05689071762797734
S514|IGHV1-3*01|IGHD5-18*01|IGHJ4*01	V1-3*01,J?	0.1879258773365915
S495|IGHV1-3*01|IGHD4-17*01|IGHJ3*01	V1-3*01,J3*01	1
S495|IGHV1-3*01|IGHD4-17*01|IGHJ3*01	V1-3*01,J3*02	5
S495|IGHV1-3*01|IGHD4-17*01|IGHJ3*01	V1-3*01,J?	0.01885919234592908
S495|IGHV1-3*01|IGHD4-17*01|IGHJ3*01	V1-3*02,J3*01	2
S495|IGHV1-3*01|IGHD4-17*01|IGHJ3*01	V1-3*02,J3*02	0.05617802843108074
S495|IGHV1-3*01|IGHD4-17*01|IGHJ3*01	V1-3,J3*02	0.01552784855971236
S621|IGHV1-45*01|IGHD3-3*01|IGHJ3*01	V1-45*01,J3*01	0.9872667298072536
S545|IGHV1-3*01|IGHD6-6*01|IGHJ5*01	V1-3*01,J5*01	0.2127742029584018
S545|IGHV1-3*01|IGHD6-6*01|IGHJ5*01	V1-3*01,J5*02	0.7869222768311198
S596|IGHV1-45*01|IGHD2-8*01|IGHJ2*01	V1-45*01,J2*01	0.9897378047820128
S596|IGHV1-45*01|IGHD2-8*01|IGHJ2*01	V1-45*02,J2*01	0.01026217515572904
S511|IGHV1-3*01|IGHD5-18*01|IGHJ1*01	V1-3*01,J1*01	0.9992654570871894
S556|IGHV1-45*01|IGHD1-1*01|IGHJ4*01	V1-45*02,J4*01	0.7927019934676657
S556|IGHV1-45*01|IGHD1-1*01|IGHJ4*01	V1-45*02,J4*02	0.110831561734408
S556|IGHV1-45*01|IGHD1-1*01|IGHJ4*01	V1-45*02,J4*03	0.03326561041862369
S556|IGHV1-45*01|IGHD1-1*01|IGHJ4*01	V1-45*02,J?	0.06320083437930268
S632|IGHV1-45*01|IGHD4-17*01|IGHJ2*01	V1-45*01,J2*01	0.9242924427919584
S632|IGHV1-45*01|IGHD4-17*01|IGHJ2*01	V1-45*02,J2*01	0.07570743108112449
S656|IGHV1-45*01|IGHD5-5*01|IGHJ2*01	V1-45*01,J2*01	0.9938918684632635
S578|IGHV1-45*01|IGHD2-15*01|IGHJ2*01	V1-38-4-01,J2*01	0.9960757129576107
S580|IGHV1-45*01|IGHD2-15*01|IGHJ4*01	V1-45*01,J1*01	0.3336495058286201
S580|IGHV1-45*01|IGHD2-15*01|IGHJ4*01	V1-45*01,J4*01	0.03995486705606992
S580|IGHV1-45*01|IGHD2-15*01|IGHJ4*01	V1-45*01,J?	0.6170965520352941
S538|IGHV1-3*01|IGHD6-25*01|IGHJ4*01	V1-3*01,J1*01	0.01635404091026657
S538|IGHV1-3*01|IGHD6-25*01|IGHJ4*01	V1-3*01,J4*01	0.3784132860322825
S538|IGHV1-3*01|IGHD6-25*01|IGHJ4*01	V1-3*01,J4*02	0.2593927989849087
S538|IGHV1-3*01|IGHD6-25*01|IGHJ4*01	V1-3*01,J4*03	0.2503959839141305
S538|IGHV1-3*01|IGHD6-25*01|IGHJ4*01	V1-3*01,J?	0.09499933312635141
S560|IGHV1-45*01|IGHD1-20*01|IGHJ2*01	V1,J2*01	0.4488709314923248
S560|IGHV1-45*01|IGHD1-20*01|IGHJ2*01	V1-38-4-01,J2*01	0.01352107559096451
S560|IGHV1-45*01|IGHD1-20*01|IGHJ2*01	V1-45-02,J2*01	0.5303548694706873
S539|IGHV1-3*01|IGHD6-25*01|IGHJ5*01	V1-3*01,J5*01	0.7647074524323999
S539|IGHV1-3*01|IGHD6-25*01|IGHJ5*01	V1-3*01,J5*02	0.2335535920486186
S629|IGHV1-45*01|IGHD3-9*01|IGHJ5*01	V1-45*01,J5*01	0.6506932107897836
S629|IGHV1-45*01|IGHD3-9*01|IGHJ5*01	V1-45*01,J5*02	0.3390167408022625
S620|IGHV1-45*01|IGHD3-3*01|IGHJ2*01	V1-45*01,J2*01	0.9999984285233717
S662|IGHV1-45*01|IGHD6-13*01|IGHJ2*01	V1-45*01,J2*01	0.9918804672459107
S513|IGHV1-3*01|IGHD5-18*01|IGHJ3*01	V1-3*01,J3*01	0.7129988338470233
S513|IGHV1-3*01|IGHD5-18*01|IGHJ3*01	V1-3*01,J3*02	0.2866162747119975
S559|IGHV1-45*01|IGHD1-20*01|IGHJ1*01	V1-45*01,J1*01	0.8959319058916253
S559|IGHV1-45*01|IGHD1-20*01|IGHJ1*01	V1-45*01,J5*02	0.1016048734541693
S526|IGHV1-3*01|IGHD6-13*01|IGHJ4*01	V1-3*01,J1*01	0.0448141815682157
S526|IGHV1-3*01|IGHD6-13*01|IGHJ4*01	V1-3*01,J4*01	0.6808019091343691
S526|IGHV1-3*01|IGHD6-13*01|IGHJ4*01	V1-3*01,J4*02	0.1152618902301289
S526|IGHV1-3*01|IGHD6-13*01|IGHJ4*01	V1-3*01,J4*03	0.1453810329975685
S526|IGHV1-3*01|IGHD6-13*01|IGHJ4*01	V1-3*01,J?	0.01132068008308189
S554|IGHV1-45*01|IGHD1-1*01|IGHJ2*01	V1-45*01,J2*01	0.9894977199023655
S554|IGHV1-45*01|IGHD1-1*01|IGHJ2*01	V1-45*02,J2*01	0.01050228009763474
S571|IGHV1-45*01|IGHD1-7*01|IGHJ1*01	V1-45*01,J1*01	0.9528873580465379
S571|IGHV1-45*01|IGHD1-7*01|IGHJ1*01	V1-45*01,J5*02	0.04356452848836264
S658|IGHV1-45*01|IGHD5-5*01|IGHJ4*01	V1-45*01,J1*01	0.4960993266771023
S658|IGHV1-45*01|IGHD5-5*01|IGHJ4*01	V1-45*01,J5*01	0.4224629618822536
S658|IGHV1-45*01|IGHD5-5*01|IGHJ4*01	V1-45*01,J5*02	0.07256556431124483
S648|IGHV1-45*01|IGHD5-12*01|IGHJ6*01	V1-45*01,J6*01	0.9913932997862339
S563|IGHV1-45*01|IGHD1-20*01|IGHJ5*01	V1-45*01,J5*01	0.6840738133164013
S563|IGHV1-45*01|IGHD1-20*01|IGHJ5*01	V1-45*01,J5*02	0.3120999184166706
S634|IGHV1-45*01|IGHD4-17*01|IGHJ4*01	V1-45*01,J1*01	0.3011164600534326
S634|IGHV1-45*01|IGHD4-17*01|IGHJ4*01	V1-45*01,J4*01	0.1755150978981699
S634|IGHV1-45*01|IGHD4-17*01|IGHJ4*01	V1-45*01,J4*02	0.137012144467001
S634|IGHV1-45*01|IGHD4-17*01|IGHJ4*01	V1-45*01,J4*03	0.03616397108077336
S634|IGHV1-45*01|IGHD4-17*01|IGHJ4*01	V1-45*01,J5*01	0.05212999569609043
S634|IGHV1-45*01|IGHD4-17*01|IGHJ4*01	V1-45*01,J?	0.2978865553661946
S663|IGHV1-45*01|IGHD6-13*01|IGHJ3*01	V1-45*01,J3*01	0.7273861694000512
S663|IGHV1-45*01|IGHD6-13*01|IGHJ3*01	V1-45*01,J3*02	0.2656875897318661
S564|IGHV1-45*01|IGHD1-20*01|IGHJ6*01	V1-45*02,J6*01	0.9997368204591522
S598|IGHV1-45*01|IGHD2-8*01|IGHJ4*01	V1-45*01,J1*01	0.3156386648388528
S598|IGHV1-45*01|IGHD2-8*01|IGHJ4*01	V1-45*01,J4*01	0.5918458352896688
S598|IGHV1-45*01|IGHD2-8*01|IGHJ4*01	V1-45*01,J5*01	0.07372113140730771
S598|IGHV1-45*01|IGHD2-8*01|IGHJ4*01	V1-45*01,J?	0.01337071885420052
S685|IGHV1-45*01|IGHD7-27*01|IGHJ1*01	V1-45*01,J3*01	1
S685|IGHV1-45*01|IGHD7-27*01|IGHJ1*01	V1-45*01,J3*02	1
S685|IGHV1-45*01|IGHD7-27*01|IGHJ1*01	V1-45*01,J4*02	3
S685|IGHV1-45*01|IGHD7-27*01|IGHJ1*01	V1-45*01,J5*01	4
S685|IGHV1-45*01|IGHD7-27*01|IGHJ1*01	V1-45*01,J5*02	1
S685|IGHV1-45*01|IGHD7-27*01|IGHJ1*01	V1-45*01,J6*02	4
S685|IGHV1-45*01|IGHD7-27*01|IGHJ1*01	V1-45*01,J?	4
S685|IGHV1-45*01|IGHD7-27*01|IGHJ1*01	V1-45*02,J5*02	1
S685|IGHV1-45*01|IGHD7-27*01|IGHJ1*01	V1-45*02,J6*02	1
S685|IGHV1-45*01|IGHD7-27*01|IGHJ1*01	V1-45*02,J?	1
S544|IGHV1-3*01|IGHD6-6*01|IGHJ4*01	V1-3*01,J4*01	0.5583098746263634
S544|IGHV1-3*01|IGHD6-6*01|IGHJ4*01	V1-3*01,J4*02	0.2324538051348596
S544|IGHV1-3*01|IGHD6-6*01|IGHJ4*01	V1-3*01,J4*03	0.09980698283958067
S544|IGHV1-3*01|IGHD6-6*01|IGHJ4*01	V1-3*01,J?	0.1077979026930938
S531|IGHV1-3*01|IGHD6-19*01|IGHJ3*01	V1-3*01,J3*01	0.1020950187818757
S531|IGHV1-3*01|IGHD6-19*01|IGHJ3*01	V1-3*01,J3*02	0.8978560237819256
S653|IGHV1-45*01|IGHD5-18*01|IGHJ5*01	V1-45*01,J5*01	0.8819824351117598
S653|IGHV1-45*01|IGHD5-18*01|IGHJ5*01	V1-45*01,J5*02	0.1164701820971453
S668|IGHV1-45*01|IGHD6-19*01|IGHJ2*01	V1-45*01,J1*01	3
S668|IGHV1-45*01|IGHD6-19*01|IGHJ2*01	V1-45*01,J2*01	1
S668|IGHV1-45*01|IGHD6-19*01|IGHJ2*01	V1-45*01,J3*01	6
S668|IGHV1-45*01|IGHD6-19*01|IGHJ2*01	V1-45*01,J5*01	4
S668|IGHV1-45*01|IGHD6-19*01|IGHJ2*01	V1-45*01,J6*04	3
S668|IGHV1-45*01|IGHD6-19*01|IGHJ2*01	V1-45*02,J1*01	1
S668|IGHV1-45*01|IGHD6-19*01|IGHJ2*01	V1-45*02,J2*01	3
S668|IGHV1-45*01|IGHD6-19*01|IGHJ2*01	V1-45*02,J3*01	1
S626|IGHV1-45*01|IGHD3-9*01|IGHJ2*01	V1-45*01,J2*01	0.990620647990909
S666|IGHV1-45*01|IGHD6-13*01|IGHJ6*01	V1-45*01,J6*01	0.9691363194513277
S666|IGHV1-45*01|IGHD6-13*01|IGHJ6*01	V1-45*02,J6*01	0.03035773477666437
S649|IGHV1-45*01|IGHD5-18*01|IGHJ1*01	V1-45*01,J1*01	0.996947795669851
S519|IGHV1-3*01|IGHD5-5*01|IGHJ3*01	V1-3*01,J3*01	0.731311528344491
S519|IGHV1-3*01|IGHD5-5*01|IGHJ3*01	V1-3*01,J3*02	0.2682876607619746
S572|IGHV1-45*01|IGHD1-7*01|IGHJ2*01	V1-45*01,J2*01	0.9956204228613356
S558|IGHV1-45*01|IGHD1-1*01|IGHJ6*01	V1-45*01,J6*01	0.9942968134736809
S651|IGHV1-45*01|IGHD5-18*01|IGHJ3*01	V1-45*02,J2*01	1
S651|IGHV1-45*01|IGHD5-18*01|IGHJ3*01	V1-45*02,J4*02	4
S651|IGHV1-45*01|IGHD5-18*01|IGHJ3*01	V1-45*02,J4*03	2
S651|IGHV1-45*01|IGHD5-18*01|IGHJ3*01	V1-45*02,J5*01	2
S651|IGHV1-45*01|IGHD5-18*01|IGHJ3*01	V1-45*02,J5*02	1
S651|IGHV1-45*01|IGHD5-18*01|IGHJ3*01	V1-45*02,J6*02	10
S651|IGHV1-45*01|IGHD5-18*01|IGHJ3*01	V1-45*02,J6*04	6.999999999999999
S651|IGHV1-45*01|IGHD5-18*01|IGHJ3*01	V1-45*02,J?	1
S530|IGHV1-3*01|IGHD6-19*01|IGHJ2*01	V1-3*01,J2*01	0.9993678945732405
S652|IGHV1-45*01|IGHD5-18*01|IGHJ4*01	V1-45*01,J1*01	0.2923229653357584
S652|IGHV1-45*01|IGHD5-18*01|IGHJ4*01	V1-45*01,J4*01	0.04505087662648413
S652|IGHV1-45*01|IGHD5-18*01|IGHJ4*01	V1-45*01,J4*02	0.02305681441216455
S652|IGHV1-45*01|IGHD5-18*01|IGHJ4*01	V1-45*01,J4*03	0.023291152815002
S652|IGHV1-45*01|IGHD5-18*01|IGHJ4*01	V1-45*01,J5*01	0.5798758641077606
S652|IGHV1-45*01|IGHD5-18*01|IGHJ4*01	V1-45*01,J5*02	0.03304935508750712
S573|IGHV1-45*01|IGHD1-7*01|IGHJ3*01	V1-45*01,J3*01	0.7218060084366111
S573|IGHV1-45*01|IGHD1-7*01|IGHJ3*01	V1-45*01,J3*02	0.2666054887352826
S579|IGHV1-45*01|IGHD2-15*01|IGHJ3*01	V1-45*01,J3*01	0.6543462892558491
S579|IGHV1-45*01|IGHD2-15*01|IGHJ3*01	V1-45*01,J3*02	0.3402776544810161
S597|IGHV1-45*01|IGHD2-8*01|IGHJ3*01	V1-45*01,J3*01	0.7663440806820471
S597|IGHV1-45*01|IGHD2-8*01|IGHJ3*01	V1-45*01,J3*02	0.2250486197762127
S664|IGHV1-45*01|IGHD6-13*01|IGHJ4*01	V1-45*01,J1*01	0.02946777683106601
S664|IGHV1-45*01|IGHD6-13*01|IGHJ4*01	V1-45*01,J4*01	0.6220490388192998
S664|IGHV1-45*01|IGHD6-13*01|IGHJ4*01	V1-45*01,J4*02	0.1927218595514733
S664|IGHV1-45*01|IGHD6-13*01|IGHJ4*01	V1-45*01,J4*03	0.09686389313733509
S664|IGHV1-45*01|IGHD6-13*01|IGHJ4*01	V1-45*01,J?	0.05292571233443508
S646|IGHV1-45*01|IGHD5-12*01|IGHJ4*01	V1-45*01,J1*01	0.02559390842205565
S646|IGHV1-45*01|IGHD5-12*01|IGHJ4*01	V1-45*01,J4*01	0.4574987563544744
S646|IGHV1-45*01|IGHD5-12*01|IGHJ4*01	V1-45*01,J4*02	0.304069960018812
S646|IGHV1-45*01|IGHD5-12*01|IGHJ4*01	V1-45*01,J4*03	0.1977631837470925
S587|IGHV1-45*01|IGHD2-2*01|IGHJ5*01	V1-45*01,J5*01	0.6642299727473938
S587|IGHV1-45*01|IGHD2-2*01|IGHJ5*01	V1-45*01,J5*02	0.3275609448215182
S642|IGHV1-45*01|IGHD4-4*01|IGHJ6*01	V1-45*02,J1*01	1
S661|IGHV1-45*01|IGHD6-13*01|IGHJ1*01	V1-45*01,J1*01	0.9999836092832129
S594|IGHV1-45*01|IGHD2-21*01|IGHJ6*01	V1-45*01,J6*01	0.9945793254281271
S582|IGHV1-45*01|IGHD2-15*01|IGHJ6*01	V1-45*01,J6*01	0.9936280454180891
S588|IGHV1-45*01|IGHD2-2*01|IGHJ6*01	V1-45*01,J6*01	0.9930587253430784
S657|IGHV1-45*01|IGHD5-5*01|IGHJ3*01	V1,J3*01	0.08540954910825339
S657|IGHV1-45*01|IGHD5-5*01|IGHJ3*01	V1,J3*02	0.03379051791834125
S657|IGHV1-45*01|IGHD5-5*01|IGHJ3*01	V1-38-4*01,J3*01	0.03714281301080783
S657|IGHV1-45*01|IGHD5-5*01|IGHJ3*01	V1-38-4*01,J3*02	0.01930759214334994
S657|IGHV1-45*01|IGHD5-5*01|IGHJ3*01	V1-38-4-01,J3*01	0.5519542305456402
S657|IGHV1-45*01|IGHD5-5*01|IGHJ3*01	V1-38-4-01,J3*02	0.2273040571059023
S657|IGHV1-45*01|IGHD5-5*01|IGHJ3*01	V1-45-02,J3*01	0.02468603336694452
S591|IGHV1-45*01|IGHD2-21*01|IGHJ3*01	V1-45*01,J3*01	0.6903072865907699
S591|IGHV1-45*01|IGHD2-21*01|IGHJ3*01	V1-45*01,J3*02	0.2993423072754439
S600|IGHV1-45*01|IGHD2-8*01|IGHJ6*01	V1-45*01,J1*01	5
S600|IGHV1-45*01|IGHD2-8*01|IGHJ6*01	V1-45*01,J2*01	6.999999999999999
S600|IGHV1-45*01|IGHD2-8*01|IGHJ6*01	V1-45*01,J3*01	5.177362666628732
S600|IGHV1-45*01|IGHD2-8*01|IGHJ6*01	V1-45*01,J5*01	5
S600|IGHV1-45*01|IGHD2-8*01|IGHJ6*01	V1-45*01,J6*01	1
S600|IGHV1-45*01|IGHD2-8*01|IGHJ6*01	V1-45*01,J6*02	5
S600|IGHV1-45*01|IGHD2-8*01|IGHJ6*01	V1-45*01,J6*03	1
S600|IGHV1-45*01|IGHD2-8*01|IGHJ6*01	V1-45*01,J6*04	10
S600|IGHV1-45*01|IGHD2-8*01|IGHJ6*01	V1-45*01,J?	4
S600|IGHV1-45*01|IGHD2-8*01|IGHJ6*01	V1-45*02,J2*01	1
S600|IGHV1-45*01|IGHD2-8*01|IGHJ6*01	V1-45*02,J6*01	4
S600|IGHV1-45*01|IGHD2-8*01|IGHJ6*01	V1-45*02,J6*02	1
S631|IGHV1-45*01|IGHD4-17*01|IGHJ1*01	V1-45*01,J1*01	0.9969056150810721
S576|IGHV1-45*01|IGHD1-7*01|IGHJ6*01	V1-45*01,J6*01	0.7814665450353133
S576|IGHV1-45*01|IGHD1-7*01|IGHJ6*01	V1-45*01,J6*02	0.01669994151755818
S576|IGHV1-45*01|IGHD1-7*01|IGHJ6*01	V1-45*01,J6*04	0.1944984205269369
S639|IGHV1-45*01|IGHD4-4*01|IGHJ3*01	V1-45*02,J1*01	1
S639|IGHV1-45*01|IGHD4-4*01|IGHJ3*01	V1-45*02,J6*02	1
S639|IGHV1-45*01|IGHD4-4*01|IGHJ3*01	V1-45*02,J6*03	1
S639|IGHV1-45*01|IGHD4-4*01|IGHJ3*01	V1-45*02,J6*04	6.999999999999999
S667|IGHV1-45*01|IGHD6-19*01|IGHJ1*01	V1-45*01,J1*01	0.9965819118021155
S575|IGHV1-45*01|IGHD1-7*01|IGHJ5*01	V1-45*01,J5*01	0.641144112470374
S575|IGHV1-45*01|IGHD1-7*01|IGHJ5*01	V1-45*01,J5*02	0.3480273073264297
S565|IGHV1-45*01|IGHD1-26*01|IGHJ1*01	V1-45*01,J1*01	0.9850529842418138
S565|IGHV1-45*01|IGHD1-26*01|IGHJ1*01	V1-45*02,J1*01	0.0130190113279297
S586|IGHV1-45*01|IGHD2-2*01|IGHJ4*01	V1,J1*01	0.2334307418421442
S586|IGHV1-45*01|IGHD2-2*01|IGHJ4*01	V1,J4*01	0.4455430657873262
S586|IGHV1-45*01|IGHD2-2*01|IGHJ4*01	V1,J4*03	0.1722043873506517
S586|IGHV1-45*01|IGHD2-2*01|IGHJ4*01	V1,J5*01	0.02400267671415821
S586|IGHV1-45*01|IGHD2-2*01|IGHJ4*01	V1-45-02,J4*01	0.1185027244010092
S608|IGHV1-45*01|IGHD3-16*01|IGHJ2*01	V1-45*01,J2*01	0.9870292193993851
S608|IGHV1-45*01|IGHD3-16*01|IGHJ2*01	V1-45*02,J2*01	0.01297078060061501
S599|IGHV1-45*01|IGHD2-8*01|IGHJ5*01	V1-45*01,J5*01	0.9754200152295962
S599|IGHV1-45*01|IGHD2-8*01|IGHJ5*01	V1-45*01,J5*02	0.02351011755521775
S551|IGHV1-3*01|IGHD7-27*01|IGHJ5*01	V1-3*01,J5*01	0.978911614916081
S551|IGHV1-3*01|IGHD7-27*01|IGHJ5*01	V1-3*01,J5*02	0.02071985606037292
S617|IGHV1-45*01|IGHD3-22*01|IGHJ5*01	V1-45*01,J1*01	5
S617|IGHV1-45*01|IGHD3-22*01|IGHJ5*01	V1-45*01,J3*01	2
S617|IGHV1-45*01|IGHD3-22*01|IGHJ5*01	V1-45*01,J4*01	5
S617|IGHV1-45*01|IGHD3-22*01|IGHJ5*01	V1-45*01,J4*03	6
S617|IGHV1-45*01|IGHD3-22*01|IGHJ5*01	V1-45*01,J5*01	4
S617|IGHV1-45*01|IGHD3-22*01|IGHJ5*01	V1-45*01,J5*02	1
S617|IGHV1-45*01|IGHD3-22*01|IGHJ5*01	V1-45*01,J6*01	3
S617|IGHV1-45*01|IGHD3-22*01|IGHJ5*01	V1-45*01,J6*02	1
S617|IGHV1-45*01|IGHD3-22*01|IGHJ5*01	V1-45*01,J6*04	2
S617|IGHV1-45*01|IGHD3-22*01|IGHJ5*01	V1-45*01,J?	1
S617|IGHV1-45*01|IGHD3-22*01|IGHJ5*01	V1-45*02,J5*01	1
S617|IGHV1-45*01|IGHD3-22*01|IGHJ5*01	V1-45*02,J?	6
S623|IGHV1-45*01|IGHD3-3*01|IGHJ5*01	V1-45*01,J5*01	0.8357804540396543
S623|IGHV1-45*01|IGHD3-3*01|IGHJ5*01	V1-45*01,J5*02	0.1343891639045272
S623|IGHV1-45*01|IGHD3-3*01|IGHJ5*01	V1-45*01,J?	0.02044181663719082
S552|IGHV1-3*01|IGHD7-27*01|IGHJ6*01	V1-3*01,J6*01	0.9980924421980014
S562|IGHV1-45*01|IGHD1-20*01|IGHJ4*01	V1-45*01,J1*01	0.01046732774931807
S562|IGHV1-45*01|IGHD1-20*01|IGHJ4*01	V1-45*01,J4*01	0.4550044064276866
S562|IGHV1-45*01|IGHD1-20*01|IGHJ4*01	V1-45*01,J4*02	0.2649357109336408
S562|IGHV1-45*01|IGHD1-20*01|IGHJ4*01	V1-45*01,J4*03	0.2480125855592863
S562|IGHV1-45*01|IGHD1-20*01|IGHJ4*01	V1-45*01,J?	0.01766392595972252
S644|IGHV1-45*01|IGHD5-12*01|IGHJ2*01	V1-45*01,J2*01	0.9839834639394808
S644|IGHV1-45*01|IGHD5-12*01|IGHJ2*01	V1-45*02,J2*01	0.01601653606051927
S541|IGHV1-3*01|IGHD6-6*01|IGHJ1*01	V1-3*01,J4*02	0.9777881087421701
S541|IGHV1-3*01|IGHD6-6*01|IGHJ1*01	V1-3*01,J?	0.01421552781175028
S583|IGHV1-45*01|IGHD2-2*01|IGHJ1*01	V1-45*01,J1*01	0.9572416420283879
S583|IGHV1-45*01|IGHD2-2*01|IGHJ1*01	V1-45*01,J4*02	0.03339548295216829
S670|IGHV1-45*01|IGHD6-19*01|IGHJ4*01	V1-45*01,J4*01	0.3334899053412277
S670|IGHV1-45*01|IGHD6-19*01|IGHJ4*01	V1-45*01,J4*02	0.3914779972234825
S670|IGHV1-45*01|IGHD6-19*01|IGHJ4*01	V1-45*01,J4*03	0.2117674649086852
S670|IGHV1-45*01|IGHD6-19*01|IGHJ4*01	V1-45*01,J?	0.06114759169446528
S570|IGHV1-45*01|IGHD1-26*01|IGHJ6*01	V1-45*01,J6*01	0.986619722600705
S570|IGHV1-45*01|IGHD1-26*01|IGHJ6*01	V1-45*02,J6*01	0.0105862267718775
S543|IGHV1-3*01|IGHD6-6*01|IGHJ3*01	V1-3*01,J3*01	0.9438767436758615
S543|IGHV1-3*01|IGHD6-6*01|IGHJ3*01	V1-3*01,J3*02	0.05602373504648381
S669|IGHV1-45*01|IGHD6-19*01|IGHJ3*01	V1-45*01,J3*01	0.6304791738381547
S669|IGHV1-45*01|IGHD6-19*01|IGHJ3*01	V1-45*01,J3*02	0.3627416803432013
S674|IGHV1-45*01|IGHD6-25*01|IGHJ2*01	V1-45*01,J2*01	0.9837040938773026
S674|IGHV1-45*01|IGHD6-25*01|IGHJ2*01	V1-45*02,J2*01	0.01629590604821806
S515|IGHV1-3*01|IGHD5-18*01|IGHJ5*01	V1-3*01,J5*01	0.5805030593865727
S515|IGHV1-3*01|IGHD5-18*01|IGHJ5*01	V1-3*01,J5*02	0.4191606370213993
S605|IGHV1-45*01|IGHD3-10*01|IGHJ5*01	V1-45*01,J5*01	0.6022324272010332
S605|IGHV1-45*01|IGHD3-10*01|IGHJ5*01	V1-45*01,J?	0.3782306773804647
S605|IGHV1-45*01|IGHD3-10*01|IGHJ5*01	V1-45*02,J5*01	0.01009116613883124
S654|IGHV1-45*01|IGHD5-18*01|IGHJ6*01	V1-45*01,J6*01	0.9912754878014852
S557|IGHV1-45*01|IGHD1-1*01|IGHJ5*01	V1-45*01,J5*01	0.8296462918345117
S557|IGHV1-45*01|IGHD1-1*01|IGHJ5*01	V1-45*01,J5*02	0.1690388892907918
S602|IGHV1-45*01|IGHD3-10*01|IGHJ2*01	V1-38-4-01,J2*01	0.9488367402036396
S602|IGHV1-45*01|IGHD3-10*01|IGHJ2*01	V1-45-02,J2*01	0.04994015549718883
S561|IGHV1-45*01|IGHD1-20*01|IGHJ3*01	V1-45*01,J3*01	0.8891023661240135
S561|IGHV1-45*01|IGHD1-20*01|IGHJ3*01	V1-45*01,J6*02	0.0400946752546528
S561|IGHV1-45*01|IGHD1-20*01|IGHJ3*01	V1-45*01,J?	0.03683175908137886
S561|IGHV1-45*01|IGHD1-20*01|IGHJ3*01	V1-45*02,J3*01	0.01420307436370903
S677|IGHV1-45*01|IGHD6-25*01|IGHJ5*01	V1-45*01,J5*01	0.5381554047669497
S677|IGHV1-45*01|IGHD6-25*01|IGHJ5*01	V1-45*01,J5*02	0.4603611575689083
S615|IGHV1-45*01|IGHD3-22*01|IGHJ3*01	V1-45*01,J3*01	0.7028216827859274
S615|IGHV1-45*01|IGHD3-22*01|IGHJ3*01	V1-45*01,J3*02	0.2968845012320546
S679|IGHV1-45*01|IGHD6-6*01|IGHJ1*01	V1-45*01,J2*01	1
S679|IGHV1-45*01|IGHD6-6*01|IGHJ1*01	V1-45*01,J3*01	3.902770491738044
S679|IGHV1-45*01|IGHD6-6*01|IGHJ1*01	V1-45*01,J5*01	1
S679|IGHV1-45*01|IGHD6-6*01|IGHJ1*01	V1-45*01,J6*04	3
S679|IGHV1-45*01|IGHD6-6*01|IGHJ1*01	V1-45*02,J2*01	2
S679|IGHV1-45*01|IGHD6-6*01|IGHJ1*01	V1-45*02,J6*01	1
S679|IGHV1-45*01|IGHD6-6*01|IGHJ1*01	V1-45*02,J6*03	0.1434333905937255
S679|IGHV1-45*01|IGHD6-6*01|IGHJ1*01	V1-45*02,J6*04	0.1434333905937255
S520|IGHV1-3*01|IGHD5-5*01|IGHJ4*01	V1-3*01,J1*01	0.1192157882337417
S520|IGHV1-3*01|IGHD5-5*01|IGHJ4*01	V1-3*01,J4*01	0.3675415627711037
S520|IGHV1-3*01|IGHD5-5*01|IGHJ4*01	V1-3*01,J4*02	0.1860812695035413
S520|IGHV1-3*01|IGHD5-5*01|IGHJ4*01	V1-3*01,J4*03	0.1818796664323707
S520|IGHV1-3*01|IGHD5-5*01|IGHJ4*01	V1-3*01,J5*01	0.04206047349214558
S520|IGHV1-3*01|IGHD5-5*01|IGHJ4*01	V1-3*01,J?	0.1026455957375042
S568|IGHV1-45*01|IGHD1-26*01|IGHJ4*01	V1-45*01,J4*01	2
S568|IGHV1-45*01|IGHD1-26*01|IGHJ4*01	V1-45*01,J4*02	3
S568|IGHV1-45*01|IGHD1-26*01|IGHJ4*01	V1-45*01,J4*03	1
S568|IGHV1-45*01|IGHD1-26*01|IGHJ4*01	V1-45*01,J?	6
S568|IGHV1-45*01|IGHD1-26*01|IGHJ4*01	V1-45*02,J3*02	0.1304380029275519
S568|IGHV1-45*01|IGHD1-26*01|IGHJ4*01	V1-45*02,J4*01	1
S568|IGHV1-45*01|IGHD1-26*01|IGHJ4*01	V1-45*02,J4*02	2
S568|IGHV1-45*01|IGHD1-26*01|IGHJ4*01	V1-45*02,J?	1
S675|IGHV1-45*01|IGHD6-25*01|IGHJ3*01	V1-45*01,J6*02	0.9735217490372444
S675|IGHV1-45*01|IGHD6-25*01|IGHJ3*01	V1-45*01,J?	0.01815316056461178
S676|IGHV1-45*01|IGHD6-25*01|IGHJ4*01	V1-45*01,J1*01	0.1288843757794333
S676|IGHV1-45*01|IGHD6-25*01|IGHJ4*01	V1-45*01,J4*01	0.8207345506514648
S676|IGHV1-45*01|IGHD6-25*01|IGHJ4*01	V1-45*01,J4*02	0.02183662185063006
S676|IGHV1-45*01|IGHD6-25*01|IGHJ4*01	V1-45*02,J4*01	0.02094532702613917
S671|IGHV1-45*01|IGHD6-19*01|IGHJ5*01	V1-45*01,J1*01	6
S671|IGHV1-45*01|IGHD6-19*01|IGHJ5*01	V1-45*01,J2*01	4
S671|IGHV1-45*01|IGHD6-19*01|IGHJ5*01	V1-45*01,J3*01	2.012616579923457
S671|IGHV1-45*01|IGHD6-19*01|IGHJ5*01	V1-45*01,J3*02	0.0251007793850519
S671|IGHV1-45*01|IGHD6-19*01|IGHJ5*01	V1-45*01,J4*01	3
S671|IGHV1-45*01|IGHD6-19*01|IGHJ5*01	V1-45*01,J4*02	1
S671|IGHV1-45*01|IGHD6-19*01|IGHJ5*01	V1-45*01,J4*03	1
S671|IGHV1-45*01|IGHD6-19*01|IGHJ5*01	V1-45*01,J5*01	1
S671|IGHV1-45*01|IGHD6-19*01|IGHJ5*01	V1-45*01,J5*02	11
S671|IGHV1-45*01|IGHD6-19*01|IGHJ5*01	V1-45*01,J6*02	2
S671|IGHV1-45*01|IGHD6-19*01|IGHJ5*01	V1-45*01,J6*04	1
S671|IGHV1-45*01|IGHD6-19*01|IGHJ5*01	V1-45*01,J?	4
S671|IGHV1-45*01|IGHD6-19*01|IGHJ5*01	V1-45*02,J1*01	1
S671|IGHV1-45*01|IGHD6-19*01|IGHJ5*01	V1-45*02,J2*01	5
S671|IGHV1-45*01|IGHD6-19*01|IGHJ5*01	V1-45*02,J3*01	4
S671|IGHV1-45*01|IGHD6-19*01|IGHJ5*01	V1-45*02,J5*01	2
S627|IGHV1-45*01|IGHD3-9*01|IGHJ3*01	V1-45*01,J3*01	0.6177097236208128
S627|IGHV1-45*01|IGHD3-9*01|IGHJ3*01	V1-45*01,J3*02	0.3792008375301323
S633|IGHV1-45*01|IGHD4-17*01|IGHJ3*01	V1-45*01,J3*01	0.728518674690306
S633|IGHV1-45*01|IGHD4-17*01|IGHJ3*01	V1-45*01,J3*02	0.2621396985787981
S645|IGHV1-45*01|IGHD5-12*01|IGHJ3*01	V1-45*01,J3*01	0.7037991564404337
S645|IGHV1-45*01|IGHD5-12*01|IGHJ3*01	V1-45*01,J3*02	0.2928296794384715
S636|IGHV1-45*01|IGHD4-17*01|IGHJ6*01	V1-45*01,J6*02	0.6296682432014753
S636|IGHV1-45*01|IGHD4-17*01|IGHJ6*01	V1-45*01,J6*04	0.3646407940786099
S698|IGHV1-46*01|IGHD1-20*01|IGHJ2*01	V1-46*01,J2*01	0.2148923475754501
S698|IGHV1-46*01|IGHD1-20*01|IGHJ2*01	V1-46*02,J2*01	0.1105392447744337
S698|IGHV1-46*01|IGHD1-20*01|IGHJ2*01	V1-46*03,J2*01	0.6745684076501159
S641|IGHV1-45*01|IGHD4-4*01|IGHJ5*01	V1-45*01,J5*01	0.7385767271562304
S641|IGHV1-45*01|IGHD4-4*01|IGHJ5*01	V1-45*01,J5*02	0.129598023198415
S641|IGHV1-45*01|IGHD4-4*01|IGHJ5*01	V1-45*01,J?	0.1257207579605885
S603|IGHV1-45*01|IGHD3-10*01|IGHJ3*01	V1-45*01,J3*01	0.7236302177591559
S603|IGHV1-45*01|IGHD3-10*01|IGHJ3*01	V1-45*01,J3*02	0.276208130714888
[truncated: 28,824 more rows]
