# Supplementary material for: Assigning and visualizing germline genes in antibody repertoires
Source: Philos Trans R Soc Lond B Biol Sci. 2015 Sep 5;370(1676):20140240. doi: 10.1098/rstb.2014.0240 (PMC4528417; doi:10.1098/rstb.2014.0240)
Supplement: IgSCUEAL [file rstb20140240supp1.zip › IgSCUEAL-master/Simon/sim1_50.fas]

>S1|IGHV3-30*02|IGHD5-18*01|IGHJ1*01|50
CAGGTGCAGGTGCTGGCGTCTGGGGGAGGCCTGGTCCAGCCTGGGGCGTCCCTGAGACTCCCCTGTGCAGGGTCTGGATTCACCTTCATTAGCTATGTCATTCACTGGGTCCGCCAGGCTCCAGGCAGGGGGCTGGAATGGGTGGCCTTTAGACGGTCTGATAGAAATAATGATTACAATCCAGACTCCGTGAAGGGCCGGCTCACCATCTCCATGGACAATTCCGAGAACACACTTTATCTACATTCGGACAGCCTGAGAGCTGACGACACGGCTGTGTATTATTGTGCAAAGGATTCGTCCAAGTATGGTTATGCTGAAAACTGCCATCCCTGGGGCCAGGACGCCCTGATCTCCGTCTCCTCAG
>S2|IGHV4-61*04|IGHD3-22*01|IGHJ3*02|50
CAGGTGCAGCTACAGGAGTCGGGCCCAGGACGGCTGAAGCCTGCGGAGACCCTGTCCCTCACCCACACTGTCTCTGGTGACTCCGTCCGCAGTGGTGGTTACAACTGGAACTGGATCCGGCAGCCCCCAGGGAAGGGCCAGGGGTCTACTGGCTATCTCTATTATAGTGGGAGAACCAATTCCAACCCCTCCGTCAGGAGTCGAGTCATCATCCCAGCAGGCCCGTCGAAGAGCCTCTTCTCCCTGAAGGTGAACTCTGTGACCCCTGACACGGCCCTGTTTGTCTGTGGCCTCACTCTGAATGCAGTGGTTATTACTTTGATCGCCTTTGACATCTGGGGCCAAGGGACAATGGTCACCCTATCTTCAG
>S3|IGHV3-64*03|IGHD1-1*01|IGHJ4*03|50
GACGTACACCTGGTGGAGTCTGGGGAAGGCTTGGTCCAGACTGGGGGGTCCGTGAGACTCTCCTGTTCAGTCTCTGAGTTCACCTTTGGTAGTCATGCTGTGAACTGGGTCCGCCAGGCTCCAGGGAAGGGTCTGGATCAAGCTTCTGCTATTAGTGGTAATGGGGATAGCACATCCTGCGAAGACTCAGTGAAGGGCAAATTCATCATTTGCAGTGACTATTCCAAGAACTCGCTCTGTATCCAAATGAGGAATTTGAGAGCTGAAGACACGGCTGACTACCAGTGTGTGAGAGGAGTACAACTGGAGCGTGTATTGGTCAACTGGGGCCAAGGGACCCTGGTCACCGTCTCCTCAG
>S4|IGHV1-3*01|IGHD5-5*01|IGHJ5*02|50
CAGGTCCAGCTTGTGCACCCTGGGGCTGAGGTGAAGAAGCCGGGGGCCTCAGTGAATGTTTTCTGCAGGGCTTCTGGATTCACCTTCCTGAGCTTTAGTATACTTTGGGAGCGCCAGGCCTCCGGAGAAAGGCTTGAGTGGTTGAATTGGATCAGCATTGGCAATGGAAACACAACATCTTCACAGAAGTTCCAGGGCAGGGTCACCACTAACAGGGACTCATCCGCGAGCACAGCGTGCATGGAGCTGAACAGCCTAGCATCTCAAGACACGGCTGCATATTGCTCTGCGTGCGGGAATAAGGTCTACCAGTGGTTCGACCCCTGGGGCCAGGGAAGCCTGGTCACCGTCTCCTCAG
>S5|IGHV1-69D*01|IGHD1-26*01|IGHJ1*01|50
CAACGGCACCGGGTGCCGTCTGGGGCTGGGGCGACGAAGCCTGGGTCCTCGGCGAAGGTCTCGTGCAAGTCTTCTGGGGGCACCTTGAGGGGCCACGCTGCCAGCTGGGTGCGACAGGCCCCTGGTCAAGGGCTTGAATGGATGGAAGGGATCATCCCTCTCTTCGTTACAGAAAACAACGCACAGAAATTCCAGGTCAGAGTCACGATTACCGCGGGCGAGTCCACGAGGGCAGCCTACATGGAAGTGAGAAGCCTGAGATCTGAGGGCGCGGCCCTGTCTTCCTGTGCGAGAGAGAAGTGGGAGCTTTCAATCCGATGCTTCCAGAACTGGGGCCAGGTCACCCCGGTCACCGTCTCCTCAG
>S6|IGHV3-74*03|IGHD1-20*01|IGHJ1*01|50
GAGATGCAGGTGGTGGAGTCCGAGGGAGACTTATTTCAGCCTGGGGGGTCCCTGAGACCCTCCTCTGCGGCCTCTGGATGCGCCTTCAGTAGATGCTCGATACATTGGGTCCGCCGGTCTCCGGGGAAGGGGCTGACGGGGGTCTCATCTTTAGATAGTGATGGGGATAGTCCAACCTACGCGGACTCCGTGAAGGGCCGAGTCACCATCTCCAGAGACAACGCCAAGAACATGCTGTTTCCGCACATGAACAGTCTGAGAGCCGAGGACACGGCTGTGTATGGCTGTGGAAGAGAGGAGTGTAACTGGAACGACGGGACTCCATATCTCCAGCCGTGGGGCCAGGTCACCCTGGTCACCGTCTCCTCAG
>S7|IGHV3-33*05|IGHD2-8*02|IGHJ1*01|50
CACGTACAGGTGGTGGAGTCTGGGGTAGGGGTGGTCCAGCCTGGGGAGTCCCTGAGACTCTCAAGTGCATTGTCTGGATTCACCTTCAGTGACTATGGCAGGCACTGGGTCCGTCAGACTCCAGGCAAGCGGCTGGAGTGGTTATCAGTTTTATCATATCATGGGAATTATGAAAACTATGCAGGCTCCGTGAAGGGCCAATTCACCAACTCCAGAGACACTTCGAAGAACTCACTGTTTCTGGAAGTGAAGTGCCTGAGAACCGAGGAAACGGGTGTGCATTACTGTGCGCTACAGAATATTGTACTGGTGGTGAGTGCTGTACCCGTCTGTGAATATTTCCAGAAGTGGGGCCAGGGCACCCTGGTCACCGTCTCCTCAG
>S8|IGHV1-18*03|IGHD5-18*01|IGHJ4*02|50
CAGTTTCAGCTGGTGCAAATCGGAGCTGAGCTGAAGAAGTCTGGGGCCTCAGTGAACGTCATCTGCCAGGCTTCTGATTACACCTTTACCAGATATGGCATCAGCTGGGTGCGACAGGCCCCTGGACAAGGACTTGAGTGGATGGGATGGATCAGCGGTCACACTGTCAGCACATACTTTGCGCAGAAGCACCAGGTCAGCGTTACCTTGACCACAGTCACATCTACGAGAACAATCTACATTGATCTGAGGAGCCTGAGACGTGACGACATGGCAGTGTATTACTGTGCGAGGGAAGGGAGGTGGATACAGTTACGGTCAATTGCATTTGGCTTCTGGGGCCGGGGAAGTCTGGTCACCGTCTCCTCAG
>S9|IGHV1-69-2*01|IGHD2-15*01|IGHJ4*03|50
GAGGTCCAGCTGAGACACTCTGGGGCTGCGGTGGAGAAGCCTGGGGCGCCAGTGAACATCTCCTGCAAAGTTCCCGGATACTCCTTCACCGACTTTTACATGGACTGGGTGCAACAGGCCCCGGGACAAGGGCTCGAGTGGATGAGACTTATTGATCCTGAGGGTGGTGAGACACTGTACCCAGAGAGGTGCCAGGTCAGAGGCACCTCAACCGCGGACACGTGTGTAGACACTGCCTACAGGGGTCTGACAGGCCTAAGATGTGAGGACACGGCCGTCTATGACTGCGAATCAGTTGTAGTGGTGGTAGCTCCTACCTGGGGCCAAGGGACCCTGGTCACCGTCTCCTCAG
>S10|IGHV3-48*04|IGHD5-5*01|IGHJ1*01|50
GAGGTACTGCTGATGGAGTCTGGGGGAGGCCTGGCACAGCCTGGGCAGTCCCTCAGACTCTCCTGTGCAGTCTCTGGACTCGCCTTCAATAGGTATGGTATGAATTGGGTCCGCCAGGCTCCAGGGAAGGGGCTGGAGTGGGTTTCGTACACTAGTAATATTATTAGTATCAGACCCTACGCAGACTCTGTGAAGGGCCGCTTGACCCTCTCCAGAGACGGCGCCAAGATGTCACTGTGTCCGCAAATGAATGACCTGAGAGCCGAGGACGCGACTGTGTATTGCTGTGTGGGAGAGGATTCACCTAAGGGGACTACCAACTTCCAGGACGGGGGCCAGGGCTCCCAGGTCACCGTCTCCTCAG
>S11|IGHV5-51*02|IGHD1-1*01|IGHJ3*02|50
GAGGTGCAGCTGGTGCAGTCTGGAGCAGAGGTGAAAATGTCCGGGGCGCCTCTGAAGATCTCCTGTAAGGGTTCTGGAGACAGCTTTTCCAGCCTCTGGATCGGCTGGGTGCGCCAGATGCCCGGGAAAGGCTTGGACTGGAAGGGGACGTTCTATCCAAATGTCTCTATTACCAGATGGGGCCCGTCCTTGAATGGCCAGCTGACCATCTCAGCCGTCAAGTCCAGTAGTACTGCCGGCCTGCAGTGGAGCAGCCTGAAGGCCTCGGACACCCCCTTGCATTTCTTTGCGAGACGCTACAACTATGGCGAGAGTTTTGATATCTGGGGCCACGGGACAGTGGTCCCCGTCCCTTCAG
>S12|IGHV3-11*05|IGHD6-19*01|IGHJ5*01|50
CAGGTGCATCAGATGGAGTCTGGGTCAGGCTTGGTCAAGCCGGGAGGGTCCCTGAGACTCTCCTGTGCAGCCTCTGGATTCACCTTCAGTGACTACTTCATGAGTTGGACAGGCCAGGCTCCCGAGAAGGGGCTGGGGTGGCTTTCATATACTAACAGTACTATTAGTTACACACAGAACACAGACTCTGTGAAGGGCCCCTTCACCAGCACCGGAGACAACGCCAAGAACTCACTGTCTTTACAAACGATCAGCCTGAGAGCCGAGGTCACGGCCGTGTATTGCTGTGCGAGGGAAGTTGGGGGACGTGACTGCTCCCAGGCTGCCACACGTTGTTGGTTCGGCTCCTGGGGCCAGGGAGACCTGGTCGCCGTCTCCTCAG
>S13|IGHV3-43D*01|IGHD5-5*01|IGHJ1*01|50
GAAGTGCAGGTGGTAGAGTCTGGGGAAGTCGTGGCACAGCCTGGGGGGTCCCTGAGAATCTCCTGTGCAGACCCTGGACTCACCCTTGATGAGGATACCACGCACTGGGTCCGTCAACCGCCCGGGAAGGGGCTGGAGTGGGTCTCTCTTATTAGGTGCGATGGGGATAGCGCTTGCTATGCAGACTCTATGAAGGGTCGATTCACCCTCTCCAGAGACACTGGCAGAAACTCCCTGTGTCTGAAAGTGAACAGTCCGAGAGCTGAGGACATCGCCTTATTTTGTTGTGGAAAAGATAGCCACCGAACAGACAGCTCTGGGCCATTCCAGAACTGGGGCCAGTGCGCCCTGCTCACCGTCCCCCCAG
>S14|IGHV3-9*01|IGHD6-6*01|IGHJ1*01|50
GAAGTGCAGCTGGTGGAGTCTGGGGGAGGCTTGGTACAGCCTGGCAGGTCCCTGAGATTCCACGGTGCAGCCTCGGGATTCACCTTTGATGATCACGCCGGGCACTGGGTCCGGCCAGTTCCGGGGAAGGGCCTGGACTGGGTCTCAACTATTAGTTGGACTAGTGGAAGCATCGCCGAAGTGAGTTCGGTGAAGGGCCGATTTACCCTCTCCAGGGGCAACGTCAGGACCCCACTGGATCTGAAAATGAACAGTCTGCGAATTGACGACCCGGCCTTCTATGACTGTGCAAAGGAGAGTCTCCCGAGCTCGTCTGACTACTTTCAACACTGGGGCCAGGTCACCCTGGTCACCGTCTCCTCAG
>S15|IGHV3-66*04|IGHD1-7*01|IGHJ5*02|50
GAAGTGCAGTTGGTGGAGTCTGGGGGAGGCTTGGTCCAGCCTGGGGGGTCCCTGAGACTCACCTATGCAGCCTCTGGACTCACCATCAGTAGCAACTGGCTGCGCTGTGTCCGACAGTCTCCAGGGAAGGGCCTGGGGTCGGTCTCACTTCTTGTTAGCAGTGGCAGCGCTTACTACGCAGACTCCACGAAGAACAGATTCACCATCTCCAGAGGCAATTTAAAGAACAAGCTGTCTCTGCAAGTGAACAGACTGAGAGGCGAGGATACGACCGTCAACTACTGTGCGAGTCGGCGACTGGTTTGGTGCGACCCGTGGGGCCGGGGACCCCTGGTCATCGTCTACTCAG
>S16|IGHV5-10-1*02|IGHD2-8*01|IGHJ5*01|50
GAAGTGCAGCTGGTGCAGTCCCGAGCAGAGGCGAAAACGCCCGGGGAGTCTCGGAGGATGTCCCTTAAGGGTTTTCAATGCAACTTTACCAGCGACTGGATCAGCTGGGTGCGCTATACGACCGGGAAAGGCTTGGAGTGGATGGGGACGGTTAATCCTAGTGGCTATTGCACCAACTACAGCCCGTCCTTCCATGGCCACGTCACCATCTCTGTTGACAAGTCCATCAATAGTGCCTACTTGCAGTGGAGAAGCCTGAAGCCTCGGACACCGCCATGTATGACTGTGCGCGGGATGGATGTTGTTGTAATGGTTTGTGCTATGCCATGTGGCTCGGCTCCGGGGCCCAAGGAACCCTGGTCACCGTCTCCTCAG
>S17|IGHV4-28*06|IGHD3-16*02|IGHJ1*01|50
CAGGTGCAACTTAATCAGTCGGGCCGACGACTGGTAATGGCTTCGGACACCCTTTCCCGCCCCTCCGCTGCCTCAGATTACTCCATGACTATTAGTAACTGGTGGGGCTGGATTCGGCAGCCCCCAGAGAAGGGACTGGAGTGGATTGGGAGCCTCACTCGTTTTGGGAGATCCAGGTACTACGCGTCCCTCAAGAGTCGAGTCACCATGTCAGTAGACGCGTCCAAGAACCAGTTCTCCCTGGAGCTGAGCTCTGTGACCGCCTTGGAAACGGCCGTGTATTACTGTGCGAGAATGACCTTTACGTTTGGGGAATTTATCGTCATCTGCTTCCCGCACTGGGGCCAGGACACCCTGGCCACCGCCTCCTCAG
>S18|IGHV1-69D*01|IGHD1-20*01|IGHJ3*01|50
CAGGTGAACCTGGTGCTGTCTGGGCCTGGGGTGAAGAAGCCTGGATTTCCGTTGAAGGGCTCTTACAAGGCTTCTGGAGGCACCTTCAGATGCTTTGCTATCACCTGGGTGCGACAGGCCCCTGGACTAGGACTTGACTGGAGGGGAGGGATCATCTCTGCCCTTGGTACAGCAAACTCCGCACAGAAGTTCCAGGACAGAGTCCCGATCCCCGCGGACGAATCAACGGTCAGAGCCTACATGGAACTGAGAGGCCTGAGATCTGAGGACACGGTCGTGTTTTTTTGTTCGAGAGACCGGGCCCATAACTGGTACTCTCTACTCTTTGGCGTCTGGGGCCAAGGGACCATGGTCACCGTCTCTTTAG
>S19|IGHV3-64*05|IGHD2-8*01|IGHJ1*01|50
GACGTGCAGGTAGTGATTTCTGGGGGGGGCTTGGTCCAGCCCGGGGGGCCTCCGCGACTCTCCTGGTCAGCCTCTATATTCACTTTCAGTAACTGTGTTCTGCACTGGGTCCGCCAGGCTCCAGGGAAGAGACTGGAATATGTTTTAACTCTCACTAGTGCTGGGGGTAGCACTTGCTACACAGACTCAGTGAAGGTCAGATTCATCATCTCCAGAGACAATTCCCAGAACACACTGCATGCTCAAATGAGCAGTCTGAGAACTGTAGACACGGCTGTATATAACTGTGTGAAAGAGGTAGTGATGGTGTTTGGTTACTTTCAGGACTGGGGCCAGGTCGCCCTGGTCACCGTCTCCTCAG
>S20|IGHV3-72*01|IGHD1-26*01|IGHJ5*02|50
GACCTGCAGCTGCTGGGGTCTGGGGGAGACTTGGTGTCGCCTGGAGGGTCTCTGAGACTCCCCTGTGCAGCCTCTGGATTCACCTTCAGTGACCACTACCTGGACTGGGTCCGCCAGACTCCAGGGAAGGGCCGGGAGTGGGTTGACTGTATCAGAAAGAAAAATAACAGTTGCATCACAGAACTTGCCGCGTCTGTGAAAGGCAGGTTCACCACCTCGAGAGATTATTTAAACAACTCACATTATCTCCAAATGAAGAGTCTGAAAAGTGATGACACGACCGTGTATTTCGTTGCTAAAGAGACCACGGGTTTCGTGGGAGTTGCTTGGTTCGACCCCTGGGGCCAGGGAAACCTGGTCACCGTCTCCTCAG
>S21|IGHV4-39*05|IGHD6-19*01|IGHJ3*01|50
CAGCTGCATGTGCAGGAGTCGGGCCCAAGACTGGTGAAGTCTTCGGAGACCCCGTCCCTCACCGCACTTGTCTTTGGTGACTCCATGAGGAGTCGTAGTTACTACTGGGACTGGATCCGCCAGCCGCCGGGGAAGGGGCTGGAGTGGATTGGGAGGACGTACTATAGTGGGAGAACCCACTACAACCCGTCCCTCAAGAGTCGAGTCCCCATATCCCTAGCCAAGTCCAAGAACCAGTTTTCCCAGAAACTGAGCTCTGTGACCACCGAAGACAGGCCTATTTGTTACTATGCGGAGAAGAAGGCTATAGCAGTGGCTGATTCTCCTGACGTCTGGGCCCACGGGACAGTGGTCACCGTCTCCTCAG
>S22|IGHV3-21*03|IGHD5-12*01|IGHJ2*01|50
GAGTTGCGACTGGAGGAGTGGGGGGGAGGCCTGGTCAAGCCAGGGGGGTCCCTGAGATTCTCCTGTGCAGCCTCTGGATTCACCTTTAGCAGCTGTAGAATGAATGGGGTCCGCCAGGCTCCAGGGAAGGGTCCGGAGTCGGTCTCGTTCATGAGTACTACTTGTAATTCCATGTACCTCGCTGACTCAGTGAGGGGCCAATTCACCATCCCCAGAGACAACGCCAAGAACTCACAGTCTGTGCACCTGAACAACCTGAGAGCCGATGACTCCGCTGTCTTTTACTATACGAGAGACAGTGTGCCTGCCGTCGATCTCTGGGGCCATGACACCCTGGTCACTGTCTCCTCAG
>S23|IGHV3-66*01|IGHD4-17*01|IGHJ2*01|50
GAGATACAGGTGGTGGAGTCTGGGGGAGGCTTGATCCAGTCTGGGGGGTCCATGCGACTCTCCTGTGCAGACTCTGGATTCACCGTCACCAGCAACTACATGAGCGGGCCACGCCAGGCTCCAGGGAAGGGGCTGGACTGGGCCTCAGTTATTCACAGCGATGGCGGAACATACTACGCAGACTCCCTGAAGGTCAGACTCACCATCTCCAGAGACAATTCTAAGAGTACCCTGTGTCCTGAAATGAACAGCCTGAGAGTCGCGGACACAGTTGTGTATTACTGCGCGAAAGGGGCGACTGCGGTGACTTCCAACTGGAGCTTCGATCTCTGGGGCCCTGGAGCCCTGGTCGCTGGGTCCTCAG
>S24|IGHV1-8*02|IGHD1-20*01|IGHJ2*01|50
CAGGCGCAGTTGGTGCATTCCGGGCCTGAGGTGGGGAAGCCTGGGGCCTCCATGACGGTCTCCTGCAAGACTTCTGGAAACTCCTTCACTACATCTGCAATCAATTGGATACGACAGGCCACTGGACAGGGGCTAGAGTGGATGGGATGGAAGAGCCCTGACAGTGGTGACACAGACTCTGCACAGAAGTTCCAGGTCAGAGTCACCACGACCAGGAACACCGTCAAAAACACAGCCTACATGGAGCTCAGAAGCCTGAAAACTGAGGACACGGCCGTGTCTGACTTTGCGAGAATATTTGGAACGATCAGACGGTGGCTTTTCGATGTCTGGGGCCGTGGCTCCCTAGTCACTGTCTCCTCAG
>S25|IGHV4-61*02|IGHD4-17*01|IGHJ6*01|50
CAGGTGCAGCTCCAAGAGTCGGGCTCAGGACTGGTGATGCCTTCACAGGCCCTGACCCTCGCCTGTTCTGTCTCTGGTGACTCCCTGAGGAGTGGTAGTTACTACTGGGACTGGATCCGGCAGACCGCCGGGAAGGGACTGGCGAGGATTGGGCGTTTATATATAAGTGGGAGCCTCAACCACAAAGCCTCCCTCAAGAGTCGAGTCACCATATCCCTAGACACATCCAAGAACCACTTCCCCGGGAAGCTGAGCTCTATGACAGGCGCCGACGCGGCCGTGTTTCACTGTGCGAGAAGCGGCGCTGTCGATACTAACTACTATTCTTACGGTACGGACGTCTGGGGTCAAGGGACCACGGTCACCGTCTCCTCAG
>S26|IGHV3-9*02|IGHD3-22*01|IGHJ5*02|50
GAAATACAGCTAGTGGAGTCTGGGGGAGGCTTGGAACAGCCTGGCAGGCCTCTGAGAGTCTCCTGTGAAGCCTCTGGATTCACCTCTGATGATTACGCCATGCACCGGGCCCGACAAGCTCTAGGGAAGGGCCTGGAATGGGTCTCAGGTCGTAGTTGGAGGAGTGGAGGCACAGACTATGGGGACTCTGTGCAGGGCCAATTCACTCTCTCCAAAGACAATACCAAGAAGTCCCTGTATCTGCAATTGACTAGGCTGAGCGCTGTGGACACGGCCTTGTCTTGCTATACAGAAGCGTGTTACAATGATTACTGGTTCGACTCCTGCGGCCAGAGAACCCTGGCCCCCGTCTCCTCAG
>S27|IGHV1-69D*01|IGHD6-13*01|IGHJ1*01|50
CAGGTGCAGCTGGCGCAGTCTGGGACTGACGTGAAGAAGCCTGGGTCCTCGGTGAAAGTCTCGTGCAGGGCTTCGGGAGGCACCTTCAGCACCTATGCAGTCAGCTGGGCCCGACAGGCCCCGGGACAAGGCCCTGAGTGGGTGGGAGGGATCTTCGATATTTTGGACACAGGATACTACGCTCAGAAGTTCCAGGTCAAAGTCTCGCTTGCCGCGGACGAATCCACGAGAACAACCCTCATGGAACTGAGAAGCCTGAGATCTGAGGACACGGCCGTCTATTATTGTGCGACAGACAGGGATATAGGAGGAGCTGAAGACTTCCAGCACTGGGTCCACGTCTCCCGGGTCACCGTCTCCTCAG
>S28|IGHV3-49*03|IGHD3-9*01|IGHJ5*02|50
GAGGTGCAGCTGGAGGGGTCTGGGGAGGGCTTGGAACAGCCAGGGTGGTGCCTGGGACTCTCCTGTACAACTTCTGGATTCACCTTTGGTGATTATGCTATGAGCTGGTTGCGCCAGCCTCCAGGGAAGGGACTGGAGTGTCTAGGTTTCATTAGAAGAGTAAGTCATGGTGGGACACCAGATTCCGCCGTGTCTGTGAAAGGCAGATGCATCATCGCAAGAGAGCACTCCAAAAGAATCTCCTGTCGGCAAATGAACAGCCTGAAAACTAAAGAAACGGCCGCGTTTTACCATACTAGAGAACTACGATCTATTCCCCACCCCTGGGGCCAGGGCACCCGGGTCACCGCCTTCTCAG
>S29|IGHV3-49*03|IGHD3-9*01|IGHJ4*02|50
GAGGTGCACGTGGTGGAGTCCCGGGGAGGCTTGGTCCAGCCAGGGCGGTCCGTGAGACTCTCCTGTACACTTTTTGAATTCACCTTCGGTGATTATGTTCTGAGCTGGTTCCGCCAGACTCCAGGGAAGGGGCTGGACTGGATAGGTTTCACTAGACACAAAGGTTGTGGTGGGACACCACAATTCGCCACGTCTGTGAAAGGCAGATTGACCTTCTCAAGAAATAATTCCAAAAGAATCACCTATCTGCACATGAACAGCCTGAAAACCGCTGACATAGCCGTCTGTTACTCTTTAAGGGCTGCCGGAAACGATTTTTTGACTGTTTATGATAACTCATTTGACTACTGGGGCCAGGGAATCCTGGTCACCGTCTCCTCAG
>S30|IGHV4-28*05|IGHD4-17*01|IGHJ6*02|50
CAGGTGCACCTACAGGAGTCGGGCCCAGGCCGACTGAAGCCTTCGGACACCCTGTCCCTCACCTGCGCTGCCTCTGTTTACTCTACCAGAAGTATCAACTGGTGGGGCTGGATCCGGCAGGCCCCAGGGAGGGGCCTGGATTGGAATGGGGGTGTCTATGATTGTGGGAGGGTCTACTACAGTCCGTCCCTCAAGGGTCAAATCCCCATGTCTTTAGTCACGTCCAAGAGCCAATTCTCCCTGACGCTGATGTCTGTGGCCGCCGTAGAAACGGCCGTTCATTACTGTCTGATAAACTACTATTTCTACGGTATGGACGTCTGGGGCCAAGGGACCACGGTCACCGTCTCCTCA
>S31|IGHV1-69D*01|IGHD3-16*02|IGHJ6*01|50
CAGATACAGCTGGTGCAGTCCGGGGCTAAGATGAAGAAGTCTGGGTCTTCGGTGAAGGTCTCCTACAAGGCTTCTGGAGGCACCTTCAGAAGCTGTGCTATCTGCTGGCTGCGGCAGGCCCCTGGACAAGGACTTGAGTGGGTCGGAGGAAGCATTGTTATCTCTGGTGCAGCAAGCTACGAACAGAACTTCCAGGGCGGAGTCACAATTACCGCGGACGGATCCACGAGCACAGCCTTCATGAGGCTGAGCAGCCTGAGATCTGAGGACACGGCCATGTATAACGATGCGAGAGGTGCGGCTTATGATTACCTTTGGGGGCGTTGGCAGGATTCCTACTACGGTATGGACCTCTGGGGTCAAGGGACAACGGTCACCGTCACCTCAG
>S32|IGHV3-23D*01|IGHD1-7*01|IGHJ6*03|50
GAGGTGCCGTTGTTGGAATCAGGGGGAGGATTTCTCCAGTCTGATGGGTCCCTGAGACTCTCCTGTGCAGCCTCTGGACTCACCTTAAACAGGTATGTCATGAGTTGGGTCCGCCAGCCTCCCGGGAAGGGGCTGAAATGGGTCTCAGCTCTTAGTGGTAGTGGCGGTAGCGCGTACTACGCAGACTCCGTGAAGGGCCGGTTCACCATCTCCAGAGACCATTCCAAGAACACGCCGTATTTGCAAAAGAATGGCCTGAGAGCCGCGGCCACGGCCCTAGAGTTCTGTGCGAAAGGATATAACCGGAACCACTCATGCCACTGCTACTACTATATGGACGTCTGGGTCAAAGGGATTATGGTCACCGTCTCCTCA
>S33|IGHV3-11*01|IGHD1-1*01|IGHJ4*02|50
CAACCGCAGCTGGTGCAGCCTGGAGGAGGAATTGTCAAGTCTGGAGGGTCCTTGAGACTCTCCTGTGCAGCCTCTGGAGTCACCTTGAGTGACTACTCCATCAGCTGGATCCGCCAGGCTCCTGGGAAGGGGCTGGAGTGGGCTTCATCCACCAGTATTAGTGGAGGTACCAGAAACTATGCAGACTCTGGGGAGGGCCGATTCACCATTTCCAGGGACACCGCCAAGAACTCACTGCGTGTGAGAATGGAGGGCCTGAGAGCCGAAGACGCGGTCGTGTCTGACTGTGCGAGGGGGCCGACGGGGAACTACTTTGACCAGTGGGGTCAGGGAACCGTGGTCACCATCTCCTCAG
>S34|IGHV3-43*02|IGHD1-7*01|IGHJ1*01|50
GAAGTACAGCTGATGGACTCTCGGGGGGGCGTCGCACAGACTGGGGGGTCCCTGAGACTCTCCTGTGCAGCCTCTGGACTCACCTTAACTGATTGTGACACGCACCGGGTTGGTCAAGTTCGAGGGAGGGGCCTGGGGTGGGTCTCTCTTTTTAGTGGGGACGGTGGAAGACCATACTATGCAGGCCCCGTGAAGGGCCAGTTCACCACCTCCAGAGACAACAGTAGAAAGGCCCTGTATCTGAGAATGAACAGTCTGAGAACTGAGGACACCGCCTTGTATCACTGTGCAAAAGATAAGTTCCTGGGTTTCACTGGGACACTCCAGAGCTGGGGCCAGGTCACCCTGGTCACCGTCTCCTCAG
>S35|IGHV3-64D*06|IGHD4-4*01|IGHJ2*01|50
GAGGTGCTGCTGGTGGAATCTGGGGGAGGCTTGGTCCAGCCTGGGGGGTCCCTGAGACTCTCCTGTTCAGCCTCTGGTTTCACGCTCAGTAGCTATGCTATTCACTGGGTCCGCCAGGCTCCACGAAGGGGACTGGATCATTCTTCAGCTATTGGGCGTGATGGGACTAACAAATGCTATGAAGACTCCAGGAAGGTCAGATTCATCATCCCCAGAGACAATTCCAAGAACACACTACACCTTCAAGTGACCAGTCTGAGAATTGAGGACGAGGCTGTGTACTACTGTGTGAAAGACATCCTCCTCAAATCCTTCAATCTCTGGGGCCGTGACCCCCTAGTCACTGTCTCCTCAG
>S36|IGHV5-51*02|IGHD3-22*01|IGHJ5*02|50
GAGGTGCAGCTGGTGCAGTCTGGAGCAGAGGTGAACATGACCGGGGACTCTCTGAGGTTCTCCTGTGAGGCTTCTGGACACAGCTTTCTCAATTACTGGGCCGGCTGGATGCGCCAGAAGTCCGGGGAAGACTTGGACTGGATGGGGATCATCTATCCGGGTGACTCTGAAATCAGAAACAGTCCGTCCTTCCACGACCAGGTCAGAATCTCAGGCGACAAGTCCATCAGCTCCGCCTACCTGCAGTGGAGAAGCCTGAAGGCCTCGGACACCGCCAAGTATGACTGGGCGAGACATGCAACGGATTGCCATCATGATTGTGGTTCTTACAGGTGGTTCGGCCCCTGGGGCCAGGGAATTCTGGTCACCGTCCCCTCAG
>S37|IGHV4-28*07|IGHD3-9*01|IGHJ2*01|50
CAAGAACAGCTGCAGGAGTCGGGCCCAGGACTGGTGATGCCTTCGGACCCCCTGTCCCTCACCTGCGCTGTCTCTGGTCTCTCCATCAGCAGTGCTGAGTGGTGGGGCTGGATCCGGCAGCCCCCAGGGAAGGGACAGGAGTGGATTGGCTGCACATTTCACAGTGAGAGCGCCTACCACAACCCGTCCCTGAAGAGCCGAGTTACCATGTCAGTTGACACGTCCAGAAAGAAGGTCTCCCTCATGTTGAACTCTGGGACCGTCGTGGACACGGCCGTGGTCTACTGTGCGAGAACATGCAATGGCTGGGGAGGACCCTTCTGTTCCTTCGATCTCGGGGGCCGTGGCGCCCTGGTCATTTTCTCGTCAG
>S38|IGHV3-20*01|IGHD3-16*02|IGHJ4*02|50
GAGGTGCCACTGGTGGAGACTGGGGGAGGTGTGCGGTGGCCGGGGGGCTCTCTGAGACTCGCCCGTGCAGCCTCTGGATTCACCCTTGATGATTCTGACATGACCTGGGTCCGCCAAGCTCCAGGGAAGGGACTGGAGTGGGTCTGTGGGAATAATTGGAAGGGTGGTAATACAGGTTTGACAGACTCTGTGAAGGGCCGATTCTCCGTCCCCACAGACAACGCCAAGAATTGCCTGTGTTGGCAAATGAACCGTCTCAGAGCCGAGGACACGGCCTTGTTTCACCGTGCGAGGGAGGAGATCATCATTGCCCTTGGGGGACTTATCCTTGGCTGCTGGGGCCAGGGCACCCTGGTCAGTGTCTCCTCAG
>S39|IGHV3-73*01|IGHD1-1*01|IGHJ6*01|50
GAGGTGCAGCTGTTGGGGTCTGGGGGAGTCTTGGTCCAGCCTGGGGGGTCTCTGAGATTCTGCTGTGCAGCCTCCGGGCTCACCTTCAGTGGCCCTGCTGCACACTGGGCCCGCCAGGCTTCCGGGAAAGGGCTGGAGTGGGTTGGCCGTACTAGAAGAAAAGCTAACAGTTATGCGACAGCACATGTTGAGTCGGTGAAAGGCGGATTCACCGTCTCCAGAGACGATGCAAAGAACACGGCATGTCAGCAAGTGAACAGCCTGAGAACCGAGGACCCGGCCGTGTATTATTCTGTGAGACTGCCGTGCAAATGGATTGACTGCCTCACGGTGGATGACTACAACTACTGCGATGTGGACGTCTGGGGTCAAGGGACCATCGTCACCGTCTCCCCAG
>S40|IGHV3-23D*01|IGHD1-26*01|IGHJ6*02|50
GAAGTGCAGGTGTTGGAGTCTGAGGGAGGCTCGGTGCAGCCTGGGTGGTTCCTGAGACTCTCTTGTCCAGCCTCTGAATTCACCTTTAGGAGTTATGGCAGGAGCTGGGTCCGCCAGACTCCAGGGAAGGGGCCGGAGTGGGTCTTAGTTCCTCGTGGCAGTGGTGTTAACACATATTACGCGGACTCCGTGAAGGGCCGGCTCACCATCTCCAGAGACTACTCCAAGAAGACGCTGATTCTGCAAGCGAACAGCCTGAGAGCCGAAGACACGGCCGTATGTTACTGTGCGAAAGGTGAATATAGCGTGAGCTCACGGTTTCGCCGGCTCCATTACCACTCCTTTTGTGCTATGGACGTCTGGGGCCCAGGGACAACGGTCTCCGTCTCCTCA
>S41|IGHV3-64*04|IGHD7-27*01|IGHJ3*02|50
CAGGTGCTGGTGGTGGAGTTTGGGGGAGACTTGGTCCAGCCTGGGGGGTCCCTGAGACTCTCCTATTCCGCCTCTGCATTCACCTTCAGTAGCTATGCTATCCACTGGGTCCGCCGGGCTCCAGGGAAGGGGCTAGGATATGCTTCAGCTCTTCTTAGTAGTGGGGGTAGAACATACTACGAAGACTCAGTGAAGGTCAGAGACGCCCTCTCCAGAGACAACTCCCAGAATACAGTGTATCTCCCTTTGACCAGCCTGAGATCTAATGACACGCCTGCGTATTGTTGTGCTAATTGGTTACGCCTATGGGCGTTTTTTGATCTCTGGGGCCACGGGACAATGGTCACCGTCTCTTTAG
>S42|IGHV4-61*05|IGHD3-9*01|IGHJ2*01|50
CAGGTGCAACTCCAGAAGTCGGGCCCAGGACTGGTGAAGTTTTGGGAGACCCTGTCCCTCACCAGCCCTGTGTCTGGTGGGTCCATCAGCAGTAGTAATTACCACTGGGGCTGGATCCGGCGGCCCCCAGGAAAGGGACTGGAATGGATTGAATATATCTACTATAGTGGGAGAACCACCTATAATCCCTCCCCCAAGAGTCGAGTCAGCGTATCACTAGACAAGTCCCAGGACCAGTTCTCCCTGGGGGTGGGCTCTGTGACCGCCCCGGAAACGGCCGTCTGCTACTGTGCGAGACCCTATAATACTCTGGCTGAGCCTTACTGGGACTTCGATCTCTGGGGCCGTGGCACCCTGGTCACTGTCTCTTCAG
>S43|IGHV3-74*01|IGHD5-5*01|IGHJ4*02|50
GAGGTGCTGTTGGTGGAGTCCGGGGGAGACCTAATTCAGCCTGGGGGGTCCCTGAGACTCTCCTGTGCAGCCTCTGGATTCACCTTCAGTATATATTGGATCCACTGGGTACGCCAAGCTCCTGGGAAGGGGCTGGTGTGGGTCTCACGCATTAATAGTGATGGGAGTAGCACAAGCTACGTGGACTGCGTGAAGGGCCGATTTGCCATCTCCAGAGACAACGCCGGGAATACCCTCTATTTCCAATTGACCAGACTAAGAGGCGAGGACGCGAGTGTGGGTTACTCTGAAAGAGAAGGGACAGTCCCTCATAGAAATAGCTATAATTACTTGGATTACTGGGGCCAGGGAAGCCTGGCCGCCGGCACCTCAG
>S44|IGHV3-49*01|IGHD6-13*01|IGHJ3*01|50
GAGGTGCAGCTGGAGGCGTCTGGGGGAGGCTTGCTACGGCCAGGGCGGTCCCTGAGACTCTCCTGTACAGGTTCTGGATTCTCCTTTGGTGAATGTGCGATGAAATGGATCCGCCAGGCGCCAGGGAAGGGCCTGGAGTGGGTAGGTTTCATTACAAGCAAAGCCTATGGTGAGACAACAGAATGCACCGCGTCTGTGAAAGGCAGCCTCACTATCTCAAGCGATGGTTCCAAAACCATAGCCTCTCTGCAAATGAACAGCCTGAAAGGCGAGGGCACAGTCGTGTGTTACTGTTGTAGGTGGGTCGTTATGACAACAACGATAAGCCTTAATGCTTTTGACATCTGGGGCCAGGGAACCATGGTCAACGTCTCCTCAG
>S45|IGHV1-46*01|IGHD1-7*01|IGHJ1*01|50
CAGGTGCAGCTGGTGCAGTCTGGGGCTGAGGTGAAGAAGCCTGGGGCCTCAGTGAAGGTTTTCTCCAAGGCATCTAGAGACATCTTCACCACTTACGAGACGCACTGGGTGCGACAGGCCCCTGCACAAGGGCCTGAGTCGATGAGAACAACCAACCCTAGTGGAGGCAGAACAATTTACGCCCAGAAGTTTCAGGGCAAAGTCACCCTGACACGCGGCACCACCAGGATAACAATCAACATGAATGGGAGCAGCTTGAAATCTGAGGACACGGCGGTGTATTACTATGCGAGAGAAAACGCGGAATGGGGGGGGAATACTTCCAGACCTGGGGCCAGGGCACACTGGTCAGAGTCTCCTCAG
>S46|IGHV4-38-2*01|IGHD1-20*01|IGHJ6*04|50
CAGGTGCAGCTGCAGGGGTCGGGCCCAGGACTGGTGGAGCCTCCGGAGGCCCTGTCCCTCACCTGCGCTGTCTCTGGTCACTCCTCCACTTGTGGTTATTGCTGGGGCTGGATCCGGCAGCCCCCAGGGAAGGGGCTGCCGTGGATTGGGACTATCAATTATGGTGGGAGCACCTGCTACAACCCGTCCCTGAACACTCGAGTCACCATATCAATAGACACATCCCAGAACCAGGTCTCCCTGAAACTGAGTTCAGTGAACGACGCAGACACGGCCGTCTATTTCTTTGCGAGAGTGGGTGTAACTGGAGACTGCTTCGACGCCATAGACGTCTGGGTCGACGAGAACACGGTGACCATCTCCTCAG
>S47|IGHV4-4*06|IGHD3-3*02|IGHJ5*02|50
TCTGGTGCCTCCATCACCGATAGTGACTGGTGGAATTGGGTCCGCCAGCCCCCAGGGAAGGGGCTTGAGTGGATTGGGGAGATCTGGCATGGTGAGAGATTCAACAGTTGCCCGTCCCTCAAGAGTCGAGTCACCACTTCACTAGACACCTCCGCGAGGCCGTCCTCCCTCAAGCTGAGATCTGTAACTGCCGCGGACACGGCCGTGTCTGACTGTGCCAGGGACCATGGCATCAGAATTTTTGGAGTGCTTTTTCTACACGTCCACCCCTGGGGCCAGGGATCCCTGGCTACCGTCTCCTCAG
>S48|IGHV3-11*05|IGHD2-8*02|IGHJ3*01|50
CATGGGCAACTGGGGGAGTCTGGGGCAGCCTTGTTCCAGCCTGGAGGGTCCCTGAGACTCCCCTGGTCTGCCTCGGGATTCACCTTCAGTGACTGCTACATGAGTTGGAGGCGCCCGCCTCTAGGGAAGGGGCTGGATTGGGTTTTATCCATTAATAATAATAGTAGTTACCCACACTACTCAGACCCTGTGGAGGGCCGCCTCACCATCGCCCGAGACAACGCCCAGTACCCACTCTATCTGCACATGAACAGCCTGAGAGCCGAGGACACGGCCGTGTATCACTTTGCGAGAGCGCATTGGAGGTGTATGCTCTCTTGTGATGTCTGGGGTCAGGGGACCATGGTCACCGTCTCTTCAG
>S49|IGHV3-74*02|IGHD6-6*01|IGHJ6*04|50
GAACTGCAGTTGGTGGAGTCTGGGCGAGGCTTAGTTCAGCCTGGGGGGTCCCTGAGACTCTCCTGTGCAGCCTCTGGATTGACGTTCAGTAGATTCTGGATACACTGGGTCCGCCAAGCCCCAGGGAAGGGGCTGGTGTGGGTCTCACGTGTCAGTTGTGACGGGATTAGCACAACATTCGCGGACTCCGTGAAGGGCCGATTCACCATCTACCGGGACAACGCCACGAACACGGTGTGTCTGAGATCGCAGGGTCTGAGAGCCGAGGACACGCCTGAGTACTTTTGGGAAAACGGCCCCAGTTACACGAGTTTATACGACGGAATGGACGTCTGGGTCCAGGGGACCACGGTCGGCGTCTCGTCAG
>S50|IGHV3-15*01|IGHD6-13*01|IGHJ4*02|50
GAGGTGCAGCCGATGGGGTCTGGGACAGGCTTGATCAAGCCTCAGGGGTCCCTTAGACCCGCCTCTGCAGCCTCTAGATTCACTTTCAAAAGCACCTGGATGCGCTGGGTCCGCCAGACTTCAGGGATGGGGCTGGTCTGGTTTGACCGTGTTAACAGAAAAACTGATGGTGGGACACCAGACTACGTCGCGCTCGTGAAAGGCAGATCCACCATCTCAAGATATGATTCAAAAAACACGCTGTCTCTGCAAATGAACAGCCTAAAACTCGAGGAAACAGCCGTCTTTTATTGCACCACGGAGGCTATAGAAGCAGCCTCCTTTGACTACTGGGGCCAGGGAACCCAGATCACCGTCTCCTCAG
>S51|IGHV3-43D*01|IGHD2-15*01|IGHJ5*02|50
GAAGTGCAGGTAGTGGAGTCTGGGGGAGTCGTAATACAGCCTGGGGGGTCCCAGCGACTCTCCTGCGCAGTCTCTGCATTCATCTTTGATGATTATGCCATGCACGGGGTCCATCAAACTCCGGGGCAGGGTCTAGAGTGGGTCCCTCCTGTCAGTGGGGATGGTGGAAACACCGACCCTGCAGACTCTGTGAAGGGTCGATCAAGCATCTCCAGAGACAGAAGAAGAAACCCCCTGTGTCCGCAAATGAACAGTCTGAGAGCTGAGGAGACCGTCTTGTATTACTATGGAAAAGACATGGCTAGTGGTGCTGGGTGCTATTGGCTCGACCCCTCGGGCCAGGGAATCCGGGCCTCCGTCTCCTCAG
>S52|IGHV3-74*03|IGHD4-17*01|IGHJ1*01|50
GAGGTGCAACTGGTGGTGTCCGGGACAGGCTTAGTTCAGTCCGGGGGGTCCCTGAGACTCTCCTGTGCAGCCTCTGGATCCACCTTCAGAAGCACCGGGTTGCATTGGGTCCGCCAAGCTCCGGAGACGGGACTGGTGTGGATCTCTCTTATGAATAGTGATGGAAGTGACACAACGCTCGCGGACTCCGTGAAGGGCCGACTCACCATCTCCAGAGACAGCGGCACCAGAATGCTGTGTCTGAAAATGAACAGTCTCAGAAGCGAGGTCACGGCTGTCTATTACTGTGCTAGAGGCGCGACGGGCGACTACGGAGAATGCTTTCAGAACTGGGGCCAGGTCACCCTGGTCCCCGTCTCCTCAG
>S53|IGHV3-43D*01|IGHD1-1*01|IGHJ5*01|50
GAAGTGCAGATGGTAGAGTCTGGGGGAGTCGAAATTCAGCCTGGGGGGTCCCTGGGACTCTCCTCTGCAGTTTCGGGACTCACCTCTGATAATTATGCCATGCACTGGGTCCCTCAAACTCCGGGGAAGGGTCCGGAGTGGGTCTCTCTCATTACTTGGAAAGGTGATATCATCCACTATGCAGACTCCGTGAAGGGTCGATTCTCCGTCTCCAGAGACAACAGAAGAAACTCCCTGTCTCTGAACTTGAGAAGTCTGAGAGCTGAAGACACTGCCTTTTATTTCTTTGAAAATGACTTTGGCAGCTATCGCTTCAACTCCGGGGGCCAGGGAACCCTGGTCACCGTCTCCTCAG
>S54|IGHV3-20*01|IGHD3-10*02|IGHJ2*01|50
GAGGTGCAGCTCGTGGAGTCTGGGGGAGGTGTGTTACGGCCTGGCGAATACGTGAGACTCTCCTGTGCAGCCTCTGGATATGCATTTGATGATTATGGCATGAACTGGGTCCGCCAAGCACCAGGGGAGGGGCTGGAGTGGGCCTGTGGTTTTGATTGGAATGGTGGTAGGACAGGTTATACAGACTCTGTGAAGGGCCGATTCACCATCTCCAGAGGCAATGCCGCGAAGTCCCCGTACCTGCAGATGAACAATCTGAGAGCCGAAGAAGCGGCCTTTTTTCACTGTGCGAGGGAGTATTACTTTGGTCGGAGAGTTATGATAACGTGCCTCGGTCTCTGGGGCCGTGACACCCCCGTCATTGTCGCTGCAG
>S55|IGHV2-5*08|IGHD4-17*01|IGHJ6*01|50
CAGGTCACGTTGAAGGAATCTGGTCCTCCTCCGGTGAAACCCACACAGACCCTCACACCGACCTGCACCTTTTCTGGAATGTCACTCAGTGCTAGCGGAATGCGTGTGACTCGGATCCGTCAGACCCCAGGCAGGGCCCTGGAGTGGCTTGCACTCATTTGTTGGGATGATAAGAAGCGCTCCAGCCCATCTCTGAAGAGAAGGCTCACCATCACCACGGACACCTCCAGAAACCAAGTGGTCCTTGCAATGACCAAGATGGACCCTGTAGACACGGCCACGTATGACTCTGCACACAGACTTTGGTCTAAATACGGTGGACCAGAAAACTACTGCTGCTACGACATGGACGTCTGGGGACAAGGGACCACGGTCCCCGCCTCCCCAG
>S56|IGHV3-53*03|IGHD2-15*01|IGHJ2*01|50
GAGGTGCAGCTGATGGAGTCTGGAGGAGGCTTGATCCAGCCGGGGGAGGCCCAGAGACTCTCCTGTGCAGCCTTGGGGTTCACCGTCAATGCCGACTACATAACCTGGGTCCGTCAGCGTCGTGGGAGGGGGCTGGGGTGGGTCTCTGTTAGTTATAGCGGTGGTAGGCCATCTTTCGCAGACTCTGTGATGGGCCGATTCACCATTTACAGAGATAATTCCAAGAACACACTGTCTCCTCAGATCAACAGCCAGAGAGTCGAAGACACGGTCGGCCATTACTGTGCTAGGGACCGGCAGATGAGAATGGTAGTGGCGGTGGCTGGGAACCTCGATCTCTGGGGCCATGGCACCCTAGCCACTGTCTCCTCAG
>S57|IGHV4-38-2*01|IGHD4-17*01|IGHJ3*02|50
CAGGTGCAGTTGCACGAGTCGGGCCCAGGACTGGAGATGTCTTGGGAGACCCCGTCCCTCACCTGCCCTGGCTCTGGTTACTCCTTCAGGTGTGGTGACTCCGGGGACTGGACCCGGCAGCCCCCCGGTCAGGGGCTTGAGTGGAATGACAATCTATATCCTGCTGGAAGAACCTCCTACAACTCGACCCTCAAGAGGCGGGTCACCATAGCCCTCGACACGTCCAAGAACCTGTTCTCCCTGAAGTTGACCTGTGTGCCCGCCACAGACACGGCCGTGTATTTCTGTGCGAGGACTACGGTGACTCCTTTTAATGTCTGGGGCCAAGGGACAATGGTCACCGTCTCTTCAG
>S58|IGHV1-58*02|IGHD5-18*01|IGHJ4*02|50
CACATACAGCTGAGTCAGTCTGGGCCTGAAGTGAAGAAGCCTGAGACATCAGTGAAGGTCTTCTGCAAGGCTTCTGGATTCACCCTTACTTCCTCTATTGCGCAGTGGGTCCGACAGGCTCGTGGACAACACCTTGAGTGGATGGGAGGGATCGTCGTTGGCCGTGGTGACACAAACTACACACAGAAGTTGCAGGAAGGAGTCACATTAACCAGGGACAAGTCAACGAGCACAGCCCACATGGTGCTGAGCAGACTGAGATCCGAGGACACGGCCGTCTACTATTGTGCGGTGGAGGAAACACCCTCTTTGGCTACAGTGCGAGACCACTTGGACTTCTGGGGCCAGGCAGCCCTGGTCACCGTCTCCTCAG
>S59|IGHV3-74*03|IGHD2-8*02|IGHJ5*02|50
GAGGTGCAGTTGGTGGAGTCCGGGGGAGGCTTCATTCAGCCTGGGGGGTCCCTGAGACTGTCCTCTGCAGCCTCTGGATTCCCCTTGAGTAGGTACTGCCTGACTTGGGTCCGCCAAGCTCCAGGGAAGGGGCTGGTCTGGGGCTCACGTTTTAAGAGTGATGGGACTACCACAATCTACCTGGACTCGGTGAAGGGCCGAGTCTCCATCTCCAGGGACAACGCCAAGAAGACCCTGTCTCCGCAAATGAACAGTGTTAGAGCCGAGGACAGGGCTGTGTTTTACTGTTCCAGATTTTGTACCGGTGATGTATGTAGTCGCGGCCCCTGGGGCCACGAAACCCTGATCATCGTCTCCTCAG
>S60|IGHV1-58*01|IGHD6-6*01|IGHJ4*02|50
CAAGTGCAGGTGGTGCAGTCCGGGCCTGGCGCGAAGAAGCCTGGGACCTCACTGAAGGTCTCATCCACGGGTTCTGGACTCACCTTTACGACCTCTACTGTGCAGTGTGTGCGACAGAGTCGAGGACAGCGCCTTGATTGGATAGGATGGATCGTCATTGACAGTGTTAACACAAACTACGCACAGAGCTTCCAGAGAAGAGTCACCATTACCCGGGACATGTCCACATTCACAGCCTATGTGGAAGTGAGACGCCTGAGATCCGAGGTCACGACCGTGTATTCCTGTGCGGCAGAGAGTGTCAACAACTCGCCCAACTTTGACTGCTGGGGCCAGGGAAACTTGGTCACCGTCTCCGCAG
>S61|IGHV3-43D*01|IGHD2-15*01|IGHJ3*02|50
GAAGTGCAGCTGGCGGAGTCTGGGGGCGTCGCGGCACAGCCTGGGGGGTCCCTGAGACTCTCCCGTGCAGCCTCTGGACTCCCCTTTGATGCTTGTGCCATGCACTGGGTCCGTCATGGTCCAAGGCAGGGTCTGGATTGGGGCCCTCTTAGTAGTTGGCATGGTGGTAGAACCTGCTGTGCAGACTCTATGAAGGGTCGCTTCACTATCTCCAGAGCCAACAGGAGAAACTCCCAATATCGGCAGATGAACAGTCTGAAAGCTGAAGACACCGCCTTGAATTACTGTGAAAAGGAAGGATATTATAGTGGTGCTAGGTATTACTCCCCGTCCGATGTTTTTGATATCTGGGGCCACGGGACAATGGTCACCGGCTCCTCAG
>S62|IGHV3-64*05|IGHD2-15*01|IGHJ4*01|50
GAGATGCAGATGGTGGAAACTGGGGGAGGCTTGGTCTCGCCCGGGGGGTCCCTCAGACTCTCCTGTTCAGCCTCTGGGTGCACCTTCAGTAACTATACTCTCCACTGGGTCCGCCAGGCTCCTGGCAAGGAACTGGCATTCGTCTCAGCCATTAATAGTATTGGGGGTAGAACTTACTACGCAGACTCAGTGAAGGGCAGATTCACCATCTCCACAGACAATTCCAAGACCGCGCCTTCTGTTCACCTGAGCCGTCTGAGAGCTGAAGACACGGCTGTTTATGACTCTGTGAAAGAAGGATTTTCCAGTGGTGGTAGGTGCTACTTCTTCTGCTTTGACTACTGGGGCCAGGAGACCCTGGCCACCGTCTCCTCAG
>S63|IGHV3-66*02|IGHD3-22*01|IGHJ3*01|50
GAGATGCAGGTGGTGGAGTCCGGGGGAGGCTTGGTCCGGCCTGGGGGGTCCCTGAGACTTTCCTGTGCAGCCTCGTTATTCACCGCCAGTAGAGACTCCGTTAGCTGGGTCCGCCAGACTCCAGGGAAGGGACTGGAGTGGGTCTCAGTCAGTTATAGTGGTGATAGAGTATCCTACACAGGCTCCGTGAAGGGCCGACTCACCATCTCCATAGACAGTTCCAACTACACACCGTATCTTGAAATGACCTGCCTGAGAGCTGAGGACGCGACCGTAAATTACTGTGCGAAGATTGCAGTGGTTGATGCCGGTTCGGCTGACGTCTGGGGCCAAGGGATAATGGTCACCGTCTCTTCAG
>S64|IGHV4-59*08|IGHD6-13*01|IGHJ4*01|50
CAGGTGCAGGTTCAGGCGTCGGGCCCAGGACTCATGCGGCCTTCGGAGACCCTGTCCCTCCCCTGCGCTGTCTCTAGTGCTTCCATCAGTAGTTACTATTGGAGCTGGGTCCGCCAGGCCCCAGAGAGGGGGCTGGAGTGGATTGGCCATGTCTTTTACAGTGGTAGAAGCAACTACAACCCCTCTCTCAAGAGTCGAGTCACCCTATCAATAGACACCTCCAAGATCCAGTTGTCCCTGAAGGTGAACTCTGCGACCGCCGAAGACACGGCCCTGTATTGCTCTCCGAGAGGGGGCGGCTATAGCAGAAACTGGACCTCTGACTACTGGGGCCAAGGAAACCTGATCACCGTCTCACCAG
>S65|IGHV1-58*02|IGHD7-27*01|IGHJ6*01|50
CAAAGGCGGTTGGTGCAGTCTGGGCCTGAGGTGAAGAAGCCGGGGACCTTAGTGCAGGCGTCCTGCAAGGCTTCTGGGTTCACCCCTTCAAGCTCTGCTATGCCGTGGGTACGACAGGCTCGTGGACACCGCCTTGAGTGGCAAGGGTGGATCGTCGTTGACAGTGGAGACATAAACTACCCACAGAAGTTCCAGGAAAGAGTCACCATTACCGGTGACATGTCCACAAGCAGAGTCTACGTAGAGATGAGAAGCCTGAAATCCCAGGACGCGGCCGTGTCGTACTGTGTGGACTGGGGACACTTTTATTGCCACAACTATAGTATGGATGTCTGGGGTCGAGAGACCACGGTCACCGTCCCCTCAG
>S66|IGHV3-20*01|IGHD6-6*01|IGHJ4*01|50
GAGGTGCAGCTTGTGGAGTCAGGGAGAGACGTGCTAGGGCCTGGGGGGGCCCTGAGACTCTCCGGTGCAGCGTCTAGATTCAGCTTTGACCATTTTGACATGAGCAGTGTCCGCCAAGCTCCAGGGCGGGGGCTGGAACGGGTCTCTGATATAAATTGGAATGGTGCTAGAGAAGATTATGCAGACTCTGTGAAGTGGCGATTCACCATCTCCAGAGGCACCGCCAACAGCTCCCTGTCTCTACACATGAACTGTCTGAGAGCCGAAGACACGGCCTTGTATCAATGTGCGAGAGAATCTTATTTGGCCGATCGTAGGCCGGCCAAGCTTGACTACCGGGGCCACGGAACCCTGGTCACCGTCTCCTCAG
>S67|IGHV3-30*11|IGHD3-9*01|IGHJ6*04|50
CAGCTGCAGCCGGTGGGGCCTAGGGGAGGCCTGGTCCAGCCTGGGAGGTCCCTGGGATTCTCCCGTGCAGCGTCTGGATTCACCTTCAATAGGTCTGCAATGGACTGGGTCCGCCCGGCTCCTGGCAAGGGGCTAGAGTGGGTGGCTGTTATCTCAGATCATGGAGGCAATAAGTACGACGCGGACTCCGTGAAGGGCCGATTCACCATCTCCAGAGACAATTCGAAGAACTCATGCTACCTGCACATGAAGAGCCTGAGAGGTGACGACACGGCTCTTTTTTACTGTGCGAGACCACACTGCGGCTCTCTTGACCACGCTCTATATTACAACTACAGTATGGACGGCTGGGGCAAAGGGATCCCGGTCACCGTCTCCTCAG
>S68|IGHV3-30*06|IGHD4-4*01|IGHJ6*01|50
CAGATACAGTTGGGCGAGTCTGGGGGCGGCCTGGTCCAGCCTGGGAGGTCCCTGAGACTCTCCAGGGCAGCGTCTGAATTCACTTTCAGTAGCTCTGGCCTACACTGGGTCCGCCCGGCTCCAGGCAGGGGGTTAGAGTGGGTGACAGTTCTATCATATGGTGGGAATAATAAATACTACGCAGACTCCGTGAAGGGCCCATTCACCGTCTCGAGAGACTATTCCACGAATACGCTGTATCTACAATTGAAAAGCCTCAGAGCTGCGGAAACGGCTGTGTTTTACACTGCGAGAGACAATAATTACTACTTCTACGGTAAGGAGGTCTGGGGGCAAGTAAGAACGGTCCCCGGCAGCTCAG
>S69|IGHV1-24*01|IGHD5-18*01|IGHJ6*04|50
CAAGTCCAGCTGCAACAGTCTGGGGCTGAAGTGAAGAAGCCTGGGGCCTCAGTGAAGGTCTGCTGCAAGGTTTCCGGATACCCCCTCTCTGAGTTCTCAATACAGTGGGTGCGACAGACTCCTGAAAAAGGGCTTGAGTGGATGGGAAATTTTGATCCCACAGATAGCGAAATCATCCACGCACAGACATTCCAGGGCAGAGTCACCCTGACCCAGGAAACGTCTACGGCCACAGACTACATGGAATTGAGCAGCCTGACATCTGAAGACACGGCCGTGCATTACTGTGCAACAGGGATACAGCTATGGAATTATTATGATGTGGACGTCTGGGTCGTAGGAACCACGGTCGCCGTCTCCTCAG
>S70|IGHV3-72*01|IGHD1-7*01|IGHJ6*03|50
GAGATGACGCTAGTGGAGTCCGGACGAGACTTGGTCCAGCCTGGAGGGTCCCTGAGATTTTCCTGTGCAGCCTCTGGTCTCCCCTTCAGTGACCACTACATGGACTGGGTCTGCCAGGCTCTAGGGGAGGGGCCGGAGTGGGTTGGCCCTATTAGAAATAAAGTTGACAGTTTCACCACAGATGCCGCCGCGTCTGTGAACGGCAGGTTGGCCGTCTCAAGACATGATTCACAGAACTCACTGTATCTGCAAATCAAGAGCCTGAGAACCGAGGACAAGGCCGTCTGTTATTGCGCGCGGGTTGGTATAGGTGGAACAGCGGACTACAATTCTTACATGGACGTCAGGGGCAAAGAGACCACGGTCACCGTCTCCTCA
>S71|IGHV1-69D*01|IGHD3-22*01|IGHJ2*01|50
CAGGTGCAGCTGGTGCAGTCTGGGGCTGCCGTGAGGAAGCCTGGGACCTCGGTGAAGGTCCCCTGCGAGGCCTCTGGAGGCGGATTCAGCAACCATGCCATCAGGTGGGTGCGACAGGCCCCTGGACAAGGCCTTGAGTGGGTGGGAGGGATCATCCCTATCTTGGGTCCAGGAAAGTACGCACAGAAGTTCCAGGGCGGAGTCACAATCACCGCGGACGAGTCCACGAGCACAGAGTACGTGGAGCTGCGCAGCCTGAAATCTGAGGACACGACCCTGAACTACTGTGCCAGGGGTGGTCTTTACTGTGACACTAGTGGTTATCGCTCTATGCACGAGCGCTGCTACTGGGATCTCTGGGGCCGTGGCACCCTGGTCACTGTCGCCTCAG
>S72|IGHV1-2*04|IGHD3-16*01|IGHJ5*02|50
CAACTACAGCTGGTGCAGTCTGGGGCTGGGGTGAGAAGGCCTGGGGCCTCAGTCAAGGTCTCCTGCAGGACTTCTCTCTACACATTCACCGACTGCTATATACACTGGGTGCGACAGGCCCCTGGAAACGGGCTTGAGTGGCCGGGATGGATCAACCCGTGCAGGGATGGCACAAGTTCTGCACAGACAATTCAGGGCTGGGTCACCATGACCAGGGAGACGCCCATCAGAACAGCCTACATGGAGATGAGAAGGCTTAGATCTGACGACACGGCCGCGAATTTTTGCGCGACCGATGGGTATTATGATTACGTTTGGGGGAGTTATGCACACCGGGTTCGACCCCTGGGGCCAGTCAACCCTGGTCACCGTCTCCTCAG
>S73|IGHV3-13*05|IGHD3-3*02|IGHJ5*02|50
GAGGTGCTGATGGTGGAGTCTGGGGGAGGTTTGATTCAGGCGGGGGGGTCCCTGAGATTCTCCTGTGCAGCCACTGAATTCACCTTCAGTATCTACGACGTGCACTGGGTCCGCCAAGCAACAAGAAGAGGTCTGGAGTGGGTGTCCGCTTTTGGTAATGCTGGAGACCCATACCATCCAGGCTCCGCGAAGGGCCGCCTCACCAGCTCCACAGATAAAGCCAAGAACTCATTGTACTTTGAAATGAACAGCCTGAGAGACGGAGACACGGCTGTATGTTCTTGTGCATACAGAGGGCAGAAAGCGGAGCATGTTTGGAGTGGTTATTTTATCCACAGCTGGCTCGACCACTGGGGCCAGGGAATCCTGGTCACCGTCTCCTCAG
>S74|IGHV3-7*01|IGHD3-9*01|IGHJ6*02|50
GAGGAGCAGTTGGTGGAATTTGGGGGAGGCTTGTTTCAGCCTGGGGGGTCCCTGAGACCCTCCTTTGCAGCCTCTGGACTCACCTTTGGTAGTTTTTGGATGACCTGGGTCCGCCAGGCTCCAGGGAAGGGGCTGGGGTGGGCGGCCAAAACAAAGAAAGACGTAAGTGAGAATTATTATGTGGACTGTCTGAAGGGCCGATTGACCATCTCCAGAGACAACGCCCAATACTCACTGTCTCTTCAAATGAACGGCCTCAGAGCCGAAGACACGGCTGTCTATTGCTATGCCCGAGAGGGCATTTTGACTGGTCATAATAATTACTTCTCTAACGCCATGGACGTCTGGGGCCAAACGACCACGGTCACCGTCTCCTCA
>S75|IGHV1-24*01|IGHD1-1*01|IGHJ2*01|50
CAGGTCCGGCTGGAACAGTCGGGGACTGAGGTGAAGAAGGCCGGGGCCTCAGTGAAGGCCTCCTGCAACGTTGACACATTCACCCTCACTGAATTGTCCGTGCACTGGGTGCGACACTCTCCTGGAAAAGGGCTTGAATTGACGGGAGGTTTCGTTCCTGAAGATGGTGAAACAATCTACGAACAGATGTTCCAGGTCAGAGTCAACATGACCGATGACACTTCTCCAGACAGAGTCTTCATGGACCTGCGAAGCCTCAGATGTGGGGACAGGGTCGTCTCTTACTGTGCAGCTGGGAACTTCGATCTCTGGGGCCTCAGCACCCTGGTCAGTGCCTCCTCAG
>S76|IGHV1-46*01|IGHD1-20*01|IGHJ2*01|50
CAGATGCAGCTCATTCAGTCTGGGGCTGAGATGAAGAAGCTTGAGGCCTCAGTGAAAGTTTCCTACACGGCATCAGGAAACACCTTCACCAGTTACTCTCTACAGTGGGTGCGACAGGCCCCTGGACCAGGGCTTGAGGGGCTGGGACTAACCAACCATAGTGGTGCTACAGCACGTTACGCACAGAAGTTCCAGGTCAGAGCCACCACGCCCAGGGACACGTCCAGGCGAATAGTCCACAGGGAGATGAGCAGCCTGAGATCTGAGGACACGGCCGTCCATTATTCTGCGAGAGAAGTCGATCCCTGGGGCCGTGGAAACCTAGTCACTGTCCCCTCAG
>S77|IGHV3-53*02|IGHD2-2*01|IGHJ3*01|50
GAGGTGCAGCCAGTGGAGACTGGAGGCGGCTTGAACCAGCCTGGGGGGTCCCTGAGACTGTCCTGCGCAGCTTCTGAGTTCACCGTCAGTAACAACGTCATGATCTGGGTCCGCCAGGCTCCAGGGAAGGGGCTAAAGTGGGTCTCAGTTATTAATTGCGGAGATGGCACATACTACACAGACTCCCTGAAGGGCCGATTCACCATGTCCAGCGACAACTCCAAGAACCCGCTGCGTCTTCAAATGAACAGCCTGAGAGCCGAGGACACGGTCGTTTATTCCTCTGCGCGAGAGGACCTGGGATTTTGTAGGCCGACCATCTCTTATCTTTTCGAAGTCTGGGGCCAAGCGACCATAGTCACTGTCTTCTCAG
>S78|IGHV3-21*01|IGHD5-18*01|IGHJ4*02|50
GAGGTGCAGATGGTGGCGTCTGGGAGAGGCCTGGTCAAGCCTGGGGGGTCCCCCAGACTCTCCTGTGCAGCCTCTGGAATCACCTTCAATTGCTGCATCACGAACTGGGCCCGCCAGGCTCCGGGGAAGGGGCTGGAGTGGGACTCTTCCATAAATAGTAGTGCAAGTTACTTCGCCTGCGCAGACTCAGAGAGGGGCCGATCTACGATCTCCAGGGGCGACGCCCAGAACTCACTCTGTCTTACAGTGAACAGCGTGAGAGGCGAGGACAGGGCTGTGTCTGTCTGTGCGAGAGGCTATGGTCCTTGTGGCTACTGGGGCCAGGGAACCCTGGTCACCGTCTCCTCAG
>S79|IGHV4-28*05|IGHD3-16*01|IGHJ2*01|50
CAGGCGCAGCGGCAGGAGTCGGGCCCCGGACTGGAAAAGCCCTCGGACACCCTGTCCCTCACCTGCGCTGTCTCTGGTTATTCCATCACCAGAGGTAACTGGTGGGGCTGGATCCGGCCGTCCCCAGGGAAGGGACTGGAGCGGATTGGATGTTCCTTTTACGGTGGGCGAATCTCCTACAACCCGTCCCTCAAGAGCCGTGTCACCATGTCAATAGCCACATCCAAGAACCAGTTCTCCCTGATTCTGAGTTCTGTGCCCGCCGTGGACGCGACCGTGCATTTTTGTGCGAGAAGAGAAGTCAGTTCCGTTGGGGGGTATCCCGACTGGTATTTCGATTTCTGGGGCCGTGGAACCCTGGTCGCTGCCTCCTCAG
>S80|IGHV3-30*06|IGHD1-26*01|IGHJ1*01|50
CAGGTGCAGCTGGAGGAGCCGGGGGGAGGCCTGGCCCCGCCTGAGAGGTCCCTGAGACTCTCCTGTGCAGCGTCTGGGGTCATGTGCCCTCACTATGACATGACCTGGTTCCGCCAGACTCCAGCCAAGGGACTAGATTGGGTGGAACTTTTATCATTTGATGGAAGTGATCAATACTACGCAGACTCCTTGAAGGGCCGATTCACCATCTCCAGAGACAATTACAAGAGAACGCTGTATCCGCACATGAACAGCCTGAGAGCTGACGACACGGCTGTGTATTACTGTGCGGGAGTCGCTGTGGTTTGCTTGCATCACTGGGGCCAGGGCGCACTGGTCTCCGCCTCCGCAG
>S81|IGHV3-NL1*01|IGHD5-18*01|IGHJ3*02|50
CAGGTGCAGCTGGTGGAGTCTGGGGGAGGCGTGGTCCAGCCTGGGGGGTCCCTGAGACTCTCCTGTGCAGTGTCTGGATTCGCCTTAATTAGTTACGGCCTGAACTGGGTCCGCCAGTCTCCAGGCTCGGGGCTGGCGTGGGACTCACTCATTTATGGCGGTGGAAATAGCACATACTGTCCAGACTCCGTGCAGGGCCGACTCACCCTCTCAAGAGACCATTCCAAGAACAGGCTTTTTCTGAACATTACCAGCCTGAGAGGTGGGGACGCGGCTGTGTATTACTGTGCGAGAGAGGTATGTGTATACCGCACCGCCGCGTCTTTCGATATGTGGGGCCAAGGGACAAAGGTCAGTGTCATTTCAG
>S82|IGHV4-61*05|IGHD1-20*01|IGHJ2*01|50
CAGCTGAGACTGCACGAGTCGGCCCCAGGACTGGTGAAGCCTTCGGAGACCCTGTCCCTCACCTGCACTGTGTCTGCTGGCTCTACCAGCTGTAGGAGTTATAACTCGGGCTGGATCCGGCAGCCCCCAGGGAAGGGACTGGCGTGGACTGGTCATGTCTATTGCAGTGGGAGAACCAACTACAACCCCTCCCTCAAGAGTCGAGTCGCCATCTCATTAGACAAGTCCAAGAACCGGTTCTCCCTGAAGTCCACCTCCGTGACCGCCGTGGTCACGGCCCTTTCTCATTGTGCGAGTAAGGGCTACTGGAACCTGGATCTCGGGGGCCGCGAAATCCGAGTCGATGTGTCCTCAG
>S83|IGHV6-1*01|IGHD2-2*01|IGHJ1*01|50
CAGGTGCAGGTGCAGCAGTCAGGTCCAGGACTGGTAATGCCCTCGCAGACCCTCTCACTCTCCTGTGCCATCCCCGGGGACAGTGTCTCTAACAACAGTGCTACTTGGACATCTATCCGCCACTCCCCATCAAGAGGCCCTGAATGGCTGGGAAGGACGTTCTACAGGTCCAAGTGGAATAGTATTTGTGCACTATGTGTGAAAAGTCGAATAACCATCAACCCAGACACATCCAAAAAGCAGTTCTCCCCGCGGCTGAAGTCTGTGACTCCCGAGGACACGACTATGCATTACTGTGCAAAATTTGAGCGGTGGTCTTGTAACAGTACCAGTTGTTATGACATCCATTTGATGCGCTGGGGCCAGGGCGCGCTGGTCACCGTCCCCTCAG
>S84|IGHV3-43D*01|IGHD1-26*01|IGHJ5*02|50
GAAGTCCATCTGGTGGAGTCTGGGCGCGTCGTGGTACGGCCTGAGGGGTCCCTGCGACTCTCCTCTGCAGCCTGTGGATTCACCTTTGATGATTGCGCCATGCACTTGGTCCGCCAAGCTGCGAGGGAGGGTCTGGAGTGGGTGCCTCTTACTTGTCGGCATGGTGGCAGATGCTTTTTCGCAGACTCTGTGAAGGGTCGATCAACCATCTCCAGAAACAATTGCAAATACTCCCTGTTTCTAAAAATGAACAGTCTGAGAAGTGAGGACGCCGCCTTGTATTACTGTGAGAAAAATTCGCGGGCTACAAGTCACTGGATCGACCCCTGGGGCCAGGGAATCCTGGTCACCGTCTCCTCAG
>S85|IGHV3-74*02|IGHD3-9*01|IGHJ5*02|50
GAGGTGCAGCTCGTGGAGGCTGGGGGGGGCTTAGTTCAGCCGGGGGGGTCCCTGAGACTCTCCTCTGCAGCCTCCCGAGTCACTTTTAGTAGTTACTGGATGCACTGGGGCCGCAAAGCTCCAGGGAAGAGACTGGCATGGGCCTCACGAATTAATAGTGAAGGGAGTGCTGCAAGCTACGCCCACCCCGTGAAGGGCCGATTCACCATCTCCAGAGACAACGCCAAGGAGACCATGTGTCTGCAGATGAACAGTCCGAGAGTCGAGGACACGGCTCTGTATTACTGTGCATGGGGACCCAATATTTTGACTGGTTATTATAATGCCTCAGAGTGGATCGACCCCTGGGGCCAGGGAAACTTGGACTCCGTTGACTCAG
>S86|IGHV3-49*02|IGHD6-25*01|IGHJ2*01|50
GAGGATCAACTGATGGCGTCTGGGCGAGCCTTCATACAGGCAGGGCCGTCCCTGAGACTCTCCTGCACAGCTTCTGGATTCACCTTTGGTCATTATCCTATGAGGTGGGTCCGCCAGACTCCAGAAAAGGGGCTGGAGTGGATAGCCTTCATTAGAAGAAAAGCGTACGACGGGACAACAGAATACGCCGTGTCTGTGAAAGGCAGATTCTCCACCTCAAGAGACGGTTCCCAAGGCATCGCCCATATGAAAATGAACAGCCTGAAAACCGAGGCCACAGCCGTGCATCACTGTATCAGTGTGCAAACTGCGGCTAGATACCTCGATCTCTGGGACCGCGGCACCCGGGTCACTGTCTCCTCAG
>S87|IGHV4-28*04|IGHD7-27*01|IGHJ2*01|50
CAGGCGCAACTGCCGGAGTCGGGCCCAAGACTGGTGAAGCCTTCGGACGCCCTGACCCTCACCTGCGCTGTCTCTGGTTATTCCGTCAGAGGTAGAAATTGGTGGGGCTGGATCCGGCAGCCCCCAGGAAAGAGACTGGATTGCATTGGGTGCACCTTTTATAGTGGGGGCGCTAATTTCAACGCGTGCCTCACGAGTCGAGTCATCATGTCATTAGACACGTCCAAGAAACAGGTCTCCCTGGAGTTGAAGTCTTTGCCCGCCGTGGACACCGGCGTGTACTGTTATGCGACGATGGGAAGGGACTCCGTTCTTTGGGGCCGTGCCACCCTGGCCACTGTCTCCTCAG
>S88|IGHV4-30-2*01|IGHD5-5*01|IGHJ4*01|50
CAGCTGCAGCTTCAGGAGTCCGGCTCAGGACTGGTGAAACCTTCAGAGACCATATCCCTCACGTGCGCTGTCTCTAGTGACTCCATCAGAAGGGGTGGTTACTCCTGGACCTGCATCCGGCAGCCACAGGCGAAGGGCCTGGAGCGGATTGGGGACATCTATCATAGAGGGAGAAGTTACTACAATCCGTCCCTCGGGAGGCCCGGCACCATATCGGTAGACAGGTCCAAGAACCAATTCTCCCTACAGCTGAACCCTGTGACCGACGAGGACACGGCCGTCTACTACTGTGCCAGAGACAAACAGCTCTGGTTTTTACTGGTTGACTACCGGGGCCAAGGAATCTTGGTCACCGTCCCCTCAG
>S89|IGHV3-43D*01|IGHD4-17*01|IGHJ4*01|50
GATGTGCAGGTGGGGGAGTCAGGGGGAATCGTGGGACAGCCTGGGGGGTCCCTGAGACTCTCCTGTGCAGCCTCTGAATTCACGTTTGATGGTTGTGTCATATACTGGGTCCGTCAAACTCCGGAGGTGAGTCTGGAGTGGGCCTCTCTTATCAGTTGGGATGGTGGTCTCACCTACTATGCAGATTCCGTGAAGGGTCGGTTAACCATGTCCAGAGACAACAGATTAAACTCCCTATGTCTACACATGAACAGTCTGAGACTCGAGGGCTCCGCCCCTTCTTACTGCGCAAAAGAACCACCTGACCACTGGGACCAAGGAACCCTGGTCGCCGTCTACTCAG
>S90|IGHV1-3*02|IGHD2-8*02|IGHJ3*02|50
CAGATTCAACTGGTGCAGTCTGGGGCTGAGGTGACGAAGCCTGGGGTTCCAGTGAAGGTTTGCTACAAGGCCTCAAGAAACAACTTCACTAGCTATATTATGCAGTGGGTGCGCCAGGCCCCCGGACAAAGGCTTGAGTGGCTGGAATGGAGTTATCTTGGCAATGGTAACACAAAATACTCAAAGGAGCTCCAGGTCAGAGTCACCATTACCAGGGACACATCCACGAGCGCAGCCTACATTAAGGTGAGCAGCTTGAGATCTGAGGACATGGAAGTGCATTACTTTGCGAGAGACGACATTTTAATGGTGGTCTCCGCTATAACGGGAAAGCCTCGTCATGTCTGGGGCCAGGCGACAATGGTCCCCGTCTCTTCAG
>S91|IGHV3-49*05|IGHD3-22*01|IGHJ2*01|50
GAGGTGCAGCTTGTGGAGTCTGGGGGAGGCTTGGTACAGCCAGGGCGGTCCCTGAGACTCTCCTCTAGATTTTCTGGATTCACCTTTGGTGATTATGCTATGAGCTGGTTCCGCCAGACTCCAGGGAAGGGGCTGGAGTGGGTGTGTTTCATTAGAAGAAAGGCTCATGGTGGGACAATAGAATGCCCCGCGTCTGTGAAAGGCAGATGCACCATCTCAAGACTTGGATCTTATAGATTCGCCTATCTGCAGATCAACAGTCTGCAAAACGACGACACAGCCGTCTCTAACTGTCTTAGAAGTAATCATGGTGTTTATGACGCGTGCTACTGGGACTTCCATTTCTGGGGCCGTGGCACCCTGGGCCCTGCCTCCTCAG
>S92|IGHV3-43D*01|IGHD6-19*01|IGHJ5*02|50
GAAGTGCAGGTGGTGGAGTCTGGGTCAGTCGAGGGACAGCCGGGGGGGTCCCTGAGACTCTCCGGGGCAGCGCCCCGATTCACCCTTGATGATTATGCCATGCACGGGGTCCGTCGCTCTCCGGGGAAGGGTCTGGAGAGGGTCTCTCTCATAAATTGGGAAGATACTAGGACCTACTATACAGGCTCTTTACAGGGTCGCCTCACCATCTCCAGTGACAACAATAGAAACTCCCTGTTTCTCAAACTGAACAGTCTGACAGTTGAGGACACCGCCTTGTATTCCCGTGCAAAACCGCGGGCGGGGCTTAACAGCTTCGTCCCCTGGGGCCAGGGAACCCTGGTCACCGTCACCTCAG
>S93|IGHV5-51*02|IGHD3-10*01|IGHJ3*02|50
GAGGTGCACCTGGTGCAGTCTGGAGCAGAGGTGAAAAAGGCCAGACAGTCTCTGAAGATCACCTGCAAGGATTCTGGACACAGCTTTCCCAGTTACTGGACCGGCTGGGCGCACCAGATGTCCGCTAAAGACTTGGAATGGACGGGGATCATTTATCCTGCTGACTCCAATACCAGATGCAGCCCGGCCTTCCAAGGCCAGGTCACCTTCTCAGCCCATAAGTCCGTCAGAACCGCCTACCTGCAGTGGATTAGCCTGAAGGCCTCGGACACCGCCATGTATTTCTGTGCGAGACAGGTCCTGAAACTAACTATGGTTTGGAGAGTTATTATAACTGAAGGCTTTGGTCTCTGGGGCCCCGGGACCATGGTCACCGTCCCCTCAG
>S94|IGHV4-39*05|IGHD1-7*01|IGHJ5*02|50
CAGATGCAGGTGAAAAAGTCGGGCCCAGGACTGGTGAAGCCTTTGGAGAACCCGTCCCTCGCCTACACTGTTTCTGGTGGCTCCATCGGGAGTTGTTCTTGCTCCTGGGGCTGGATCCGCCGACCCCCAGGGAAGTGGCTGGAGTGGATTGGGATGATCTGTCATAGTGGGAGCACCTATTACAACCCGTCCCTCTCGAGTCGCATTACCATATCCGTCGACACCTCCAAGACGCAGTCCTCCCTGAAGCTGAGCTCTGTGACCGCCTCAGACTCGGCCATCTTTTACTGTGCGCGGTATATGTGGAAATGCCCCGGGTTCGACCCCGGGGGCCGGGGAACCCTGGTCGCCGTCTCCTCAG
>S95|IGHV1-46*01|IGHD5-5*01|IGHJ5*01|50
CAGGTGCAGCTTGTGCCCCTCGGGGCTGAAGTGAAGATGCCTGGGGCCACAGTGAAGGATTCCTGCACGACATCTGCAAACACCTTCACCAGCTACTTTGTGCGCTGGGTGCGACGGGCCTCTGAACACGGGCTTGATTGGACGGGAATATTAAACCTTAGTAGTGGTAGCACAAGGTACACACAGATGTTCCAGGACAGAGTCTCCATGACCAGGGACACGTCGACGAGCGCAGTCTCTATGGGGCTGAGAAGCCTGAGATCTGAGGACCCGGCCGTTTATTACTGTGCGAGAACTGTCTGGTGGAAACACTTCTGGTTCGACTCCCGGGGCGAAGGATCCCTGGTCACCGTCTCTTCAG
>S96|IGHV3-20*01|IGHD6-6*01|IGHJ4*02|50
GAGGTGCAGGTGGCGGAGCCTGGGGGAGGCGTCCTACGGCCTGGGGGGTCCCTGAGACTCTCCTGTGCAGTTTTTTCATTAATCCTTGATGATGATGGCCTGATCTGGGTCCGCCTAGCTCCAGTGAAGGGGCTGGAGTGGGTCTCGGGTATTTCTTGGAAGGGTGGTTTCACAGGATATGCAGACTTTGTGAAGGGCCGCTTCACCATCACCAGAGACATCGCCAAGAATTCCCTGAACCTGGAAATGAATAGTCTGCGAGCCGAAGACACGGCCATATATCACTGTCCGAGAGAGTCTCGCATAGCAGGCAGGTCAATCCTTTACTTCGACTACTGGGGCCAGGGAACCCGGGTCACCGTGTCCTCAG
>S97|IGHV4-38-2*02|IGHD6-6*01|IGHJ5*02|50
CAGGTGCAGTCGCATGCGTCGGGCCCAGAAGTGATGAAGCCTTCGGCGACCCTGTCCCCCCCGTGCCCTGTCTCTGGTTACTCCATTTGCTGTGGTTATTTGTGGGGCTGGATCCGGCAGTCCCCAGAGAAGAGACTGGGGTGGATTGGGAGTATCTGTCACAGTGGGCAAACTTACTACAACCCGTCCCTCAAGAGTCGAGTCACCATCTCACTAGACCTGTCTAAGACTCAGTTCTCCCTGACCCTGAGTTCTGGGACCGCCGCAGCCACGGCCGTCTACTACTCTGCGAGAGCTCCCCACTTCGACGTCGACCCCTGGGGCCAGGTCACCCTGGTCACCGTCTCCTCAG
>S98|IGHV3-66*04|IGHD5-12*01|IGHJ6*01|50
GAGGGACAGCTGGTGGAGTCTGGGAGAGACTTGGTCCAGCCTGGGGGGTCTTTGAGACTCTCCTGTGAGGCCTATGGATTGGCCGTCGGTAAACACTACATGAGGTGGGTCCGCCAGGCTCCAGGGCAGGTGCTGAAACGGGTCTCACTTGTTTATAGGGGCGGTAGGACATATTATATAGACTCCGTGAAGGACAGATTCACCATCTCCAGAGACAATTTTAAGAACACGCTGTGTCTTCAAATGAATAGCCTGAGAGTCGAGGAAACGGCCGTCTATTACTGTGCGAGACAGGAACACCTAGTGGCCTTCCACTATGACGATTTGGACGCGTGGGGTCAAGGAACCACGGTCACCGTCTCCTCAG
>S99|IGHV3-7*02|IGHD5-18*01|IGHJ3*02|50
GAGGTGCACCTGGTGGGGTCTGGGGGAGACTCGGTCCAGCCTGGGGGGTCCCTGAGACTCGCCTGTGCAGCCTCTGGATTCACCTCTTATAACTACTGGCTGAGACGGGTCGGCCAGTCCCCAGGTGAAGGGCTGGAGTGGGTGGCCAACCTGAACCAACATGGAAGTGAGGATTACTGTGTGGACTCTGTGAAGGGCCGATTCACCATGTACAGAGACAACGCCAAGAACTCACTGTGTCTGCAAGTTGACAGTCCGAGAGCCGAGGACACGGCTGAGTCTTACTGTGTGGTACGGTGGACCTCTCCTGCTGTCCGGGGCCAAGGGACAATGGTCCCTGACTCCCCAG
>S100|IGHV1-3*02|IGHD4-4*01|IGHJ2*01|50
CAGGTTCAACTGGTGCAGTCTGGGACTGAAGTGACGATGCCTGGGGCCTCAGTGAAGACTTCCTGCGAGACTTCTGAATACACCTGCACTTCCTCTGCTCTGCATTGCTTCCGCGAGGCCCCCGGACAAAGGCTTGAGTGGATGGGCTGGAGCAACGCTGGCGATGGTCACGAAAAACATTCACAGGAGTTCCAGGCCAGAGTCACCAGTGCGAGAGACACTTCCGCGAGCACAGTCTACATGGCGTCGAGAAGCCTGAGACTTGAGGGCAGGTCTGTGTATTGCTGTGCGAGAGCCAGGGCCTACTGTGACCACTGGCCCTTCGAGCTCTGGGGCCGTCGCACCCTGGTCACTGTCTCCTCAG
>S101|IGHV1-58*02|IGHD2-8*02|IGHJ2*01|50
CAACTACAGCTGGTGCTGCCTGGGCCTGAGGTGAGGAAGCCTGGGACCTCAGTGAAGGTCTCCTGCAGGGCTTCTGGATTCACCCTTAGTAGCTTTGGTATGCGTTGGATGCGACAGACTCGTGGACAACGCCTTGGGTGGATAGGATGGATCGTCGTTGACAGTGGTGACACAGACAACGCACAGAAGTTCCAGCCAAGAGTCACCAGTATCAGAGACAGGTCCACAAGAACGGCCCACAGCGAACTGACTAGCCTGAGATCCGTGGACATGGCCGTGTCTCACTGCGCGGCAGATGGAAAGGATATTGTAATGGTAGTCTTCGCTATGGACGACTGCTACCTCGATCTCTGGGGCCGTGGAAACGTGGTCACTGTCTCTTCAG
>S102|IGHV3-66*02|IGHD2-15*01|IGHJ1*01|50
GAAGAGCAGCTGGTGGAGTCTGGGGGAGGCTTGGTCCAGCCTGGGGAGTCCCTGAGACTCTCCTGTGCAGCCTCTGGATTCACCGTCAGCAGCACGTACGTGACCTGGGTCCGCCCAGCTCCAGGACAGGGGCTGGAGTGGGTCTCAATTGTTTCCACCGGTGGTTGCACTTACTACACAGATTCCGTGAAGGGCCTCTTCACCGTCTCCAGAGACAACTTCAAGAAAACACTATATTTTCAAATGAGATGCCTGACAGTTGAGGACACGGCTGTGCATTATTGTGCGAACTCGGTTATTTTAGTGGTGGTAGCTACTACTCCGGGACGTTTCCAGAATTGGGGCCAGGGCTCCCTGGTCACCGTCTATTCAG
>S103|IGHV5-51*01|IGHD2-15*01|IGHJ3*02|50
GAGGTGCAAGTGGTCCTGTCTGCTGCAGACATGAACAAGCCCGGGGCGTCTCTGAAGATCTCCTGTAAGAATCCTGAATGCAGATTTGCCACCGACTGGATCGGCTGGGTGCACCAGATGCCCGGAAGCGGCCTGGACTGGATGGGAATCATCTGTCCTGGTGACTCTAATACCAGAGACAGCCCGTTCTTCCACGACCAGGTCACCATCTCAGCCGACAAGTCCATCAGCACCGCCTACCTACAGTGCAGAAGAGTGAAGGCCTCGGACACCGCCATGTGTCTCTGTGCGAGACACGGCGCCCGTCCTATTGTAGTGGGTGTCGCTGCTTTTCCTGAGGGTTTTGATATCTGGGGCCACGGAACAGTGGTCACCGTCTCTTCAG
>S104|IGHV4-30-2*05|IGHD1-7*01|IGHJ6*02|50
CAGCTGCAGCCGCAGGGGTCCGGCTCAGGACTGGTGAGGCCTTCACAGACACCGTCCCTCACCTGCGCTGTCTCCGGTGGCTCCACCAGCAGTGGTGGTTTTTCCCGGACCTGGATCCGGCAGCCACCAGGGAAGGGCCTGGAGTGGATTGGATACATCTGTTATAGTGGGAGCACCCTCTCTAAACCGTCCCTCAAGAGTCGAGTTTCCTTAACAGTAGACACATCCAAGAAGCAGTACTCTCTGAACTTGAGGTCTCTGACTTCCACACACACGGCCTTGTATCACTGTGCCAGAGATGGAGTGAGTGTCAACTACTACTACTATTGTGGTATAGACGTCTGGGGCCAAGGGAACGCGGCCTCCGTCTCCTCA
>S105|IGHV3-7*02|IGHD5-12*01|IGHJ3*01|50
GAGGTGCAGATGGTGGAATCTGGGGGAGGCTTGGTCCAGCCTGGGGAGTCCCTGAGACCCGCTTGTGCAGCCTCTGGATTCGCCCTTAGTAATAAGTGGATAAGGTGGGTCCGCCAGCCTTCAGGGAAAGGGCTGGGGTGGGTGGACAACAGAAAGAACGAGAGAGGTGAGAACTCCTATGTGGACTCTGGGGAGGGCCGCTTCACCATCTCCAGAGACTCCGCCAAGATGTCACTGGATCTGAAACTTAACAGACTGGGAGCCGACGACACGACTGTCTATTACTGTGCGACTGCGAACATAGTGACTACAATTACCTTAAATTTCTGGGGCCACGGGTCAATGGTCACCGTCTCTTCAG
>S106|IGHV3-33*03|IGHD2-15*01|IGHJ1*01|50
CAGGAACAGCTGGCGGAGTCTGGAGAAGGCGTGGTCCAGCCTCGGAGGTCCCTGAGACCCTCCTATGCAGTGTCTGGATCAACCTTCCCTAGAGATGGCACACACTGGGCCCGCCAGACTCCAGGCAAGGGGCTAGAGTGGGTGGCAGTCATATGGTATGATGGAAGTAATCCATACAACACAGACTCCGTGAAGGGCCGACTCACCGTCCCCAGAGCCAACTCCAAGAACACACTGTGTCTGAAAGTGAATAGCCTGAGAACCGAGGACACGACTGTCTACTACGGTGCGAAAGAACGACCGGATATTGTAGTGGCAGTAGCTGCTAGTCCGCCGCACTGGGGCCAGGTCTGCCTGGCCCCCGTCTCCTCAG
>S107|IGHV1-3*02|IGHD1-7*01|IGHJ1*01|50
CAGGTTCATCTGATGAAATCTGGGGCTGAGGTGAGGAAGACTGGGGCCTCAGTGAAGGTTTCCTGCAAGGGTTTTGGAGACACCTTCACTAATCACGCTATCCATTGGATGCGCCAGGCCCCCAGACACAGGCTTGAGTGGATGGAATGGAGTAATGCTGGCAACGGTAAGACAAAGCATTCAAAGGAACTCCAGGCCAGAGTCACCATTACCAGGGACTCATCTGCGAGAACAGCCTGCATGGGGCTGAGAAGCCTGAGATTTGAGGACATGGCTGTGAACTATTGTGCGGGAAAAGCTGGAACTCACTACTTCCGCCAGTGGGGTCGCGGCACCCTGGTCACCGTCTCCTCAG
>S108|IGHV6-1*01|IGHD6-19*01|IGHJ3*02|50
CAGGGCCCATTGCAGCAGTCAGGTCCAGGACTGACGAGGACCTCGCAGACCCTCTCACCCTCTTATGCCAACTCCGGGGACGGTGTCTCTAGAGACAGTGCTGCTTGGAATTGGGTCAGGCAGTCCCCATCGGGAGGCCTTGAGTGGCTGGGAAGGACATTCTACAGGTCCAAGACGTCTAATGAATATACAGTGTCTGTGAAACGTCGAATAAACACAATCTCAGACACAACCAAGAATCAGTTATCCCTACAGCTTAACTCTGTGACTCCCGAGGACACGGCTGTCAATTACTGTGCCAGAGAGGGAGATTCCGATGCTGATGCCCTTAATATCCGGGGCCAAGGGACAATGGTCACCGCCTCCTTAG
>S109|IGHV5-10-1*01|IGHD2-2*02|IGHJ3*01|50
GAATTGCAGATGGTGCAGTCTGGAGAAGACGTGAAAAAGTCCGGGGGGTCTCTCAGGATCTCCTGTAAGGGTTCTGGATACACCCTTACCACCTACTGGATCAGGTGCCTACGCCAGATGCCCGGGAAAGACCCGGATTGGCTGGGGAAGATTGATTTTGGAGACTCCTATACCAGCTTCACTCCGTCTTTCCAAGCCCACGTCACCATCTCAGCTGACAAGTCCATCAGTACTGCCTACCTGCACTGGAGCAGCCTGAGGGCCTCGGACGCCGCCATGTCTGACTGTGCGAGAGTTGTGGATGTTGTGATAGTACCAGTTGCTATAATCTCCAGAGGGGCTTTTGACGTCCGGGGCCAAGGGACAATGGTCACCGTCTCTTCAG
>S110|IGHV1-24*01|IGHD4-17*01|IGHJ6*04|50
CAGGCCCAGCTGGTACAGTCTGGGGCTCAAGTGACGAAGCCTGGGCCCTCAGTGAAAGTCTCCTGCAAAGTTTCCGTTTACACCCTCACTGAATTATCCGTGCAATGGGTGCGACAGACTCATGGGAAAGGACTTGAGTGGATTGTAGGTTTTGACTCTGAAGAAAGTGAAACAATCTCCGCCCAGAGGATCCAGGTCAGAGTCACCATGGCCGAAGACACATCTACAGACACAGCCGACATAGAAATGGTCAGCCCGGGATCTAAGGACACGGCCGTGTCTTGCTGTGCTCTTTACTGCTTCTGTAGTAGGGACGTGTGGGGCAAAGGGCCCACGGTCACCGTCTCTTCAG
>S111|IGHV7-4-1*04|IGHD5-5*01|IGHJ5*01|50
CAGGTGCAGCTGGTGAAATCTGGGTCTGACTTGATGAAGTCTGGGGCCTCAGTGAAGGTTCTCTCCAAGGCTTCTGGATACACCTTGATCAGGTTTGCCGTGAATTGGCCGCGACCGGCCCCTGGACAAGGGCTTGAGTGGATGGAATGGATCAGCACCACCACTGGGAATCCGACTTGTGCCCAGGGCTTCACAGGACGGTTTGACATCTCTTTGGACTCCTCTGTCAGAATGGCATATCTACAGATTGGCAGCCTGGTGTCTGACGACACCGCCCTTTGTAACTATGCGAGAGAAGGCTGCAGCTATGATTATGTCGACTCCTGGGGCCATGGAACCCGGGTCACCGACTCCTCAG
>S112|IGHV3-30-3*03|IGHD6-6*01|IGHJ1*01|50
CAGCTTCAGATGGTGGAGTCTGGGGGAGGCCTGGTCCAGCGTGGGAAGTCCCTGAGATGCTCCTGTGCGGCCTCTGGATTCAACTTAAGTGGTTATGCTATGCACTGGGTCCGCCAGACTCCAGGCAAGGGGCTGGAGCGGGTGGCAGTTACCTCTTGTGATGGAAGTAATAGATACTACTCAGACTCCATGAAGGGCCGACTCACCATCTCCAGAGACAATTCCAAGAAAACGCTTTATCTCCAAACGAACAGCCTGCGAGGTCATGACACGGCTGTGTCTTCCTGTGCGAGGGAGGTTGAAGAGTACAGAAGTTCGTCCGCTCTGCCTCGTGCTAAGTCCTTCCAGCACTGGGGCCATGTCACCCGGATTAGCTTCTCCTCAG
>S113|IGHV2-26*01|IGHD2-15*01|IGHJ5*02|50
CAGGTCACGTTGAAGGAGTGTGGTCCTGTGCTGGTGAAACCCAGAGAGACGCTCCCACTGACCTGCACCGTCTCTGGTTTCTCACCCAGCAATGCTAGAGTGGGTCTGAGCTGGGTCCGGCAGTCCCCAGGAAGGGCCCGAGAGTGGTTGACACACTTTTTTTCGAATGACGGAAAATCCTGCAGGACATCTCTAAGGAGAGGACTCACGATCTCCAAGGACACCTCCAAAAGCCAGGTGGTCCTTACCATGACCACCAAGGACCCAGTGGACACAGCCACACACTACCGTGAAAATCGGAGACCAGATTTTAGTGGTGGTAAATGCTGCGTAAGGTGCGACCCCTGGCGCCAGGGAAGGGTGGTCACCGTCTCCTCAG
>S114|IGHV1-69*06|IGHD1-1*01|IGHJ4*02|50
CAGGTGCAGCTGATGCAGTCTGGGGCTGAGGTGAAAAGGCCTGTGTCCTCGGTGAAGGTCTCCTTTATGGCCTCTGGAGGCACCTTCAGAAAGTATGCCACCAAGAGGGAGCGAAAGGCCCCTGGACGCGGGCTGGAGTGGATGGGAGGAATCCAACCTCTTTTTGGGACGGCTAACTACGCACAGGAGCTCCAGGGCAGAGTCACCATTACCGCGGACAAGTCCACGAGCACAGCCTTGGTGGAAGTGAGCAGCCTGGTGTCTGAGGACACGGCCGTGTATTATTGTGCGCGAGTACAATTGGAGCGTCGGAGCCCGTTCATTGACTTCTGGGGCCGGGGACCCCTGGTCACCGTCTCCTCAG
>S115|IGHV3-30-3*03|IGHD6-25*01|IGHJ2*01|50
CAGGTGCAGTTGGTGGAGTCTGGGGGAGGCGTGGTCCAGTCTGGAATGTCCCTGACACTCTGCTGTGCAGCTTGTGGATTCACCTTCGATAGCTTTCCTATACACTGGGTCCACCAGCGTCCAGACACGGGGCTGGGCTGGGTGGCAGTTAAGTCATCTGATGGAAGTCATCACTATTGCGCAGACTCCGTGAAGGGCCGATTCTCCATCGCCAGAGACAGTTCCAAGAACACTCTGTATCTGAAAATGAGAAGTCAGAGAGATGAGGAAACGGCTGTATATTTCCTTGCGAGAAGAGGCGCGGGTATAGACGTGGCTACGCGCATGTACTTCGAACTCTGGGGCCGTGGCACCATGGCCACTGTCTCCTCAG
>S116|IGHV4-30-4*02|IGHD6-25*01|IGHJ1*01|50
CACGTGCACCTGCAGGAGTCGGGCCCAGGACTGGTGAAGCCTTGGGACACCCTGTGCCCTTTGTGGTGTGTCTCTGGTGGCTCCATCAGAGGTGGGAGTGAGTTCTGGAGTCGGATCAGCCGGCCCCCAGGGAAGGGCCTGGAGTGCATTGACTACATCTATTGCAGTGAGAACCCCTACTACAACCCGTCCCTTAAGAGTCGGATTACCATTTCACTAATTACGCCCAAGAATCAGTTCTCCCTGAGGCTGAGTTCTGTGACTGCGGATGACACGGCCGTGTCTTGGTGTGCCAGTTGCTACTTCCAGCACTGGGGCCAGGTCACCCTGGTCACCCTCTCCTCAG
>S117|IGHV4-30-2*04|IGHD1-26*01|IGHJ3*02|50
TCTGGAGCCTCCATCACCAGTGGTGGTTCCCTCTGGAGTTGGATCCGGCAGCCACAAGGGAAGGGCCTGAAGAGGATTGACTACTTCTCTCAGAGTTGGAACACCCACTACAACCCGTCCCTCAAGACTCGTGTCGCCGTCCCCATCCACACGCCCAAGAAACAGTTCTCCCTGAAGATGGACTCTGAGACCGCCGCAGACCCGGTCGTGAACTGCTGTGCCACAGGGGGGGGTGCTTTTGATTTTTGGGGTCAAGGGACAACGGTCACTGTCACCTCAG
>S118|IGHV3-53*02|IGHD5-18*01|IGHJ4*03|50
GAGGTGCAGTTGGTGGAGACTGGAGGAGACTTGATCCGGCCGGGGGGGGTTCTAAGACTCTCCTGTGCAGCCTCTGGATTCACCGTCAATACCAACTACATGGGCTGGGTCCGCCAGGCTCCAGGGAAGGGGCTAGACTGGGTCTCACTCAATTCTAGTGGTGGCAGAACATATTACACAGACTCCGTGAAGGGCCGATGCATCATGTCCAGAGACAATTCCAAGAGCACCCTGTATCCTCACATGTACAGCCTCAGAGTCGAGGACACGGCCGTCTGTTCTTGTGCGCGAGTGAGGAGAGATCGGCAGCCAGGGTCTGACCCCAGGCGCTTTGCCTACTGGGGCCAAGGGACCCTGGTCCCCGTCTCCTTAG
>S119|IGHV3-13*05|IGHD1-7*01|IGHJ1*01|50
GAGGTGCAGCTGGTGGAGTCCGGGGGGGGCCTGATGCAGCCTGGGGGGTCCCTGAGACTCCCCTATGCAGCCTCTCGATTCACCTTCACTAGCTACGACATGCCCTGGGTCCGCCAAGAAACAGGAATAGGTCTGGTGTGGGTCTGTGCTTTTGGTCCTCCTGGTGACCCATGCTATCCAGAATCCGTGAAGGGCCGATTCACTATCTCCAGACAAAATGCCAAGAACTCCCTTTTTGTTCGAAGGAACGCCCCGAGAGCCGGGGACACGGCTGGGTCTGACTCTGAAAGAGCGAAAAGCAGAACCTCCGGGCGCTCTGGATACCTCCAGAACCGGGGCCACGTCACCCTGGTCTCCGTCTCCTCAG
>S120|IGHV1-8*02|IGHD3-3*01|IGHJ4*01|50
CAGATGCAGCCGGTGCAGTCTGGGGCTGAGGTGAAGCAGCCTGGGGTCTCAGTGAAGACCTCCTGCAAGCCTTCTGGATGCGCCTTCACCACCTTTGATTTCAGCTGGGTGCGACAGGCCACTGGACTAGGGCTTGTGTGGATGGAATGGATGAGACCTAACAGGGTTAACACAGCCTTTACACAGAAGTTCCAGGTCAGAGTCACCATGACCAGGAACACCTCCACAAACACAGTGTACATAGAACTGAGGAGCCTGAATTCTGAGGACACGGCCGTGTATTATTCTGCGAGAGGGACACGATTTGCGAAGTGGTTAGTCCATCACTACTTTGACCGCCGGGGCCCCGGAGTCCTGGTCAGCGTCTCCTCAG
>S121|IGHV3-NL1*01|IGHD1-1*01|IGHJ5*02|50
CAAATGCGGCTGGCGGCGTCTGGGGGAGGCGTGGCCCAGCCTGGGGGGTCCCTGAGACTCTCCTGTGCAACGCCGGGAATTCCCTGCACTAGTAATGGCATGCACTGGGTGCGCCAGACTCCAGGCAAGGGGCTGGATTGGGTGTCAGTTATTTATAGCTGTGCTTATAGGACATATTGTGCAGACTCCGCGAAGGGCCGATTCACCATTTCCAGAGACAATTCCAAGAACGCGCTGGATCTGCCAGTGAATGGCCTGGGACCTGAGGACACGACTGTGATTTTCTCGGCGATGCCCGTAACTGGAGTGAATCACTGGTTCGACTCCTGGGGCCAGGGAACCCTGGTGACCGTCTCCTCAG
>S122|IGHV3-11*03|IGHD3-3*02|IGHJ3*02|50
CAGGCGCAAGTGTTGGAGCCTGGGGGAGCCTGGGTCAAGCCTGGAGGGTCCCTAAGACCCTCCCGTGCAGACCCTGGCTGCACCTTCAATGAGTACCACATGACCTGGATCCGCCAGTCTCTAGGGAAGGGGCTGGACTGGGTTTCACACATGAATACTACTAGAAGTTACACAAAAGACACAGACTCTGTGAAGGGCCTTTTCACCATCCCCAGAGACAACCCCAAGAATTCCGTGTCTTTGAAAATGAACAGCCTGGAAGCCGTGGACACGGCCGTCTATTATTGTGCGAGGCCCCATTTTTGGAGTGGTTATCTCGCTCTTGATATCTGGGGCCACCGGACATTGGTCAGCGTCTCTTCAG
>S123|IGHV2-26*01|IGHD6-25*01|IGHJ2*01|50
CAAATCACCGTGAAGGAGTCTGCTCCTGTGCTGGTGAAATCGACAGAGAACCTCACGCTGGCCTGGACCGTCTGTGGATTCCCACTCTCCAACGCTAGAGTGGGTGTGAGGAGGGTCCGTCAGACCCCAGGGAAGGCCCTGAAGTGGCTTCCACACATTTGCCCGAATGACGAACAGTCCTACAGAACGTCTCCGAAGAGTCGACTCACAATCTCCAAGGACACCTCCACCAGCCAGCTGGTCCTTACCATGACCAACATAGACCCTGTGGACACAGCCACATATCATTATGCTCGGATACGAGTAAGAGCGGCCACATATTTCGATCTCTGGGGCCGTGGAACCCTGGTAACTGTCTCCTCAG
>S124|IGHV5-51*02|IGHD2-21*01|IGHJ6*04|50
GAGGTGCAGATGGTGCAGTCTGGATCGGAGGGGAAAAAGCCCGGGGGGTCTCTGAAGATCTCCTTTAAGGACTGTGAAGACACTCTTACCTGCTACTGGACCGGCTGGGAATGCCAGACGCCCGGGACCGCCTTAGAGTGGATGGGGATCATCTGTCCTGGTGACTCTGATACCAGATATAGCCCGTCCTTCCAAGGCCAGGTCACAGTCTCAGTCGACAGGTGCCTCAACACCGCCTATCTGCAATGGAGAAGCCTGAAGGCCTCGGACACCGCCATGGATTACTGTGCGAGACGTCTACGGGAGCCTATTGTGTTGAGACTTACTATTGCTTGTTTCTATTACTACTACGGTTTGGACGTCTGGGGCAAAGGGACCACGGTCCCCGTCTCGTCAG
>S125|IGHV3-49*03|IGHD1-20*01|IGHJ2*01|50
GAGTTGCAGCTGGTGGCGTCTGGGGGAGGCTTGGAACAGCCAGGGCGGTCCCTGAGACTCTCCTTGACGGATTCCAGACTCACCTCTGGTACTTCTGCTATCAGCTGGTTCCGCCCGACTCCAGGGAACGGGCTGGACTGGGTTGGTTTCATCAGAATCCAAGTTCATGGTGGCACAACAGAATGCGCCGCGTCTGTGAAAGGCAGATTCACCGTCTCAAGAGATGATGCCAAAAACTTTGACTATGTGCAAATGAACAGGGTGAATAACGGGGCCACAGCCACGTTTTTCTGTTCAAGAGATTGGAACGCCCCGTACCTCGATCAATGGGGCCGTGGCACCCTGGTCACTGGCTCCTCAG
>S126|IGHV3-74*03|IGHD4-17*01|IGHJ2*01|50
GAGTTTCATCAAATGGAGGCCGGGGGAGACTCAGTTCTGCTTGGGGATTCCCTGAGACTCTCCTGTGCAACCTCTAGATTCACCTTCAATAGCTACTGGATTCACTGGGTCCGCCAAGCTCCAGGGAAGGGACTGGTGTGGGTCTCTCCTCTTGATAGTCATGGGAGTGGTACAAGCATCGCGGACTCCGTGAAGGGCCGATGCAACATCTCCAGAGACCACGCCAACAGCACACTGTATGTGCAAATGAGCAGTCTGAGAACCGAGGACTCGGCTGTGCACCGATGTGGAAGACCTACGGTCTACTGGTCCTTCCATCTCTGGGGCCGTGGCACCCTGGACACTGTGTCCTCAG
>S127|IGHV2-26*01|IGHD3-16*01|IGHJ5*01|50
CAGCTCACGTTGAAGGAGTCTGGTCCTGTGCTGGTGAAACCCCCCGAGACCCTCATGCTGACCTGCACCGTCTCTGGGTTCACACTCGACAATGCTAGAAGGGCTGTGAGCTGGATCCGTCAGTCACTAGGGAAGGCCCTGGATTGGCTTTTGCACATGTTCTCCAATGACGAAACTTCCTGCAGAACATCTCTGAAGAGAAGACCCACCATTTCCAAAGACACCTCCAAAAGCCAGATGGTCCTCACCAGGACCAACCTGGACCCTGTGGACACAGGCACATGTTACTGCGCCCGGTGTCACTTCGTCTGGGGGTGGTATGTTGTTCGTTCGACTCCTGGGGCCACGGAATCCGGGTCACCGTCTCCTCAG
>S128|IGHV6-1*02|IGHD6-25*01|IGHJ6*01|50
CAGGTGCAGCTGCAGCACTCAGGTCCGGGACTGTTGAAGTCCTCGCAGACCCTTTCTCTCCCCTGTGCCATCTCCGGGGTCATTGTCTCTAGCAACAATGCTGGTAGGAATTGGATCAGGCAGGCCCCATCGAGAGGCCTTGAGTGCCTGGGAAGGACCTACTACGAGTCCCAGTGGTATAATTATTGTGCTGTCTCTCTGCACAGCCGAATAACCATCAAGCCGGACACACCCAAGAACCAGTTCTCCCTGCAGCTGAACTCTCTGACTCCCGAGGTCACGGCTGTGTCTTCCTGTGAAGGGTATATCTCGCAGCTTTTGGCTAGCTGCTACGGCATGGCCGTCTGGGGTCAAGTGAGCACAGTCACCGTCTCCTCAG
>S129|IGHV3-21*02|IGHD2-2*03|IGHJ3*02|50
GAGGTGCCACTGGTGGAGTCTGGGCGAGGCCTGGTCAAGCCGGGGGGGTCCCCGAGACTCTCCTGTGCAGCCTTTGGACTCACCTTCAGTGGCTGTCGCCTAATCTGGGTCCGCCAGGCTCCAGAGAGGGGGCTGGATTGGGTCTCACCCACTAGGCGTAGTAATAATTACATATACTATGCAGACTCAGTGAAGGGCCGACTCACCATCCCCAGAGACATCGCCAAGCGCTCACTCTATCTGGAAATGAACAGCCTGGGCGCCGAGGAAACGGCTGTTTATCACTGTGCGAGAGACCAGGGATTTTATACTAATACCAGCTGCCAGACCAGGGACGTGGATACTTTTGATGTCTGGGGCCACGGGACACTGGTCTCCGTGTCCTCAG
>S130|IGHV4-39*07|IGHD7-27*01|IGHJ6*01|50
CACCTGCAGGTGCAGGAGTCGCGCCCAAGACTACTTAAACCTTCGGAGACCTTGCCCCCCACCTGCACTGTCTCTGGTGGCTCCATCCGCAGTAGTAGTTACTACTGGGGCTGGATCCGCCAGCCCCCAGGGAAGGGGCTGGATTGGATTGGGAGTCTGAATTATAGAGGGACAACCGACTACAATCCGTCCCCCAAGAGTCGCGTCACCATGACAGTAGACACGTCCAAGAGCCAATTCTCCCTGAAGGTGAGGTGTGGGACCGCCGCGGACACGGCCGACTATTACTCTAGCAGAGGGCTACCTTCGGTCCATTACTGCTTCTACTACACTATGGACGTCTGGGGTATGGGGACCACGGCCACCGTCTCGTCAG
>S131|IGHV2-70D*14|IGHD5-12*01|IGHJ2*01|50
CAGGTCACCTGGAAGGAGTCTGGTCCTGTGGTGGTGAAACCCACATACACCCTCACACTGACCTGCGCCTTCTCTGTATTCTCATTCAGAACTAGGGGAATGAGTGTGAGCAGAATCCGTCAGTCCCCAGGTAAGGCCCTGGAGTGGCCTGCACACATTGATTGGGATCATAATAAACTCTACGGGAGATCTCTGAAGACCAGGCTCACCATCTCCAAGGACGCCTCCAGAACTCAGGTGGTCCTTAGAGTGACCAACAGAGACTCGATGAATTCAGCCACATATGATTGGGCCCGGAATCCGGATCGCCGTGGATATAGTGGCGACGATTGGTCGTACTTCGATCTCTGGGGCCATGGAACCCTGGCCACTGTCTCCTCAG
>S132|IGHV3-33*06|IGHD5-5*01|IGHJ1*01|50
CAGGTGCAGTTGATGGAGTCTGAGAGAGGCGTGGTCCAGTCTGGGAGGTCCCTGAGACTCTCCTGTGCAGCGTCTGGACTCACCTTCAGTAGGTATGGCATGAACTGGGTCCGCCAGGCGCTAGGCAAGGGTCTGGAGTGGGTGGCCGTTCTTCGGTCTAATAGAAGTGAGGAATACTATGCAGATTTTGTGAATCGCCGACTCACCATCTACAGAGACAGTTCCAAGAACACCCTGATTCTGCACATAAACAGTCTCACAGCGGAAGACACGACTGTGTTTTACTGTGCGAAAGGTGAAGGTGACTACTTACAGCTCTGGGGCCAGGGAACATTAGCCACCGTCTCCTCAG
>S133|IGHV4-30-4*07|IGHD2-8*02|IGHJ2*01|50
CAGATGCAGCTGCAGGAGTCGGGCCCAGGATTAGTGACGCCTTCACAGACCCTGTCCCTCACCTGCGCAGTCTCTGGTGGCTCCAAAAGCAGTCGTGGTTGCTCCTGGAGCTGGATCCGGCAGACACCCGGGAAGGGACTGGACTGTATTCGGTATATCCATGACTGTGGGATCACCTACTGCAATCCGTCCCTCAAGAACCGAGTTTTCACATCAGTAGACACGTCCACGCATCAGTTCTCCCCTAATGTAACCTCTGTGACCGCCACGGACACGACCGTGTATTTTTATGCCAGACTGGTTATATTATTGGTGGTTTATGCCATACCCCCCCTGTACTTCGATCTCTGGGGCCGTGGCACCCTGGTCACTGTCCCCTTAG
>S134|IGHV1-69-2*01|IGHD4-4*01|IGHJ4*01|50
GAGGTCCAGCTGTTACAGTCTGGGGCTGAGGTGAAGAAGCCGGGGACTACAGTGAAGATCTCTTACGCGGCTTCTGGATACACCTTCACCGGCTACTATATCCACTGGGTGCAACAGGGCCCTGAACAAGGGTTTGAGTGGATGGGACGTGTTGATCCTGAACATGCTGAGACAGTACACGCAGAGATGTTCCAGGGCATAGTCACCAAAAACGCGGACACGGCTACAGACACATCCTTCATCGACCTGAGCAGCCTGGAATTTGAGGACACGACCGTTTATTGCTCTGCAAAATCCGTGACCCCTGAAATGAACTTCTTTGACTGCTGGGGCCAGGGAGACCGAGTCACCGTCTCCTCAG
>S135|IGHV1-69*09|IGHD2-2*03|IGHJ5*02|50
CAGGTGCAACTGGTGCAGTCTGGGGCTGACGAGAAGAGGCCTGGGGCCTCGCTGAAGGCCTCCTACAGTGTTTCTGGAGGCTCCTTCAGGAGCTATAGTGTCAGTTGGGAGCGACAGGCCCCTGGACAGGGGCTTGAGTGGATGGTCAGGATCATCCCTGTCCTTGGTATAGAAAAATACGAACAGAAGTTCCAGGTCAGTGGAACGACTCCCGCGGACAAATCCACGAGAACAGCCTACATGGGGGTGAGAAGCCTGAGATTTGAGGTCACGGCCGTCTATTACTGTGCGAGAGAACATTATAGTTGGACCAGAGGCCCCAACTGTTTCGCCCCCTGGGGCCAGGGAAACTTGGTCACCGTCTACTCAG
>S136|IGHV1-8*02|IGHD4-17*01|IGHJ1*01|50
CAACTGCGACTCGCGCAGTCCGGGGCTGAGGGGAAGAAGCCTGGGGCCTCAGTGAAGGTCCCCTGTAAGGCTATTGGGGACACCCTCACCAGCTATGATATCAACTGGCTGCGACAGGCCACTGGAAATGGGCTTGAGTGGGTGGGATGGATGAACCCTGACAGTGACAACACAGCCTATGACGAGAAGTTCCAGGTCAGAGTCAACATGACCAGGAACACCTCCACAAACACAGACTCCCTGGACCAGAGCAGCCTGAGATCTGAGGACACACCTGTGTATCACTATGCGGGAGATCCCTGCCACCAGAACTGGGGCCAGGTCACCCTGGTCCCCATCTCCCCAG
>S137|IGHV3-64*02|IGHD3-16*01|IGHJ3*01|50
GAGGTGAAGCTGGCGGAGTCTGGGGAAGGCCTGGTCCAGCCTGGGGGGTCCCTGAGACTCTCCTGTGCAGCCTCTGGATTCACCTTGAGGAGTTATGCTCTACACTGGGTCCGCCAGGCTCTAGGTCAGGGACTGGAATGTGTCTCAGATATTAGAAGTGGTGGGGATAGCACAAATTATCCTGACTCTTTGAAGGCCACAGTCACCATCTCCAGAGACAATTCCAAGAAAACGCTGTCTCCTCACATGGTCAGCCTGAGAGGGGCCGGCATGACTCTATATCATTGTGCGAGAGAGACATGGACTTACGTTTGGGGGAATTATACTTATAGGTCGGGGCTGGGGCCACGGGACACTGGTCACCCTCTCGACAG
>S138|IGHV2-70*03|IGHD3-10*02|IGHJ4*01|50
CAGGTCGCCTTGAAGGAGTCTGGTCCTGCGCTGGTGAACGCCACACAGACCCTCACACTGACGTGCACGCTCTCTGGATTCTCACTTAACTCTTGTGGAATGCGTGTGAACTGGATCCGTCAGCCCCCAGGAAAGGCCCTGGAGTCTCTTTCACCCTTTGCTTGGGATGAGAATAACTTTTACAGTACATCTCTGAGGACCAGACTCACCCTCTCCAAGGACACCTCCAGAAATAAGGTGGTCCTTCCGGTGACGTACATCGACCCTGTGGGCGCGGCCGTGCACAATTGCACGGTGTTCGGGGAGTTCTTGTTGGGGGACTTTGACTACTGGGGGCAACGAGCCCTGGTCACCGTCTCCTCAG
>S139|IGHV3-49*01|IGHD3-9*01|IGHJ3*02|50
GAAATACATCTGGTGGAGTCTGGGGGAGCCTTGCTGAAGTCAGGGCGGTCCCTGAGACTGTCCTGTACAGCTTCTGCATTCACTTTTGGTGATTATACTATGAGCTGGTTTCGCCAGTCTCCAGGGAAGGGACTGGAGGGGGTAGGCCTCATTGCACGAACTGCCTTTGGTGGGACAATAGAGTTCACCACGTCTGTGAAAGGCAGATTCACCATTTCAAGCGATGATTCCAGAAGCGTCGTGTATCTGCAAATGAACAGCCTGAAAACCGAGGACACAGACGTGTATTACTGTACTAAGAGGAACTACGATATTTTGACTGGTTATGTGTGTGATACCTGGGGCCCAGGGACCATGGTTACCGCCCCCTCAG
>S140|IGHV1-46*03|IGHD1-20*01|IGHJ3*01|50
CAGGTGCTGCCGAAGGAATCTGGGGCTGAGGTGATGACGCCTGGGGCCTCAGTGAAGGTTTACGGCAAGGCATCTGAATGCACGTTCACTAACTACTGTATTCAGTGGGTCCGACAGGCCCCTGGACAAGGGGTTGAGTGGAGGGAAACAATCAGTCCTAGTGGTTGTAGCACAAGGTGCGCACAGAAGGTCCAGGTCAGAGTGACCATGACCAGGGACACGTCCACGAACACCGTCTCCAGGGAACTGAGTTGCCTTAAATCTGAGGACACGGCTGTAGATTACTTTGCTAGAGACACCTGGTTTAAGTGGCAAAGCGCTTTTGAGGGCTGGGGCCAGGGGACAATGGTCACCGTCTCTTCAG
>S141|IGHV4-4*07|IGHD2-2*01|IGHJ6*02|50
CAGGTGCATCTGCAGGAGTCGGGGCCCGGACTGGTGACGCCTTCGGAGGCCCTGTCCCTGACCGGCACTGTCTCTGGTGGCTCCCTCGGTAGTGCCTACTGGAGTTGGATCCGGCAGACCGCCGGGAAGGAGCTGGTGTGGACTGGCCGAATCTCTACCGGTGGGAGCACCAACTCCAACCGCTCCCCCAAGCGACGATTCACCATGTCAGTCGGAACGTCCATGAACCAATTCTCCCTCAAGCTGAACTCCGTGACCGCCGTGGACACGGCCGTCTATTACTGTGCGAGATTGAAAGGATATTGTCATATTACCGGCTGCGACGATGGGGACCTCTGGGGCCGAGGGACCACAGTCACCGCCTCCTCA
>S142|IGHV1-2*02|IGHD5-18*01|IGHJ4*03|50
CAGGTGCAGCTGGTGCAGTCTGGGGCTGAGGTGAAGAAGCCTGGGGCCTCAATGAACGCCTTCTGCGAGGCTTCTGAATACGCCTTCTCCAGTTACCGTTTGCACCGGGTGAGGCAGGCCCCCAGACAAGGGCTTGAGTGGAGGAACTGGATGAACCCTCCCAGTGGTGGCACACATTTTGCAGAGAAGTTTCAGGCCAGAGTCACCAAGACGAGGGACACGTCCATCAGAACAGCCTACATGGAGAAGAGCTGGCTGACGTCTGACGACACGGCCGTCTATTACTTTGCGAGAGGCGGCGTCCCGCTTGGATGCAGCCTGGGGCCTAGTCTGACTTCTGGGGCCAGGGGACCCTGGTCACCGTCTCCTCAG
>S143|IGHV3-21*03|IGHD2-15*01|IGHJ2*01|50
GAAGTGCAGGCGGGGGAATCTGGGAGAGGCCTGGTCATGCCTGGGGGGTCCCTGAGACTCTCCTCTGCAGCCTCTGAATTCACGTTCACTAGCTATAGCATGACCTGGGTCCGCCAGACTCCGGGGAAGGGGCTGGAGCGGGTCTCATCCGCTAGTAGGACTGGCACTAACATAAACTATACAGACTCCGTGAAGGGCCAATTCACCATCTCCAGAGACAACGCCAAGATTTCATTTTATCTGAACATGAACAGTCTGAGAGCCGAAGACACGGCAGTCTCTCACTGTGCGAGAGAGGGGGGATATTGTCGGGATGGTGGCTCCTACGCCGAGTGGCACTTCGATCTCTGGGGCCGTGGCACCCTGGTCACTGCCTCTTCAG
>S144|IGHV3-48*04|IGHD3-9*01|IGHJ6*04|50
GAGGTGCAACTGGCGGAGTCTGGGGGAGACTTGGAGGAGCCTGCGGGGTCCCTGAGACTCTCCTGTGCAGCCTCTGAATTCAGCTTCAGTAGCTATAATTTGACTTGGGTCCACCAGGCTCCAGAGAAGGGGCTGGAGTGCGTTTCATCCGTTAGTACTAGTAATAACAGATTGTATTACGCAGACTGTGCGAAGAGGCGATTCACCATCTCCAGAGACAACGCCAGGAACTCACTGTATCTGCAAATGAACAGCCTGAGAGCCGAGGACACGGCTGTCTATTACTGTCCGAGAGCGCGCGGTCGTTTGTTACAATCTTTTGACTGGTTGTTGAATTCTATGGGCGTCTGGGTCAACGAGACCTCGGTCAGTGTCTCCTCAG
>S145|IGHV4-4*02|IGHD6-19*01|IGHJ6*04|50
CAGGTGCAGATGCAGGAGTCGGGCCCCGGACTGGTGAAGCCTTCGGTGACCCTGTGCCTCACCTGCGCTGTCTCTGGTGGCTCCATGTGCTGTAATAAGTGGTGCACCTGGGTCCGCCAACCCCCAGCAAAGGGGCTGGATTGCATTGGGGAAGTCTTTCACGGTGAGAGCGCCAACTACAACCCGTCCCCCAAGAGTCGAGTCACCATATCTGTTGACAGAACCAAGAAACAGTTCTCCCCAAAGCTGGGCTCTCTGACCGCCGAGGCCACGACCGTGTGCTACTGTGCGAAAGAGAATCCGTGCGTTACCACTCGCCGGATTGGCGCCCGTGGTTACTACTACTACTACGGTAGGGGCGTCTGGGACAAAGGGAACACGGTCACCGTCTCTTCAG
>S146|IGHV1-69*04|IGHD1-1*01|IGHJ3*01|50
CAGGTCCAACTGGTGCAGTCTGGGACTGAGGTGAAGCAGACGGGGTCTTCGGTGAAGGTCGCCTGCAGGGCCTCTGGAGGCACCTTTAGAAGGCATGCTGTCAAGTGCGTGCGACAGGCCCCTGGACAGGGGCCTGAGTGGATGGGAAGGATCGTCCCTATCCTTGGCATAGCATACTACGCACAGAAATCCCAGGTCAGAGTCACGATTACCGCGGACATTTTCTCGAGCGGAGCCTACATGGAGTTGAGCAGCCTGCGATCTGACGACACGGTCGTCTCTCACTGTGCGAGAGAGACTTTGATTTGGTCTCCAAGTGGAACGACCAGTGTCCGGGGCCACGGGACACTGGTCACCGTCTCTCCAG
>S147|IGHV1-3*02|IGHD6-6*01|IGHJ2*01|50
CAGGTTCAGGTGGTGCTGTCTGGGGCTGAGGTCTGGAAGCCTGGGGCCTCAGAGGAGCTTTCCTGCCAGGCTTGTGGATACACTTTCGCTTACTTTGCCATGCCTTGGGTGCGCCAAGGCCCCGGACAAAGGCTTGAACGGTTGGGATGGAGCAGCGCTGGCGGTGAAAACACAACATATTCACAGGAGTTCCAGGTCAGAGTCACCATTACCAGGGAGACATCCGTGAGCACAGCCCACATGGAACTGAGCAGCCGGAGATCTGAGGACGGGACTCCGTACTACTGTGCTAGAGGGGATTACAGCAGCCCGTCCCCCGTTGGCTTGGATCTCTGGGACCGCGACACCCTGGTCCCTGTCTCCTCAG
>S148|IGHV4-59*01|IGHD4-17*01|IGHJ1*01|50
CAGGTGCAGCTGCAGGAGTCGGGCCCAGGACTGGTGAAGCCTTTGGAGAACCTGTCCCTCACATGCACTGGCTCTCCTGGCTCCGTCACAAATTGCTACCGGAGCTGGATCCGCCATTGCCCAGGGAAGGGGCCTGAATGGATTGGATCTATTTATTCCAGTGGGAGAACCCACTACAACCCCTCCCTCAAGAGTCGCGTCACCATATCACTAGACACGTCCAGAAACCCGTTCTCCCTGAGGCTGGGCTCTGTGACCCCGACGGACACGGCCGCGTTTTACTGTGCAAGGCACCTGAGTTCGGTGACGTACTTTCGGTACTGGGGCCGGGGCACCCGCGTCACCGTCTCCTCAG
>S149|IGHV3-9*01|IGHD6-25*01|IGHJ5*02|50
GAAGTGCAGCTGGCCAAGTCTGGGGTAGGCTTGCTACAGTCTGGCAGGTCCGTGAGACTCTCCTGTGCAGCCTCTGAATTCACTTTGGATGGTCATGCCATGAACGGGGCCCGGCTGGTTGCAGGGGAGGGCCTAGATTGGGCCTCGGGCATGAGTTGGAGAAGTTCTAGAATAGGCTTCGTGGACTCTGTGAAGGGCCGGTTCACCATTTCCAGAGACGACGCCAAGAACTCCCTGTACTTGCAATTGAACAGTCTGAGACCTAAGGACACGGCCTTGTGTGATTGCGCAATCGATAACTTTTCAGGCGGCCACAACTGGTTCGACCCCTGGGGCCAGGGAACCCTGGACACCGTCTCCTCAG
>S150|IGHV1-69-2*01|IGHD2-8*02|IGHJ1*01|50
GAGGTCCAGCTGGGACAGTCTGGGGCTGAGGAGAGAAGGCCTGGGGCTACAGTGACTGTGTTCTGCAAGTTTGCTGGACTTTCCTTCACCGAGTACTACATGCTCTGGGCGCACCAGGCCCCTGGAAAAGGGCTTGAGTGGACGGGACTTGTTGGTCCTGAAGATGCTGACAGAATTTACGCAGAGAAGTTCCACGTCAGAGTCACCATAACCGCGGACACGTCTATAGACTCAGCCTACATGGAGTTGGACAGCCTGAGATCTGACGACACGGCCGTGCATTACTATGCTGCGGAGGATATGGTGCTGGTGAAGTATGCTATTATGTCCTCTCTCCAACACTGGGGCCAGGTCACCCTGGTCACCGTTTCCTCAG
>S151|IGHV1-24*01|IGHD3-3*01|IGHJ6*04|50
CAGGTCCACCTAATGGAGTTTGGGCCTAAGGTGAAGGAGCCTGGGGCCTCGCTGAAGGGCTCCTGCAAGGTTTCCGGATACGTCCTCACTGAATCATCCATACACGGGGTGCGACAGGCTCCTGGAAAAGGGCTTGACTGCTTGGGAGGTTTTGATCCTGAAGATGGTGAAAGATTCTCCGCACAGAAGTCCCAGGTCAGAGTCACCATGACCGGGGACACATCTACAGACACAGCCTACATGGAACTGAGAAGACTGAGATTTGAGGACGCGGCCATTTTTTTCTGTGAAACAGATTACTACGATTTTTGGATTGACGGCACACATTATCTTATGGGCGTCTGGGTCAAAGGGACCACGGTCACCGTCTCGTCAG
>S152|IGHV1-8*02|IGHD5-12*01|IGHJ6*04|50
CAGGTGCAGGTGATGCAGTCTGGGGCTAAGGTGAGGAAGCCTGGGGCCTCAGTGAAGGTCTCCTGCAAGACTTTTGGAAACACCTTCACCAGCTATGATGACAACTGGGTGCGACAGGCCACTGGACAAGGGCTTGAGTGGGTTGAATGGATGAATCCTGACTGTCCTAACTCAGGCTGTGCACAGAAGTTCCTGGTCAGAGTCACTATCACCAGGAACACTTACATAAATACAGCTTACATGGCGCTGAGTAGCCTGCGATCTGAGGACACGGCCGTATTTTTTTGTGCGATAGGCGAATACCGCTCTAGCGCGGATATACTTGACTACTATTACGATCTGAGCGTCTGGGTCAAAGGGAACACGGTCACCGTTTCCTCAG
>S153|IGHV4-4*06|IGHD6-13*01|IGHJ2*01|50
TCTGAGGGCCCCATCAGTGGAAGAAACTGGTGGACCTGGGTCCGCCAGACCCTAGGGAAGGGGCAAGAGTGGATTGAGGAAGTCTACCGTTGTGGGAGTACCAGTTACAACCCGTCCCTCAAGAGTGGGGTCACCATGTCAATAGACATGTCCACGAACTTATTCTCCCATAAGATGATCTCTGAGATCGGCGCGGACACGGCCGGGGATTATTGTGTGGAAGAGAAGAAACTGCGCTATTGGTACCTCGATGTCTGGGGCCGTGGCATCCTGGTCACTGTCTCCTCAG
>S154|IGHV1-2*04|IGHD6-6*01|IGHJ2*01|50
CACGAGCCACTGGTGCAGTCTGGGACTGAGGTGAAGAAGTCTGGGGCCTCAGTGAAGGTCTGCTGCAAGCATTTTGGATGCTCCTTCACCGGCTTTCATCTGCACTGGGCGCGACAGGCCCCGGGACAAGGACTTGAGAGGGTGGCAGGGATCAACCCTAACAGTGCTGGTACAATTTACACGCAGAAGTTTCAGGACTGGTTCACCATGAGCAGGGACACGTCCGGCAGAGCAGCCTACATGGAACTGACCATGCTGAGATATGACGACACGGCCGTGTGTGACTGGGCGAGAGATCGGCCCTTCTGGTACTTCGATCTCTGGGCCCGTGAAACCCTGGTCACTGTCTCGTCAG
>S155|IGHV3-21*04|IGHD1-1*01|IGHJ5*01|50
GAGGTGCAGTTGGTGGAGTCTGGGGGAGGCCTGGTCAAGCCTGGGGGGTCCCTGAGACTGTCCTGTGCAGCCTCTGGATTCACCTTCACTGCCTATTTCAAAAACTGGGTCCGCCAGGCTCCAGGGGAGGGGCTAGAACGGGTCTCATCCACAAGTAGTAATCGTTGTCGCATTTTCTACACTGACTCAGTGAAGGGCCGATTCACCGTCTCCAGAGACGACGCCAAGAATTCCCCCTGTCTGCACATGAACAGACTGAGAGTCGACGCCACGGCCGTGAATTACTGTGCGAGAGTGGACACTGGAGTCCACCGAGGGAGAGGACTCGACTCCTGGGGCCAAGGACCACTGGTCACCGTCCCCCCAG
>S156|IGHV3-23*03|IGHD3-3*01|IGHJ6*02|50
GAGGTACAACTGTTGGCGTCTGGGAGAGGCTTTCTACAGTCTGGGGGGTCCCTGAGACTCTCCTGTGCAGCCTCAGTCCTCATCTTTAGCACCTATGCCATGAACTGGGTCCGCCAGGCTCCAGGGAAGGGGCTGGAGTGGGTCTCAGTTATTTATCGTGGTGTTGATGACACCTACTCTGCAGACTCCGTGAAGGGCCGCTTCACCATCTCTAGAGATAATTGTAGGAATTCAGTGCATCTGCAAATGAGCAGCCTGAGAGCCAAAGACACGGCCTTTTCTTACTGTGCGAAGCATTTTTGGACTGGTCACTATACCAATTCTCCCTACTACTATTACGGGCTGGACGTCTGGGGCCAAGGGACCTCGGTCACCGTCTCCTCA
>S157|IGHV4-39*06|IGHD6-13*01|IGHJ3*02|50
CGGCTGCAGCTGCAGGAGCCGGGCCCAGGACTGGTGAAGCCCTTGGAGACCCTGTCCCTCACCTGCACTGTCTCTGGTGATTCCATCTGCACTGGAAGTTACTACTGGGACTGGGTCCGCCAGGCCCCAGGGAAGGGCCTGGAGTGGATTGGGAGAATATATTATAGTGGGAGAACGTATTACAACCCGTCCCTCAAGAGTCGGGTCACCATACCACTAGATAGGTCTAAGAAAATGTTCTCCCGAAACATGAACTCTGTTATCGTCGCGGACACGGCCGTCTATTACTGTGTGGATTATAGCAGTACCTGGTCAAAGACTCTTGATGTCCGGGGCCACGGGACAATGGTCACCGTCTCCTCAG
>S158|IGHV4-30-2*01|IGHD1-7*01|IGHJ2*01|50
CAGGTGCAGCTGCAGGGGACCGACTCAGGACTGGTGAGGCCTTCACAGACCCTGTCCCTCACCTACGCTGTCTCTGGTGGCTCCATCAGTTGCAGTGGCTACTGCTGGTGCTGGACCCGGCAGCCACCGGCAAAGGACCGGGAGAGGATTGGTCACATCCACCCAAGTCGGAGCACTTCTTGCAACCCGACCCTCAAAAGTCGAGTCACCATCTCAGTAGACAGCTCCACGAACCACTTCTCCCTGAAGCTGAAGTCTCTGACCGCCGCGGACACGGCCGTGCATTCTTGTGCTAGAGATGCTGAAAGGCCGAAGTGCGACCCCTGGGGCCGTGGCCCCCTGGTCAGTGTCTCCTCAG
>S159|IGHV3-74*02|IGHD6-25*01|IGHJ3*01|50
GACGTGCAACTGGTGGAGTCTGGGGGAGACTCAGTGCAGGCTGGGGGGTCCCTGAGACTCCTCTGTGCAGCCTCTGGACTCACCTTCATTAGCTGCTGGACGAGGTGGGTCCGCCACGATCCAGGGAAGGGACTGGTGTGGGTCTCACGTGTTAATAGTGTTGGGACGAGCAGAATCTATACAGACTCTGTGAAGGGCCGATTCACCATCTCCAGAGATAACGCCAAGAACACGTTGTATCTGAAGATGAACAGATTCAGAACCGAGAACTCGTCTGTATATGACTGTGCAAGAGCGCAGCGGCCCCATACTTTTGAAGTCTTGGGCCCAGAGACACTGGTCACCGCCTCTTCAG
>S160|IGHV1-18*03|IGHD1-1*01|IGHJ4*02|50
CAGGTTTCGGTAGTGCAGTCTGGAGCTGAGGCGAGGAAGCCGGGGGCCTCAGTGAAGGTCTCCTGCACGGGCTCTGGTTTGACCTTCACCAATTATGGAATCGGCTTGGTGCGACAGGCCCCTGGACAAGGGCCTAAGTGGGTGGACTGTATCAGCGCTTACAACGGAAAGACACACTTTACACACAAACTCCAGGTCAGAGTCACCATGACCACAGACACATCCACGAGCACAGCCTGCGTGGAGTTGAGGAGCCTGAGATCCGCCGCCATGGCCGTGTCTGTCTGTGCCAGAGTATTGATAGAACTGGAACGACTTGGGTACTGGGGCCAGGGAACCCTGGTCGCCGTCTCTTCAG
>S161|IGHV4-61*08|IGHD6-6*01|IGHJ6*02|50
CAGGGGCAGAGGCAGGAATCGGGCCCAGGACTGGTGAAGCCTTCGGAGACCCTGTCCCTCCCCTGCAATGTCTCTGCTGGCTCCGACAGCAGTGGTAGTTATTGCTGGAAGTGGACCCGGCAGCCCCCAGGGAAGGGGCGGGAGTACATTGGTCATCTCTCCTTCAGTGGGAGCACCAAGTACAACCCCTCCCTCAAGAGGCGAGGCACCATTTCCATAGACACGTCCAAGAACCACTTCTCCCTGAAGTGGATCTCTGTGGCCGCTCCGGACACGGCCGTGTATTGCTGTGCGAGAGATCGAGATTGGTCAGTTGGCGGTAGAGACGTGTGGGGCCAAGCTATCACGGTCCTCGTCTCCTCA
>S162|IGHV3-23*02|IGHD6-13*01|IGHJ3*02|50
GAGGGACAGGTGTTGGCTTCTGGGGGAGGCCTGGCACAGCCGGGGGGGTCCCTGAGACTCTCCCGTGCAGCCTCGGGATTTCCCCTTGGCAGTCATGCCACGAGCTGGGTCCGCCAGGCCCCAGGGAAGGGGCTGGCGCGGGTCTCAGTTTTAAGTGGTAGTAGTGATAGCACATGCTACCAAGACTCCGTGAAGGGCCGGTTCACTAACTCAAGAGGCAACTCCAAGAACACGGTGTATCTGCAAATGAGCAGCCTGAGAGCCGAGGACACGGCCAAAAATGACTCTCCGAGAGAGAGGCGTGGAAGGGGTTGGTGGCATTTTGAAATCTGGGGCCAAGGGACACTGGTCACGGTCTCCTCAG
>S163|IGHV3-72*01|IGHD3-22*01|IGHJ3*01|50
GAGGTGCGACTGATGGAGTCTGGGGGAGGGTTGATCCGGCCTGGAAGCTCCCTGAGAGTCTCCTGCGCAGCCTCTGGGTTCACCTTCAGCGACCACTACATGGACCGGGTCCGCCAGTCTCCAGGGAAGGGGCTGGAGTGGGTTAGCCTTGCTAGAAGCAAAGCTAACGGTCACACCACAGAATACGCCGCGTCTGTGACAGGCAGATCGACCATCTCAAGAGATGACCCAAAGACCTCACTGGATCTGCACATAATTAGCCTGAAAACCGAGGAATCGGCCGTATTTCACTGTGCTAGAGCGCGTGTCGGGCAGTGTTATTCTAATAGTAGTGGTCGTCACCCTAATCCTTTTCATGTCTGGGGCCGAGGGACAATAGTCACCGTCTCTTCAG
>S164|IGHV3-72*01|IGHD2-8*02|IGHJ1*01|50
GAGGTCCAGACGGTGGAGTCTGGGGGAGACTTTGTCCAGCCTGCAGGGTCCCTGGGTCTCTCGTCTGCAGCCTCTGAATTCACCTCCCGTGACGACTATATGGACCGGGTCCGCCAGACTCCAGGGAAGGGGCTGGAGTGGGTTGGCCGAACTCGATTCAAAGGTTTCAGTTACGCCACAGAGTACGCCACTTCTGTGAAAGGCAGATTCACCATCTCAAGAGATGATTCAAGGACCTCACTGGATCCGCAGATGGACAGCCTGGTAACCGAGGACACGGCCGTCGATTATTGTGCTATAGACTGGCGGAGAATGCTATATCCGTCCGGTTTCCAACACTGGGGCCAGGTCACCCTGGTCATCGTCTCCCCAG
>S165|IGHV3-30-3*03|IGHD4-17*01|IGHJ1*01|50
CAGGTGCAGGTGGTGGAGTCTGGGGGAGGCGCGGTCCAGCCTGGGAGGTCCCTGAGACTTTCCTGTGCAGCCTCTGTATTCACCTTGAGTAGACTTGCTATACGGTGGGTCCGTCGGGCTCCAGGCAGGGGGCTGGTGTGGCTGGCACTTATTTCATCTGAGGGAAATGGTAATTATTGCACAGACTCCGTGAAGGGTCGATTCACCCTCTTCAGACACAAATCCACGAGCCCGCTGTGTCTGCAAATGAACAGGCTGAGAGCTGAGGACACGACTGTATATTCCTGTGCGAGAGCTGCCGTGACTAAGCTGACTGTCCAGCACTGGGGCCTGGGAAGCCTGGTGACCGCCTCTTCAG
>S166|IGHV2-5*02|IGHD7-27*01|IGHJ5*02|50
CAGATCACCTTGAAGGGGTCTGGTCGTACGATGGTGAAATCCACACAAACCCTCACGATGACCCACACCTTCTCTGGGTTCTCACTCAGCACTGGTGGAATGAGGGCGGGCTGGATCGGTCAGTCCCCAGGAAAGGCCCTGGAGTGGCTTGCGCTAATTTCTTGGGATGATGATAAGTGCCACGGCCCGTCTCTGAAAAGAAGGCTCACCATCGCCACGGACACCTCCAAGATCCAATTGGTCCTCACAATGACCGACATTGATCCTGGCGGCAAAGACACACATTATTGTGCATCCACAACGTGGGAAGCGCGCTGTTGGGGCCAGGGAGGCCTGGTCACCGTCTCCTCAG
>S167|IGHV3-73*01|IGHD3-3*02|IGHJ5*02|50
GAGTTACAACTCGTGGAGTCTGAGAGAGGCTCGGTCCAGCCTGGGGGGTCCCTGAAACTCCCCTGTGCAGCCTCTGGGTTCACATTCAGTGCCTCTACGATCCACTGGGGCCGCCAGACTTCCGGGAAAGGGCTGGAATCGGTTGGCCGATTTTTCAGGAAGGCTAACACTTGCGCGACTGCCTCTGTTGCGTCGGTGAAGGGCAGGTTCACCATCTCCAGAGATAGTTCAGCGAACACGGCGCTTTTTCAAATGAGTAGCCTGAAAACCGAGGACACGGTCGTGTGTTACTGTACTAGACGCATTTTTGGAGTGGTCATTATAGTGGACAACTGGTTGGACCGTTGGGGCGGGGGAACCCTGGTCACCGTCCCCTCAG
>S168|IGHV4-28*03|IGHD4-4*01|IGHJ2*01|50
CAGGTGCAGGTACAGGGGTCGGTCACAATACTGGTGAGGCCCTTGGACACCCTGTCCCTCACCTGCGTTGTCTCTGGTTACTCGATCACCAGTAGTAACTGGTTGGGCTGGATCCGGCAGTCCCCAGGTCAGGGTCTGGAGTGGATTGGAACCATCCAGTATAGTGGCAGAACCTACTACAACGCGCCCCTCGAGAGTCGCGTCACCATGTCTCTAGACACGCCCCAGAATCGGTTCTCCCTGAAGCTGAACTCTGTGACCGCCGTGGACACGGCCGTGTATTATTTTGCGAGAGGGACGCCAAGGGCTACAGTAACTCGGCGGCCACGACCCTGGTGCTCCGGTCTCTGGGGCCGTGGCCCCCCGGTCACGGCCTCCTCAG
>S169|IGHV3-64*05|IGHD2-15*01|IGHJ2*01|50
GAGGTGCAGCGGGTGGAGTCTGGGGAAGACTTGGTCCAGCCTGGGGGGCCCCTGAGACTCTCCTGGTCAGCCTCTGGTTTGACCTTCAATAGTTATGCCATGCACTGGGTCCGCCAGGCTGCAGGGAAGGGACTGGACTCTGTTTCAGCTCTTATTACTAGTGGGGGTAGCGCATACTGCGCAGACTCAGTGAAGGTCAGGTTCACCATTTTCAGAGTCAACTCCAAGCCCACACTGTTTTTTCAAATGAGCAATCTGAGACCTGAGGACACGGCTGTCTGCTACTGTGTGAAGAGTCGGTGTGTGGTGAAGGTAGATGCTACTCGGGATCTCGATCTCAGGGGCCTTGCCACCCCGGTCATTGTCTCCTCAG
>S170|IGHV3-11*03|IGHD4-17*01|IGHJ3*02|50
CAAGTGCACCTGTTGGAGTCTGGGGGAGGCCGGGTCAAGCCTGGAGGGTCCGTGAGACCCTCCTGTGCAGCCTCTGGATTCACGTTCAATGACTACTACCTAGGCTGGTTCCGCCAGCCTCCAGGGAAGGGGCTGGAGTGGGCTTCATACATTAGTAATAATGATAGTTACGGCAACTACACAGACTCTGAGAAGGATCGCTTCACCATCTCCAGAGACAACGCCAAGATTTCACTGTGTCTACGAGTGAACAGTCTGACAGTCGACGACACGGCCGTGTATAATTGTGCGGGAACTCTTGCGGTGACTCCGAGTGTTGTTAGCTGGGGCCAAGGGACAAAGCTCACCGACTCTTCAG
>S171|IGHV3-23*05|IGHD3-3*01|IGHJ1*01|50
GATGTGCAGGTGTTGCAGTCTGGGGGAGCCTTGGTACAGACTGGGGGGTCCCTGAGACTCTCCTGCGCAGACTCTGGATCCACCTTTAGTAATTATACCATGGGCTGGGTCCGCCAGTCTCCAGAGAAGGCAATGGAGTGGATCTCAGCTATCTATAGCAGAGGAACTAGCACCTCCTACAAAGACTCTGTGAAGGGTCGGTTCACCATCTCCAGAGACAATTCCAAGAACACGCTTTATCTAAAAGTGAACAGCCTGAGAACCAAGGACACGGCAGTCTATTACTCTGCAAAAGAGGTTAGTTTTTGGAGTGTTTATTTTGCCTGTGAACACTTTCAGCACTGGGGCCGGGTCACCCTGGTCACCGCCTCCTCAG
>S172|IGHV2-26*01|IGHD3-16*01|IGHJ3*01|50
CAGGTCACCTTGAAGGAGTCTGTTCCTGTGCTGGCAGACCCCTCAGAGACACTCACGCTGGCCTGCACCCTCTCTGGGATCCCACTCGCCAACGCTAGAACGGGTGTGAGATGGATCCGTCAACCCCCAGGGAAGGCCCTGGAGTGGCTTGCACACTTTTTCTCGACTGACGAGAAATCCTACAGCACATCTCTGAAGAGAAGGCTCACCATCTCCGTGGACACCTCTAGAAGCCAGGTTGTCGTTATCATGATCAACATGGACCCTGTGGACACAGCCACATTTCACTGTGCACGGATCCTGTGTGGGCGGTATGATGATTGTGTTCGGGGGAACCATTCTTATAGCGGGAAGCTGCTTTTGACGTGTGGGGCCAAGGGACAATGGTCACAGTCTCCTCAG
>S173|IGHV1-24*01|IGHD6-25*01|IGHJ3*01|50
CAGGTCAAGCTGGAACAGTCTGGGGCTGAGGTGAAGAAGTCGGGGGCCCCAGTGAAGGTCGCCTGTACGATCTCCGGATACACCCTCACTGAATTATCCATGCACTCGGTGCGACAGGCCCCTGGAAAGGGGCTTGAGTGGATGGGAGGTTTTAATTCTGGAGATGACGAGAAACTCTATGCTCGTAGTCTCCAAGCCAGAGTCACCATGACCGAGGACACAGTGACAGACACAGCCTCCAGGGAATTGGGGAACCTGAGGTCTGAGGACACGGCCGTGTATTACTGTGCAGCTGCCAATCTATACGACATAGCAGCGCCGACGTCTGTTGTCTGGGGCCAAGGGACAATGGGCGCCGTCTCCTCAG
>S174|IGHV1-58*01|IGHD4-17*01|IGHJ5*02|50
CAAATGCAGGTGGTGCAGTCGGGGCCTGAGGAGAAGACGCCTGGGACCTCAGTGAAGGTCACCTGCAAGACTGCAGGATCTCCCGTTTCTAGCTCTGCTGAGCAGTGGATGCGGCGGGCTCGTGGACAACGCCCTAAGTGGAGACGAGGGATCGTCGTTGGCAGTGGAAACACAAAGTGCGCACAGAACTTGCAAGAAAGAGTCACCATTGCGAGGGACATGTCTACAACGACAGACTACTTGGAACTGAGACGCCTCAGATCCAAGGCCACGGCCGTGTATTACTGCGTGGCAGAGAGTGACCGGTCCGACCCCTGGGGCCAGGGAGCCCTCATCACCGGCTCCTCAG
>S175|IGHV4-31*05|IGHD5-5*01|IGHJ3*01|50
CAGGTACAGTTGCAAGAGTCGGGCCCAGGACTGGTGCAGCCTTCACAGACCCTGTCCCTCACCTCCGCTGTCTCTGGAGACTGCGTGGTCACTGGTGGTTACTACTGGGATTGGACGCGCCAGAACCCAGGGAAGGGCCTGGAATGGACTGGCTACATCAACTCCGGTGGGAGCGCCTACTACAAACCGTCCCCCAAGAGTCGAGTTACCACATTACTGGGCACGTTTGAGAACCAGTTCTCACTGAAGTTGAGCTCCGTGACCGCGGACGCGGCTGTCTATGACTGTACCCATGGTTTTCGCGTGGCTGATGATCTTGATGTCTGGGGCCAGGGGACAACGGTCACCGTCTCTTCAG
>S176|IGHV4-59*02|IGHD5-12*01|IGHJ3*02|50
CAGGTGCAGCTCCAGGAGTCGGCCCCAGGACTGGGGAGGCCTTGGGAGCCCCTGTCCCCCACCTGCACTGTCTCTGGTGGCTCAGTCAGTAGTTATTCCTGGAGGCGGATCCGACAGTCTCCAGTGACGAGACTGGCGTGGAATGGGTCTATTCTTTACAGTGGGAACACCAATAACACTCCCTCCCTCAAGAGTGACGTCACCATCTCAGTAGACACGTCCAAGAACCAGCTCTCCCTGAAACTGAGCTCTGTGACCGATGTGGACACGGCCATGTATTTCTGTGCTCGAGAGGACGCCACAGTGGCCGCCCCGCGATTCCATCATCTCTGGGGCCAAGGGCCAGAAGTCACCGCCTCTTCAG
>S177|IGHV4-30-2*03|IGHD5-5*01|IGHJ3*01|50
CAGGTGCTACCACGAGGGTCCGGCTCAGGCCTGGTGAGGCCTTCACAGACCCTGTCCCTCACGTGCGCTGTCTCTGGTGGCCCCTTTAAAACTGGCGGTTATTCCTGGACCTGGATCCGACAGCCACCAGGGAAGGGCCTGGGGTGGATTGGTCATATCTCTTATACTGGGAGAACCAACAGCAGTCCGTCCCTCAAGGGTCGAGTCACCCTCCCCGAAGACGTGTCCAAGAACCAGTTCTCCCTGAAGGTGAGTTCTGTGACCACTTCAGACACGGCAGTGTATTCCTGTGCGAGACATGAGACCAGAGGGGCGGGTGAGGTCTGGGGCCAAGGGACACTGGACACCGTCTCTTCAG
>S178|IGHV3-30*01|IGHD1-20*01|IGHJ1*01|50
CAGGTGCAACTGGTGGAGTCTGGGGGAGGCGTAGTCCAGCCTGGCTGGTCCCTGAGACTCTGCTGTACAGACTCTGGATTCACGTTCAGTGGTTCTGCTATGCACAGGGTCCGCCAGTCCCCAGGCAAGGGGCTAGAGTGGGTGGCATTTCTATCATATGCTGGAAGTGATATATACTACACAGACTCCGTGAAGGGCCGATTCGTCGCCTCCAGAGACACTCGCGAGAACACACTGTATCTGCGAGTGAGCAGCCCGAGAGCTGAAGACACGTCTGTGTGCTACTGTGCCAGCGGATTTGACTGTAACGACACTGAAAACTTCCAGAACTGGGGCCGGGAAACCCTGGTCACCGTTTCCTCAG
>S179|IGHV1-69D*01|IGHD1-1*01|IGHJ5*01|50
CAGGTGCAGCTGGTGCAGTCTGGGGCTGAGGAGGAGAAGACTGGCTCCCCGGGGAAGGTCTCCTGCACGACTTCTGGAGGCACCTTCAGAAGCTTTGCTATCAACTGGGTGCGACTGGCCCCTGGACAAGGGCCTAAGTGGATGGGAGAGACCACCCCCATCTTTGGTACAGACAACTTCGCGCAGAATTTCCAGGACAGAGTCACGATCACCGCGGACGATGCCACGTGCACAGCCTACAGGGAGCTGAGAGGCCTGCATTCTGAGGACACGGCCGTGAATTTCTGTGCGAGAGGAGTATGCAGTCTCCACTTGGGATTTCTAAGGTGCGGCCGGTTCGACACCTGGGGCCACGGAAGCCTGGCCTCCGTCTCCTCAG
>S180|IGHV3-20*01|IGHD5-5*01|IGHJ2*01|50
GAGGTGCAGCTGGTGGTGTCTGGGAGAGGTGTGGTATGCCCTGGGGTGTCCCTCAGACTCTCCTGTGCAACCTCTGGATTCATGTTTGATGAGTGCGGCATGAGCTATGTACGCCAAACTCCAGGGAAGGGGCTGGAGAGGGTCTCTGGTATCAGCTGGGGTGCTGGCAACACAGCTTATACAGACTCTGCGACGGGCCGTTTCCCCGTCTCCAGAGACAACGCCAGCAGTTCTCTGAATTTGCAATTGAACCGTCTGAGAGCCGAGGACACGGCCCTGTATCACTGTGCGAGGCCACAACTATCTCGCCGCGATCGCTGGGGCCGTGGCACGGTGGTCACTGTCTTCTCAG
>S181|IGHV1-3*01|IGHD2-8*01|IGHJ2*01|50
CAGGTCCACCTTGTGCCGTCTGGGCCTGAGGTGAAGAAGTCTGGGGCCTCAGTGAGGTGTTTCTGCAAGACTTCTGGATACACCTTCACTAGGTATTCTCTGCACTGGGTGCGCCAGGCCCCCGGCCGCAGGCCTGAGTGGCTGGGATTCATCACCGCTGGCTCTGATAACACAATATGTTCGCAGAACCTCCAGGTCAGAGTCGCCATTACGAGGGACACATCCGTGAGCACAGCCTACATGGAGTGGAGGACCCTGAGATGTGAAGACACGGGTGTGGATTGCTGTGCGGGAGATTGTAGTAATGGTATGTGGCACTTCGATCTCTGGGGCCGTGTCACCCTGCTCGCTGTCCCCCCAG
>S182|IGHV4-38-2*01|IGHD2-15*01|IGHJ6*04|50
CAGGTGGAGCTACAGGAGTCGGGCCCAGGACTGGTGAAGCCTTGGGAGACTCTGTCCCACACCTGCGCGGTCTCTGGTTACGCCGTCAGCAGAGGTTACTACTGGGGCTGGATCCGGCAGTCCCCAGGGAAGGGGCTGGAATGGATTGGGACTATGCTTCATAGTGGGAGCGCCTCTTACAACCCGTCCCTCACGAGTCGAGCCACCATATCCGTAGACACGTCCAAGAACCAGTTCTCCCTCAACCTGAACTCTGTGACCACCGCAGAAGCGCCCGTATATAACTGTGCCTTCGACATAGTGTTGGAAGCTGCTAGTACATGCTCCTACTGCTATTTCCGTATTGACGGCTGGGCCGAAGGAATCACGGTCACCGTCCCCTCAG
>S183|IGHV3-53*04|IGHD4-17*01|IGHJ1*01|50
GAGGTGCAGGTGGTGGAATCTGGGGGAGGCATGGCCCAGCCTGGGGGGTCCCTGAGACTCTCCTGTGCAGCCTCTGGACTCTCCGCCAGTGGCAACTACATGAACTGGGTCCGACAGACTCCAGGGAAGGGGCTTGAGAGGGTCTCAGTTGTTGATGACGGCGGTACCACATATGGCGTAGACTCCGTGAAGGGCCGACTCCCCATCTCCAGACACAATTCTAAGAACTCACTGTATCCTCCTATGAATAGCCAGAGAGTTGGGGACACGGCCCCTTCTTACTGTGCGAGAGAAACCGGAGGTGATTGCTTCCGTCGCTGGGGCCAGATCACCCTGGTCACCGTCTCCTCAG
>S184|IGHV4-34*13|IGHD1-26*01|IGHJ1*01|50
TATGGTGGGCCCTTCAGTACTTACTACTGGAATTGGGTCCGCCAGCCCCCAGGGACGGGGCTGGGGTGGATTGGGGAGATCAATCATGGTGGAAGTACCAACTACACTTGCTCCCTCAAGAGTCGGGTCACCATCTCGCAAGACTCGTCCGAGAAGAAGATCTCCCTGCAGGTGAGGTCTGTGACCGCCGAGGGATCGGCTGCAAATAACTTTGCGGGAGGGTATTGCGGGAGGTACCACATTGAATACTTTCCACACTGGGGCCAGGTCACCCTGGTCACCGTCGCATCAG
>S185|IGHV3-11*01|IGHD2-21*01|IGHJ1*01|50
CAGGTGCAGCTGGGAGAGTCTGGGGAAGGCTTTGTCAAGCCTGGAGGGTCCCTGAGACTCTCCTGTGCAGCCTCTGGACTCACCTTCTGTGACTGCTGCATGAACTGGACCCGCCAGGCTCCAGGAAAGGGGCTGAAGTGGGTTTCATTCATTAGTAGCAGTGGTGCGGTCACATACTATGTGGACTCAGTGAAGGGCCGAGTAACCAACTCTAGGGACAACGCCAAGAACTCACTGTGTCCGCAAGTGATCCGCCTAAGAGTCGAGGACACGGCCGTTTCTTATTGTGCGCGAGGATGCTATTGTGGTGATGATTGCTATTCTGAATACTCCCAGTACCGGGGCCAGGCGACCCTGGTCCCCGTCCCCTCAG
>S186|IGHV3-73*02|IGHD2-21*01|IGHJ3*02|50
GAGGCGCGACTGGTGGTGTCCGGGAGAGGCTTGGTCCAGGCTGGGGGGCCCCCGAAACTCTCCTGTGCCACCTCTGGCTTGACCTTCAGTGCCTCTGCTATCTACTGGGTCCGCCAGGCTTCTGGGCAGGGCCTGGTATGGATTGGCCGTACTAGAAGGAAAGCTAACAGTTACGCGACAGCATATGCTGCGTCGGTGATATGCAGCCTCACCATCTCCAGAGATGCCTCAAAGAACACGGCGTCTCTGCACCTGAACAGTCTGAAGACCGAGGACACGGCCGCGTGTAATTGGACTAGAGCCTGTTGTACTGGTGATTGCTATTCCTTTGATATCTGGGGCCCCGGGACAAGAGTCGCCGACTCTTCAG
>S187|IGHV3-9*02|IGHD7-27*01|IGHJ1*01|50
GATGTGCAGATGGTGGAGTCTGGGGGAGCCTTGCTACAGTCAGGCAGGTCCCTGAGACTCTCGTTCACAGCCTCGGAATTCACCTCTGAAGATTCTGGCGTCCACTGGGTCCGGCAATTGCCAGGGAAGAGCCTGGATTGGGTCTCAAGAATTAGTTGGACAAGTCGTGGCATAGGCTATGCGGACTCTGTGAAGGGCCGATTCACCATTTCCAGAGACAACGCCAAGAACTCCCCATATCTGCAAATGAGCAGTCTCAGATTAAAAGAACCGGCCTTGTATCACTGTGCAAAAGAACTAAGTGGGGATCGGACTGATGACTACTTCCAGCAATGGGGCCAGGCCGCCCTGGTCACCGTCTCCCCAG
>S188|IGHV3-64*03|IGHD6-25*01|IGHJ6*04|50
GAGGTGCAGATGCTGGTGTCCGGGAGAGACTTGGTCCAGTCGGGGGGGTCCCTCAGACTCTCCCGTTCAGCCTCTGGATTCACCGTCAGTAGCTATGCTATACACTGGGTCCGCCAGACTCCAGGGAAGGGACTGGAATTTGTTTCAACTTTTGTTACTAATGGGGGTACCACTTACTACACAGACTCAGTGAAGGTCAGATTCACCTTCTCCAGAGACAATTCCATGAACACGCTGAATGTCCAAGTGAGAAGTCTGAGAGCTGAAGACTCGGCTGTTTATTACTGTGTGAAAATTAGGAGAAGAGACTTCGCACATTCCGACAATTCCGATTTGGACGTCTGGGACAGGGGGACCACGGTCACCGTCTCCTCAG
>S189|IGHV3-20*01|IGHD6-25*01|IGHJ1*01|50
GAGGTGCAGCTGGTGGGGTCTGGGGGAGGTGTTGTACGGCCTGGTGGGTCCCTCCGACTCTCCTGTGCAGACTCTGGATTCACCTTTGATCATTTCGACACGACCTGGGTCCGCCAAGCTCCAGAGAAGGGGCTGGAATGGGTCTCTGGAATTAGTTGGCATGGTCATAGGACAAGTTATTCAGACTCGGAGAAGGGCCGATCCACCATGTCCAGAGACAACACCAAGAACTCCCCAAATCCACAAATGAACCATCTGAGAGCCGAGGACACGTCCTTCTGTCACTGTACGAGAGAGGACATAGAAATGGCTACAGCCGCTGGCTACTTCCGGCACTGGGGCCAGGTCCCCCTGGTCACCGCCTCCTCAG
>S190|IGHV3-23D*01|IGHD3-3*02|IGHJ3*02|50
GAGGTGCATCTGTTGGAGTCTAGGGGAGGCTTAGTACAGCCAGGGGGGTCCCTGAGACTCTCCTGGGCTGCCTCAGGATTCACCTTTAGAAGGTATGCCATGAGGCGGGTCCGCCGGGCTCCAGAAAGGGGGCTGGAGTGGGTCTCAGTTTTTAGTGTTAGTGGTGGAAGCCCAGACCACCCAGACTCCGTGAAGGGCCGCTTTACCATCTCGAGAGACCATTCCAAGAACACGCTTTTTCTGAAACTGAACAGCCTGAGACGTGAGGATAAGGCCTTATGCCACTGTGCGGAAGATATTACCATTTTTGGATCTCGCGACCGGTCGTGGATTTTGATATCTGGGGCCAAGGGACGGTGGTCACCGTTTCTTCAG
>S191|IGHV1-69-2*01|IGHD1-7*01|IGHJ2*01|50
GAGGTCCAGTCGATACAGTCTGGGGCTGAGGTGAAGAAGCCGGGGGGTACAGTGACTTTCTCCTGCAGAATTTCTAGACACACATTCACCGAGTTTTTCATGCTCTGTGTGAAACAGGCCCCTAGAGAAGGACTTGACTGGATGGGACTTGTTGATAGTGAAGCTGAGGAAACGATAGACACAGAGAGTTTACAAGTCAGAGTCACCATGACCGCGAACACGTCTACAGACACAGCCTACATGGAGGTGAGAAGCCTGAGATTGGAGGACACGGCCGTGTATTACTGTGCAGCAGAAGGGTCTAAAATTGGCGCCTACTGGTACTTCGATCTCTGGGGCCGTGGTACCCGGGTCACTGTCCCCTCAG
>S192|IGHV3-23*04|IGHD5-18*01|IGHJ3*02|50
GAGGTGAAACTGGTGGAGACTGGACGGGGCTTGGTACAGCCTGGGGGGTCCCTGAGACTCCCCTGTGCAGCCTCTGAATTCACCTTTATGAACTCTGCCTTGAATTGGGTCCGCCAGGCTCCAGGGCAGGGACTGGAGTGCCTCTCAGCTATTAGTGGCAGTGGCGGTTGCACATGCTCCGAGGACACCGTGAAGGGCCAGTTGGCCATGTCCAGAGACTACTCCAAGTATACGCTGCACCTGAAAGTGAACAGCCTGAGCGCCGAGAACACGGCCGTATTTTATTGTGCAAAAGACGGGGGTCGCGGGACAGACATGTGGGGCCACGGGACAATGGTCACCGTCTCTTCAG
>S193|IGHV4-39*06|IGHD6-13*01|IGHJ3*01|50
CGCCTGAAGCTGCAGGGGTCGGGCCCAGGACTGGTGAAGCCTTCGGAGACCCTGTCCCTCCCCTGCACTGTCTGTGGTGGCTCCTTCAGCAATAGTTGTCGCTGCCGGGGCTGGATCCGCCAGCCCCCAGGGAAGGTGCTGGATTGGACTGGAAGTTTCTTTTTTCGTGGACGCACCAACTACAACCCGTCCCTCAAGAGTCGAGTCACCATATTAATGGGCCCGTCCAAGAACCGGTTCCCCCTGAAATTGGCCTCTGTGACCGCCGCGGACACGGCCGTGTGCCACTGTGCGACAGCCTATTGGAGCGGCTATAGCAGAAGCTGGTACTCCGATTGTTCTTTCGACGTCTGGGGCCAAGAGACAAGGGTCACCGTCTCTTCAG
>S194|IGHV4-30-2*04|IGHD3-22*01|IGHJ3*01|50
TCTGGCGACACCATCAACAGTGCTACCTACTCCTGGAGGTGGATCCGGCAGTCCCCAGGAAAGGGCCTGGAGTGCATTGGGAACATCTATCATATTGGGAGTGCATGCGAGGACTCGTCCCTCCAGAGTGGCGTCACCATATCAGGTGGCACGTCCAAGAACCAGGTCTCCCTGAAGATGATCCCGATGACCGGCGCAGACACGGCCGTGTCTTACTGTGCGAGAGTGACTGTCGCTGCGATCGATAATAGTGATTATTGTTCTTTTGACGACTGGGGCCCAGGGACAAGGGTCACCGTCTCTGCAG
>S195|IGHV5-10-1*03|IGHD3-9*01|IGHJ2*01|50
GAAGTGCCACTGGTGCAGTCCAGAGCAGGGGTGAAAAGGCCCGGGGAATCCCTGAGCGTCTCCTGTAGGGGCTCTGGACACATCTTTACCAGCCTCTGGATCAGCTGGGCGCGCCACATGGCCGGGACAGGCCTGGAGTGGATGGAGAGGGTTGATCCCAGTGACTCTAATCCCAACTACAGCCCGCCATTCCAGGGCCACGTCACCATCCCAGCTGGCAAGTCCAACAGCACCGCCTCTCTGCAGTGGAGCAGCCTGAAGGCCTCGGACACCGCCATGTTTTACTGTGCGAGAGACTATAATATTTTAACTGGTTCTTATAATGCCAAAAGGTTCCTCTACCTCTGGGGCCTTGGCATACTGGTCACTGTCTCCTCAG
>S196|IGHV2-70*13|IGHD5-5*01|IGHJ2*01|50
CAGGTCACCTTGAGGGAGTCTGGTCCCTCGCTGGTGAAACCCACACAGGCCCTCACACTGACCTGCACCCTTTCTGGGTTCTCTCTGAACACTGGTGGAATGAGTATGAGCTGGACCCGTCAACCCCCAGGGACGGCCCTGGAGTGGCTTGCGCTCATTCATTGGGACGAAGTTAAATCCTGCAGCTCGTCTCTGAAGACCGGGCTCACCATCTCCATGGACACCTCCAAACGACAGGTGATCCTGACAATTCCCTACAGGGACCCTGCGGACACAGCCACGCCTGATTCTTCACGGATATGGGGGAGCTTCGATCTCTGGGGCCGTGGACCCCTAGTTCCTGTCTCGGCAG
>S197|IGHV3-49*02|IGHD3-10*02|IGHJ2*01|50
GAGGTGCAGCTGCCGGAGTCTGGGCGAGGCTTGGAACAGCCAGAGCCGTCCCTGAGACTCTCCTGCACAGCCTCTGAATTCACCTTTGGGTCTTCTCCTATGAGAAGGGTCCGCCAGGCTCCAGGGAAGGGCCTGGAGTCGGTCGGCTTTAGTAGAAGAAAGGCTCACGGGGGGACAATAGAGTACTCCGCGTCTGTGAGAGGCAGACTCACCATCTCAAGAGATGGTTCCAAAAACATCGCCTTTCTGAAAGTGAGCAGCCTGAGAACCGAGGACACAGATGTGCATCACTGTACTACACACCCATACTATCTTCGGGAAGTTGCAAGTCCTGGGCACATCGATCTCTGGGACCGTGGAACCCTGGTCATTGTCTCCTCAG
>S198|IGHV1-46*02|IGHD1-7*01|IGHJ1*01|50
CAGATTCAGGTGGTGCAGTCAGGGGCTGAGGTGAAAAAGCCGGGGGCCTCGGTGAAGTTTTCCTGGAAGGCATCTGGATACACCCTCAGCAGCTACTATGTACACTGGGGGCGACAGGCCCCTGGACACGGGCTTGAGTGGATGGGCGAAATCAACCCTGGTGGTGGCAGCAGAAACTATGCACAGAAGTTCCAGGTCAGAGTCACCATGGCTAGGGAGACGTCCAGGAGCACAGTCTGCATGGAGATGAAGAGCCTGAGATGTGATGACACGACCGCCTACTATAATGCCAGCGACTACCTCCAGAACTGGGGCCAGGTCTCCCGGGTCACCGTCTCGTCAG
>S199|IGHV1-3*02|IGHD2-2*01|IGHJ6*02|50
CAAGTTCCGCTGGAGAAGTCTGGGACTCAGGTGAAGAAGCCTGGGGCCTCAGTGAAGGCTTCCTGCAGAGCTTCTGGATACACCTTCACTAGCTATGCTGTGCACTGGGTGCGCCATGCCCCCGGACACAGACTTGAATGGAGGGGATGGAGACACACTGGCAATGGAAACACAAAATATTCACAGGTATTGAAAGTCAGAGCCACCATTACAAGGGACACATCCCCGAGATTTCCCTCCATGGAGATGAGGAGTCTGAAATCTGAGGACATGGCTGTCTATCACTGTGCACGAGACACCAGATTTAGATATTCTAGTAGTTCCAGCTACTACGGTATGGACGTCTGGGGCCGAGGGACCACGGTCACCGTCTCCTCA
>S200|IGHV3-NL1*01|IGHD7-27*01|IGHJ4*01|50
CAGTTACAATTGGAGGAGTCTGGGGTAGGCGTGGTCCAGCCTGGGGGGTCCCTGAGACTCTCCTCTGCAGTGTCTGGATTCACCTTCACTAGCTGTGGAACTCATTGGGTCCGCCAGGCTCCAGGCAAGGGACTGGATTGCGTCTCAGTTATTCATAGAGATGACAGTAGCACATACTGTGCAGACTCCGTGAAGGGCCGGTCCCCCATGTCCAGAGACAATTCCACGAACACACTGTTTCAGGGAATGAATAGCCAGAGAGTTGAGGACACGACTGTGTATTACTCTACGAGAGCCTCCCGAGGGGGCGCATTCCACTACTTTGACTACTGGGGCCACGGAAGTCTGGCCAACGTCTCCTCAG
>S201|IGHV4-34*06|IGHD2-2*02|IGHJ2*01|50
CAGGTGCATGCACACCAGTGGGACACAGGGCTGTGGAAGCCTTCGGAGGCCCTGTCCCTCACCTGCGCTGCCTATGGGGGGTCCTTCAGTGATTGCTACTGGAGCTGGATCCGCCAGGCCCCAGGGAAGGGGCTGGAGTGGACTGGAGAAATCGATCACGGTAGAGGCACCAACTACAATCCGTCCCTCAAGAGTCGACTCACCATATCAGTGGACCCGTCCACGAGGCACTTGTCCCTGAAGCTGGGGTCTGTGACCGCCGCGGACACGGCCGTTCACTTCTTCCCACAGGACATTATATTAGTGTCAGTTGCCACAGTCCTGGTCGATCTCTGGGCGCGTGGAACTTTGGTCACTGTCTCCTCAG
>S202|IGHV5-51*03|IGHD5-12*01|IGHJ2*01|50
GACATGCAACTGGTGCAGTCTGGAGCAGAGGTGAACAAGCCGGGCGAGTCTCTAGCGATCTCCTCTAAGGATTCTGGACACTGCTTTCCCATCTACTTGATGGACTGGGTGCGCCAGATGCACGGGAAAGGCCGGGAGTGGATGGGTATCATCTATCCGGGTGACTTGGAGACCAGATGCAGGCCGTCCTTCCAAGGCCAGGTCAGCATGTCAGTCGGCAAGTCCTTCAGGACCGCCCACCTGCAGTCGAGCAGCCTGAAGGCCTCGGACCCCGCCACATACAATTGTGCGAGGGCCATCGGAGTGGCGACGACAATGGTGGTCGACTGGTACTTCGATCTCTGGGGACGTGGCACCCGGGTCACTGCCTCATTAG
>S203|IGHV2-70D*14|IGHD2-21*02|IGHJ2*01|50
CAGGTCACCTTGAAGGAGTCTGGTCTTTGTCTGGTGAAGGCCACACAGACCCTCAGACTGACCTACTGTTTCTCTGGATTCTCACTCAACACTAGTGGAAGGCGTGTGAAGTGGATCCGTCAGGCCCGAGGTAAGGCCCTGGAGTGGCTTGCACGCAGTGGTTGGGCTGATGACAAATTTTACAGCACGTCTCTGAAGACCAGGCTCCCCATCTCCAAGGATACCTCCAAAAACCAGGCGGTCCTGACAATGACCAACTTGGCCCCTGTGGACAGAGCCTCGTCCTATCGTGCACGAATAGTCCGACGAACATGTTGTGCTGGTGAAGGCTCTTTTAATCTCTGGGGCCGTGCCACCCTGGTCACTGTCTTCTCAG
>S204|IGHV1-46*02|IGHD1-26*01|IGHJ2*01|50
CATGTGCAGCTGGTGCAATCTGGGGCTGAGGTGAAACAGCCTGGGGCCACAGAGAAGATTTGCTGCAAGGCATCGGTATGCACCTTCTACAGCTACTATTTACATTGGGTGCTGCAGGGCCCTGGACACGGACATGATTGGGTGGGAATAGTCAACCCTGGTGATGGTAACATAAACTACGCGCAGAAATTCCAGGACAGAGTCACCATGACCAGGGAAACGTCCACGAGCACAGTCTACATCGAACTGAGGAGCCTGAGATCTGAGGACTTGGCCGTGTATTACTCCGCGAGGGTCGACATAGTGGGAACTGCTCGGAAGCTCGATCTCTGGGGCCCTGGCACCTTGGTCACTGTCTCTTCAG
>S205|IGHV3-33*03|IGHD6-19*01|IGHJ1*01|50
CAGGTACAGGTGGTGGAGTCTGGGGGAGGCGTGGTCCAGCCTGGCAGGTCCCTAGGACCCTCCTTTGCAGCGTCTGGATTCACCTCCACTAGTCACGGCATGCACTGGGTCCATCAGTCTCCGGTCAAGGGGCTGAAATGGGTGGCAGCTGTTTACTATAATGGAAGTAATAAATACTATGCAGACTCCGTGAAGGGCCAGTTCACCATCTCCAGAGACAACTCCAAGAAGGCGGCATATCTGCACATGGACAGCCTGAGAGGCGAAGACACGACTTTGTTTTACTGTGCGACAGCGGAAGGCGAGTCAGTGGCTAATACGCATTGGGGCCATGTCACCCTGGTCATCGTCTCCTCAG
>S206|IGHV4-38-2*01|IGHD7-27*01|IGHJ6*02|50
CAGGAGACACTGAAGGAGTCGGGCCCAGGACTGGAGAAGACTTTGGAGACCCTGTCCCTCACCTGCGCTCTGTCTGGTTATTCCATTTGCAGTAGTGACTATTGGGTCTGGATCCGGCAGACTCCAGGGAAGGGGCTCAAGTGGATTGGGAGTATCTATCGTAGTGGGAGCACTGACTACAACCCGTTCCTCGAGAGTCGTGTCATCATTTCACTAGACACGTCCAAGAAACAGTTCTCCCTGAAGTCGAGCTCTTTGACTGCCGCAGACACGGCCGTGTGTTATTGTGCGAGAATCCGTCCGACGCTAATTGGAGATTACTACAATGGCAGGGACGTCTGGGGCCAGGGGAACACGGTCACCGCCTACTCA
>S207|IGHV3-NL1*01|IGHD1-7*01|IGHJ1*01|50
CAGGTGCGTCTGGTGGAGTCTGGGGGAGGCGTGGTCCAGCCTGGGGGGTCCCTGGGACTCTCCTGGTCAGCGTCTGGGCTTAAGTTCAGTAACTATTGCATTCTCTGGGTCCGCCAGCCTCCAGGCACGGGGCTGGAATGGGTCTCAGGTATTTATGGGAGTGCTAGTATCACATACTATGCAGACTCCGTGAAGAGCCGATTCATCAGCTCTACAGACAACTCCAAGGAGACCGTGTATCTGGAAATGAACAGCCTGAGAGTTGAGGACACGACTGTATGTTACTGTGCGAGAGACGCAAACAAAGGGAGCCTCGTGCTTCGCTGGGGCCGGGACACCCTGGTCACCGTCTCCTCAG
>S208|IGHV1-45*02|IGHD4-4*01|IGHJ1*01|50
CAGACGCAGTTGGTGCAGTCTGGGGCTGAGGTGAAGAAGACTGGGTCCTCAGTGAAGGATTGCTGCAAGACTTCCGGATTAACCTTCGCCTACCACTACCTGCACTGTGTGCGACAGGCCCCCGGACAAGCACTTGAGAAGAAGGGGTGGATCACACCTTTCAACGGTAACCCCAGTTGTGCACAGAAATTCCAGGACAGAGACACCCTTACCAGGGACAGGTCTATGAGCACAAGTTACACGGAGTTGAACAGCCTGAGATCTGAAGACACTGCCTTCTACTACCATGAGAGATACCATTTGACTACAGTCATTACCCGCGATGGCTACCTCCAGAATTGGGGCCAGGTCACCTTGGTCACCGTCTCCTCAG
>S209|IGHV3-23*04|IGHD5-12*01|IGHJ1*01|50
GAGGTGCAGTCGTTGGAGTCTGGGCGACCCTTGGTACAGCCTGGGGGGTCCCTGAGACTCTCCTATGCAGCCTCTGGATTCACCTTTGTCGGCTTTGACCTGAGATGGGTCCACCTGGCTCCAGGGAAGGGGCTGGAGCGGGGCTCAGTTCTTAGTGGTAAAAATGATAGCACGTGCTACGCAGACTCCGTGAAGGGCCGGTGCACCATGTCCACAGACGACTCCAAGACCCCCCTGTTTCTGCACTTGAACAGCCTGAGATGCGAGGACGCGGCCGGATACTATCGTGCGAAAGATCTGTGGATATCATGTGCGCCTGAATACTTCCAGCATTGGGGCCAGGTCACCCTGGTCACCGTGTCCTCAG
>S210|IGHV3-53*04|IGHD3-3*02|IGHJ6*02|50
GAGGTGCAGCTGCTGGAGTCTGGAGGAGACTTGGTCCAGCCGGGGGGGTCCCTGAAAATCTCCTGTACAGCCTCTGTGTTCACCGTCGGTAGAAACTACACGAACTGGGTCCGCCAGGTTCCAGTGAAGGGGCTGGGGTGGTTCTCAGTCTTTTATAACGGTGGGATCTCATGCTACGCAGACTCCGTGAAGGGCCGATTCACTTTCTCCAGACACAATTCCAAGAACACGGTGTATCTTCAAATGAACAGCCTGGGTCCTGAGGACACGGCCGTCTATTCCTGTGCGAGAATTATCATTTTTGGAGTGACCATTATTCACTGTCGCAACTACCACTGCCACTATTATATGGACGACCGGGGCCACGGGACCATGCTCACCACCTCCTCA
>S211|IGHV5-10-1*03|IGHD2-8*02|IGHJ3*02|50
GAAGTGCAGCTGGTGCAGTCCGGAGCAGAGGGGAAAAAGACCGGGGTGTCTCTGAGGATCGCCTGTGAGGGATGTGGAAACAGTTTCAACAGCTACTGGGCCCGGTGGGTGCGCCAGGTGCCCGGGAAAGGCCTGAAATGGATGGGGAGGACTGATGCTAGTGACCCTTGCACCAACCACAGACCGTCCCTCCACGGCCCCGTCACCCTCTCTGCTGACAAGTCCATCAGAACAGCCTATCTGCAGTGGAACAGCCTGAAGGCCTCGGAACCCGCCATCTATTTCTGCGCGAGACCCTCATGCACATCATACTGGTGGTCGATCCTATACCGTGATGCTTTTGATGTCTGGGGCCAGGGGACAGTGATCACCGTCTCTTCAG
>S212|IGHV2-70*03|IGHD4-17*01|IGHJ4*02|50
CAGGTCACCTTGAAGGAGTCTGGTCCTGTCTTGGTGAAACCCACACAGACCCTCACGCTGACCTGGACCTTCTCTGGGTTCTCCCTCAGCACTAGTGGAGTCTGTGTGAATCGGTTCTGTCAGGCCCCAGGGAAGGCCCTGGAGTGCCCTACACGCGTTGATGGGGCTGATGAGAAATTCTACCGCACATCTCTGGAGACGAGGCTCCCCAGCTCCGTGGACGCCTCCAAAAACCTAGTGGTCCTTGTCATGACCAAGTTGGACCCTGTTGACACGGCCGTGGATTCCTATGTGTCGGCGGCGGACCCTAAGTACTGGGGCCCGGGAGCCCTGCTAACCGTCTCCTCAG
>S213|IGHV3-21*02|IGHD5-12*01|IGHJ2*01|50
GAGGTGAAATTGGTGGAGTCTGGTGGAGGCCTGGTCACGCCTGGGGGGTCCCAGAGACTCTCCTCCGCAGCCTATGGCTTCCCCTTGAGAAGCTATAACATGGCGTGGGTCCGCCGGGCTCCAGGGAAGGGGCTGGAGGGGGCCTCATCCACCGGCAGTACTGGTCATTACATATACCACACAGACTCAGTGAAGGGCCGCCTCACCATCTTGAGAGACAACGCCAAGAACTCACTGTCTCTGAAAATTAGACGACTGAGAGCCGAGGACACGGCAGTCTATCACTGTGAGGCCAATGGATATTGTGCATACTTCGATCTGTGGGGCCGTGGCACCCTGGTCTCTGTCTCCTCAG
>S214|IGHV3-43*01|IGHD6-6*01|IGHJ2*01|50
GAAGTGCAGGTGGTGGGGTCTGGGGGAGTCGTGATACAGGCGGGGGGGTCCCTGAGACTCTCATGTGCAGTCCCTGGATTCATCTTTGATGACCTCGAGATGCTCTGGGCCCGTCAGTCTCCGGGGGAGGGTCTGGACTGGGTCTCTCTTATGAGCTGGGGTGGTGTTAGCACATGCTGTGCCGACTCTGTGAAGGGCCTAGTCAGCTTCTCCAGAGACAACAGAAAAAACTCCCTGCATCTGCACATGCACAGTCTGGGAATTGAGAAAACCGCCTTTTGTTACTGTGCAAAACATAGTCCTATATCAGCTCCTTGCTACTTCGGTCTTTGGGGCCGTGGCACCCTGGTCACTGTCTTCTCAG
>S215|IGHV3-30*14|IGHD1-26*01|IGHJ1*01|50
CAGTTGCAGGTGGTGGAATCTGGGGAAGGCCTGGTCCAGTCTGGCAGGTCCCTGAGACTCTCCTGTGCAGCCTCTGTATTCACCTTCGGTAGCTATGCTATCCACTGCGTCCGCCAGACTCGGGACAGGGGACTGGACTGGGTGGCTGATGTCTCATCTGAGGGATATAATAGATACTTTCCAGACTCCCTGAAGGGCCGACTCACCATCTCCAGAGACACTTCCAAGACCACACTGTGTCCTCAAATGAACAGCCTGAGAGCTGAGAACACGTCTGCTTATCACTGTGCGAGAGGGGAGAATCTATACTCCCAGAACGGGGGCCAGGGAACTCTGGTCACCGTCCCCTCAG
>S216|IGHV3-72*01|IGHD5-5*01|IGHJ4*03|50
GAGGTGCAGTTGGTCGAGTCTGGGGGAGGCATTGTCCAGTCGGAAGGGTCCCTGAGACTCTCCTGTGCAGGCCCGAGATTCACCTTCAGCGACCACTACTTGGCCTGGGTCGGCCAGGCTCCAGGGAAGGGCCTGGAGCGATTTGGCCATAGTCGAAACAAAGTGAACAGTTTCACCACAGAATGCGCCGTGTCTGTGAACGGCAGATTCGCGACCTCAAAAGATGAATCAGAGAATTCACTGTATCTGCATTTGAATAGTCCGAAGACCGAGGACACGGCCGTATATCACTGTGCTAGAGAAGGCGAGCTCAACTCTGACTGTTGGGGCCGAGGGACCCTGGTCACCGTTTCCTCAG
>S217|IGHV4-39*06|IGHD6-25*01|IGHJ2*01|50
CGGCTGCTGTTGCGGGAGTCGGGCCCAGGACTCATGATGCCCTCGGAGACCCTGTCCTTCACTTTCATTGTCTCTGGTGGCTCCTTCAGCAGTATTAAATACTCCTGGGCCTGGATCCGACAGCCCCCAGGGAAGGGGCTGGAATGGATTGGGAATATCTATTGTGGTGGGAGAACCTACTCCAATCCGTCCCTCAAGAGTCGAGCCACTCCATCAGTAGAAACGTCCAAGAAACAGTTTGCCCAGAAGCTGAAGTCTGTGACCGCCGCGGACACGGGCGTACATTACTGTGCGAGTGAGCGACGCGGCTGCCCGACAGAAGGCCTCTACTGGTTCGTCGATCTCTGGGGCCGTGACACCCTCGTCCCTGGCTCCTCAG
>S218|IGHV3-64*03|IGHD2-8*01|IGHJ2*01|50
GAGGAGAACCTGGTGGGGTCTGGGGGAGGCTTGGCCCAGCCTGGGGGGTCCCTGAGACTCCCCTGTTCAGCCTCTGGATGCACCTTCAGTAGCTCTATTCTACACTGGGTCCGCCAGATTCCGGGGAAGGGACTGGAATATTTTTCAGCTCTTAGCGATAACGGGGGTAGAACTTACCACACAGACTCACTGAAGGTCAGATTCACCATCCCCAGAGACAGTTCAAAGAACTCGCTGTCTGTCCAAATGAGAAGTCTGAGAGGTGAGGACACGGCTGTTTATTTCTGTGTGAAAGAGACTCCCCAATTCCGTTCTAAGGGTCTATGCTCTACCTGCCTCTATCTCTGGGGCCGTGGCGACCTGGTCACTGTCTCCTCAG
>S219|IGHV3-64D*06|IGHD3-10*01|IGHJ4*02|50
GAAGTGCAACTGGTCGAGTCTGGGGGAGGCTTGGTCCAGCCTGGGGGGTCCCTGAGACTCTCGTGTTCGGCCTCTAGATTCCGCTTCAGTCACTATACTCTGCACTGGGTCCGCCAGGCTCCAGGAAAGGAAGTGGAAGAGGCTTCACTTCTTAATAGTTATGGGGATAGCACAAACTATACAGACTCCGAGAAGGTCAGATGCACCATCTCCAGAGACAATTCCAAGAGAAAGTCATATCGTCTAATGAGCAGTCTGAGGGCTGAGGACACGGCTGTGTGTCAATGTGCGAAGGAAAGTTATTACCATGGATCGAAGAGTTACTTTGACTACTGGGGCCAGGGGGCCCTGGTCACCGTCTCCTCAG
>S220|IGHV1-3*01|IGHD3-10*01|IGHJ3*02|50
CAGGTCCAGCTTGTGCACTCTGGGGCTGGGCCGACGACGCCTGGGGCCTCAGTGAAGGTTTCCTGCAAGGCCTTTGGATACACCTTCACTAGCCATGTTCTGCACTGGGTGCGCCAGGCCCCCGGACACAGGCTAGATTGGATGAGATTGATCAACAATGGCAATGATAACACAACATTCTCACAGGGGTTCCATGACAGAGTCACCATTACCCGGGACACATCCGCGAGAACAGCCTACATGGAGCTGAGCAGCCTGAGACTTGGAGAGACGCCTGTGTGTTCCTGGGCGAGAAAGGGGCGTGGTTTGGGGAGTCTTTCTAAGATTGACACTTTTGACATCTGGGGCCAAGGGGCGATGGTCACCGTCCCCTCAG
>S221|IGHV3-15*03|IGHD2-21*01|IGHJ3*02|50
GAGGGACAGTTGGTGGAGTCTGCCGGAGCCTTGGTGCAGCCTGGGGGGTCCCTTAGACTCTCCTTTGCAGCCTCTGGCTGCACCTACCATAACGCCTGGATAAACTGGGTCAGCCAGACTGCAGGGACGGGGCTGGATTGGGTTGGCCGAAGTAAAAGAAAGGCTAATGGTGGAACGCCAGAGTGCGCTGCACCTGTGAAAGGCAGATTCGCCGTCTCCAGAGTTGACTCAAAAAACACACTGCACCTGAAGGTGAACAGCCTGAAAACCGAGGACACAGGCGTGAATGATTGTACCACAATGGAAAGATATTGGGGTGGTGATTGTTCGTCTGCTGATATCTGGGGCCAGGGGACAATGGTCACCGTTTCTCCAG
>S222|IGHV3-21*04|IGHD3-16*02|IGHJ3*01|50
GAGGTGCAACTGGGGGATTCCGGGGGAGGCCTGGTCAAGCCTGGGGGGGCCCTGAGGCTCTCGTCGGCACCCACTGGATTCACCTTCAAGAGGTATGGCATCAAGTGGGTCCGCCAGGCTCCAGGAAAGGGGCTGGAGTGGGTCTCATCCATTAATAGGAGTATTAGTTACATATACTACGACGACTCAGTGGAGGGCCGATTCACCATTTCCAGAGACAGCGTCGAGAAATCACTGTGTCTACAAATGAACAGCCTGAGAGCCGAGGACACGGCCGAGTATAAATGTGCGAGAGACCAAATACGCAATATGATTACATTTGGGGGCCCTATGGTTTTAGATGCATTTGATGGCTGGGGCCAAGGGGCAAGGGTCACCGTCTCCACAG
>S223|IGHV3-30*17|IGHD4-4*01|IGHJ6*04|50
CAGGTGCAGCTGGTCAAGTCTGGGGGAGGCGTGGTACAGCCGGGGACGTCCCCGAGACTGCCCTGTGCAGCCTCTGATTTCACCTTCAGTGGCTCTACTGGTCTGCGGGTCCGCCCGGCTCCGGGCGAGGGGCTAAAGTGGGTGGCAGTTATATCATCTAATGGAAATGAAAGAAACTACGCAGACTCCGTGCAGGGCCGATTCACCATCTCCAGAGGCAATTCCAAGAACCCGCTATATCTGAAAGTGAACAGCCTGAGAGGTGAGGACACGCCTGTGTTTTACTGTGCGAGAGTGCCGACAATGTTGTCCGGGAACTACCACTTCTACGTTATGGACGTCTGGGTCAAAGGGATCACGGACACCGCCTCCTCAG
>S224|IGHV4-38-2*01|IGHD6-19*01|IGHJ1*01|50
CAGGTGAAGCTGCGGGAGTCGGGCGCGGGGCTGGTGAAGCCTTCGGAGACCCTGTCCTTCACCTTTGTTGTCTCTTATTTCTCCTTCAGATGTGGTCCCTACTGGGGCTGGATCCGGCAGCCCCCAGAGAGGGGGCTGGAGTGGCTTGGGAATTTCTATCAGAGCGGAAGAACCTACTGCATACCCTCCCTCAAGAGTCGAGTCACCAAATCAGAAGACATGTCCCAGAACCAGTTCTCCCTGAAGTTGAGATCGCTGACCGCCGCAGAAACGGCCGTGTCTCATTGTGCGAGACCAGGAGATAGGAGTTGCTGGGCCAGGTCACACGGGTCACCGTCTCCTAAG
>S225|IGHV3-20*01|IGHD6-13*01|IGHJ1*01|50
GAGGTGCAGTTGGTGGAGTCTGGGGGAGGTGTGCTAGGCCCTCGGGGGTCCCTGAGACCTTTCTGTGCAGCCTCTGGACTCACCATTGATTCTTATGGCATGAACTGGGGCCGCCAAGCTCCAGAGAAGGGCCTGAATTGGGTCTCTGCTATTAACTGGACTGGTGGTTGCCCAGATTCTGCGGTCTCTCTGAAGGACCGATTCACCGCCTCCAGAGACAACGCCAAGTACTCCCCATATCTGAACATGAACGTTCTGAGAACCGACGACACGGCCTTCTATCACTGTGCGAACCGGCTTATAGCAGAACTATACTTCCTGCACTGGGCCCAGGTCACCCTGGTCACCGTCTCCTCAG
>S226|IGHV3-21*02|IGHD6-13*01|IGHJ6*03|50
GAGGTGAAACTTCTGGAGTCTGGGGGAGGCCTGGTCCAGCCTGGGGGGTCCGTGAGACTCTCCTGTGCAGGCTCTGAATTCACACTCCGCAGCTTTCACATGAACCGGGTCCGCCAGGCTCCAGGGAAGGGGCTGCAAGGGGGCTCATCCACTAGTAGTAGTAGAAGTTACATACACTATGAGGACTCAGTGAAGGGCCGATTCACCATCCCCAGGGGCAACGCCACGTTGTCACTGTTTCCGCAAATGAATAGCCTGAGACTCGAGGACACGTCTGTCTATTTCTGTGCGAGAGACGGCGAGCAGGTGTTACCCAATTATTACTACTATTACTACCTAGACGTCTGGGACAAAGGGAGGCCGGTCACCGTCTCCTCA
>S227|IGHV3-64D*06|IGHD2-21*02|IGHJ1*01|50
GAGGTACAGTTGGTGGGGTCCGGGAGAGCCTTGGCCCAGCCTAGGGGGTCACTGAGAATCTCCTGTTCAGACTCTGCATTCCCCTTCAATCGCCATGCCACCCACTGGGTCCGCCAGGCTCCAGGGAAGGGACCGGACCATGTTTCAGCTATTAGTAATAATGGGGCTATCACATACCACGCAGACTCCGTGAAGGGCAGAATTACCATCTCCAGAGACCATTCCAAGAACACCCAGTCTAGTCAGATGAGCAGTCTGAGACCTGAAGACACGGCTAGATATTACTGTGTGAAAGATCGACATATTGTGGTCGCGACTGGTATTTGCCCGGGGACTGAATGCTCACAGCACTGGGGCCAGGTCCCCCTGGTCACCTTCTCCTCAG
>S228|IGHV4-34*08|IGHD3-16*02|IGHJ4*02|50
CAGGTGCAGCAAGGGCAGTGGGGCGTGGAACGATTGAAGCCTTCGGAAATCCTGTCCGTCGCCTGCTCGGTCTTTGGTGGGACCCTGAGTGGTTACTATTGGAGGTGGATTCGCACGCCCCCAGGGAAGGGGCTGGAGTGGATTGGCGGAGTCAATCATAGAGGAGGCACCAACTACAACCCGTCCTTCAAGAGTCGAGTCACCATGTCAGTTGACTCGTCCAAGAGGCAGTTCTCTCCCAAGTTGAGCTCTGTGACCGCCGCGGACACGCCTGTCTATTACTGTGTGTCGTGTTATGATTACGTGTGGGGGAGTACTCGCTATGAAGTTCAAGACAACTTTGACTATTGGGGCCAGGGAATCCGGGTCACCGTCTCCTCAG
>S229|IGHV1-46*02|IGHD5-18*01|IGHJ3*01|50
CAGGTGCAGCTGGTGCGGGCTGGGGCTGAGGTGAAGAAGTCGGAGTCGTCAGTGAAGGTTTGCTGCAAGGCATCTGGAAACACCTTAGGCAGATACTATATGCACTGGGAGGGACAGGCCCCTGGACAAGGGCTTGGGCGGATGGGGATACTCAAGCCTAGTGGTGGTAGAACACGGTTTGCACAGAATTTTCACGGCGAAGTTAGCATGACTAGGGACACGTCCACGAGTACAGTTTACATGGAGGTGAGAAGCCTTAGATCTGAGGACACGGCCATAAATTACTGTGCGCGAAGTGGATTCGACTTTGGTTACGAAGTCTGGGGCCAAGGGACAATGGTCACCGCCTCCTCAG
>S230|IGHV4-59*05|IGHD1-7*01|IGHJ5*01|50
CAGACACAACTGCAGGAATCGGGCCCAGGACTAGTGAAGGTTCCGGAGACCCTGTCCCTCGCCTGCACTGTCTCTGTTAGCTCCATCAGAAGTTTCTACTGGAGTTGGATCCGGCAGACAAAGGGGAAGGGACTGGATTGCGCTGGGCGTGTCTATTATACTGGAAGCACCTACTTAAGCCCGTCTCTCAAGAGTCGAGTCACCATTTTCATAGACACGTCCAAGAATCAGTTCTCCCTGAAGGCGAGTTCTGTGACCGACGCAGACACGGCTCTGTCTTCCTGTGCGTGTGGGATTCACAGGAGCTACTGGTTCGGCTCCTGGGGCCATGGAACCCTTGTCGCCGTCTCCTCAG
>S231|IGHV3-13*03|IGHD1-26*01|IGHJ6*04|50
GAGGTGAAGCTGTTGGGGTCTGGGGGAGACTTGGTACTCCCTGGGGGGTCCCTGAGACTCTCCTGTGCCGCCTATGGATTCACCTTTAGTGGAGACGGCATAGAATGGGTCCGCCAAGCGACAGGAAGAGGACTGGCGTGGGTGTCAAGTTTTGGGACTGCTGGTGACACATACTATCCAGCCTCCATGAAGGGCCAGTTCACCATCTCCAGAGAAAGTGCCAAGATCTCTTTGTATCCTCACACGAACTGCCTGAGAGTCGGGGTCACGGCCGAGTATTACGATGCAAGACGAGTACCATACTACTTGAACGATATGGATGTCTGGGTCAAAGGGGCCACGGTCACCGTCTCCTCAG
>S232|IGHV3-15*05|IGHD1-7*01|IGHJ6*03|50
GAGGTGCACATGGTGGAGTCTGGAGAGGACTTGGAACAGTCGGGGGGGTCCCTTAGACTCCCCTGTGCAGCCTCTGGATTCACTGTCAGTAACGCCTGGATGAACTGGGTCCGCCAGACTCCAGGGAAGGGGCTGGAGTGGGTTGGCCACATTAAGAACAAAGCTGAGAGTGGAACAGAAGACTGCACTCCACCCGCGAGAGGCGAATTCAGCCTCTCAAGAAATGATTCCAAAAGCAGGCTGTATGTACACGTGAACAGTCTGAAAACCGAAGACACAGGCGTGTATGATTGGACCACAGATAATTACTACTACATGGACGTCTGGGTCACAGGCACCACGGTCACCGTCTCCTCA
>S233|IGHV4-61*07|IGHD6-13*01|IGHJ4*03|50
TCTGATGCCTCCGCCAGAAGTGGTACTTCTACCTGGTATTTCATCCGGCAGACCCCAGGAAAGGGACTGGAATGCATTGGGTATATCTATTACAGTGGAACAATCAACTGCAACCCCACCCTCAAGAGTCGAGTCACTATGTCAGTAGACGCGTCCAAGACCCAGATCTCCCTGAAGCTGAACCCTGTGACCGTTGCGGACACAGCCGTGTGTCAGTATGCGCGACACATAACTATTACTGTTGGCGACTACTTTGACTACTGGGGCCACGGGACCTTAGTCACCGTCTCTTCAG
>S234|IGHV1-2*04|IGHD2-8*01|IGHJ1*01|50
CAGGTGCACCTGGTGCAGTCTGGGGCTGAGGTGAAGAAGCCTGGGGCCTCAGTCGAGGTCTCCTGCAAGGCTTCTGGATTCCCCTTCACCGCCTCGTATATGCACTGGCTCCGACAGGCCCCCGGACACGGAATTGACTGGACAGGATGGAGCAACCCTAACAGTGGTGGAACACACTATGAACAGGAGTTTCAGCCCGGGCTTACCATGACCAGGGGAAAGTCGGTCAACACCGTCTACATGAAGATGAGAAGGCTGAGATGTGACGACACGGCCGTATATTACTGTGCGAAAGGATATTGTACTAATGCTGTATGCTGTACCCGAGTGAACCCCCACCACTGGGGCCAGGCCACCCTGGTCACCGTCTCCTCAG
>S235|IGHV3-74*03|IGHD3-10*01|IGHJ1*01|50
GAGGCCCAATTGGTGGAGTCCGGGGGGGGCCTATTTCAGCCTGGGGGGCCCCTGAGACTCTCCTGCGCAGCCTGTGGACTCACCTTCAATAGCTACTGGATGCAATGGGTCCGCCAATCGCCAGGGAAGGGACTGGTGTGGGTCTCACATTTTAGGAGTCATGGGGTTAGCACAACGTACGTGGACCTCGTGAAGGGCCGATTCACCTTCGCCAGAGACAACGCCAAGAACACACTCTATCTGACCTTGAACAATCTGAGAGCCGGGGAAACGGCTGTCTATTACCCTGCAAGAGGTTTTACTATGGTCCGGGGAGTTATTCCTCGTCACACCCACCTCGGTGCTGAATACTTCCAGCCCTGGGGCCAGGGAAGCCTGGTCACCGTCTCCTCAG
>S236|IGHV3-64*02|IGHD2-8*02|IGHJ5*02|50
GAGGTGCAGCTGGTAGAGTCTGGAGAAGGCTTGGTCCACCCTGGGGGGTTCCTGAGACTCTCCTGTGCAGCCTCTGGATTCACTTTTAATATGTATGCTATGCGCTGGGTCCGCCAGGCTCCAGGGAAGGGACTGGAATCTGTTTCATCTATTAGTACTATTGGGGATAGTTTATATTTTTCAGACTCTCTGAAGGGCAGATTCACCGTCGCCGGAGACGATTCAAACAACACACTGGGTTTTGAAATGGTCAGCCTGGGAGGTGAGGACATGACTGGGGACTACTGGGCGAGAGGTCGATATTATACTGGTGGTGCATTCTATACCTGGTGCGGCCCCTGGTGCCAGGGAATGCTGGTCACCGTCTCCTCAG
>S237|IGHV3-30*05|IGHD1-20*01|IGHJ6*01|50
CAGGTGCAGCTGCTGGTGTCTGGGTCAGGCGTGGTCCTGCCTGGGAGGCCCCTGAAATTCTCCTCTGCAGCCTCTGGATTGACCCTCAATAGGTATGGCTTGCGCTGGGTCCGCCAGGCTCCAGGCACGGGGCTGGCGTGGGTGGCAATTTTAGCATGTGAAGGAAATAATAATTACTACAAAGACTCCGTGAAGGGCCGATTCACCATCTCCAGAGACAATTCCACGAACACGCTGCCTCTGAACATGAACAGCCTGAAAGCTGAGGTCACGGCTGCATATTTTTGTGCGAGAGAGCAGCTCTTGAATTGGCGCTGGGACGACACTAGAACGAATTACTACTTTCACTACGGAAGGGACATCTGGGGGCAAGAGACCACGGTCACCGTCTCCTCAG
>S238|IGHV1-3*01|IGHD5-5*01|IGHJ3*02|50
CAGGTCCAGCTTGTGCTGGCTGGGGCTGAAGTGAAATCGTATGGGGCCTCAGTGAAGATTTTCTGGAAGACTTCTGGACACACTTTCACTAGCTTTACTATTGATTGGCTGAACCAGGCCCCCGGACACAGGCTTGAGTGGATGAGATGGATCAACGCTGGAACTGGTCACACAAAATATTCACAGAATTTCCAGGACAGAGTCACCATTGCCTGGGACACATCCGTGGTCACAGCCTGCGTGGAGCAGAGTAGCCTGAGATCTGAAGACGCGGCTGTGCATTATTGTGCGAGATGTCTATATAGCTATGGTCGTGTGGATGCTTTTGATATCTGGGGCCGTGGGACAATCGTCTCCGTCTCCTCAG
>S239|IGHV4-34*10|IGHD6-13*01|IGHJ1*01|50
CAGGTGCAGCTGCAGGAGTCGGGCCCAGGGCCGGTGACACCTTCGGAGACCCTGTCCCTCACCTGCGCTGTCTTTGATGGGTCCCTCAGTGGTGACTCCTGGAGCTGGATCCGCCAGACCCCGGGGAAGGGACTGGTATGGAGTGAAGAAGTCAATCAGAGCGGCAGAGCCACCTACAATCCGTCCCTCCAGACTCGAATCACCATGTCAGGAGACACGTCCAAGAATCAGTTCTACCTGGGGTTGAGATCTGAGACCGCCCCGGACACGGCCGTGTTTCATTGTGCGAAATATCGTCTAGCAGAAGACAATTCGCAGTGCTGGGGCCAGGTCTCCCTGGTCACCCTGTCCTCAG
>S240|IGHV3-49*04|IGHD4-17*01|IGHJ5*01|50
GAAATGCAAGTGGAGGAGTCTGGGAGAGGCTTGATACGGCCAGGCCGGTCCCTGAGACTCTCCTGCACTGCCTCGGGAGTCACCCTTGATGATTGTGCTATGACCTGGGTCCGCCAGCCTCCAGGGAAGGGGCTGGAGTGGCTAGGGTTCATTCGACCCAAGGCTTGTGGTGGATCATCAGAATACGTCACGTCTGTGAAAGACAGAGTCACCGTCTCAAGAGATGACTCCAAAAGTATCGCCTATCTGCAAATGAACAGCCTGAACACCGAGGACACGGCCGTGTTTTACTGTACTCGAAGACCTCCAGACGACGGTGACTACAGCATGCGGTTCGACTCTTGGGGCCAAGGAACCCTGGTCACCGTTTCCTCAG
>S241|IGHV3-9*03|IGHD6-6*01|IGHJ1*01|50
GAAGTGCAGCTGCTGGAGTCTGGGGATGCCTTGGAAGAGCCGGGCAGGTCCCTGAGACTGTCCTGTGCAGCCTCCGGATTCACCGTTGATGATTCTACCATGAACAGGGTCCGGCAAAGTCCAGGGAAGGGCCTGGAATTGGTCTCAGGAACAGTTTGGGATGATGGTAACATTGGTTCTGCGGACTCTGTGAAGGGCCGATTCACCATCTCCAGAAATGACGGCGCGAACTCCCTGTATCCGCAGATGAACAGTCTGAGAGCTGGAGACATGGCCTTCTACTCCTGTGAAAAAGATGCCACCCTAGAAGCTCGTCTCTGGGGCCAGGGAACCCTGGTCAGCGTGTCCTCAG
>S242|IGHV3-23D*01|IGHD1-1*01|IGHJ1*01|50
GAGATGCAGATGTTGGAGTCTGGGGGGGACTTGATACAGGCTGGGGGGTCCCTGGCGCTCTCCTGTGCAGCCTCTGGATTCGCCCTGAGCAGTTATGTCATGAGATGGGTCCGCCAGACTCCAGGAGAGGGGCTGGGGTGGGTCTCAGTTATAAGTGGTTTTGCTGCTAACACAGGCTATACAGACTCAGTGAAGGGCCGGTCCACCACGTCCAGCGACACTTGCAAGAACACACTTTATGTGCAAATGAACAGCCTGAAAGCCGAGGACACGGCCATATATTATGGTGCGAAAGAAAATGTGCAGGAACGAACGTGTCTCGGTGAATACTTCCAGAAGTGGGGCCAGGGCACCCTCGTCACCGTCTCCACAG
>S243|IGHV5-10-1*01|IGHD6-6*01|IGHJ3*02|50
GAAGTGCAGCTGGTGCAGTCTGGAGGGGCGCTGAAGAACCCAGGGGAGTCTCTGAAGATCTCCTGTAAGGGTTCTGGAGACGGCTTTCGCAGCTGCTGGATCAGTTGGGTGCGCCAGATGACCGGGAAAGGCCTGGGGTGGCAGGGGAGATTTGATGCTTGTGTCTCTTATCCCAACTATAGCCCGTCCTTGCAAGGCAACGTCACCATCTCAATTAACAAGTCCATCAGAACTGCGATCCTGCTGGGGAACAGCCTGAAGGCCTCGGACACCGCCACACATTACTGTGCGAGGACCTTGGCAGCGGGTCCGATCTGGGGCCAGGGGACAACGGTCACCGTCTCTATAG
>S244|IGHV3-74*03|IGHD5-18*01|IGHJ3*01|50
GAGATGCTCTTGGTGGGGTCCGGGGGAGACTTATTTCAGCCTGGGGGGTCCCTGAGACTCTCCTGTGCAGCCTGTGGATTGGCCTTCCGTAGCTACTGGCTGCCCTGGGCCCGCCAAGTTCCAGGACAGGGGCTGGTGTGGATCTCACGTATTAATAACGGTGGGACTAGAACAAGATACGCGGACTCTGTGAAGGGCCGATTCACCATCTCCAGAAACAACGCCAAGAACATACTGTATCTGCAGATGGGCTGTCTGAGAGCCAAGGACAAGACTATCTGGTCCTGTGCTGACCGCCGGGGATACGGCCGCTCTCCGAAGTCTATAGCTTTTGACGTGTGGGGCCACGGGACAATGGTCACCGTCTCTTCAG
>S245|IGHV5-10-1*02|IGHD3-9*01|IGHJ6*02|50
GAAGTGCATGTGGCGCAGTCTGGGTCAGAGGTGAAAAAGGCCGGGGAGTCTCTGCGATTCTCCTGTAAGGGTCCTGCATGCAGCTTTGTCAGCACTTGGATCCGCTGGCTACGGCAGATGCCCGGGAAAGGCTTGGAACTGATGGGGAGGATTGTTCCGACTGGCTCTTATACCAACTACGGCCCGTCCTTTCACGGCCGCGTCACCATCTCGGATGACAAGTCCATCCGAACTGCTTACCCGCAGTGGAGCAGCCTGAAGGCTCGGCCACCGCCATGGATTGTTGGCCGAGACGCGTTGCGATATTTTGACTGGTTATGTCGCTCGACTAATACGGTCTGGTCGTCTGGGGCCACGGGACCACGGGCACCGTCTCCTCA
>S246|IGHV3-53*04|IGHD1-20*01|IGHJ3*02|50
GAGGTGCAGCTGGTGGAATCTGGAGGAGTCCCGGTCCAGCCTGGGGGGGCCCTAAGACTCTCCTATCCAGCCTCTGGGTTTACCGTCAACAGAAACTACATGAACTGGGTCCGCCAGACTCCAGGGAAGGCCCTGGCGTGGATGTCAGTGCTTTATAGCGGTGAGAGAACATTTTACACTGACTCCGGGAAGGACCCATTCACCATCTCCAGACACAATTCCAAGAGGACGCTGTATTTTGAAATGAACAGCCTGAGAGCTGAGGACACGGCCGTTTTTTGTTGTGCAAGAACATTTAGTTTTGACATCTGGGCCCAAGGGACAACGGTCACCGTCGCCTCAG
>S247|IGHV3-64D*06|IGHD1-26*01|IGHJ5*01|50
GAGGTGCAGCTGGTAGAGTCTGGGGGAGGCTTGGTCCAGACTGGGGGCTCCCTGAGACTCTCCAATTCAGGCTCTGGATTCACCTTGAGAAACTGCACTATACACTGGGTCGGCCAGGCTCCAGGGCAGGGACTGGAATGTTTTTCCGCCCTTATTAGTACTGGGGGTACCACATACTCCCCAGACTCCGTGAGGAGCATATTCGCAATCTCCAGAGACAACTCCAAGGACACGATGCATCTTCAAATGAGCGGTCTGAGAGCTGAGGACACGTCTGTAGAGTACTGTGTGAGAGAAGACACAGGAATATTGGGAGAAACTACAAGACCTCGGTTCGACTCCTGGGGTCAAGAAACCCGGGTCACCGTCTCCTCAG
>S248|IGHV3-66*03|IGHD3-22*01|IGHJ6*02|50
GAGGTGCATCTGGGGGGGTCTAGAGGAGTGTTGATCCAGCCTGGGGGGTCCCTGAGACACGCCTGTGCAGCCTCTGGGTTCACCGTCAATAGCAACAACTTGAGATGGGTCCGCCAGGTTCCAGGGAAGGGGCTGGAGCGGGTCTCGGTTATCTATACCTGTGGCAACACATACTTTGCAGACTCCGTGAAGAGCCGATTGGCCATCTCCAGAGACAATTCCGTGAAGCCGCTGTGTCTTCCAATGAAGAGCCTGAGAGCTGATGACACGGCTGCCAATTTGTGTGCGAGAGATCTCCACTACTCTGATAGTAGTGGTTATTACTACTATGACTATGCTACGGCCGTCTGGGGCCAGGGGACCACTGTCACCGTCTTATCA
>S249|IGHV3-64*04|IGHD6-6*01|IGHJ3*02|50
CAGGTGCATCTGGTGGAGTCTGGGGAAGCCTTGGTCCAGCCTGGGAGGTCCCAGCAATTCTCCTGTTCAGCCTCTGGGTTCAACTTCAGTAGGTATGCTTTACACTGGGTCCGCCAGGCTCCAGAGAAGGGACTCGTTCATATTTCGGCTATTGGTAGTGACGGGGGTAACACCTACTACACAGACTCACTAGAGGTCAGATTCACCATCTCCAGAGGCACTTCCAAGAATTCGCTGAATCCCCAAATGAACCGTCTGAGACCTGAGGACACGGCTATATATTCCTGTGCGAGAGATGGAACACTAGAAGCCGGTTTTCCCATGTGGGGCCAAGGGACAATGATCAACGTCTCTTCAG
>S250|IGHV3-21*01|IGHD6-25*01|IGHJ6*03|50
GAGGTGCGGTTGGTGGAGTCTGGGGAAGGCCTGGTCAGGCCTGGGGGGTTCTTCAGCCTCTCTTGTGCAGCCTCTGCATTCTCGGTCCGTAACCATATCATGAGCTGGGTCCGTCAGTCTCCAGGGAAGGGGCTGGAGTGGGGCGCATCCAGTGAAAGAAGTCGTAGTTATATACATCAGGCAGACTCAGTGCAGGGCCGATTCACCATCTCCAGAGACAACGCCAAGAGCTCGCTGTATCAGAGAATCAACGGCCTAAGAGCCGAGGACACGGCTGTGTGTTACTTTGTGAGAGAGCACTACCGCGACTACTACATGGACGTCTGGGTCATAGGGACTGCGGTCGCCGTCTCCTCA
>S251|IGHV1-69*10|IGHD2-2*02|IGHJ4*03|50
CAGGTCCAGATGCTGCACTCTGGGGCTGCGGTGAAGAAGCCTGGGTCCTCAGTGGAGGTCTCCTGCAATGCCTCTGGAAGAACCTTTAGCGGCTATGCTACCTGCTGGATACGCCAGGCCACTGGACAAGGGCCTGAAAGGACGGGAGGGATCATCCCTATTCCTGCTATAGAAGACTGCACACAGAAGTGCCAGGTCAGTGTCACGATTCCCTCGGACAAATCCACGAGAACGGCCTCCATGGTGTGGAGGAGTCTGAGATCTGAGGACACGGCCGTGTCTTATTATGCGAGACTGGCCGATCTTGTAGTAGTACCCTACTGGGGCCAAGCGACCCGGGTCACCGACTCCTCAG
>S252|IGHV4-59*04|IGHD1-7*01|IGHJ2*01|50
CAGGTGCAGCGGCCGGCGTCGGGCTCAGGACTGGTGCAGCCTTCGGAGACCCTGTCCCTCAGCTGCACTGCCGCTGGTGGCTCCATCGATAGTTATAATTGGAGTTGGATCCGGCAGCCCCCAGGGACGGGACTAGAGTGGCTTGGATATATCTATTATCGTGGGAGAACCTACTACATCCCGTCCCTCATGTGTCGAGCCACTATGTCAGTAGACACGTCCAAGAACTTGTTCTCCCTGACACTGGGCCGTGTGACCGTCGCAGACCCTCCTGCGAATTATGGTGCGCCGCAGATAATTGGAACTACCCGGTGGACATTCGGTCTCTGGGGCCGTGGCGCCCTGGTCTCTGTATACTCAG
>S253|IGHV3-9*02|IGHD2-8*02|IGHJ3*01|50
GAAGTGCAGCTGGTGGAGTCTGCGGGAGACTTGGTCCAGCCTGGCAGGTCCCTGAGACTCTCTTGTGCAGCCTCTGGATTGACCTTTGATGATTATGCCCTCCACGGGGGCCGGCAAGCTCCAGGGAAGGGCCTGTTTTGGGACTCAGATTTTAGTTGGAAGAGTGCTAGAACAGGCTATGTGGACTCTTTGAAGGGCCGATTCACCCTCTCCAGAGGCAACGCCAAGAACTTCCTTTGTCTGCACATTAACAGTCTGAGAGCTGAGGACGCGACCTCGGACGACTCTTCGAAAGATCGTAAGATCTTGCACTGGTGGTGTGCGCTACATCCCTTTGATGTCTCGGGCCAAGGGAGAATGGTCTCCGTCTCTTCAG
>S254|IGHV1-45*01|IGHD2-15*01|IGHJ4*01|50
CAGATGCAGCTGGTGCAGTTTGGGGCTGAGGTGAAGACAAGTGGGTCCTCAGTGAAGGTTTACGACAAGGCTTCCGGGTGCTCCTTCAGCTACCGCCTCCTGCTCTGGGTGCGACAGGCCCCCGGACTAGCGCTTAAGGGGATGGAATGGATCACACCTTTCAATCTTAACCCCACCTACACACAGAAATTCCAGGACAGAGCCACCATGACTAGGGACAGATTTACGAACACCGCGTACATGGAGCTGCGCAGACCGAGATTTGAGGACACAGCCATCTGTTTCTGTGCAAGATACTCTAGTGCTGGACGGTGCCACTGCCACTTCTTTGACTACTGGGGCCACGGAACCCTGGCCACCGTCTCCCCAG
>S255|IGHV3-72*01|IGHD1-7*01|IGHJ4*01|50
GAGGTGCATCCGGTGGAGTCCGGGGAGGGCTTGGTCCAGCCTGGAGGGTCCCTGAGACTGTCGTGTCCAGCCTCTACACTCACCTTTAGTGACCACTATCTGGTCTGGGTCCGTCAAATTCCAGGGAAGGGACTGAAGTGGGCTAGCCATGCTAGAGACAAAGCTAGCTATTACTTCACAGAATTCGGCCCGTCTGTGAAGGGCAGATTCACCTTGTCAAGAGATGACTCAGAGACCTCACTGTATCTGCAAATGAATTGCCTGAAAACCGAGGACACGGCCGTTTATGTCTGTGCTAGAGAGTGGGCTGGCCACCGGGGCCAAGGAACCCGGGTCACCGTCCCCTCAG
>S256|IGHV3-15*07|IGHD2-2*01|IGHJ3*02|50
GAGGTGCAGCTGGTGGAGTCTGGGGTAGGCGTGGTAACGACTGGGGGGTCCCTTAGACTCTCCTGTACTGCCTGTGGATTCACTCTCAGTAACGCCTGGATGAACTGGGTCCGCCAGGTTCCAAGGAAGGGGCTGGATTGGGTCGGCCGTGTTTCACGCAACACTGACGGTGGGACAGAAGACTCCACTACACACGTGAAAGGCAGGCTCACCATCTCAAGAGATGATTCAGAAACCAGACTGTCTCTGCAACTGAACAGCCTGGCAAGCGAAGACGCAGCCGTGGATGACGGTATCACAGAAGGAGATTCTAATAATACCAGCTGCTATGAATATGCTTTTGATATCTGGGGCCAAGAGACAATGGTCACACTTTCTTCAG
>S257|IGHV1-3*02|IGHD2-2*03|IGHJ3*01|50
CAGATTCAGCTGGTGCAGTCTGGGGCTAAGGTGAAGACGCCTGGGGCCTCAGTGAAGATTTCCTGCGAGCCTTCTAGACACACCTTCACTAGGTATTCTTTCCAGTGGGTGCGCCAGGCCCCCGGACAAAGGCTTGAGTGGGTGGAATGGATCCACTCTGGAACTGCTAGCACAGATTATTCACAGGAGTTGCAGGTCAGAGTCACCATTACCAGGGACACCCCCACGAGCGGAGCCTACAGGGAGCTGAGAAGCCTGAGATCTGAGGACGTGGCTGTCCGTTATTGTGCGAGAGATGTAGTATTGCCCGCTGCTGTGCCTACTATTGACGTCTGGGGCCAAGGGACAGTGGACTCCGTCTATTTAG
>S258|IGHV5-10-1*01|IGHD4-17*01|IGHJ6*01|50
GACGTACAGCTGGTGCAGTCTGGAGCAGAACTGGTAAAGCCCGGGGAGTCTCTGAGGATCTCCTGTAAGGGCTCTGGACACGAGGTCAACAGCTATTGGATCAGCTGGGTGCGCCAGATGCCCGGGGATGGCCAGGTGTCACTGGGGAAGATTGGTCCTTTTGACTCCTATACCTACTATAGTCCGTCCTTCCGAGGCCGCGTCACCATCTCACGTGACAAGTCCATCAGAATTACCTACCTGCAGTGGAGCGGCCTACAGGCCTCGGACACTGCCATATCTTGCTGTGCGAGACAACCATTAAATTACAAATCTGGTATGGACGTCTGGGGGCAAGGGACCACGGTCACCGTCTGCTCAG
>S259|IGHV1-18*03|IGHD1-26*01|IGHJ1*01|50
CAGCTTCAGATCGTGCAGTCTGGAGTTGAGGGGAAGGAGCCTGGGGCCTCAGCGAAGGTCCCCAACAGGACTTCTGGTTACACCCTCACCAGCTATGGGATCTTCTGGGTGCGACAGGCCCCTGGACACGGGCTTGAGTGGTTGCCAGGGATCAGTGTTGACAATGGTGACACAGACTATACACAGAAGTTCCTGGTCAAAGCCACCATGACCACAGACACATCCACGACTGCAGCCTATAGGGACTTGAGGAGCCTGAGATATGACGGCATGGCCGAGTCTTACTGTGCCAGGGGGTGGGACCCACTACAGCACTGGGGCCAGGTCACCCTGGTCACCGTCTCCTCAG
>S260|IGHV1-46*01|IGHD1-20*01|IGHJ5*02|50
CAGATACAACTGGTGCAGTCTGGGGCTGAGGTGAAGAAGACAAGGGCCTCAGTGAAGGTTTCCGCCACGACATCTGGATACACTTTCACAAGCTACTATTTGTATGGGGTGCGACAGGCCCCAAGACCAGGGCTTGAGTGGATGAGAATAAGAAACCCTACTGGTGATAGAACAAGCTATACACACAAGTTCAAGGACAGAGTCACAGTGGGAAGGGACACGTCCACGAGCACTGTCTCCGTAGAGCTGAGGAGCCTGACATCTGAGGACACGGCCGGTTACTACTGTGCGAGTATGACATGGTTCGACTCCGGGGGCCAGGGAATTCTGGTCACCGTCTCGTCAG
>S261|IGHV3-20*01|IGHD5-12*01|IGHJ2*01|50
GAAGTGCGGCTGACGGAGTCTGGGGGAGGTGTGGGACGGCCTGGGGGGTCCCTAAGACTCTCCTGTGCAGCCCCTGGACTCACCGTTGCGGATTACGGCACGGACTGGGTCCGTCAAGTCCCAAGGAAGGGACTGGGGTGGGTCTCTGTTATCAATTGGAATAGTGATGGGACAGGTTATGCAGACTCCGTGAAGGGGCGATTCACCATTTCCAGAGACGCCGCCAAGAACTCCCTGTTTGTGCAACTGAACACTCCTAGAGCCGAGGACACGGCCTTTTCTCTCTGTGCGAGAGATGGACATAGTGCCTACAATTACCGCTACTTCGATCTCGGGGGCCCAGGAACCCTGGTCACTGTCTCCTCAG
>S262|IGHV4-39*01|IGHD1-7*01|IGHJ1*01|50
CAACTGCAACTGCATGAGTCGGACCCAGGCCTGATACAGCCTTCGGAGTCCCTGTCCCTCACCTACACTCTCTCTGGTGGCTCCGTCAGGAGGAGTACTTACTCCTGGGGCTGGCTCCGCCACTCCCCAGGGAAGGGGCTGGAATGGATTGGGGATCTCTGTTTTAGTGGGAACACGAACTGCAACCCGTCCCTCAAGAGTCGAGTCAGCAAATCCCCAGACCCGTCGAAGAAGGATTTCTCCCTGAAGCTGACCTCTATTATCGCCGCAGACACGACTGTGTCCTACTGTGCGCGACAAACTGGAACTACAGTCTGCGAATGCTTGCACCACTGGGGCCAGGGAACCCTGGTCACCGTCTCCTCAG
>S263|IGHV5-10-1*04|IGHD3-9*01|IGHJ2*01|50
GAAGTGCAACTTACACAGTCCGGAGAAGAGCTGAGGAAGCCCGGGGAGTCTCTGAGGATCTCCTGTACGGCGTCTGCGTGCCGTTTTACCAGCTACTGGATCAACTGGGAGCGCCAGATGCCCGGGAAAGGCCTGGACTGCTTGGTCAGGATTGATCCTAATGTCTCCAACACCAATTACAGTCCGTCCTTGCCAGGCCAGGTCACCATCCCAGTTGACAAGTCCAACAGCCCTACCTACCTGCAGTGGAGAAGCCTGAAGGCCTCGGACTCCGCCATGCATTATCGTGCCAGGCACCCGGCTTGGTATTACGATTTTTTGACTGGTTATTTTAACCGGGGATACTTCGATCTCTGGGGCCGTGGCACACTGGTCACTGTCTCGTCAG
>S264|IGHV1-69D*01|IGHD3-3*02|IGHJ4*02|50
CAGGTGCAACTGGTGCTGTCTGGGGCTGGGGTGGAGAAGCCTAAGTCTTCGGTGCAGGTCTTCCTCAAGGCTTTTGGAGGAAGCTTGAGAAGCTATGCTATTGGCTGGGTGCGACAGACCCCTGGACAAGGGCTGGAGTGGCTGGGAGGGATCACCCCTATCTTTGGGACACCAACCTGCCCACACAAGTTCCAGGTCAGAGCCACCATTACCGCGGACGATTCCACGAATACAGTCTACAGGGAGCTGAGCAGCCTCACATCTGAAGACACGGCCGTGTGTTACTGTGCGAGAGATTTTATTTGGACTGGTTTTTTTACCTGTTGGCACTTCGACTACTGGGGCCAGGGAATCCGGGTCACCGTCTCCTCAG
>S265|IGHV1-24*01|IGHD3-16*01|IGHJ4*02|50
CAGGTCCAGCTGGTACGGCCTGGGGCTGAGGTGAAGAAGCCGGGGGCCTCAGTGAAGGTCTCCTCCAAGGTTTCCGGATACACCCACGCTGAGTTCTCCATGCACTGGGAGCGACAGACTCCTGGGAAAGGGCTTGAGTGGAGGGGAATTTTTGATCCTGAAGCTGGTGGAATAGTCTGCACACAGAAGTCCCAGGTCAGAATCACCGTGACCGTGGACACGTCCACAGACACAGCCTACATGGAACTGAGAGGCCTCAGATCTCAGGAAACGGCCGTGTGCCAGTGTGCAACGTGTCAGGATTGCTCATGGGGGACTTATGCTCATACGGCGCAATACTTTGTCATCTGGGGCCAGGGAACCCTGGTCACCGTCTCCTCAG
>S266|IGHV1-2*05|IGHD1-7*01|IGHJ1*01|50
CAGGTGTGGATGGTGCAGTCTGGGACTGAGGTGAAGAGGCCTGGGGCCTCAGTGAACGTCTCCTGCAAGACTTCCCGATTCACCTTCACCGAATACTCTTTGCAGTGTGTGCGACAGGCCCCTGGACAAGGGCTTGAGTGGATGGGACGGATTGATCCTGACAGTGGTGACACAAATTATGAGCGGAGGCTTCAGGGTTGGGTCACCATGACCAGGGACACGTCCACCTGCAAGGCCTACATGGATCTGAATAGGCTGAAATCTGACGACACGGTCGTGGATTATTGTGCGATGTCGCGTTATGCCCTTAATAGGTATATCCCGCACTGGGGCCAGGTCGCCCTGGTCACCGTCTCCTCAG
>S267|IGHV3-43*02|IGHD5-18*01|IGHJ2*01|50
GAAGTGCAGTCGGTTGAGTCTGGGGGAAGCGTGCTCCAGCCGGGGGGGTCCCTGAGACTCTCCTGTGCAGCCTCTGGATTCACCTTTGAGAATTATGCCATGCACTGGGTCCGTCAAGTTTCAGGGGAGGGTCTGGATTGGGTCTCACTTGTGAGGGGGGGTGGTGATGACACATCTTATGCACACTCTCTGAAGGGCCGCTTCACCCTCTCCAGAGTCAACATCAACAGCTCCCGGTATCTCCAAATGAACTGTCTGCGACCTGAGGCCACCGCCTTCTATTACTGTGGAAGAGGACAGTCGATGCAGGTATCGTTACATTGGGACTTCTATCTCTGGGGCCGTGGCACCCTGGTCACTGTCTGCTCAG
>S268|IGHV3-7*03|IGHD3-10*02|IGHJ1*01|50
GAGGTGCAGCTCATAGAGTCTGAGAGAGGCTTGGTCCAGCCTGGGGGGTCCCTGAGACTCGGCTGTGCAGCCCCCGGATTCACATGTAGTAGCTCTTGGATGAGTTGGGTCCGCCAGACTCCAGGGAAGGGGCTGGAGTGGGTGGCCAACATAAAGAAAGAAGGAAGGGAGGGTTTCTATGTGGACTGTGTGCATAGCCGATTGACCGTCTCCAATGACAGCGCCGACAACTCAGTGCATCTGCAAATTTACGGCCCGAGAGCCGAGGACACGGCCGTCAATTACCGTAGGAGACATCAAGGTTCGGGGAGTTATTATAACCCAGCGGACGCTGACAACTTCCAGAATTGGGGCCAGGGAACCCTGGTCACCGTCTCCTCAG
>S269|IGHV2-26*01|IGHD1-20*01|IGHJ2*01|50
CAGGACACCTTGAAGGAGTCTCGTCCTGAGCTGGTGAAACCCACAGAGACCCTCACGCTGACCTCCACCATCTCTGGATTCTCACTCAGCAGTGCTAACATGGGTCTGACCTGGATCCGTCAGTCCCCAGGGAAGGCCCTGGAGGGGCTTCCACACGTTTTTTCGAATGACGGGACATCCTGCAGCACATCTCTGAAGAGCGGGGTCACCATCTCCAAGAACACCTCCAAAAGTCCGGTGGTGCTTGCCACGACCAGCATGGACGCTACGGACACAGTCACCTGTTACTCTGCACGTCTCACTGGAATAACCCGTCACTGGTACCGCCCTTTCTGGGGCCATGGAGCCCTGGTCACTGACTCCTCAG
>S270|IGHV3-20*01|IGHD3-3*01|IGHJ2*01|50
GAGGTTCACGTGGTGGAGTCTGGGGGAGGTGTTGAACGGCCTGGAGGGTCCCTGAGACTCTCCTGTGCAGCCGCTGGATTCACCCTTGATATTTGTGGCTTGAGCTGGGTCCGCCAATCTCCAGGGAAGGGGCTAGAGCGGGTCTCTGGTACTCAGTGCAGTGGTGGTAGAACAGGTTTTGCAGACTCTGTGAAGGGCCGATTGATCATCTCCAGGGGCAACGCCAAGAACTCCCTCTATGTGAAAATGGACACTCTGAGAGCCGAGGACACGGCGTTCTCTAACGGTGCGAGAGAGGGGGGCCGTGTATTAGGACTGTTGAGGTGGTCATTACGGTCCTTCGATCTCTGGGGCCCTGACACCCTGGTCATTGTCTACGCAG
>S271|IGHV2-5*09|IGHD1-20*01|IGHJ3*01|50
CAGGACACCTTGAAGGAGTCTGGTCCAATACTGATGAAACCCTCACAGACCCTCACACTGACCTGCCCCTCCTGTGGATTTTCACTCAGAGCTAGTGGAGTGGGATTGGACTGGATCCGTCCATCCCCAGGAAAGGCCGTGGAGTGGCTTGCACTCAGTGATTGGGATGAAGAGAAGTGCTCCGGCCCAGCCCTGAAGAAGAGACTCACCATCGCCAGGGACACCTCCAAACATCAGGTGCTCCTTACACTGACCAACATGGACCTTATGGACACAGTCACATCTTATTGTGCACACAGAGACCCTTTTGATGTCTGGGGCCAAGGGGCAATGATCATTGTCTCTCCAG
>S272|IGHV4-30-2*03|IGHD1-20*01|IGHJ4*02|50
CAGCCGCAGAAGCAGGCGTCCGGCTCAGAACTGGTGAAGCCTTCGCAGACCCTGTCCCTCACCTGCGGTGTCTCTGGTGACTCCGCCACCAGTGGTGGTTGCTCCTGGAGCCGGATCCGGCAGCCACCAGGGAAGGGCCTGGTGTGGATTGGGAGTTTGTATTGTATTGGGAGAGCCCGCTACAACCCGTGCCTCAAGAGTCGAGTCACCATATCCATAGGCACGTCTCAGAATCAGTTCTCCCTGAAACTGAGATCTTTGACGGCTGCAGGCACGGCTGTGTTTGACTGTGAGGGGACTGCGTCGCGCTCTGTCCCATCTAGTTGGGTGTTAGACTCCGGGGGCCAGGGAAATCTGGTCACCGTCTCGTCAG
>S273|IGHV1-2*05|IGHD1-20*01|IGHJ5*01|50
CAAGTGCAGCTGGTGCAGTCTGGGCCTGAGGTGCAGAAGCCTGGGGCCTCAGTGAAAGTCTCCCACAGGGCCTCTGGATCCACCTTCACCGGGTATTTTACGCCCTGCATGCGACAGGCCCCTGCAAACGGACTTGAATCGATGCGACTGATCAACCCCCACAGTGGAGGAACAAACTATGCACAGAAGTTTCAGGGCAGGGTCACCATGACCCGGGACACGTCTATCACCACAGGCAACAGGGAACTGAACAGGCTAAGACCTGACGAAAGGGTCGTCTATGACTCTACGAGAGATACTGGTTACAATAAGTGGTTCGACTCCTTGGGCCACGGACCCCTGGTCACCGTCTTCTCAG
>S274|IGHV1-58*01|IGHD6-6*01|IGHJ2*01|50
CAAATACAGCTGGTGCAGTCTGGGCCCGGGTTGAAGAAGCCTGGGACCCCGGTGAAGGTCTCCTACAAGCCCCCTGGACTCACTCTCACCAGTTCTGCTGTGCAGTGGGTGCGACAGTCTCGTGGACAACGCCTTGAGTGGACAGGATGGATCCTCGTTGGCAGTGGTAACACAAGCCACACACGGAAATTGCAGATAAGCGTCACCATTTTTAGGGTCATGTGCACAAGCACAGCCTACATGGAGCTGAGGAGCCTGAGATCCGAGGACACGGCCGAGCCATTTTGTGCGGCAAAGGTATCGCATGGAAGCTCCTGGTATCTCGATCTCTGGGGCCGCGACACCCTGGTCACTCTCTCCTCAG
>S275|IGHV5-51*03|IGHD2-2*03|IGHJ3*01|50
GAGGTGCACCTGGTGCAGTCTGGAACAGGGGTGAAAAAGTCGGGGGAGTCTCGGAAGATCTCCTGTCAGGGCTCTGGCTACAGGTTTTCCAACTTCTGGGATGGCTCGGTGCGCCAGAGGCCCGGGAAAGGCCTGGAGTGGATGGGAATCTTGTGTTCTGGTGACTCTGATATCAGAAACAGCCCGTCCTTCCAGGCCCAGGTCGCCATCTCAGCCGACAAGTCCTTCAGCACCGGCTGCCTGCAGTGGAGAAGACAGAAGGGCCCGGACACCGCCATTTATTACTCTGCGAGCACAGAAATTTTACTTGTACCATTTCCTATCACTCTCCCAAATGCCTCTGATGTCTGGGGCCAGGGGACAAGGGTCACCGTCTCTTCAG
>S276|IGHV1-46*02|IGHD4-4*01|IGHJ3*02|50
CAGGTGCAGCTGGTGCAGCCTGGGCCTGAGGTGAAGAAGCCCGGGGCCTTAGTGAAGATTTCCTGCAGGGTACCTGGATTCACTTGCAACAGCTATTATGTGCACTGGGTGCGACAGGCCCCTGGACATGGGCCTGAGTGGGTGGGACTATTCAATCCTAGTGGTGGCAGAACAAGTTACGCAGAGAAGTTCCAGGACAGAATCATACTGACCAGAGACTCGTCCACGAGATCAACCTCCACGAAACTCAGCCGCCTGAGATTTGAGGACACGGTCGTCTATTACTGTGCAAGAGGTAGAGTCGATGCTTTTGATCTCTGGGTCAAAGGGACAAAGGTCACCGTCTCTTCAG
>S277|IGHV3-33*03|IGHD1-20*01|IGHJ1*01|50
CAGGTGCAGCTGGTGCTGTCTGCCAGAGGCGTGGTCCAGCCTGGGAGGTCCCTCAGACCCGCCTATACACCGTCTGCATTCACCTTGGGTCGCTATGGCAAGCACTGGGTCCGCCAGCCTCCAGGCAAGGGGCTGGAGTGGGTGACAGTTATTTGGCCTGATGAAAGTAATAAATGCTATGCAGAGTCCGCGATGGGCCGACTCACCGTCTCCAGAGGCAAGTTTGAGAAGCCGGTATATCTGCAGATGAACAGCCTGAGAGCCGAGGACGCGGCTTTGCATCACTGTGCGAACCTCCGTTATAGTCAGTTCTGGGGCCAGGGAACCCCATTCACCGACTCCTCAG
>S278|IGHV1-2*03|IGHD5-5*01|IGHJ2*01|50
CAGGTGCAGCTGGTGCGGTCTGGGGCTGAAGTGAAGAGGCTTGGGGCCTCAGTGAACGTCTCCTTCAAGGCTTCCGGAAACACCTTCACCGACTACTGTGTGTTGTGTGTGCGACAGGCCCCTGGACAAGGGCTAGAATGGAGGGGACGAAGCAATGCTAACAATAGTGGCACAAACTTTGCACAGACGTCTGAGGGCAGGTCTACCCTGCCCAGGGACACGTCCATCAACACAGCCTACATGGAGCTTAGCAGACTGAGATCTGACGACACGGCCGTGGAGACCTGTGTGGTATTCCCGTGGAGACAGCTATGGTCACAGAGGTGGCGGGTCGGTCTCTGGGGCCGTGGCACCCTGGTCACTGTCTCCTCAG
>S279|IGHV2-70D*14|IGHD6-25*01|IGHJ1*01|50
CAGGTCACCTTGAAGGAGTCTGGTCCTTCGCTGATGAAACCCACACAGACCCCCAGACTGACCGGCACCTTCTTTGGATTCTCACTCGGAACTTGTGGAATGCGTGTGAAATGCATCCGTCACTCCCCAGGCAAGGCCCTGGAGTGGCTTGCACGCATTGACTGGTATCATGATAAGTTTTCCAGCACATCTCTGAAGACCAGGCTCACCGTCTCCGAGGACACCTCCAGAGTCCAGGCGGTCCTCACACTGAGCAACGGCGACACTGTGGACACAGCCACCTCTGCCTGTGCACGGCTGCCCGGTATAGTAGCGGCACCTCAATATTTGCAGCACTGGGGCCAGGACACCCTGGTTACCGTCTACTCAG
>S280|IGHV1-2*04|IGHD5-12*01|IGHJ4*01|50
CAGGTGCAGCTGGTGCAGTCTGGGGCTGAGGTGAAGACGCCTGGGGCCTCACTGAAGGCCCCCCACAGGGCCTCTGGACAGACCCTCACCGGCTCCTCTCTGCCCTGGGTGCGCCAGGCCCCTGGACAAGGGCTTGAGTGGATGGGATGGATCAACCCTACAACTGGTGGCACATACTATCCACAGCAGTTTCAGGGCTGGGTCACCTTGACCCGGGACCCGTCCCTCAGAAGAGCCTCCATGGAACTGCGCAGACTGAGATTTGACGACACGGCCGTTCGTTACTGTGCGAGGGAATCCGTACTGGCTCCTCTCGATTATTGGGGCCAAGCAGCCCTGGTCAGGGTCTCCTCAG
>S281|IGHV3-73*01|IGHD2-8*02|IGHJ2*01|50
GAGGTGCAAGTGGTGGAGTCTAAGGGAGGCTTGGCCCAGGCGGGGGGGTCCCTGAAATTCTCCTTTACAGCCTTTGGATTGACCTTCAGTGGCTCTGCTATGCACTGGGTCCGCCAGGCTGCCGGGAAGGGGCTGGAGTGGCTTGGCCTTATTATAAGCAAAGGCAACAGTTACGCAACAGCACACGCTGTGTCGGTGAAAGGCAGGTTCACCATTTCCAGGCGTGATTCAAAGAGCACGACATATCTGAAAGTGAACTGCCTGGAAGCCGAGGACAGGGCCGCGAATACCTGTAGTAGACGGCCGGTCGATTCCACTGGTGATCTATGCGTCCTCGATCTCTGGGACCGTGGAACCCTGGTCATTGTCTCCTCAG
>S282|IGHV5-51*02|IGHD3-10*01|IGHJ3*02|50
GAGGGGCAGCTGGTGCAGTCTGGAGCAGAGGTGAAGACGCCCGGTAAGTCTCTGAAGATCTCCTGTAAGGATTCTGGATACGGTTTTGCCAACTCTTGGCCCGACTGGGTGCCCCGAATGCACGGGAAAGACTGGGACTGGATAGAGATCACCTATCCTGATGACTCTGAAACCAGACACAGGCCGTCATTACACGGCCAGGTCACCATCTCATTCGACAAGTCCATCACTACCGCCTACCTGCAGTGGAGAAGCCTGAGGGCCTCGGACTCCGTGATGTCTCACTGGGCGAGACAGTGGCCTGAATACTATGGTCCGGGGAGTCATTGTAACCTTCTCTGGGGCCAAGGGACAGTGGTCACCGTCTCCTCAG
>S283|IGHV3-64D*06|IGHD5-5*01|IGHJ6*04|50
GAGGTGCAACTGGTGGAGTCTGGGGGAGGCCGGGTCCAGCCTGGGGGGTCCCTGAGACTCTCCTGTTCAGCCTCTGGATTCACCTTCACTAGGAATGCTATACACTGGGTCCGCCAGACTCTAGGGAGGGGACTGGAACATGTTTCACCAATTAATAGTATTGGGTCTAGAACAGACAACCCAGACTCCTTGAAGGCCAGATTCACCATCTCCAAAGACAGTTCCAAGAGCCCCCTGTATCCTCAAACGAGCAATCTCAGAGCTGAGGACACGGCTGTGTATTACTGCGTGGGAGAGCGCATTCAGTTATGGTCACCCCGGAGTTACTACTGCTACTTCGCTAGGGCCGTCTGGGACAAAGGGACCACGGTCATCGCCTCCTCAG
>S284|IGHV3-7*03|IGHD1-26*01|IGHJ4*01|50
GAGGAGCTGTCGGTGGAGTCTGGGGGAGACTTGGTCCAGACCGGGGGGTCCCTGAGACTCTCCTGTGCAGCCTTTGGATTCACCTTTACTAACTGTTGGAGGAGCCGCGACCGCCAGACTCCAGGGGAGGGCCTGGAGTGGGTGGCCACCATAAAGAAGGCTAGACGTGAGAAGTGCTATATGGACTCTGTGAAGGGCCGATTCACCGTCTCCAGAAAGGACGCCAAGAACTCACTATATCTGAAAATGAACAGCCTGAGAGTCGAGGACCCGGCCATAGATCACTGTGGTATCGTGGACACTCCTACGTCAAGCGAGGACTGGGGCCGTGGAAGCCTGCTCTCCGTCTCCTCAG
>S285|IGHV3-13*05|IGHD1-26*01|IGHJ3*02|50
GACATACACGTGCTGGAGTCTGGGGGAGGCGTGAGACAGCCTGGGGGGTCCCTGAGACTCACCTGTGCAGCCTCTGGATTCACCTTCATTAACTCCGACGTGCACTGGGTCCGCCAGGGTACAGGGAAAGGTCTGGCGTGGGTCGCTGTTAATGGTGCTTCTGGTGACTCATACTATCCAGGCTCCCTGAAGGGCCCGTTCCCCGTCTCCAGAGAAAATGCCAAGAACTCCTTCTGTCTTGAAGTGAACAGCCTGAAAGTCGGAGACACGACTGTGTCTTTTTGTGTAACGCTCCTGCGGCGGAGAGCTACTACACTTGATGTTTTGGATACCGGGGGCCAAGGGACAACGGTCACCGTCTCTTTAG
>S286|IGHV5-51*04|IGHD1-7*01|IGHJ5*01|50
GAGGTGTTGTTGGTGCAGTCTGGAGGAGAGGTTAAGGAGCCGGGGACGTCTCTGAAGATCTCCTCTAAGGATTCTGGATACAGTTTTACCATCCACTGGATCGACTGCGTGCGCCAGACGCCCGGAGAGGGCCTGGAGCGGAGGGAAATCACTTTTCCTGGCGACTCTGATAGAAGATACAGGCCGTCCTTCCAGGGCCAGGTCACCATCTCAGCCGACAAGTCAATCAGAGCCGCCTTCCTGCAGTGCAACTGCCTGGAGGCCTCGGACACCGCCACGTATTATTATGCGCGAAGTTCCGACTCCTGGGGCCAGGGTACCCTGGTCACCGTCCCCTCAG
>S287|IGHV3-73*01|IGHD2-8*01|IGHJ3*01|50
GAGGCGCAGCTGGTTGAGTCTGGGGGAGGCTTGGTCCAGCCTGGGGGGTCCCTGAAACTCTCCTGTGCAGAGTCTGGACTCACTTTCAGAGGCTCTGTTATGAACTGGGTCCGTCAGGCTTCCGGGAAAGGGCTGGAGTGGATTGGCCATAGTAGAGGTCATGCTGGCAGTTACGCGCCACCATGTACTGCGTCGGTGAAAGGCAGGGTCACCATCTCCAGAAATGGTTCAAAGAATACGGCGTTTACGCAAATGAACTGCCTGAAAGCCGAGGACACGGCCGTGTATAACTGTACTAGACGTTATTTTATTAATAGTGTCCGCTCCAGGACAACTTTTGGTGTCTGGGACCAAGGGACAAGGGTCACCGTCTCCACAG
>S288|IGHV1-3*02|IGHD4-17*01|IGHJ2*01|50
CAGGTCCAGCTGGCACTGTCTGGGGCTGAGGAGAAGAAGTCTGGGGCCTCAGTGAACTTGTCCTGCTCGACTTCTGGAAACACCTTCACTAGCTATGTTATGCAGTGGGTGCGCCAGGCCCCCGGACAAAGACTTGACTGGACGATATGGAGCAACGCTGCCAGTGGTAACACAAAATGTTCACAGGAGTTCCAAGTCCGCGTCACCATTAACAGGGACACATCCGCGAGCACAGCCCACATAGGTCTGAGAGGCCTGACATCTGAGGACACGACTGTGTATTATTGTGCGAGCGAGTCGTATGTCGCTGCTTTCTACTGGTTCCTCGGTCTCTGGGGCCGTGGCACCCTGGTCACTGTCCCCTCAG
>S289|IGHV1-69D*01|IGHD2-8*02|IGHJ4*01|50
CAGGTGCAGCTGATGCAGTCTGGGGCTGAGGTGACGAAGCCGGGGTCCTCGGTTAAAGTCTCCTGCAAGACTTCTGGAGGAACCCTCAGCAGCTTTGCTATCAGCTGGGTGCGACAGGCCCCTGGACCAGGACTTTACTGGATGGGAGGGATCATCCCTTTTTTTGGCGTAGCATCTTGCGCACGGAAGTTCCAGGACAGAGTCACCATTTCCGGGCACTATTCCACGAGCACAGTCAACATGGAGCTGAGGAGCCTGAAATTTGAGGACACGGCCCTGTATTACTGTCCTAGAGTTTTAATTGTACCGTTGGTGTACACTATACATAACTCTGACTCCTGGGGCCACGGAATCCTGGTCACCGTCTCCTCAG
>S290|IGHV3-64*03|IGHD3-16*02|IGHJ4*02|50
GAGGTGCAGCTGGTGGAGTCTGAAGGAGCTTTGATCCCGCCTGGGGGGTCCCTGAGACTCTCCTGCTCAGCCTCTGGATTCACCTTCGATAGCTTTGCTATGCCCTGCGTCCGCCAGGCTCCTGGACAGAGACTGGAATATGTTTCAGCTCTCAGGATTTATGGGGATAGCACAGAGTACGCAGACTCAGTGAAGGCCAGATTCCCCCTCTCCAGAGGCAGTTCCAAGAACACCCTATATGTCCACATGAGAAGTCTGAGAATTGAGGACTCGACTTTGTCTTCCTGTCTGAAAGCCTCGTATCATGATTGCTTTTGGGGAAGTTATCGTTCAGCCACTACTGGGGCCAGGGAGCCCTGGTCACCGTCTCCTCAG
>S291|IGHV3-20*01|IGHD3-9*01|IGHJ6*03|50
GAGTTACAGGTAGTGGAATCTGGGAGAGGTGTGGCACGGCCTGGGGGGTCACTGAGACTCTCGTGTACAGCCTCTGGATTCACCTCTGATGATTATGGCATGAGCTGGGTCGGCCTAGGTCCAGGAAGGGGGCTGGAGTGGGTCCCTGATATTATGGCGAATCGTGGTAGCACAGGTTCTGTGGACTCTGTGAAGGGCCGATTCTCCATCTCCAGAGACAACGCCACCAACTCCCTGTGTCTAAAAATGGACAGTTTAAGAGACGAGGACACGCCCCTGTCTCACCGTGCGCCGGCCACGGGGCTATCACGATGTTTTGACTCCTATTACTACTCCTACTACTGCATGGACGTCTGGGACAAAGGGACTAGGGTCACCGTCTCGTCA
>S292|IGHV1-46*02|IGHD3-22*01|IGHJ3*02|50
CAGGTGCAGCTGGTAAAGTCTGGGCCTCAGGTGAAGGGGCCTGGGGCCTCAGTGGAGGTTTCCCGCAAGGCATCTGTTTACCCCTTGAACAGATACTATATGCACTGGGTGCGACAGGCCCCTGGACACGGGCTTGAGTGGATGGGAATGATCAACCCTAGTAGTGGCAGCACAAGCCACGCAAAGATGCTGCCGGTCAGAGTCACCCTGATCAGGGACACGCCCACGAGCACGGGCTACATGGACCTGGTCCGCCTGAGAGCGGAGGACACGCCCGTGTATTATTGTGCGCGAGAGGGTAGTCATAGCAGTGACTCTTCATTTGGTCTCTGGGGGCACGGGACAATAGTCACCGTCTCTTCAG
>S293|IGHV2-5*06|IGHD3-10*01|IGHJ4*03|50
CAGATCACCTTGGAGGAGTTTGGTCCTACACTGGAACAACTCACACGGACCCTCATGCTGACCTATACCTTCCCTGGATTCTCACTATGCACTACTGGAGTGGGTGTGGGCTGCATCGGTCAGTCCCCAGGAAAGGCCCTGGAGTGGCTGGCCCTCATTCAGTGGGATAAGAATAAGTGCTACGGCCCATCTGTGCAGAGATGGCTCACCATCACCAAGGACACCTCCCAAGACCAGGTGGTGATTGCAATGTCCTTCAGGGACCCTGTGGACACAGTCACATGTTTCTCTGCACACAGTGTTGCTGTGGTTCGGGGAGTTATCCACTCCAGCCGCGCAGACTTTGACTATTGGGGCCAAGGGACCCTGGTCAGTGTCTCCTCAG
>S294|IGHV3-30*08|IGHD3-10*01|IGHJ2*01|50
CAGGAACAGTTGCTGGACTCTGGGGGAGGCGTGGTCCAGCCTGGGACAGCCCTGAGACTACTCTGTGCAGCCTCTGCTCTCACCTTCACTAGTTATGCTATTCACTGGGTCAGCCAGACTCCAGGCGAGGGGCTAGAGTGGATGGCAGTTATGTCAGCAGATGAACGTGACAAATACTACGCAGACTCCATGAAGGGCCGATTCTCCATCTCCAGGGACACTTCTAGGAAGACATTGTGTCGCCAAATGAACAGCCTGAGAGCTGAGGTCACGGCCGTATATTATTCTGCGAGATGGAAGGGCGGATGGTTCGGGGAGGCGCGTGACCTCGATCTCTGGGGCCATGGAAACCTGGTCATTGTGTCCTCAG
>S295|IGHV3-66*03|IGHD3-9*01|IGHJ4*03|50
GAGGAGCCCCTGGCAGAATCTGGAAGAGGCTTGCTCCAGCCTGGGGGGTCCCTGAGATTCTCCTCTGCAGCCTCTGAGTTGTCCGTCTGTGTCAACTACATGAACTGGGTCCGCCAGTCTCCAGGGAAGGGGCTGGGGTGTGTCTCACTCACTTGCAGCTGTGGGCGCACATACTATTCAGACTCTGTGAAGGGCCGAACCACCATCTCCAGAGGCAATTCCAAGAACACACTGTATGTTCAAGTGAACAGCCTGAGAGCTGAGGATATGCCTGTGGAATATTGTGCGAGATATTCCTTCGTGTTACGACCTTTTGACTGGGGGTGTTTGACTATTGGGGCCGAGGGACCCCGGTCACCGTCTCCTCAG
>S296|IGHV3-73*01|IGHD5-12*01|IGHJ1*01|50
GAGGTGCATCTGGTGGAGTCTGGGAGAGGCTTGGTCCCGCCTGGGGGGTCCCTGGAACTCTCCTACGAAGCCTCTGGCTTCACCTTCAGTGACCCGACTATGCACTGGGTCCGCCAGGCCTCCGGGAAAGGCCTGGACTGGGTTGGCCGGATTAGAAGCAAAGGTAACAGGTTCGCAACAACATCTGGTGCTTTGGTGAAAGGCAGGTTCACCATCTCCAGAGATCATTCAATGAACGCGGCGTATCTACAAGAGATCAGCCCGAAAGTCGAGGACACGGCCGTGTGTTACTCAACTAGGCGTATGGGTTGGCTTCGATTACCTGAAGCCTTCCAACGCTGGGGGCAGGTCACCCTGGTCACCGTCGCCTTAG
>S297|IGHV1-2*02|IGHD3-9*01|IGHJ5*01|50
CAAGTGCAGCTGGTGCATTCTGGGCCTGGAGTGAGGAAGTCTGGGGCCTCGATGAAGGTCTCATACAGGCCTTCTGTGTGCGCCTTCGCCGACTACTCTATACACTGGGCGCGACAGGCCCCTGGACAAGGGCTTGAGTGGATGGAACGGATCAAGCCTGGCAGAGGTGGCACACACTATGCACAGAAGTCTCAGGTCAGGGTCACCACGACCAGAGACACGTCCTTCAGCACAGCCTACCTTGAGGGGAGCAGGCTGAGATTCGACGACACGGACGTGAATTGCTGTGCCAGAGAGGATTTCGGTATTTTGACTCTTTATTGCCGGTTCGACTCCTGGGGCCAAGGAACCCTGGTCACCGTCTCCTCAG
>S298|IGHV3-23*03|IGHD3-16*02|IGHJ3*01|50
GAGGCGCAGCGCTTGGAGTCTGGGGGAGGCTTGCTACAGCCTGGGGGGTCCCTGAGACACTCCTGTGCACCCTCTGGATTCGTCTCTACCTGCTATGCCTTGAGCTGGGTCCGCCAGGATCCAGGGAAGGGGCTGGAGTGGGTCTCAGTTATTGACAGAGGTGGTATAAGCACACATTTTGCAGACTCCTTTAAGGGCCGGCTCACCATCTCCAAAGATAATTCCAAGGACACGCCGTATTTGAAAATGAAAAGCCTGAAGGCCGGGGACAAGCCCCTGTCTTGCTGTGCGAAACCAGACTATGATCACGCATGGGAGAGTGATCGTTATGCCGTGATGCTATTGATATCTCGGGCCAAGGGGCAATGGTCACCGTCTCTTCAG
>S299|IGHV4-34*02|IGHD6-19*01|IGHJ6*02|50
CAGGTTCAGCTATACCAGGGGGGCGCAGGACTGTCGAAGCTTTCGGAGACCCAGTCCCTCGTCTGCGCTGTCTATGGTGGGTCCTCTAGTTTTTGCTTCTGGAGCTGGATCCGCCGGCCCCCAGGGAAGGGGCTGGAGTTGACTGGGACAATCGCTCCTAGTGGAAGTGCCAACTTGAAAACGTGCCTCAATAGTCGAGTCGCCATATCAGAGGACACGTCCAAGAGCCAGTTTGCCCTGAAACTGAGGTCTATGACCGCCGCGGACACGTCTGTGTACTACTGTGCGAGCGGGAGTTGCTACGACTACCACAATTTGGACGTCTGGGGCCAAGGGACCACGGTCACCGTCTCCTCA
>S300|IGHV3-49*04|IGHD2-15*01|IGHJ3*01|50
GAAGTGCAGCTGGTGGAGTCTGGGGGAGACTTGGTGCAGCCAGGCCGGTCCCTGAGACCCCTCTGTTCAGCCTCTGGATTCACCTTTGGTGATTATGCTTTGAACTGGGTCCGCCAGGCTCCAGGGAAGGGGCTGGAGTGGTTACATTTCATGAGAGGCAAAGACTACGGTGTGACAACAGAAAACGTCACGGCTGTGAAAGGCAGGTTCGCCCTCTCAAGAGATGGTTTCAAAAGCCTCGCCTGTCTGAAAATGAGCAGCCTGCAAAACGAGGACACAGTCGTGTTTTGCTATACTCGATCAAATGTCAGTGGTGTTCGCTGCTACTTTGAAGTCTGGGGCCAAGGGACAATGGTCACCGTCTCCTCAG
>S301|IGHV3-53*03|IGHD3-22*01|IGHJ6*01|50
GAGGTGAAGCTGGTGGAGTCGGGAGGAGGCTTGATCCAGCCTGGGGGGTCCCTGAGACTCGCCCTTGCAGCCTCTGGGTTTACCGTCAGCAGAAACTACCGGCGCTGGGTCCGCCGGTCTCCAGGGAAGGGACTGAAATGGGCCTCAGTTATTGACGGCGGTGGAAGCACGTACTGTGCAGACTCTATGCAGGGCCGATTGACCAGCTCCAGAGACAATTCCAAGAACACGCTCCATCTTCAAATGAACAGTCCCAGAAACGAGGACACGGCCGTGTATTATTGTGCTAGGGCGTCTCACTATGATAGTCGAAGTTATCACTACGATTCTTACTACTACTACGGTGTGGACGTTTGGGGACACGGGACCCCGGTCACCGTCTCCTCAG
>S302|IGHV1-2*02|IGHD6-25*01|IGHJ4*02|50
CAGGTGCAGTTGGTGCAGTCTGGGGCTGACGTGACGAAGCCGGGGGCCTCAGTGAAGGTCTCCTACAGGCCTTCTGGATACATCTTCACCGGCTACTTGATCAACTGGGTGCGACAGGCCCCTGGACACGGGCCTGGATGCATGGAATGGATTAAACCTAACAGTGGTGGCACAAACTATCCACGAAGGTTGCAGGTCAGGGTCACCATGTACAGGGACACGTCCCTCAGCATAGTCTGCAGGGAGCTGAGGAGACTGAGATTTGACAACACGTCCGTCTCTCACTGTGCGAGAGAGCCGGGTTATCGAAGAGGCTGCAACTCCGACTGCTTTGACTCCTGGGGCCAGGGAACCCTGGTCACCGTCTCCTCAG
>S303|IGHV3-23*01|IGHD1-26*01|IGHJ4*01|50
GAGGTACAGTTACTGGAGTCTGGGGAAGGCTTTGTACAGCCTGGGGGGTCCCTGAGAGTCTCCTGTGCAGCCTCTGGATTCACCCCTAACACGTGTGCCACGAGCTGGGTCCGCCAGCCTCCAGAGAAGGGGCTGGACTGCGACTCAGTTATTAGTGATAGTGGCGGTAACACAAATTACGATGACTCTGTGAAGGGCCGTTTCAGCACCTCCAGAGACAGTTCCAAGGACACGTTGTACCTGAAATTGAACTGCCTGAGCGCCGAGGACACGGCCCCATATTCCTGTGGGGAAGAGAGACGGTGCTTTGACTATTGGGGCCACGGAACCCGGATCACCGTCTCCTCAG
>S304|IGHV1-18*01|IGHD3-10*01|IGHJ4*03|50
CAGCTTCAGCTGGTGACGTCTGGAGGTGAGGTGAGGAAGTCTGGGGCCTCACTGAAGGTCTCCTGCAAGGCTTACAGTGACACCTTTTTCAGCTATGGTATCAATTGGGTGCGCCAGTCCCCTGGACAGGGACTTGACTGGATGGGATGCGTTAGCGCATGCAATGGTCACACAAACTATGCACAGAGACTCCAGGTCAGAGTCGCCAGGACCACAGACACATCCACGAGCGCGGCCTACATGGAGCTGAGGAGCCTGAGATCCGACGGGACGACCGTGTATCAGTGTGCGAGAGATTGCCCTTTGCTATGGTGCGGGGAGTTGTTACTCTTTGACTACTGGGGCCACGGGACCCTGGTCACCTTGTCTTCAG
>S305|IGHV4-4*07|IGHD1-20*01|IGHJ1*01|50
CAGGTGCAGGTGCAAGAGTCGGGCCCGGGACTGATCAAGCCTTCGGAGGCCCTGTCCCTCCCCTGCCCTGTCTCTGGTGCCTCCATCAATAGTTACTTCTGGAGCTGGATCCGGCAGACCGCCGGAAAGGGACTGGCGTGGATTGGTCGTGTCAATCCCAGAGGGGTCACCACCTACAACCCCTCCATCAAGAGTCAAGTCACCATCTCAGTACACACGTCTATGAATCAGTTCTGCCTGAAGTTGGATTCTCTGACCGCCGCGGTCACGGCAGTGAATGACTGTGCCAGAGACCGTTATAACTGGACCGACGCTGAAGACTTCCAGATGTGGGGCCAGGAATCCCTGGTCACCGTCTTCTCAG
>S306|IGHV3-49*03|IGHD6-19*01|IGHJ2*01|50
GAGAAGCAGATGGTGGAGTCTGGGGGAGACTTAGTAAAGCCAGGGAGGTCCCTGGGACTCTCCTGGACAGTTTCTGGATTTACCTTTGGTAATCGTGCCATGAGGTGGTCCCGCCAGGCTCCAGGGAAGGGGCTGGAGTGGCTAGGTCTCATTAGAAGCAACGCTTATGGTGTGACAACAGAACACGCCGCGTCTGTGAAAGGCGGACTCACCATTTTAAGGTATAATTCGACAAACGTTGCCTGCCTGCAAATGAAGAGCCTGGAAAACGAGGACACAGGCGTTTTTTACTATACTACAGGGCATAGCAGTGGCTGGGGGTCTCTGTCTGCGCTCGCTTCTGGAGATTCGATCTCTGGGGCCGTGGAACCCTGGTCACTGTCTCCTCAG
>S307|IGHV1-3*01|IGHD1-1*01|IGHJ6*01|50
CAGGTCCAACTTGTCCAGTCTCGGGCTGAGCTGCAGGGGCCTGGGGCCTCCGTGCAGGTCTCCTGCACGGCTTCTGGATTTGCCGTCACTATCTTTGCTATGCATTGGGAGCGCCCGGCCCCCGGACAAAGGCTTGAATACATGGGATGGATCAACGGTGGCAGTAGTCACACAACATATTCACAGAAGTTCCAGGTCAGAGTCACTATTACCAGAGACACATCCGCGAGAACAGCCCACTTGGACCTGAGCAGCCTGAGAACTGAAGACGCGGCTGTCTATCACTGGTCGAGAGAGGGACGCCCTAACTACTATTACGGGACGGACGTCCGGGGGCAAGGGACCACGCTCGCCGTCTTCTCAG
>S308|IGHV1-46*01|IGHD6-19*01|IGHJ6*02|50
CAGGTGCAGCTGGTGCTGTCCGGGGCTGAAGTGAAGGAGCCCAGGGCCTCAGTGAAGGCTTCCTGCAGGTCCTTGGGATACTCCTTCACCAGATGCTATGTGAACTGGGCGCGGCAGGCCCCTGGACAAGGGCTTGAGTGGATGGGAAACATCTATCCGAGTAGCGACAGAACAAGCTTCGCACAGAAGTTGCAGGTCAGAGTCACCTTGACCAGGGACACGTCCACGGGAACAGTCTATACAGAGTTGAGCAGCCTGAGAACTGAAGACACGGCCGTGTTCTACTATGCGAGAGACGGGGGTATAGAAGTGGCTGGTGTCGACAACTTCTACTACGGTGTGGACGTCAGGGGCCAGGGGACCACGGTCACCGTCTCCTCA
>S309|IGHV1-46*01|IGHD3-3*02|IGHJ6*04|50
CAGGTGCGGTTGGTGCATTCTGGGACTGAGGTGAAGGAGACTGGGGCCTCAGTGAAAGCTTCCTGCAAGGCATCTGGATACACCTTGACCAGTGACTCCATCCACTGGGTGCGACAGGCCCCTGGACAAGGGCTTGAGTGGAAGGGGATAGCCAACCCTAGTGGTGGAAGCACAAGTTACGCACGGAAGTTTCAGGGCAGAGACACCACGACGAGGGACACGTCCACCAGAACAGTTCACAGGGAACTGAGCAGACTGAAGTGTGAGGACACGGCCGTCTATTACCGTGCGCAGAACCGCATTTTTGGAGTGGTTATTATGACTTATCGCTACTCCTACGATATTGACGTCTGGGACAAAGGGACCACGGTCACCGTCTCCTCAG
>S310|IGHV1-8*01|IGHD6-6*01|IGHJ4*02|50
CAAGTGCAAATGGTGCAGTCTGGGGCTCGCGTGAAGAAGCCTGAGGCCTCAGTGAAGGTCTCCTGCAAGGCTTCTGGACACACCTTCACGAGTTCTGATATCACCTGGGTGCGACAGGCCACTGGACAAGAACTTGACTGGATGGGATGGATCATCCCTAACAGTGCTAAGACAGGCTATACACAGAAGTTCCAGCGCAGAGTCAGCACGACTCGGAACTCCTCCATAAGAACAGCCTACCTAGAGGAGAGAAACCTGCACTTTGAGAACCCGGCCGTGTGTTACTGTGCGAGTCGTCTGCGTATTGCAGCTCGGGACTTTGCCTACGGGGGCCATGGAAACCCGGTCACCGTCTCTTCAG
>S311|IGHV7-4-1*01|IGHD1-20*01|IGHJ1*01|50
CAGGTGCAGGTGTCACAATCTGGGCCTGAGTGGAGGAAGGCTCGGGACTCAGTGAAGGTTCCCTGCAAGACGTCTGGATACGCCTTCGCTTGCTATGCTATGAATTGGGTGCGACGGGCCCCGGGACAAGGGCTTGAGTGGATGGGGCGGATCGGAACCAACAATGGGAATCCACCATATGCCAAGGGCCTCACAGGACAGTTTGACTTCTCCTTGGACACCTCTGTCAGATCGGCATGTCTGCAGATGTGCAGCCTAAAGACTCAGGACACAGCCCCGTATGATTGTGACTGGCAGTACTTTCAATACTGGGGCCAGGACACCCTCGTCAACGTCTCCTCAG
>S312|IGHV4-38-2*02|IGHD6-13*01|IGHJ2*01|50
CAGGTGCAGCTCCAGGAGTCGGGCCCAGGGCTGGTGAGGCCCTCGGAGACCCTGTCCCTCACTTGCAGTGTCTCTGATTGCACCCTCGTCAGTGGTTACTACTGGGGCTGGATCCGACAGTCCCCAGGGAAGGGGCTGGAGTGGATTGGGCGTGTCTCACATGGTTGGAGAATCAACTACAATCCGTCCCTCAAGAGTCGAGTCACCATATCAGAAGCCACGCCAATGAACCAACTCTCCCTTAAGGTGAGCTCTGTGACCGTCGCAGAAACGACCGTATATTATTTTCCGAGAGCGTCCTGCCAGGAAATGGACCCCCCCTTCGATCTCTGGGGCCGTGGAACCCTGGTCACTGTCTCCCTAG
>S313|IGHV3-53*04|IGHD4-4*01|IGHJ4*01|50
GAGGTGCACCGGGTGGAGTCTGGAGGAGGCTTGGTCCAGCCCGGGGGGTCCCTGAGACTCTCCTGTGCAGCCTCTGAGTTCACCGTCGGGAGAAACTTTCTGGACTGGGTCCGCCAGACTACAGGAAAGGGACTGGAGTGGGTCTCACTTATTTGTAGCGCTTGCAGCACATATTACCCAGACTCCGTGAGGGGCCGATTCAGCATCTCCCGACACAGTTCGAAGAACACCCTATTTCTTCCGATGGACGGCCTGAGAGCTGAGGACACAGCCGTAGATTGCTGTGCGACTGGCCACATTGAAGTGATCTACTGGGGCCACGGAACCCTGGTCTCAGTCTCGGCAG
>S314|IGHV3-NL1*01|IGHD1-7*01|IGHJ3*01|50
CAGGTGCAGCTCGTGGAATCTGGGGGAGACGTGGTCCAGCCTGGGGGGTTCCTGAGACTCTCCTGTGCATCGTCTGGACTCACCTTCAATAACGATGGCATGCTCTGGGACTGCCAGGGGTCAGGCGAGAGGCTGGAGTGGGTCTCAGTTTTTCTTAGCGGTGACAGAAAGACATACTATGCAGACTCCATGAAGGGCCGTTTCATCTTCTCCAGAGACGATTCCAAGAACATACAGCTTCTGCAAGTGAGAAGCCTGGGAGCTGAGGACACGGCTGTGTACTACTGTGCGAAAGACCCTGACTTTAATTGGAACACTGCTGCTTTTGAGGTCTGGGGCCAAGGGACGATGGTCGCCGTCTCCTCAG
>S315|IGHV1-69D*01|IGHD1-7*01|IGHJ6*03|50
CACGTGCAGATAGTGCAGTCTGGGACTGAGGTGAAGAAGCCTGGGTCCTCGGTGAAGGTCTCCTGCAAGGCCTCTGGAGGCACCCTAAGCTGTTATACTATCAGTTGGGTGCGACAGGCCCCTGGACCAGGGCTTGAAATTATGGGAGGGATCATCCCCCTATTTGGAACAGCAAACTACACACAGAATTTCCCGGTCAGAGCCACGAGGGCCGTGGCCGACTCCATGAGCAGAGCCTGCATGGAATTGAGCAGCCTGAGATCTGAGGCCCCAGCCGTGTATTACTGTGCGAGAGGTATAACTGGAGCCACGGACACCCACTTGTACTATTGCCCGGACGTCTGGGACAAAGGGACCACGGTCACCGTCGCCTCA
>S316|IGHV3-49*05|IGHD5-5*01|IGHJ6*01|50
GAGGTGCAGGTGGTGGAGTCTGGGGGAGCCTTTGTGCAGGCAGGCCGGGCCCTGAGACTCTCCTGTACCGATTCTGGACTAACCTTTGGTGACTATCCTATGAGCTGGCTCCGCCAGGCTCCAGGGGAGGGACTGGAGTGGTCAGGTTTCATTTCAACTGAAGTCTATGGTGGGACGCCAGAATTCGCCGCGTCTGTGAAAGGCAGATTCACCATCTCAAGACATGATTCCAAAAGAATCGCCTATCGGCATGTGAACAGCCTGAAAGCCAACGACACAGCCGTGGATTGCTGTAGTAGAGGCGGGAGACAGCCATGGCTCGGGCTGTCTTACTACTACTACTTCGGTTTGGCCGTCTGGGGACACGGGACCACGGTCACCGTCTCCTCAG
>S317|IGHV4-59*03|IGHD5-5*01|IGHJ6*03|50
CAGGTGCAGCCACAGGAGGCGGGCCCAGGACTGATAAAGCCTACGGAGACCCCGTCCCTCTCCTACACTGTCTCTGGTGCCTCCATCAGTAGTTCTGCCTGGAACTGGATCCGGCAGCCCCCAGGTAAGGGACTGGAGACGATTGGGTATGTCACCTACACTGGGAGAACCACAAAGAACCCCTCCCTCACGAGTCGAGTCACCGTATCAGAAGACACGTCCAAGAGTCAATTCTCCCTGAAGATGACCTCTGTGACAGTTACGGACACGGCCCTGTATTACTGTGCGCTACCGGCCGCAGCGAGGTGCTACTACATGGGCGTCTGGGTCAAAGGGCCCAGGCTCACCGTCCCGTCA
>S318|IGHV1-24*01|IGHD6-6*01|IGHJ2*01|50
CAGGTCCAGTTGGTTTCGTCTGGGGCTGGGGTGAAGAAGCCTGGGGCCTCGGCGAAGGGCTCCTCCAAGGTCTGCGGAGACACCCTCACTAAATTATCCACGCACTGGGGGCGACAGATTCCTGGAAAAGGGCCTGACTGGAAGGCAGGTTTTGATCCCAAAGAAGGTGGAATAATCTACGCACAGAATTTCCAGGTCAGAGTCACCATTACCGCGGACACATCCACAGACACAGCCCACGTGGAGCTGACCAGCGTGAGATCAGAGGACAGGAGCGTGTATTACTGTGCAAAGGAACCGACCCCGCCTGTCCGGGACCTCCCTCTCTGGGGCCGTGGCACCCTGGTCACTGTCTCCTCAG
>S319|IGHV3-NL1*01|IGHD6-25*01|IGHJ3*02|50
CAGGTGCAGCTGGTGGAGTCTGGGCGAGGCGTGGTCCAGCCTGGGGGGTCACTGAGACTCTCCTGTGTAACGTCTGGACTCACCATCCTTAGCTGTGGCACGCCCTGGGTCCACCAGGCCCCAGGCATGAGGCTGGAGTGGGTCTCAGTACTTTATAGCAGTGGTTCCAGACACTACTATACAGATTCGGTGAAGGGCCGATTCACCATGGCCAGAGACAACTCCAAGAACACACTGCATCTGCAGATGAACAGCCTGAGAGCGATGGACACGACCGTCTATTACAGTGCGAAAGGGGGCCATGGTTATGCTTTTGAGGTCTGGGGCCCTGGGACAGTTGTCACCGTCTCTTCAG
>S320|IGHV2-5*05|IGHD6-13*01|IGHJ2*01|50
CACATAGTCCTGAAGGAGTCTGGTCCTCTGCTGGTGGAACACACACAGACCCTCACGCTGACCTGCACCTTCTCTGGGTTCTCACACAGCCCTGGTGGAGTGGGTGTGGGCTGGATACGTCAGACCCCAGGCATGACCCTGGTGTGGCTAGGACTCATTTTTTGGGATGATGATACGCCTTACGGCCCATCTCTAATGAGGAGACTCACCATCACCACGGACACCTCCAAAAATCAGGTGGTCCTTATAATGAACAAAATGATCCCTGTGGACATAGCCACACATAACTGTGAAAATAGATTGGCGGAAGCTGGCTTAGGGGCCGACTGGTATTTCAATATCTGGGGCCGCGGCACCCTGGTCACTGTCTCCTCAG
>S321|IGHV5-10-1*03|IGHD3-10*01|IGHJ5*01|50
GAAGTGCACCTTGTGAAGTCCGGAGCAGAGGTGCAGAGGTCCGGGGAGTCTCTGACGATCTACTGTAAGGGTTCTGGATACAGATTTCACAGCTACTGGATGACCTGGGCGCGCCCGATGCCCGGGAAAGGCCTGGAGTGGATGGGGAGGATTGAAATTAGTGACTCTTACACCAACTACAGCCCCTCCTTGCAAGGCCACGTCACCTTCTTGGCTGACAAATCCACAAGAACCGCCTACCTGCAATGGGTGAGCCTGAGGGCCTCGGCCACCGCCCTGTATTGCTCTGCGAGAGTATTAGGATTACCCTGGTGCGGGGACTTCTGGTTCGACTCCTGGGGCCAAGGATCCCTGGTCCTCGTCTCGTCAG
>S322|IGHV3-30*11|IGHD7-27*01|IGHJ2*01|50
CAGGGACAGCTGGCGGCGTCTGGGAGAGGCGTGGCCCAGCCTGGGAAGTCCCTGGGACTCTCGTCTGCAGCGTCCGGACTCACCTGCAGGAGTTATGCTCTGCACTGGGTCGGCCAGACTCCAGGCATGAGCCTCGGGTGGGTGGCACTTGTCTCACATGATGGTGTCAATGAACACTGCACAGACTCCGTGAAGGGCCGATTGACCAACTCCAGAGACAATTCCATGAACACGCTCTATCTGGTAATGAACAGCCTGAGAGCTGAGGACACGTCTATGTATTACTGTGCGGGAGTATTTCCTAACTTGTGGGTCAGGGGCTTCGATCTCTGGGGCCGGGGCGCCCTGGTCACTGTCTCCTCAG
>S323|IGHV5-10-1*03|IGHD6-13*01|IGHJ2*01|50
GAGGCGAAGCTGGTGTTGTCCGGAACAGAGTTGAAGAAGCCCGGAGAGTCTTTGAGGGTCTCTTGTAAGGGTTGTGGATACAGCTTAACCAGCTACTGGAGAAGCTGGGTGCGCCAGACGCCCGGGAAAGGCCTGGACTGGCTGGGGAGGATTGATCCCAGTGACTCTAATACCAATTACAGCCCGTCCTTACAAGGCCACGTCACCATTTCTTCTGACAAGTCCAGAAACACTGCACGCCTGCGGAGGAGCAGCCTGACGGCCTCGGACACCGCCATCGATTGCTGTGCGCGACTGGGCAGGTCTAGCAGATCCTGCTACCACCGGAGCTTCGATCTTTGGGGCCGCGGCACCCTGGTCACTGTCTCCTCAG
>S324|IGHV3-33*04|IGHD4-4*01|IGHJ2*01|50
CAGGTGCAGGTGGTGAAGTCTGGGAGAGGCGGGGGCCAGCCTAGACGGTCCCTGAGATTCGCCTGTGCAGCGCCCGGATTTACCTTCACTAGGGATGGCATGCCCTGGGTCCGCCAGGCTCCAGGCATGGGAGTAGAGTGGGTGGCAGTTAGATGGTGTGACGGATCTGATATTTATTATGAAGACTCCGAGAAGGGCCGACTCACCATCTCCAGAGACCCTTCCAAGAACACGTTGAATCTCCATATGAACAGCCTGAGAGCCGAGGACACGGCTGTGTCTTCCTGTGCGAGAGAAATTGTCTGTTCTTACTTCGATCTGTGGGACCGTGTCCCCCTGGTCACTGTCTCCTCAG
>S325|IGHV3-30-3*02|IGHD1-20*01|IGHJ4*02|50
CAAGTGCAGGTGGTGGAGTCTGGGGGAGGCGTGCTCCAGTCTGGGAAGTCCCTGAGACTCTCCTGTGCAGTGCCTGGCCTCACCTTCAGTAGGTGTGCTTTTCACTGGGTCCGCCAGCCTCCAGGCAGGGGGTTGGAGTGGATGGCACTTATGTCATATGGGGGAAGAAATAAGTATTACGTAGACTCCACGAAGGGCCAATTCACCATCTCCAGAGACAATTCCAAGAACACATGGCTTCCGAAATTGCACAGACTAAGAGGTGAGGACACGACTGTATATAGCTGTGCGAAATCTGGGAAATGGAAGGACTTTGACTACTGGGGCCAGGGAACCCTGGTCACCGTCTCCCCAG
>S326|IGHV3-43D*01|IGHD6-6*01|IGHJ2*01|50
GAAGTGCAGCTGGTGGAGTCTAGGGGAGTCGCGGTCCAGCCTGGACGGTCCCTAAGACTCTCCGGGTCAGCCTCCGCATTCAACTTTGATGATTGTGCCATGCACTGGGTCCGCCAAGCTCCGGGGAAGGGTCTGGAGTGGGTTTCCCTTGTTAGTTGGGATGGTGCTAGAACCTCCTATGAAGACTCTGAGAAGGGTCGATACGCTCTGTCCGGAGGCAACAGCGAGGAATCCCTGTATCTGCAAGTGAGCAGTCTGACAACTCAGGACACCGCCTTATATTACTGTGGAACAAAGACCTATATAGCAGCTCGATGGAACTTCAATCTCGGGGGCCGTGGAACCCTGGTCACTGTCTCCTCAG
>S327|IGHV1-8*02|IGHD2-21*02|IGHJ6*04|50
CACGTGCAGGTGGTGCAGTCTGGGGCTGAGGTGAAGAAGCCTGGGGCCTCAGTGAAGGACTCCTGTAAGCCTTGTCGATACACCTTGACGACCTTTGATAACAAGTGGGTCCGACAGGCCACCGGACAAGGGCTTGAGTGGAGGGGATGGATAAACCCTAGCAGTGGTAGCACAGACTATGCACAGAAGTGCCAGGTCAGAGTCACCGTGACCCGGAACACCTCCAGAAGCACAGACTGCATGGAGATGAGCAGCCTGAGATATGACGACACGACCCTGCATTACTGTGCGAGAGGAGAATCTTATGGTGATGACTGCAATTCCTATTACCATGATTACGCCATGGACGTCTGGGGAACAGGGACCACGGTCCCCGTCCTCTCAG
>S328|IGHV1-45*01|IGHD5-18*01|IGHJ4*03|50
CAGATAGTGTTGGTGCAGTCTGGGGCTGAGGTGAAGAAGTCTGGGTACACACTGAAGGTTTCCTGCAAGCCTTCCGTATACACATTCACCTATCGCCGCCTACACTGGATGCGACAGACCCCCAGACAAGTGCTCGAATGGACGAGATGGATCACACCTTTTAATGCTCACACCAACAACGCACAGAAATTTCAGGACAGAGTCACCATTACTAGGGACAGGTCTATGAGGATAGCCTTAATGAAGTCGAGAAGCCTGACATCTGAGGACACAGCCAAGTTTTCCTTTACACGCACCGAGAGTAGATTCGGCTATGGTTACGCGGCCCCAGTGTTAATCTTTGACTCCTGGGGCCAAGGGACCCTGGTCACCGTCTCCTCAG
>S329|IGHV3-30-3*01|IGHD1-26*01|IGHJ4*03|50
CAGCTGCAGCTGGTGGAGTCTGGGGGACGTGTGGTCCAGCCTGGGAGGTCCCCGAGACTCTCCTGTGCAGACTGGGGATTCACCTTCATTAACTTCGCGATGCGCTGGGTCCGCCAGCCTCCGGACAGGGGGCTGGAGTGGGTGGCAGTTTTATCATCTGATACGAGAAATATATACTCCGCAGACTCCGCGAAGGGCCAATTCACCATCTCCAGAGACAGGTCCACGAACACGCTGTACTTGAAAGTTAACAGCTTGAGAGCTGAAGACACGGCCGTTCATTGCTGTGAGGGACGAGTGGGATATACCAGTCGGCTTGGCTATTTTGCCTATTGGGGCCAGGGGACCCTGGTCACCGTCTCCTCAG
>S330|IGHV4-30-4*04|IGHD6-13*01|IGHJ3*01|50
CAGATGCGCGTGCGGGGCTCGGGCCCAGGACTGGTGAAGTCTCCACAGACCCTGTCGCTCACCTGCGCTGTCTCTGGCGGCTCCCTCAGCCGCGTTAATTGCGATTGGAATTGGGTCCGCCACTCCCCAGGAAAGGGCCTGGACTGGATTGGCAACTTCTCTTACAGTGGGAGCACATACTGCCACCCGTCCCTCAATAGTCGAGTTACCATATCAGTAGACACGTCCAAGAAACACTTCTCCCTGAAGCTGAGCTCTCCGACCGTCGCAGACAGGGCCGTGTATTACTGTGGAGGCTATAGAAGGAACTGGTTTCGGTCATTTGATGTCTGGGGCCCAGGGACAGTAGTCACCGTCTCTTCAG
>S331|IGHV5-10-1*02|IGHD3-22*01|IGHJ1*01|50
GAGGTGCAGTTGGTGCAGTCCGGAGCAGAGGGGAAAATGTCCGGGGAGTCTCTGAGGATCTCCTGCAAGAGTTCTGGAGACAGGTTTTCCATCTACTGGATCAGCTGGGGACGCCAGATGACCGGGAAAGACTTGGAGTGGGTGGGGAGGATTGATTCTAGTGACTCCTATGCCAATTACAGTCCGTCCCTTCAAGGCCACGTCGCCATCTCAGCTGCCAAGTCCATCAGCGCTGCCTACCTGCAGTGGAGCAGCCTGAAGGCTTGGTCCCCGCCATGTGTCACTCTGCGAGACGGTCCTAGTACAATACTGGCCCTAATTACTGCTAATTCCAGCACTGGGGCCAGGGAAGTCGGGTCACCGTCCCCTCAG
>S332|IGHV3-64*04|IGHD4-4*01|IGHJ4*01|50
CAGGTGCAGCTGGTGGAGTCTGGGGTAGGCTCGGTCCAGCCTGGGGGGTACCTGAGACCGTCCTATTCAGCCTCTGGGTTCACCTTCAATAGTTGTGCTATGCAGCGGGTCCGCCGGGGTCCAGGGAAGGGACTCGAATCTGTTTCAACTATTACTAGAAGTGGGGGTAGCACATCCGACCCAGACTCGGTGAAGGACAGATTCACCAACTCTAGAGACTATGCCAAGAACAGGCTGTATCTGCAAATGAACAGCCGGAGACGTGAGGAGACGACAGAATATTATTGTGCGAGAAGACTCCAGTTCTGTGACAAGTGGGGCCACAAATCCCTGATCACCGTCTCCTCAG
>S333|IGHV3-74*01|IGHD3-22*01|IGHJ6*04|50
GAGGTGCAACTGGTGGAGTCCGGGGGAGGCTTAGTTCAGCCTGGGGGGTCCCTGAGACTCTCCTGTCCAGCCTCCGAATTCACGTTCAGTGTCAACTGGATGCACTGGGTCCGCCCCGGTCCAGGGAAGGGGCGGGTATGGGTCCCACGTATTGAAAGTGATGGGACTAGAACAAGCCATACGGACTCCGTGAAGGGCCGATTCACCATCTCCAGAGCCAACGCCAAGAACACAATGTCTCCGCAAATGAGCAGTCTGGGATCCGAGGACACGACTGTGTGTTACTGTCCCAGAGTTAGTCGGGATCTGGAACAAGTGGTCATTACTACCTATTACGGTACAGACATCTGGGACGAAGTGACCACGGTCGCCGTCTCCTCAG
>S334|IGHV4-59*10|IGHD3-16*01|IGHJ3*01|50
CAGGTGCAGTTACACCAGTGGGGCGCAGGACTGTTGAGACCTTCGAAGACTCTGTCCCTCACCTGCGCTGTCTATGGTGGCTCCGTAATTAGTCACTACTGGAACTGCATCAGGCAGCCTGCCGGGACGGGGCTGGGGTCGATTGGGCGTATCAAGACCAGTGGCAGCACCAACTACAATCCCTCCCCCAAGAATCGCGTCACCACGTCTGAAGACGCGTCCAAGAGCCAGTTCTCGCTGAAGCTGAGCCCTTTGGCCGCCGCGGACCCGGCCGTCTACTACTCTGCGAGAATTAGTCCATATGATAACGTTTGGGGCTGTTGTCGTTTTTTGGTGTCTGGGGTCACGGGACAATGGTCCCCGTCTCCTCAG
>S335|IGHV4-30-4*02|IGHD3-16*02|IGHJ3*01|50
CAAGTGCAACTGCAAGAGTCGGGCCCAGGACGGGTGAAGTCCTCGGACACCCTGTTCCTCTCATACACTCTCTCTGGCGGCTCCATCACAAGTGATGATGACTACTGGAGTTGGCTCCGCCGGCTCTTAGGGAAGGGCCTGGAGTGGATTGTCTATATCTTTTGCAGTGTGAGCACCTACTACAATCCGTCCCTCAAGAGTCGAGTTACCCTTTCAGTGGACACGTCCAAGAGTCAGTTCTCCCCGAGCCTGAGCTCTGTGACTGCAGTAGACACGACCGTATATTACTGTGCCAGAGATTCTTATCACCTTTGGGGAAGTGAGACTGATTCTTCTGAAGTCTGGGGCCAGGGGACAATGGTCACCGTCTCTGCAG
>S336|IGHV7-4-1*01|IGHD2-2*02|IGHJ4*03|50
CAGGTGCAGGTGGTGCAATTTGGGTCTGAGTTGATGAAGCCAGGGGCCTCAGTGAAGGTCTCCTACAAGGCTTCTAAATACACCTTCACTCGCTGCACTACACACTGGGTGCGACAAGCCCCGGGTCATGGGCTTGAGTGGAAGAGATGGATCAAAACCAACACTGGGAAACCAACCTATGGGCAGGGCTTCACAGGACGGTTTGTCTTCTCCTTGGACACCTCTGTCAGTACGTCATATCTCCAGATCTCCAGCCTTAAGGCTGAGACCACTGCCGTCTACCATTGTGCGAGAGGGTCTCCTGGTAATACCAGCAGCGACCTTTCCTACCTTGACTACTGGGGTCACGGGAGCCTGGTCACCGTCTTCTCAG
>S337|IGHV3-23*05|IGHD1-26*01|IGHJ6*02|50
GAGGTGCAGCTGTTGGTGTCTGGGACAGTCTTCGCACAGACTGGGGGATCCCTGAGACGCTCGTGTGCAGCCTCTGCATTCACCTTTGGCAGCTATGCCATGAGCTGGGTCCGCCAGGCTCCAGGGCAGGGGCTGGAGCGGGGCTCAGATATTTGTATCAGTGAAAGGAGCACATATTATACAGACTCCGTGCAGGGCCTGTTCACCACCTCCAGAGACAACTCCAAGAGCATGCTGTCTCTGCAAATGAACAGACTGAGAGCCGAGGACACGGCCGACTTTTACTGTGCGACTCATAGTGGGGACAGGGATATTGGAAGGTACTACGACTACTGCTGTGATATAGACGTCTGGGGCCCAGGGACCAGGGTCACCGTCTCGTCA
>S338|IGHV3-23*05|IGHD6-13*01|IGHJ1*01|50
GAGGTGCAGCTGTTGGAGTCTGGGGCAGGCTTGGTATTGCCTGGGGGGCTCCTGAGACTCTCTTGTGCAGCCTCTGGATTCACCTTTGGCAGTTATGCCGTGAACTGGGTCCGCCCGGCGCCAGGGAAGGGGCTGGAGTGGGTCTCAGTTACTTATAGAAGTCGTAGAAGCACAACCTCTGCAGACTCCGTGAAGGGCCGTATCACCATCTCCAGACACAGTTTCAAGAATGTGCTGTATCTGCAAGTGAAGAGCCTGAGCGCCGATGACACGGCCCTTTATAAGTGTGCGAGGGCTGTAGAGGAAACTGATATATACTTCCAGCTTTGGGGCCAGGCCACCCGGGTCACCGTCTCCTCAG
>S339|IGHV3-30-3*02|IGHD5-18*01|IGHJ2*01|50
CAGGTGCACCTACTGGAGTCTGAGAGAGGCGTAGTCCAGCCAGGGAGGTCCCCGGGGCTCTCCTGTGCAGCGTCTGGACTCACCTTCAGTAGGTCTGCTATACACTGGGTCCGCCAGTGTCCAGACAAGGGGCTGGATTGGATGGCAGTTTTATCATATAATGGAGGCACTCAGTTCTACGCAGCCTCCGTGAAGGGCCGGCTCACTGTCTCCAGAGACAATTCCAAGAACACACTGTGTCTGAAAATGAGCAGCCTGAGAACTGGGGACACGGCTGTTTTTTATTGTGCGAATGAAGACGTGTGGTTACAGAACTGTTACATCGATCTCTGGGGCCGTGACACCCTGGCCACTGTCTCCTCAG
>S340|IGHV3-64*03|IGHD6-6*01|IGHJ6*01|50
GAAGTGCAACTGGTGGAGTCTGGGAGAGGCTTGGTCCAGCCTGGGGGGTCCCTGCGACTCTCGTATCCAGCCTGTGGATTCCCCTCAATTAGCTATGCTGTGCGCTGGGTCCGCCAGGCTCCAGGGAAGAGAGTGGAATTTGTTTCAGCTATCAGTATTAGTGGGCTTAGCACGGATCACCCAGAATCAGTGAAGGGCAGATTCATCATCTTTAGGGACAGTTCCAAGAACAGTCTGTATATCCAAATGAGACGTCTGAGAATTCAGGACACGACTGTGTATTATTGTGTGGATGTCGCTATTCGCGGTATGGACGTCTGGGGGCAAGGGACCACGGTCACCGTCGCCTCAG
>S341|IGHV3-64*04|IGHD3-16*01|IGHJ3*01|50
CAGGTGAAGCTGGTGGAGCCTGGGGGAGGCTTGGTCCAGCCTGGGGGGTTTCTGAGACTCCCCTGCTCAGCCTCTGGATTCACCTTAAATAATCTGGCCAGACACTGGGTCCGCCCGGCTCCAGGGAAGGGCCTGGAATATGTTTCAGCTATTAGTAGTAATGGGGAAAGAGCATACAACGCAGACTCCGTGAAGGGCAGGTTCACCAACTCCAGTGAACATGCCAATGCGGCGCTGATTCTGAAAAGGAACAGGCTGACAGCTGAGGACACGGCTGTCTATGACTGTGCGAGTAGGATCACGTTTGGGAGAGTTATGTTGTTTCATTACGCTTGTGGTGTCTGGGGCCAAGGGACAATGGTCACCGTCTCTTCAG
>S342|IGHV3-21*04|IGHD3-3*01|IGHJ3*01|50
GAGGTGCAGCTGCTGGAGACTGGGGAAGGCCTGGTCAAGCCTGGGGCGTCCCTGAGACTCTCCTGTTCAGCCTGGGGATCCACCTTCAGTACATCTCGCAGGAACTGGGTCCGCCAGGCTCCAGGGAAGGGGCTGGAGTGGGTCCCATCCATCAAGAATATGAGTTGTTGCGTACACTACTCAGACTCAGTGAAGGTCCGATTCACCGTCTCCAGAGGCAGCGCCAAGAAATCACCCTATCTGCAAATGAACAGCCTGAGACTCGAAGACACGGCCGCGTCTAACCGTGAGAGAGTGGCGATACGATTTTCGGAGTGGTTGATTTATCGAGGAAGTTTTGACGTCTGGGGCCAAGGAAGAATGGTCACCGTCTCTTCAG
>S343|IGHV3-43*01|IGHD2-8*01|IGHJ6*04|50
GAAGTGCAGCTGGAGGGGTCTGGGGGAGTCGTGGCACAGCCTGGGGGGTCCCTGAGACTCTCTTATGCAGCCTCTGGATTCGCCTTTGATGGTTATAGAATGCACTGGGTCCGTCACGTTTCGGGGAAGGGTCTGGAGTGGGCCTCTCTTATTAGTTGGGTTGGTGTTAGTCAATACTGTACAGACTCGGTGAAGGGCCGATTCACCGTCTCCACAGACAACAGCAAAAACTCCCTGTGTCTGCAAGTGAACAATCTGGGAATCAATGAAACCGCCTTCCACTATTATGCAAAAGAGGATGGAGTGGATATAGTACTAATGGTCTGTGCCATGCACCATTACTACTACTCCTACGGGATCTACGTCTGGGATAAAGGGACCACGGTCACCGTCTCCTCAG
>S344|IGHV3-21*03|IGHD1-7*01|IGHJ5*01|50
GAGGTGCGACTAGTAGAGTCTGGGTCAGGCCTGGTCAAAGCTGGGGGGTCCCTGAGACTCTCCTGTGCAGTGCCTGGATTCACCTTCAGTAGCTATAGAATGCACTGGGTCCGCCAGGCTCCAGGGAAGGGGCTGGAGTGGGTCTCATCCATTAGGAGAAATAAATGTGACCTGATCTACCCAGACTCAATGAAGGGCCAATTCCCCATCTCCAGACTTAACGCCCAGAACTCACTGTCCCTGCAAATGAACAGCCTGAGAGTCGACGACACAGGTGTCTATCACAATGTGGGCGACCCGAGGCGGCGCCTGAAACTCTGGTTGGACTCCTGGGGCCCGGGAATCCTGGTCAGCGTCTCCTCAG
>S345|IGHV3-11*03|IGHD1-7*01|IGHJ6*01|50
CAGCTGCAGTTGTTGGTGTCTGGGTCAGGATTGCTCAGCCCTGGAGGACCCCTGCGACTCTCCTGTGCAGCCTCTGGATTCCCCCTCAGTGACTACTATAAGAGTTGGATCCGCCAGACTTCAGGGAAGGGGCTGAAGTGGACTTCATACTTGACTAGTGATAGTAGTTACACAAACTACTCAGACTCTGTGAAGGGCCAATTCACCATCTCCAGAGACAACGCCAAGAAACCACCATATCTACAAATGTACAGCCTGAGAGCCGAGGACACGGCCGTTTACTACTGTGCGAGACGAAGGAAGGTTCACTACTGCAAATACGGAACGGCCGTCTGGGGTCAAGGGACCACGGTCACCGTCTCATCAG
>S346|IGHV2-26*01|IGHD1-1*01|IGHJ5*02|50
CAGGGCACCTTAAAGGTGTCTTGTCCTGTGGTGGTGAAACCCACAGGGACCCTCCCGCTGACCTCCACCGTCTCTGGATTCTCACTCTGTAATGCTAGAGTGGGTGTGAGTTGGATCCGTCAGCCCCCAGGTCAGGCCCTGGGGTGGCTTATACACATTTTTTCGACTGACAAAAAGTCCTACAGGACATGTCTGCAGAACAGGCTCTCCATCTCGAGGGACACCTCCAGAGGCCAGGTGGTCTCTACAATGACCACCATGGGCCTTGTGGACACGGTCCCATGCTGCTGTGAACGGACGTCGATCCAAGTGCACTGTTTCGACCCCTGGGGCCAGGGAAACCTGGTCACCGGCTCCTCAG
>S347|IGHV3-66*04|IGHD1-7*01|IGHJ4*02|50
GAGAGGCAGCTGGTGGAGTCTGAGAGAGGCTTGGTCCAGCGTGGGGGGTCCCTGATTGTCTCCTGTGCAGCCTTTGGGTTCACCGTCATTAGCGATTTCCTGAGCTGGGTCCGCCAGCCTCCAGGGAAGGGCCGGGAGCGGGCCTCAGATTTTTATAGCGGGGCTAGCGCCTCCTCCGCAGACTCCGTGAACGTCAAATTCACTGTCTCCAGAGACACTTCCAAGAGCACCCTCCATCTTCAGATCGACAGCCTGAGAGCCGAAGACACGACTGTGTGTTACTGTGCGAGACAGTGTGAACTAAGTGGAACGTGGGGCCAGGGACCCCGGGTCACCGTCTCCTCAG
>S348|IGHV3-43*02|IGHD3-3*02|IGHJ4*01|50
GAAGTACAGCTGGTGGCGTCTGGGCGAGGCTTGTCACAGCCTGGGGGGGCCCTGAGACTGTCCTGTGCAGCCTCAGGATTCACCCCTGATCATTATGCCATCCACTGGGTCCGACAGGCTCCAGGGAAGGGTCTTGAGTGGGTCTCTCGTGTTAGTGGGGATGGTGATAGCAGATACTGTGCAGAGTCTCTGAAGGGCCGATTCACCATCTCCAGAGACAATAGAAAAACCCCCCTGGTAGTGCAAATGAACAGTCTGAGAGCTGAAGACACCGCCTTGTCTTCCTGTGCACAACATACTTTTTGGAATGGCTATCATCGGACGACGTTGCCCTACTACTTTGACTCTTGGGGCCACGGAACACTGGTCACCGTCTCGTCAG
>S349|IGHV5-10-1*03|IGHD5-5*01|IGHJ3*01|50
GAAGTGCAGGTGGTGCAGTCCGGAACAGAGGTGAACAAGTCCGGGGAGTCTCTGAGGATTTCCTGTAAGGAATCTGGAGACAGGTTTACCAGCTACTGGATCAGGTGGCTGCGCGAGATGCCCAGGAAAGGCCTGATGTGGATGGGGAGGATTGATTCCAGTGACTCTTTTACCACGTGCAGACCGTCCTTCCAAGGCCGTGTCACCATCTCAGTTGACAAGTCCATCAGACCTGCCCACCTGCAGTGGACAAGCCCGACGGCCCCGGAAACCGGCATATATTATGGTGGGTCCAGCTATGGTTTTAAGGTCGCCTTTGACATCTGGGGCCACGGAGAAATGGCCACCGTCTCTTCAG
>S350|IGHV1-18*03|IGHD3-16*01|IGHJ1*01|50
CAGGTTCAGCTGGTACAGTCTGGATTTGAGCTGAAGAAGCCTGGGGCCTCAGTGAAGGGCTCCTGCGAGGCTTCGGGTGACACCTTTAGCAGCTCCGGAACTAGGTGGATACGGCAGGCCCCTCGACAAGGGCTTGTCCGTATGGAATGGATCAGTGCTTACAATGGTCACACAAACTATTCAAAGAAGCTCCAGGTCAGAGTCACCATAACCACAGCCACATCCACGAGCACAGCCTCCGTGGAACTGAGGAGCCAGAAATCTGGCGACAGGGCCGTGGTTAACTTTACACAGTCTTATGATGACATTTGGGGGAGTTCTGAGCTGAATTCTTCCAGCACTGGGGCCAGGTCACCCTGGTCACCGTCTCCTCAG
>S351|IGHV3-30-3*01|IGHD3-16*02|IGHJ2*01|50
CAAGTGCAGGTGGTGGAGTCTGGGAGAGACTTGGTCCAGTCGGGGAGGTCCCTGAGACGCTCCTATGCAGGCCCTGGATTCACCTTCAATAGGTATGCTATGCACGGGGTCCACCAGCCTGCAGGCAAGGGACTGGAGTGGATGGCAGTTATATCAGATAGTGGGAGCACTAATTACTTCGCAGACTCCGTGAAGGGCCTACTCATCATCTCCAGTGAAAAATCCGAGAACACGCTGTTTCTGCGCATGAACAGGCCGAGAGTTGAGGACACGGCTCTATATTACTGTGCGAGTGGTTGCGTTTGGGGGGGTTACCGATATTGGTATTTCGATCTCTGGGGCCGTGGCACCCTGTCCCCTGTCTCCTCAG
>S352|IGHV3-64*03|IGHD2-21*02|IGHJ2*01|50
GAGGTGCAGTTGGTGGAGTCTGGGGCAGGCTTGGTCCAGCCTGGGGGGTCCCTGAGACTCTGCTACTCAGCCTCTGGATTCACCGTCACCACCTATGCTATGCCCTGGGTCCGCCAGACTCCAGGGAAGGGACTGGATTATGTTTCAACTATTACTGTTAGTGGGGGTAGTACATACTACGCAGACTCAATGAAGGACAGACTCACCACCTCCAGAGACCATTACGAGAACACACTGTATGTCCACCTGAGAAGTCTGAGCGTTAAGGAGACGGCTGTGCGTTACTGTTTGGCAGAACCCATTCTGGTGCTGACTGGTGTTGCAGACTCGTTCATCGATCTGTGGGGTCGTGGCACCCTGGTCTCTGTCTCCTCAG
>S353|IGHV2-5*01|IGHD2-2*03|IGHJ2*01|50
CAGATCACCTTGAAGGAGTCTGGGCCTACACTGGCGACGCCCACACGGATCTTCACACTGACCTACCCCCTCTCTGGGTTCTCATTCAGCACTAGTGGATTAGGTGTAGGCTGCATCCGTCAGTCCCCAGGAACGGCCCTGGAGTGGCTTTCACTCTTTTATGGGGCTAATGATAAACATTACAGCCAATCTCTGAAGATTAGGCTCACCATCACCAAGGACACGTCCAAAAACCGGGTGGTCATTAACAGGATCAACATGGACCCCGTGGACACAGCCACATATTACTGTGCACACAGAGTCTACTGTACTAATACCAACTGTTATGGCTTCTTCGATCTCTGGGGCCGCCGCACTCTGGTCACTGTCTCCTCAG
>S354|IGHV3-NL1*01|IGHD5-12*01|IGHJ4*01|50
CAGGTGTGGCTGGTCGAGTCTGGGGAAGGCGTGGACCAGCCTGGGGGGTTCCTGAGATTCTCCTGTGCAGAGTCTGGATTCACCATAAGTAGGTATGGCATGAACTGGGTCCGCCAGCCTCCAGGCAAGGGCCTAGGTTGGGTCTCGGTCATTTACCCCGGTGGTAATGAGACATGCAATCCAGACTCCCTGAAGGGCCGATTCACCTTCTCCAGAGACAATTCCAAGAACAGACTGTATGTGCAAATGAACAGCCTCAGAGTTGAGGACACGGCTGTGCTTTATTGTGCGAAAGGCGGCGCGGATGCAGTGGCTTCGATTCACCGTGACTACTGGGGTCGGGGAACCCTGGTCCCTGTCTCCTCAG
>S355|IGHV3-20*01|IGHD7-27*01|IGHJ2*01|50
GAGGTGCAGCTGGTGGAGGCCGGAAGAGGTATAGTACGGCCGGGGGGGTCCCTGAGACTCTCCTGTGCAGTCTCTGAAATCACCTTCGATGATTTTGGCGTGAACTGGGTCCGCCAAGTTCCCGGGAAGGGGCTGGAGTGGGTCTCTGGACTTAATTGGACTGGGTTTGCCACAGGTTATCCAGACTCTCTGAAGGGCCGATTCATCGTCTCCAGAGACAACCTCAAGAGACCCCTGTATCACCGAATCCACACTCTGAGAGTCGAAGACACGGCCTTGTTTCACTGTGCGAAAGACCTAAGTGCCTACTTCGATCTCTGGTGCCGGGGCACCCGGGCCACTGTCTCCTCAG
>S356|IGHV1-46*03|IGHD5-5*01|IGHJ5*02|50
CAGGTGCAACTGGTGCAGTCTGGGGCTGAAGTGAAGAAGGTTGGGGCCTCAGTGAAGGTTTCCTGCGCCGCATCTGACCACACATTCACTCGCTCCTATCTACACTGGGTGCGACAGGCCCCTGGACCAGGCCTTGATTGGGTGGGGAAGATCAACCCTAGTGGTGGTGGCACAGGCCACGCACAGAAGTCCCAGGTCAGAGTCGCCATGACCAGGGACACGTCCACGAGCGAAGTCCGCAAGAAGCTGAGCAGCCTGTTATCTGAGGTCACGGCCGCATTTTATTGTACTAGAGAGGATCACCTACGGTTGCCACGAGACCCCTGGGGCCAGGGAACCCTGGTCACCGTCTCCTCAG
>S357|IGHV3-72*01|IGHD6-13*01|IGHJ5*02|50
GAGGGACAACTGGTGGCGTTTGGGGGAGACTTGATGCAGCCTGGAGGGTCCCCGAGACTCTCCTGTGCGACCTCTGGATTCACCTTCAGTGACCACTGCATGGACTGGGTCCGCCAGCCTCCAGGGAAGGGGCTGGGGTGGGTTGGCCGTACTATAAAAAACGCTAACAGTTTCACCCCTGAATGCGCCGCGTCTGTGAAAGGCATAATCACCATCTCAAGAGATGTTTTAAAGAACTCAGTGTTTCTCAACGTGAAAAGTCTGACATCCGAGGACACGGCCGTGCATTATTGTGCTACTTGGGAGAATACTAGCCTCTGGAAGCGGCACAACTGGTTCGAACCCAGGGGCCAGGGAACCCTGGTCACCATTTCCTCAG
>S358|IGHV3-73*02|IGHD1-1*01|IGHJ1*01|50
GAGGTGCAGTTGGGGGAGTCCGGGAGAGTCCTGGTCCAGGCTGGGGGGTCCCTGAAACTCTCCTGTGCAGCCAGTGGGTTCACATTCAGGGGCTCTCCTATACTCTGGGTCCGCCAGCCTTACGGGAAAGGGCTGGAGTGGGTTGGCCCTATTAGAGGTGAATCTATCAGTTACGCGACAGAATCTGGTGCGTCGGGGAAAGGCAGATTCACCATCTCGAGAGGGGATTCAATGATCACGGCTCATTTGAAACTGAACAGCCTGAAAAGCGAAGAAACGGGCGTATACCACTCTAGTAGGCATGAATACTTCCAGAATTGGGGTCAGGTCACCCTGGTCACCGTCTCCTCAG
>S359|IGHV5-10-1*01|IGHD6-6*01|IGHJ3*01|50
GAAGTGCAGGCGGTGCTGTCTGGAGAAGAGGTGAAAAGGCCCGGAGAATCTCTGATACAATCCTCTCCGGCTTCTGAATGCGGCTTTATCAGTTACTGGATGAGCTGGGTGCGCCAGATGTCCGGGAAAGGCCTGGAGTGGGTGGGGAGGGTTGATCCTTGTAAGTCTTTTACCTATTACAGGCCGTCCCTCCAAGGCCACGTCACCATCTCAGCTGACAAGTCCATCAGCACTGCCAACGTGCACTGGAGAAGTCCGAAGGCCTCGGACACCGCCATGTCTGATTGTGAAAGACTTCGTATAGCAGCGCGTCCTTTTGACGTCTGGGGCCATGAGACGATGGTCACCGTCTCTTCAG
>S360|IGHV1-24*01|IGHD2-21*01|IGHJ1*01|50
CAGGTCCTGCTGGTGCGGTCTGAGACTCAGGTGAAGAAGCCTGGGGCCTCAGTGCGGGTCTCCTGGAAGGTCTCCGGAAACACCCTCACTGAATTATCCATGCACTGGGTGAGACAGGCTCCTGAAAAAGGGGTTGAGTGCATGGGAGGTTCGAATCTTGAGGATGGTGCAACATTGTACGCACAGAAGTTCCAAGACAGAGTCACCATGACCGAGGACACTTTTACGGACACAGCCTACATCGAGCTGAATAGCCCGACATTTGTTGACACGCCGGTGTCTGATCGTGCAACAGTGCATATTGTGGTACTTGATTTATTCCCGGCTGGATACTTCCAGCGCTGGGGCCTGGTCACCCTGGTCACCGTCTCATCAG
>S361|IGHV3-20*01|IGHD2-15*01|IGHJ4*01|50
GAGTGGCTGCTGGTGGAGTCTGGGGGAGGTGCGCTAAGGCCGGGGGGGTCTCTGAGACTCTCCTGTGCAGCTTCTGGAATCACAATCGAGGATTTTGGCATGAACTGGGTCCGCCAAGCTCCAGGGAAGGGACTGGAATGGGTCTCTGATACTAATTGGAATGGTGATGTCACAGCTTATCCAGACTCTATGAAGGGCCGGTTCACCTTCTCCAGAGACAACGCCAGAAGCTCCCTGGATTTACACATGAACAGTCTGAGATCCGACGACACGGCCTTTTATCACTCTGCGAGCGACACATTCGATGGAGGATATTGTAGCGGTGACTACTTTGACTATTGGGGCCAAGGAGCCCGCGTCATCGTCCACTCAG
>S362|IGHV4-4*02|IGHD5-5*01|IGHJ1*01|50
CAGCTGAAGCTGCAGGAGTCGGGCCCAGGTCTGGGGAAGCCTTCGAGAAACCTGTCCCTCAACTGCGGTGTCTCTGGTGACTCCATCAGCACTATTATCTGGTGGAGTTGGGTCCGCCAGCCCCCAGGGGAGGGGCTGGAGTGGATTGGGGAAACTCATCGCTGTGGAAACATCAACTACAACCCGTCCCTCAAGATCCGAGTCACCATATCAATAGACACGGCCGAGAAACAGATCTCCCTGAAACTGACATCTGTGACCGCCGCGCACACGGCCATGTCCTACTGTGCGAGAGGCGGGCGTGGATACAGGTATCATGATGAATATTTTCAACACTGGGGCCAGGTCCCCATGGTCACCGTCTCCCCAG
>S363|IGHV3-23D*01|IGHD7-27*01|IGHJ2*01|50
GAGGTGCACCTGTTGGAGTCTGGGAGAGGCTTGATACCGCCAGGGGGGTCCCTGAGACTCTCCTGTGCAGCCTCTGGATTCACCTTTAACTGGGGTGCCATGAGCTGGGACCGCCAGGCACCAGGAAAGGGGCTGAATTGGGTCTCATCTGTTAGTGGAAGTGGTGGGAACTCAAACTGCGAAGACTCCGCGAAGGGCCGCTTGCCGATGCGCAGAGACTATTCCAAGCACGCGCTGTCTCTACGGCTGGACGGCCTAAGATCCGAGGACACAGACGCATATTACTCGCCGAAAGGGCGTTGGACTGGCTACTGGTACTTCGATCTCTGGGGCCGTGGCACCCTGGTCACTGTCTCCTCAG
>S364|IGHV3-48*02|IGHD3-22*01|IGHJ2*01|50
GAGGTGCCGCGGCTAGAGTCTGGGGGAGACTCGGTTCAGCCTGGGAGGTCCCTGAGATTCTCCTCTGCAGACCCTAGATTCACCTTCAGTAGCACTAACATGACCTGGGCCCGCCCGGCTCCAGGGAAGGGGCTGGCGTGGATCTGGGACATTAGTAGTACTAGCAGTCCCATTTGCTACTCAGACTCTGTGAAGGGCCGATTGCCCATTTCCACAGACAGTGCCAAGATCTCATTGTATCTGCAAATGAACAGCCTGAGAGGCGAGGAAACGGCTGTCTATTACATCGCGAGAGTTAGTATGATAGTAGTGGTTATAACAGGCTTGTACTTCGATGTCTGGGGCCATGGCACCCTGGTCACTGTCTCCTCAG
>S365|IGHV3-23*03|IGHD5-18*01|IGHJ5*01|50
GAGGCCCAGATGTTGGAGTCTGGGGTAGTCTTGCTACAGCCTGGGGGGTCCCCGAGACTCCCCTGTGCAGCCTCTGGATTCACCCTTAGCTTCTATGCCATGAAATGGGTCCGCCAGCCTCCAGGGAAGCGACTAGAGTGGGCCTCGGTCATTCATAGCGCTTGGAGTAACACATACTATGCAGACTCCGTGCAGGGCCGGTTCACCACCTCCAGAGACACTTCCAAAAACACCTTGTGTCTGAACATGAACAGCCTGAGGGTCGAAGAAACGGCCACTTATTACTGTGCGAAAGAGGAGCATGGATGCAGCCATGCCTCCGGCTCCTGGGGCCAAGGAGGCCTGGTCACCGTCTCCTCAG
>S366|IGHV2-26*01|IGHD2-2*03|IGHJ1*01|50
CAGGTCACCTTGAAGGATTCTGGCCCTGTGCTGGTGAGACCCACAGAGTCCCTCACGCTGACCTGCACTGTCTCTGGATTCTCACTCTGCAATGCAAGAATGAGTGTGGACTGGATCCGTCAGTCCCCAGGGAAGGCCCTGGAGTGGCTTACACACATTTGTTGGACTGACGAAGAAGAATACACCACATTTCTGATAAGGAGGCTCACCATCTCAACGGACACCTCCAGAAGCCAGATGGTCCTTGCCTCGGCCAACATGGACCCTGTGGACACAGCCACATATTACTATGCACGGTTAACATCTTGGTCAACACCTTGTATTGGGACCACCTACTATGCCGAAGACGGTCAATGCTTCCAGCACTGGGGCCAGGGCTCCCTGGTGTCCGTCTCCTCAG
>S367|IGHV3-7*01|IGHD1-26*01|IGHJ4*01|50
GATGTGCAGATGACGGAGTCTGGGGGAGGCTTGGTCCAGCCTGGGGGGTCCCTGAGACTCTCCTGTGCAGTCTCTGGACTCTCGTTTACTGATTTTTGGAGGAGCTGGGTCCGCCAGGCTCCGGGGAAGAGGCTGAATCGGGTGGCCAACAAGAAGAAAGATGACTGTGAGAAATCCTTTGTGGATTCTGTGAAGGGCCGATTCACCATGTCCAGAGACAACGCCAAGAACTCACCATATCTGGAAATAACCAGCCTGAGAGTCGAGGACTCGGCTCTGTATTACTGTGCGAGACCCGGAGATAATCGAGTGGAACTTATGGCCACACTTGACTGCTGGGGCCAAGGACACCTGGTCACCGTCTACTCAG
>S368|IGHV3-64D*06|IGHD6-19*01|IGHJ2*01|50
GAGGTGCAGTTGGTGGAGTCTGGGAGAGGCTTGGTCCTGCCTGGGGGGTCCCTAAGACTCTCCTGTTCAGCCTCTGGATTCACTTTCAGAAGGTATGCCATTCACTGGGTCCGCCAGACTCTAGAGAAGGGACTGGAGCTCGTTTCAGCTGTTACTACCAATGGGGGTAGCACATACGACTCAGACTCCGTGAAGGTCAGATTCACCATCCCCAGAGACAGTTCAAAGAAAACTCTGAATCTGAGAATGAGCAGTCTGAGGGCTGGGGACTCGACTGTCTCTTTCTGTGTGAAAAATCGGCAAGACAGTGGCTGGTGCGTACACCTTGATCTCTGGGGCCGCGACACCCTGGTCACTGTCTCCTCAG
>S369|IGHV1-18*04|IGHD3-3*01|IGHJ5*01|50
CAGTTTCAACTGATGCTGTCCGGGGCTCAGGTGAAGAAGCCTGGGGCCACAGTGGAGGTCTCCTGTAAGGCCTCTGGTTACAACTTTACCAACTACGACTTCAGGTGGGTGCGACAGGCACCGGGACACGGGCTTGAGTGGATGGGGTCGATCGGCGCATCCAGTGGGAACACAAACTATTCAGAGAAGCTCCAGGGCAGAGTCTCCATGACCACAGACACATCCGCGAGGACATTATACATCGAGCTCAAGATCCTGAGATCTGACGGCACGGCCGTGTATTACTGTGCGAAAGAGTATTACCACTGTTGGAGTGGTTCTGATACCTGGGGGGTGCGACCCCTGGGGCCAAGGATCCCGGGTCACCGTCTCCTCAG
>S370|IGHV3-43D*01|IGHD6-13*01|IGHJ3*01|50
GAAGTGCAGCTGGTGGGGACTGGGGAAGTCGTGGTACAGCCTGGGGGGTCCCTGAGACTCCTCTCTGCAGCCTCTGGACTCAGGTTTGAAGATTATGCCATGCACTGGGTCCGTCAAACTCCGGGAAAGGGTCTGGACTGGGTCTCCCATGTTACTTGGAATGGTGCTAGCGTCTACTACGCAGACTCTGTGAAGGGTCGATTCACCATCTCCAGAGACGACAATAAAAACTCACTGTCCCTGCACATGAGCAGTCTGAGACTTGAGGAGACCACGATGTCTTACTGTGCAGAAGATAGGTTAGAGGGATCTGGCAGAATCTGCTATGCTTCAGATGTCTGGGGCCAAGGGACAATGGTCACCGTCTCTTTAG
>S371|IGHV3-11*03|IGHD7-27*01|IGHJ5*01|50
CAGCTGCAGATGTTGGAGTCTGGGGGAGGCTTGGTCAAGCCTGGCGAGTCCCTGCGACTCTCCTGTGCAGCCTCTGGACTCTCCTTCGATGACTATTGCGAGAGTTGGATCCGCCAGCCTCCAGGGAAGGGACAGGATTGGCTTTCATACATCAGTTGTTGTAAGAGTGACACAAACTACGCAGACTCTTTGAAGGGCCCACTCACCATTTCCAGAGACATCGCCCAGAAATCACAATGTCTGCACATGAACAGCCTGAGAGACGAGGGAACGGCCATGTATTCTTGGGCGAGACCACTTGGGCCGAACAATTGGCTCGACTCTTGGGGCCAGGGAACCCTGGTCACCGTCTCCTCAG
>S372|IGHV4-34*13|IGHD5-5*01|IGHJ3*01|50
TATGGCGAATCATTTGGTGGTTATCACTGGATCGGTATCCGCCAGTCCCCAGAAAAGGGGCTGGAGCGGATTGCGGCAATCAATCAGAGTGGCAACACCAACTGCAACCCCTCCTTAAAGAGTCGAGTCGCCCTGTCAGTGGAAACCTCCAACAGACAGTCGTCCCCGAAGCTGAATGCTGTGACCGCCGCGGACACGGCTGTGTGTTGCTGTGCGAGAATCCTGGCAGCTTTGGTTACCGCTGTCTGGGGCCACGGGACGCTGGTCACTGTCTCCTCAG
>S373|IGHV3-21*03|IGHD3-10*01|IGHJ4*01|50
GAGGTGCAGCTGGTGGAGTCTGGGGGAGGCCAGGTCAAGTCTGGGGGGTGCCTGAGACTCTCCTGTGCAGCCTCTGGACTCACCTCCAGTAGTTATAGCATGTTCTGGGTCCGCCAGGCTCCAGGGAAGGGGCCGGAGTGGGTCTCGTCTTTTAATTATGGCAATAGTGACATAGACGACTTAGACTCCGTGAAGGTCCGATTCACCATCTCCAGAGGCAGCGCCAAGAAGTCACTATACGTGCAAATGAAGAGCCTGAGAGGCGAGGACCGAGAGGTGTACTACGGTGCGAGAGAACCCCGACCATTACTAGGATTCGGGGAGTTCGATTATTGGGGCCAAGAAAGCCGGGTCACCGTCTCCCTAG
>S374|IGHV4-4*07|IGHD6-6*01|IGHJ6*03|50
CAGAACCACCTGCAGGATCCGGGCCCCGGACTGGTGAGGCCTTCGGGGGCCCTGCCCCTAACGTGCACTGCCTCTAGTCACTCTCTGATTAGTTCCTACTGGAGCTGGATCCGGCAGTCCGCCGTGAAGGGACTGCACTGGATTGGGCGGATCTATACCAGTGGGAGAACCAACTACAAGTCCTCCCCCCAGAGCCGCGTCACCATGTCACTAGACACGTCGAAGAACCGGTTCTCCCTGAAGCTGATCTCTGTGACCGCCGCAGACACGGCCGTCTATGACTGTGCGCACTCCGTTGTTGATCGACATTATTACTACTATTACTTCTTCCTGGGCGTCTGGGGCATAGGGACCACGGTCACCGTCTCCTCA
>S375|IGHV3-15*07|IGHD3-16*02|IGHJ3*02|50
GAGGTGCAGCTGGTGGACTCAGGAAGAAAGTTGGCAAAGCCTGGGGGGTCCCTTAGACGGTCCTGTGCAGCCTCTGGTTTCTCTTTCCGTAACGCCTGGATGAGATGGGTCCGCCAGACTCCAGGTAAGGGGCTGGAGTGGGTCGACCATGTCCAAAGCAGAACTGATGATGGGACAACAGACTACGCTACACCCGTGATAGGCAGATTCACCATCTCAAGAGTTGATTCAAATTACACGCTGTATCTGCACATCAGAAGCCTGGAACCCGAGGACACAGCCGTGTATGACTATGCCCCAGAGGAGTATGTTTGGGGAACTTTTCGTTATACTTTGCTATTTTGGGCCAAGGGACAATGCTCCCCGTCTCTTCAG
>S376|IGHV3-NL1*01|IGHD1-7*01|IGHJ4*01|50
CAGGTGCAGCTAGTAGAGTCTGGGATAGGCGTGGTCCAGTCTGGGGGGTCCGTGAGACTCTCCTGTGCTGTGTCTGGATTCACCTTCAGTAGGTCTGACGTACACTGGGTCCGCCAGGCTCCAGGCACGGGGCTGGAGTGGGTCTCAGTAGTTTATAGTGGTGGCAGTAGGACCTACTATACAGACTCCGTGAAGGGCCAATTCACCGGCTCCAGCGCCAATTTCCAGAACACGCTGAATGTGAAAGTGATCAGCCTGAGAGTGGAGGACACGCCTGTGGGTTACTATACGCAAGAAGATTGGACTGAAGCTCGCGAGACTGGCTTTGACTACTGGGGCCTAGGAATCCTGGTCACGGTCTCCTCAG
>S377|IGHV3-64D*06|IGHD6-19*01|IGHJ5*01|50
GAGGTGCAGCTGCTGGAGTCTGGGGGAGCCTTGGTCCGGCCTGGGGGGTCACTGAGACTCACCTGTTCAGCCTCTGGATTCACTTGCAATAGCTATACTATGCACTGGGTCCGCCAGGCCCCAGGTCAGAGCCTGGAATCTATTTCAAATATTAATAGTTATGAGGTTAGCACACACTGCGCAGAGTCCGTTAAGGTTAGATTCACCATCTCCAGAGACAATTGTAAGAACACGATCTGTCTTCAGATACGCTCTCTGAGATCTGAAGACCCGGCTGTATATGATTGTGTGAAAAATTGGCGGGCGACGTCTAGCAGTGGCTGCCGCTGGTTCGACTCCAGGGGCCACGGAACCCTGGTCACCGTCTCCTCAG
>S378|IGHV4-59*09|IGHD3-3*02|IGHJ4*03|50
TCTGGTGGCTCCATCTGTAATTACTACTGGAATTGCATCCGGCAGTCCCCAGTGAAGGGACCGGACTGGATGGGGCTTATCTGTTACAGTGGGAACTCCAATTACAAGTCCTCCCTGAGGAGTCGAGTCGCCATCTCTGTTGACATGTCCAAGAACCAATTCTCCCTGCACCTGAATTCTGTGCCCGCTACGGACACGGCCAAGGTCTACTGGGCGCAAGAATTTTTACAGCGGGTCAGTGGCTACTTTGACTACTGGGGCCAGGGAAGACGGGTCCCCGGCTCCTCAG
>S379|IGHV3-20*01|IGHD6-19*01|IGHJ4*03|50
GAAGTCCAGCTGGTGGGGTCTGGGGGAGGTGTGGGACGGCCGGGGAGGTCCCTGAGACTCTCCTGTGCACCCTCCGGACTCACCCTTGATGATTATGGCTTGTACTGGGTCCGTCATGGTCCAGGACAGGGGCTGGGACGGGTCTCTGGAAATAATCGGAAGGGCGGAATTACAGGTTATGCAGACTCTCTGAAGGGCCGATTCACCATCCCCACAGACAAGGCCCAGAACTCCCTGTGTCTGAAAATGAACAGTCTCAGATCCGAAGACACGACCTTGCATCACTGGGCGGCATTAGAAGTGACTGGTCCGTTTGGCTGCTGGGGCCACGGGACCCTGGTCACCGTGCCCTCAG
>S380|IGHV3-43D*01|IGHD1-7*01|IGHJ5*02|50
GAAGTGCAGTCGGTGGAGTCTGGGGGAGTCGCGCTACAGACTGGGGGGCCCCTGAGACTCCCCTGTGAAGTCTCTGGATTCACCTTTGATCATTATGCCATGCATAGGGTCCGTCAGTCTCCGGGGGAGAGACTGGAGTGGGTCTCTCCTTTCAGTTGGTATGGTGATAGCACCTACCCTGCAAACTCTGTGAAGGGTCGCTTCACCCTCTCCAGAGACAACAGAATAAAGTCCCTGTCTCTGCGAATCCATAGTCTGAGAACTGAGGCCACCGCCTTGTCTTGCTGTGCAAATGCTCTTCGAGGCTTGGGCGGCTGGTTCGACCCGTGGGGCCAGGGAACCCTGGTCACCGTCCCCTCAG
>S381|IGHV3-64D*06|IGHD5-12*01|IGHJ1*01|50
GAGGCGCAGCTGGTGGAGTCTGGGGGAACCTTGGTCCTGCCTGGGGGGTCCCCGAGACCCTCTTGTTCAGCCTCTGGATTCACCTTCACTAGGTGTGCTCTGCCCTGGGTCCGCCAGGCTCCAGGGAAGGGACTGGAATATGTTTCAGCTATCAGTAGTAGCGGGGATAGCTCAAACTTCCGAGACTCCGTGAAGGTCAGAGTCACCATCTCCAGAGACAGTTATAAGAACCCCCTGTATTTTCAGATGAACACTCGGAGAGCTGAGGACACGGCAGTGAATCACTTTGTGAAGCCCGGTGTGGCTACGATTTCCCCCTATATCCAGGACCGGGGCGAGGTCTCCCTGGTCACCGTCTCTTCAG
>S382|IGHV4-30-2*06|IGHD4-17*01|IGHJ4*02|50
CAAATGCAGCTGCAGGAGTCCGACTCAAGACTGGGTAAGCCTTCACGGACCCTGTCCCTCACCTGCGTTGTCTCTGGAGACTCCAGCATCCATGGGACATTCTTCTGGCTCTGGATCCGGAACTCACCAGGGAAGGGTCTGGGTTGGATTGGTCACATCTATCACTGTGGGAGCACCTCATACAACCCGTCCCTCAAGAGTCGAGTCACCGTCTCGTTAGTCCGGTCCAAGAACCAGTTCTCCCTGAGGCTGAAGCCTGTGACCGCCGCGGACACGCCCGTTAATAACCGTGCCAGAGACCTGACGACGGTGACTACCAGATTTGACAACTGGGGCCAGGGAACCCTGGTCACCGTCTCCTCAG
>S383|IGHV4-38-2*02|IGHD1-7*01|IGHJ5*01|50
CAGGTGCACCTACAGGAGTCGGGCCCAGGACTGATGGAGCCTTCGGAGACCCAGTCCCCCACCTGCCCTGTCTCTGGTTACTCCATCCTCACTGCTCACTATTGGGCCTGTGTCCGCCAGTCCCCAGGGAAGGGGCTGGAGTGGATTGGCCTTCTTTTTAATCGTGGGATCACTTACTACAACCCGTCCCTCAAGAGTCGAGTCACCATCGCACTAGAGTCGTCCAAGAAACAGTTCTCCCTGAAGCTGAACTCTGTGGCCGCCGCAGACACGACCGTGTATTACTACACGAGAGAGGTGGTAATCGGGTTCGACTTGTTGGGCCCCGGAGTCCTGGTCACCGTCTCCTCAG
>S384|IGHV3-53*04|IGHD1-20*01|IGHJ2*01|50
GAAGTGAAAGTGGTAGAGTCTGGAGGAGGGTTGGTCCAGCCTGGGGGGTCCCTGAGACTCTCCTGTACAGCCTCTGCCTTCACCGTCACTCGCAACTACACGAGGTGGGTCCGTCAGACTCCCGGGAAGGGGCTGGAGCGGGTCTCATTCACTTTAAGTGGTGGAAACACACACTCTACAGACTCCGTGAAGGGCCACTTCACCATCTCTAGACACAATTCCACGAACACACTGAATCCTCAATTGCACAGCCTGAGAATTGCGGAAACGGCCGTGAATTGCTGTGCGAGAGATAATTGGAGTGAGCGATCCTTCGAAATCTGGGGCCGTGGCACCCTGGTCACTGTCTCCTCAG
>S385|IGHV1-45*01|IGHD7-27*01|IGHJ5*01|50
CAGCTGCAGCTGGTGCCGTCTGGGCCTGAGGTAGAGAAGACTGGGACCTCAGCGAATTTTTCCTCAATGACTTCCGAGTACATCCTCACCAACCGCTATCTGCACTGGGTCCGACAGGCCCCCAGACAAGCGCTTGATTGGATGGGATGGCTCTCACCGTTCAGTACTGAGACCAACTTCGCAGAGAACTTACAAGACAGAGTCACCATTCGTAGGGTCAAGTCTATGAGAACCGCCTACATTGAGCTGAGCAGCCTGAGATCTGAGGACACCGCCATGTATTATTGTGCAAGACCGTCTCGCTTCGACTCCTGGGGACAAGAAACCCTGGTCACCGTCTCCGCAG
>S386|IGHV3-NL1*01|IGHD3-16*01|IGHJ1*01|50
CATCAGCAGCTGGTGGACTCTGGGGGCGGCGCGGTCCAGCCTGGGGGGCCCCTGAGACTCGCATTTGCAGCGTCTGGATTCACCTCTATTAGTTATGGGATACACTGGGTCCGCCAGGGTCCAGGCACGGGACTGGAGTGGGTATCAATTATTTGTAGCGGTGCTAGTGGAACAGACTATGCAGACTCCGTGAAGGGCCCATTCACCATCTCCAGAGACAGTTCCAAGAAAACGGTGCATCTGCAAATGAACAGAATTAGAGCTGAGGACACGGGTGTGCACGACTGTGCGAAAGATACTTTGATTACGTTTGGGGGCGTTAATAGGCGGGAATATTTCCAGAACTGGGGCCACGGCACGCTGTTCACCGTCTCCTCAG
>S387|IGHV3-64D*06|IGHD2-2*02|IGHJ1*01|50
GAGGTGCAGCTGGTGGAGTCTGGGTCAGGCTTGGTCCAGTCTGGGGGGTCCCTGCTGCTCTCCTGTTGGGCCTCTGGATTCACCTTCAGAAGCTATCCTATACACTGGGTCCGTCAGTCTCCGGGGAAGGGACTGGAATATGTTTCAGCTATTAGTAATAGTGGGTATAGTACATACTACACAGACTCCGTTAAGGGCAGACTCACCATGTCCAAAGACAACTCCAAGAGAACGGTGTACCTTCAAATGAATTGTCTGAGAATTGAGGAAACGGCTGTTTGTTACCGTGCGAAAGGGTTGGATACTGTAGTAGTACCCGCTGCTCTCGTCTTTTTCAGCCACTGGGGCCAGGTCACCCTGGTCACCGTCTCTGCAG
>S388|IGHV1-69D*01|IGHD1-1*01|IGHJ1*01|50
CAGGTGCAACTGGTGCAGCCTGGGCCTGAGGTGAAGAAGCCTGGGTCCACGGTGAGGGTCTCCTGCAGGGCTTTCCGAGGCACCTTCAGAAGCTATGCTTTCAGGTGGGTGCGACAGGCCCCTGGACAAGGGCGTGAGTGGATGGGAGGAGTCATCCCTTTCTTTGGTTCAGAAAATTACACACAGATGTTTCAGGCCAGCATCACGATTCTCGTGGACGAGTCCGGGAGAACAGCCTACATGGAGTTGGGGAGCCTGAGATCTGATGACACGGCCGTTTATTATGGTGCGGGAGGCCCGACTTCAAACACAACCTTCCAGTATTGGGGCCAGGTCACCCTGGTCTCCGCCTCCTCAG
>S389|IGHV3-11*03|IGHD1-26*01|IGHJ1*01|50
CAGGGGCAGGTCTTGGAGCCTGAGAGAGGCTTGGGCAAGCCTGGAGAGTCCCTGAGACTCTCCGGTACAGCCTCTGCATTAACCTTCCGTGACCACTACATGACCTGCATCCGCCGGGCTCCAGGGAAGGGGCTGGAGTGGGTGTCATACATTACTGCTAGACATAGTTCCACAAATTACTCAGACTCTGTGAAGGGCCCATTCACCACTTCCAGAGACAACGCCAAGAAGTCACTGTACCTGAAAGTGGAAAGCCTGCGCGACGAGGACACGGCCCTGTATGACTGTGCGAGCCGCGGGTGGTACAGTGGGACTTGCCTCCCACACTGGGGCCTGGGAACCCTGGTCACCGTCTCCTCAG
>S390|IGHV3-49*01|IGHD6-13*01|IGHJ1*01|50
GAAGTGCAGCTGGTGGAGTCTGGAGAAGGCTTGATTCAGTCAGGACGGTCCTTGAGACTCACCTGTACAAAATTTGGATGCCCCTTTGGTGATTACGCTATGAATTGGTTCAGCCAGCCTTCAGAGAAGGGGCTGGAGTGGGGAGGTTTCACTAGCAGCGATGCTTATGGTGGGACAGCAGAATACACCGCGTCTGTGAAAGGCAGTTTCACCATCTCAAGAGATGGTTCCAAAGGAATCGCCTATCTGCACCTGAACAGCCTGAAAACCGACGACACAGTCATACACTACTATACCAGAGATTTAACGGCAGATGGTTTCTCATTCTTCCAACACTGGGGCCAGGTCACCCTGGTCCCCGTCCCCTCAG
>S391|IGHV1-24*01|IGHD1-1*01|IGHJ6*04|50
CACGTCCAGTGGCTACGGCCTGGGGCTGAGGTGATGAAGGCTGGGGCCTCCGTGAAGGCCTCCTGCCAGGTTTCCGAATACACCCTCACTGAAGTATCCATCCACTGGGTGCGACAGGCTCCAAGAAAAGGACCTGAGTGGGTGGGGGATTTTGATTCTGAAGATGGTGCAACAGTCCCCGCACAGAAACTCCAGGGCAAAGTCACCATGACCGAGGACACATCCACAGACATAGCCTACACGGAGCCGAGCAGCCTGAGATCTGTGGACACGGCCGTTTATTACTGTCAGGCATGGTCGGATGCCATATACTCCAGCCACGCTCTGGACGTCGGGGCCAAAGGGACCACGGTCGCCGTCCCCTCAG
>S392|IGHV2-26*01|IGHD3-9*01|IGHJ2*01|50
CATGTCCCCTTGAAGGAGTCTGGCCCTGTGCTGGTGAGGCCCCCAGAGACCCCCACGCCGACCTACACCGTCTCGGGGTTTTCACTCACCAGTGCTAGAGTGGGTGTTAGGTGGAAACGTCAGGCCCCAGGGAAGGCCCTGGAGTGGCTTCCACACCTTTTGTCGAATGACGATGGATCGAACAGCGCATCTTTGAAGAGGAGGCTCACCATCTCCATGGACACCTCCAAGAGCCAGGTGGTCCTTACCATGACCATCATGGACCCTGTGGACACAGCCACGTTTACCTCTGCACGGAGACTAGACGAGTGTTGCGATATTGTAACTGGATTCGAGGGGAACTTCGATCTCTGGGGCCGCGGAACCCTGGTCTCTGTCTCCTCAG
>S393|IGHV1-45*01|IGHD6-25*01|IGHJ5*02|50
CAGATTCAGCTGGTGCAGGCTGGGGCTGAGATGAAACAGACTGGGTCCTCAGTGAAGGATTCCTGCGAGGCCTCCGGAAATTCCTTCACCTCCCGCCAGCTGCGCTGGGTGCGCCAGGCCCCCGGACCTGCGCTTGAGTGGATGGGGCGGATCACACCTTTGAATGAAGACACCAACTACGCACAGACTTTCCCGGACAGAGTCACCATCATCAGGGACAGGTCTATGATCACAGCCTTTATGGCGCTGATTAGCCTCAGGTCTGAGGACACAGCCATGTCGTATCGTGCCAAAGGGGATAGCAGCGGCGAAGGAGTCGGCCCCTGGGGCGAGGGAGCCCTGGTCACCGTCTCCTCAG
>S394|IGHV3-9*03|IGHD5-12*01|IGHJ6*04|50
GAAGTGCACCTGGTGGCGTCTGGGAGGGGCTTGGCACAGCCTGGCAGATACCTGAGACTCTCCTGTGCATCCTCTGGATGCGCTTTCGATGATGACGCCATGCACTGGGGCCGGCAAGTTCTAGTGAAGGGCCTGGAGTGGGTCTCAGGTATTGACTGGAAAAGTGGTAGTCTAGCCTCTGCAGACTCTGGGAAGGGCCGCTTCACCACCTCCAGAGAGATCGCCAAGAACTCCCTGTATACCCAAATGAACAGGCTGAGAACTGAGGACATGACCTTAGAGTATTGTGAAAAAGATCTGCATCGGGCGGCATATAGTGGCCTCGATGTGATGGACGTCTGGGTCAGAGGGACCACGGTCCCCGTCTCCTCAG
>S395|IGHV4-30-2*06|IGHD6-13*01|IGHJ1*01|50
CAGCTGCAGCCGCAGGGGTCCGCCTCAGGACTGGTGAAGCCTTCACAGACCCTGTCTCTCACTTGCGTTGTCTCTGGTGGCTCCATCAGACGTGGTGGTTATTCCTGGAGTTGGATCCGGCAGTCACCAGGGGAGGGCCTGGCGGTGATTGGGGACTTCTCTCATGGTGGAAACACCAACCACAAACCGTCCCTCAAGAGTCGGGTCGCCATTTCAGTGGACAGGTGTACGAATCAGTTCTCCCTGAAGCTGAACCCTCTGACCGCCACGGACACGGCCCTGTATAATTCTGCCAGAGGCCTAAATATAGCAGCAGCTGGTCGGACAGCTACTGAATACTTCCAACACTGGGACCAGGTCAGTCTGGCCACCGACTCCTCAG
>S396|IGHV1-2*02|IGHD4-17*01|IGHJ3*01|50
CAGGTGCAGGTGGTGCAGTCTGGGGCTCAGGCGAAGAAGCCTGGGGCCTCTGTGACGGTCCCCTGCGAGACTTTTGGATACGCCTTCACCGACTACCTTGTGCACTGGGTGCGCCAGGCCCCTAGACAAGGTCTTGAGTGGGCGGCAGTGACCCACCCTAACAGTGGGGTCACAAAGTGTGAACAGAGCTTTCAGGTCAGGGCCACCATGATCCGGGACACGTCTCTCGGCGCAGCCTACAGGGAGCTGATCAGGCTGAAATCTGACGACACGGCCGGCTATCACTGTGCTACGATGACGAAGGCTTCTGATGTCTGGGGCCACGGGACCATGGTCACCGTCTCTTCAG
>S397|IGHV3-9*02|IGHD1-20*01|IGHJ2*01|50
GAAGTGCACCTGACGGAGTCTGGGGGAGGCTTGCCACAGCCTGACAGGTCCCTGAGACTCTCCTGTGCAGCCTCTGGAGTCTCCTCTGATGGTCATACACTTCACTGGGTCCGGCACGGTCTAGGGAGGGGCCGGGAGTGGGTCTCAGGTGTTGGTCGCAATTGTGATAGTATAGACTATCCGGGCTCTGTGAAGGGCCCATTGACCATCTCCAGAGACAAAGTCAAGACCTCCCTTTGTCTGCAAGTGAATAGTCTGAGTGCTCAAGACACGGCCTTGAACCACTGTGCAAAAGGTAAAACTCGACCCTACTGGTACTTTGATCTCGGGGGCCGTGCCACCCTGATCTCTGTCTCCTCAG
>S398|IGHV3-23D*01|IGHD5-12*01|IGHJ2*01|50
GAGGTGCAGCTGTTGGAGTCTGGGGGAGGCTTGGAACAGCCTGGGGGGTTCCTGAGACTCGCCTCTGCAGGTTCTGGAGTCACCCTTACCAGACATGCCATGAGATGCGTCCGCCAGGCTCCATGGAAGGGGCAGGCGTGGTTGTCAACTTTTAGTGATAGTGGTCATAGTACACATTATACAGACTCCGTGAGGGGCCGCTTCTCCACCTCCAGAGACACTTCCAAGAGCACGGTGTGTCTGCAAATCGACAGTCTGAGAGCCGATGACACGGCCCTATCTTATAGTGACCGGGGCGTGGATATGGGGCTGGCAATCGATGTCTGGGGCCGTGGCACCCTGGTCACTGTCGCCCCAG
>S399|IGHV5-51*02|IGHD5-18*01|IGHJ6*03|50
GAGGTGAAACTGGTGCAGTCTGGAGCAGGGGTGGAAGAGACCGGGGAGTCTCTGAGAAGCGCCGGTAAGGCTGCTGAATACAGTTTCACCGGCTATTGGACCGACTGGGTGCGCCAGATGCCCGGGAAAGCCTTGGCGTGGATGGGGGTCACCTCTCCTGGTAACTCTGATACCAGATATAGCCCGCCCTTCCACGGCCAGGTCCCCCTATCAGCCGACAAGTCCATCAACACCGCCTTCCTGCAGTGGAGTAGCCTGAAGGCCTCGGACATGACCACGTTTTACTCTGCGAGACACTGGAACCCCTATGCCTACTATTCCATGGACGTCTGGGTCAAAGGGGTCACGGTCAGCGTCTCCTCA
>S400|IGHV3-11*04|IGHD2-21*01|IGHJ2*01|50
CAAGTGCAACTGGTGGAGTCTGGGGGAGACTTAGTCAAGCCTGGGGGGTCCCCGAGACTCTCCTGTGCAGCCTCTGGACTCACCTTCAGTGACTACTACATGCATTGGCTCCGCCAGGCTCCGGGGAAGGGGCTGGAGTGGGTCCTATACATGACTGGTGGTGTTAGAACCATACTTTACGCAGACTCTGCGAAGGGCCGATTTACCATCTCCCGGGGCAACGCCAAGAAGTCTCTGTCTTTGAAAATGAACAGCCCCAGAGTCACGGACACGCCTGTGTATTTCTGTGCGAAAACCGGAACCATGGTGCTGATTGCTACGCGGAACTTCGATCTCTGGGGCCGTGACACCCTGATCACTGTCTCCTCAG
>S401|IGHV3-49*03|IGHD3-22*01|IGHJ4*03|50
GAGGTGCAGTTGGCGGAGTCTGGGAGAGGCTTGATACAGCCAGGGCGGTCCCTGAGACTCTCCTCTAGAAGCTCTGTGTTCATCTTTGGTGATTATACCAGCAGCTGTTTCCCCCAGACTCCAGGGAAGGGGCTGGAGTGGGAAGGGTTGATTAGAACCAGAGCCTCCGGTGGGACAACAGAATGCGCCGCGTCTGTGAAAGACAGATTCACCATCTCACGAGATGATTCCAAAAGCATCGCCTCTCTGCGAATGAACAGCCTGAAAAAAGAGGTCATTGCCGCATACTACTGTACTAGAGTTGGAGATTTCTATCGGAGTGGTGTTGAATACTGGGGCCAAGGGCCCCGGGTCACCGTCTCCCCAG
>S402|IGHV1-46*01|IGHD1-7*01|IGHJ6*02|50
CAGGTGCAGTTGGTGCTGCCTGGGGCTGAGATGAGGAAGGCTGGGGCCTCAGTGAAGGTTTCCTGCAGGACATGTGGATCCACCTTCACCAGTTACTCTATACACTGGGAGCGACAGGCCCCTGGACATGGGATTGAGTGGATGGGAGTTTTTGACCCTAGGGGTGATAGCACAACCTACGAACGGAAGTTCCAGGACAGAGTCACCAAGACATGGGACACGTCCACGAGCTCAGTGTACATGGAATTGAGAAGCCTGAGATGTGAGGACACGGCCGTGCATTATTGGGTGAGAGGGTATAACTGGACTTCCCTAGTGTGCTACCACGACGACGCTATGGACGACTGGGGCCAAGGGACCACGGTCACCGTCTTCTCA
>S403|IGHV3-33*03|IGHD3-16*02|IGHJ2*01|50
CAGGTTCAGGTGGTGGAGTCTAGGGGAGGCGTGGTCCAGCCTAGGACGTGCCTGAGACTCTCCTATGCAGTGTCTGGATTCACCTTCAGTAGCTCTGGCATGCTTTGGGTCCGCCAGGCTCCAGGCAAGGGGCTGGAGTGGATGGCAATTATTTGGTCTGATGGCAGTGGTGATTACTATGCAGACTCCGTGAAGGTCAGATTCGCTATCGCCAGAGACAATTGCAAGAACACCCTGTGTCTGCAAATGAACAGCCTGAGAGGCGAGGACGTGGCTGTCTATCACTGTGCGAAAGATTTTAGTTATGTTAGGGGGACTAATCGTTTTAACCGACCTTGTTACTGGAAGTTCAATCTCTGGGGCCATGGCACCCTGGTCAGTGTCTCCTCAG
>S404|IGHV1-69D*01|IGHD3-9*01|IGHJ5*01|50
CAGATGCAACGGGTGCAATCTGGGGCTGAGGTGAAAATGCCTGAGCCCTCGGTGAAGGTCTCCTGCAAGGCTTCTGGAGGCACTTGCACCAGCTATGCTATCGGCTGGGTGCGACAGGCCCCTGGACAAGGGCTAGAGCGGATGGGAGGAATCATCCCTGTCTTTGGAACATCTAACTACACACAGAAGTTCCAGGACAGGGTCACGATTATCGCGGACGAGCCCACAAGCTCAGCCTGCATGGAGGTGAATGGCCTGAGATCTGAGACCCCGGCCGTGTTTTACTATGCTCGGTATTGGAATTTTTTGACTTGTTATTATTACGACTGCCTCGACTCCTGGGGCCAAGGATCACGGGTCACCGTCTCCTCAG
>S405|IGHV3-13*05|IGHD4-17*01|IGHJ5*01|50
GAGGTGCAATTGGTGGAGTCTGGGGGAGCCTTGATACAGCCTGGGGGGTCCCTCAGACTCCTCTGTGCAGCCTTTGGGGTCACCTTGAGCAACCACGACCTACACTGGGTCCGCCCACCTCTAGGAGAACGTCTGGATTGGGTCTCACATAGTGGTGCTGTTGGTGACCCTTTTTTTTCAGGCTCCTTGAAGGACCGGTTCATCATCTCCAGAGAAAATGCCACGAATTCCTTGTATCTTCTAATGAATCGCCCGAGAGCCGGAGACACGGCTGTCCATTACTGTGAAAGAGTGACTGCGCAATGCTGGTGCGACTCCTGGGGCCAAGGAACCCTGGTCACCGCCTCCTCAG
>S406|IGHV1-8*02|IGHD6-19*01|IGHJ4*02|50
CAGGTTCAGGTGGTGCAGTCTGGGGCTGAGGTGAAGAAGCCTGGGGCCTCAGTGAAGGTCTCATCCAAGGCTTTTGGATGCACCTTCACCAACTATGAGATCAAATGGATGCGGCAGGCCACTGGACACGGGCTTGATTGGAAGGGACGGAGGAACCCTAACAGTGGAAACACGGGCTATACACAGAAGTTACAGGGCAGAGTCACCATGAGCAGGAACGTCTCCACAAGACCAGTGTACAAGCTTTTGAGAAGCCTGAGACTTGACGTCACGGCCGTCTACTTCTCTGCCCGGGCCTGGTACTTTGACTATAGGGGCCAGGGAAGCCTGGTCGCCCTCTCCTCAG
>S407|IGHV3-49*05|IGHD2-21*01|IGHJ2*01|50
GAAGTGCAGCTGGTGGAGTCTGGGGGAGGCTCGCTGAAGCCAGGGCGGTCCCTCAGACTCTCCTGTACGGCTTCGGAATTCACCTTTTGTAATTATTCTGTGAGCTGGTTCCGCCAGACTCCAGGGAAGGGGCTGGAATGGGTGGGTGTCATTAGAAACCAGCCTTCTTCTGGGTCAACAGAATACGCCGCGACTGTGAAAGGCAGATTCAGTTTCTCACGAGAAGACTCCAAAAGCAAGGGCCATCTGCAAGTGAACAGCCTGAGAACCGAGGACACTGCCCTGTACTATTCTACTAAAGATGGTCGTGGTGGTGATTGCTATTCCGTCATTTTTCCCCTGACCAACGGGTACTTCGTTCTCTGGGGCCGTGACACCCTGGTCACTGTCTCCTCAG
>S408|IGHV4-38-2*02|IGHD1-7*01|IGHJ4*01|50
CAGGGGCAGCTGCAAGAATTGGGCCCAGGACGGGTGAAGCCTTCGGAGACCCTGTCCCACACCTGCTCTGTCTCTGGTTTCTCCTTCAGCAGGGGTCATAACTGGGGCTGGGTCCGGCTGACCCCAGGGAAGGGGCTGGGGAGGGTTGGGAATCTCTCTCATAGCAGGAGTACCTACTACAAGCCGTCCCTCAAGAGTCGAGTCACCGGACCAGTGGACACGTCCAAGAGCCAGTTTTCCCGGGACCTGACCTACGTGACCGTCGCAGACACGGCCGTGTATTACTGTGCGCGAGGCGGGAATCGGAACTCCTGTGACTGCTTTGACCACTGGGGCCAAAGAGCCCGAGTCACCGTCTCCTCAG
>S409|IGHV4-59*08|IGHD4-17*01|IGHJ1*01|50
CAAGTGCAGCTGCAGGAGCCGGGCCCAGGACTGGTGAGGCCTTCGGAGACCCTGTCCCTCACCGGGAACGTCTCTGGCGTCTCCATCCCTAGGTACTGCTGGGGCTGGATCCGACAGGCCCCAGGGCAGGGACTGGAGTGGACTGGACATATCTCTTACAGTGGGGTCACCAACTACAACCCCTCCCTCAATAGTCGAGTGACCATATCACTCGACACGTCCAAGAAGCAGTTATCATTGCAGCCGGGATGTGCGACCGCCCCAGAAGCGGCCGTCTATTACTGTGCGAGAAACCAATCGGCCCCAGTTCACTATCTCCAGCACTGGGGCCAGGGCTCTCTGGTCGCCGTCTCCTCAG
>S410|IGHV4-61*01|IGHD2-8*01|IGHJ4*02|50
CAGGTGCAGGTGCAGGAATCGGGCCCCGGACTGGTGAAGCCTTCGGAGGCCATGCCCCGCACCTCCACTGTCTCTTGTGGCTCCGTCACCAGTGCTAGTTACTACTGGAACTTGATTCGACTGCCCCCCATGAAGGGACTGGAGGGGATTGGGTATCTGTATTGCAAAGGGAGCACCAACTATAGCCCCTCCCGGAAGAGTCGAGTCACCATATCAGTGGACACGTCCAAGAAACAGTCCTCCCTGAAGCTAAGCACTGTGCCCGCTGTGGACACGGCCGTGCCTTATTATGCGAGAGAAGGACATTGCACTAAGGGTGTATTCTGTTACTATTCTGACTACTGGGGTCAGGAAACCCTGGTCACCGTCTCCTCAG
>S411|IGHV3-66*03|IGHD6-19*01|IGHJ2*01|50
GAGGTGCAGTTTATGGAGCCTGGAGGAGGCTTGATCCAGCCTGGGGGGCCCCTGAGACTCTCTTTTCCAGCCTCTGGGTTCACCGTCAACGGCAACAACGAGATCTGGGTCCGCCAGCCTTCCGGGAAGGGGCTGGAGTGGGTCTCAGTTATTTATACCTCTGGCGGAAACATCAACGCAGACTCCGTGAAGGGCCGATTCACCATCTCCAGGGACAATTCCAAGAACACACTGTCTCTTCACAGGAACAGCCTGAGTGATGGCGATACGGCTCTGTCTGACTGTGCGAGAGAGGGCGGCGAGGCCGTGGCTGGCACACCGTTCCTCGCTCTCTGGGGCCGTGACACCCTGGCCAGTGTCTCCTCAG
>S412|IGHV6-1*02|IGHD2-21*02|IGHJ4*01|50
CACGCACAGCTCCAACAGTCAAGTCCGGGGCTGGTGAAGCCCTCGCGGACCCTCTCACCCCCCTCTGCCATCTCCGGGGACAGTGTCTCTGGCAACAGTGCTGGTTGGAACTGGCTCAGGCAGTCCCCATCGAGAGGCGTTGAGTGGCTAGAACGGACATACTACAGGTCCAAGCGGTATAGCGATTATCCACTCTGTGTGGATAGTCGACTAACCATCGACCCAGGCACATCCGAGAGCCGGTTCTCCTTGCAGGTGATCTCTGTGACTCTCGACGACACGTCTGTCTATTACTGTGAAAGACCGGCTCCCGTGTTGGTGACTGCCAACCACTTAGACTACTGGGGCCAGGGAACAATGGTCACCGTCTCCTCAG
>S413|IGHV1-8*02|IGHD6-6*01|IGHJ6*04|50
CAGGAGCAGCTGGTGCAGCCTGGGACTGACGTGTACAAGCCTGGGGCTTCAGTGAAAGTCTGCTACAAGGCTCCGGGAAACACCTTCACCAACTATAATTTGAACTGGTCACGGCAGGCCACTGGACAAGGGCTTGAGTGGACGGTAAGGGTGATCCCTAAAAGTGGTGAAACAGCCTATGCACAGAAGTTCCAGGTCAGAGTCATCATGACCAGGAACACCTCCAAAAGCACAGCCTACATGGAACTGAGAAGCCTGAGATCTGAGGACAGGACCGTTTATCGCTGTGCGAGTGCGTCACTGAGTATATCAGCTCGTCTCTATTACTGCTGCTACGCTATGGACGTCTGGGACAAAGGGACCACGGTAACTGTCTCCTCAG
>S414|IGHV1-24*01|IGHD2-8*02|IGHJ3*01|50
CAGGTCCGGCTGGTACAGTCTGGGTCTGAGGTGAAGAAGCCGGGGGCCTCTATGAAGGTCTCCTGCGTGTCTTGCGGCAACACACTCACTGAATTTTCCATACGCTGGGTGCGACAGACTCCTGTAAAAGGGCTTGAGTGGCTGGGCGGGTGTGATTGTGGAGATGGTGAGAAAATCTACGCACAGAAATTCCAGGTCAGAGTCTCCATGACCGAAGACACACCTAGAGACTTAGCCTTTGTGGAGCTGAGCCGGATGAAATCCGAGGACACGGCCGTGTACTGCTGTGCTTCTTCTGGTGGTGTCTGCTATAACCCTGATGTCTGGGGCCAGGGGACAATGGTCACCGTCTCTTCAG
>S415|IGHV4-4*02|IGHD3-3*02|IGHJ3*01|50
CAGGTGCGGCTGCAGGAGTCGGGCCCAGGCCTGGAGAAGCCTTCGGAGATCCTGTCCCCAACAGGCGCTGTCTCGGGTGGCTCCATCAGTGGTAATAAGTGGCGGAGTTGGGTCGGCCAGGCCACCGGGAAGGGGCTGCAGTGGGTTGGGGAAATTCATCATAGTGGCAGAACCAACTGCAACCCGTCCCTCAAGAGTCGGGTCACCATATCACTAGACAAGTCCAAGATCCAGTTCTCCCTCACGGTGACATCTGTGACCGCCACGGGCTCGGCCGAGTCTTACTCTGCGAGAGGCATTATCAATTTTGGAGTCATTATGCGTGATTATGTCTGGGGCCAAGGGACATTGGTCGTCGTCCCTTCAG
>S416|IGHV1-46*03|IGHD1-20*01|IGHJ5*01|50
CAGGTGCAGATGGTGCAGTCTGGGTCTGAGGTGATGAAGTCTGGGGCCTCAGTGAAGGTTCCCTGCAAGACATCTGAATACACCTTCACCAGTTGTTATTTGCACTGGGTGCGACAGGCCCCTGGACAAGGGCTTGTGGAGATGGCATTACTCAACTCGGGTGGAGGCACCGCAAGGTTAGCACAGAAGTGCCAGGTCAGAGTCACCATGGCCAGGGACACGTGTACGACTACAGTCTACATGGACCTGAGCAGCCTAAAGTCTGAGGAAACGGCCGTCTGTTATTGTGCTAGACATTGGCGTTCCTGGGGCCATGGAATTCTGGTCGCCGTCTCCCTAG
>S417|IGHV3-23D*01|IGHD3-22*01|IGHJ4*03|50
GAGGTGCAGCTGTTGGAGTCTGGCCGAGGCTTGGGACAGCCTGGGGGGTCACTGATATTCTCCCCTGCAGCCTCTGGATTAAGTTTCAAAAGTTACGCCAGGAACTGGGTCCGCCAGGCTCCAGAGAAGGGGCTGGCGTGGGCCTCAGCTATTCGTGATAGTGTTATTAGAAGGGACTACACTGCCTCCGTGAAGGGCCGGTTCACCGTCTCCAGAGACCATTCCAAGAATGCACTGTCTCTGCAAATGAATAGCCTGAGAACCGAGGACATGCCCCTATATCACCGTGCGAAAGACGCGGATAGTAGTGGTTCTTACTTAGTCTGTTTTGCCTGCTGGGGCCAAGGGACCCTGGTCACCGTCTCGTCAG
>S418|IGHV3-15*06|IGHD6-25*01|IGHJ5*01|50
GAGTTGCAGTTGGTGGGGTCTGGGGGAGGCTTGGTAAAGCCTGGGGGGTCCCTTAGACTCACCTGCGAAGGCTCCGTATTAACTTTGAGTAGCGTCGGAATGAGCTGGGTCCGCCAGGCTCCAGCGAAGGGGCTGGAGCGGGTCGGCCACATTAAACCCAAAACTGATGGCGGGACTACAAGCCACGGTGCACCCGTGAAAGGCAGATTCACCATCTCAAGAGATGATTCAATAAACCCGCTTCATGTGCACATGGACAGCCTGAATACCGGGGACACAGTCGTGTTTTATTGTGCCACAGGCGTGGCTCAGACTGACAGGAGCGCATATAACTGCTTCGACTCCTGGGGCCAAGAAACCCGGGTGACCGTCTCCTCAG
>S419|IGHV3-11*05|IGHD3-10*02|IGHJ6*02|50
CAGGTGCAGGTGGTGAGGTCTGGGGGAGGCTCGGTCAAGCCTGGAGGGTCCCTGAGACTCTCCTCTGCAGTCTCTGGATTCACCTTCAGTGACTACTACATCAGTTGGATCCGCCAGCCTCCAGGAGAGGGACTGGAGAGGGTTGCATACATCAATAGTACTACGAGTTACACAAACAACACCGACTTTGTGAAGGGCCGATTCACCATCTCGAAAGACAACGCCACGAACTCACTCTCTCTGACAATGAAAAGCCTGAGAGCCGATGACACGACCATGCATAACTGTGCGAGAGAATTAAGACTCACCTCAACCTATGTTCGGGGAGTCATTTTGCGGCCATACTACTTCTATTACGGTAGGGACCTCTGGGCCCAAGGGACCACGGTCACCGTCTCCTCA
>S420|IGHV3-9*03|IGHD2-21*02|IGHJ5*01|50
GAAGTGCAGCTGGTGGAGTCCGGGGGAGCCTTGGTGCAGCCTGACAGGTCCCTGAGACTCTCCTGTGCAGCCTCTGGATTCGCGTTTGAGACTTTTGCCATTCAGTGGGTCCGGCATGCTCCAGGAGAGGGCCTGGAGTGGGTCTCAGGAATAAGTTGGAATAGTAGTAGCATGCGCTTTACGGCCTCTGTGGAGGGCCGATCCATCATCTCGCGAGGCAACGCCAAGTTTTCCCTGTATCCGCAAGTGAGAAGTCTGAGAGCTGTGGACATGGCCCTGGATTGCTGTGCAAAAGATAAGAAGATTGTAGTAGTGACTGCTTTGCTGCCTTGGCTCGACTCCTGGGGCCAAGGCATACTGGTCACCGGCTCCTCAG
>S421|IGHV5-51*01|IGHD2-2*01|IGHJ6*02|50
GAAGTGCAGGTGGTGCAGTCTGGAGCAGAATTGACAAAGGCCGGGGAGTCTCTGAAGATCTCCCGTGAGGGATCTAGATACAGGTTCACCAGCTACTGGATCGGCTGGGTGCGCCAGATACCCGGGCAAGACCTGGAGTGGATGGCGATCAATTATCCTGGTGACTCTGAAGACAGAGAAACCCCGTCCTTCCAAGGGCAGGTCACCATGTCAGTCGACAAGTCCATCAGGCCCGCCTACCTGTCGCGGAGAAGCCTGGAGGCCTCGGACACCGCCATGTATTACTGTGCGAGACACCACGTTATTATAGTTATACCGGCTGCAATGCCCGACTTGTACTTTTACCACGGTGTGGACATCTGGGGCCAAGGGACCACGGTCACCGTCTCTTCA
>S422|IGHV1-3*02|IGHD2-15*01|IGHJ1*01|50
CAGGTTCCACTGGTGCAGACTGGGGCTGAGGTGAAGAAGCCTAGGGCCTCAGTGAAGGTCTCCTGCGAGGCTGCTGGATGCACCTTCAGAGGCTATGCTATGCACTGGGTGAAACAGGCCCCCGGACAAGGGCTTGAGTGGATGGAATGGAGCATCACTGGCAATGGTGATACAGAATATTCAGAAGAGTTCCAGGACAGAGTCACTATCACCCGGGACACGTCCGCGACCGCAGCCTACATGGAGCTTAGAAGCCTGAGATACGGAGACATGGCTGTCTGGTACTGTGCGCGAGGGCCCCATGTTGTAATGATGGTCGCCGCTACTCAGGGTTGTGCGCACGGGGGCCAGGGCACCCGGGTCAGTGTCTCCTCAG
>S423|IGHV1-58*02|IGHD5-5*01|IGHJ5*01|50
CAAGTGCAGCTGGTGCAGTCTGGGCCTGACGCGGATATGCCTGGGACCTCAGAGAAGGTCTCTTGTAAGGCTTATCGATTCGCTTTTGCTAAGTCCACTATCTACCGGGGGCGACAGACGCGTGGACAACGCCTTGCGCGGATAGGATGGATCGTCGTTGACAGTGTTAACACAAGCTACGAAGAGAAGCTCCAGGAGAGAGTCACCAATACCAGGGACATTTCCAGAGGCATAGCCTACACGGAGCTGAGCAGACTGAGATCCGGGCACACGGCCGTGTACTACTGTGCGGTCTTCAGGACGGGTGGATACAGATATGGTTGCGTCGGCGACTCCTGGGGACAGGGAACCCTGGTCGCCGTCTCCTCAG
>S424|IGHV1-2*02|IGHD2-15*01|IGHJ6*03|50
CAGGTGCAACTGGCGCAGTCTGGGGCTGAGGTGAAGAAGCCTGGGGGCTCAGTGAAGGTCTCCCGCCAGGCCTCTGGATACACATCCATCGTCCACTATCTGCACTGGCCGCGACAGGCCCCTGGACAAGAGGTTGAGGGGATGGGATGGATGAACCCTAACACTGGTGGCACAAGATGTACACGGAAATTTCAGGGCGGGGTCACCATGACCGGGGACACGTCCGTCAGCACAGCCTACTTGGAGATGATGAGCCTGACTTGTGACGCCACGGCCGTCTATTATTGTGCGAGAGGAAGGGGCGTGCTGCTAGCCGCTATTGGCCAATACTACTACTACTACTCCCTGGACGTCTGGGTCAAAGGGACCACGGTCACCGTCTACTCA
>S425|IGHV3-23*03|IGHD5-18*01|IGHJ3*02|50
GAGGTGCTCTTGTTGGGGTCAGGGGGAGACTTGCTACAGCCTGGGGGGTCCCTGAGAGTCTCCGGTGCAGCCTCTGGATTCATCTTTATCGGCTATGCCATGAGCTGGGTCCGCCAGGGTCCAGGGAAGGGGCTGGAGTGGGTCTCACTTATTCATAGCGGTGACAGTGTCACGTGCTATTCAGACACCGTGACGGGCCGGTTCGTCATCCCCAGAGATAGTTATAAGAACACGCTGAATCTTCGAATGAACAGCCTTAGAGTCGAAGACGCCGCCTTAAATTATTGTGCGAAAGAGGCCTCTGACACGATTGATACTTTTGATATAGGGGGCCAAGGGCCAATGGTCACCGTCTCTTCAG
>S426|IGHV4-4*04|IGHD6-6*01|IGHJ1*01|50
CAAGTGCAGTTTCAGGAGTCGGGCCCGGGACTGGTGAAGACTCCGGGGACCCTGTACCTCACCCGCGCTATCTCTGGTGGCTCCATCAGCAGTAGCGACTGGTGGAGTCGGGTCCCCAAGCCCGCCGGGGAGGGACTGCGGTGGATTGGGGAAATCTCTCCTAGTGGGAGAACCACCTGCAACCCGTCCCTTAAGAGTCGAGTCACCATAACAGGAGCCAAGTCCAAGAACCAGTTCCCCCTGACACTGCGCTCTGCGCCCGCCGCGGACACGACCGTGGATTACTACAGCACTTCCATGCAAAATGACTTCTCACAGGTCTGGGGCCAGGCAACCCTGGTCACCGTCTCCTCAG
>S427|IGHV3-30-3*03|IGHD6-19*01|IGHJ4*02|50
CAGGGGCAGTTAGTGGAGTCTGGCCCAGGCGTGGTCCAGGCTTGGAGGTCCCTGCGACTGTCCTGTGCAGCCTCTGGACTCACCTTCAGTACGTACCCTCTTCGCTGGGTCCGCCAGACTCCAGGCAAGGGGCTGGACTGGGTGGCAGTTGCATCAAATGGTGGGAAAATTAAATCCTACACAGACTCCGTGAGGGGCCAATTCACCATCTCCAGAAACAACTCCAAGAACAGACTGTCTGTGCAGATGAACAGCCTGAGAGTTGAGGATACGGCTGTGTGTTACTGTGCGAGAGATGGCTGCTACCACTACTCTGAGTACTGGGGACAGGCATCCCTGGCCACCGTCTCCTCAG
>S428|IGHV4-39*03|IGHD2-15*01|IGHJ3*01|50
CAGGTGCAACTGTCGGAGTCGGACCCACGACTGGCGAAGTCTTCGGAGACTCTGTCCCGCACGTGCAATGTCTCTGGTGGCTCCATCATCAGTAGTAGTTATTACTGGGGCTGGATGCGCCAGGCCCCAGGGAAGGGGCTGGACTGGATTGGGAGTATCGATCATATTGGGAGAACCTGCTACAACCCGTCTCTCAAGAGTCGAATCACCATATCCATTGGCTCGTCCAAGATCCAGTTTTCTCTGAAGGTCTGCTCTGTGACCGCCACAGACACGGCCGGATATTACTGTGCGACTCGATATTGTTTTGGTCGTAACTGCTACACTGACCATGAAACTTTGGATGTCTGGGGCCAGGGGACACTGGTTACCGTCTCTTCAG
>S429|IGHV2-26*01|IGHD5-18*01|IGHJ6*01|50
CAGGTCACCTTGAAGGAGTCTAGTCCTCTACTGGTGAAAACCACAGTGACCCTCACACTGACCTGCACCGTCCATGGTTTCTCACTCACCACTACTAAAATGGGTGTGAGCTGGATTCGTCTGCCCCCAGGGAAGGCCCTGGAGTGTCTTGCACACATTTTTTCCATTGACGAAGAATTCTATACCACACATCTGAATAGAAGGCTCACCGTCTCCAGGGAGACCTTCAAAAGCCATGTGGTCCTGGCCATGACGACCATGAACCCTGTCGACACAGCCACACAGTACTGTGCACAGATACACTGCATTGAAGATATGTACTACCAGTGCGGTATGGCCGTCTGGGGTCACGGGACCACGGTCACCGTCTCCCCAG
>S430|IGHV4-39*07|IGHD6-25*01|IGHJ5*02|50
CAGCTGAAACTGAAGGAGTCGCGACCAGGCCTAGTCAAGACTGCGGAGACCCTGTGCCTCCCCTGCCCTGGCTCTGGTGACTCCCTCAACAGTATTAGTTACTCCTGGGGCTGGATCCGCCTGCCCCCAGGTCAGGGGCTGGAGTGGATTGAGGTTCTCAATCATAGTGGGAGAATCTATTGCAACCCGTCCCTCAAGAGTCGAGTCGCCAGTTCAGTAGACACGTCCAAGAGCCAGTTGTCCCTACAGATGATCCCTGTGACCGCCGCGGACACGGCCGTGTGTCACTGTGCGAGAGGGGATTACAGCAGCGGCTGCGACTGGATTCGACCCCTGGGGCCAGGGGACCCTGGTCACCGTCTCCTCAG
>S431|IGHV4-30-4*04|IGHD3-22*01|IGHJ5*01|50
CAGGTGCAATTGCGGGACCCGGGCCCAGGACTAGTGAAGCCTTCACAGACCCTGTCCCTCACCTGCTCTGTCTCTGGTGGCTCCATCAGGAGGTCAGATTACTACTGGAATTGGATCGGCCAGTCCCCAGGGAAGGGCCTGGAATGGATTGTGTACTTTGATTATAGTGGAAGAACCTATTGCGACCCGGCCCTCAAGAGTCGAGTTGCCATATCAGAAGACACGTCCAAGATCCAATCCTCCCTGAGGCTGGGTTCTGTGACTGCCGCAAACACGGCCGTGTATTACTGCACACACCGCGGTGTCACTATGAGACTACTAGTCATTACTAAAAACTGGCTCGACTCCGGGGGCCCAGGAACCCTGGTCATCACCTCATCAG
>S432|IGHV3-64D*06|IGHD1-7*01|IGHJ2*01|50
GAGGTGCAGCTGGTAGAGTGTGGGAGAGACCTAGTCCAGGCGGGGGGGTCCCTGAGATTCTCCTGTTCAGCCTGTGGATTCATCTTCAATAGGTACCCTATACACTGGGTCCGCCAGAGTCCAGGGAAGGGCCTGGAATATGTTTCACCTATTACTAGTAGTGGGGCTATCACATGTTACGCAGACTCCGTGAGGGTCAGATTCGCCATCTCCAGAGACAATTCCAAGAACAGGCTGTCTCTTGAAATGAGCAGTCTGAGACGTGAGGACACGGCTTTGTATTACTGTGTGAAGCCCTGGGATCGGCATGTGTGGAAGGATGCCGGCGACTTCCATCTCTGGGGCCGTAGAACCCTGGCCATTGGCTCCTCAG
>S433|IGHV3-11*05|IGHD5-12*01|IGHJ2*01|50
CAGGTGCAGCCAGTGGAATCTGGGGAAGACCTGGCCAAGCCTGGAGGGTCCCTGAGACTCGCCTGTACAGCCTCTGGATTCCCCTTTAGTGACTACTGTTTGGGCTGGGTCCGCCAGCCTCCAGAGAAGGGGCTAGACTGGGTTTCATACAGTAGTAGTGCTACTAGTTACACCACCTACGCAGACCCTGTGAAGGGCCGACACACTATCTCCAGAAACGACGTCAAGAACTCACTGTATCTGCACATGAACTGCCTCAGAACCGAGGAAACGGCCGTGTCTGACTGTGCGAGAGTCTCGATACTAATTGGGATTTGGTACTTCGATCTCTGGGGCCGTGGCACCCTCGTCACTGTTTCCTCAG
>S434|IGHV2-5*06|IGHD5-12*01|IGHJ6*02|50
CAGATCACCTTGAAGGAATCTGGTCCTACGCTGGTAAAACCCACACAGACGTTCACGCTGACCTGCACCTTCTCTGGATTCTCACTCAACACTGGTGGAGTGTGTGTGGGCTGCATCCGTCAGTCCCCAGGAGAGGCCCTGGACTGGCTTGCACTCATTCAGAAGAATGGTCGAAAGCGCTATGGCCCGTCTCTGAAGAGCAGGCTCACCATCACCAAGGGCGCCTCGAAATACCAGGTGGTCCCTGCAATGACCAACTTGGACCCTCTGGAGACAGACGCATACTACTGTGCCCGCAGCCCGCAGCCATTCAGCGGCTACGACTACTACTACTATGACAAGGGAGTCGGGGGCCTAGGGACCACAGTCACCGTCTCCTCA
>S435|IGHV3-11*03|IGHD4-4*01|IGHJ3*02|50
CAGGTGCAGATGTTGGAGTCTGAGGGAGACTTCAGAAAGCCTGGAGGGTCCCTGAGACTCTCCTGGTCAGCCTCTGAATTCACCTTCCATCACTACTACATAAACTGGACCCGCCAGACTCCAGGGAAGGGGCTGGAATGGCTTTCATCCACTAGTAGGAGTAGAAGTTCCACAAACTGCACAGATTCTATGAAGGGCCGATTGACCATCTCCAGAGACAACCCCAACAACTCACTGTGTCTACACATGAGAAGCCTGAGAGACGCGGACACGGCCGTGTCTGACTGTGCGAGGACGGTCACACGGGGCGCTTGTGACTTCTGGGGCCACGAGACAATGGCCTCCGGCTCTTCAG
>S436|IGHV3-23D*01|IGHD2-21*01|IGHJ1*01|50
GAGGTGTGGGTGTTGGAGTCTGGGGGAGACTTGCTACAGCCTGGGGGGTCCCTGAGACTCTCCTGTGCAGCCTCTAAATTCACCTTTGGCGACTATGCCATGAGGTGGGTCCGCCAGGCTCCAGGAAGGGGGCTGGAGTGGGTCTCAGAAATTTGTGGTATTGGTGCTGACACATTCTACGCAGACTCCACGAAGGGCCAGTTCACCACTCCCAGAGACCATTTCAAGGCTACCCTGTATCTACAAATAAATCGCCTGAGAGCCGACGATACGGCCGTATATTACTCTGCGAAGGATGGTGGTTTCTACTTCGGGGTCCAACAATGGGGCCAGGTCACCCGGGTCACCGTCTCCTTAG
>S437|IGHV4-34*01|IGHD6-25*01|IGHJ2*01|50
CAGGTGCAGGTACAGACGCGGGGCGAAGGACTGTTGAGGCCTGTGGAGAACGTGCCCGTCACCTGCGCTGTCTATGGTGTGTCCTTCAGTACTTACTTTTGGGACTGGATCCGCCAGTCCCCAGAGAAGGGGCTGGAGTGGGTTGGAGAACTCAATCATAGTGGGAGCGGCGAATATAATCCGTCCCTCAAGAGTCGAGTCACCATTTCAATAGACACGGCCAAGAATCAGTTCTCCCTGATTCTGAGCCCTGCGACCGCCGCGGACACGACTGTGTATAATTGTGCGAGAGGCCACGACTGGTCTAGTAGTGACAGATCCTTCGCTCTCTGGGGCCCTGGCACCCTGGTCACTGTCTCCTCAG
>S438|IGHV3-7*02|IGHD2-15*01|IGHJ2*01|50
GAGGTGCAGCTAGTGGCGTCTGGGGGAGACTTGGTCCAGCCTGGGGAGTCCCTAAGACTCTCCTGCGCAGCCTCTGGATTCCCCTTTATCAGTTCTTGGGTACACTGGGTCCGCCAGACTCCAGGGCTAGGGCTGGAGTGGGTGGCCAACATAAAGAAAGCGGGAAGTGAGAGCCACTATGCGGATTCAGTGCAGAGCCGATTCACTGCCTCCAGAGACAACGCCAAGAACTCACTGTATCCGCGACTGAACAGCCTGAGAGCCGAAGACACGGCTGTATATTATTGTGCGACAGGAGGCTATTGCAGTGGTGATAGCTGCTACTCCAGAGACTATTGGCACTTCGATCTCTGGGGCATTGGAACCCTGGTCACTGTCTCCTCAG
>S439|IGHV1-69*01|IGHD3-22*01|IGHJ6*02|50
CAGGTGCGACTGGTGCAGTCGGGGGCTGAGGTTGAGACGCCTGGGTCCTCGATGATTGTCTCCTGCAAGGCCTCTGGAGGCACCTTGAGGACCTTTGCCCTCAGCTGGGTGCGACAGGCCCCTGGACAAGGGCTTGAGTGGGTGGAAGGAATCATCCCTATCTTTGTTACAGAAAATTCTGCACAGAAGTTCCAGGTCAAAGTTACGATTACCGAGGACGACTCCACGAGCACAACCTACATGGAGGTGAGAAGTCTGAGATCTGAGGACACGGCCATACATTGCTGTGCGAGAGGGGATTGCTTTGATAGTAGTGACTATAACTACTACTACAACGGCAAGGACGTCTGGGGCCACGGGGCCACGGTCACCGTCTGCTCA
>S440|IGHV3-11*03|IGHD1-20*01|IGHJ4*02|50
CAGGTGCAACCGTTGAAGTCTGGGAGAGTCTTGGTCAAGACTGAAGGGGCTCTGAGACTCTCCTGTGCAGTCTCTGAATTCACCTTCAGTGGCTACTACATGGGCTGGATCCGCCAGCCTCCAGGGGAGGGGCTGGAGTGGGTCTCGTACGTCAGAAGTCGAATTAGTTACACAAATTGCGCAGAGACCGTGAAGGGCCGAGTCACCCTCTCTAGAGACAACGCCAAGGACTCCTTGTATTGGAAAATGAACAGACTAAGAGCCGAGGACGCGGCCCTCTATTTCTGTGCGAGATTTAATTGCAGATTTGCTGACTATGGGGGCCAGGGAACTCTGGTCACCGTCCCCTCAG
>S441|IGHV3-53*02|IGHD1-26*01|IGHJ6*01|50
GAGGTACAGCTGGTGCAGACTGGAGGAGGCTTGATCCAGCCTGGGGGGTCCCTGAGACTCTCCTCTGCAGCCTCTGGGTTCACCGTCAACTTAAACTACATGACCTGGGTCCGCCAGCCTCCAGAGATGGGACTGGACTGGGTCTCAATTATTGATAGCGGTGGGAGCACATATTGTGCAGACTCCCTGAAGGGCCGATTCACCACTTCCAGAGGCAATTTGAAGAACACGCCATATCTTAAAATGATCCGCCTGAGAGTCGATGACACGGCCCTATGTTACTGTGCGACAGTCTCGTTAATACGTTATAGTGGGAGTCATTACTACTACTATGGTATGGACGTCTGGGGGCATGGGATCACGGTCTCCGTGTCCACAG
>S442|IGHV1-58*01|IGHD5-5*01|IGHJ4*02|50
CAACTACACCTGGTGCGGTCTGGGCCTGAGGTGCAGAACACTGGGACCTCAGTGAAGGCCTCCAGTATGACTTCTGGATTGACCTCTACTGACTCTACTATCCAGGGGATGCGCCAGGCTCGTGGACAACGCCATGAGTGGATGGGATGGATCGCCGTTGGCAGTGTTAACACAAACTTCGCACCGAAGTCCCAGGAAAGAGTTACCATTACCAGGGAGATGTCCACAACCACAGCCAACATACGGCTGAGAGGCCTGAGATCCGAGGACCCGGCCGTGTATCACTGTGCGGCAGATCTCACGGGACAGCTATGGAGACTTCTATATTACTTTGCCTACTGGGGCCAGGGAACCCTGGTCACCGTCCCCTCAG
>S443|IGHV3-74*02|IGHD6-6*01|IGHJ2*01|50
GAGGTGCAGGTGGTGGAGTCTGGGGGAGGCTCAATTCAGCCCGGGGGGTCCCAGAGACTCTCCTGTGCAGCCGCTGAATTCACCTTGAGTGTCTACTGGATCTACTGGGTCCGCCCACCGCCAAAGAAGGGGCTGGTTTGGGTCTCGGGAATTAAAAGTGATGGGGGTGGAACAAGCTACGCGGACTCCGTGAAGAATCGATTCACCATCCCCAGCGACAACGCCACGAACACGCTCTCTCTCCAAATGAAGAGTCTGAGAGCCGAGGACACGCCTGTGTATTACTTTGAAAGAAGATGGAATCCAGTTGAGTCGTACTTCGTTTTCTCGGGCCGTGTCCCCCTGGACTCTGTCTCCTCAG
>S444|IGHV1-3*02|IGHD5-18*01|IGHJ1*01|50
CATGTTCGGCTGGTGCGGTCAGGGGCTGAGGTGAAGACGCCTGGGGCCTCATTGAAGGTTTCCTGCAAACCTGCCAGACACACTTTCACTACTTATTCTATGCAGTGGGTGCGCCAGGGCCCCGGACAAAGGCTTGAGTGGATGGGATTGATCAACGGTGGCACTGATAACACAAGATCTTCACAGGAGTTCCAGGTCAGAGTCACCATTCTCAGGGACACATCCGCGAGCAGCGCCTACATGGAACTGAGAAGCCTGAGATCTGAGGACATGGCTGTTGATTATAGGGCGAGTGAGACTGAATACTGCTTCGGTTCAGGCAAAGGTGAATTCTTCCAGAATTGGGGCCAGGGAACCCTCGTCACCGTCTCCTCAG
>S445|IGHV4-38-2*02|IGHD4-4*01|IGHJ4*02|50
CAGGTGCAACTGCTGGAGTCGGGCCCAGGACTGCAGATGCCTTGGGATACCCTGTCTCTCCTCTGCACTGTCTCTGGCAAGTCCATCATCAGTGGCTACTACTGGGGCTGGATCCGGCTGTCCCCAGGGAAGGGGCTGGAGGGGATTGGGAGTGTCTATCATAGTGGGAGTACCTCTTACAACACGTCACTCAAGAGTCGAGTCACCAGATCAGGGGACACGTCCACGAACCACTTCTCCCTGAAGCTGAGGCTTGTGACTGCCGCAGGCACTATTGTGTCTTACTGTGCGAGAGAGAGTACATCAGCTATACGGCATTTTGACTTTTGGGGCCAGGGAAGCCTGGTCACCGTCTACTCAG
>S446|IGHV3-30-3*03|IGHD3-9*01|IGHJ4*02|50
CAGGTGCACTTGGTGGAGTCTGGGGGAGGCATGGCCCGGCCCGGGAGGTCACTGAGACTCTCCTGTGCAGCCTCTGGACTCACCTTCATTAGCTTTGCCATACATTGGGTCCGCCAGCTTCCAGGCAAGGGGCTGGAGTGGGTGGCAGTTATTTCATATGATGGAAGTCATAAATACAGCACTGACTCCGTGAAGGGCCGATTCACCGTCTCCAGAGGCAACTCCCAGAACACCCTGTATCTGAACATGAACCGCCTGAGAGCTGAAGACACGGCTATGTTCTATTGTGCACGAGACGAGAGGAAACGCGCTAATTTGACTATTAATCGAAACGACTGGGGCCGGGGAATCCTGTTCACCGTCTCCTCAG
>S447|IGHV1-2*05|IGHD6-25*01|IGHJ4*02|50
CAGGTGCACGTAGTGCATTCTGGGGCTAAGGTGAAGAAGGCTGGGGCGTCAGTGAAGGTCTCCGGGAAGGCATCTAGATCCACCTTGACGGCCTGCTATGTCCACTGGGTGCGACAGGCCCCTGGACAAGGGCTTGAGTGGGTGAGACCGATCGGTCCTAACAGTGGTGGCACAAACTATGCACAGAAGCTTCAGGTCGGGGTCACCATGACCAGGGACACGTTCTTCAGAACAGGCAACTTGGAGCTGAGAAGGCTGAGATCTGCAGAACCACTCGTGAATCACCATGCGGGAATGCTCGTAGACTACTTGGACCATTGGGGCCAGGGAAACCTGGCCACCGTCTCCTCAG
>S448|IGHV1-69D*01|IGHD2-21*01|IGHJ3*02|50
CAAGTACAGATGGTGCAGTCTGGGGCTGAGCTGAAGAAGCCTGGGTCCTGGGCGAAAGTCTCCTGCAAGGCTTCTGGAGGCTCCTTCAGGAGTTATGCTATGATGCGGAGGCGACAGGCCCCTGGACCAGGTCTTGAGTGGATGGGAGGGATCATCTCTGTGTTTGGTGCAGCGAACTGCCCACGAAAGCTCCAGGTCAGAGTCACGATTGCCGCGGACGAATCCAGGAGCACAGCCTCCATGGAGATGAGCAGCCTGAAATTTGAGGACTCGGTCGTGTCATTCTCGCCGAGAGAGAATATTGTGGCGGTGATCGGTGCTTTTGACATCTGGGGCCAAGGGACGATGGTCACCGTCTCTCCAG
>S449|IGHV3-53*02|IGHD6-13*01|IGHJ3*01|50
GAGGTGCAGGTGGTGGAGACTGGAGGAGATTTGGTCCAGCCTGAGGGGTCCATGAGACTCTCCTGTGCAGCCTCTGGGTGCACCGTCAGTAGGAACTATATGAGCTGGGTCCGCCAGGCTCCAGAAAAGGGGCTGGAGTGGGTCTCAGTTGTTTCTAGCGCTGGTAACACATACTGTTCAGACTCCATGAAGGGCCGATACACCATCTCTAGAGACACTTTCAGCAAAACGGTAGATCTGCAAGTGAACAGCCTGAGAGGCGACGACACGGCCCTGAACTGCTTTGCGACACCATCAGAAGCTGCTACGAGTCGGCACATGTATTACTTTGATGTCTGGGGCCAAGGGACAATGGTCACCGTCTCCTCAG
>S450|IGHV3-23*01|IGHD1-26*01|IGHJ5*02|50
GAGGGTCAGCTGTTGGAGTCCGGGGGAGGCTTGATACAGCCTGGGGGGTCCCTGAAATTCTCCTGTGCGGCCTCTGGATTGTCGTTTAACAGGTATGCCGTGAACTGGGTCCGCCAGGCCCGAGGGAAGGGGCTGGACTGGGTCTCCGCTTTTAGTGGTTGTGATATTAGAACGTCCTCCGAAGACTCCGTGAAGGGCCGATTCACCATCTCCAGAGACAATTTCAAGAATACTCTGTGTCTGCAAATGAACAGCCTGGCTGCCGAGGACACGGCCATATATTACTCCACCATGGTGGGAGATATCAACCGGTTCGACCCCGGGGGCCAGGGCACCCTGGTCACCGTGTACTCAG
>S451|IGHV4-4*07|IGHD3-10*02|IGHJ2*01|50
CAAGTACAGCTGCAGGACTCGGGCCCAGGACTGGGGAAGACTTTGGAGCCCCTGTCCCTCACACACTCTGTCGCTGGTGGGTCCATTATTAGTTATTATTCGAGCTGGAATCGGCAGCCCGCCGGGAAGGGGCTGGAGTGGATTGGTCATGTCTATACCACTGGGATAAGAGACTGCAACCCTTCCCTCAAGAGTCGAGCCGCCATGTCACTAGACACGGCCAAGAACCAGTTCTCCCTGAAGTTGAACTCTGTGACCGCCGCGGACAAGGCCGTGTGCTTCTGTGCGAGGCCTGTTCGGGGAGTTCCTGTGACTGGCGATCTCTGGGGCCGTGACGCCCTGGTGACTGTCGCCTCAG
>S452|IGHV3-NL1*01|IGHD3-10*01|IGHJ4*03|50
CAGGTGCAGGTGTTGGAGGCTGGGGGAGGCGTGGACCAGCCTTGGGGGTTCCTGAGACTCTCCTGCGCACCGTCTGGATTCACCTTGAGTAGATTTGGCATACACTTGGTCCGCCAGACTCCAGGCAAGGGGCTGGAGTGGGTCTCAGTTCTTTATAGCGGTGGCAGCAGAACACATTATGCAGACTCCGAGAAGGGCCGATTCACCATTTTCAGAGACGCTTCCGCGAACACTCTATTTGAGCAAATGAGTAGCCTGAGAGCTAATGCCACGGCTTTGCTTTTCTGTGCGGAAGGTATTTTTATGGTTGGGGGCTTCTATGGCTATTGGGGCCAAGGGACTCTGGTCACCGTCTCCTCAG
>S453|IGHV3-66*04|IGHD1-26*01|IGHJ4*02|50
GAGGTGCAGCTGGTGGAGCCTGGGGGAGGCCTGGTCCAGCCTGGGGGGGCCCTGAGACTCTCCCCTACAGCCTCTACATTCGCCGTCAGTAGCAATTACATGACCTGGAAACGCCAGCCTCCAGGGAAGGGGCTGGAGTGGGTCTCAACTATTTTTAACCATAGTACCACATACTACGCAGACTCCGTGAAGGTCAGATTCCCCATATCAAGAGACAATTACAGGAACACACTGTGTCTTGAAATGAACAGCCTGAGAGACGAGGACGCGCCTGTATATCACTGTGCGAGACATGCCGTCGGCACGTGGGAACAGGCCCGAGCATCGTACTTTGACAAGTGGGGCCAGGGAGTCCTGGTCACCGTCTCCTCAG
>S454|IGHV4-34*03|IGHD3-16*02|IGHJ3*01|50
CAGGTGCAGCTACAAGAGTGGGGCGCAGGACTCTTGCAGCCTTGGGAGACCCTGTCCCTCAAGTGCGGAGTCTACGGTGGATCCTGCAGTGACTACTACTGGAGCTACATCCGCCAGTCCCCAGGGAAGGGGCTGGAGTGGATTGGGGAAATGGATCACAGTAGTAGAAACAAGTGCAACCCGTCCCTCAAGAGTCGATTCACCATATCAACGGAAACGTCCCCGAAACACTTCGCTCTGAAACTGAGCTCTGTGACCGCCGCGGACCCGGCCGTGTGTTACTGTATTATGGCTACTTTTGGGGGAGTTAGGGGTTTACCGGATTCTTTTGATGTCTGGGGCCAAGGGACAGTGGTCACTGTCTCTTCAG
>S455|IGHV2-70*11|IGHD1-1*01|IGHJ2*01|50
CGGGTCAGCTTGAGGGGGTCTGGTACTGCGGTGATGCAAATCACACAGACCCTCACACTGACCTGCACCTTTTTTGGGTCCTCACTCAGCACTGGGGGAATGTGTTTGATCTGGATCCGACAGTCCCCAGGGAAGGCCCCAGAGCGGCTTACACGCATTGATTGGGAAGATGATATGAACTGCAGCACATCTCTGAAGACCGGGCTCACCATCCCCATGGACCCCTCCATAAGCCTGTTGGTCCCTACAGTGACCAGCGTGGACTCAGTGGACACAGCCTCATATTACTGTGCGCGGATACCACTTGCTGGGGCCTATTGGTGCCTCGATCTCTGGGGCCGCGACACCCTGGTCACTGTCTCCTCAG
>S456|IGHV4-38-2*01|IGHD6-25*01|IGHJ6*01|50
CAGATTAAACTCCAGGAGTGGGGCCCAGGACTGGTCACGCCTTCGGAGACCCTGTTCCTCACCTGCGCTGCCTCTGGTTACTCCATCAGGAGTGGTAACTCCTGGGGCTGGATCCGGCAGCCCCCAGGGGAGGGGCTGGATTGGATTGGGAGGATCTATCATAGTGGGAACACTTACTATCACCCGACCCTCAAGAGTCGCGTCACAATGTCACTAGACACCCCCAAGAAACAATTCGCCCTGAGACTGAGCTCTGTGATCATCCCAGAGACGGCCGTCTATTGCTGGGCGAGAAGCGGAACTCTCCCGTGCTATTTCCACGGTACGGACGTCTGGGGTCAAGGGACCACGGTCACCGTCTCCTCAG
>S457|IGHV2-26*01|IGHD5-5*01|IGHJ6*03|50
CAGGAAAGCTTGAAGGAGTCTGGTCCTGTGCTGTTGAAACCCACAGAGACCCTCACACTGACCTGCACCGCCTCTGGTCTCTCACTCAGCAATTCTAGAGTGGATGTGAGGTGGGCCCGTCTGCCCCCAGGGAAGGCCCTGGAGAGGGTTGCACACATGCTTTGTAATGACGAAATAACCTATAGAACATCTCTGAAGAGCAGGCTCACCATCTCCACGGAAGCCTCCAAAAGCCAGGTGATGCTTACCATGACCAACATGGGCCCTGTGGTCACAGGCCCATGTTGTTGTGCACCAGGGGGGTGGAGACAGTTTTGGTTCAGTTGCTATCACCACTACTACATGGACGTCTGGGTCAGAGGGACCACGGTCACCGTCCCCTCA
>S458|IGHV1-45*01|IGHD3-9*01|IGHJ5*02|50
CAGATACATCTGTTGCCGTCTGGGTCCGAGGGGAAGAGGACTGGGTCCTCAGTGAAGGTTTCCTGCAAGGCGTCCGGATACACCTTCTCCTACCACTACCGGCACTGGGTGCGACAGGCCCCCGGACTAGTGCCTGACTGGATGGCATGGATCACACCTGTCAATCGTAAAACCAATTGCACACAAGAATTCCAGGTCAGAGTCATCATTACTAGGGACAGGTCCATGAACACAGCCTACAGGGAGCTCAGCAGCCTGAAATCTGAGGACACAGGCGTTTATTCCTGTGAAAGAATACGACGCGGGCGGACACACGATAATTTGACTGGTTATGATAAGTGTTTCGACCCCTGGGGCGAGGGAACCCTCGCCACCCTGTCCCCAG
>S459|IGHV3-23D*01|IGHD2-8*02|IGHJ3*02|50
GAGGTGCCGCTGTTGGAGTCTGGGGGAGGGTTGGCAGAGCCTGGAGGGTCCCCGAGACTCTCCTGTGCAGCCTCTGCATTCGCCTTTAGAAGCTATGCCATGAATTGGGTCCGTCAGGCTCCAGGGGAGGGGCTGGATTGGGTCTCAGCTCTTAGTGGTAGTGGCGGTAGAACATACTTCGCAGACTCCCCGAAGGGCCGGATCACCATCTCCAGAGACCACTCCAAGACCACACTGTATCTACAGATAATCAGTCTGAGAACCATGGACGAGGCCGTATATCATTATGCGAAGGAGTTGATTGGTCTGGTGGTATTTTGTATTTTTGATATCTGGGGCCCGGGGACATTGGTCACCGTCGCCTCAG
>S460|IGHV1-24*01|IGHD3-10*02|IGHJ2*01|50
CAGGTCCAGCTGCTACAGTCTGGGGCTGAGATGAAGAAGTCTGGGGCCTCCGTGAAGGTCTCCTGGAAGGCTTCCGGATCTACCCTGGCTGAATTATCCATAAAATGGGTGCGACAGGCTCCTGAAAGAGGGCTTGAGTGGATGGGAACTTTTGATCCTGCAGATGGTGATATATTGTTCGCACAGAAGTTCCAGGTCGGAGTCACCATGACCGAAGACACATCTACACATACAGCCGACATGGACGTAAGATGTCTGAGATCTGAAGAAACGGCCGAATATTACTGTGCAACGGCAAAGTTTGGGACGTTATGGAACTTTAATCTCTGGGGCCGTGGCACCCTGGTCGCTGTCCCCTCAG
>S461|IGHV1-24*01|IGHD3-22*01|IGHJ4*03|50
CAGGTCCACTTGGATCAATCTGGGACTGATATGAAGATGCCTGGGGCCCCACTAAAGGGCTCTTGCAAGGTTTCCGATTACACCCGCACTGAATTATCCATGCACGGGCTGCGACAGGCTCCTGGAAGAGGGCTTGAGAGGATGGGAGGTTTTGATCCTGAAGATGGTGAAACAATCTGCGCACAGAGGTTCCAGGACAGAGTCACCATGACCGACGACACACCTGCAGACAGAGTCTTCATGCAACTGCGCAGCCTGAGATGTGAGGACACGGCCGTGTATTACTCTGCAATACAGAGGAACTACTGTGATAGTATTGGTTGTTACGGACGGGCCGAGGATAACTATTGGGGCCACGGGACCCGGGTCACCGTGTCCTCAG
>S462|IGHV3-64D*06|IGHD6-25*01|IGHJ6*03|50
GAAGTGCAGCTGGTGGAGTCGGGGGGAGGCTTGGTCCAGCCTGGGGGGTCCCTGAGACTTTCCTGTCTAGCCTCTGGATTCAGTTTCTGTAGCTTTGCGATGCACTGGGTCCGCCTGGCTCCAGGAAAGGAAGTGGAATATGTTTCAGATATTGGTAGTGGAGGGGGTACCACATACTCTGCAGACTCCCTGAAGAGCCGATTCACCATCTCCAGAGACAGTCCGAAGAACACGCTGTATACTCAAGTGAGCAGTCTGAGAACTGCGGACACGCCTGTGCATCATTGTTTGGAAGGCGCACCGCGGTGGTTTAGATATTACTCCTACTACTGCTATTGGGACGTCTGGGGCACAGAGACCCCGGTCACCGTCTCCTCA
>S463|IGHV3-33*05|IGHD4-17*01|IGHJ2*01|50
CAGGTCCAATTGGTGGAATCTGGGGAAGGCGGCGTCCAGCCGGGCACGCCCCTAAAACTCTCCTGTCCAGTGTCTGGATTCACCTCCAATAGTTTTGGCCTGCCCTGGGTCCGCCAGGCTCCAGGCACGGGGCTGAAGTGGGCGGCACTTATTTCATATAATGGAATTAGTGAATACTCTACAGACTCCGTGAAGGGCCGACTCACCATCTCCAGAGACACTTGCAGGGACACACTTTATCCGAAAATGATCAGCCTGAGAGCCGATGACACGTCTATGTATTCCTTTGCGAGAGACGACGGTGGTCGTGTCTGGGGCCGTGGAACCCTGGTCACTGTCTCCTCAG
>S464|IGHV3-9*01|IGHD5-18*01|IGHJ6*04|50
GAAGTGCTCTTGGTGCAGTCTGGGAGAAGCTGGTTACAGCCTGGCAGGTGCCTGAGACTCTGCTGTGCAGCCTCTGGATTCACCTTTGATGATTCTGCCGTGCACTGGGTCCGACAAGGTCCAGGGAAGGGCCTGAAGTGGGTCTCAGGTATCAGTTGGATTAGTGGTAGAGTGGGCTATGTGGACTCTGTGAAGGACCGATTCACCATCTCCAGAGACAACGCCAAGAATTCCCTGTATCTGAAACTGAACAGTCTCAGATTTGAGGACACGACCTCGAATTCTTGTGAGACAGATTTACAGTTCTGGTTACATCATTATTACTTCTCTTACTATAAAGGCGTCCGGGTCAAAGGGATCACGGTCACCGTCTCCTCAG
>S465|IGHV3-48*02|IGHD3-10*01|IGHJ5*02|50
GAGGTGCAGGGGGTGGAGACCAGGGGAGACTTGGAACAGCCTGGGGGGTCCCTGAGACTCTCGTATGCAGACTCTGGATTCACCTTCAATAGCTATAGAAGGAAGTGGATTCGCCCGGCTCCAGGGAAGGGCCTGGAGTGGGTTTCACACCTTGATAACAGTAGAAGTACCATGTACTGCGCAGACTCTGTGAGGGGCCGATTCTCCATCTCCAGCCACAATGCCAAGATCTCACTGTATTGGCAAAGGAACAGCCTGAGAGCCGAGGACACGACTGTCTACTTCTATGACCGAGACGGTGGATTATTGTGGTTCGGGGAGTTATGTACAGGGAACCCCTGGGGCCAGGGAATCCTGGTCACCGTCTCCTCAG
>S466|IGHV3-64*05|IGHD5-12*01|IGHJ2*01|50
GAGGTGCAGCCCGTGGAGTCTGGGAGAGCCTTGGTCCAGCCTGGGGGGTCCCTGAGACTCTCCTGTTCAGCCTCTGGATTCACCTTCATTAGATGTGCTGTGCACGGGGTCCGCCAGGCTCCAGGGAAGGGACTGGAGTGTGTTTCACCTATTGGTAGTACGGGGGCTATTACACACTATGCAGACTCAGTGAAGGTCAGATTAATCCCCTCCAGGGACAATTACAAGAATACCCAGCATGTCCAAATTCGCTGTCTACGACCTGAGGACACGGCTGTCTACTCCTGTGTGAAAGTTTTGTCTACGGATCTCCTGGCCGCCTCTGGGGCCGTGGCGCCCTGGTCTCTGTCTCCTGAG
>S467|IGHV4-39*03|IGHD5-5*01|IGHJ1*01|50
CAGCTGCAGCTGCAGGAGTGGGACCCAGGACAGATGAGGCGTTCGGAGACCCTGCCCCTCACGTGCACTGTCTCTGATGTCTCCGTCAGAATTAATCGTCACTGTTGGGACTGGATCCGCCAGTCCCCAGGGAAGGGACTGGAATGGATTGGGACAATCTATTATAGTGGCAGAACCTCCTACAATCCGTCCCTCAAGCGCCCAGCCACCATAGCCGTGGACACGTCCCAGAACCAGTTCTCCCTGAAGCTGAATTCTGTGACCGCCACAGACAGGGCCGTGTATTACTGCGAACTACATCTCTGGTTTGGTGAATCCTCCCCGAACTGGGGCCAGGTCACCCTGGTCACTGTCTCCTCAG
>S468|IGHV3-13*05|IGHD3-22*01|IGHJ5*01|50
GAAGTGCAGCTGGTGGAGGCGGGGGGAGGGTCGGAACAGCCTGGGGGGTCCCTGAGACTCTCCTGTGCAGCCTCGGAACTCACCTTCAGAGACTACGACACCCACTGGGTCCGCCACACTACAGGAAAAGGTCTGGAATGGGTCTCAGCTATAGGTACTAGTGGAGATCCATACTCTCCAGGCTCCGTGGAGGGCCCATTCACCCTCTCCAGAGGAAATGCCAAGACTTCCTTGTGTCCTCAAATGGACAAGTTGAGAACCGGCGTCACGCCTGTTCATTACTGTGCAAGGGCGTGGACCTATAGCGTGACTCATACTATGATAGTGGCGGGGTACAACTGGTTCGACTCCGGGGGCCGAGGAACCCTCGTCACCGTCTCCCCAG
>S469|IGHV1-2*02|IGHD5-5*01|IGHJ2*01|50
CAGGTGCAGGTGGTGCAGCCTGGGGCTGAGGTGACGAAGCCTGGGGCCTCGGTGAAGGTCTCCTGCAAGGCTTTCGGATACACCTTCACCGGCCACTTTAGGAACTGGGTGCGACAGGCCCCTGGACAAGGCCTTGGGAGAATGAGATGGATCAACCCTGATGGCGGTGGCACGAACTACGCACAGATGTCTAAGGTTAGGGTCACCATGACCAGGGACACGTCCACCAGCACAGTCTACATGGACCTGAGAGGGCTGAGATGTGACGACACCGCCATACATTCCTCTGCGAGTGGCCTTCACAACAAAGAATACTTCCATCTCTGGGGCCGTGGAACGTTGGTCACTGTCTCTTCAG
>S470|IGHV1-69D*01|IGHD1-1*01|IGHJ5*02|50
CAGATGCAGCTTGTTGAGTCTGGGGCTGATCTGAAGAAGCCTGGGTCCTCGGTGAAGGTCTCCTTAAAGGCTTCTGGAGGCTTCTTTAGAAGCTACGCCATCAACTGGGTGCGACAGGCCCCGGGACAGAGACTTGAGTGGATGGGACGAATCATCCCCCTCCCTCCTAGTGCAATCTACGCACAGACGTTCCCGGGTAGAGTCACGATTATCGCGGACGAATCCACGAGCACAGCCAACACGAAGGTGTGGACCCTGAAATGTGAGGACACGGCCGTGCATTACTGTGCGACAGGTGAAAGAGAACGCAACTGGTTCGACCCCTGGGGCCAGGAAGGCCTGGTCACCGTCTCCTCAG
>S471|IGHV5-51*01|IGHD1-26*01|IGHJ5*02|50
GAGTTGCAGGTGGGTCAGTCTGGAGAAAAGGTGAAGGAGTCCGGGGAGTCTCTGAACATCTCTTATAAGGGCTCTGGATACAGCTCTACCAGCTACTGGATCGGCTGGGTGCGCCAGAAGTCCGGGAAAGGCCTGGAGTGGAAGGGAATCATCTTTCCTGGCGGCTCTGCTATCAGACACAGCCCCTCCTTTCAGGGCCAGGTCTCCGTCTCAGCCTACAAGCCAAGAAACATCGCCTATCTGCAGTGGAGAAGCCTGAAGACCTCGGACACCGCCAAGTATTACTCTGCGAGCGGCGAATGGGAGCTCCTACACAATTGGTCCGACCCCTGGGGCCCGGGAAGCCTGATCACCGTCTCTTCAG
>S472|IGHV1-69D*01|IGHD3-16*01|IGHJ3*02|50
CAACTACAGCTGGAGCAGTCTGGGGCTGAGGTGAAGAGGCCTGGGTCATCGGTGGAGGTCTCCTGCATGGCTTCTGGAGGCACCTTAAAATGCTATGCCATCACCTGGGTGCGACAGGCCCCTGGACAAGGGCTTGAGTGGATGGGAGGGATCATCCCTATGTTTGGTATATCAAATTACCCACAGAAGATCCGGGCCAGAGTCACGATTACCGCGGACGAATCCACGGCAACAGCCTTTAGGGAGTTGAGAAGGCTGAGATCTGAGGACACGGCCGTGGATTTGTGTGCGACTGACACATGGGACGAATATGTTTGGGGAAGTTATGTTTATACCGCTAATTTTGATATCCGGGGACAAGGGTCAAAGGTAACCTTCTCCTCAG
>S473|IGHV3-11*03|IGHD4-4*01|IGHJ2*01|50
CAGCTGCATCTGTTGGAGTCTGGGGGAGACTTGGCCAAGTCTGAAGGGTGCCTGAGACTCCCCTGTGCAGCCTCTGGATTCCCCTTGTGTGACTTCTACATGGGCTGGATCCGCCAGACTCCAGAGAAGGGGCTGGAGTGGGCTTTATACATGACTGATGATAATAGTTGCACAAACTCCACAGACCCTGTGAATGGCCTATTCATCATCTGCAGAGACAACGCCAAGAACTCACTGTGTCTAAAAATGAACAGTCTGAGAGTCGAGGCCACGGCCGTCTCTGACTGTGCGCGAAAGGGACTAGCTACGGACTATCTCGATCTCTGGGGCCGTGACACCCTGGTCATTGCCTCCTCAG
>S474|IGHV4-4*08|IGHD6-25*01|IGHJ6*04|50
CAAGTGCAGGTGCAGGAGTCGGGCCCAAGACTGGTGAAACCTTCGGAGACCCTGTCCCTCGCCTGCGCTGTCTGTGGTGCCTCCATCAGGAGTTACTACTGGAGTTGGATCCGGAACCCCCCAGGGGAGGGACTAGAGTGGATTGGGACCATTTATACCAGTGGGAGCACCAATAATAACACCTCCTTCACGAGTCGAGTCACCATATACTTAGACACGTCCAAGAACCACTTTTCCCTGAAACTGAGCTCTTTGACCGCCACAGGCACGGCCATGTCCTATTGTGCGAGAGAAGGCATCATAGAAGCGGCTACGGGCCCTCACAGTCCCCCCGGTACGGACGACTGGGGCAAAGGGACCTCGGTCACCGTCTCCCCAG
>S475|IGHV3-33*01|IGHD6-19*01|IGHJ6*02|50
CAGGTGCAATTGGAGAAGTCTGGCAGAGGCGTGGTGCAGCGTGGGACGCCCCTGAGACTCTCCTGTGCAGAGTCTGGATTCACCTTGACAAGTTATGGCTTCCATTGGGTCCGCGAGACTCCAGGCAAGGGGCTTGAGCGGAGGGCAGTTATTTGGTTTGATGGAAGTAGTAAATACTATGCAGACTCCGTGAAGGGCCGATTCACCATCCCCGGAGACAGTTCCAAGAAGCCGCTGTTTGTGCAGATGAACAGCCTGAGAGTCGAGGACACGGCTGTCTATTACTGTGCGAGAGGCGTATGCAGTGAATGGTTCTATTGCTACTCCGATAGGGACGTCTGGGCCCCGGGGACCACGGTCACCGTCTCCTCA
>S476|IGHV2-70*12|IGHD6-19*01|IGHJ4*03|50
CAGATCACCGGGAAGGAGTCTGGTCCTGCGCTGGGGACACCCACACAGACCCTCACATTGACCTGCACCTGCTCTGGGTTGTCACTCAGAACTAGTGGAGTGTGTGTGCTCGGGGTCCGTCAGCCCCCAGGCAGGGCCCTGGAATGCCTTTCACTCGTTGGTTGGGGTGATGAGACACCCTACGGCACATCTCTGAAGACCAGGCTCAGCATCGCCAAGGACTCCTCCATAAAGCAGGGGGTCCCTATAGTGACCTACAGGGACCCTGTGGACTCAGCCACATTTTACTGTGCACCCAGAAAGTCGCCCGGTCGGCATAACATTACCGCGACCGACTACTGGGGCCAGGGGACCCTGGTCACCGTCTCCTCAG
>S477|IGHV4-28*06|IGHD7-27*01|IGHJ1*01|50
CAGATGCTGTTACAGGAGTCGGGCCCAGGACTGGTGAAGACTTCGGACACCCTGTCCTTCACCTGCGGTGTCTCTGCTGACTCCGTCAGCATCAGTAACTGGCGGGCCTGGATCCGGCAGGCCCCAGGGAAGGGATTGGTGTGGATTGGAGACATATATCATGGGGGTAGAATCAACTACGACCCGTCCCTCAAGAGTCACGACACCATGTCAGTAGACACGTGCACAGACCACTTCTCCCCGAAGGAGAGGGCTTTGACCGCCTTGGACACGGCCCTGGGTTTCTGTGCGAGAGATGGACCCTACTTCCAGAACTGGGGCCAGGTCACCCGGGTCACCGTCTCCTCAG
>S478|IGHV1-69D*01|IGHD2-21*01|IGHJ3*01|50
CAGGTGCAGTTGGTGCAGTCTGGGGGTGAGGAGAAGAAGCCGGGGTCCTCGGTGAAGGTCTCCTGCGCGGCCTCTGGCGGCATGTTCAACAGCTATGCCATCAGCTGGGTGCGACAGCCCCCTGGACAAGGACTTGCGCGTCTGGGAGTAATAATCCCTATCTTTGGTACTGTAAATTACTCACAGAAGTTTCAGGGCAGAGTCGTGATGGCCGCGGACGCATCTACGAGAACAGCCTACGCCGAACTGAGAAGCCTGAGATCTGAAGACACGGCCGTGAATTACCGTGCGAGAGCGAATGTGGTGGTGTTTGCTATTAATAGTTTTGATGTCTGGGGCCAACGGACAATGGTCATCGTCTCTTCAG
>S479|IGHV1-8*02|IGHD4-4*01|IGHJ3*01|50
CAGGTGCAGCTGGTGCAATCTGGGGCTGAAGTGCAAATGCCTGGGGCCTCAGTTGAGGTCCCCTGCAAGACTTCTGGACACACCTCCACCGGCTATGTTATCAAATGGGACTGCCAGGCCATTGGACCCGGCCCTGAGGGGGTGGGATGGATGATCCCGAACAGTGGAAACACAGACTATGCGCAGAAGTTGCAGGGAAGAGTCACCAAGGCCGGGAACACGTCCATAAACACAGCGTCCATGGAGATGAGTAGCCTGAGATTTGATGACACGGCCGTGTCTTGCTTTGCGGGAGGTGACGGGCCTGAGGTGTCTCTTGATGTCTGGGGCCGAGGGACAACGGTCACCGTCTCTTCAG
>S480|IGHV4-31*02|IGHD6-19*01|IGHJ5*01|50
CAGGTGCAGCTGCAGGAATCGGGCCCAGGACTGGTGAAGCCCTCAGAGACCCTGTCACTCGCCCCTCCTGTCTCTGGTGCCTCCATGAGCAGTGGTGGTTATACCCGGACGTGGATCCGCCAAAATCCAGGGAAGGGCCGGGACTGGATTGGTCACATCTCTGACAGTGGGAGCACCTACTACATACCGTCCTTCAAGAGTCGAGTTACCATCTCAGTGGACACGTGTAAGAAACAGTTATCCCTGAAGTTGAGATCTTTGACTGCCACGGACACGGCCATCTCTTACTGTGCGAGAGAGGGGAAGGTGGTGGCTGGTACTATAACCTGGTTCGACTACTGGGGTCAAGGAACCCTGGTCACCGTCTCCTCAG
>S481|IGHV3-23D*01|IGHD6-25*01|IGHJ1*01|50
GAAGTGCAGTTGTCGGAGTCTGGGGGAGGCTTGGTGCAGCCTGGGGGCTTTCTGAGACTCTCCTGTGCAGCCGCTGCATTCACCTTTGGGAGTTACGCCATGAGCTGGGCCCGCCAGGCTCCAGGTAGGGGGCTGGAGTGGGTCTCAGCTACTAGTGGTACTAGTGGTGGAACAAACAAGGCAGACTCCGTGAAGGGCCAGTTCACCGTCTCCAGAGACAATTCCACGAGAACGTTGTATGTGCAGGTGAACAGCCTGAGAGACGAGGACACGGCCCTATGTCTCTCTGCTAAGGATCGGCTATACGCCCCTGACTGCTTCCATCATGGGGGCCAGGTCACCCTGGTCACCGTCTCCTCAG
>S482|IGHV4-39*01|IGHD2-8*02|IGHJ4*03|50
CAGCCACAGCTGCAGGAGTCGGGCCCAGGACTGGTGAAGCCTTCGGAAACCCTGCCCCTCACCCCCACTGTCTCGGGTGACTCCTCCAGCAATAGAAGTTATTACTGGGGCTGGATCCACCAGCCCCCGGGGAAGGGGCTGGAGTGGATCGGGAATTTCTGTTATAGTGGCAGCACCAACTCCAGCGTGTCCCTCAAGAGTCGAGTCACCATATCAGTCGACACGTCTAAGAAACAGTTCTCCCTGAGGCTGGGCCCTGTGACCGCCGCAGAAACGGCTTTATGCTACTGGGCGAGACGCGGATACTCTACTCATCGTGTATGCTTTACTGACTACTGGGGCCAGGGGACCCTGCTCACCGGCTCCTCAG
>S483|IGHV2-26*01|IGHD7-27*01|IGHJ4*02|50
CAGGTCACGTTGAAGGAGTCTGGTCCTGTGCTGATGGATCCCACGGAGGCCCTCACACTGACCTGCACCGTCTCTGGGTTCTCACTCAGCAATACTCGAATGGGTGTGAATTGGACCCGTCCCTCCCCAGGGAAGGCCCTGGAGTGGCTTTCGCACGTTTTTTCGAATGACGAAACATGGTACAGAACATCTCTGGAGAGCATGCCCTCCATCTCCAAGAACCCCTCCAAAAGCCAGGTGGTCCTAACCATGACCACTATGCCCCCTGGAGAAAGTGCCACATTCGACTGTGCACGGATTTTGATAAGGAGCGGGCCGCAGGCTGACTACTGGGGCCAGGGAAACTTGGTCACCGTCTCTTCAG
>S484|IGHV1-45*01|IGHD2-8*01|IGHJ3*02|50
CAGATACATCTTATCCAGTCTGGGGCTGAGATGAAGCAGACTGGGTCCTCAGTGATGGCTTTTTCCAAGACTTCCGGACACACCTTCACATACCGCTACCTGCGCTGTGTGCGACAGGCCCCCGGACAAGCGCCTGAGAGAAGGGGATGGATCCCACCTTTGAATGGTAACACCAATTGCGCACAGAAATTACAGGACAGAGTCGCCATTACTGGAGACAGGTCTATGAGAACAGCCTACAGTGAGGGGACAAGCCCGAGATCTGAAGACACAGCCATGTATTACTATGCAAGATTTTTTTCTGATGGTGGATACTACTCCTGGACGATGTGGGGCCAAGGGACAATGGTCACCGTCTCTCCAG
>S485|IGHV1-45*01|IGHD1-1*01|IGHJ5*02|50
CAGATGCAATTGGCGCAGTCTGGGGCTGGGGGGAAGAAGACTGGGCCCTCAGAGAACATTTGCTGGAACGCTTCCGTCTACCCTTTCACCTTCCGATACTTACACCCGGCGCGACAGGCCCCCGGACAAGAACTTGAGTGGAGGGCCTGGATCACACCTTTCACTGGGAACACCAACTACGCACATCAGTTCCAGGACAGAGTCAGCATGACTAGGGACAGGCCCTTGAGCACAGCCTACATGGAGTTGAGCGGCCTGAGATCTGAGGACAAAGCCATCTATTACTGTGCAAGAGTACAACTGGATCGAACTCCCTCCAACTGCTTCGACCCCTGGGGCCAGGAAGCCCTGGTCAGCGTCTTCTTAG
>S486|IGHV1-69*06|IGHD2-8*01|IGHJ2*01|50
CAGGTGCAGTTGGTCCAGTCTGGAGCTGAGGTGGAGAACCCTGGGTCCTCGGTGAAGGTCTCCTGCAAGGCTTCTGGAGGCACCTTAAGCAGGTATATTATCAGATGGGTGCGGCGGGCCCCGGGACAAGGACTTGAGTGGAAGGGAGAGATCGTCCCTCTCCTTATTACAGACAACTACACACGGACATTCCAGGCCAGAGTCACCATCACCGCGGACAAATCCACGAGTACAGTTTACATGACGTTGAGCAGCCTGAGATCTGAAGACACGGCCATGTCTTACTGTGCGAGAGATCCCGGCCTTGCTTACTATATTAATGGTGAATGCTATACGCTCTGGAACTTCGATCTCTGGGGACGTGGAACCCGGGTCACTGTCTCCTCAG
>S487|IGHV3-72*01|IGHD6-19*01|IGHJ3*01|50
GAAATTCAGCTGGTGGAGTCTGGGGGAGGCCTGGTCCAGCCCGGAGGTTATCTGAGACTCTCCTGTACAATCTTTGGATTCACCCTCAGTGACCACAACAGGGACTGGGTCCGCCTGGCTCCAGGGGAGGGGATAGAGTGGTTCGGCCGTACTAAAAATGATGCTAACACCTACACCACAGAATATGGCCCGTCTGTGAAAGGCAGATTGATCATCTCAAGAGATGATTTAAAGAACTCACTGTATCTTCACATGAACCGCCTGAGAACCGAGGACGCGGCCGTACATTCCTGTTTGGCAGTGGCTGCTGTTGAGGTCTGGGGCCAAGGGACGAGGGTCACCGTCTCCCCAG
>S488|IGHV4-31*03|IGHD5-12*01|IGHJ3*02|50
CAGACGCAGCTGCAGGAGTCGGGCTCAGGACTGTTGAAGTCTTCACAGACCCCGTCCCTCACCTGCTCTGTCTCTCGCGGCTCCGTCCGCAGTGGTGGTTATTACTGCAACTGGGTCCGCCAACACCCAGGGAAGGGCCTGGAGTGGGTTGGGGGCATCTATTACAGTGGAAGCACTCGCTGCCACTCGTCCCTCAAGAGTCGAAATACCATATCAGTAGACACAGCTAAACTGCAGTTATCCCTTGATCGGAACTCTGTGACTGCCGCGGACACGGCCGTGAATTACTGTGCGAGAGAGTGTTTGGATTTAGTGCCTGTCATTGGATTTGATATCTGGGGCCAAGGGACAATGGCCACCGTCTCCTCAG
>S489|IGHV1-45*01|IGHD5-18*01|IGHJ4*02|50
CAGATGCAGCTATTGCAGTCTGGGCCTGAGGGGAAGAAGACTGGGTCCTCAGTGAAGGTTTACTGCAAGACTTCGGGATCCGCCTTCACATATCGCTACCTGCACTGGGTCCGGCAGGCCCCCGGACCCGCGCTTGACAGGATGGGAAGGATCACACCTTTCTCTGGCAATACCAATTTCACACGGAAATTGCAGGACAGAGTCACCATTACTAGAGACAGGTCTTTAAGAACAGCGTACATGGAACTGAAAAGCCTGAGATCTGAAGAAACAGCCATGTGTGTCTATGCACGAATCGGTCTCTTTGGTTGCCCCTCACCGTCTGACTGCCGGGGCCAGGACACCCTGGTCACCGTCTCCTCAG
>S490|IGHV1-69-2*01|IGHD5-12*01|IGHJ6*03|50
GAGGTCCAGGTGGTACAGTGTGGGTCTGAGGTGAAGAGGCCTGGGACTACGGTGAACTTCTCCTGCCAGGTTTCCGGAAACAATTTCACCGACTCCTACGTGCACTGGATACAACAGGCCCCTGGAAAAGGGCTTGCGCGGATGGGGCTTGTGGATCCTGAAGATTGTGAAACACGATACGAAGAGCAATTGCAGGGCAGAGTCACCATAACCGCGGACACGTCTGCAGACACCGCCTACATGGAGTTGAGCAGACTAAGAACTGAGGACACGGCCGTGTATTGCTACGGAACAGGATTTAGTGCCCATGATGCACGTGACTTCTACTACTACTACAGGGTCATCTGGGTCAAAGAGACCTCGGTCACCGTCTCCTCA
>S491|IGHV1-46*02|IGHD1-7*01|IGHJ6*02|50
CAGATGCAGCTGGTGCAGTCTGGGCCTGAGGTGCAGAAGCCTGGGGCCTCAGTGAAGGTTACCTGGCAGACATCTGGACACACCTTCAATTCCTCTTATGTGCACTGTGTGCGACAGGCCCCTGGACAAGGGTTTGAGAGGATGGGATTAGTCGACCCCAGTGGTGGTAGCACAATCTTCTCACGGAAGTTCCAGGTCAGAGTCAGCATGACCAGGGACACGTCCACGAGAACAGTATACATCAAGCTGAACAGCCTAAAATCTGAGGACACGACCGTGGATTGTTGTGCGAGAGAATTGCTTACTGGGGGTCGCATGGGTAGGGGCGTCTGGGGCCAAGAGACCAAGGCCTCCGCCTCCTCA
>S492|IGHV1-46*02|IGHD2-15*01|IGHJ5*01|50
CATGTGCAGCTGGTGCAGCCGGGGCCTGAAGTGAAGAAGCCTGGGGCCTCAGTGAAGGCTTCCTTCAGGGCTTCTGGAGACATGTTTAAGAGTTATTATCTGCACTGGGTGCGACAGGCCCCTGGACATGGGCTTGAGTGGATGGGAATAATCAAACCTAGTGGTCCTCGCACAAATTATGCACTGAAGTTCCAGGGCAGAGCCATCACGACCAGGGGAACGCCCCCGAGCAGAGTCTACATGGATCTGGACAGCCTGAGATTTGGGGACCCGGCCGTGCACTGCTGTGCGAGAGAATGTAGTGGTGGTAACTGTATCTGCTTCCCGTGGTTCGACTCCTGGGGCCTAGGAACCCTGCTCACCGTCTCCTCAG
>S493|IGHV5-10-1*01|IGHD5-5*01|IGHJ5*01|50
GACGTGCAGGTGGTGCAGTTTGGGTCCGAGGTGAGAAAGGCCGGGGAGTCTCTGAGGATCTCCTGTAAGGGTTCTGGCAGTGACTTTACGAGATATTGGATCAGGTGGGTGCGCCAGACGCCCGGGAAAGGCCTGGTGTGGATGGGGAGGGTTGACCCTAGTGACTCTTATACCAACTACAGGCCGTCCTTCCACGGCCCCGTCACCCTCTCAGCTGACAAGTCCATCAGAAATGCCCATCTGCAGTGGAGCAGCCTGAAGGCCTCGGACACCGCCATTTCTTACAGCGGGCGTGTGCCTCGGAGTGGATACAACTATGGCAAGGGGCTCGCCTCCTGGGGCCAAGGAGACCCGGTCGTCGTCTCCCCAG
>S494|IGHV3-64D*06|IGHD7-27*01|IGHJ4*02|50
GAGATGCAACTGGTAGAGTCTGGGGGAGGATTAGTCCAGCCGGGGGTGTCCCTGAGACTCTCCTGTTCACCCTCTGGATCCATCTTCAGTGGAAATCCTGCGCTCTGGGTCCGCCAGGCTCTAGGAGAGAGACTGGACTATCTCTCAGCTATGAGTAATAATAGGGGAACTCCATCCTACGCGGACCCCGTGAAGGTCAGATGCACCACCTCCAGAGACAATTCCAAGAACACGCTGTATCCTCAAACGACCAGTCTGAGAAGTGAGGACACGCCTGTGTGTTGCTGCGTGAATTTAACTGGGGACTACTGGGGCCAGGGAACCCTGGTCACCTGCTCCTCAG
>S495|IGHV3-21*01|IGHD1-7*01|IGHJ1*01|50
GAGGTGCAGCAGGCGGCGTCTGGGGGAGGCCGGGTCAAGCCTGGGGGGCCCCTGGGACTCCCCTCTGCAGCCTCTAGATTCACCTTCAGGAGATTCAGCAGGAACTGGGTCCGCCAGGCTCCAGTGAAGGGTCTGGAGTGGGTCTCATCCGTTCACAATAGGAGTGATTACATATACTATGCAGACTCAGGGAGGGGCCGATTCATCATCTCCAGAGACCATGCCACGAACTCATTATATCTGAGAATGCGTAGCCTGAGAGTCGAGGACGCGGCTGTGTTTTGCTGTGCGAGACACTGCAAGTGGAAGTTTGCGTCAGGATACTTCCAGCACGGGGGCCAGGACACCCTGGTCACCGTCTCCTCAG
>S496|IGHV3-30-3*03|IGHD1-7*01|IGHJ2*01|50
CAGATGCTACAGGGGGAATCTGGGGGAGGCGCGGTCCAGCCTGGAAGGTCCCTGAGACTCCCCTGTGCAGCCTCTGGACTCACGTTCAGTAGTTATGTTATGCACTGGGTCCGTCGGTCTCCAGGCACGGGCCTGGAATGGGTGGCACTTCCATCCTTTGATGGCACTAATGAATACTACACCGGCTCTGTGAAGGGGCGATCCTCCATCTCCAGTGACAATTCCAAGAACACACTGTACCTGGAAATGAAAACCCTGATAGTTGAGGACTCGGCTGTGTATAACAGTGCGAGAGCTGTGGGCTGCTGGTGCGGCGGGTCCTTCGATCTGTGGGGCCGTGGCACCCTGGTCACTGTCTCCTCAG
>S497|IGHV3-21*02|IGHD6-13*01|IGHJ2*01|50
GAGGTGCAACTGGCGGAGTCTGGGGGAGGCCTGGTCAAGTCTGGGGGGTCCCTGAGACTCGACTCTGCAGCCTCTGGATTCACTTTCAGTGGATATAGAATGAATTGTGTCTGCCAGGCTCCAGGCGAGGGGCTTGAGTGGATCTCATCCGTCAACAATGATGTTCTTTACATCTATTGCAGAGACTCAGTGCAGGGCCCATTCACCATCTCCAGAGACAACGCCACGGACTCACTGTTTCTGCAAACTTACAGCCTGAGAGCCGAGGACACGGCTGTGTTGTACTGTGCGAGAGATCTCACTGGCAGAAGGTGGCATCCCTTCTTCAGGGGCCGTGGAACCCTGGTCACTGTCTCTTCAG
>S498|IGHV5-51*04|IGHD1-7*01|IGHJ1*01|50
GAGGTGCTGTTGGTGCAGCCTGGAGATGAGGCGAAAAAGCCGGGAGAGTCTCTGAGGATCTACTTTAGGGACTCGGGATACAATTTACCCAGCTACTGGATCGCCTGGGTGCGCCAAATGGCCGGGAAAGGCCTGGCGTGGGTGGTGATCATTTATCCGGGTGACTCTCATACCAGATACAGTCCGTCCTTCCAAGGACAGGCCGCGATCTCAGGCGATAAGTCCATCCACACCGCCTACCTACAGTGGAGCAGCCTAAAGGCCTCGGACACCGCCATCTGTTACTGTGCGCGATGTCTAGGTCAGTTAGGGTCGGCGGGACCATACCTCCAGGACTGGGGCCAGGTCACCCGGGTCACCGGCTCCTCAG
>S499|IGHV4-39*02|IGHD6-6*01|IGHJ1*01|50
CAAGTGCAGATCCAGGCCTCGGGCCCCAGACTGGTGAAGCCTTCGAGGGCCCTGTCCCTCGCCTACACTGTCTCTGGTGGCTCCATCAGCGTTAGTAGTGACTATTGGGGCTGGATCGGCCAGACCCCAGGGAAGGGGCTGGACTGGATTGGGAATTTTTATTATACTGAGAGAACCAACTACAAGTCGTCCCTCAAGAGTCGAGTCACCATATCCGGAGACACGTCGAAGAACCACTTCTCCCTGAAGTTGAGTTCTGTGCCCGTCGGAGGCACGACCGTGTGTTCCTGTGCGAGAGTCGAGTATAACAGGTCCCCTGATTACTTCGACCCCTGGGGCCAGGTCACCCTGGTCACCGTCTCCCCAG
>S500|IGHV1-46*03|IGHD2-15*01|IGHJ5*02|50
CACGTGCAGGTTGTGCAGACTGGGTCTGAGGTGAAGAAGCCTGGGGCCTCAGTGAAGATTTACTGCAAGGCATCTGGAAACACCTCCTCCAGGCATTGTTTGCACTGGGTGCGACAGGCCCCTGGAGATGGGCTTGAATGGCTGGGAATGAGCAGCCCTCGTGGTGGTAACACAAGCTGTGCACAGAAATTCCAGGTCAGAGTCGCCATGACCCGGGAGACGTCCACGAGCGCTGCCTATATGGACCTGCGCAGCCTGAGATATGACGACACGGCCGTTCATTACCGAACTAATAGTGGTGCTAGGTGCGAAGCCTGGTTTGGCCCCTGGGGCCAGGGAACCCTGGTCACCGTCCCCTCAG
>S501|IGHV3-7*02|IGHD6-25*01|IGHJ5*02|50
GAGGTGCACTTGGTGGAGTCTGGGGGAGACTTGCTCCAGTCTGGGGGGTCCCCGAGACTCTCCTGTGCAGTCTGTGGATTCACCTTTATTAGTTATTGCATAAGCTGGGTCCGCCAGGCTCCAGGGAAAGGGCTGGAGTGGGTGGCCAAGATCAAGAAAGATGGAAGTGACAACCACCATGCGGACTCTCTGAGGGACCGATCCACCATCCCCAGAGACAACGCCAAGAACTCACTCTACTTGAATGTGCACAGCCTGAGAGCCGAGGACACGGCGACATATTACTCTGCGATGAGAAGTGACTGCGATCCGAACTGGATCGACCACTGGGGCCAGGGATCCCTGGTCTCCGTGTCCTCAG
>S502|IGHV3-21*02|IGHD6-19*01|IGHJ1*01|50
GAAGTGGATCGGGTGGAGACTGGGAGAGGCCTGGTCGAGACTGGGGGGTCCCTAAGACTCTCCTGTACAGCCTCTGGACTCACGTTCATCAGCTACACCGTGAAGTGGGTCCGCCAGGCCCCAGGGAAGGGACTGGAGTGGGTCGCATCCATTATAAGTAATACTAGTTTCATTTACTACGCAGACTCAGTGAAGGGCCGATTCACCATCTCCAGAGACAACGCCAAAAACTTACTGTATCTGAGAATAAACAGCCTGAGAGCCGAGCACACGCCTGCGATTGCCTGTGCGAGGGACCGTCAGTGGGTGGTACGCGGCTTCTCTCTCGGGGGCCAGGACACCCTGGTCACGGTCTCCTCAG
>S503|IGHV1-2*04|IGHD3-9*01|IGHJ6*04|50
CAAGTGCACCTGATACAGGCTGGGGCTGCGGTGAAGAGGCCTGGGGCCTCAGTGAACGTCTCCTGCCCGGCGTCTGGATGCACCTTCACCAGCCACTTTATGCCCTGGGTGCGACAGGCCCCTGGACAAGAGCCTGAGTGGATGGGGTGGATCAACCCTACCAAAGATGGCACAAATTATGCACAGAAGTTTCAGGGGTGGGTCACCATGACCAGGGACACGTCCATCAGCACAGCCTACTTGGAAGTGGGTTGGCTGAGATCTGAGGACACGGCCGTGTATCACTGTGCGAGACTGAATAATTTAACTAGTTGCCGCGAGAGACGTCGCGACCACTCCTTCAGCGGAGACTTCTGGGTCACAGGCAACGCGGTCACCGTCTCCTCAG
>S504|IGHV3-74*02|IGHD3-22*01|IGHJ5*01|50
GAGGCGCAGGTGGTGGAGCCTGGGGGAGGCTTAGTTCAGCCTGGGGGGTCCCTGAGACTCTCCTCTGCAGCCTCTGGATTCATGTTCAAGAGCCCCTGCATACACTGGGTCCGCCATACTCCAGGGAAGGGGCTGATATGGGTCTCACGATTCAGGAGTGCTGAGAGTATCACGACCTGCACGGACTCCATGAAGGGCCGTTTCAACATCTCCAGAGACAACGCCAAGAGCACGCTGTTTCTGCAAACGAACAGTCTGAGAGTCGAGGACACGGCTGTGCCTTACTGTGAAGGATGTCACTATGTTAGTAGCGGATGTTACGGGAAGTGGTTCGACTCCTGGGGCCAAGGAAGCCTAGTCCCCCTCTCCTCAG
>S505|IGHV3-53*02|IGHD3-16*02|IGHJ4*01|50
GACGTGCAAGTCGTGGAGACTGGAAGAGGCTTGATCCAGCCTGGGGTGTCCCTGAGACTCTCCTGTGCAACCTCTGGGTTGATCGTCAAGAACAAGTACATGAGCTGGGTCCGCCAGCGTCCAGGGAAGGGGCTGGGGCGGGTCTCAGTTTTTTTTAGCGGCGGCAGGACATACTACGCAGACTCCGTGGAGGGCCGGTTCATCATCTCCAGAGTCAATTCCACGACCACGCTGTGTCTTCACATGAACAGCCTCACATACAAGGACACGGCCGTGGACTTTTATGCGATACGTGGAGGGGAATTAACATCATACCACCATGACTATTGGGGCCACGGATCCCTGGTCACCGTCTCCTCAG
>S506|IGHV2-70D*04|IGHD3-22*01|IGHJ1*01|50
CAGGTCACTTTGAAGGAGTCTGGTCCTGCACTGGTAACACCCGCACTGACCCTCACACTGACCTGCACCTTCTCTGGATTCTCACTCAGAACTAGTGGAATGAGTGTGAGATGGACCCGTCAGGCCCCAGGGAAGGCCCGGGACTGGCTTGCACGCATGGATTGGCATGATGATACATTCTATAACACTTCTCAGAAGACGAGCCTCACCATCTCCAAGGACACCTCCAAAAATCCGGCGCTCCTTACACTGGCCACCATGGACCCTGTGGACACAGACACACATTTCGGTGCACAGATGCTAGGCTTTAAGACTCTACCAGTCGTGACTCTGGTCCCCTCCGGGGGTGGATACTTCCAGAAGTGGGGCCAGGACACCCTGGTCACCGTCTCCTCAG
>S507|IGHV3-9*01|IGHD5-5*01|IGHJ4*03|50
GAAGTGCAGTTGGTGGAGTCTGGGGGCGCCTTGATCCAGCCTGGCAGGTCCCTGAGACTCTCCTGGTCAGCCTCTGGACTCACCTTTGATAATTATGCCACACACCGGGTCCGGCAAGCTCTAGGGAAGTGCCTGGAGTGGGTCTCAGGCAGTAATTGGATAAGTGGGAACATAGCCTATGAGGACTCTGTGAAGGGCCGACTCGCCATCTCCCGAGACAGCGCCATGAACTCCCTATTTCTGCAAATGAAAAGTCTGAGAGCTGAAGACACGGCCTTGTCTTACTCAACAGAAGATCGCTGGGGGGGTGGAAACAGGTGTGGTTACGGTCCCGATTACTGGGGCCAACAGACCCGGGTCACACTCCCCTCAG
>S508|IGHV3-66*04|IGHD6-13*01|IGHJ2*01|50
GAGGTGCAACTGGTGGAGTCTGGGGGAGGCTTAGTCCAGCCGGGGGGGTACCTGGGACTCCCCAGTGCAGGCTTTGGATTCACGGTCAGTAGAAATTACATGAAGTGGGTCCGCCAGGCCCCCGGGAGGGGGCTGGAGTGGGGCTTAGTTATTCAGAGCGGTGGTAGAAAATGCTACGCAGACTCCCTGAAGGTCGGATTTGCCATCTCCAGAGACCATTTCAGCAACACGCCGTATCTTCAAGGGAACAGCCTAGGAGGCAACGACACGCCTGCGCGTTACCGTGCGAGCCCCCCAGAGGTACTCTGGGGCCGTGGCACCCTGGACGCTGTCTCCTCAG
>S509|IGHV3-64*02|IGHD1-1*01|IGHJ2*01|50
GAGGTGCTGCTGTTGGAGTCTGGGGAAGGCTTGGTCCAGCCTGGGGGGTCCCTGAGACCCTCCTATGCAGCCTCTGAATTCACCGTTAGTGGCTGTCGTATGCACCGGGTCCGCCAGTCTCCAAGAAAGGGGCCGGACTATGTTTCAGGTCTCACAAGTAGTGGGGCTAGCACATATTATACAGTGTCTGTGAATGTCAGCTTCCCCATCTCCAGAGACAGTTTCAAGATTCCGTTAAGTCTTCAAATGGTCAGCCTGAGAGCTGAGGACATGGCCATGTTTTATTGTGCGAGAGAGGAAGGGGGGTACTTCGATCTCTGGGGCCGTGGCACCCGGGTCTCTGTCTCATCAG
>S510|IGHV3-9*03|IGHD2-21*02|IGHJ2*01|50
GAAGTGCACGTGTTGGAGACTGGGGGAGGCTTGGTTCAGCCTGGCAAGTCCCTGAGACTGTCCTGTGCAGCCTCTGGATTCACCTCTGATCACTGTGCCGTGCGTTGGGTCCGGCACGGTCCAGGGAAGGGCCGGCAGTGGGTCTCAGCTATTAGTGGGAATAGTGCTATCATAGTCTATGAGGACCCTGCTGAGGGCCGATCAATCATCTCCAGAGATAACGCCAAGAACTCCCTGTATCCGCAATTGAACAGTCTGAGAATTGAGGAAGTTGCCTTCTATGACCGTGCAACAGAAGTCTTTTGTCGAGCATATTGTGGTGAGACGTACTTCGATCTCTGGGGCCGTGGAACCCTGGTCAGTGTCTCCTCAG
>S511|IGHV4-31*08|IGHD4-17*01|IGHJ1*01|50
CAGGTGCCGACGCTGGAGTCGGGCCCGGGACTGGTGAAGCCCTCACAGACCCTGTCACTCGCCTGCACTGTCCCTGGCGGCTCTGTCAGGAGTGATAATTATTCTTGGTACTGGATCCGCCAGAACCCAGGGAAGGGCCTGGAGAAGATTGGACACATCTATTTCAGTGGGAGCACCTTTTACAACCCGTCCCTCAAGAGTCGAGTTACCGTATCCGTAGACACGTCCAAGGACCAGTTCTCTCTGAAGCTGAACTCTGTGACCGCCGCGGACGCGGTCGTCTACCACTCTACTGTGACTACTGAATTCCTCCAGGATTCGGGTCAGGTCACCCTGGTCACCGTCTCCTCAG
>S512|IGHV1-69*08|IGHD6-19*01|IGHJ3*02|50
CAGGTCCAGCTGATCCAATCTGGGGCTGAGCTGAAGAAGGCGGGGTCCTCGGCGAAGGTCTCCGGCAAGTCTTCTGGAGGAACCCTCAGCAACTGGTTCATCAGTTGGGTGCGACACGCCCCTGGACAAGGATTCGAGTGGGTGGGAAGGATCGTCCCTATCCTTGGTCCAGAACATTACGCACAGACGTTCCAGGACAGAGTCAGGACTACCGCGGACAGATCCCCGAGCACAGCCTGTATGGAGCTGAGCAGTCTGAGATCTGGGGACACGGCCTTCTATTATTGTGCGAGAGGTGAGTGCGCTATTGCAGTGGCTGGTATTTGTGAAATTGATGCTTTTGATGTCTTGGGCCACGGGACAGTGTTCACCGTCTCTTCAG
>S513|IGHV4-38-2*01|IGHD6-25*01|IGHJ4*02|50
CAGGTGCAGCTGCAAGAGTCGGGCCCAGGACTGCTGAAACACCGGGAGACCCTGTCCCTCACCTGCGTTGTCTCTGATTTATCCATCAGAAATGACTTCTGCTGGGGCTGGATCCGGCAACCCCCAGGGAAGGGGCTGCAATGGATTGGGAGTGTCTGTCATGTTGGGAGTTCCTCCCACAACCCGTCCCTGACGAGTCGAGTGACCCTCTCAGTGGACACGTCCAAGAATCTGTTCTCCCTGAAGGTGAGCTCTGTGACCGCGAGAGGCACGGCCGTGTCCTACTGTGCGAGAGGAGGTACGGTTAGAGTAACATACTTTGACTATTGGGGCCAGGGAACCCTGGTCATCGTCTCCTCAG
>S514|IGHV3-49*03|IGHD5-18*01|IGHJ2*01|50
GAGGTGCAGGTGGTGGACGCTGGAGGAGACTTGCTTCAGCCAGAGCTGCCCCTGAGACTCTCCAGTCCGGCTTCTGGATTCACCTCTAGTCCTTATGCTATGAGCTGGTTCCGCCAGGCTCCAGAGAAGGGGCTGGAGTGGATAGGTTTCATTAGGTGCAAAGGTTATGGTGGGACAAGAGAATGCGCCGCGTCTTTGAAAGGCAGAGGCTCCTGCTCAAGAGATGACTCCAATAGAATCGCTTATGTGCTACTGAACAGCCTAGAAACCGAGGGCTCTGCCGTGGACTACTGTGCTAGCGCGTGGAAAAACCTTTACTGGTACTTCGATCTCTGGGGCCGTCGCACCCTGGTCACTGTCTCCTCAG
>S515|IGHV3-72*01|IGHD2-21*02|IGHJ1*01|50
GAGGTGAAGCTGATGGAGTCTGGGGGAGTCTTGGCCCCGCCTGGAGGGTCCCTCAGACTCTCCTGTGCGACCTCTGGATTCACCTTCAGTGACCACTACATGGACTGGGGCCGCCAGACTCCAGGGAAGGGGCTGGACTGGGTTGGCCTAACTAGACACAAAGCTAACACTTTAACCTCAGATTACGACGCGTCAATGACAGGCACTTTCATCGACTCAAGAGATACTTCACAGAAGTCACTGTATCTGAAAGTGAACAGGCTGAAAACTGAGGAAGCGGCCGTATATTACTGTGCTGGCTCAGACATACATATTGTGGTGGTGACTGTTATTGGCCACCGTTACCTCTCTCAGTGGGGCCAGGGCACCCTGGTCCCCGTCTCCTCAG
>S516|IGHV1-2*01|IGHD5-12*01|IGHJ1*01|50
CAGGTGAAACTGGTGTGGTCTGGGACTGAGGTGAAGATGCCTGGGGCCTCAGTGAAGGTCTCTTGCAAGCCTTCTGGATACGCCTTCACCGGCTTTTTCATACACTGGGTCCGACAGGCCCCTGGACGAGGGCTTGAGTGGATGGGGTGGATCAACCCTAATTGTGGTGGAACAAACTATGCACCGAAACCTCAGGACAGAGCCACCAGTCCCAGGGACACGTCCATCAGCACGACCTCCATAGACCTGCGCAGGCTGAAATCTGACGACACGGTCGTCTGTTTTTGTGCATGCAGTGGCTACGACCAGCACTGGGGCCAGGACTCCCGGATTACCCGGTCCTCAG
>S517|IGHV3-NL1*01|IGHD3-16*02|IGHJ5*02|50
CAAGTGCTGCTGGTAGAGTCTGGGAGAGGCGTGGTCCAGCCTGGGGGGTCCCTGAGACTGTTCTGTGCACAGTCTGGATTCACCTTCACTAGCTATGGCATACACTGGGTCCGCCAGACTCCGGTCAAGGGGCCGAAGTGGGTCTCAGTTTTCTATAGCGGAGGCATTGGAGCACACTACGCAGACTCCGTGAAGGGCCGATTCACCAGCGCCAGAGGCAACTCGAAGAATACACTGTATATACAAATGAACAGCCTGGGAGCTGATGACACGGCTGCGCATTACTATGCGAGAGAATCTTATGGTTACGTTTGGGGGAGTGATCGCTTTATCGGCACGATTCGACCCCTGGGGCCAGGGAACCCTGGTCAGTGTCTCCTCAG
>S518|IGHV3-66*01|IGHD3-10*01|IGHJ4*02|50
GAGCTGACGCTTGTGGAGTCTGGGGGAGACTTGGTCCAGCCTGGGGGGTCCCTGAGACTCTCCTGTGCAGCCTCTGGCGTCACCGTCAGTAGCAGTTTCAAAAGCGGGGTCCGCGAGGCTCCAGGGACGGGCCTGGAGTGGGTCTCAGTTACTTATAGAATTGGTAGTACGGACTGCGCGGACTCCGTGAAGGACAGATTCACCATCTCCAGTGACACTTCCAAGAACACGATGTATCTTAACATGAACAGTCTGAGAACCGAGGCCACGCCTGGCTCTTGCTATGCGAGAGGGTATGGTGCGGGGAGTCTTTACGGTGGCTACTTTGGCTTCTGGGGCCAGGGAAGCCTGGTCACCGTCTCTTCAG
>S519|IGHV1-58*01|IGHD3-22*01|IGHJ5*01|50
CAAAGGCAGGTGGTGCAGTCTGGGCCTGAGGTGAAGAAGCCTGGGACCTCAGTAAGGGTCCGATGCACGGCTTCGGGATTCACCCTTACTAGCTCTGCTCTGCAGTGGGTGCGCCAGACTCGTGGACAACCCCTTGAGTGGATAGGAAGGATCGTGGTTGGCAGAAGTAACACAGACTGCGCACAGAAGTTTTGGGAAAGAATCACCATTATCAGGGACGTGTCGACGTGCACAACCTACGTGGTGCGGAGCAGCCTGACATCCGAAAACACGGCCGGGCAGTACTATGGGGAGGACTATAAAACTAGTGGTCATTACTTCACCTCCGGGGGCCAAGAAACCCTGGTCACCGTCTCCTCAG
>S520|IGHV3-33*01|IGHD2-15*01|IGHJ4*02|50
CAGATGCAGCCGGTGGAGTCTGGGGAAGGTGCGGTCCCGGCTGGGAGGTCCCTGAGACTCACCTGTGCAGTGTCTGGATTCACCTTCTCTAACTTTGGCACGCACTGGGTCCGCCAGGCTCCAGGCACGGGACTTGAATGGGTGGCTCTTATAAGGAATGATGGAAGTAATAACTACTATGCAGACGCCGTGAAGGGCCGGTTCACCATCTCCAGAGACAATTCCGAGATCACGAAGTCTCGGACAATCAACAGCCTGAGAGCCGATGACCCGGCTGTCTTTGATTGTGCGAGAGGATTTTGCACTGGGGGTATCTTCTGGGGCCAGGTGAGCCTGGTCACCCTCTCCTCAG
>S521|IGHV4-38-2*02|IGHD6-13*01|IGHJ3*02|50
CAGATCCAGATGCAGGAGTCGGATTCAGGACTGGTGAAGTCCTCGGGGACCCTGTCCCTCACCTGCACTGTCTCTAGTTACTCAATCAGCAGTGGTTACCTCTGGGGCTGGATTCGGCAGTCCCCAGAGAAGGGACTGGAGTGTACTGGGAGTATCTATCATAGTGGAAGCACCCACTATAACCCGTCCCTCAAGAGCCGAGTCACCATACTCTCGGAAACGTCCAAGAACCAGTTCCCCCTGAGGCTGAGCTCTGTGATCACCCCAGACTCGACCCTGTATTACTGTGCGACAGATGGGCTTGAGAAGAAGCCTATAGATGGTTCTGGATTCTGGGGCCAAGGGACAATGGTCACCGTCTCTTCAG
>S522|IGHV1-3*02|IGHD1-7*01|IGHJ6*02|50
CATGTTCAGCTGGTGCCGTGTGGGCCTGAGGTGAAGAAGCCGGGGGCCTCGGTGAAGGTTTCCTGCAAGGCTTCTGGATGCACCTTCACCAACTACCTTATCCACTGGATTCGCCAGGCCCCCGGACAAAGGCTAGAGTGGACGGAACGGAGCAACGCTGTCAATAGTGACCCAAAATACTCACAGGAGCTCCAGGCCAGAGTCACTGTGACCAGGGAGACATGCTCGTGCAGAGCCTGCTTGGAGCTGAGAAGCCTGAGATCTGAGAAAATGGCTGTCTGTCACTGTGCGAGTTACCTCACTTGCTACGCTAGGGACGTCTGGGGCCAAGGGACCACGGTCACCGACTCCTCA
>S523|IGHV6-1*01|IGHD2-21*02|IGHJ3*02|50
CAGATGCAGTTACAGAAGTCAGGTCCAGAATTGGTGGAGGCCTCGCCGACCCTCTCGCTCACCTCTGCCATCTGTGGCGATAGTGTCTCTACGACCAGTGCTGCTTGGAACTGGATTAGGCAGGCCCCAATGAGAGGCCTTGAGTGGCTGGGAAGGACATACTACATGTCCAAGTGGTACAATAATCATGCAGTATGTCTGAAAAGTCGAGAAGCCATCAACCCAGACACAACTAAGAACCCGTTCTCCCTACAACTGAATTCTGTGACTCCCGAGGACGCGACTGTTTCTTACGGAGCAAGAGCCTTGTGGTGCATTGAAGTCTGGGGCCAAGTGACAAGGGTCACCGTCTCTCCAG
>S524|IGHV4-28*03|IGHD3-9*01|IGHJ4*03|50
CAGTTGCAGGTGCAGGAGTTGGGCCTAGGACTGGCGAAGCCTTCGGACGCCTTGTCCCTCACGTGCGCAGTCTCTGGTTATTCTGTCAGCCGTAGTAACTGGTGGGGCTGGATCCGGCAGTCCCCCGGGAAGGGCCTGGAGTGGAAAGGGCGCATCCACTTTAGAGTGAGCACGTATTACAACCCGTCCCTCAAGAGTCGTGTCACCATGTCAGTGGACACGTCCAAGAATCAGTTCTCCCTCATACTAAATTCTGTGACCGCCGTGCACACGGCCATATATGACTATGCGAGAGAGCCCGCCGAACTACACTATTTTCACTGTTTGTTATTTGACTTCTGGGGCCACGGGACCCTGGTCACCGTCTCCTCAG
>S525|IGHV5-51*02|IGHD7-27*01|IGHJ6*02|50
GAGGTGCAGCTGGTGCAGTCTGGAGCAGAGATGATAAAGTGCGGTGAGTCTCTAAAGATCTCCGCTAGGGGCTCTGGATATAGCTTTAACGGCTATTGGACAGGCTGGGTGCGCCAAAGGCCCGTGAAGGACTTGGAGGGGATGGGGATCATCTGTCTTGGTGACTCTGATAACAGATTTAGCCCATCCTTACTAGGCCAGGTCACCGTCTCAGCCGGCAAGTCCACCAGCGCCGCCTTCCTGCAGTGGGACAGCCTGAAGCCCTCGGGAACCGCCATGTATTACTTTGCGAGTCTCGGCCCTGTCTGGGGACACTACGACCACGGTAGGGACGCCTGGGGCCCAGGGACCACGGTCACCGTCTCCTCA
>S526|IGHV5-51*04|IGHD5-18*01|IGHJ4*03|50
GAGGTGCAGATGGTGCTATCTGGATCAGAGGTGAAAAAGACGGGGGGGTCTCTGAAGATCTCTTGTGAGGATTCTGGATACATTTTCACGAGCTACTCGATCGGCTGGGTGCGCCAGAAGCCCGCGAAAGGCCTGGGGTGGATGGTCATCTTCTCTGCTGTTGACTCTCCTAACAGATTCAGACCGTCCTTCCAAGGCGAGGTCACCATCCCAGCCGACAAGCCCCTCAGAAGCGACTGTCTGCAGTGGAGCTGCCCGAAGGCCTCGGACACCGCCATGTTTCAGTGTGCGAGAGTGGATCCGGCTGTGGTTGTCTTGGACTTCTGGGGCCGAGGGGCCCTGGTCACCATCTCCTCAG
>S527|IGHV3-15*02|IGHD4-17*01|IGHJ5*01|50
GAGGTACAGCTGGTGGAGTCTGGGAGAGCCTTGCTGAAGCCTGGGGGGTCCCGTAGACTCTCCTGTGCAGCCTCTGGATTCACTTTCAATAGCGCCTGGATGGACTGGGTCCGCCAGACTCCTGGGAAGGGACTGGAGTGGGTTGGCCGTTTGAAAAGAAAAACTGATTGTGGGACAACAGACTCCGCTGCACCCGTGAAAGGCAGATTCACCGTCTCAAGGGGTGACTCGGAAAACACCCCTCATCTGAAACTAAGCAGCCTGAAGACCGAAGACACAATCGTCTATTACTGTGAAACAGACTACTGGCATATTTGCCTCGACTCCTGGGGCCAGAGAACCCTAATCCCCGTCTCCTCAG
>S528|IGHV3-66*04|IGHD3-22*01|IGHJ2*01|50
GAGGTGCACCTGGTGGAGTCTGAGTCAGACTTGGTCCAGTCGGGGGGGTCCTTGAGACTCCCCTCTGCAGCCTCTGGATGCACCGGCCCTAGAAACTACATGAGGTGGGTCCGCCCGTCTCCAGGGGAGGGGCTGGAGTGGGTCTCAATTATTTATAGCGGTGGCAGCACACATGACGAAGACACCGTGAAAGTCAGATTCATCAACTCCAGAGACAATGCCACGAGTTTGCTATATCTTGAGATGAACAGCCTGAGAGTCGAGGGCACGGCTGTGTCTTACTGTGCGAGACACTATGATGGTAGTGCTTATTGCCTCTATTGGAACTTCGAGCTCTGGGGCCGTTGCACCCTGGTCACTGTCTCCTCAG
>S529|IGHV1-69D*01|IGHD2-2*01|IGHJ6*02|50
CAGTTGCATCTGGTGCCGTCTGGGGCTGAAGTTAAGAAGCCTCGGTCCTCGGTGAAGGTCTCCTGCGAGGCTTTAGGAGGCACCTTGAGCACCTATCCTATCAACTGGGTGCGACAGGCCCCTGGACAAGGGCTGGAGTGGACGGCAGGGATCATGCCTATCTTTGATACAGTGCCCTACGCACAGAAGTTCCAGGGCAGAATCACGATTACCGCGTCCGATTGCACGAGGACAAGCCACATGGAAGTGAGAAGCCTGAGGTCTGAGAACACGGCCCTTTATTACTGTGCGAGAGAGGAGCACGATTTTGTAGTAGTACCAGGCTCCGACTCGTACAGAGTGGGCGTCTGGGGCCAAGGGACCACTGTCAGCGTCTCCTCA
>S530|IGHV4-59*09|IGHD6-19*01|IGHJ5*01|50
TCGGGCGGCTCCACCAATAGTTATTACGTGCTCGTGATGCGGCAGTCCCCAGGGGAGCAACTGGAGTGGATTGGCTCTTTCTATTTCACTGAGAGCACCAACTGCAACCTGTCGCACAAGAGTCGAGTCACCATCACATTAGACCCGTCCATGAAACATCTCTCCCTGAAGCTGAAATCTGTGACCCCTGCGGTCACGGCCGTGTTTGACTTTGCGAGAGGCATAGAAGTGGCCGGGCGCGACCGCTTTGGCTCCTGGGGCCAGGGAACCCGGGTCACCGTCTCCTCAG
>S531|IGHV3-7*01|IGHD1-7*01|IGHJ3*01|50
GAGGTGCAATTGGAGGAGTCTGGGGGAGACTTGGTCCAACCTGGGGGGTCCCTGAGACTCTCCTGTGCAGCCTCTGAATGCACCTTGATTAACTATCGCAAGAATTGGGTCCGCAAGGCTCCAGGGAAGGGACGGAAGTGGGTGGCCAACTTAAAGCAAAATGGAAGTGAGAATTGCTATGTGGATTCTGTGAATGACCCATTCACCATCTCCAGAGACACCGCCAAGAACTCACCGTCTCAACAAAGGAACAGCCTGAAAGTCGAAGACACGACATTGGATTACTTTGCGAAAGGATCAAAAGACGGGCTGGGAGAATTTGATGTCTGGGGCCAAGGGACGATGGTCACCGTCTCCTCAG
>S532|IGHV3-43D*01|IGHD1-26*01|IGHJ2*01|50
GATGTGCAGCTGGTGGAGTCTGGAGAAGTCGCAGTACAGCCTAGGGGGCCCGAGAGACTCTCCAGTGCAGCCTCTGACTTCACCTTTGAGGATTATGCCATGCATCGGGCCCGTCATGTGCCGGTGAAGGGTCTGGAGTGGGTGTCTCTTATTAGTTGGAATCGTGATAGAATCCACTATTCAGACTCTGGGAGGGGTCTATTGCCCATCTCCAGAGACAAAATCAAAAACTCCCTGTATCTGAAAATGAACCGTCTGAGAGCTGAGGACACCGCCCTGTATAACTCTGAAAACGACACGCTGCGGTATGGTGGGAGTAGGGGGTGGTTCTTCGACCTCTGGGGCCGTGGCAGGCTGGTCACTGTCTCGTCAG
>S533|IGHV3-43D*01|IGHD5-5*01|IGHJ5*02|50
GAAGTGCAGCTGGTGGAGTCTAGGGAAGTCCTGGTACAGCCTGGGGGGCCCCTGAGACTCCCCTGTGCGGACTCTGGATTCACCTTTAATGACTATGCCTCACACTGGGTCCGTCAGGCTCCGGGGAAGGGCCTGGAGTGGGTCTCTCTTAGTAGTTGGGACGGGGAAGGAACCTGTGCCGCAGACCCTGTGAAGGGTCAATTCACCATCTCCAGAGGCAAAAAGGAGTACTCCCTGTGTCTGCTACTGAAGAGTCTGAGAACTGACGACGACGCCTTTTATTACTGCGCAAAAGATCTCGTGTCAGCCTGGTTCGACACCTGGGGCCAGGGAACCCTGATCACCGCCTCGTCAG
>S534|IGHV4-38-2*02|IGHD6-19*01|IGHJ3*01|50
CAGGTGAAACGGCAGGAGTCGGGCCCAGGACTGGTGAAGCCTTCGGAGACCCTCTGCCCCACATGCACTGTCTCAGGTTGCTCCGTCAGACGAGGTTGCTACTGGGGCTGGGTCCGGCAGCCCCCAGAGAAGGGACTGGAGTGGGTTGGGCGTTTCCATCAAAGTGGGAGACCTTACTGCAATCCGTCCCTCAAGAATCCCGTCGCCACTTCAGTTGACACGTCCAAGAGTCAGATCTCCCTGAAACTGACCTCTGTGACCGACGCAGACACGGCCGCGTATTATTGTGCGAGAGACTCTAGAAGTGGCTGGGGTGCTTTTGATGTCTGGGGCCAAGGGACACGGGTTACCGTCTCTTCAG
>S535|IGHV3-11*06|IGHD7-27*01|IGHJ5*01|50
CAGGTACAGCTGGTGGAGTCCGGGCGAGGCTTGGTCAAGCCTAGAGGGTCCCGGAGACTCTCCAGTGCAGCCTCTGAATACATCTTCAGTGACTTCTACAGGATCTGGATCCGCCAGACCCCAGGGAAGGGGCTGGAGTGGGCCTCATTTGTTAGGAGTCATAGGAGTCATACAAAACACGCAGACTCTCTAAAGGGCCGATTCACCACCTCTAGGGACAACGCCAAGAGCTTCCTCTATGTTCAGAGGCACAGCCTGAGAGTCGATGACACGGCTGTGTCTTGCTGTGCGGGAGAGGGGGGCTGGTTCGACTCCTGGGGCCAAGGAACCTTGGTCACTGTCCCCTCAG
>S536|IGHV3-33*06|IGHD1-20*01|IGHJ2*01|50
CAGAAACAGGTGGTGGAGTCTGGGGGAGGCGAGGTCCAGACTGGGAGATACCTGAGACTCTCCTGTGCAGAGTCTGGATTCACCTCCAGCAGGTATGGCGTTCCCTGGGTCCGCCAGGCTCCAGGCAAGGGGCTGGATTGGGTGGCACTTCTATGGCATGATGAGACTAATAAATGCTTTTCAGACTCCGTGAAGGGCCGATTCACCTTCCCCAGAGACCGTTCCAAGAATACGCTGTGTCTGAAAATGTACAGCCTGAGAGTCGATGACACGACTGTGTCTGACTGTGCGAAAGAACTATTGCCCTGTAACGGGAGTGACGTCTATTTCGATCTCTGGGTCAGTGTCACCCTAGGCACTGTCGCCTCAG
>S537|IGHV3-20*01|IGHD1-20*01|IGHJ4*01|50
GAGGTGCAGCTGGTGAAGTCAGAAGAATGTGTGCCACGGCCTGGGGGGGCCCTGAGGCTCTCCGGTGCAGCCTCTGTATTCACCTGTGATGACCATGGCCTGAACTGGGTCCGCCAAGCTCCAAGAAAGGGGCTGGAGTGGGTCTGTCGTCTTTATTGGAATGGTGCTAGACAAGAATATAAACTCTCTGTGAAGGGCCGACTCACCATCCCCGAAGGCAACGCCAAGAACTCCCTGTGTCTGAAAATGAACAGTTTGAGAGTCGAGGACACGGCCTTATATCACTGTGCGAGAGAGAGGACCCCTATCTGGACCTCAGAATACTGGGGCCAAGGAACCCTGGTCAATGACTCCTCAG
>S538|IGHV3-64*02|IGHD2-8*02|IGHJ3*02|50
GAGAAGCAGTTGGTGGAGTCTGGGGAAGCCTTGGTCCAGCCTGGGGGGTCCCTGAGACTCTCCTATCCAGCCTCTGGATTCGCCCTCAATAACTATGCTATCCACTGGGTCCGCCAGGCTCCAGGGAAGGGACTGGACTATTTTTCAGTCATGGGTAGTAGTGGGGGTACCACATATTATTCAGACTCTGAGAAGGGCAGACTCACCATCTCCAGAGACAATCGTGCGAACACACTTTATCTTCAAATGGTCAGTCTGAGAGCGGAGGACATGGCTGTTTCTTATTGTGCGGGAGAATGGCCCTGTTGGTTTACGGTGAACCCGCGACGACACACCTGGGGCCAGGGGACAATGATAACCGTCTCTTCAG
>S539|IGHV1-46*01|IGHD4-4*01|IGHJ3*02|50
CAAGTGCAGCTGGTGCAGTCTGGGGCTGAGATTGAGAAGCCTTGGGCCTCAGTGAAAGTTTATGGCAAGGCATCAAGATACTCGCTCACCTGCAACTATATGCACTGGGGGCGGCAGGCCCCTGGACAAGGGCTTCAGGGGATGGGAAGAATCATTCTTAGTGGTGAAAGAACAGTCTACGCACGGACGTTCCAGGTCAGAGTCACCACGACCAGGGACACGTCGACGAGCACAGTCCATATGGAAATGAGCAGCCTCAGATCTGAGGACACGACCATGAGTTACTGTGCGGGGGGAGGCGTCCTTAATGATGTTTTTGATGTCTGGGGCCAAGGGACAATGGCCACCGTCTCTTCAG
>S540|IGHV3-64*02|IGHD3-16*02|IGHJ1*01|50
GAGGTGCGGTTGATGAAGTCTGGAGAAGACTTGGTCCTGCCTGGGGGGTCCCTGAGACTCTCCTGTGCATTCTCTGGATTCACGTTTAGCTCCCGTGCTATACACTGGGTCCGCCAGGCTCCAGGAAAGGGACTGGAGCATGTTTCAGTTATAAGTGCTAATGGGCGTAACACATACTGTGCAGACTCCTTGAAGGCCAGATTCACCCTCTCCAGAGACACTTCCAAGAACACACTGTTTCTTCCAATGGTCAGCCTGAGAGCTGAGGACGTGGCTCCGTATTACTGTGCGAGGTATTATAATTTCGTTTGGGGGAGTTATCGTGGCAGACTTACTACTTCCAGAAGTGGGGCCTGGGCACCCTGGTCACCGTCTCGTCAG
>S541|IGHV2-5*02|IGHD1-20*01|IGHJ1*01|50
CAGATCCCGTTGAAGGAGTCTGGTGTATCACTGGTGAAACCCACACTGACCCTCACTCTGTCCTACACCTTCTCTGGATTCTCGCTCAACACTAATGGAATCGCTGTGGGCTGCCTCCGTCAGTCCCCACGAAAGGCCATCGAGTGGCTTGCTCTCATTCAGTGGGTTGATGATAAGCGACACAGCCCATCTCTGAAGATCAGGCTCACCATCACCACAGATACCTCCAAAATCCAAGTGGTCCTGACAGTGACCAATAGGGACCCTGTGGACACAGGCACATCTTACTGTGAACACAGACGTGGAACGACGGGAGGCGGAGCTGAGTACCTACAGGACTGGGGCCAGGACACCCTGGTCACCGTCTCCTCAG
>S542|IGHV4-30-2*04|IGHD5-12*01|IGHJ3*02|50
TCCGGTGACTCCCTCAGAGGAGGTGGTGACTCCTGGAGATGGATCCGGCAGCCCCCAGGGGAAAGCCTGAAGTGGATTAAGTTCATCGCTCAGAGTGCCAGCACCTTCTACACCCCGTCACTCAAGAGGTGCGTCACCATGTCACTAGACACGTCCAAGAACCAGTGCTCTCTGAAGGTAAGCTCTGTGACCGTCTTAGACATGGCCGTTTTTTGCTGCGCGAGAGATGAACAGAGTGGCTCTTCTGGTTCATGGGGCCAAGGGACATTGGTCACCGTCTCTTCAG
>S543|IGHV4-38-2*01|IGHD5-18*01|IGHJ3*01|50
CAAGTGCAGCTGCAGGTTTCGGGCCCAGGACTGGTGAAGTCCTCGGAGACCCTGTCCCTCACCTGCGCTGTCTCTGGTTTCTCCCCAAGTCGTGTTTACTGCTGGGCCTGGACCCGGCGGGCCCCATGGCAGGGGCTGGAGTGGATTGGGACTTTTTGTCACAGTGGGGGAACCTATTACAACCCGTCCCTCAAGAGTCGAGTCTCCATGTCAATAGACACGGCCAAGAATCGGTTGTCCCTGCAGTTGACCTCTGTGACCGCCTCAGACAAGGCCGTGTTTTACTGTGCGATGAGCTGTGGATTCAGCTGCGGTTCCCCACCTTGTGATGTCTGGGGCCAAGGGACACGGGTCACCGTCTCTTCAG
>S544|IGHV4-39*02|IGHD6-19*01|IGHJ5*01|50
CAGTTTCATCTGCAGGAGTCGGGCCCAAGACTGGGGAGGCCTTGGGAGAACCTGTCCCTCCCCTACACTGTCTCTGGTGGGCCCATCAGAGGAACTAGTTACTGCTGGGGCTGGAACCGCCAGCCCCCAGGGAAGGGGCTGGATTGGATTGGGGATATATATTACAGTGGGAGCACCTACCACAAAACGTTCCTCCAGGGTCGAGTCACTATATCCATCTCCACGTCCAAGAATCACTTCTCCTTGAAGCTGAGCTCTGTGACCGCCACAGACACGACTCTGTTTTACTGTGCGAGAGCGGCCGTAGCTAAAGGAGACGTCGGAATCGACTACTGGGGCCAAGGAACCCTGGTCCCCGTCTCCTCAG
>S545|IGHV1-58*02|IGHD6-25*01|IGHJ2*01|50
CAAGTGCTGTTGCTGCAGTCTGGGCCTGAAGTGAAGAAGCCTGGGACCTCAGTGAAGGTCTCCGGCATGACTCCTGGATTCACGTTTACTTGCTCTGCTATGCCTCGGGTGCGACAGGCCCGTGGACAACGCCTGGAGTGGATAGGATGGATCGTCGTCGACACTGGTAACACTCACGACGCACAGAAGTTCCACGAAACAGTCACCGTTACCAGGGACAGGTCCCCAAGTCCAGCCTATATGGAGTTGACCAGTCTGAGATTCGCGGACACGGACCTGAATCACTGTGCGACTGTGGATGTGGCAGCGGCCCACCTCTGGTACTTCGAGCTCTGGGGGCGGGTCACCCTGGTCACTGTCCCCGCAG
>S546|IGHV3-73*01|IGHD3-16*02|IGHJ1*01|50
GAGGTGCGACTAAGAGACTATGGGGGAGGCTTGGTCCGGCCTGGGGGGTCCCTGAAACTCTCCTGTGCAGCCTCTGGTTTCACCTTCAGTGGCTCGGCTCTGCACTGGGCCCGCCAGACTTCCGGGAAAGGGCTGAAGTGGGTCGGCCGTCTCAGAAGAACAGCTAAGACTTACGCGACAGTATATGCTGCGTCGGCGAAAGGCAGGTTTACCATCGCCAGAGATGATTTAAAGAACACGGCGAGTCTGGATATGAATAGCCTGAAAACCGAGGACGCGGCCGTGTTTTCCTGCACTAGACGTCACACTTACACTTGGGGGAGTTATTATTATTGCGAGTGCTTCCAGGACTGGGCCCAGGGAACCCTGGTCACCGTCTCCTCAG
>S547|IGHV7-4-1*04|IGHD1-26*01|IGHJ3*01|50
CAGGTGCAGCTGGTGCTTTTTGGGTCCGAGTTGAAGAAGACTGGGGCCTCGCTGAAAGTTTCCTGCAAGACTTCTGGAAACTCCCTCACGACCTACGCTTTGAATTGGGTGCGACAGGCCCCTGGACAAGGGCTTGAGTGGATGGAATGGGTCAGCACCACCACTGGGGGTCCAACGTTTGCCCAGGGCCTCACAGGGCGGTTTGTCTTCTCCTTGGACACCTCTGTCTCCATGGCTTATCCGCAGGTCATCTGCCTAAAGGCCGAGGACACTGCCGTCTCCCACTGGACGAGAGCGCGTTTTGGGAGTTTCTACTTGGATGTCTGGGGCCAAGGGTCAGTGGTCATCGTCTGCTCAG
>S548|IGHV4-31*03|IGHD3-9*01|IGHJ3*01|50
CAGGTGCAGTTGCAGGAGTCGGGCCCAGGACCGGTGAAGCCTTTGCAGGGCCCGTCCGTCACCTGCACTGTCTCTGGTGGCTCTGTCTATGGTGATCATTACTACCGGAAATGGATCCGCCAGTACCTAGGGAGGGGCCTGGATTGGACTGGGTACATCTTACTCGGTCGGAGCACCTACTCCAACGCGTCCCTCAAGAGTCGAATTTCCATCTCAGTAGACACGTCTAAGACTGATTTCTCCCTGAAGTTGAACTCTGTGACTGCCGCGGACCCGGCCGTGTACTACTCTGCGAGAGATGGTAGATGCTTTGACTGGTTGCATTTTGATGACTGGGGCCAAGGGACCATGGTCACCGTCTCTTCAG
>S549|IGHV3-64D*06|IGHD1-1*01|IGHJ4*02|50
GAGGTGCAACTGGTGGAGTCTGGGGGAGGCTTGGTCCAGCCTGGAGAGTCCCTGAGACTCTCCTATTCAGCCTCTGGGTTCACGTTCAGTCTCTTTTCTATACATTGGGTCCGCCCGGCTCCCGAAGAGGGACTGGAACATGTTTCAGCCATTAGTACTAACGGGGGAACCACATGTTACACAGACTCCGTGAAGGTCAGATTCACCATCTCCAGAGGCAATTCCAAGAACACATTCTGTTCTCAAATGAGAAGTCTGAGAGCTGAAGACACGACCATATATTGCCCTGGGAAAGGCATGCAGGCGCGCTGCTGGGGCCAGGGAACCCGGGTCGCCGTCTCATCAG
>S550|IGHV1-8*01|IGHD2-8*02|IGHJ1*01|50
CAGCTGGTACTGGTGCAGTCTGGGGCTGAGGTGAAGAAGGCTGGGGCGTCAGTGGAGGTCTCCTGCACGACTTGTGGATTCACCTTCACCAGTTTCAATATCAACTGGGTGCGACAGGCCACTGGACAAGAGCTTGAGTGGATGGGATGGATGAACCCTAAGAGTGGTGACACAGGCTATGCACCGATGTTCCAGGGCAGAGTCAGCATGACTAGGAGCACCTTCCTAAGCGCGGCCTACATGGAGCTCATCCGCCTGAGATCTGAGGACACGGCCTTGATTAACTCACCGAGAGACGTGCGTGCGTCATTGTACTGGTGGTCTTTGCTATACCCCACCGTTGAAGACTTTCAGTCCTGGGGCCAGGCCACCCTGGTCCCCGTCCCCTCAG
>S551|IGHV4-4*02|IGHD7-27*01|IGHJ5*01|50
CAGATGCAGTTGCAGGGATCGGGCCCAGGACTGGTGAAGCCTTCGGTGACCCTGTCCCTAACATGCGCTGTCTCCGGTGTCTCCATAAGTACTAGTACCGGATGGCATTGGGTCCGCCAGACCCCAGGGAAGGGGCTAGAGTTGATTGGGGAAATCTCTCCTAGTTGGAGCACCACCTACGACCCGTCCCTCAAGAGTCGAGTCACCATCTCGGCAGACAAGTCCAAGATAGAGGTCACCCTGAGACTAAATTCTGTGACCAACACAGACACGGCCTTTTATTACTGTGCGGGAGCCTCCACATTGGGGAGCTGCTTCGACTCATGGGGCCATGGAACCCGGGTCACCGTCTCCTCAG
>S552|IGHV3-23D*01|IGHD1-1*01|IGHJ6*01|50
GAGGTGCAGATGTTGGAGTCTGGGGGGGTCTTGGTAAAGCCTGGGGGGTCCCTGAGACTCTCCTGTGAAGTCTCTGGATTCACCTTTGGGGGTTATGCCAGGAGGTGGGTCCGCCAGAGTCCAGGGAAGGGGCTGGAATGGGTCTCAGCTTCTGGTGATTGTGGTGATGGCACATACTACGCAGACTCCGAGAAGGGCCGGTTGAGAATCTCCAGAGACAACTCCAAGAACACACTCTATCGGCAAATGAATAGTCTGGGAATCGAAGACACGGCCCTAAATAATTGTGCGAAAGGTCAGCTGGAACGACGAACCTACTTCCACTACGATAAGGACGTCTGGGGGCACGGCATCACGGACACCGTCTCCTCAG
>S553|IGHV3-20*01|IGHD1-20*01|IGHJ2*01|50
GAGGTGCAACCGGTGGAGTCTGGGAGAAGTGTGCTATGGCCTGGGGGGTCCCGGAGACCTTCCTGTGCAGCCTCTGGATGCACCCTTGATGAGGAAGTCTTCAGATGGGTCCGCCAAACTCCAGGGAAGGGGGTGGAGTGGGTCTCTGGTATTAAGTGGACTAGTGGTATAACCGGTTATACTGACCCTGTAGAGGACCGATTCACCATCTCCAGGGACAATGTCAAGAACTCCCTGAATCTGAAAATGAAAAGTCTGAGAGCCGAGGACACGGCCTTGGCTCACTGTGCGGGGCCTTACTTCGACGTCTGGGGCCATGACTCCCCGGTCACTGTCTCCGCAG
>S554|IGHV3-9*03|IGHD1-26*01|IGHJ5*01|50
GAAGTGCAGCTGGTGGAGTCTGGGGAAGTCTTGGAACAGCCTGGCGGGTCCCTGAGACTCTTCTGTGCACCTTCTGGATTGGCCTTTGGAGATTATGCCAGGAACTGGATCCGGCAAGCTCCAGGGAAGGGCCTGGAGTGGGCCTCAGGTATTCGGTGGAATAGTGCTATCATGGTCTATGCGGACTCTGCGAAGGGCCGACTCACCGTCTCCAGAGACAACCCCAAGAACTCCCTGCGTTGGAACGTGAACACTCTGAGAGAGGACGACCTGGCCCTGTTTTATTGTGCGAAAGATAGGTCGAGAGCTATTTGCGTCCTGGGGCCACGGATGCCGGGTCGCCGTCTTCTCAG
>S555|IGHV3-30*01|IGHD6-13*01|IGHJ4*01|50
CAGGTGCAGTTGGTGGAGTCTGGGGGCGGCGTGGTCCAGACTGGGAGGTCCCCGGGACTCTCCTGTGCAGCCTCCAGACTCACCTTCAGTCGCTCTACGATCCACTGGGTCGGCCCGGCCCCAGGCAAGGGGCCAGAGTGGGTGGCTGTGGTCTCATCTGATGGCAGTATTAAATACAAAACAGACTCCCTGAAGGGCCGATTGACTTCGTCCAGCGACAGTTCCAAGATCGCACTGTATGTGCAGTTGAACAGCCTGAGAGGAGAGGACACGGCTGTGTACCACTGTGCGGGAGGTAAGGGTACAGCAGAAGCTGACTGGGGCCAAGGAACCCTGGCCACCGTCTCCTCAG
>S556|IGHV1-69D*01|IGHD3-3*01|IGHJ5*01|50
CAGGTGCAGGCCGTGCAGTCTGGGGCTGAGGTGAAGAAGCCTGGGTCCTCGGTGAAGGTCTCCTGCAAGCCTTTTCGAGGAACCTTCAGCAGCTGTGAAATCGGCTGGATTCGACCGGCCCCAGGTCACGGACTTGAGTGGACGGGAGGGCTCATCCCTATCTTTGATATAGAAAACTACACACAGAAGTTCCAGGACAGAGTCACTGTCACCTCGGACGAATGTACGAGCACAGCCTACATGGACCTGAGAAGCCTGAGATTTGAGGATTCGGCCGTCTCTTTGTGTGCGAGAGACGTGACTTTGTGGTACGATTTTTGGAGTGTCAAGTTGGACTCCGGGGGCCCAGGAACGCTGGTCACCGGCTCCTCAG
>S557|IGHV3-64D*06|IGHD3-9*01|IGHJ5*01|50
GAGATGAAATTGGTGGAGTCTGGGGGAGGGTTGGTCCAGCCTGGGGGGTCCCTGAGACTCTCCTCCTCAGCCTCTGGATTCACCCTCAGTGGTTACACTACCCATTGGGTCCGCCAGACTCCAGGGAAGGGACTGGATGATGTTTTTACTCTTAATAGTAGTGGGGCTAGAACATACTACACAGACTCCGTGAAGGTCAGATTCACCATCTCTAGAGACACTTCCAAGACTACCCTGCATCTTGAGATAATCTGTCTGAGAGGTGAGGACACGGCTGTGACCTACTTTCTGCTAGAGGATTTTGACTGGTTGCTCCGCTGGGTCGACTCCTGGGGCCAAGGAACCCTGGCCACCGTCTCCTCAG
>S558|IGHV3-74*03|IGHD3-9*01|IGHJ6*02|50
GAGGTCCAGCAGGGGGAATCCGGGGGAGACTTAGTGCAGCCTGGGGGGTCCCTGAGACTCTCTTGTGCAGCCTCTGAATTCACCTACACTAGATACTGCATGCACTGGGTCCGCCAAGATCCAGCGCAGGGGCTGATATGGGTCTCACGTATTAAGAGTGATGGGACCAGTACAACATTCGCGGACTCCTTGAAGGGCCAATTCACCATCTCCAGAGACATCGGCAAGAACACGTTATCTCTGCAAATGAACGGCCTGAGAGCCGAGGACTCGACTGTTTACTGTTGTGCAACAGACTCGTACTACCATCTTTTGCCTGGATATTATAACAGACCCAGATGCTTCGCTATGGACCTCTGGGGCCAAGGGACCACGGCCACCGTCTCCCCA
>S559|IGHV1-46*03|IGHD3-9*01|IGHJ6*01|50
CAGGTGCAGCTGGTGCTGTCTGGTGCTGAGGTGAAGAAGCCTGGGGCCTCGGTGAAGTTTGCATCCAGGTCTTTTGGATTCACCTTCGCCAACAATCATTTGCACTGGGTGCAACAGGCCCCTGGACAAGGCCTTGAGTGGATGGGAATAATCAAACCTAGTGGTGGTAACACAAGGAGCGCACTGAAATTCCAGGTCAGAGTCCCCACGACCAGGGACACGTCCACGGGAACAGTCAACATCGAATTGAGCAGCCTGAGATTTGAGGACACGGTCGCGTATTACTGCGCTAGACGACAAATATTAAGATATTTTGATGGGGAGAGGGACTGTTGCTACGGCCTGGACGTCTGGGGTCAAGGGAACACGGTCACCGTCTCCTCAG
>S560|IGHV3-NL1*01|IGHD1-26*01|IGHJ1*01|50
CAGGTGCAGTCAGTGCATTCTGGGGGAGGCGTAGTCCAGCCTGGGGGGTCCCTGAGACTCTCCTGTGCAGCGTCTAGAGTCACCTTGACTACCTATGGCATGCACTGGGTCCGCCAGACTCCAGGCGAGGGGCTGGACTGGGTCTCAGTTATTTATGGTGGTGATAATACAACATACTATGCAGACACCGTGAAGGGCCGACTCACCACCTCCAGAGAGAAGTCCCAAAACCCGCTGTATCTCGAGTTGAAAAGCCTGAAAGGTGAGGACACGGCTGTCTACTTCTTTACGAGAAGGCGGGGCGGGTATTGTGGGAACTCTTGTGAATACTTCCAGAATTGGGGCCAGGGTACCCGGGTCACCGTCTCCTCAG
>S561|IGHV3-43D*01|IGHD1-26*01|IGHJ2*01|50
GAAGTGCAGCTGGTGGAGCCTGGGGGAGGCGTGATACAGCCTGGGGGATCCCTGAGACTCTCCTGCCCAGCCTCTGGACTCAACTGTGATCATTATGCCATGCTCTGGGTCTGTCAACCTCCGGGGAAGGGTCTGGAGTGGGTCTCTCCTATTGATTGGGAAGGTGTTCACTCCTGCTTTACAGACTCTGTGAAGGGTCAACTCACCATCTGCAGAGACATCAGAAAAGCTTCCCTGTATCTGCAAATGAATAGTCTCAGAACTGAGGACACTGCCCTGTATTGCTGTGCAGAAGATGGAGGAACAGTGGGAGCTTTGTGGAACTTCAATCTCTGGGGCCGTGGAACTCTTATCACTGTCTCCTCAG
>S562|IGHV4-38-2*01|IGHD2-15*01|IGHJ6*02|50
CAGGTGCATCTGCAAGAGTCGAGCCCAGGACTGGTGAGGCCTTCCGAGACCCTGTCCCTCACCGGCGCTGTCTCTGGTGACTCCATCAGAAGCGGTGCCTACTGGGGCTGGATCCGGCCGTCCCCAGGGAAGGGGCCGGACTGGATTGGGACAATGTTTCATAGTGGGAGGACCTACTACCACCCGTCCCTTGAGAGTCGAGTCACCCTATCAGAAGATACGTCCACGAACCAGAGCTCCCTGAAGCTGAGCTCTGAGGCGGCCGCAGAAGCGTCCGTTTATTGCTCTGCCACCTTTATTGTAGTAGTGTTAGCGGCTAGGTCAAGATATTACGCTATGGACGTCTGGGGCCACGGGACCACGGTCGGTGACTCCTCA
>S563|IGHV2-26*01|IGHD2-21*02|IGHJ3*02|50
CAGGTCACCCTGAAGGAGTCTGGTCCTGCGCTGGTGAGGCCCACAGTGACCCTCACACTGACTTGCACCGTCTCTGGGCTCTCACTCATCAATGCTAGATTGAGCCTGAGCTGGATCTGTCAGTCCCCAGGGAAGGCCCTGGAGTGGCTTGCGCGCGTGTTGTCGATTGACGAAAACTCCTTCAGCACTTCTCTGAAGAGGGGCCTCACCATCTCCAAGGACTCCTCCAGAAGGCAGATAGTCCTTATCATGACCAGCATGGACCCTGTGGACCCAGCCACATATTACTGTGAACGCACTGATGGCGACTCCTCTAACCAGGGGTGTGCGGCTTTTGATCTCTGGGGCCACGGAACACTGGCCCCCGTCTCTTCAG
>S564|IGHV4-61*05|IGHD4-17*01|IGHJ6*03|50
CAGCTGCACCTACAGGAGTCGGGCCCAGGACTGGTGAAGCCCTCGCAGACCCTGTCTCTCACCTGCACTGTCTCCGATGGCTCCATGATCAAAACTAGTTATTGCCGGGGCTGGATCGGCCAGCCCCCAGGGAAGGGACTGGAGTGGATTGGCTACTTCTATCGCAGTGGGAGAACCATTTACAACCCCTCCCTCAAGAGTCGAGTGACCATATCATCAGACAAGTGCAAGGACCAGTTTTCCCTGAGGCCGAGATCTGTGTCTGCCGCTGCCACGGCCGTGTCTTTCTCTGCGAGCTCTGCCCACGGTGGGTACTATCACTACTACATGGAAGTCTGGGTCCAAGGGACCACGGTCACCGTCTCCTCA
>S565|IGHV4-4*08|IGHD2-21*02|IGHJ6*04|50
CAGGTGCAGCTGCAGGAGTCGGGCCCAGGCCTGGTGACGCCTTCGGAGACCCTGTCCCTCCCCTGCACTGTCTCTGGTGGCTCCATTAGTACTTGTTGTTGGACCGGGCTGCGGCGGCCCCCAGGGAAGGGACTGGAGTGGGTTGAAAATCTCTATATTAGTGGGGGCACAAACTACAAGCCCTCCTTCAAGAGTCGGGTCACCATTTCCTTAGACACGACCAAGAACCGCTTCTCCCTGAAGCTGAGTTCTGTGACCGCCGCAGACACGGCACTCTATGTCTCCTCGAGAGCAGGCGGTGGTGGGCGTTACTCCTACTATGATATAGACGTCTGGGTCACAGGGATCACGGTCACCGTCTCTACAG
>S566|IGHV2-26*01|IGHD2-8*01|IGHJ6*03|50
CAGGTCACCTTGGAGGAGTCTGGTCTTGTGCTGGTGAAGCCCACAGAGACCCTCACGCTGACCTACACCGTCTCTAGGTTCTCACTCGGCACTGCTAGAATGGGTATGAGTTGGATCCGTCAGTCCCCAGGGAAGGCCCTGGAGTGCCTTGCACACATTTGCTCGAGTGACGACAATTTTTATAGCACACCTCTGAAGGGCAGGCTCACCATCTCCCAGGACACCTCGAGAAGGCAGGCGGTCGTTACCATGACCAACATGGACCCTGTGAAGATAGTCACAAAATACTGTGGACGTATAATACGCGGAGGCGGGGAACATGTTGTACTCATGGTGTTGGGTCTTTACTACTACTACTACTACATGGGCGTCTGGGATAAAGTGATCACGGTCACCGTCTCCTCA
>S567|IGHV6-1*01|IGHD1-7*01|IGHJ5*02|50
CAAGTACACCTACATCAGGCAGGTCCAGGACTGGTGAAGCCCTCGCAGACCCTCTCACTCGCCTGTGCCATCTCCGGGGACATTGTCTCTAGAAACGGTGCTGCTTGGAAATGGATCAGGCAGTCCCCGTCGAGAGGTCTTCAGTGGCTGGGAAGGCCGTTCCACAGGCCCGAGTGGCATAACCATCATCCATTATCTCTGACAAGTCGAGTAACCGTACCCCCAGACATATCCAAGAACCACTTGTCCCTGTGGATGAATTCTGTGCCTCCCGAGGACACGGCAGTTCATGATTGTGCAAGAGCCTATTGGACCGGGGGTGGCGCCTGGGTCGACCCCTGGGGCCAGGGAACGCTGGTCACCGTCTCCTCAG
>S568|IGHV3-53*04|IGHD6-6*01|IGHJ4*02|50
GACGTGCAGGTGGTGGAGTTTGGAAGAGGCTTGGTCCAGCCGGGGGGGTCCCTGAGACTCGCCCGCGCAGTCTGTGCATTCCCCGTCAGAAGGAACTACATGAGCTGGGCCCGCCAGGCTCCAGGGAAGGGGCCGGAGTGGGTCCCAGTCGTTTTTAGTGGTGCTAACACACACTACGCAGTCTCAGTGAAGGGCCAATTCACCATCTCCAGACACAATTCTCAGAACACCCTGTGTCTTCAAATGAACAGCCTAAGAGCTAAGGACACGGCCCTATCTTTCTGTGCCAGAGCTAGTGGATCGGAATTCTGGGGCCCGAGATCCTTGGTCTCCGTCTCCTCAG
>S569|IGHV2-5*08|IGHD3-16*02|IGHJ4*03|50
CAGGTCACTTTGAAGGAGTCTCATCCTGCGCTGGTGAAACCCACACAGACCCTCACACTGACTTGCACCTTCTCTGGATTCTCACTTAGCACTTATGGAGTGCGTGTCACCTGGGTTAGTCAGTCCCCAGGAAAGGCCCTGGAGCGGCTTTCAGTCATTTGTTGGGATGATGATACACACTATAGCCCATCTCCGAAGAGCAGTCTCACCATCACCAAGGCCCCCTCCGAAAACCAGATGGTCCCTATAATGACCAACATGGACCCGGCGGACACAGTCCCCCATTATTGTGCACACAGACCGTACTCTGGCTACCTTTGGGGGACTTACCGTTCTACCTGGTACGGGGGCCAAGGGTCCCTGGTCACCGTCTGGTCAG
>S570|IGHV3-13*05|IGHD3-22*01|IGHJ1*01|50
GATGTGCAGCTGGCGGAGTCTGGGGGGGGCTTGGTACAGCCTGGGGGGTCCCTGAGGCTCCCCTGTGCAGCCTCTGGATTCACCTTCTCTAAGGACGACATGCACAGGGTCTGCCAAGCCACAGGAAAAGGTCTGGGGTGGGTCTCATCACTTGGACCTGCCGGTGGCCCATACTATTCAGGCTACGTGAAGGGCCGATTCACCCTCTCCAGAGAAGATGTCAAGAGTTCCGTCTCTCTTCAAATGAACAGCCTGAGCGTCGGGGACACGGCTGTGTATTACTGTGCACGGGGCCGCCAAACCATGATAACGGTGGGTGTTAGATCTCATTACTTCCAGAACTGGGGCCAGGTCACCCTGGTCCCCGTCTCCTCAG
>S571|IGHV4-39*02|IGHD5-18*01|IGHJ4*02|50
CAGGTGCGGCTGCGGGCGTCGGGCCCAGGACTGGTGAAGAATTTCGAGACCCTGTCCCTCACCGACACTGTCTCTGGTGACTCCATCAGCCGCATTTGTTACTTCTGGGGCTGGATGCGCCAGCCCCCAGGGAACGAACTTGATTGGATTGAGAGTATCTGTTGTCGTGGGAGCAACTACTACAACGCGTCCCTCCAGAGTCGAGTCGTCATATCCGTAGACACGCCCCAGAACCACTTCTCCCTGAAAATGACGTCTGTGACCGCCGCGGACACGGCTGTGAAACACTGTGCGGGCGGAGGCCGTGCAGACAGAGATCACCTTGACTATTGGGGCCAGGGAAGCCTGATCACCGTCTCCTCAG
>S572|IGHV3-15*06|IGHD1-7*01|IGHJ6*01|50
GAGCTGCAGTTGGTGGGGTCTAGGAGAGGCTTGATAAAGCCGGGGGGGTCCCTCAGACTCGCCAGTGCAGCCTCTGGATTCATTTTCAATCACGCCTGGATGAGCTGGGTCCGCCAGGCTCCCGGGAAGGGCCTTGAGTGGGTCGCCCGTCTTAAAAGAAAGACTGATGGTGGGACGGCAGAGTACGCTGCACCCGTGAAAGGCACATCCACCGTCTCAAGAGATGATTTAAAAAGAACACTTTCTCTGCGAATCAACAGCCTGAAAACCGACGACTCAGACCTGTATTACTGTACCACATATAGGTGGAGCAGCAGTACTTACTACGACTATGCTATGGACGTCTGGGGACAAGGGACCACGGTCACCGTCTCCCCAG
>S573|IGHV1-24*01|IGHD5-12*01|IGHJ6*01|50
CAGGTCCCGGTGGTCCAGTCTGGGGCTGAGGTGAAGAAGTCTGGGGCCTCACTGAAGGACCCCTGCAAGGTTTCCGGAAACACCCTCACTGAATCATCCATGCACCGGGCGCGACAGACTCATGGAAAAGGCCTTGATTGGAGGGAAGGTTTTGATCCTGCAGATGGAAAAAGAATGCACACACAGAAACTCCAGGACAGAGTCACCACGACCGAGGACACATCTCTAGACACAGCCTACATAGAGCTGAGCAGCCTGAGATCTGAGGACACGGCAGTGTGTCACTGTGCAGCGGAAGACCTTTATTCCTTCTGCCACCGCGGTAAGGACGTCTGGGGACGAGGGACCACGGTCATCGTCTCCTCAG
>S574|IGHV3-NL1*01|IGHD5-12*01|IGHJ4*01|50
CAGCTGCAGTTGGTGGAGTCTGGGGGAGGCGGGGTCCAGGCTGGGGAGTCTCTGAGACTCTCCTGTGCAGCGTCTGGATTCATATTCATTAGCCATGGCCTGCCGTGGGTCCGCCAGCCTCCAGGAACGGGGCTGGAGTGGGCCTCAGTTCTTCATGGCGGTTTGAATGGCACATACTTTGCAGACTCCGTGAAGGGCCTACTTACCGTCTCCAGAGACAACTACAAGAACACACTGTATTTACAAATGAACACCCTGAGAGTTGAGGACACGGCTGTGGCTTATTGTGCGAAAGACGGCGAGGATATGGTGGCTATAATTAGTAGATACTTTGACCACTGGGGCCAAGGAACCCTGGACACCGAGTCTTCAG
>S575|IGHV3-49*01|IGHD3-9*01|IGHJ1*01|50
GAGGTGCAGCTGGTGGAGTTTGGAGAAGACTTGGAACAGAGAGGGCGGTCCCTGAGACTCTCCTGTCCAACTTCTGAAATCACCTTTATTGATCATGCTATGAACTGGTTCCGCCAGGCCCCAGGGAAGGGGCTGGAGTGGCCGGATTTCAATAGAAACAAAGCTCATGGCGGGAGAACAGAATACACCGCGTGTGTGACAGACAGATTCTCCATCTCACGAGCTGGTTCCAAGAACGTAGCCTATCTGAGAATAAACAGCCTGGAAACCGAGGACACAGCCGTGTATTACTGTGCTATACCACATTTTGACTGTTTACTATATTCCATATACTTTCAGGACTGGGGCCAGGTCACCCGGGTCACCGTCTCCCCAG
>S576|IGHV2-70D*14|IGHD6-19*01|IGHJ1*01|50
CAGGTCACCCTGGAGGAGTCTGGTCCTGATCTGGTGAAATCCACACAGGCCTTCACATTGGCCTGCACCTTCTCTGGATTTTCACTCAGGACTAGTGGAATGCGTGTGAACTGGATCCCTCAGTCCCCAGGGAGGGGCCTGGAGTGGCTTGCACGCTGTTATTGGGGTGATGATAAATTGTACATAACATCTCTGAAGGCCAGGCTCAGCATCTCTACAGACACTTCCAAAAACCAGGTGATCCTAACAATGACCAACATAGATCCTGTGGACACAGTCACATCTTACTGTGCACGGCTGTTATGGCCAGTGGCTGGTACTCGTCACACTCCAGCTGAATACGCGCAGCACTGGGGCCAGGGCGCCCTGGTCACCGTCTCCCCAG
>S577|IGHV2-5*02|IGHD4-17*01|IGHJ1*01|50
CAGATCACCCTGAAGGAGTCTGGTCTTACGGTGGTGAAATCCCCACAGACCCGCACTCTGTCCGACACTTTCTCTGGATTCTCACTCAAAACTAGTGGAGTGGGTGTGGACTGGATCCGTCGGCCCCCAAGAAAGGCCCTGGAATGGCTTTCACTCATTTTTTGGGGTGATGATAAGCGCCACAGGCCATCTCTGGAGAACAGACTCAACATCACTAAGGACGCGTCCAAGAACCAGGTAGTCCCGACAATGAACAACAGGGACCCCATGGACACAGACGCATATTACTGTGCACACAGACCGGGTGGCTACGGTCAGTCTCGACCCACTCCGGGCGACGAATCCTTCCAGCACTGGAGACAGGTCACCCTGGTCACCGTCCCCTCAG
>S578|IGHV4-59*02|IGHD5-18*01|IGHJ4*02|50
CAAGCGCAGCTGCAGGGGTCGGGCCCAGGACTGGTGACGCCTTCGGAGACCCTGTCTCTCACCTGCACTGTCTCTGGTGGCTCAGGCATTGGTTACTCCGGGAGCTGGATCCGGCAGTCCCCAGGGAAAGGACTGGAGTGGATTGGGCATATTGATTTCAGTGGGGGCACCGACTATAATCCCTCCCTCAAGAGTCGAGTCACCATATCTCTAGACACGTCCAGGAATCAGTTTCCCCCGAAAGTGACCTCTCTGGCCACTGCGAAAACGGCCGTGTGTTCCTGTGCGAGAGAGTCAATACATGTGTGGTTAATGTTTGATTCTTGGGACCAGGAACCCCTGGTCACCGTCTCCTCAG
>S579|IGHV1-69-2*01|IGHD3-16*01|IGHJ4*02|50
GAGGTCCAGGTGGTACAGTCTGGGTCTGAGATGAAGAAGCCGGGGGCTACAGTGAAAGTCTCCTGCAAGATTTCTGGAGACACCTTCACCGACTATTATTTACACTGGTTGAAACAGGCCACTGGAGAAGGGCTTGAGTGGAAGGGAGTAGTTGTCCCTGAAGAAGGTGAAACAAGATACGCAGAGGAATGCCAGTGCAGAGTCACCCGAACCGCGGACACGTTTACGGACACAGCCTATGTGGAACTGAGCAGACTGAGATCTGAGAACCCGCCCATATATTATCTTGCAACAGATGCGTATTATGGTTACGTTTGGGGGAGTTATGGTTATCCCTTGAATAATGGGGCCAGGGTACCCGGGTCACCGTGTCCTCAG
>S580|IGHV2-70*06|IGHD2-15*01|IGHJ1*01|50
CAGGTCAGCTTGCAGGGGTCTGGTCCTACGCTCGTGAAACCCCCGCGGACCCTCACACCGACCTGCACCTTCTCTGGGTTCTCATTCATCTCTAGTGGAATGCGGGTGAGCTGGATCCGTCAGCCCCCAGCGAAGGCCCTGGAGTGGCTTGCACACATTGATTGGGATCCTGAGAATTTTTACAGAATGTCCTTGAAGACCGGGCTCACCAACTCCAAGGACACCTCGAACACCCAGGTGGCCCTTGCAGTGACCATTAGGGACGCTGTAGAAACGCCCGTATATTACTGCGATATTGTAGAGGTGATAACTACTATTGGGGACTGCCTCCAGCACCGGGGCCAGGTCACCCTGGTCACCGTCTCCTCAG
>S581|IGHV3-21*01|IGHD4-4*01|IGHJ2*01|50
GAAGTGCTGCTGATGGAGTCTGGGGGAGGCCTGGTCAAGCCTAGGGGGTCCCTGAGACTCGCCGGTGAAGTCTCCGGATTCACCTTCAGTGTCCATAACATGAACTGGATCCGCCAGGCTCCAGGGAAGGGGCTGGGGTGGTTCTCCTCTTCTACTAGTAGTGGAAGTTACATCTACTACGCAGATTCAGTGCACGACCGATTCACTACCTCCAGAGACAACGCCAAGAAGTCACTGCTTCTGCACATGAACAGCCGGAGAGTCGAGGACAAGACTGTGATTTACTCCGCGAGAGGATACTGGACGACAGTCGTCGATCTCTGGGGCCGTGCCTCCCTGGTCACTGTCTCTTCAG
>S582|IGHV3-20*01|IGHD6-19*01|IGHJ4*01|50
GAGGTGCAACTGATGGAATCTGGGGGAGCTGCGGAACGGCCGGCGTGGTCCCTGAGACTCTCCTATGCAGCCTCTGGATTCACCTTTGATGATTATGGCATGAGCCGAGTCCGCCATGCTCCAGGGAAGGGGCTGGGGTGGGTCTCTGATCGTAAGTGGAATGGTGGTAGCACAGATTGTATAGACTCTGTGAAGGGCCGATTAACAATCTCCAAACACAATGTCAAGAAGTCTCTCTATCTGCACCACAACAGTCTGAGAGCCGGGGAGACGACCCTGTATCACTGTGCGACAGACGTGGTTATAGAAGTGGCTGGCATACAATACTTTGCCTACTGGGGCCAAGGAGGCCTGGTCACCGGCTCTTCAG
>S583|IGHV1-45*02|IGHD6-6*01|IGHJ6*02|50
CAGACGCAGCTGGAGCAGGCTGGGCCTGAGGAGAAGAAGACTGAGTTCTCAGAAAAGACTTCCTGCAAGACTTCAAGATATACCTTCACCAATCATTACCTGCACTGGGTGCGACAGGCCCCCGGACCAGTGCTTGAGTGGATGGGATGGATCACTCCTTTCAGTGGAAACACCATTTACGCACAGAACATCCAGGACAGAGTGACCATTATCAGGGTCAGGTCTGCGAAAACAATCTACATGGATCTGAGAAGCGTGCGATCTGAGGACACAGCCATGTATTACTGTGCAAGATCCCTGAGTAATTCCTCGTATGGAATGGACGTCTGGGGCCACGGGACCACGGACACCGTCTCCTCA
>S584|IGHV3-73*02|IGHD1-26*01|IGHJ1*01|50
GAGGTGCCGCTTATGGAGTCCGGGAGAGGTTCGGTCCGGCCAGGGGGGTCCCCGAAACTCTCCTGTGCAGCCTCTGGACTTACCTTCAGTGGCTCTGCTATGCACTGGGTCCGCCAGACTTCCGGGAAAGGGCTGGGGTGGGTTGGCCATTTTAGAAGAAATACTAATAGTCACGCGACAGCCTCTGCTGCGTCGACGAAAGGCAGGTTCACCATCTCCAGAAATGAGTTGAAGAAAACGACGTATGTGAAATTGAGGAGCCTGAAAACCGAGGACACGGCCGTCTATTCCTGTTTTAGACACCCCTCGGTGGGGGCTACTACCCACACATATTGCCAGATCTGGGGCCAGGGAGTCCTGGTCACCGTCTCCCCAG
>S585|IGHV3-64*02|IGHD7-27*01|IGHJ4*01|50
GAAGTGCAGCTGGAGGGGACTGGGGACGGCCTGGTCCAGCCTGGGGGGTCCCTGAGACTCTCCTGTGCAGCCTCTGGACTAACCTCCAGTAGCTGTGCTCTACACTGGGTCCGCCAGGCTCCAGGGAAGGGACTGGACTATGTTTCAGCTACTTTCAGTAATTGGGATAGTTCATCGTATGCAGACTCTGTGAAGGTCAGATTCACGATGCCCAGGGACAATGCCACGAACACACTGTATGTCAAAAGGGACAGCCGAAGAGCTGAGGACATGACTGTGTTTTACTGTGCGGGGGCCGGCTACTTTGACTATTGGGGCCACGGAACCCGAGTCCCCGTCGCCGCAG
>S586|IGHV4-61*03|IGHD6-19*01|IGHJ5*02|50
CAGGTGAAAGTGCGGGAGTCGGGCCCAGGACTGGCGAAGTCCTCGGAGACCCTGTCCCTCACCTGCGCTGTGTCTGGTGACTCCGCCAGCAGTGGTAGTTACTGCCGGAGCTGGATCCGGCAGACCCCAGGGAAGGGACTGGAAGAGATTGGGCACATCTACTACAATGAGAGCACGAACTTCAACCCCTCCCTCAGGGGTCGAGTCACCATATCCCTAGACACGTCCAAGATCCATTTCTGCCTGAAGGCCAGCACTCTGACTTTTACGGACACGGCCGTGTCTTCCTTTGCTCACAGACGTGCAGATTGCCTCGACCCCTGGGGCCAGGGAACCCTGGTCACCGTCTCCTCAG
>S587|IGHV2-70D*04|IGHD1-7*01|IGHJ5*01|50
CAGGACACCTTGAGAGAGTCTGGTCGTGCGTTGGTGAGAGCCACACAGACCCTCATCCTGACGTCCACCTTTTCTGCCTTCTCACTCCGCTCTAGGGGATTGTGTGTGATCTGTCTCAGACACCCCCCCAGGGAGGCCCTGCACTGGCTTGCACGCATTGATTGGGATCCTGATAGATTCTACAGTACATCTCTGAAGACTTTGCTCATCATCTCCAAGGACACCTCCAAACACCCGGTGGTCCTTACAATGACCAACATGGACCCTTTGGACACAGCCACGTTTTGCTGTGCACTGCTGAAATATACCTGGGTGCGCGATCCTGGGGCCAAGGCGCCCTGGTCACCGCCTCCTCAG
>S588|IGHV1-58*01|IGHD7-27*01|IGHJ4*02|50
CAAATGCAGTTGGTGCACTCTGGGCCTGAGGTGAGGAAGCCTGAGACCTCAGTGACGGTCTCCTGCAGGTCTTATAGAGTCAGCTTCACCAGTTCTGCTGTGCAGTGGGTGCGACAGGCTCGGGGACAACGCCCTGAGTGTTTAGGGTGGGTCGTCGTTGAAACTCTTAAGACACCCTACACACAGAGACTCCAGGAAAAAGTCTTCATTACCAGGGACGTGTCCACACGCACAGCCTCCATGGAACTGTACAGCCTCAGATCCGGGGACACGGCCGCGTGTTCCTTCGCGGCAGACCGGGGCCGGGACTTTGACTCCTGGGGCCAGCGAACCCTGGTCACCGTCTCCTCAG
>S589|IGHV3-30-3*01|IGHD1-1*01|IGHJ2*01|50
CAGGTGCACCTGGTGGAGTCTGGGAGAGGCGCGGTCCGGCCTGAGATGTTTCTGAAACTCTCCTGCGCAGCCTCTGGATTCACCTTTCATAGCTATGCTATCCCCTGGGTCCGCCATATCCCAGGCAAGGGACTGGATTGGGTGGCACTTATCTCATATGATGCAAGAAATAAAGTCTACGCAGACTCCGTGAAGGGCCCACTCACCATCTCCCAAACCCATTCCAAGAACACGCTTTATTTGAAAGTGAATAGCCTGAGACCTGAGGACACGGCTGTGAATAACTTTGCGAGAATCGGCCGCAGTTGGCCTCCCGGGTACTTCGATCTCCGGGGCCGTGGAATCCTGGTCACTGTCTCCTCAG
>S590|IGHV1-18*03|IGHD2-15*01|IGHJ6*01|50
CAGCTTCAGCTGGTGCAGTCTGGACCTGAGGTGAAGAAGCCTGGGGCCTCAGTGAAGGTCTCCTGCAAGGCCTCTGCTTACCCGTCGCCCAGTTGTGACATGAGCTGGGTGCGACAGGCCCCGGGACAGGGGCTTGGGTGGCTGGAATGGATCAGCGCTCACAATGATAACGCAGACTGTGCACAGCATCTCCAGGTCAGAGTCACCACGACCACAGACGCGTCCACAAGCACAGCCTACATAGAACTCAGGAACCTGAGATCTGACGACATGGCCGTGTCTTGCTGTGCGAGACTAGAAGATTCTAGTGCTGTTAGCTGCTATTCGGATTACTACTACGGTCTGGACGTCTGGAGACCCGGGACCACGGTCACCGTCTCGTCAG
>S591|IGHV3-30-3*01|IGHD2-2*03|IGHJ3*02|50
CAGGTGCAGCTGCTGGAGTCTGGGGGAGGCGTGGTCCCTCCTGGGAGGTCCCTTAGACTCTCCTGTGCAGCCTCTGGATCCACCCTCAGGACCTTTTCTATGCACTGGGTCCGCCAGGCCCCAGGCAAGGGGCTGGAGTGGGTGGAACTTAAATCGTACGATGACAGAAATAAACACTACACAGACTCCACGAAGGGCCGATTCACCATGTCCAGAGACAACCCCAAGAAAACCCTGCATTTACAAATGAACAGTCTGAGAGCTCAGGACACGACTGTGTATTCCTGTGCGAAGGGGTTTATTCCAGCAACATCAGGTGTCATGCCCCCTCCTTTTGATATCTGGGGCCAGGGGCCAATGGTCACCCGCTCTTCAG
>S592|IGHV4-30-4*02|IGHD1-20*01|IGHJ1*01|50
CAGGTGCCCCTACAGGCGTCGGGCCCAGGACTGGGGAAGCCTCCGGAAGTGTTGTCCCTCACCTGCACTGTCTCTGGTGCCTCCATCGGCAGTGGTGATTACCACTGGAGTCGCATCCGCCAGGCCCCAGAGAAGGGCCTGGAGTGGATTGGATACATTTATTGCGGTGGGCGAACTCATTACAACCTGTCCCTCAAGAGTCGAGTTACCATAAATGTGGTCACGTCCACGAATCAATTCGCCCTGAAGCTGAACTCTGTGACTCCAGCAGTCACGGCCGTGTCTTATTATGCCAGAGACCATCGCTACGGAGACTTCCAGCATAGGGGCCAGGCCACCCGGGTCACCGTAGCCTCAG
>S593|IGHV1-46*02|IGHD3-3*01|IGHJ6*04|50
CACGTGCAGCTGGTGCACTCTGGGGCTGAGGCAAAGAAGCCGGGGGCCTCAGTGAAGATTTCCTGCAAGCAATCTGGATCCACCCCAATCAGCTACTATATGCACTGGGTGCGACAGGCCCCGGGACAGGGGCCTGAGTGGATGGGAATGTTCAGTCCTAGTGGTGATAGAACAAACTACGCACAGAAATTGCTGGTCAGAGTCACCATGACCCGGGACACGTCCACAAGAATACTCTACATGGAGGCGTGCAGCCCGAGATCTGAGGACACGGCCGTGCATTACTGTGCGAGAGAAATACAGGATTTTTGGATTGGTTATTTTACCCATGGGGGGTCCCACTGTTATTACGGGATGGACGTCTGGGACAGAGGGACCATAGTCACCGTCTCCTCAG
>S594|IGHV3-48*04|IGHD3-3*02|IGHJ6*04|50
GAGGTGCAGCCGGGGAAGTCTGGGAGAGACTTGGCACCGCCTGGGGGGTTCCTGAAATTCTCCTGTGCAGCCTCTGGATTCATCTTCATTAGTTATAGTAAGAATTGGGTCCGCCAGACTCCAGGGAAGGGGCTGGAGTGGATTTCATACATTATTACTACTGCTACTACCACTTGCTACACAGACTCTGTGAAGGGCCGATCCACCGTCTCCAGAGACAACGCCAAGAACTCACTGAATCAACGACTGAACAGTCTGAGAGCCGAGGACACGGCTGTGTATTGCTTTGCGAGAGGATCCCTGGCATTTTTGGAGTGGTTCATCTCCCGGCCGCTGCAACACAATCTGGGCTTCTGGGTCAAAGGGACCACGGTCACCGTCTCCTCAG
>S595|IGHV4-30-2*04|IGHD3-16*02|IGHJ6*02|50
TCTGGTGACTCTATCAGAAGTGACGGTTACTCATGGAGCTGGATCCGACAGACACCAGGGCAGGGCCGGGGGTGGCTTGGCTACATTTATCATAGTGGGTGCACTTACTTCTACCCGTCCCTCAAGAGTCGAGTCATCATGGCAGTAGACGCGTCCAAGAACCGATGCTCCCTGAACTTGAATTCTGTGACCGCCGCAGACACGGCCGTCTATTCTTCTGCGGGAGACCGCTATGGTTACGTTTGGGGGCGTTACCGTCCTCCCGACGGCCACAGAGATATGGAAGTCTGGGGCCACGGGACCGCGGTCCCCGTCTCCTCA
>S596|IGHV1-18*01|IGHD3-3*01|IGHJ2*01|50
CAGGTCCAATTGGTGCAGTCCGGAACTGAGATGAGGAGGCCGGGGGCCTCAGAAAAGGACTCCGGCAAGGCTTCTGGCCACACCTTTACCAACTGTGGGCTCAGCTGGGTGCGACAGGCCCCTGGACAAGGGCTTGAGTGGACGGAATGGATCAGCGCCTACAATGGTGACACAAACTACGCACAGAGGCTCCAGGACAGAGTCACCATGACCACAGGAACATCTTCGAGCGCGGCCTGCAGGGAGCAGAGGAGCCTGAAATCTGACGACACGACCATGAATTACTGTGCGAGAGGGCTGTGCCACAATTTTTGGAATAGTTATTGGTGCGTCCGTCTCTGGGGCCGTGGCACCCTGGTCAATGTCCCCTCAG
>S597|IGHV4-30-2*04|IGHD1-1*01|IGHJ6*02|50
TCTGTTGGCTCCATCAGAGGTGGTGATTCGTCCTGGATCTGGATCCGGCAGCCGCCAGGGAAGGGTCTGGTGTGGATTGGGTGCATCTGCCATAGTGGGAGAATTCACTACAGCCCGTCCCTCGAGAGTCGAGTCAGCACATCAGACGACCCGTCCAAGAACCAGTTCTCCCTGAAACTGACTTATGTCACCGCCAGAGACGCGACCGTGTGTTACTTTGCGACAGACCTTAGCACAATTGAAACGACGCCGTTATACTACCTCTACTACGGTCTGGACGTCTGTGGCCACGGAATCACGGTCACCGTCTCTTCA
>S598|IGHV3-7*03|IGHD6-19*01|IGHJ1*01|50
GAGGTGCAGCTGGTGGAGTCTGGGAGAGACTCTGTCCAGCCTGGGGGGTCCCTGAGACTCGCTTATTCAGCCGCTGGACTCATCTTTAGTAGCTTTTGGCTGACCTGGGTCCGCCGGGCTCCAGGGGAGGGGCTGGAGTCGGTGGCCAGGATAAGTCAAGAAAGCAGTGAGAAATCGTCTGTGGACCCTATGAAGGGCCGATTCACCGTCTCCAGAGACAACGCCAAGAAGTCACTGTGTCTGCACTTTAACAGCCTGAGCTGCGAGGACACGGCCTTTTATTGCTGTGCGAGAGGAGGACTCCCAGTGGCTGACTTCCAGCGCTGGGACCAGTGCTCCCTGGTCACCGTTTGGTCAG
>S599|IGHV5-10-1*03|IGHD1-26*01|IGHJ5*01|50
GAAGAGCAGCTGGTGCAGTCCGGAACAGAAGCGAACAAGCCCGAGGGGTCTCCGATGATCTCCTGTAAGGGCTCTGTATCCAGCTTTACTAGCTACTGGATCGGCTGGGTGCGCCAGAAGTCCGGGAAAGGCCGGGAGTGGATTGAGACGATTGCTCGTAGTGGCTCCTTTATCCACTACAGTCCGCCCTTCCAAGGCCACGTCACCATCTTAGCTGACAGGTCCCTGAGCACTTCTTACCCGAAGTGGAGAACTCTAAAGGCCTCGGACACCGCCATCTATTACTGTGCGAGATTTATTGTGGGAGCTAATACTTGCGAGCGCCCGGGTTTCGACTCCGGGGGCCAAGGAACCCTGGTCATCGTCTCCTCAG
>S600|IGHV4-61*03|IGHD6-19*01|IGHJ2*01|50
CAGGTGGACTTGCACGAGTCGGGCCCAGGACTGGCGAAGCCGTCGGAGACCCTGTCCCTCGCCTGCCCTGTCTCTGGTGGCTCCATCAGATCTGCTAATTCCTATTGGAGCTGCATCCGACAGCCCCCAGGGGAGGGACTGGAATGGATTGAATATATTTCTTACAGTCGGAGCACCAACCACAACCCTTCCCTCAAGAGTCGAGTCACCAGATCATTAGACGCGTCCAGGCATCTCTTGTCCCTGGAGTTGAGCCCTCCGACTGCTGCGGACACGACCGCGTCTTACTGTGCGAGAGAGATCCGGAGTGGCTGGGGCTCGGCATCTCTGAGACCGCGGCACCCTGGTCTCTGTCCCCTCAG
>S601|IGHV1-69-2*01|IGHD7-27*01|IGHJ3*01|50
GAGGTCCAGGTGGAGCAGTCTGGGGCTGAGGTGAAGAAGCCTGGGGCTACAGTGAAAATCTCCTGCAGGGTCTCTGGATGCGCCTTCAGCGACCACTTCATGCGCTGGGTGCAACAGGCCCCGGGAACCGGGCTTGAGTTGATGGGACTTGTTGGTCATGAAGCTGGTGAGACAATATTCGAAGAGAAGTTTCTGTTCAGAGTCGCCATACCCACGGACACGTCTACAGACACAGCCTATATGGAGCTGGACAGCCTGAGATCTGAAGACACGGCCGTGTGTTATTGTGCAGAAGAACAAGCTAGGATCGGATGTCATGTTTTGGGCGTCTGGGGCCTAGGGACGACGGTCACCCTCTCTTCAG
>S602|IGHV1-69D*01|IGHD2-21*02|IGHJ4*03|50
CAGGTGCACCTGATGCCCTCCGTGGCTGAGGCGAAGAAGCCTGAGTCCTCGGTGAAGGTCTCCGGCAGGCATTCTGGAGGCACCTTCAGAAACTGTGCTTTCAGTTGGGTGCGACAGGCCCCTGGTCAAGGGCTTGAGTGCATGGGAGGGATCACTCCTGTCTTGACAACAGAAAACTGCGCACAGAAGTTCCAGGTCACAGTCACGATTATCGTGGACGAGTCCACGAGAACAACCTGCACGGAGGTGAGCAGCCTGAGATCTGAGGACACGGCCATTTATCTCTGTGCGATCGATCCGGGTGGTGACTTCTATGGTCGCAGGTACTTTGACTACTTGGGCCACGGGATCCTGGTCACCGTCTCCTCAG
>S603|IGHV4-30-4*04|IGHD3-22*01|IGHJ5*01|50
CATGTGCAGCTCCAGGACTCGGGCCCAGGACTGGTGAAGCCTCTGCAGACCCTGTCCCTCACCGGCACTGTCTTTGATGGCTCCTTCACCACTGACGCTTACTACTGGAGTTGGACCCGCCAGCCCCCAGGGAAGGGCCTGGAGTGGATTGGCTACTTCTTGGACAGCGGGAGCACCCACTACAATCCTTGCCTCAAGAGTCTAATTTCCATATCAATACACACGTCCAAGATTCAATTGTCCCTGAAGATGAACTCTGTGACTGCCACAGACACGGCCGTGTATTACTGCTGCGCCTATCACTATGAGGCTAGTGGTCACTACCACCAGACGTGGGTCGCGCTTCGACTCCTGGGGCCAAGGAGACCTGGTCCTCGTCTCCTCAG
>S604|IGHV3-15*04|IGHD3-22*01|IGHJ1*01|50
GAGGTGCAGATGGTGGAGTCTGGGAGAGTCTTGGTAAAGTCTGGGGGGTCCCTTGGACTCTCCAATGCAGCGTCTGGATTCATTGTCATTAGCGCCTGCATGAACTGGGTCCGCCAGGCTCGAGGGAAGGGGCTGAATTGGGTCGGCCATATTGAAAGCAAATCTGATGGCGGGACATCAGACTACGGTGCCCCCGTGAAAGGCAGATTCACCATCTCGAGAGATAATCCAAAAAAAACGCTCTATTTGCAGGTGACCAGCCTGAAGACCGCTGACAGAGCCGTTAATAACTGTACTCCAGCGACTGTGAAACTAGTGGTTATTCTCTTCCAGGACTGGGGCCAGGTCACCCTGGTCACCGTCTCCTCAG
>S605|IGHV4-4*02|IGHD6-25*01|IGHJ3*01|50
CAGGTGCAGCTCCAAGAGTCGTGTCCAGGCCTGGTGAGGCCTTTGGGGACCCTGTCCCTCACCTGCGCTGTCTCTCGTGGCCCCATCAGACTTAGTGACTGGTGGGATTGGGTCTGCCAGGCCCCAGGGAAGGGCCTGGACTTTATTGGGGACATCTATGATATTGGCAGTACGAAATACAACCCGTCCCTCAAGAGTCGTGTCGCCAATTCACTAAACAAGTCCAAGAAACAGGTCTCCCTGAAGCTGAACTCTTTGACCGCCGCGGACAAGACCGTGTATTACTATGCGAGAGAAGACGGTGCTATGCCAGCTCTTGAGGTCTGGGGCCAGGGGACAAGGGTCTCCGTCTCTTCAG
>S606|IGHV4-28*03|IGHD6-13*01|IGHJ5*01|50
CAGGTGCAGCGCCAGGAATCGGGCCCAGGACTGGTGAAGGCTTCGGACACCCTGGCCTTCCCCTGCGCTGTCTCTGGTTCCTCCGTCAGAACAAGTGATTGGTGGGACTGCATCCCGCAGCCCCCAGAGAAGGGACTGGATTGGATTGGATACATTTTTTGTAGTGGAAGGACCTACTACAACCCGTCCCTCAAGAGTCGAATCACCATGTCAGTGGACGCGTCCAAGAATCAGTTCTCCCTGAAAGTGAACTCTGTGACCGCCGTGGCCACGCCCATATGTCACTTTGCGAGATCGACCATAGCAGCAGTTGATTGCTTTGACTCCTGGGGCCACGGAAACCTCATCACCGTCTCCTCAG
>S607|IGHV2-26*01|IGHD4-17*01|IGHJ1*01|50
CAGGTCTCCTTGATGGAGTCTGGTCCTGACGTGGTGAAACCCACACAGACCCTCACACTGACCTCCTTCGCCTCTTGGTTCTCACTCCGCAATGTTAGAGTGGGTGTGAGTGGGCTCCGTCAGTCCCGAGGGAAGGCCCTGGAGCGACTTGCACACATTTGTTCGAGTGACGAGGTTTCCTACAGACCATCTCTGAGGAGCAGGATCACCATCTCCAAAGACACCTCCAAAAGCCAGGTGGTCCTTAACGTGACCAGAATTGAGCCTGTGGACACAGCCACATATTACTGTGCACGGGTGGTATCCCCCTCGATGACTTCGGCGCGGGTCAAATACTTGCAGCACTGGGGCCAGGGAGCCCTGGTCGACGTCTCCTCAG
>S608|IGHV3-74*02|IGHD2-2*01|IGHJ4*03|50
GAGGGTCAGCTGGTGGAGTCTGGGGGAGGCTTAGTTAAGCCTGGAAAGTCCCTGAGACTCTGCTGTGCAGCCCCGAGGTTCACCTTCCGCAACTCCTGGCTACACTGGGTCCGGCGACCTCCAGGGACGGGGCTGGTATGGGTCTCACGTATTAATAGTGATGAGAGTCATACCATTTACGCGGAGTCCGTGAAAGGCCGATGCACCATCTCCAGAGGCAACGCCAAGAACACGCTGTGTCTGCACATAAACAGTCTGAGAGCCGAGGACACGGCTGTGAATTTCACTGAAAGAACTAATACCAGTTTCTATACCTTCGGCCGCTATTTAGACTGCTGGGGCCAAGGGCCCCTGGTCACCGTCTCCTCAG
>S609|IGHV3-49*01|IGHD2-8*02|IGHJ3*01|50
GAGGTGCAGCTGATGGAGTCCGGGGGAGGCTTGGTTCAGCCAGGGCGGTCCCTGAGATTCTCCTGTACAGCCTCTGGATTCACCTTTGATGGTTATCTTATGAACTGGATCCGTCGGGATCCAGAGAAGGGACTGGACTGGATAGGTCCCATGGGAAGGAAAGTTTATGGTGGAACAGCAGAATTCACCGGGTCTGTGACAGGCAGATTCACCATCTCAGGCAATGGCTTCAAAAGAATCGCCTATCCTCAAGTAAAAAGCCTGAAAACCGACGACACAGCCGTGACCTACTGTACTAGAGGACTATTTTACTATCCTTTTGATGTCTGGGGCCAAGGGACACTGATCACCGTCTCCTCAG
>S610|IGHV4-61*01|IGHD2-8*02|IGHJ5*02|50
CAGGTGCAGCTCCAGAGATCGGGCCCAAGACTGTTGAAGACTGCGGAGACCCTGTCCCTCTCCTGCTCTGTCTCTGATGGCTCCGTCAACAATGATACTTACTACTGGAACTGGATCCGGCAGCCCCCAGGTCAGGGACTAGAGTGGATTGAGTATGTCTCTTACAGTGGGAGCACCAACTCCAACCCCACCCGCAAGAGTCGCGTCACCATATCAGAAGGCACGTCCAATCACCAGTTGTGCCTGAAGCTGATCTCCGTGACCGCTGCGGACACGGCCGTGCCTCACTGTGCCCGAGCAGATGATACTGCTTGTTCATGCTCTCCTTTCGACTCCTGGGGCCAGGAAGCCCTGGTCACCGTCTCCTCAG
>S611|IGHV3-48*01|IGHD4-17*01|IGHJ4*01|50
GAGGTGCAACTGGTGGAGTCTGGGGGACGGTTGCTACAGCCTGGGAGGTCCCTGAGACTCTCCTGTGCAGCCTCTGGATTCACCTTCAGTCACTATATAGTGCGCTGGGTCCGCCAGACTCCAGGAAGGGGGCTGGGGTGCGTTTCAGACATTAATACTAACAGTAGTACCATATTTTACGCAGACTCTGTGAGGGGCCGTTTTGCCATGTCCAGAGACAATGACACGAACTCCCTGTATCTGCAAATGAAGAGCCTGAGAGCCGAGGACACGGCTGTCTATTACTCTACGAGAGTGTGGGAGACTGCGATGACTAGCGTGTTACGGCCCGTCGCCTGGGGCCAAGGGTCCCTGACCGGTGTCTCCTCAG
>S612|IGHV3-13*01|IGHD1-7*01|IGHJ3*02|50
GAGGCGCAGGTGGTGGAGTCTGGGGGACCCTTGGTACAGCCTGGGGGGTCCATGAGACTCTCCTTTGCAGCCTCTGGATTCACCTTCAATGGCTACGACCTGCACTGGGTCCGCCAATGTACAGGAAGAGGTCTGGACTGGGCCTCAGTCAATGCTACTGCCGGTGACACATACTGCCCAGGCTCTGTGAAGGGCCGGCTCACCGTCTCCAGAGAGGCTGCCAAGAACTTCTTGCATCTTCAAATGAACAGCCTGCGAGTCGGGGACCCGGCTGGTTACTTCTATACAAGAGAGCCCCCTGGCATAAATCGACCTGCCCACCACTATTTTGATAGGTGGGGCCAAGGGACAATGGTCTCCGTCTCCTCAG
>S613|IGHV3-43D*01|IGHD6-6*01|IGHJ2*01|50
GAAGTGCAACTGGTCGAGTCTGGAGGAGTCGTGGGACAATCTGGGGGGTCCCTGAGACTCTCCTGTGCAGAGTCTGGGACCACCTTTGATGATTGTGTCATGCTCTGGGCCCGTCAAACTCCGGCACGGGGTCTGGAGTCGGTCTCTCTAATTAGCTGGCTTGGTGGTAGGACCTCATTTTCAGACTCTTTGAAGGGTCGATTCACCATCTCCAGAGACAACAGCGAAAACCCCCTCTGTCTGCAAGTGGACAGTCTGAGGCCTGAGGACAACGCCTTCTATTACTGTGAAAAAAATCGTCGTCCCTACTGGTCCTTCGGTCTCTCGGGCCGTGTCACCCTGAGCAGTGTCTCCTCAG
>S614|IGHV1-58*02|IGHD4-4*01|IGHJ5*02|50
CAATTGCACCTGGTGCAGTCTGGGCCTACGGTGAAGAAGCCTAGGACTTTAATGAAGGTCTCCTGCAGGGCCTCTGGACTCACCTTTACTGGCCCTGCTATGACGTGGGTGTGGCAGCCTCGTGGACAGCGCCATGGGCCATCGGGCTGGATCGTCGTTGGCTGTGGTAACACAAAAAACGCACAGAAATTCCAGGAAAGAGTCACCATTGCCAGGAACATGTCCACAAGAACAGCCTACTTAGAGGTGAGAAGCCTGCGATCGGAGGACACGACCATATATTATTGTGCGGCATACAGGATCGTCCACGACTGGTTCGACCCCTGGGGCCAGGGGACCCTGGTCCCCGTCTCCTCAG
>S615|IGHV5-10-1*03|IGHD4-17*01|IGHJ2*01|50
GACGCACAGGTGGTGCAGTCCGGGGCAGAAGTGAAGAAGACCAGAGACTCTCAGAGGATCTCCTGGAAGGGTTCCGGACACAGCTTTACCAGTTGCTGGATCAGCTGCGTGCGCCCGATGCCCGGGCAAGGCCTGACGTGGATGGGGAGGATTGATCCTGGTGCCTCTTCTATCACCTACACCCCGTCCTCCCACGGCCACGTCTCCATCTCAGCTGACAAATCCTTCAACGTTGCCTACCTGCAGTGCAGACGCCTGAAGGCCTCGGACACCGCCATGTATTACTTTGCGAGCTGGATAGTGAGCTCCTGGTACTTCGATGTCTATGGCAGTGGAACCCTGGTCACCGTCTCCTCAG
>S616|IGHV3-66*02|IGHD3-10*01|IGHJ3*01|50
GAGGTGAACTCGGTGGAGTCTGGGGGAGGCCTGGGCCAGCCCGGGGGGTCCCTGAGACTCTCCTGTGCAGTCTCTGGATTCACCGTCAGTAGCAATTACATGATCTGGGTCCGTCAGGCTCCAGGGAAGGGACTGGACCGGGTCTCGGTCATTTATAGCGGTGGCAGAACATGCTACACAGACTCCGTGAAGGGCCAATTAAATCTCTCCAGCGTCCATTGCAAGAAAACGCTGTATGTTCAGATGAGCAGCCTGAGAGCTGAGGGCACGGCTGCGTATTACTGTGCGAGAGTCTTAGTTTGGCTCGGAAAGTTATTTTATGGTTCTTTCGATGTCTGGGGCCAGGGGACACAGGTCCCCGTGTCTTCAG
>S617|IGHV4-34*01|IGHD1-7*01|IGHJ1*01|50
CAGGTGCAGTTCCAGAACTGGGGCGCAGGACTTTTGAAGCCCTCGGAGACCCTGTCCCTCACCTGCGCTGTCTTTGGTGGGTCCTTGAGTGGTTACTACTGGGGTTTTATCCGCCAGTCCCCAGGGAAGGGACTGGAGTGGATTGGGGAAGTCAATGAGAGTGGAAGCACTAACTACAACCCGGCCCTCGAGAGGCGGGTCCCGTTATCAATAGACACGTCCAAGAACCAGTTCTCTCTGAAGCTGAATTCTGTGACTGTTGGGGCCCCGGCTGCGTACTTCTGTGCTAGAGGCAACTGGAATGACTGGAACTTTGATCACTTTGAGAACTGGGGCCAGGGATCCCTGGTCACCGTCTGCTCAG
>S618|IGHV4-28*04|IGHD7-27*01|IGHJ3*02|50
CAGTTGCAGCTGCAGGAGTCGGGCCCCGGACTGGTGAAGCCCTTGGACACCCTGCCCGTCCCTTGCGCTGTCTCTGGCTATTCCATCAGAAGTGCTAACCGGCGGGACTGGATCCGGCAGCCTCCAGGGAAGGGTCTGGAGTGGATTGGGAACATCCATTTTAGTGGGATTAACGACTACAACCCGTCCCTCAAGAGTCGAGTCACCATGTCAACTGCCACGTCCAAGAAACATTTCTCCCTGAAGCTGAGCTCTGTGACCGCCTTGGACACCGGCGTACACTATTCAGCGAGTCCGGGGGCCAGGTGGGTTTTGCCATTTGAGGCCAGGGGACCAGAGTCACCGTCCCTTCAG
>S619|IGHV1-3*01|IGHD3-22*01|IGHJ3*02|50
CAGGTCCAGCTTGTTCAGTCTGGGGCTGAGGTGAAGAAGTCTGGGGCCTCAATGAAGGTTTCCTGCAACACTTCTGGATACCCCTTCACTATCTATGCTATGCATTGGGTGCGCCAGGCCCCCGGTCAAGGGCCTGAGTGGATGGGATGGATCAACGGTGACCATGGTGGAGCAAAATCTTCACAGCAGTTCCAGGGCAGAGTCACCATTATCAGGGACACATCCGCGAGTACAGTCTCCATGGAAGTGAGCAGCCTGAGATGTGAAGACACGGCTGCCCTTTATTGTGCGAGAGAGCCGGACTTTTATTTGGATAGTAGTGGTGGTTACTACGGGGCTGTCCAGCGAGACGAGGTGGTTCTTGTTCTCTGGGGCCACGGGACGATGGTCACCGTCTCTTCAG
>S620|IGHV1-69-2*01|IGHD5-12*01|IGHJ5*02|50
GAGGTCCAGCTGGTACAATCTGGGGCTGAGTTGAAGGGGCCTGGGGCCGCAATGACCATCTCCTGCAAGATTTGTGGATACACCTTCACCGACTACTACATGCACTGGGTGCGACCGGCCCCGGGAACCGGGCTTGAGTGGACGGGACTTTTTGATACTGAAGATGGAGAAACCATGTCCATAGAGCAATTTCAGGTCAGAGTCAGCATTCCCGCGGACCCGTCCACAGACACAGCCTACATGGAGATGGTCAGCCTGAGATCTGAGGACATGGCCGTGTTTTATTGTGCAAGCGGACTGATAGTGGCTACGATGACCCGCAGGCTGGACCCCTGGGGCCACGGAACCGCGGTCACCGTCTCCTCAG
>S621|IGHV3-43D*01|IGHD1-7*01|IGHJ2*01|50
GAAGTGCAGCTGGTGGAGTCTAGGGGAGTCGTGGTACAGCCTGGGGGGTCCCTGAGACTGTCCTGTGCAGCCTCTGGATTACCCTTTCTTTATCATGCCACCCACTGGGTCCGTCAAGTTCCGGGAAAGGGTCTGGAGTGGGTCTCTCTTTGCAGTTGGACTGGTGGTCGAATTCACTGTGCAGACCCTCGGAAGGGTCGATTCACCATCTCCAGAGACAAGAGAAGAAACTCCCTATTTCTGCAAGTGAGCAGTCTCAGACCTGAGGAACCCGCCTTTCATTATTCTGCAAGAGATTCCCTATGTTACTTGAATCTCTGGGGCCGAGGCACCCGGGTCCCTGTCTCCACAG
>S622|IGHV4-34*02|IGHD3-9*01|IGHJ6*02|50
CAGATACAGGTACAACAGTGGGGCGCAAGACTGTGGAAGCCTTCGGAGACGCTGTCCCTCACCTGCGCTGTATATGGAGGGCCCGTCCCTGGTTATTACTGGAGTTGGATCCGCCAGGTCCCAGGGAAGGAACGGGAGTGGATTGGGGACGTCGATCATAGTGGAAACACCAACTACAACCCGTCCTTCAAGAGTCGCGTCACCATATTAGTCGCCCCGTCCAAGAACCACTTCTCCCTGACACTGAGCTCTGGAACCGCCACGGACACGACTGTGTGTTGCTGGGCGAGATTACGACATCTTGACTGGTCATCAGACTGCGACTGCTCCGGGATGGAAGTCTGGGGCCAAGGGACCACGGTCACCGTCGCCTCA
>S623|IGHV3-23*02|IGHD2-2*01|IGHJ6*03|50
GAGGTGAAGCAGTTGGAGTCCGGGGAAGGCTTGGTACAGCCTGGGGGGTCCCTGAGACTCTCCTGTGCAGCCTCTCTATTCACCTTTATCAGCTCTGCCATGAGGTGGGTCCGCCAGGCTCCAGGGAAGGGCCGGGACTGGGTCTCAACTGAAAGTGGTAATGGTGGTAGAACAAACAGCGGAGACTCCCCGAAAGGCCGGTTCACCATCTCCAGAGACAACTCCAAGAACACACTGCCTCTGAAAATGAACAGCCTGAGAGACGAGGAAACGGCCCTTTTTCACTGTGCGAAAGAGGGTCGGTCAGGATATTGTAGTGGTACTAGTCCCTACTACCACTTGAATATGGGCGGCTGCGTCAAAGGGACCACGGCCACCGTCTCCTCA
>S624|IGHV1-69D*01|IGHD6-13*01|IGHJ1*01|50
CAGGTGCGGTTGATGCACTCTGGGGCTGAAATGAAGAAGCCTGTGTCATCGCTGAAGGTCTCCTGCATGCCTTCTGGAGGCTCCTTCAGAAGCTATGGTATTAGCTGGGTGCGACAGGCCCCTGGACAAGGGCTTGAGTGGATGGGAGGGCCCATCACTCTCTTTGGTGCATCAAACTACGAACAGAGCTTCCAGGACAGAGTCACGACAACCGCGGACCTATCCACGGGCAGAGGCTACATGAGACTGAGCAGCCTGAGATTTGACCACACGGCCGTACATGACTGTGCGAGAGAGGGTCTACCAGCAGCCGGCTGGGGCCATCTCACCCTAATCACCGTCTCATCAG
>S625|IGHV4-39*01|IGHD3-10*01|IGHJ2*01|50
CAATTGCAGCTGCGGGAGTCGGGCCCAGAACTGACGAAGCCTTCGGAGACCCAGTCCTTCACCTGCACTGTCTCTGGCGGCTCCATCAGCGCTAGTAGTTGTTACAGGGGCTGGATCCGCCGGCCCCCAGGGAAGGGGGTGGAGTGGATTGGGAGTATCTACTATTGTGGGACTACCTCTTACAACCCGTCCCTCAAGAGTCGCGTCACCACATCCGTGGACACGCCCACGAACCATTTCCCCCCGAAAGTGAAGTCTCTGACCGCCACAGACACGGGTGTTTATTGCTGTGCGAGACATTTCTGTGGCTCGGAGAGTCTTTATATATTCGATCTCTGGGGCCGTGCCACCCTCCTCACTGTCTCCCCAG
>S626|IGHV1-18*03|IGHD5-5*01|IGHJ4*01|50
CAGGTTCAGATGGTGCAGTCTGGAGGTGAGGTGCAGAAGCCTGGGGCCTCAATGAAGGTCTCCTGCAAGGCATCTGGTTACACCTTCACCTGCTTTGGTGTCAGGTGGGTGCGACAGGCCCCTGGACAAGGGCTTAAGTGGGTGGACTGGATCAGCGCTAACAGTGGTAACACGAACTTTGCACAGAAAGTCCATGTCAGAGTCACCATGAGCACATGCACCTCAACGAGAACAGCCTACATCGAGATGGGGAGCCTGAGATCAGACGACATGGCCGTGAATTATTGGGCGAGGTTGAAAACAGCTATGGTTGCCCCCTTCAAGTACTGGGTCCAAGGAGCCCTGGTCCCCGTCTCATCAG
>S627|IGHV3-21*01|IGHD1-7*01|IGHJ1*01|50
GAAGTGCAGCTGGTGGAGTCTCCGGGAGGCCTAGTCAAGCCTGGGGGGAGCCTGAGACTCTCCTATATAGCCTCTGGATTCACCTTCAGTAGGATTAACATGAGCTGGGCCCGCCAGACTCCAGGGAAGGGGCTGGAGAGGGCCTTATCCATCAGTGGTAACAGTGGTTGCGTATACTACGCACACTCAGTGAAGGGCCGACTCTCCATCTTCAGAGACAACGCCAAGAATTCTCTGTATCTGCACATGAACAGCCTGAGAGTCGATGACACGGCTGTGTCTAACTCTGCGAGAGAAGGTCCGAAGTCTCGATACTGCCAGTCTGGGGGCCCGGTCACCCTCGTCACCGTCTCCTCAG
>S628|IGHV3-15*01|IGHD5-18*01|IGHJ1*01|50
GAGGTGCAGATGGTGGAGTCTGGGAGAGGCTTGGCAGAGCCTGAGGGGTCCCTTAGACTCTCCTGCGCAGCCTCTGGATTCACTTTCATTCACGCCTGGATGACCGGGGTCCGCCAGGCTCCCGGGAAGGGGCTGGAGAGGGTTGGCCACATTCAGGGCAAGACTGATGGTGAGACAACGGACTCCGCTGAACCCTTGAACGGCAGACTCTCCATCTCAAGATATGATTCAACAGACAAGCTGATTGTGAAAGGGAGCAGCCTGAAATCTGAAGACACAGCCGTCTACTACTGCACCACGGAGCGGCTCGATACAGGTAAGGCTCGCTGGGGCCAGGTCACCCTGATCACCGTCTCCTCAG
>S629|IGHV4-59*01|IGHD1-7*01|IGHJ4*02|50
CAGGTGCGGGTGCAGGAGTCGAGCCCAGGACTGGTGAGGCCCTTGGAGAACCTGTCCGTCACCTGCACTGTCTGTGGCGACTCTATCAGTACTTATTATTGGAGATGGATCCGACAGTCCCCAGGGAGGGGACTGGGGTGGATTGGGTGCTTCAATCACAGTGGGAGGACCGCGTACAACCCCGCCTTCAGGGGTCGAGTCAGCATAACACTAGGCACGTCGAAGAATCAGTTCTCCCTGAAGCTGAGGTCTGTGACCGCCGCGGGCAGGGCCGTGTATTATTGTGTGAGTGGCCTCCGCTGGCTTGACCATTGGGGCCAGGGGACCCTGGTCACCGTCTCCTCAG
>S630|IGHV2-26*01|IGHD5-18*01|IGHJ3*01|50
CAGGTCACCTTGAAGGAGTCTGGTCCCGTGCTGGCGAAAACCACCGAGACCCTCACACTGACCTGCACCGCCTCAGGGGTCTCACCCAGCAATGCTAGAATGGGTGTGACCGGCATCCGTCGGCCCCCAGGGAAGGCCCGGGAATGGCTTGCACACATTTTTTGGAATGACGTAATATCCCCCAGAACATCTCGGAGGAGCAGACTCACCCTCTCCAGGGGCACCTCCGAGAGCCAGTTGGTCCTTATCTTGACCGACATAGACCCTGTGGACACAGGCACATCTTACTGTACACATAGTGGGTCGTGGAGACAACTAGGGAATCTTCTTGATGTCTCGGGCCGAGGGTCAATGGTCACCGTCTCCTCAG
>S631|IGHV4-61*07|IGHD7-27*01|IGHJ5*01|50
TCTGGTGGCTCCGTCATCAGTGGTAGTGGCTATTGGTCTTGGATCCTACTGATCCCCCGAAAGGGACTGGAGTGGATTGGAGACATCCCTTCCAGTGAGAGCACCAACTACAACTTCTCCCTCAAGAGTCGAGTCATGAGATCCATAGACGCGACCACGAACCACTTCTCCTTGAGGCTGAGGTCTGTGCCCGCTGTGGACACGGCCACGTCTTACTGTTCGAGACAACAGAACGCGGATTGGCTCGACTCGTGGGGCCACGGAACCCTGGTCACCGTCACCTCAG
>S632|IGHV3-33*03|IGHD1-20*01|IGHJ1*01|50
CAGGTGCGGTTGGTGGAGTCCGAGGGAGGCGCGGTCCAGTCTGGGAGGTCCCTGAGACTCTCCTGTGCAGTGCCGGGATTCACCTGTGGTAGCAATGGCAGGCCCTGGGTCCGCCAGACTCCAGGCAAGGGGCTAGATTGGGAGGCAGTTCTTTGCTATGGTGGAAGTTATGAGTATTTTGCAGACTCCGTGAAGGGCCAATTCCCCATCTCCAGAGCCAACTCCAAGAACACACTGTTTCTGCAAATGAGCAGCCTGAGAGCCGAGGGCGCGGCTCAGTACTGCTGTGCGGAAGACGGGCCTGGTTTAACTGGAGTGGACTTCCAGAACCGGGGCCAGGAAACCCTGGTCACCGTCTCCGCAG
>S633|IGHV1-8*02|IGHD6-19*01|IGHJ1*01|50
CAGGTGCAGGTATTGCAGTCTGGGGCTGAGGTGAAGAAGCCTGGGGCCTCAGTGAAGGTCTCCTGCATGTCCCCTGCATACCCCTCCACCAGCTATGAAATCAACGGGGTGCGACAGGCCCCCAGACCAGGGCTTGGGTGGATGGGATGGATGATCCCTAACAGAGCTAACACATCCAATGCACAGAAGTTCCAGGACAGAGTCACCATGATCAGGATCACCTCCATAAGTACAATCAACATGGACCTGAGTAGCCTGCGATCTGAGGACACGGCCGTGTTTGCCTCCGCGGGAGTGGCACACCCTTCCCGTCTCTACTTCCAGAAACGGGGCCAGGTCGCCCTGGTCACCGTCTTCTCAG
>S634|IGHV1-2*05|IGHD6-13*01|IGHJ3*02|50
CAGGTCCAGGTGGTGCAGTCGGGGGCTGCGGTGAAGAAGCCTGGGGCCTCAGTGAAGGTTTACTGGAAGCCTTCTGGATACACCCTTATCGACTACTCTTTGCATTGGGTGCGACAGGCCCCTGGACTAGGCCTTGAGTGGATGAGGCGGATCAACCCTAAAATTGGTGGCACAAACTTTGCACAGATATTTCAGGATAGGGTCACCATGACCAGGGACACGTCCATGAGCAGAGCCGACCTAGAACTGAAGAGGCTGACATCTGACGACACGGTCGTATATTACGGTGCGAGACCTCGCGGTCCAGCAGGAATTGGAGCAGTCCGCTGTGTCGTTGATAACTGGGACCAAGGGACAATGGCCAATGTCTCTTCAG
>S635|IGHV3-11*05|IGHD5-12*01|IGHJ1*01|50
CAGGTGCGGCTGGTGGACTCTGGGGGAGGGTTGGTCAAACCGGGAGGGTCCCTGAGAGTCTCCTGTGCAGCCTCTGAGTTCGCCTTCACTGACTACTACAACAGCTGGATCCGCCAGGCTCCAGGGGAGGGGCTGGAGTGGGTTTCACACATTAGTAGTCGTAATGGTGACACATGCTACATAGACTCAATGAAGGGCCGATTGGCCATGCCCAGAGACAACGCCAAGAACTCACTGTGTCTGCACATGAGTAGTCTGAGAGCCGAGGAAACGGCCGTGTATTACTTTGCGAGGAATTGCACTGACTGCGACTGTCCCCGGGGCCCGGTCACCATGGTCACCGTCTCCCCAG
>S636|IGHV3-13*03|IGHD3-3*01|IGHJ4*03|50
GAGGCGCAACGGGTGGCGTCTGGGAGAGCCTTGAAACAGCCTAGGGGGTCCCTGCGACTCTCCCGTGCAGCCTGTGGCGTCGCCTTCTGTAGCTACGACTTGCACTGGGTCCGCCAAGGTATGAGAGAAGGTCTGCTGTGGGTCTCAGTTATTGGCACTGCAGGTGACACATACTATCCAGGCTCCTTGAAGGGCCAATTCACCATTTCTAGAGAAATTACCAAAACATACTTGTATCCTCAAATGAACTGCCTGAGAACCGGGGACACGACAGCGTTTGACTGTGGGACCATTTTTGGAGTGGTTATTATACCCTTGCGCTTTTTTGCCTATTGGGGCCAAGGGCCCCTGGTCACCGTCTCGTCAG
>S637|IGHV1-69*11|IGHD3-9*01|IGHJ6*02|50
CATGTCCAACTGGTGCAGTCTGGGCCTGGGGTGCAGAAGGCTGGGTACTCGGTGAAGGTCCCCCGAAAGGCTTCTGGAGGCACCTTCTACAGCTTTGCTATTTGCTGCGTGCGACAGGCCCCTGGACAAGGGCTTGAGAAGATGAGAAGGACTATCCCAGTCCTTGGGACAACACACTACGCACAGAAGCTCCAGGACAGAGTCACGATTACCGTGGACGCATCCACGAGAACAGCCTGCATGGAACTGAGCAGCCTGAGATGTGAGGACACGGCCGTCTATTACTGTGCGAGACAAAAACCATCTTTTGACTGGTCAGTCTCCTTTTATTATTACGAAATGGATGTCTGGGGCCAGGGGACCACGGCCACCGTCCCCTCA
>S638|IGHV4-30-2*03|IGHD1-26*01|IGHJ2*01|50
CACCTGCACCTGCCCGAATCCGGCTCTGGACTGGTGGAGCCTTCACAGACCCTGTCCCTCAAATGCGTTGTCTCTGGTGGCTCGACTTGCAGTGGTGGTCACTCCTGGAATTGGACCCGGCAGCCACCCGGGAAGGGCCTGGAGTGGATTGGGCATATTTGTTATAGTGGGAGGACCTGCAACTCCCCGTCCCCCAAGAGTCGAGTCTCCATATCCATAGACACGTCCACGAGTCAGTTCTCCCAGAAGCTGACCTCTGTGACCACTGCGGACGCGGCTGTGTATTACTGTGCGAGGCCGCATAGTGGGAGGTCAGTCGCCTACTGCAACTTCGATCTCTGGGGCCGTGGAACCCTGTTCAGTGCCTCCTCAG
>S639|IGHV4-61*07|IGHD6-6*01|IGHJ1*01|50
TCTGGTGGCTCCGTCAGTACTGTTAATAACTACTGGAGCAGGATCCGGCTGGCCCCAGGGGAGGGACTGGAGTGGACTGGATATATCTGTTGCCCGGTCAGAACCAGCTTTAGCCTCTCCTTCCAGAGTCGACTCACCAGGTCCGAAGGCACGTCCAAGAACCACCTCTCCCAGAAGTTGAGTTGTCGGACCGCTGTGGACACGACCGTCTATTACTGCGCGAGACCTCGTGCCCCGCCTTTCCAGCAGTGGGGCCCGGTCACCCTGGTCACCGTCTCCCCAG
>S640|IGHV1-58*01|IGHD7-27*01|IGHJ5*02|50
CAAATCCAGTTGGCTCAGTCTGGGCCTGAGGTGAAGAGGCCTGGGACCTCAGTGCGGGTCTCCGGCAGGGCTTCTGGATTCACCTTTATTAGCTCTGCTGTACAGTGGATGCGGCAGACTCGTGGACAACGCCTTGGATGGATAGGGTGTGTCGTCGATGACAGTGATATCACAAACTATGCACAGAAGGTCCACGAAAGAGTCACCATTTGCAAGGCCAAGTCCACAGGAACATCCCACAGGGAACTGAGAAGCTTGAGATCCGAGGACACGGCCCTGTATTACTGTGCGGCTGATTGTTATGCCTGGGGTGGCTCGACCCCGGGGACCAGGACACCCTGGTCACCGCCTCATCAG
>S641|IGHV3-64*01|IGHD1-1*01|IGHJ1*01|50
GAGGTGCAGGTGGTGGAGTCTGGGGAAGCCTTGGTCCAGCCTGGGGGGTCCCTTAGACTCTCCAGTGCAGCCTCTGGGTTCACCTTCAGTCGGTATTCTATACGCTGGGTCCGCCAGGCTCCATGGAAGGGACTGGAATGTGTTTCAGCTCTTAGTGTTGATGGGGGAAACACATCGTATGCACACTCTGTGAACGGCAGATTCACCGCCGCCAGGGACATTTCCAACAAAGCCCTCAATCTTCACATGGGAAGCCTGAGAGGTGAGGACATGCCTATACATTACTGTGCGAGAGACATTGGATTCTCGTGGGCTGCCTACTTTCAGCACTGGGGCCAAGTCACCCGGGTCACCGTCTCCTCAG
>S642|IGHV3-21*04|IGHD3-10*01|IGHJ2*01|50
GAAGTGCAGGTGGTGGAGTCTGGGAGAGGCCTAGTCAAGCCTAGGGGGTCCCTGAGACTCTCCTCCACAGCCTCTGGATTAACCCTCAGAAGTTTTGTCATGAGATGGGTCCGCCAGGCTCCAGGGAAGGGGCTGAAGTGGGTCTCATCCGTGGTTAGTAGTCTTAGTCACGTATGCTGTGCAGACTCAGTGAAGGGCCGAGTCACCATCTCCAGAGACAACGCCAAGAACTCACTATATTTGTACATGAACAGCCTGCGGGACGAAGTCACGGCCGTCTTTTATTGTGCGCGAGACTACGAGTCTATTACTATGGGTCGGCGACATCTCTGGGGCCGTGGCACCCTCGTCACTGTCTCCTCAG
>S643|IGHV2-70D*14|IGHD2-21*01|IGHJ1*01|50
CAAGTCCCCTGGAAGGAGTCTGGTCCTGCGGTGGTGACACCCACACAGACCCTCCCACTGACCTGCACCTTCTCTGGGTCGTCACTCATTACTAGTTGGATGTGTGTGAGCTGGCTACGTCAGTCCCCAGGTAAGGCCCTGGAGAGACTTGGACGCATTGATTGCTATGATAATAAATTCTGCAGAACTCCTCTGAAGACCAGACTCACCATCCCCACGGACACCTCTAGAAATCAGGTGGTCCTGACAATGACCATCATCGACCCTGAGGAGGCAGCCACGTCTTGTTGTGCACGGAAACCATTGAGTATACTGTGGTGGCATGAGTTCTTCCAGCACTGGGGCCAGGTCGCCCTGGTCACCGTCTCCTCAG
>S644|IGHV5-10-1*03|IGHD2-2*01|IGHJ5*01|50
GAAGTGCAACTGCCACAGTCCGGAGGAGACGTGAAAAAGACCGGGGACTCTCTGAGGATCTCCTGTAAGGGTTCTGGAAGTTCCTTCATCAGGTACTGGATCCGCTGGGTGCGCCAGATGCCCGGGAAAGGCCGGGAGTGGATGGGGAGCACTGATTCTAGTGACTCTTATGTCAATCGCGGTCCGTCCTTCGAAGGCCACGTCACCATCTCCGCTGACCAGTCCATCAGTATTGCCTATCTGCAGTCGAGCAGCCTGCAGGCCTCGGACCCCGCCATAGATGACCGTGCGAGGGCGGGCGGGGAAGAGTATTGCATTGGTACCAGTCCGAACTCCTGGGGCCAGGGAACCCTCGTCACCGTCGCCTCAG
>S645|IGHV3-20*01|IGHD3-16*02|IGHJ5*01|50
GACGCGCAGATGGTGGGGTCTGGGACAGGTGTGGGACGGCCTGGGGGGTCCCTGAGACTCTCCTGTGCAGCCTCTGAGATCACCTTTGATAATTATGACATGATGAGGGTCCGCCAAGCTCCAGGAAGGGGGCGGGAGTCGGTCTCAGATTTAATTAGGAGTGGTGGGAGCACAGGTTGTGCAGACTCTGTGAAGGCCCGATTCACCATCTCCAGAGAGAACGCCAAGACCTCCCTGTCTCTCCCAATCTACAGCCTGCGAGCCGAGGACACGGCCATGAATCACTGTGCGGGAGAGGGGGCCTGGCGGTCTTATGATTACTTTTGGGGGAGTTGTCATTATACCTCTCTTGGGGCCCAGAAACCCTGGTCGCCGTCTCCTCAG
>S646|IGHV4-30-2*04|IGHD3-22*01|IGHJ6*04|50
TCTGGTGGCTCCGTCAGCAGAGGTGGTTACTCCTGGAGCTGGATCCGACAGCCACAAGGGAAGGGCCTGGACTGGATTGGCTCCCTTTATCACAGTGAGAGAACCTGCTACAACCCGTCCCACAAGAGTCGAGCCTTCACATCATTAGGGGCGTCCACAAAATCCTGCTCCCTGAAGCTGCACTCTGTGACCGCCGCTGACGTGGCCGTGTGTCACTGTGCGAGAGACTTGCATGACACTAGCAGTTATTACTTAAATTACTATTTTGGTGTGGGCGTCTGGGACAAAGAGACCACGGTCACCGTCTCCTCAG
>S647|IGHV3-53*04|IGHD2-21*02|IGHJ4*01|50
GAGATGCAGCTGGTGGAGTCTGGAGGAGGCTTGGTCCAGCCTGGGGTGTCCCTGAGACTCTCCTGTGCAGTCCCTGGATTTATCGTCAGAAGAAACTACAGGAGATGGGTCCGCCCAGCTCCAGAGGAGGGACTGGGGTGGGTCTCAGTGACTGGTAGAGGTGGTTGCACATATTACGCAGACTCCGTGAAGGGCCGATTCACAGGCTCCAGACACAATTCCAAGAACACGCTGTCTCTTAGATTGAACAGCCTGAGAGATCCGGACGCGGCCGCAATTTTCTTTGCCCGAGGCATATTACACGGCCTTGACCACTGGGGCCAGGGGAGCCTGGTCACCGTCCCCTCAG
>S648|IGHV3-53*02|IGHD6-13*01|IGHJ1*01|50
GAAGTGCAGTTGGTGGAGACTGGAGGAGGCTTGATCCAGTCTGGGGGGTCCCTGAGACTCTCCTGTGCAGCCTCTGACTCAACCGTCAGTAGAAACTACATGAAGTGGGTCCGCCAGCCCCCAGGGAAGGGGCTGGAGTGGGTCTCAGTTGTTTGTGTAGGTCTTAAATCATTCTACGCAGACTCCGAGAAGGGCCGACTCCCCATCTCCAGAGACGGTTCCAAGAACACACTGTATCCTCAAATACACAGCCTGACAGGCGACGACACGGCCGTGTTTTGCTGTGCGACAGCGCTGCGGGGTATAGAAGAAGCCACTACTGAAAACTATCACCAATGGGGCCAGGCCACCCTGGTCACCGTCTCCTCAG
>S649|IGHV3-20*01|IGHD3-3*02|IGHJ1*01|50
GAGGTGCACGTGGTGGAGTCTACGAGGGCTTTGGTTTGGCCTGGGGGGTCCCTGAGACTCTCCTGTGCAGCCCCTGGATTCACTTTTGATAATTATGGCAGGAGATGGGTCCGCCAAGCTCCATGGAAGGGACTGGATTGGGTCTCTGGTATTTATTGGAATGGTGGTAGAACAGACTCTGCAGACTCTGTGAAGGGCCACTTGACCATTTCCAGAGACAACGCCAAGAACTTATTACATTTGCAAATGAAAAGTCTGAGAGTCCAAGGCCCGGCCTTGTATCACTGTGCCAGAGTCTCTGGAAGTGGTCATTATGGCCAGGACTGGGGCCAGGAGTCCCTCGTCACCGTCTCCTCAG
>S650|IGHV4-4*02|IGHD7-27*01|IGHJ3*02|50
CAGGTGCACCTGGAGGACTCGGCCCCAGAACTGGTGATGCCTCCGGGGGGCCTGTCCCTCACCTGCGCTGTCTCTGGTGCCTCCATGTGCCCTAGTATGTGGTGGAGTTGGGTCCGCCCGTCCCCAGGGGAGGGGCTGGAGTGGATTGGGGACACTCATCATCGTGGGAGCACCAGCTATAAACCGTCCCACAAGTGTCGAGTCAACATAACAGTTGACACGTCCAAGACTCAGTTCTCCTTGAAACTGATCTCTCTGACTGCCGCGGACACGGCCGTTTATTGCTGTGCGAGAGAGAAGTGGCCCTTCTGGGAGACTCTCTGGGGCCACGGGACAAAGGTCACCGTCTCTTCAG
>S651|IGHV1-2*02|IGHD4-4*01|IGHJ1*01|50
CAGGTGCAGTTGGTGCAGTCTGGGCCTGAAGTGATGAAGCCTGGGGCCTCAGTGAAGGTCCCCTCCAAGACTTCTGGATGCACCTTCACCGGCCACCCTATGCAGTGGGTGCGACAGGCCCCTGGACAAGGGCTAGAGTGGGTGGGATGGGATCACACTTCCAGTGGTGGCAGAAATTGGGCACAGAAGCCTCAGGTCCGGGTCACCATGAACAGAGGCCCGTCCATACGCCCAGCCTACATTGAGGTGAAGAGACTGAGATCTGACGTCACGGCCGTGTCCTATTGTGCGGCACGTCTACAGTACGCGTTACAGCACTGCGGCCAAGTCACCCTGGTCACCGTCTCCTCAG
>S652|IGHV4-39*06|IGHD1-20*01|IGHJ4*01|50
CGGCTACATTTACGGGAGTGGGGCCCAGGGCTGGTGAAGCCTTCGGAGACCCTGTCCCTCACCTGCACTGTCTCCGGTGCCTCCATAAGCAGTAGTATTTACTGCTGGGGCTGGATCCGCCAGCCCCCCGGGAAGGGCCTGGAGTGGATTGGCATAATGTATTATAGGGGGAGCACCTACCACAATCCGTCCCTCAAGCGTCGAGTCGCCATGCCTCTAGGCACGTCCAAGAGGCACTTTTCCCTGAAGGTGAAGTCTGTGACCGCCTCAGTCACGGCCGTGTGTCACTGTGCGAGAAGTCAACTGGAAGAGTTTGACTATTGGGGCCAAGAAAGTCGGGTCTCCGTCTCCTCAG
>S653|IGHV2-70D*14|IGHD2-8*02|IGHJ5*01|50
CAGGTCACCTTGAAGGAGTCTGGTCCTGCGCTGATGAAAAGAACACAGCCCCTCCCACTGAGCTACACCTTCTCGGGCCTCTCACTCAGAACTATTGGAATACGTGTGAGCTGGATCCGTCAGCCCCCAGCTAAGGCCCTGGAGTGCCTCGCTCGCATTGAAAGGGAAGATGATAAGTTGTACAACACATCTCTCAAGACCAATCTCACCATCTCCGAAGGCACCTCCGAAAAGCAGGGGGACCTGACAATGACCAACAGTGACCCTGGGGACACAGGCACGTATTGTTGTGCACGGAAACCGGCCTTGGCGAATAAGCCTACTTGTACTGGTGGCATATGCTATACCAAAGGGTTCGACTCCTGGGGCCAAGGAACCCTGCTCCCCGTCTCCTCAG
>S654|IGHV3-53*03|IGHD3-22*01|IGHJ5*02|50
GAGGTGCGACTGGTGGAGTCTGGCGGAGACTTGATCCAGCCTGGGGGGTCCCCGAGACTCTCCTGCGCAGCCTCTGGCCTCACCGTCAATAGGAAATACATGACCTGGGTCCGCCAGCCTCCAGGAAAGGGGCTGCTGTGGGTCTCAGTTATTTATAGCGGTCGTTCCACATATTACGCAGACTCTGTGAAGGGCCTAATTACTCTTTCCAGAGGCATTTCCAACGACACGCCCTATCTTCACAAGAGAAGACTGAGAGGCGAGGACACGGCCGTCTATTACTGTGCTGTGGACCATTGTGGGGAGACTATGATAGAACTGGTTTTTTCTCGGTTCGACCCCGGGGGCCAGGGAACCCTGGTCGCCTTCTCATCAG
>S655|IGHV4-30-4*03|IGHD1-7*01|IGHJ1*01|50
CAGGTGCGGCCGCAGGAGTCGGGCCCGGGACTGATGAGGCATTCACAGACCCTGTCCGTCACCTACACTGTCTCTGGTGCCTCCATCAGGAGGGGTGCTCACTCTTGGTGTTGGATTCGCCAGGCCTCAGGGAAGGGCCTGGATTGGATTGGGTTCATCTACTATAGTGGAAGAACCTCCTCCAATCCGTCCCTTAGGAGTCGCGTTACCATTTTACTAGACACGTCCAAGAGCCAGCTCTCTCTGAAGTTGAGTCCTGCGACTGTCGCGGACACGGCCGTCTACTTCTGCAGTGACGATGAAAACTTCCAACACTGGGGCCAGGACTCCCTGGTCACCGTCTCCTCAG
>S656|IGHV3-11*06|IGHD3-16*01|IGHJ1*01|50
CAGCTCCAGGTGGGGGTGTCTGGGGGAGACTTGGTCAAGCCTGGAGGGCCCCTGAGATTCTCCTGTGCAGCCCCCGGATTCGCCTTCAGTGAGTCGCACATAAGCTGGATCCGCCAGACTCCAGTGAAGGGACTGGCGTGGGTTTCAGACATTGATAGTGTTCTTAGTTACACAAATTGCGCAGACTCTATGAAGGGCCGATTCGCAGTCTCCAGAGACAACGCCGAGAATTCGCTGTCTCTCCAAATGAACAGCCTGAGAGTCGAAGACACGGCCGTGTACGACTGTGCGAAAAATGATTTCGTCTGGGGGAACTTATCTCCAGCACTGGGGCCAGGGCCCCCTGGTCACCGTCTCCTCAG
>S657|IGHV2-70D*14|IGHD4-4*01|IGHJ1*01|50
CAGATCCCGTTGAAGGAGTCTGGTCCTGCGCTGGGGAAACCCTCAGAGACCCTAGTCCTGCCCTGCACCTTCTCTGGATTCTCACTCAGACCCAGTGGAATCCGCCTGAGGTGGATCCGACGGCCCCCAGGTAAGGCCCTGGGGTGGCTTGCGCGCAATGGTTGGGCTGATGATAATTTCCACCTCACATCACTGAAGACCAGGCTCACCATCTCCGCGGACGCCTCCAATAACCAGGTGGTCCTTAGACTGACCAACATGGACCCTGTGGAGTCTGCCACGCATTGCTCTGCACGGATACAACGGCAATACTTCCAGACTTGGGGCCAGGTCACCCTAGTCACCGTCTCCCCAG
>S658|IGHV4-34*08|IGHD3-9*01|IGHJ4*02|50
CAGGTGCAGCTACAGCAGTGGGGTGCAGGACTGTTGAAGCCTTCGGAGATCCTGTCCCTCTCCTACGATTACTATGGTGGGACCTTCAGTGATGACTACTGGAAATGGAGACCCCAGTCCCCAGAGAAGGGGCTGGGGTCAACTGGAAAACTCAATCATGGTGGAAGTACTAACTACAACCCGTCCCTCAAGAGTCGAGTCACCATGTCAATAGAAAGGTCCAAGAACCAGTTCTCCCTGAAGGTGCGCTATGTGCCAGCCACGGACTCGGCGGTGTATTCCTGTGCGCTTTATTTTGGCTGGTTGTTACATGACTATTGGAGACAGGGAAACCTGGTCTACGTCTCCTCAG
>S659|IGHV3-23*05|IGHD6-6*01|IGHJ6*04|50
GAGATACAGCTGTTGGAGTCTGGGGGAGGCTTAAGACAGCCTGGGGGGTCCCTGAGACTCTCCTGTGCAGCCTCTGGATTCACCTTTAGAAAGTACGCCAGGAACTGGGTCCGCCAGCCTCCAGGGCAGGGACTGGAATGGGTCTCAACTTTTTATAGGAGTGGTAGTAACGCATACTCTGCAGACTCCGTGAAGGCCCGGCTCTCCATCTCCAGAGACACTTCCGAGATTACGCTGAATTTAGAAATGAGAGTCCTGAGAGTCGAGGTCACGGCCGTATATCATTCTGCGACACTCGATTACTACTACTACTGTCTGGGCGTCCGGGACAGAGGGACCACGGTCACCGTCCCCTCAG
>S660|IGHV2-70D*04|IGHD1-1*01|IGHJ5*02|50
CAGGTAATGTTGACGGATTTTGGTCCTGCGCTTGTGAAATCCACACAGACCCTCACGCTGACCTTCACCTTCTCTGGGTTCTCACTCAGCTCTAGTGGAATGCGTGTGAACTGGATCCGTCAGGCCCCAGGGAAGGCCCTGGAGTGTCTCACACACACTGATTGGGGTGATGCTGAGTTCTACAGCACATCTCTGAAGACCAGCCTCACCCTCTCCTCGGGCCCCTCCCTAAACCAGGTGGTCCCTACAATGACCCACATGAATCCTGTGGTCACAGTCACATGTTCCCGTGCACGGATGCCCTCGGCAGTCGTGGGACATAGAAGCGACAAATGGTTCGACCCCGGGGGCCAGGGAATCTTGGTCACCATCTCCTCAG
>S661|IGHV1-58*01|IGHD3-16*01|IGHJ3*02|50
CAACTGCAGCTGGTGCTGTCTGGGCTTGAGATGAAGAAGCCTGCGACCTCAGTGAAGGTCTCCGGCAAGCCTTTTGGACTCACCTTCACTAGCTCTGTTGTGCAGTGGGTGCGACAGCCTCTTGGACAACGCCTTGAGTGGATGGGATGGATCGTCATTGACAGTGGTGACACAAACCACGCACTAAAGTGCCAGGAAAGAGGCACCAGTATTAGGGACATGTCCACAAGGACAGAATTTATGGAACTGAGCAGCCAGACATCCGAGGACACGGCCGTCTATTTCTCTGTGGCAGAAGCTGTGCCTAATGATTCCGTTTGGGGGAGTTATCCTTATAGAACAGTGATATTTGGGGCCAGGGGACAATGTTCACCGGCTCTTCAG
>S662|IGHV3-11*03|IGHD2-8*01|IGHJ2*01|50
CAGGTGCAGCGGTTGGAGTCTGGGGGAGGCTTGGTCAATCCTGGAGGGTCCCTCAGACTCTCCTGTGCAGCCGTTGAATCCGCCTTCCGGGCCCAGTGGCTGAACTGGATCCGCCAGCCTCCAGTGAAGGGGCTGGAGTGTCTTTCATGTCTTAATAGTACTAGTAGTTACACGGACTACACAGACTCTGTGAAGGGCCGATTCACCATCTACAGAGACAACGTCAAGAACCCACTGTATCTGCCCATGAACAGCCTGAGGGTCGAGGACACGCCCGTCGTTTGCTGTGCCCGAGATATTGCTCTAAGGATATATGCTTACTTCGATCTCTGGGGCCGTGGCACCGTGGTCGCTGTCTCCTCAG
>S663|IGHV1-24*01|IGHD6-13*01|IGHJ5*02|50
CAGGTCAAGCTGGAACAGTCTGGGGCTGAAATGGAGAAGCCGGGGGCCTCAGTGAAGGTCTCCTCCAGGATTTTCGGAAACACCCTCACTGACTTATCCGTGCACTGGGTGCGACAGGCGCCTGGAAAGGGGCCTGACTGGAAGGGAGGTCCTGATGCTGAAGATTGCGAAACAATCTACCCACAGAATTTCCAGGGTAGAGTCGCCAGGACCGAGGACACGTCTACAGACACAGCCCACATGGAACTGAGCAGCTTGAGAGGTGCAGACACGGCCGTGTTTGACTGTGCAGAAGAGAGGCGATCAGAACCAGCTGGTGCGTCCGGCGGGATGGACCCCTGGGGACAGGGAACCCTGGTCACCGCCCCTTCAG
>S664|IGHV1-45*02|IGHD6-25*01|IGHJ6*02|50
CAGATGAATGTGGTGCAGTCTGGGGCTGAGCTGAAGAAGACTGGGTCCTCAGTGAAGGTTTACTGCAAGGCCTCCGGAAACGCCCTCACCTGCCGCCACCTGGCCTGGGTGCGACAAGCCCCCGGACGAGCGTTTGAGGGGGTGGGATGGATCTCACCCTTAAAAGGTAACACCAACTACGCACAGGAATTCCCGGTCAGAGTCTCCATTACCAGGGACAGGTGTAGGAGAATGGCCTACATGAAGGTGAGTTGCCTGAGATTTGAGGCCACAGGCATGGATTACTGTGCAAGGGGTATCGGAGCGGCTACGCCTGACTATTACAACTGCGCAACAGACGGCTGGGGCCAAGGGACCACGGTCACCGTCTCCTCA
>S665|IGHV3-11*05|IGHD3-9*01|IGHJ4*03|50
CAGGTGCAGCTGATGAGGTCTGGTAGAGACTTGATCAAGACTGGAGGCTGCCTGAGACTCTCCTATGCAGCCTCTGGATTCCCCCTCAGTGATTACTACATAAAGAGGATCCGCCAGACTCCAGGTCAGGGGCTGGAGAGGATTTTGTACATTAGAGGGATTACTGGCTACACAAACTACGAAGACTCTGTGAAGGGCCGATTCACTATCTCCAGAGACAACGCCAAGAACTCCCTGTGTCTGCCAATGATTAGCCTCAGAGTCGAGGACACGGCCGTCTATTACTCTGCGAGAGACTTGCGACATTTTGACTGGTCAAATTATTGGGGCCAAGGGACTCTGGTCACCGTCTCCTCAG
>S666|IGHV3-11*01|IGHD1-26*01|IGHJ2*01|50
CAGGTGCAGGTGCTGGAGCCTGGGAGAGACTTGGTCAAGCCTGGAGGGTCCCTGAGACTCTCCTGTGCAGCCTCTGAACTCACCTTTAGTGGCTACTACACGAGTTGGATCCGCCAGGCTCCAGGGAGGGGGCTTGAGTGGGTTTCTTTCATTCCCATTAGCGATTGTAGAACGTTGCTTTCAGACTCTGTGAAGGGCCGATTCACCATCTCCAGGGACAATGCCAAGAAATCACCGTATCGACAAGTGAACAGCCTGAGAGCCGAGGACACGGCCGTGTCTTACTGTGCGAGAGGCCGCCGTACAGTGGGACCGGGTGACTACTGGCACTTAGATCTCTGGGGCCATGGAACCCTGGTCACTGTCTCCTCAG
>S667|IGHV1-45*01|IGHD5-5*01|IGHJ1*01|50
CAGAGACAGCTGGTGCAATCTGGGGCTGAGGTGGAGAGGACTGGGTCCTCACTGAAGTTTTCCTGCGCGGCTGCCAGCCACACCTTCACCTACCGTTGGCTACACTGGGTGCGACAGGCCCCCGGACCAGAACTAAAGTGGGTGGGATACATCGCACCTTTCAATGATAGCGCCAACTACGCACAGAAAATTCAGGACAGAGTCCCCATGACTAGGGACAGGTCTATGAGCACAGTTTACATGGAGCTGAGCAGCCTAAGATCTAAGAACACAGACCTGCATTACTGTGCAAGATCTGCTCGTGGTTACAGTTATGGTTACTTCCACCACTGGGGCCAGGTCATCATGGTTACCGGCTCCTCAG
>S668|IGHV3-21*04|IGHD6-19*01|IGHJ6*03|50
GAGGTGCAGTTGGTGGAGTCTGGGGGAGGGCAAGTCAAGCCTGGAGGGTCCCCGAGACTCTCCTGTGCAGCCTCTGGACTCACGTGCAGGAGGTATTTCACGAAGTGGGTCCGCCAGGCTCTAGGGAAGGGGCTGGAGTGGGTCTCATCCATGATGAGTAGAAGTAGTAACATACACCACGCAGACTCTGTGAAGGGCCGATGCACCGTCTCCAGAGCCAACGCCAAGAACTACCTGTATGTACAAATGAACAGCCTTAGAGGCGAGGACACGGTCGTTTATTCTTGTGCGAGAAGTCGTATATCCTCCTGCTGTTTTAACAGTGGCTGGTTCTACTATTTGAACGTCTGGGTCAAAGGGACCACGGTCACCGTCTCCTCA
>S669|IGHV1-3*02|IGHD4-4*01|IGHJ1*01|50
CAGGTTCACCTGGTGCAATCTGGGGCTGAAGTGAAGAAGCCTGGGGCCTCAATGAAGACTTGCTGCAAGGCTTCTGGCTGCACCCTCACTCGCTCTGCTATTCACTGGGTGCGCCAGGCCCCCGGACAAAGGCTTGAGTGGTTGGAGTGGATCGACGCTGGCATTGGTAACACAAATTATTCAGAGGAGTCTCAGGTCAGGGTCATCATTACCAGGGACACATTCGCGAGAACAGCCCACAGGGATCTGAGTAGCCTGAGATCGGAGGCCCTGACTGGGTTTTACTATTCACGAGATCCTGAATTGTTCCAGCTTTGGGGCCAGGTCACCCTGGTCACCGTCTCCTCAG
>S670|IGHV1-24*01|IGHD6-19*01|IGHJ3*01|50
CAGGTCCAGTTGATACAGTCTGGGGCTGAGGTGAAGAGGCCTGGGGCCTCACTGAAAGTCTCCTGCACGGCTTCCGGATACACCCTCACTGAATTATCCATGCTCCGGGTGCGACAGGCTCTTAGAAAGGGGATTGAGTGGATGGGAGGTTTTGATTATGAAGGTGGCGAGACAGTCTCCGAACGGAAGTTCCAGGTCAGAGTCACCATGACCGGACACCCATCTGAGGACACAGCCCTCACGGCGATGAGCAGCCTGAGATCTGAGGACACGGCCGCCTATTACTGTGAAACAGTTTGTGGATATAGCAGTGACTGGTGCGGCACACAGACTTTTGATGTCTGGGGCCAAGGGACCATGGTCACCGTCTGTTCAG
>S671|IGHV4-31*06|IGHD1-26*01|IGHJ5*01|50
CAGGTGCAGCTGCAGGAGTCGGGCCCAGGGGTCGTCATGCCTTCACAGACCCTGTCTCTCACCTGCACTGTCTCCGATGACTCCATCAGAAGTGGTGCTCACTACTGGATTTGGACCCGCCCTCACCCAGGTCAGGGCCTGGAGTGGATTGGGGACCTCGTTTACAGCGAGAGGACCTACGACAAGCCATGCCTCAAGAGTTACGTCACCATTTCAGTAGAAACGTCTAAGAATCAGTTGTGCCTGAAGCTGACTTCTGTGACTGCCGCGGACACGGCCGTGTGTTCTTGTGGATATAGTGGGCAGTCCTGGTTCGACTCCTGGGGCCAAGGAACCCTGGTCACCGTCTCCTCAG
>S672|IGHV4-31*02|IGHD6-13*01|IGHJ6*03|50
CAAAACCAGCTGCAGGAGTCGGGCCCAGGAGTGGTGAAGCCTTCACAGACCCTGTCCCCCACCTGTACTGTCTCTGCTGGCTCCATCAGCAGTGGTGGTTACTACTGGACCTGGAAACGCCAGCGTCCAGGGAAGGGCCTGGAGGGAATTGGAAACGTCCACTACAGTGGGGGAACTTACTGCAACCCGTCCCTCAAGAGTCGAGTTAGAATATCGTTGAACACGGCTAAGGACCAGCTCTCTCTGACGCTGAGCTCTGTGACTTCCACGGACACGGCCCTGCATTACTGTGCGAGAGAGTCATGGTCAGCAGTAGCTGATTGCTACTGCCACTACTACATAGACGCCTGGGTCAATGGGACCACGGTCACCGTCTCCTCA
>S673|IGHV1-8*01|IGHD5-12*01|IGHJ3*02|50
CAGGTGCAGTTGGTGCAGTGTGAGCCTGAGGTGACGAAGCCTGAGGCCTCTGTGAAGGTCTCCTGCAGGGCTCCTGGATACACCTTCACGAGTTATGATATCAGCTGGGTGCGACAGGCCACTAGACACGGGCTTGAGTGCATGGGATGGACGAACCCCAACAGTGGTTACACAGGCTCCACACAGAGGTTACAGGGCAGAGTCACCTTGTCCAAGATCACCTCCATAAGAACAGCCTACAGTGAGGTGAGCAGTTGGGCATGTGAGGATACGTCCCCTCATTACTGTGCGAGTGGGAGATGGATCTATCATTTTGGCATCGGGGGCCAAGGGACAATGGTCTCCGTCTCTTCAG
>S674|IGHV1-18*03|IGHD6-25*01|IGHJ2*01|50
CAGATTAAGTTGGTGCAGTCTGGAACTGAGGTAAAGAAGCCGGGGGCCTCAATGAAGGTCTCCCGCACGACTTCTGGTTCCACCTTTACCAGGTTTGGCATCAGCTGGGTGCGACAGGCCCCTGGACAAGGGCTTGAGCGGGTGCGAAGGTTCAGTGCTTATAGTGGTCACACACACTATGCACAGAAGTTCCAGGTCAGAGTCACCTTGACCACAGCCACATCCACCAGAACAGCGTACATGTATCTGACGGACCTGACATGTGACGCCATGGCCACCTATTACTGTGCCAGCGAGGGTTCTAGTAGTGACGCCTGGTACTTCGATCTCTGGGGCCGTGGCACCCTGGTCACTGTCTTCTCAG
>S675|IGHV3-11*05|IGHD5-12*01|IGHJ4*01|50
CAGGTGCAGCTGGTGGAGTCTGGGGGAGGCTTGGTCAAGCCTGGAGGGTCCCTGAGACTCCCCTGTGCAGCCCCAGGATTTACTTTCAGTGAGTACGACAAGACGTGGATCCGCCAGTCTCCAGGGAAGGGGCTGGAGTGGGTGTCATGCCTTAGTATGGCTAGTCGTTGCACAACCCACGCAGACTCTATGAAGGGCCGATTCACCATGTCCAGAGACAAGGCCAGGAACTACGTGACTCTGGACACCAATAGCCTCAGAGGCGAGGACACGGCCGTGAATTGCTGTGCGAGTGGATGCGGTGGGAATTCTCGACACTTTGACTACGGGGGCCAACGAACTCTGGTCGCCGTCTCCTCAG
>S676|IGHV3-74*01|IGHD3-22*01|IGHJ4*02|50
GAAGTGAAGCTGGTGGAGTCCGGGGGAGGCCTAGTTCAGCCGGGGGGGTCCCTGAGATTCTCCTCTACAGCCTCCGGATTCCCCTTCTCTAGTGACTGGTTGAACTGGGTCCGCCAAACTCCAGGGAAGGGGCTGGTGTGGGCCTCACTTGTTAAGGGGGACGGGAGTAGAACAGGTCACGCGGATTCCGTGAAGGGCCGATTCAGCTTCTCCAGAGAGAACGCCAAGAACACTCTGTCTCTGCAAATGAGCAGTCTGAGAGCCGAGGACAAGCCTGTGCATTTCTGTGCAACATCTCGCGAGGGGCTGTTTCATTATGATACTAGTGGTTCTTACTTCTACTTTGACCACTGGGGCCAGGGACGCCTGGTCACCGTCTCCTCAG
>S677|IGHV4-59*02|IGHD5-18*01|IGHJ3*01|50
CAGGTCCAAATGCAGGAACCGGGCCCAGGACTTATGAAGCCTTGGCGGACCCTGTCCCTCACCTGCACTGTCTCTGGAGACTCCGTCATTAGTCACTACTGGAGTTGGATCCGGCAGACCAACGGGGAGGGACTGAAGTGGATTGGATATATCTATTGCCGTGGGAGAACCAACTACAACCCCTCCGTCAAGACTCGAGTCACCATATCACTAGGAAAGTCCAAAACCCATTTCTGTCTGAGTCTGAACTCTTTGACCGCTTCGGGCACGGCCGTGAATTCCTGCGCGAGAGAGGCCAGTGTCTGGGGCCTAGTGACAATGGTCACCGCCTCTTCAG
>S678|IGHV3-53*01|IGHD1-1*01|IGHJ5*01|50
GAGGTGCAGTCAGTGGAGTCTGGAGGAGGCTTGATCCAGCCTGGGGGGTCCCTGAGACTCTCCTCTGCAGCCTCTGGATTCACAGTCTCTAGCAATTACATGATCAGGGTCCGCCAGGCTCCAGGGGAGGGACTGGGGTGGGTCTCAGTTATTTTTAGAGGTGGCAGATCATATTACGCCGACTCCGAGAAGGACCCATTCACCATCTCGAGAGACCCCTCCAAGAACACACTGAACGTTGAAATGAACAGTCTGATAGCCGAGGAATCGGCCGTGTATTTCTGTGCGAGCGGATCGACCCGTGAATTCGAGTCCGGGGGCCACGGAACCCCGTTCACCGTCGCCTCAG
>S679|IGHV1-2*03|IGHD4-4*01|IGHJ5*01|50
CAGGTGCAGCTGGTGAATTTTGGGGCTGACGTGAAGAAGGTTGGGGCCTCACTGAAGGTTTCCTGCAAGACTTTTGGATACACCTTCACCGGCCACTTGATGAATTGGGTGCGACAGGCCACTGGACACGGGCCTGAGTGGTTGGGATGGATCAGCCCTAAAAGTGGTGGCACACGATCTGCACAGCAGTTTCCGGACAGGGTCACCGTGGCCAGGGACAAGGCCATCAATACAGCCTACATGGACCTGAGAGGACTGAGATCTGACGACGCGGCCGTCTGTTATTGTGCGGGAGACGGCTTGCAGGTCAGGGGGGGTGACTCCTGGGGCCAAGGATTCCTGGTCACCGTCCCCTCAG
>S680|IGHV3-11*05|IGHD1-7*01|IGHJ5*01|50
CAGGTGCAGCTGGCAGAGTCTGGGGGAGCCTTGGTCAAGCCGGGAGGGTCCCTGAGACTCTCCTGTGCAACCTCTGGACTCACCTTCAGGGTCTACCCCAGGGGCTGGATCCGCCAGGGTCCAGGGAAGGGGCTGGAGTGGATTTCATCCATGAGTATTGGTAGTGGTTGCCCATCCTTCGCGGACTCTGTGAAGGGCCGATTCACCATACCCAGAGACAACACCAAGAATCCACTCTATCTGCTAGTGAAGAGTCTGAGAGCCGAGGGCCCGGCCCTGCATTACTTTGCGAGAGCGGTTCTACATACAAGGACTGACACAATCATCGCCATCCACTCCAGGGGCCAAGGAACCCTGGTCAACGTCTCCTCAG
>S681|IGHV1-3*02|IGHD3-22*01|IGHJ4*02|50
CAGGTTCCGCTGGTGCAATCTGGGGCTGATGTGAAGCAGCCTGGGGCCTCAGTGAAGCCTTCCTGGAAGACTTATCGATACACCTTAATTGCCTATGATCCACATTGGGTGCGCCAGGCCCCCGGACAAAGACTTGAGTGCATGGAATGGAGAGACACTGGCAGTAATAACACACCATATTCACAGGAGTTCCAAGTCAGAGTCACCATTACCAGGAACACGTCCGCGACAACAGTCTACATGGCCCTGAGTAGCCTGAGATGTGAGGACTTGGCTGTGTATTACTGTGCGAGAGATGATAGTATCGGTTGTTCAACTTTCGACTACTGGGGCCAGGGAGCCCTAGTCACCGCCGCCTCAG
>S682|IGHV3-13*03|IGHD6-19*01|IGHJ1*01|50
GAGATGCACCTGGTGGAGTATGGGGGAGACTTGGGACAGTCTGGGGGGTCCCTGGGACTCCGCTCTGCAGCCTGTGGATTTACTTTCAGTAGCTACGACATCCACTGGGTCCGCCCGGCTACAGGAAAAGGTCTGGATTGGGTCTCAGTTCTTTTTACTCCTGGTGACACATACTACCCAGACCCCGTGAAGGGCCACTTCACCATCTCCAGAAAACATACCAAGAATTCCTTGTATCTTCAAATGAACCGCCTGAGAGACGGAGACACGGCTCTGTCTCCCTGTGAAAGACTCGGAGTGGTAGTGGCTCCTACTCGTGGTGAATACCTCCAGCACTGGGGCCAGGACGCCCTGGACACCCTCGCCTCAG
>S683|IGHV3-74*03|IGHD2-15*01|IGHJ6*01|50
GAGGTGCAAGTGGTGGAGTCTTGGGGAGGCTTAGTTCAGTCTGGGGGGTCCCTGAGACTCTCCTGTGCAGCCTCTGAACTCACCTTCAATAACTACTGCAGGCACTGGGTCCGCCAAGCTCCAGGGAAGGGCCTGATGTGGGCCTCACGTGTAAATAGTGATGGCAGCAGAACAACTCACGCGGACTACGTGAAGGGCCGATTCACCATCCCCAGAGGCAACGCCAAGAACATATTGTATCTGCAAGTGAATGGTCTGAGAGTCGAGGACACGACCGTGGCCTATTGTGCACGAGGATCTTCCAGGGGTGCTAGATGCTACCTCTACTATGGCTTGGACGTCTGGGGGGAAGGGACCACGGTCACCGTCTCCTCAG
>S684|IGHV3-64D*06|IGHD2-8*02|IGHJ5*01|50
GAGGTGCATCTGGTGGAGTCTAGGGGAGACTTGGTCCAGTCTGGGGGGTCCCTGAGACTCTCCAGTTCAGCCTCTGGATTCACCTTCATTGGCTATATTTTACACTGGGTCCGCCAGGCTCCCGGGAAGGGACTGGCAGTTGTTTGCATTCTTACTACTAATGGGGGTCGCACATACTACGCTGACTCCGTGAAGGTCAGATTCACCATCTCCAGAGACAATTCCAAGAAGGGGCTGTGTCTTGAAATGACCAATATGAAAACTGAGGACGCGGCTGTGAGTCACTGTGGGAACGAAGTTTACTGGTGGTATATGTTGTACCAGACTGACCACTGTTTCGACTCCTGGGACCAAGGAACCCTGGTCGCCGTCTCCTCAG
>S685|IGHV3-73*01|IGHD4-17*01|IGHJ2*01|50
GACGTGCAGCTGCTGCCGTCTGGGGGAGACTTGGTCCAGCCCGGGGGGTCCCTGACACTCTCCTGTGCAGCCTCTGGGTTCACCTGCAGTGGCTCTGCTATGCACTGGGTCCGCCAGGGTTCCGGGAAAGGTCAGGGGTGGGTTGGCCCTTTAAGAAGCAACGCTAATTCCCACCCGGCAGCCTGTGGTGCGTCAGAGAAAGGCAGGTTCACCGTCTGCAGATATGATTTAATCAACACGGCGGATCTGCAAATGAACAGCCTGAGCATCGAGGACACGGCCGTCTTTTACTGTCCCAGAAGGGCGACGGTGACTCCCCCTGGGTACTTCCATCTCTGGGGCCGTGGCACCCTGGTCACTGTCTTTTCAG
>S686|IGHV6-1*02|IGHD1-1*01|IGHJ4*01|50
CAGGCACAGCTGCAGTTGTCAGGTCCGGGACTGGTGAGGCCCTCGCGGACCCTCTCACTCACTTGTGTCGTCTCCAGGGACAGTGTCTCTAGCAACAGTGCTACTCGGAACTGGATCAGGCTGTCCCCATCGCGAGGCCTTGAGTGTCTGGGGAGGACATATAACGGGTCCTTCTGGTCTACCTACTCCGCAGAATCTGTGACAAGTCAAATAACCGTCAATCCAGACACATCCAAGAATCAATTCTCCCTGCACTTGATCTCTGTGCCTTCCGAGGACACGGCTCTGAATTACCGTGCGACGTCTCAGACTGCATACTACTTTGACTACTGGGGCCAAGGAGCCCTGGTCACCGTCTCCTCAG
>S687|IGHV3-21*04|IGHD6-13*01|IGHJ3*01|50
GAGATGAGGGTGCTGGAGTCTGGAAGAGGCCTAGTCAAGCCTGGGGGATTCCTGAGACTCTCCTGTGCAGCCTCTGGATTTGCCTTCAGTAGTTGTAGAATGACCTGGGTCCGCCAGGCTCCAGGGGAGGGGCTGGAATGGGTCTCGGCCATTAGTGGAACTTTTAGTTTCATACACAGCGCAGACTCAGAGGGGGGCCGATTCACCATCTCCAGAGGCCACGCCAAGATCTCACTGTATCTGCAAATGAGCAGCCTGAGACTAGAGGACACGGCCGTGTGTTTCTGGGCGAGATGCGGGTATATCAGAAGCCAGTCTTCTGACGTCTGGGGCCAAGGGACGATAGTCACCGTCTCCTCAG
>S688|IGHV3-13*04|IGHD6-13*01|IGHJ3*02|50
GAGGGGCAGCTGGTGGAGTCTGGGGGAGACTTGGTACAGTCTGGGGGATTCCTGAGACTCTCCTGTGCAGCCTCTCGATTCGTCTGCAGTAACTACGAGCTGTCCTGGGTCCACCGAGCCACAGGAACCGGCCGGGAATGGGTGTCAGCTCTTGGTAGTGACGGTGACACATTCTATCCAGGCTCTCTGAAGGGCCGATTCACCTTCTCCAGAGAGAATGCCAAGAACTCCTTGTCTTTTCAAATGAACGGCCTGAGAGCCGGGGACTCGACTGTGTATTACTGTGCAAGAGGAGAAACAGAGATCTGCAGCAGCTGGTACGCTTATGATATGTGGGGCCACGGGGCAATGGTCACCGGCTCTGGAG
>S689|IGHV5-10-1*04|IGHD3-10*01|IGHJ3*01|50
GAAGAGCAGCTGGTGCGGTTTGGAGATGAGGTGAAAAGGCCCGGGGAGTCTCTGAGGATCTCCTGTAGAGGTTTTGGATACAGATTGCCCAGAAGCTGGATCAGCTGGGTGCGCCAGATGACCGGGAAAGGCCTGGAGTGGAAGGGGAGAACTGATCCTTGTGACTCTTACACCAACTACTGCCCGTCCTTCCCAGGCCAAGTCACCAACTCAACTGACAAGTCCATCAGCACTGCCTCCCTGCAGTTGGTCAGCCTAAAGGCCTCGGACACCGCCATATATTACTGTGCGAGCGCCCCCTTTTATCATAGTTTGGGGAATTGTTGTCATCGTGACGCCCTTGATGTCCGGGGCCAAGAGACTATGGTCTCCGTCTCTTCAG
>S690|IGHV2-70D*14|IGHD4-4*01|IGHJ4*03|50
CAAGTCACTTTGAAGGACTCTGGTCCTGCACTGGTGAGACCCACACAGACCCTCACACTGACCTACACCTTATTTGGATTCTCACCCAGCGCTAGTGGAACGCGTGTGAACTGGATCCGTCAGTCCCCAGGCATGGCCCTGGAGTGCCTTTCACGCAGTGATTGGGAAGATCGTCTTTTTTACAGATCTTCTCTGAAGACCAGGCTCACCATCCCCAGGGACCCCTCCAAGAACCAAGTGGTCCTTGCAACGACCAACAGGGAACCTAAGAAAACAGCCACATATTACTATGCACCACGTGACTTCAGTAACTTCAACTACTTTGACTATTGGGGCCAAGGGATCCTGGTCACCGTCTCCTCAG
>S691|IGHV3-21*02|IGHD3-16*02|IGHJ2*01|50
GAACTGCACCTGGTGGAGTCTGGGGGAGGCCGGGTCAAGTCTGGGGGGTCCCTGAGACCCTCCTGTGCAGCCTCTGGAGTCACCTTCAATAGGTATAACATGAACTGGCTCCGCCAGGCTCCAGAGAAGGGCCGGGAATGGGACTCTGCCTCTAGTGGCACAAATAGTTGCATTTACTACCCAGACTCAGTGAAGGGCCGATTCACCGTCTCCAGAGACACTGCCAAGAGCTCACTGTATATGAAAATGAACAGCCTGAGAGTCGAGGACGCGGCTGTGTTTAACTGTGCGAGAGTGTGTCTTTTGATACCGGTTGGGGGAGTAAGCGTCGGCCGTTGGTACTTCGATCTCTGGGGCCGTGGCACCCTGGTCAGTGTCTCCTCAG
>S692|IGHV4-28*06|IGHD4-4*01|IGHJ1*01|50
CAACTGCACTTGTGGGAGTCGGGCCCAGGACTGGTGAAGCCTTCGGACACCCTGTCCCTCCTCTGCGCTGTCTCTGGCTTCTCCATCGGCAGCAGTAGTTGCCGGGACTGGATCCGGCAGACCCCAGGGCAGGGACCGGAGTGGATTGGGAACATCTATAATGGTGGGAGAACGAATTACAATCCGTCCCTCAACAGTCGAGTCGCCATGTCAGTCGACACGTCCAAAAACCAGCTCGCCCTGATCCTGATCTATGTGACCGCCTTGGACGCGGGCGTGAATTTCTTTGCGAGGAAGAACTCTCCCTTCTTCCAGTGCTGGGGCCAGGGCACCCTGGTCCCCCTATCCTCAG
>S693|IGHV3-9*03|IGHD3-9*01|IGHJ4*01|50
GAAGTGCAACTGGTGGAGTCTGGGGGAGACTTGCCACCGTCGGGCAGGTCCCTGAGACTCTCCTGTGCAGCCTCTGGATTCACCTATGATAATTGTGCCGCGCTCTGGGTCCGGCAGTCTCCAGGGAAGGGCCTGGAGTGGGTCTCGGGCATTAGGTGGAATAGTGGTTCCATAGACTATTCGGACTCCTTGGAGGGCCGATTCACCATCTCCAGAGACACGGCCAAGGACTCCCTATGTCTGCACTTAAACAATCTGAGATCTGAGGACATGGCCTTAGACTACTGTGTACGAGATGACAATACTTTGACCAGTTTTCATTTAGTCTTTGACTACTGGGGCCAGGGAACCCTGGTCACCGTCTCCTCAG
>S694|IGHV3-NL1*01|IGHD7-27*01|IGHJ6*01|50
CAGGTGCAGGGGGTGAAGTCTGGGGGAGGCGTGGCCCAGTCTGGGGGGTCTCCGAGACTCTCCTGTGCAGTGTCTGACTGCAGCTTCATTACCTATGAAATGATGTGGGGCCGCCAGGGTCCAGGCAAGGGGATGGATTGGGTCTCGGTTAATTTAAGCGGTGGCACTATCACATTCTATGCAGACTCCGTGAAGGGCCGATTCACCATCGCCAGAGACAACTCGAAGAACACGCTTAATCCTCACATGAACAGCCTGAGAGCTGAGGACACGACTCTGGACTTCTGCGCGCGGTGGCTGCCACAGGCCGGGTACTACGGTATGGACGTCTGGGGGCAAGGGACCACGGTCACCGTCTCCTCAG
>S695|IGHV3-23D*01|IGHD6-6*01|IGHJ1*01|50
GAGGCACAGTTGTTGGAGTCTAGGGGAGACTTGTTACAGACTGGGGGGCCCCTGAGACTCTCCTGTGCAGCCTCCGGATTCACCTTTAGCAGGTATGCCATGACCTGGGTCGGCCAGGCACCAGGGAAGGGGATGGAGTGGGTCTCAGTTGTAAGCGCTAGTGGGGGTGGAACACACTTTTCAGACCCCGTGAAGGGCCGGTTCGCCATGTCCAGAGACAATTCGACGAATACGTTATATTTGGGAATGACCTGCCTGAGAGCCGAAGAGACGGCCATATATCACTGTGCGAAAACTAATTTGTATTACACTGAATGCTTCCAGCACTGGGGCCAGGGCCCCCTGGTCGCCGTCTCCTCAG
>S696|IGHV1-3*01|IGHD7-27*01|IGHJ5*01|50
CACGTCCAGTTTCCGCAGTCTGGGGCTGAGATGAAGAGGCCTGGGGCCTCAGTGAAGGTCTCCTGGACGGCTTTTGGATACACCTCCACTAGCTATGCTATGCATTGGGAGCGCCAGGCCCCCGGACAAAGCCTTGAGTGTCTGGACTGCATCAACACTGGTGATGCTAACACAATAAATTCACAGAAGTTCCGGGACGGAGTCATCTTTACCAGGGCCACATCCGAAATCACAGCCTCCATGGACCTGAGAAGCCTGACATCTGAAGACCCGACTGTGTTTCTCTGTGCGAGACCCGCTGACAACTGGGTCGACTCCTGGGGCCGCGGACACCTGGTCACCGTCTCCTCAG
>S697|IGHV4-34*05|IGHD3-10*02|IGHJ1*01|50
CAGGTGCAGCTACAGCAGCGGGTCACAGGATCGCTGAAGACTTTTGAGACCCTGTCCCTCGCCTGCGCTGTCTATGGGGGGTCCTTCCGTGACTACCACTGTTGCTGGATCCGCCAGTCCCTAGGGGAGGGGCTGAAGTGGACTGGGGAAATCAATCAGGGTGGAAGAACCAATAACAGCCCGTCCCTCAAGAGTCGAGCCACCTCATCATTAGACACGTCCAAGAACCGGTTCTCCCTGAAGTTGAGCTCTGGGACCGCCGCGGACACGGCTGTATATTTTTCTGAGAATCGTCACTTTGTTCGGGAGCTTATTGTTTCCTTCCAGATCTGGGGCCAGGAGACTCTGGTCACCATCGCCTCAG
>S698|IGHV1-8*02|IGHD3-3*02|IGHJ4*01|50
CAGATGCAGGTGATGAAGTCTGGGGCTGAGGTGAAGAAGCCTGGGGCCTCAGTGAAGGTCTGCTACAGGGGTCCTGGCTTCTCCTTCACCAGATACCATCCCAACTGGGTGCGTCAGGCCACGGGACAAGGGCTTGAGTGGACGGAATGGTTGAACCCTCACAATAGTAACACAGACTGTGCACAGAAGTTCCAGGACAGAGTCCCCATCTCCAGGTACACCTCTAGAAGAACAGTCTACATCGAGCTGAGCAGACTGAGATCTGCAGACACGACCGTGTATTACTGGGCGAGGAGCCGTCATTTTTGGAGTGATGGTAATACCCCCAGTCGCTGCTTTGACTACTGGGGCCAAGGAAACCTGGTCACCGTCCCCTCAG
>S699|IGHV3-30*12|IGHD6-19*01|IGHJ4*03|50
CAGGTGCAGCTGGCGGAGTCTGGGAGCGGCGTGGCCCAGCCTGGGAAGTCCCTGAGACTCTCCTGTGCAGTGTCTGGATTCACCTTCAGAAGTTGTGGCACACACTGCGTCCCCCAGGGTCCAGGCAAGGAACCTGAGTGGGTGGTAGTTCTATCATGTGATGAAAGCAATAAATGCTTCGCAGACTCCGTGAAGGGCCGACTCACCATCTCTACAGACAATTCGAAGAATAGCCTCTGTCTGCACATGAGCAGACTGAGAGCCGAGGACACGCCTCTTTGTCATTGTGCGAGCGATCTGAGCAGTGGCTGGTCTGACTTTTGGGGCCTGGAGACCCTGGTCACCGTCTTCTCAG
>S700|IGHV1-24*01|IGHD6-13*01|IGHJ2*01|50
CAGGTCCAGGCGAGACAGTCTGGGACTGAGGTTAAGAAGCCTGGGGCCTCAATGAAAGTCTCCTACAGGGTTTCCGCATACACCCTCACTGAATCATCCAAACACTGGGTGCGCCCGGCTACTGGGAAAGGGCTTGAGTGGATGGGAGGTGTTGAAGCTGAGGATGGTGAAGTAGTCTACGCACAGAGGTTCCAGGTCAGAGTCACCATGCCCGAGGACACAGCTACAGACACAGCCTACATGGCAATGAGGGGCCTAAGATTTGAAGACACGGCCGTCTATTGCTGTGCAACAGAGGGCATAGGAGCGACTGAGTGCTTCGATCTCTGGGGCCGTGGCCCTCGGGTCACCGTCTCCACAG
>S701|IGHV3-11*06|IGHD2-8*02|IGHJ6*04|50
CAGGTGCAGCTGGTGGAGTCTGGGGGAGCCTTGGTCAATCCTGGAGGGTCCCTGAGATTTCCCTGTGCAGCCTCTGGACTCACGTTCGGTGACTGCCTCAAGAGCTGCCTCCGCCAGGCTCCAGGGAGGGGGCTGGAATGGGCTTCAGGCGTTAGGAGTAGTAGAAGTTACGAAAGTTACGCAGACTCTGGGAAGGGCCGATTCACCTTCTCCAGAGACAGCGCCAAGAACTCTCTATATCTGAAAATGAACGGCCTGCGAGTCGAAGACACGGCTTTGGAGTACTGTGAGAGAGACATATTGGTGGCCTGCTGCTACGGCATAGACGTCTGGGACAAAGGGGCCACGGTCACCGTCTCTTCAG
>S702|IGHV3-64D*06|IGHD1-7*01|IGHJ4*01|50
GAGGTAGATCTGGTGGAGTCTGGTGAAGCCTTGGTCCAGCCTGAGGGGTCCCTGAGATTCTTTCTTTCGGCCTCTGGATTCACCCTTGTTAGTTTTACTAGGCACTGGGTCCGCCAGCCTCCAGGGGAGGGACTGGAATATGTCGCAGCTCTCAGTAATGATGGGGCTATCACATACTACGCAGACTCCGTGAAGGTCACATTCACCATCTCCAGAGACAATTCCAAGAGAACGCTGTATCTTGAAATGAGCGGTCTGAGAACTGAGGACACGGCTGTATATTTCTCTGTGACAGAGATTGACTGGAACGGCAGTGGACCAGACTACTTTGACTACTGGGGCCATGGAACCCGGGTCACCGTCTCCTCAG
>S703|IGHV3-23*01|IGHD6-25*01|IGHJ1*01|50
GAGGGTCACCGGTTGGAGTCTGGGGGAGGCTTAATACAGCCCGGGGGGTCCCTACGGCTATCCTGTGCAGCCTCTGGACTCACTTTTAGAAGATGTGCCATGATCAGGGTCCGCCAGGCCCCAGGGAAGGGGCTGGAGTGGGTCTCAGGTATTGGTGGTAGTGGTGGTAGCACACACTGCGCAGCCTCCGTGAAGGGCCAGTCCACCATCTCCAGAACCACTTCCAAGAGAACGGTGTGTCTGAATATGACTAGCCTAAGAGGCGAGGACACGGCCGTCTTTCACTATGAGTCCTGGATTGGGCATAGGGAATACTTCCAGCCCTGGGGCCAGGTCACCCGGGTCACCGTCTCCTCAG
>S704|IGHV3-74*02|IGHD4-4*01|IGHJ3*02|50
GAGATACAACTGGTGGAGTCTGGGAGAGCCTTAGTTCAGACGGGGGGGTCCCTGAGACTCTCCTGTGCAGCCCCGGGATTCAGCTTTACTAGCTTGTGCACGCTCTGGGTCCGCCAAACTCCAGGGAAGGGGCTGGTGCGGGCCTCACGCATTAATTGTGATGGGAGAGGAAGAAGCTTCGCGGACTCCGTGAAGGGCCGAGTCACCATCTCCAGAGACAAGTCCAAGAACACCCTGTGTCTGCAAAGGAACAGTCTCAGAGCAGAGGACACGGCTTTGGATTTCTGTGACAGAGCCTGCAGTAACCTACCATGTACTTGGGGCCAAGAGTCAATAGTCACCGTCTCTTCAG
>S705|IGHV3-43*01|IGHD6-25*01|IGHJ3*01|50
GATTTGCAGGTGCTGGAGACTGGGGGAGTCGTGGCACAGCCTGGGGGGTCTCTGAGACTCTCCTGTGCAGCCTCCGGATTCACCTCTGAGGATTTTACCACACACTCGGTCCGTCAAGATCCGGGGAAGGGCCTGGACTGGGCCGCTCTGATTAGTTTGAATGGTGGTAGAACATACTTTGCAGACTCTGTGAAGGGCCGACTCGCCATCTCCAGAGACACCAACAAACACTCCCTGTATCTACAAATGATCAGTCTGAGACGAGAGGACACCGCCCTTCGTGACTGTCCAGAACATAGGGCCCGGCAAGCGGCTTGCCTTTTTTTTGAGGGCTGGGGCCAAGGGACAAAAGACACCGCCTCTTCAG
>S706|IGHV4-34*05|IGHD2-8*02|IGHJ5*02|50
CAGGTTCAACTACACCAGTGGGTCACAGGACTGTGGAAGCCTTTGGAGACCCTGTCCCTCTCCTCCGCTGTCAATGGTGGATCCTTCAGTGATGACAACTGGGGCTGGATCCGCCAGCTCCTAGGTAAGGGGCTGGAGCGGATCGGACAAATCAATCAGCATGGAAGGAGCAACAACAACCCGTCCGTCACGAGTCGAGCCACCATGTTAGTGGGCGCGTCCCAGAACCAATTCTCCCTGAAGGTGAGCTCTATGACCGCCGCGGACCCGGCTATATATTACTGTGCGAGAGGGGGAGGACATTCCACTGGTAGTGTCTGCTTTACCGAGAACGGGTTCGACCCCTGGGGCCAGGGAACCCTGGTCACCGCCTCCCCAG
>S707|IGHV3-43D*01|IGHD3-9*01|IGHJ3*02|50
GAAGTGCAGATGGTGGAGTCTGGGGGTGTCGTGCTACAGCCTGGGGGGCCCCTGAGACTCTCCTGTGCAGCCTCTGAATTCACCTTTGATTATGATGCCATCCACTGGGTCTGTCAGGTTCTGGGGAAGGGTCTGGAGTGGGTCTCTCTTGTAAGTTGGGCTGGTGGACTCACCTGCTATGCAGACTCTGAGATGGGTCGATTCACCACCCCCAGAGACAACAGAACAAACTCCCTGCATCCGCAATTAAGAGGTCTGAGAGCTGACGACATCGCCCTGCATGACTGTGAAATCGATCATCGGGATCTTCTGACTGGGCTCTGGGGCCAAGGGACAATAGTCACTGTCTCTTCAG
>S708|IGHV5-51*03|IGHD4-4*01|IGHJ3*01|50
GAGGTGCACCGGCAGAAGTCTGGAGAAGGGGTGAAAAAGGTGGGAGAGTCTCTGAAGATCTCCTGTAAGGATTCTGGATCAACCTTTTGCAGCTGTTGGATCGGCTGGGTGCGCCAGATGCCCGGGAAAGGCCTGGAGCGGTCGGGGATCATCTATCCGGGTGACCCTGATCTCAGAGACAGCCCGTCGTTCCAAGGCCAGGTCACCATCTCAGCCGACACGTCCAGTGGCAGTGCCTGCCTGCAATGGTGCAACCTGAAGGCCTCGGACACCGCCACGTCTGGCTGTGCGAGAGCCCTAGTTTCAGGATGGACTTTTGACGTCTGGGACCACGGGACAATGGTCAGTGTCTCTTCAG
>S709|IGHV3-30-3*01|IGHD1-1*01|IGHJ4*01|50
CAGGTGCAGTTGGTGGAGTCTGGGGGAGGCGTGGTCCGGCCTGCGAGGTCCCTCCGACTCTCCTGCGCAGCCTCTGGATTCACCTTGAGTATCTACGCTATCCTCTGGGTCCGCCAGCCTCCAGGCACGGGATTGGAGTGTCTGGCAGTTGTATCCTATTATGGAAGAACTAAATACTACACAGACTCCGTGAAGAGCCGATCCACCATCCCCAGAGACACTCCCAGGACCACGCTATGTCTGCAGATGAACAGTCTGAGAAAGGGGGGCACGGCTGTGAATTGCTGTGCGTGCCACATCTGGAACTGTGACTCCTGGGGCCACGGAACCCTGGTCACCGTCACTTCAG
>S710|IGHV1-69D*01|IGHD3-16*01|IGHJ4*03|50
CAGGTGCAGACGGCGCAGTCTGGGGCTGAGGTGAAGAAGACTGGGTCCTCGGTGAAGGTCTCCTGCAAGGCTTCCGGAAGTACCTTTAGAAGGTATACTACCAGCTGCGTGCGACAGGCCCCCGGACAAGGACTGGCCTGGGTGGGAGGAATCTTCCCAATCTTTGGTGCAGGAAGCTACGAACAGAGGTTTTCGGGCAGAGTCACCACTTCCGCGAACGAATCCAGGAGCACGGCCTACATGGACCTGAGCAGGCTGAGATATGAGGACACGGCCGTGTGCTACTGTGTGAGAGAGGACTATATTATGAGTACGTTTGGGGGAGTTGTGCTTATGGTCCGCTGCTTTGACTTCTGGGGCCAAGGGACCCGGGTCACCGTCTCCTCAG
>S711|IGHV1-3*02|IGHD7-27*01|IGHJ2*01|50
CAGGTTCAAGTGGTGCTGTCTGGGGCTGAGGTGAGGATGCCTGGGGCCTCACTGAAGATTTCCTTTAAGGCCTCTGGCTTAGCCTTCACTAGCCATGCAATCTATTGGTTGGGTCCGGCCCCCCGACAAAGGCTTGAGTGGATGGGAGGGAGGGACACTGGCAATGGTAGAAGAAAGTATTCACCGGAGCTCCAGGTCAGAGGCACCATTACCAGGGACACATCCGCGAGCACAGACTGCATGCATGTGAGCGGCCTGAAATCTGAGGACTTGGCTGAGTATTACTGTGCGAGAGACTTTGACACTTGGTACCTCGATCTCTGGGGTCGTGGCACCCTACTCACTGTCTCCTCAG
>S712|IGHV3-9*03|IGHD3-10*01|IGHJ5*02|50
GAAGTGCAGGTGATCGAGTCTGGGGGAGACCTGGCACAGTCTGACAGGTCCCTCAGACTCTCCTGTGCAGCCTCTCGACTCCCCTTTGACGATTATACCACGCACTGGGTCCGGCGAGGTCCAGGGAAGGCCCTGGGGCGGGTCTTAGAGATTGATTGGAATAGTGCTGGCATAGACTATGCGGACTCTGTGAAGGGCCGATTCACCATCACCAGAGAAACGGCCAAGACCTCCCTGAATCTGCAAATGAAAAGCCTGCGATCTGAGGACTTGGCCTTGAATTACTCTGCAGAGGATATAGATTGTGGTTGGGGGAGTGATTTTATTGACCCCTGGGGCCAGGGAACCCTGGTCACCGTCTCCCCAG
>S713|IGHV4-4*03|IGHD1-1*01|IGHJ3*02|50
CAGGTGCAACAGCAAGAGTTGGGCCCAGGACTGGTGACGCCTCCGGCGACCCCGTCCCTCACCTGCGCTGTGTCCGGTGACTCCATCAACCACAATAACTGGTGGAGTTGGGTCCGCCAGACCCCCGGGAAGGGACTGGAGTGGATTGGGGAATTCTATCATAGTGAAAGAAACAACTGCAATCCGTCCCTCAAGAGTCGACTCAGCAAATCAGCAGATAAGTCCAGGAACCAATTCCCCCTGAACATGAACCCTGTGACCGCCGCGGACACGGCCATGAATTACCGCGGACCGGCTCCAATTGGTTGTGATTTGTGGGGCCTAGGGACATTGGTCAGGGTCTCTTCAG
>S714|IGHV1-69D*01|IGHD2-8*01|IGHJ3*01|50
CAAGTGCACCTGGTGCAGTCTGGGGCTGAGGTCAGGAAGCCTGGGCCCTCGGTGAATGTCTCCTGTAGGGCTTCCGGCGGAACTTTAAGAAGCTATGCTCTAAGATGGGTGCGACAGGCCCCTGGACAGGGGCTGGGGTGGGTGATAGGGATCATCTCCATCTTTGGCACAGAAAACTACGCCCAGCCCTTCCAGGGCGGAGTCGCGATTACCGCGGACGAATCCACGAACCGAGACTACATGGACCTGAGCAGCCGGACATTTGAAGACACGGCCGTGAATTATTGTGCGAGAGATCATTGTGCTTATGGTGTATGCTGTACCGATGTCTGGGGCCACGGGACAATGGTCACCGTCTCCTCAG
>S715|IGHV3-11*01|IGHD3-3*02|IGHJ6*04|50
CAGATACAGGTGGTGGTGTCTGGGGGAGGCTTGGTCAAGCCTGGAGGGTACTTGAGACTCTGCTGTGCTGCCTCTGAATTCACCTTCAGTGACTGCTACATGAACTGGATCCGCCCGGCTCCAGGGAAGGAACTGGGGGCGGTCCTATACACTAGTACTAGTGCTATTACCATATTTTACGCAGACGCTCTGAAGGGCCGATTCACCATCTCCCGGGACAACGCCAAGAACTCACTCTATGTGCAAATGAGCAGCCGGGGAGCCGCGGACGCGGCCGTGCGTTACGGTGCGAGAAAAGAGCAGTTTTGCACTTTCTTTTACTACTACGCCATGGACGTCTGGGGCAAAGGGGCCACGGTCACCGTCTCCTCAG
>S716|IGHV1-69D*01|IGHD2-8*02|IGHJ5*02|50
CAGGTGCAGCTGATGCAGTCTGGGGGTGAGATGAAGAAGACTGGGTCCTCGCTGAAGGTCCCCTGTAAGACCTTTGGAGGCACCTTCAGCAGCTATGCTCTCGGCTGGGTGCGACAGGCCCCTGGACAAGGGCTTGAGTGGTTGGGAGGCATCATCCCTGTCTTTGGTAAAGCAAGCTTTACACAGACGGGCCAGGGAAGACTCGCATTTACCGCGGACGAATCCACGATTACAGCCCACAGGGAGCTGAGGAGCCTGATATCTGACGACGCGGCCGTGTACTACTGTGCGAGTGTGATTCTACCAGGACATTGTTTTAGTGGTACATCCTCTGACAACTGGTTCGACCCCTGGGGCCAGGGAACCCTGGTCACCGTCCCCTCAG
>S717|IGHV1-58*02|IGHD1-26*01|IGHJ3*02|50
CAAATGCAGGTGGGGAAATCTGGGCCTGAGGTGCAGAGGCCTGGGACCTCAGTGAAGGTCTCCTGTAAGGCTTCTGGCTTCACCTTCACTAGGTCTCCTACGCAGTGGGTGCGACAGGCTTGTGGACAGTGCCTTGAGGGCATAGGCTGGATCGTGGTTGACAGCGGGAACACGAACTACACACAGAAGTTCCAGGAAAGAGTCCCCCTTACCAGGGAAATGTGCACCCGGACGGCCTATAAGGAGGTGAGAAGCCCGCGATCCGAGGACACGGCCGTGCACTCTTGTGTGGCGGCGTCGGGGCCGAATGGTATGGTGAGGGATACTTGGGGCCAGGGGACAATGGTCACCGTCTCTTCAG
>S718|IGHV4-30-2*04|IGHD6-19*01|IGHJ3*02|50
TCGGGTGGCTCGATCAGAAGTCGTGTTTACTCCTGGAGACGGATTTGGCAGGAACTAGGGCAGGGCCTGGACCGCATTGGTCACGTCCGTCCTATGGGGAGAGTTTACTACAACCCGTGTCTCATGAGTCGAATCAACATATCATTAGAAACGTCCGAGTCCCAGTTGTACCTGAAACTGGCCTCTGTGACCGCCGCAGACAGGGCCGTGTATTTCTGTGCGACAGAGTGTCGATCGATAGGAGGCGATCTCTGGGGCCAAGGGACAGTGGTCACCGTCTCTTCAG
>S719|IGHV1-69*08|IGHD6-19*01|IGHJ5*01|50
CAGGTCCAACTGGTGCAATGTGGGGCTGACGTGAAGCAGCCTGGGTCTTCGGTGAAGGTCTCCTGCAAGGCTTGTGGAGGCACCTGCAGCGCCTGTACGATTGACTGGGTCCGACAGGCCGCTGGACAAGGGCTTGAGTGGAGGGGAGGAACCATCCCTATCCTTGGCACTGTGGACTACGCACAGAAGTTCCAGGGCACTGCCACGACTGCCGCGGACACACTCATGAGCACCGCCTACATGGACCTGAGAAGACTGCCATCTAATGACACGGCCGGCTATTACTGTGCGAGAGACTGGGGTACATCACTGGCTGGTTTGGACTCCTGGGGCCATGGAACCCTGGTCACCGTCTCCTCAG
>S720|IGHV3-72*01|IGHD6-19*01|IGHJ6*04|50
GAGGTGAAGCTGGAGGAGTCTGGGGGAGACTTGGTCCAGCCTGGAGCGTCCCTGAGACTCTCCTGTGCAGTCTCTGGATTCACGTTCAGTGGCCACTACCTGGACTGGGTCCGCCAGGGTCCAGGGCAGGGGCTGGAATGGATTGGCCCTAGTAGACATAAACCTCACAGATTCACCACAGACTACGCCGCGTCTGTGAAAGGCAGATTCACCATCTCAAGAGATGATTTACAGAAGTCTCTATATTTGACAGTGCACAGTCCGAAAAGCGAGGACACGGCCGTCTATTTCTATGCTAGGGAGAGACTAAGTTACTACTACTACGGTGTGGACGTCTCGGACAAAGAGACCACGGCCACCGTCTCTCCAG
>S721|IGHV3-43D*01|IGHD5-12*01|IGHJ4*02|50
GAAGTGCAGTTGGTGGAGTCTGGGGGAGTCGTCCTACAGCCTGGGGGGTCCCTGAGACTCCCCTGTGCAGCCTCTGGATTCACCCTTGATACTTGTGACACACACTGGGTCCGTCAAGCTCCGGGGAAGGGTCTGGCGTGGGTCTCTCTAGTTAATTGGAATATTGATAGCACCAGTTGTGCAGTCTCTGTGAAGGGTCAACTCACCACCTCCAGCGACTTTTGCGGAAGATCCCTGCATCTGCACATGAACACTCTGAGAGTCGAGGACACCGTCTTTTTTTACTGTGCGAAAGATAAGTGTGAATATAGTGGCCACGACTACTACTTTGACTACTGGGGCCAGGGACACCTGGTCACCGTCTCCTCAG
>S722|IGHV3-49*04|IGHD1-7*01|IGHJ4*02|50
GAGGGTCAACTGCTGGAGTCTGGGGGAGCCTTGCCACAGCCAGGGCGGTCCCTGAAACTCTCCTGTACAGCTTCTGGGTTCACCTTTGGTGACTATACAATGAGCTGGGTCCGCCAGGCTCCAGGGAAGGGACTGGAGCGGATTGGTTTCAGTAGAAGGAAGACCTATCCTGGGAAATCAGAATACGCCGCGTCTGTGCAAGGCAGATTCACCATCTCAAGAGATGATTCCACAAGAATCGCCCATCTGCTGATGAATGTCATGAGAACCGAGGACAAGGACGTGTCTATCTGTACCAGAGGACACGCCGGTTATGACTGGAACTACCGTCTTGACCACTGGGGCCCGGGAACCTTGGTCACCGTCTCCTCAG
>S723|IGHV1-69*08|IGHD1-7*01|IGHJ6*02|50
CAAGTCCGGCTGGCGAAATCTGGGTCTGACGTGAAGAAGCCTGGGTCCTCATTGCATGTCTCTTGCAAGGCTTCTGGAGGCACCTTCAAGAACTATACTCTCAGCTGGGGGCGGCAGGCCCCTGGACAGGGGCTTGCGTGGACGGGAAGAGTCATCCCTATCTTTGCTACAGAAAGCAACGAACAGAAGTTCCAGGACAGAGTCACCATTACCGCGGACAAATCCTCGAGGAAAGTCTATATGGAGCTGAGAGGCCTGAGATCTGAGGAAACGCCCGTGTATTCTTGTGTGAGAGCCGCAGGCCGCGATAGCTGGAACTACTATTACTGCTACTACGGTATGGGCGTCTGGGGCCAAGGGACCACGGTCCCCGTCTCCTCA
>S724|IGHV3-43D*01|IGHD4-17*01|IGHJ1*01|50
GAAGTGCAGTGGGAGGAGCTTGGGGGAGCCGTGCTACAGCCTGGGGGGTCCCTGAGACTCTCCTGTGCAGCCTTTTCATTCACCTTTGACCATTATGTCCTGCACCGGGTCTGTCATGCTCCGGGGAAGAGTCTGGACTGCGTCTCTCTTATTAGTTGGGATGGTGGTAGAATCCACTATGCAGACTCTACGAAGGGACCGCTCACCATCCCCAGAGACACTAACAAATACTTCCTGTATCTGCAAATGAACAGTCTGAGAGCTGAGGACCCGACCTTGTATTACTATTCAATAGTGACTGACTCCGGGGACTCTGAATGCCTCCACTACTGGGGCCAGGTCACCCTGGTCATCGTCTCCTCAG
>S725|IGHV3-74*02|IGHD1-26*01|IGHJ5*01|50
GACGTACAATTGGTGGAGTCTGGGGGAGTCTTAGCTCGGCGCGGGGGGTCTCTGAGACTCTCCTGTGCAGCCTCTGGATTCACCTGCAGTAGGTGTTGGACGCGCTGGGTCCGCCCAGCTCCAGAGAAGGGGCTGGTGTGGGTCTCACAGACTGATAGTGATGGGAGTAACACAAGCTTCCTGGACTCTGTGAAGGGCCGATTCACCATCTCCAACGCCAACGCCAAGAACACACTGTGTCTTCAATTGAACAGTCTGAAAGGCGAGGACACGACTGTGAATTTCTGTACAAGAGGTCTCATGGTGGGAACTATTGCCCCCTGGGGCCACAGAACCCTGGTCACCGTCTCCTCAG
>S726|IGHV1-24*01|IGHD6-13*01|IGHJ1*01|50
CAGGTCCAGCTGATAGAGTCTGGGGCTGAGGTTGTGAAGACTGGGGCCCCAGTGAAGGCCTCCTGCAAGGTCTCCGGACACACACTCACTGAATTTTACATGCACTGGGTGCGACAGACTCCTGGAAAGGGCCTTGAGTGGCAGGGAGGTTTTGATGCTGAAGATGGTGAAACAGTCAATACACAGAAGTTCCAGGTGAGAGTCACCATGACCGACGACACATGCACAGACATAGCCTACATGGAATTGAGCAGTCTGGGATCTGGAGACTTGGCCGTCTACTACTGTGCAGGACGGCAGCAGTTGGGAAACCTCAACCATTGGGGCCAAGTCACCCTGGTCACCGCCTCCTCAG
>S727|IGHV3-NL1*01|IGHD1-20*01|IGHJ3*01|50
CAGGTGCAGCTGCTAGAGTCTGGGAGAGGCGCCGTCCAGCCTGGTGGGTCCCAGAGACTCTCCTGTGCAGCGTCTGGATTCACCTGCTGTAGGTCTGTCATCCAGTGGATCCGCCAGATTCCAGGCAGGGGGCCGGAATGGGTCTCAGTTTTTGATAGCGATGGAACTGGCCCATATTTTACAGACTCCTTGAAGGGTCGATTCAGAATCTCCAGAGACAATTTCAAGAACACACTACATCTGCGAATGAACAGCCTCAGACCTAAGGACTCGGCTGTGCCTTACTTTGCGAAAGTCTGGAGACGTGAAGCTTTCGATGTCTGGGGCCAAGGGACAATCGTCACCGTCTCTCCAG
>S728|IGHV3-7*01|IGHD2-2*02|IGHJ6*02|50
GAGGTGCATCCGGTGCAGTCTGGGGGAGGCTTGGTCCAGCCTGGGGGGTCCCTGAGACTCTCATGTGCAGCCTCTGGATTCACCTTCAGTAGGCATTGGATGAAGTGGGTCTGCCCGCCTCCGGGGAAGGGGCTGGAGTGGGTGGCCAAGTTAAAGAAATTTGGAATTGAGAAGGATAATGTGGACTCTGTGAAGGGCCGATTCGCCATCTCCAGAGGCAACGCCCGGAACTCTCTGTATCCGCGAATGAAGAGCCTGAGAGCCGGAGAAAAGGCTGTTTATTACTGTGCGACAGACGTATATTGCAGTATTACCAGATGCTCAACCCCCGATCGATATTACTACTACGCTATGGGCGTCTGGGGCCAAGAGACCACGGTCACCGTCTCCTCA
>S729|IGHV2-26*01|IGHD6-25*01|IGHJ1*01|50
CAGGTCACCTTGGAGGAGTCTAGTCCTGTGCTGGTGACACCCACAAAGAACCCCGTGTTGATCTGCACCGTCTCTGGATTCCCCCTCCGAAGTGCTAGAATGGGTGTGAGTTGGATCAGTCAGGCCCCAGGGAAGGCCCGGCAGTGCCTTGCACTCATTGTTTCGAATGACGAAAAATCCTACAGAACATCTCTGAAGACAAGACTCACCATCTCCAAGGAGACCTCCACAAGCCATGTGGCCCTAACAGGGGCCAACATGGACCCTGTAGACACAGTCCCTTATTTCTGTGCACCCATAGCAGTCGTTACTGGATACTACCAACACTGGGGCCAGGTCACCCTGGTCACCGTCTCCTCAG
>S730|IGHV2-70D*14|IGHD1-20*01|IGHJ6*04|50
CAGGTCACCTTGAAGGAGTCTGGTCCTTCGCTGGTGAAACACTCACAGACCCTCACACTGACTTGCACCCTCTCTGGGTTCTCACTCACCACTAGTGGAATGTGTGTGAATTGGATCCGTCGGCCCCCAGGTCAGGCCCTGGAGCGACTGGAACTCAATAAATGGGATCATGATAAATTCTACAGAACACCTCCGAAGACCAGGCTCACCATCTCCACGGACACCTCCAAGAACCAGGGGGTCCACACAAAGACCAACGTGGACCCCGTGGACACAGCCACCTATTACTGTCAGCGGATAGCCTCAGGCTATCCCCAGGGCCATTATCACTGCTGCCACAATCTCGACGTCTGGGTCAAAGGGACCACGGTCACCGTCTCCTCAG
>S731|IGHV4-34*13|IGHD5-12*01|IGHJ6*04|50
TATGGTGGATCTTTCAGTGGTTACTGCAGGACCTGGATCGACCAGACCCCAGGGAAGGGAGTGGACTGGATTGGGGAAATGCGTCATGGTGGAAGCTCCAACTACAACCCCTCCCTCAAGAGTGGAGTCGCCATCTCATTAGAGACGTCCAAGACGCAGTGCTCCCTGAAGCTGGGCTGTGTGATCGCCGCGGACGTGACTGATTATTGCTGTGCGCACTGCCATGATAACAACTCTTCCTACCACGATGTGGACGTCCGGGTCAAAGGGACCCAGGTCACCGTGTCCTCAG
>S732|IGHV1-69*10|IGHD2-15*01|IGHJ2*01|50
CAGGTCCAATTGGTGCAGTCTGGGGCTGAGGTGAGGAAGCCTGGGTCCTCAGTGAAGGTCTACTACATGCCTTTTGGAGGCACTTGCAGAAGCTGTGCTATCACCTTGGTGCGACAGGCCCCGCGTCAAGGGCTTGAGTGGACGACAGGTGTCGTCCCTCTGCATGATATAGAAAGTTACCCACAGAAGTTACAGGTCAGAGTCACGATTACCGCGGACAATTCCGCGAGCACAGCCTGCATGGAACTGAGATGTCTGATATCTGAGGACACGGCCGTGCATTACTGTGCGCGAAATGTAGAGGAGGTAACTGCTCCTCCCCCAGGGGGATACTTCGATCTCTGGGGCCGTGACACCCTGGTCACTGTCTCCTCAG
>S733|IGHV1-69-2*01|IGHD5-5*01|IGHJ1*01|50
GAGGTCCAGGTGGGACAGTCTGGGGCTGAGGTGATGAAGCCTGGGGCAACAGGGAACATCTCCTCCAAGGTTTCTGGAAACATGTTCACCGAATACTACATGGACTGGGTGCAACAGGCCCCTGGAAAAGGGCTTGAGTGGATTGGACATGCTGATTGTGAAGATGGTGAAACAACTTCCGTAGAAAAACTCCAGGTCAGAGTCACCATAACCGCGGAAACGGCTACAGAAACAGCCTATATGGAGTTGACTAGCCTGAGATCTGAGGACACGCCCGTTTGTTACTATGAAGCAGACAGTCAAACTATGGTCACACCTCTGACTACTGATTACTTCCAGCGCTGGGGCCAGGTCACCCTGGTCGTCGCCTCCTCAG
>S734|IGHV3-49*03|IGHD5-18*01|IGHJ6*04|50
GAGGTGCAGCTGGGGGAATCTGGGCGAGGCAGGGTACGGCCAGGGCGGTCCCTGAGACTCGCCTGTATAGATTCTGGGTTCACCCTTGGTGACTTTGCTATGACCTGTTTCCGCCAGACTGCAGGGAAGGGGCCAGAATGGATAGGTTTCATAGGAAGCAACGCTTTTGGTGGCACGACAGAACACGCCGCGTCTGTGAAAGGCAGACTTACCATCTCAAGAGATGATTCCAAAAGCATCGCCTATCTCCAAATCAGCAGCCTGACATCCGAGGACACAGGCGTGCATTACTGTTGTGGAGGCACCGAGTGTCGAACCAGCTATGGTTACTCCTATTACTACTGCGGTATGGACGTCCGGGTCAAAGAGACCACGGTCACCGTCTCCTCAG
>S735|IGHV3-73*02|IGHD1-1*01|IGHJ4*03|50
GAAGAGCCGCTGGTGAAGTCCGGGGAAGACTTGGTCCAGGCTGGGGGGTCCCTGAAACTCTCCTGTGCAGTCTCTGGGTTCACCTCACTTGGCTCCGCCATGCACTGGGTCCGCCAGGCTTTTGGAAAAGGGCTGGAGTTGGTTGGCCGTTTTAGAAGAAAAATTGACAGTGACGCGACAGCAAATGGTGGGTCGGTGAGAGGCAGTTTCACCATCTCCAGAAATGATTCAAAGAGCACGGCATATCTGCAAATGAACAGTCTTAAAACCGACGACATGACCGTGGTCGAGTGTAGTCGAAACTACAACGGGATCTCGGTTATCTTTGACTACTGGGGCCAAGGGACCCCGGTCTCCGTCTCCTCAG
>S736|IGHV3-30*04|IGHD1-26*01|IGHJ4*02|50
CAGGTGCAGTTGGTGGAGTCTGGGGGAGGCGCGGTCCTGTCTGGGAGGTCCCTAAGACCCTCCAGTGAAGCCTCAGGTTTCGGCTTCACTAGCTATGCTATGCCCTGGGCCCGCCAGGCTCCAGGCAAGGGACTGGAAGGGGTGGCAGTTTTATCATGCGATGGAAGTCACATCTACCACCCAGACTCCGTCACGGGCCGCCTCACCATTTCCAGAGACAATTCCAAGACCACACTGTATCTGAACACGTTAAGCCTGAGAGCTGAGGACACGGCTATGGATTGCTGCTCCGGCGCGGTGTCTGGAAGCCACCCTGGGGGTCGCTGCTGGGGCCGGGGAACCCTGGTCACCGCCTCCTCAG
>S737|IGHV5-10-1*03|IGHD2-8*01|IGHJ1*01|50
GAAGTGCAACTGGTACAGACCGGAGAAGAGGTGAATAAGACCGGGGAGTCTCTGAGATTCTCCTGTAAGGGTTGTGAATCCAGATTTACCAGCCACTGGGTGAGGTGGGTGCGCCAGATCCCCGGAAAAGGCCAGGAGTGGATGGGGAGGATTGATTCTCCTGACTCTTATACCAACCACAGGCCGTCCTTCCATGGCCACGTCACCATCTCAGGTGACAAGTCCATCAGCGCTGGCTACCTGCAGTGGAATAGCCTGAAAGCCCCGGTCACCGCCATGTCCTATTGTGCGAGCCCGGGGCGGCGAAAATCTCGTATTAAGGGCCAGCAGTCGGGCCAGGACACCCTGGTCTCCGTCTCCCCAG
>S738|IGHV3-7*01|IGHD3-3*01|IGHJ2*01|50
GAGTTCCAACTGGTGAAGTCTGGGGGAGACTTGGTCCAGCCTGGGGGCTTGGCTAGACTCTCCTGTGCTGTCTCCGCGTTCGCCTTAATCAGCTATTGGAAATACTGGGTCCGCCAGGCTCCCGGGAAGGGGCTGGGGTGGTTGGCCAACATAGGACAAGATGGAAGTGAGAAGTACAATGTGGACTCTGTGAAGGGCCAATTCACCGTCTCCAGAGACAACGCCAAGAGCTCACTGAATCTGCAAATGAACAGCCTGAGAGCCGAGGACACGCCTGTGCGTTACTCTGCGAGGGACTTTTTGCGATTCTTGGAGTGCTTATTTTATCACTGGTACTTCGATCTCTGGGGCCGTGGCACCCTGGTCAGTGTCTCCTCAG
>S739|IGHV4-31*01|IGHD6-25*01|IGHJ3*02|50
CAGAGGCACCTGCAGGAGTCGGGTCCAGGACTGGTGAGGCCTTCACAGACCCTGTCCCTCACCTGCCGTGTCTCTGGTGGCTCCTTCAAGAATGGTAGTTGCTGCTGGAGATGGACCCGCCAGATCCCAGGACAGGGCCTGGAGGGGATTGAGGTCATCTATTACAGTGGGAACACCTATTACAACCCGTCCCTCACGAGTCTCGTTACCGGATCAGTCGACACGTCTGAGCGCCAGTTCTCTCTGAAGGTGCGCTCTGGGTCTGTCCCGGACACGGCCGTGTGCTACTGTGCGAGGGCGCCAGCGGCTCCGCGTAGTGGTTTTACTATCTGGGGCCAAGGGACAATAGTCACCGTCTCTTCAG
>S740|IGHV3-15*07|IGHD4-4*01|IGHJ2*01|50
GAAGTGCAGCTGGTGGCGTCTGGGAGAGACCTGATCCAGCCTGGGGGGTCCCTTAGACTCTCCTGTGCGGCCTCTGATTTCACTTTCAATAACCCCTGGTTGACCGGGGTCCGCCAGGCCCCAGGAAAGGGACTGGAGTGGGTCGGCCGTCTCAACAGAAAAACTGATGGTCAGACAACAGACTACGGTGCACCCGTGAAAGGCAGATTCACCATCTCAAGAGAAGATTCACAAAAAACACTGTTTCTGCACATGAACAGGCTGAAGACCGAGGACACAGTCGTGAATTATTGTTCGACACGAATTGATACTGCTGTAACTGATCTCAATGTCTGGGGCCGTGAATCCCTGGTCACTGTCTCCTCAG
>S741|IGHV3-9*03|IGHD1-1*01|IGHJ5*02|50
GAAGTGCACCTTCTGGAGTCTGGGAGAGACCTGCTAAAGCCTGACAGGCCCCTGAGACTCTCCTGTGCAGCCTCTGGATTCACCTTTGAACATTCTGCCATACACTGGGTCCGACAAGCTCCGGAGAAGGGCCTGGGATGGGTCTCACTTATTAGTTGGAGTAGTCATAGAACAGAGGATGCGGACTCTGTGAAGGGCCGATTCACTATCTCCAGAGACAGCGCCCAGAACTCCCGATATATGCTAATTGAGAGTCTGAGAGCAGAGAGTGCGGCCTTATATTACTTTGCAAAGGATAGACATGACAGTTGGTTCGACCCCTGGGGCCAGGGAACCCTGGTCACCGTCTCCTCAG
>S742|IGHV2-5*09|IGHD4-17*01|IGHJ6*02|50
CAGGTCACCTTGAAGAAGTCTGGTCCTTTGCTGATGATACCCACACAGGCCCCCATTCCGCCCTGCACCTGCTCTGGATTTTCACTCAACACTAGTGGAGTGGGTATGGCCTGGATCCGTCAGTCCCCAGGAGAGGCCCTGGAGTGGCTTGCTCTCATTTATTGGGATGATAATGACCCCTTCGGCCTATCTCTGATAAGCAGCCTCTCCGTAACCACGGACACCCCTAAAAACCAGATGGTCCTGACAATGACCAACATAGACCCTGTGGACAGAGCCACATATTATTGTGCACACAGGCCCGGGGATGGGCTAGACTACTCTTACTATTCCTACTACGTTATGGACGTCTGGGGCCAGGGGACCACGTTCATCCTCTCCTCA
>S743|IGHV4-30-2*02|IGHD2-15*01|IGHJ6*02|50
CATCCCCAGCTGCATGAGTCCGGCTCAGGACTGGTGAAGCCGTCTCAGACCCTCTGCCTCTCCTGCGTTGTCTTTGGTGACTCCGTCAGCCGTGGTGGTTACTCCGGGAGGTGGACCCGGCAGCCACCAGGGAAGGGCCTGGAGTGGATTGGATACTTCTTTGATAGTGGGAGAACCTACTACAACCCGTCCCTCAATAGTCGAGCCACCATGTCAGTCGACAGGCCCAAGAAGCAGTTCTCCCTGCACCTGAGCTCTGTGAGCACTGTCGACACGGCCGTGTGCAACTGTGCGAAGGATATTGAAGTGGGGTCAGTTGCTCCTCCGAGGGGCAACTACTATTATTACGCTATGGACGTCTGGGGCCAAGAGACCACGGTCACCGTCTCCCCA
>S744|IGHV3-21*03|IGHD4-17*01|IGHJ5*02|50
GAGGTTCAGATGGTGGAGTCTGGGGGAGGCCTGGTCAAGCCTGGGGGGTCCCTGCGAGTCTCCTATATAGGCTCTGGACTCACCTTCAGAAGGAATAGACTGAAGTGGGTCCGTCAGCCTCCAGGGAAGGGACTGGGGTGGGTCTCATCCATTAATACTAGTTGGAGTTTCATGAACTTCGCAGACTCAGTTGAGGACCCATACACCATCTCCAGAGACAACGCCAAGAACTCACTCCTTGTGCAAGTCGACGGGCTGAGAGCCGAGGACACACTTGTGTCTTGCTGTGCGAGGCACTCCGTGACTACGGTCTCGTTCGACCACTGGGGCCAGGGAAACCTGGTCACCGCCTCCTCAG
>S745|IGHV1-69*02|IGHD6-19*01|IGHJ3*01|50
CAGGTCCAAGTGGTGAAATCTGGGTCTGAGATCACGACGCCTGGGTCCTCGGTGAAGGTCTCCTGCAGGGGTGCTGGAGGCGTCTTCAGAAGATACACGGTCAACTGGGTGCGACAGGCCCCTGGACAAGGGCTTGATTGGGTGGGAAGGATCATCCCTTCACCTGGTATAGACACATACCCACAGAAGTCCCAGGTCACAGTCACGACTACCGCGGACAGATCCCCGAGAACAGCCTACATGGAGGTGAGAAGCCTGAGATCTGACGACACGGCCGTCTATTACTGTGCCAACAGTTTTGATGTCTCGGGCCTAGGGACCCTGGAGACCGTCTCCTCAG
>S746|IGHV4-30-2*05|IGHD2-15*01|IGHJ4*01|50
CAGCTGCAGCTGCAGGAATCCGGCTCAAGACTGGTGGAGCCTTCACAGACCCTGGCCCTCACCTGTGCTGTCTCTGGTGACTCCACCAGAAGTGGTGGTTTCTCGTGGAGTTGGATCCGGCAGGCACCAGAGAAGGGCCTGGAGTGGGTTGGGTACCTCGATCAGAGTGGGAACGCCTACTACAACCCGTCCCCCAAGAGTCGAGTTACCATCTCACAAGACACGTCCAAGAACCAGTTGTCCCTGAAGCTGAGGCCTTTGACTGCCTTAGATGCGGCCCCATATTGTTGTGCCAGAGTCACAAGAGGATACTGTGGTGGTGCTCGTTGCGACTCCTTAGACAGGGGATTTGATTGCTGGGGCCACGGAATTTTGATCACCATCTCCTCAG
>S747|IGHV3-15*04|IGHD3-16*02|IGHJ6*04|50
GAAGTGCAATTGGTGGAGTCTGGGGGAGGCTCACTAAGGCCTGGGGGGTCCCCTAGACTCTCCTGTGCAGCCTCCGGATTGACCTTTAGTAACGCCCTGATGGCCTGGGTCCGTCAGGCTGCCGGGAAGGGGCTGGAGTGGGTTGGCCGTATTGAAAGCAAAACTGACGGTGGGAAAGTAGACTATGCTGGTCCCGTGAAAGGCAGATTCACCATCTCCAAAGATGATTCAAGAAACTCGGCGTATGTGAAAACGAATGGCCTGAAAACCGACGACACAGTCCTGTCTTTGCGTAACATGCCTGAGTGGATTACGTTTGGGGGAGTTATCGTTATACCCATCGCTATGGACGTCTGGGCCAAAGGGACCACGGTCACCGTGTCCTCAG
>S748|IGHV3-66*02|IGHD3-9*01|IGHJ1*01|50
GACGTGCAACTGGTGGAGTCTGGGGCAGTCTTGGTCCAGCCTGGGGGGCCCCTGAGATTCTCCTCTCCAGCCTCTGAACTCACCGTCAGTAGCACCTACTTGGCCGGGGTCCGCCAGCCTCCAGGGGAGGGGCTGAAGTGGGTCTCAGTGATTTTTAGCGGTGGTAGAGTATTATGCACAGACTACGTGAAGGGCCGATTTGTCATCTCCAGAGCCAATTTCGAGAACACGCTGCATCTACACATAAACAGCCTGAGACCTGGGGACACGACTGTGTATTACTGTGCTAAGAATTTCGATACTCTGACTGGTCAATATAATCCGGAATACTTACAGCACTGGGGCCAGGTCACCTTGGTCACCGTCTCCTCAG
>S749|IGHV4-61*01|IGHD5-12*01|IGHJ2*01|50
CAGGTGAAGGTGCAAGAGTCGGGCGCAGGACGGGTGAAGCCTTCGGGGACCCTGTCGCTCACCTGCACTGTCTTTGGTGACTCCGTCAACGGTGGGAGTGACTATTGGAGCTGGATCCGGCAGTCCCCAGGGAAGGGACTGGAGTGGATTGGGTATAGCTATCACTGTGGGAGAACCATCAACAAATCATCCCTCAAGAGTCGAGCCACCATATCGGTTGACACGTCTAGGAAACAGTTCTCCCTGAAATTGAGCTCTGTGACCACTGAGGACACGGCGGTCTATTACTGTGCGAGAGAGGTGCGTGGGTACAGTGGCTACGGTCTCTATTTCGGTCTGTGGGGCCGGGGCACCCTAATCACTGTCTCCTCAG
>S750|IGHV4-34*04|IGHD1-7*01|IGHJ4*03|50
CAGGTGCAGACACAGAAGTGGGGCGCGGGACTGTTGAAGTCTTCGGAGACCCTGTCCCTCACCTCCGTTGTCTACGCTGGGTCCCTCAGTGGTAACTACTGGAGTTGGACCCGCCAGGCCCCAGAGAAGGGACTGGCGTGGATTGGGAGAAGCAGTCACCATGGAAGCACCACCAACAGCCCGTCCCTCAAGAGTCGAGCCACCATATCCGTAAGCACGTCCAACAACCAATATTCCCTGAAGGTGAACTCCGTGACCGACGCGGACCCGGCTGTGTTTCATGGCGCGAGAGGACTTCAAAGTGGACCTCCCGTCGGAGACTACTGGGGCCCGGGGACCCGGGTCACCGTCACCTCAG
>S751|IGHV2-5*01|IGHD5-18*01|IGHJ5*01|50
CAGATCACCTTGAAGGAGTCTGGTCCTGCGCTGGTGAAACCCACAGAGACCCTCACACTGACCTGCACCTTCTGTGGGCCCTCACTTAGAAGTAGTGGAGTTGCTGCGGGCTGGATCCGTCGGTCCCCAGGAAAGGCCCGGGAGTGGCTTACACCCAATGATTGGAATTATGATAAGCGCTACAGTCCATCTCTGAAAAGCAGACTCGTCATCACCATGGACACCACCCTGATACAGGTGGGACTTATAACGGCCATCATGGACCCTGTGGACACAAGAACGCATTACTGTGCACACAGACTCCGGGTTTTAGCGCTGGATTCAGCTGTGGCGAGGAACAACTGGTTCGACTCCTGGGGCCGAAGAACCCTGGTCACCGTCTCCTCAG
>S752|IGHV3-48*03|IGHD2-15*01|IGHJ4*01|50
GAGACGCGACGGGTGGAGTCTGGGGGAGCCTTGGTGCAGTCCGGAGGGTCTCTGAGACTCTCCTGTGCAGCCTCTGGATTCACCTTCACTAATTTTGAAAAGAGGTGGGTCCGCCAGGCCCCAGGGAAGGGCCTGGAGTGCGCTCCATACATCAGAAATAGCGGTTGTACCATACACTGCACAGACCCTGTGAAGGGCCCACTCACCATCTCCAAAGACAACGCCAAGAAATCACTGTTTCTGGAAATGAAAGGCCTGAGAGGCGAGGACAAGACTGTGTTTCACTGTGCGCGGGATATTGTCGTGGTGGTAGCTCCTGGCTGGGGCCGAGGAACCCTGAGCACCGTCTCCTCAG
>S753|IGHV3-11*06|IGHD1-26*01|IGHJ6*04|50
CAGGTGCAGGCGGAGGAGTCTGAGGGAGGCTTGGTCAAGCCGGGAGGGTCCCTGAGACTCTCCTGTGCAGCCTCTAGATTGACTTTAAGTGACTGCCTCCTGAGCTGGATCCGCCAGCCTCCAGGGCAGGGGCTGAAGTGGATTTCATACAAAAGCAGTATCGTTAGTTACACAAACTACGCAGACTCTGAGAAGGGCCGGTTCACCATCTCCAGAGACAACGCCGAGAACTCACTCTATTTGCAGATGAATGGCCTGAGAGTCGACGACACGGCTGTGTGTGACTGTGCGAGAGACGGGGCGTGTCTGGGAGCCTATTTCTACTGTGGTGTGGCCGTCCGGGTCACGGGGACCTCGGCAACCGTCTCCTCAG
>S754|IGHV3-30-3*03|IGHD7-27*01|IGHJ3*02|50
CAGGGGCCACTGGTGGAGTCTGGGGGAGGCGTGGTCCGGCCTAGGAGGTCCCCTAGACTCTCCTATCCAGCCTCTGGATTCACCCTCAGTAGCCATGCTATGTACTGGGTCCGCCAGGCTCCAGGCAAGGGGCTGGAGTGGGTGGCAGTTATATCATGTGATGGAAGTCTTGAGCACTATGCAGACTCCGGGAAGGGCCGATTCACCGCCGCCAGAGACAATTCCAGGAACACCCTGAATTTGAAAATGAACAGCCGGGGAGGTGAGCACACGACTGACTATTGTTGTGCGAGAGAGTGTCCGAATTTTGATCTGAGGGGCCACGGGACGACGGTCACCGTCTCCCCAG
>S755|IGHV5-51*04|IGHD6-13*01|IGHJ2*01|50
GAGGTGCCGTTGGTGCAGTCTGGAGCAGAAGTGAAGAAGGCGGGGAAGTCTCTGAAGATCTCCTGTAATGGTTCTGGATACAGCTTTAGCATCTACTGGATAGGCTGGGGACGCCAGATGCCCGGGAAAGGCCGGAAGCGGATGGGGATCACTTATCCTGGTGACTCTGATAGAAGATACAGCCCGTCCTTCCACGGCCAGGTCCCCATCCCAACCGAGAAGCCCATCTGTGTCACCTTCGTGCAGAGGAGAAGTGTAAAGACCTCGGACACGGCCATGTATAACTCTGCGACGCATGGTATAGCAGAAGGTGGCTTTGGCCATTGCTACGTCGATCTCTGGGGCCGTGGAACGCTGGTCACTGTCTCCTCAG
>S756|IGHV3-49*02|IGHD6-6*01|IGHJ1*01|50
GAGGTGCACCTGGTGGAGTCTGGGGGGGACTTGGTAAGGCCAGGGCCGTCCCTGAGACTCTCCTGGACACCTTCTAGATTCACCTTTGGCCACTCTCCTCTGATGTGGGTCCGCCAGGCTCCAGGGAAGGGGCTGGAGTGGATAGGTTTCATTAGAGGTGAATCTGTTGGTGGGACAGAAGAATATGTCGCGTCTTTGAAAGGCAGATTCACCATCTCAAGAGATGACTCTACGGGCAGTGCCTATTTCCAAATAAACAAACCGAAAACCGAGGACACGGCCGTGTATTGCTGCACTAGAGACCAGAGCATAGCAGCTCGCACTGAATATTTCCAGGACTGGGGCCAGGGAACCCTGGTCACCGTCTCCTCAG
>S757|IGHV3-NL1*01|IGHD1-7*01|IGHJ3*01|50
CAGGTGCAACTGGTGGGGACTGGGGGAGGCGTGGTCCAGTCTGGGGGGTCCCTGAGACTCTCCTCTTCAGAGACTGGATTCACCTGCAATAGTTCTGACGTACACTGCGTCCGCCAGACGCCAGGAACGGGGCTGGAGTGGGTCTCAGTTACTTCTAGCGGGGGCAATAGAACGCACTACATAGACTCCGTGAAGGGCCGATTCGCCGTCTCCAGAGACACTTCGAAGATCACGCTCTATCCGCAGATGAACAGCCTGAGAGCTGAAGACGCGGCTGAGTATTACTCTGCGAAAGAGACGGAGACACATAGAACTATGATGGGACTCGATGTCTGGGGCCAAGGGACAATGGTCACCGTCTCCTCAG
>S758|IGHV4-28*05|IGHD3-9*01|IGHJ4*01|50
CAGGTGTCGATACACGAGTCGGGCCCAGGACTGGTGAAACCTTCGGACACCCTGTCCCTCACCCGCGCTGTCTCTGGCTACTCCATCAGAAGGAGTGACTGGCGGGGCCGGCTCCGGCAGTCCCCAGGGAAGGGACTGGATTTGATTGGCGACATCTATTATAGTGTTAGCATCTACTACAACCCGTCCCTCAAGAGTCGAGCCACCATGTCAATAGACACGTCCGCGAGGCGGATCTCCCTGAAGCCGAATTCTGTGACCGCCACGGACACGACCGTGTTGAACTGTGCGATAAAAGAAACTCACGAGATTTTGAGCGGTGACTATAAACCCTACTTTGTCTACTGGGGCCAAGGGACTCTGGTCACCGTCTCTTCAG
>S759|IGHV3-33*04|IGHD1-26*01|IGHJ3*01|50
CAGGTGCAAGTGGTGGAGACTGGGGGACGCGTGGTCCAGCCTGGGAGGGCCCTGAGACTCGCCTGTCTACCGCCTGGATTTGCCTTCAGTGGTTCTGAAATGCAGTGGGTCCGCCAGCCTCCAGGCAAGGGACTAGAGTGGGTGGCAGTTCTATGGTTTGACGGAAGTGATAAATATTATGCAAACTCTGTGAAGGGCCGGTTCACCATCTCCAGAGACAATTTCAAGAATGCACTGTATATGAAAATGAACAGCCTTAGAGGCGATGACACGGCTGTGTTTCACTGTGCCAGAGAACATAGTGGAGGCTTCCTTGAAGTCTGGGGCCCCGGGACATTGGTCCCCGTCTCTTCAG
>S760|IGHV1-69-2*01|IGHD6-25*01|IGHJ6*03|50
GAGGTCCAGCTGGGACAGTCTGGGGCTGAGGTGACGAAGGCGGGGACTACAGTGAAAATTTCATGGAAGGTTACTGGACACACCTTCACCGACTACTACATGGACTGGGTACAGCAGGCCCCTGCTAAAGGGCTTGAGAGGTTGAGACTTGTTGATCCTGACGATGGTGAAAAACTATACGCAGGGACGCGCCAGGTCAGAGTCCCCGTAACCGCGGACACTTCGGCAGGAACAGCCTTCATGGATCTGAGCAGCCTACCATATGAGGACACGGCCGTGTATTACAGTGCCACAGACAGCCGAAACTTGCACTTGGACGTCCGGGTCGCAGGGACCACGGTCACCGTCTCCTCA
>S761|IGHV1-46*01|IGHD2-21*01|IGHJ1*01|50
CAGGTGCAGTTGATGCAGTCTGGGGCTGACGTGAAAATGCCTGGGGCCTCAGTGAAGGTTTGCTGCGAGGCATCCGGATGCTCCCTCACCAGCAATTATATGCCCTGGGAACGACAGGCCCCTGGACACGGACTTGAGTGGATGGGAATAATCCACCCTAATGGTGCTAGCTCAAGACACGCACAGAAGTTGCAGGGCACAGTCTCCATGACCAGGGACACGTCCGGGAGAGATGTCTACGCGGAGCTGAGAAGCCTGAGATCTGAGGACACTGCCCAGCATTACTGTGCGAGAGGACAGGAGAATATTGTGATGGTGATGACTTTTCCCCTGCACTGGGGCCAGGTCACCCTGGGCACCGTCTCCTCAG
>S762|IGHV1-8*01|IGHD7-27*01|IGHJ2*01|50
CAAGTGCAGCTGGCGCCGTCTGGGGATGAGATAAAGAGGCCTGGGGCCTCTGTGAAGGGCTCTTACAAGTCTTCTGGATACGCCTTCGCTTGTTATATTCTGAACTGGGTGCGACAGGCCACTGGCCAAGGGCTTCAGTGGATGGAACGGATGAACCCAAAGAGTGGTCACAGAGGCTATGCACAGAAGTTGCCGGTCAGAGTCAGCATGACCAGGCACATCTCCATGAGAACAGCCTACATCGAGATGGACGGCCTGAGACCTGAGGACACGGCCGTCCATTACTACACGAGCGGACGGGGGCTGGGTCTCTGGGGCCTTGGCACCCTGGTCACTGTCTTCTCAG
>S763|IGHV3-23D*01|IGHD4-4*01|IGHJ1*01|50
GAGATGCAGCTGTTGGAGTCTGGGAGAGGCTTGATACAGCGTGGGGGGTCCCTGAGGCTCTCCTATACAGCCTCTGGTTTTGCCTTTAGCAACTATGCCATGAGCTGGGTCCGCCAGACTCCAGTGAAGGGGCTGGGGTGGGTCTCAGGTATTTGTGGTAGTCGTGGTGTCATCTACTCCGCAGACTCCGTGAAGTGCCGATTCACCATCTCCCGAGACAACTCCAAGAATATGCTGTTCCTGCCAATGAACAGCCTGGAAGCCGAGGAACCGACCGTACACTACTGTGCGCCACCGTCTCCACTAGCATACTCCCAATATAGGGGCCAGGGAACCCTGGCCACCGTCTCCTCAG
>S764|IGHV3-43*02|IGHD4-4*01|IGHJ3*01|50
GAAGTGCAGCTGCTGGAGTCTGGGGAAGGCGTGGGACAGCCTGGGGGGTCCCTGAGACTCTCCTGTGCAGCCTCGGGATTCACCCTTGATGATTATGCCACACACTGGGTCCGTCAATGTCCAGCGAAGGGTCTACAGTGGGTCTCTCTCTTTGGTGGGGATGGCATTAGCACATACTATACAGACTCTCTTACGGGCCGGTTCACCATTTCCAGAGACGACGGGAAAAAATCCCTGGATCTACAAATTAACACTCTAAGAAATGAGGACACCGCCTTGTATCACTGTGCGAAAGGAACGGCGGACTACCTTAACATTGTCCGGGCCTCTGAAGTCTGGGGTCAAGGGACAACGCTCATCGCCCCTTCAG
>S765|IGHV3-20*01|IGHD5-12*01|IGHJ1*01|50
GAGATGCAGCTGGTGGAGTCTGGGCGAGATGTGGTCAGGCCTGGGGGGTCCCTGAGGCTCTCCTGTGCAGCCTCTGGATTCACCTTTGTTGATTTTGACATGACCTGGGTCCGCCAGTCTCCAAAGAAGGGCCTGGAGTGGGCCTCTGGTCTTTCTTGGGAGGGTGGAAGCGAAGGTCAAACCGATTCTGTGAAGGGCCGATTCATCATCTCCAGTGACAACGCCCAGAACTCCCTGTATCTCCGAATGAACAGCCTGAGAGACCATGACACGGCCTTTTTTCACTGTGCGAAAGACCGGGTTGGCTACGATAATTTCCAGAACTGGGGCCCGGCCACCCTGGTTGCCATCTCCTCAG
>S766|IGHV3-49*02|IGHD3-10*02|IGHJ4*03|50
GAGGTGAAGCTGTTGGAGTCTGGGGGAGACTTACTACAGCCAGGGCCGGCCCTGAGTCTCTCCTGTACAGGGTCCCGATTCACCTTTGGGTATTATCGTATGGGCTGGGTCCGCCAGGCTCCAGGGAAGGGCCTGGAGTGGCTAAATTTCATTAGAGGCAAAGCTTATGGCGGGACAATAGAGGACGCCGAGTCTGTGAAGGTCGGATTGACCATCTCAAGACACCATTCCAACAGCATCCCCTATATGAAAGTGAACAGCCTGAAAACCGAGGACACAGCCGTGTCGTCCTGCACTAGACGCGCAGGATTAGTTCCTTCGGGGACTTCCTATTACTTTGACTACTGGGGCCCTGAGACCCTGGTCACCGTCTCCTCAG
>S767|IGHV4-28*07|IGHD6-25*01|IGHJ1*01|50
CAGGCACAGTTAAAGGAGTCGGGCCCAGGACTGGTGAAACGCTCGGATGCCCTGTCCCTCACCTACGCCGTCTCTGGTTACTCCATCAGCTGTATTAACTGGTGGGCCCGGATCCGCCAGGCCCCAGGGAAGGGACTGGAGTGGATCGGGCATATCTACTTTAGGGGGAGCACCTACTACAACCCGTCTCTCAAGAGTCGAGTCACCATGTCACTAGACACGTCCAGGAACCAGTGGTCCCTGAAGTTGAGCTCTGTGACCGCCGTGGACGCGGCCATTTATCACTGTGCGAGAAAAGGACTAAGCCCTGGGGCTATAAGAGCGGATCCCCTGAGGGCTGACTTCTTCTTTCACTGGGGCCAGGGGATCCTGGTCACCGTCTCTTCAG
>S768|IGHV3-49*03|IGHD3-3*01|IGHJ3*01|50
GAGCTGCAGCTGGCGGGGTCTGGGGGAGACTTGATACAGCCAGGGCTGTCCCTGAGACTCTCCTGTTCAGCTTCTGGATTCACCTTCGGTGGTTATGCTATGAGTTGGTTCTGCCAGGCTCCAGGGAAGGGCCTGGCGTGGGCAGATTCCAATAGAAGCAAAGCTTATACTGGGGCTCCAGCGCACGTCGCGTCTGTGAAAGGTACATTCACCATCTCAAGAAATGATTCCAAAAACATCGTCCATGTGCGAATGAACAGGCTGAGAACCGAGGACAGAGACGTGCACTACTGTACTAGAGATTACGGTTTCTGGAACGGTTTTTGTACTTTTGATGTCTGGGGCCAAGAGACAAAAGTCACCGTCTCTTCAG
>S769|IGHV3-13*04|IGHD3-9*01|IGHJ3*01|50
GAGGTGCAGCTGGTGGAGTCTGGGGGAGGCTTTTTACAGTGTGGGGGGTCCCTGAGACTCTCCTATACTGCCTCCGGATTCACTTTCAAGAGTGGCGACATGAACTGGGTCCGCCAAACTACAGGAAAAGGTCTGGAATGGGTCTCAATTGTTGGTACTAATGGTGACACACACTATTCAGACTCCGTGAAGGGCCGATTGTCCATGTCCAGAGAGAATGGCAAGAATTACTTGTGTCCTCACATGAACAGCCAGAGAGCCGGGGACACGGCTATAGATTTCTGTGCACGGGCTTGCGATATTTTGAAAGCTTTTGACGTCTTGGGCCAGGGGACAATGGTCGCCGTCATTTCAG
>S770|IGHV3-64*05|IGHD2-15*01|IGHJ2*01|50
GAGGTGCAGCTGGTGGAGTCTGGGGGAGGCTTGGACCAGCCTGGGGGGTCCCTGGGACTCTCCGGTTCAGCCACTGGAAACTCCTTCAACATCTATGCTACCCACTGGGTCCGCCAGACTCCAGGGAAGGGACTAGAGTATGTTTTAAATCTTACTAGTAATGGGGATAGCACATACTACGCAAAGTCTGTGAAGGACACATTCACCCTCTCCAGAGACACTTCCAAGATCACGCTGTATATTCACATTAGACGTCTGAGAGCTGAGGACGCGGCTTTGTTTTGCTATGTGAAAGAAGGATATAGTAGTGGTCCTAGCTCCGTTGACTACTTCGATTTCTGGGGCCGTGGAACCCTGGTCACTGTGCCCTCAG
>S771|IGHV5-10-1*04|IGHD3-10*01|IGHJ4*02|50
GAAGAGCAGCTGGTGCGGTCTGGCGCAGGAATGAAGAGGAACGGGGAGTCTGTGAGGGTCTCTTGCCAGGGTTCTGGATGCAGCTTTGCCAGCTATTGGATCAGCTGGATGCGCCAGATGCCCGGGAAAGGCCTGGAGAGGATGGGGAGGATTGATTCTGGTGACTCTCACACCCACTACAGTCCGTCCTTCCAGGGCCAGGTCACCATCTCAGCTGACAGGTCCATTAGGAGTGCCTTCCCGCAGTGGAGCAGGCTGATGGCCTCGGACGCCGCCCGGAATCTTTGTGCGAGATTTCTATGCTTCGGGAGATTATGGACGAGTGACTACTGGGGCCAGGGAACCCTGGACACCGTCTCGTCAG
>S772|IGHV3-74*02|IGHD3-9*01|IGHJ2*01|50
GAGGTGCAGTTGGTGGAGTCTGGGGGATACTTGGTTCAGCCTGGGGGGTCCCTGAGACTCTCCTGCGCAGCCTCTGGATTGACCCTCAACAGTTTTAGCATGCACTGGGTCCGCCAAGCTCCAGGGAAGGGGCTGGCGGGGGTCTCACGTATTGATTGTGATGGGAGGAGAACTTGGAACGTGGTCTCCGCAAAGGGCCGATTCACCATCTCAAGAGACAACGCGACGAATAAGCTGCATCTGCAAATCAACAGGCCGAGGGTCGAGGACACGGCTGTCTATTACTGTGCAAGAATAGTATTCCCATATTTTGACGGGTTCTTGCCCTCCTTGGATCTCTGGGGCCGCGGACCCCTGGTCACTGTCTCCTCAG
>S773|IGHV1-69-2*01|IGHD7-27*01|IGHJ3*02|50
GAGGTCCAGTTGGTACAGTCTGGGCCAGAGATGAGGAAGCCTGGGGCTACAGTGAAAATCCCCTGCACAGTGTCAGGATACACCTTCACCGGCTACTACATTCGCTGGGTACAACAGGCCCCGGGAAAAGGGCTTAAGTGGGTGGGACTTGTTGACCCTCAAGGAGGTGACGAAATCTACACAGAGATGTTCCAGGACAGGGTCTCCTTATCCGCCGACACGTCTACAGACACAGTTCACAGGGAGCTGCCCAGCCTGAGATCTGAAGACACGACCTTATTTTACTGTGCACCAGTTTTTGATATCTGGGGCCAGGGGCCAACGGTCGACGTCTCTTCAG
>S774|IGHV4-34*05|IGHD5-12*01|IGHJ6*04|50
CAGTTGCACCTACAGCAGTGGGGCCCAGGACTATTGAAGGCTTCGGAGACCCTGGCCCCCACCTGCGCTGACTATGCTGGGTCCTTCAGTGGTCTCTACTGGTGCTGGATCCGCCAGGCCCTAGGGAAGGGGCTGGAGTGGATTGGGGCAGTCAATCATAGTGGAAACGCCAACAGCAATCCGTCCCTCAAGAGTCGAGGAACCACATCATTAGCCACCCCCATGAGCCAGTTCTCCCTGAAGCTCAACTCTCTGACCGCCGTGGACACAATTGTGTCTTACTGTGCCAGAGGGGAATCTAGTGCCGACCATTACACCTACGGTTTGGACGTCTGGGTCACGGGGACCACGGTCCCCGTCTCCTCAG
>S775|IGHV3-74*02|IGHD6-6*01|IGHJ1*01|50
GAAGTGCAACTAGTGGAGTCTGGGGGAGACTTAGTTCAGTTTGGGGGGTCCCTGAGACTCTCCTGTGCAGCCTCTAGATTCATGCTCATTCCCCACTGGGTGAGCTGGGTCCGCCACGCTCCAGGGAAGGGGCCGGTGTGGGTCTCACATATTCATTGTGCTGGGAGTAGAACAAGGCACCTGGACTCCGTGAAGGGCCGACTCACCATCTCCAGAGACAGCGCCGAGAATACAATGCCTCCGCAAATGAACAGTCTGAGAACCGAAGACACGGCAATTTATTACTGTGACAGAAGAAGACCGTCCCGTCACTTCCAGAACTGGGGCCAGGACACCCTGGTCACCGTCTCCTCAG
>S776|IGHV3-23*04|IGHD5-18*01|IGHJ6*04|50
GAGGTGCAGGTGATAGAGTCTGGGGAAGGCTTGCTACAGGCTGGGGGGTCCCTGAGACTGTCCTGTGCAGCCTCTGGTTTCACCTTTAGAAATTATGCCATGATCTGGGTCCGGCAGGGTCCGGGGAGGGGGCCGGATCGGGAATCAGCCATTAGTGGAAGTGCTGGTTGCACATACCACAAAGACTCAATGAAGGGCCGATTCACCATCTCCAGAGACATTTCCAAGAACACACTGTATCTGGGAATGGACGGCCTGAGAGGCGAGGACACGGGCGTGTCTTACTGTGCGACGTGGCACCTATGGTTACTCTACTCCTGCTACGGTAAGGACCTCTGGGACACAGGGACCACGGTCACCGTCTCGTCAG
>S777|IGHV1-18*04|IGHD1-20*01|IGHJ2*01|50
CATCTTCAGCTGGCGCAGTCTGGAGGTGAGGAGAGGAAGCCTGGGGCCTCCGTGAAGGCCTTCTGCAAGGCCTCTGACTGCACCCTTACCAGTCACGGGTTCAGCTGGAGGCGACAGGCCCCTGGACAAGGACTTGAATGGATGGGAAGGATCAGCGCTTACAGTGGTAACACATACTATGCCCAGAAGTTCCAGGCCAGAGTGACTCTGGCCACAGTCACATTCAGGAGAAAGGCCTACATAGAGATGACGAGCCTGAGCTCCGACGACACGGCCGTGTCTGACTATGCGAGAGGGGGGCTTCGCGGACGGGGCGCTTTCGATCTCTGGGGCCGTGGCACCCTGGTCACTGTCGCCTCAG
>S778|IGHV4-30-2*06|IGHD5-18*01|IGHJ5*01|50
CAGCTGCCTGTGCAGGAGTCCGGCTCAGGACTGCTGAAGCCTTGGCAGACCCTGTCCCTCGCCTGTGCTGTCTTTGCTGGCTCCGTCAGCAGTGGAGAATACCCCTGGAACTGGATCCGGCCGTCACCAGGGAAGGGCCTGGAGTGGGAGGGCTACACCTGTCTTAGTGGGAGAACCTACTCCAACCCGTCCCTCAAGAGTCGAACCACCATATCACTAGACAGGTCCAAGAACCTGCTCTCCCTGAAGGTGACCTCTGTGACCGTCGCAGACACGGCCGTTTATAATTGTGCCAGTGAGTGGAAGTCCACTGGAAACAGGTACGGTTACCCTTACAACTGGTTAGACTCCTGGGGCCAGGGAATCGCGGTCAGCGTCTCCTCAG
>S779|IGHV3-30*14|IGHD3-9*01|IGHJ4*02|50
CAGATACAGTTGGTTGAGTCTGGGGGAGGCGCGGTCCAGCCTGGGAGGTCTCTGAGACTCCCCTTTGCAGTCTCTGGTTTCACCTTCAGTCGCTATGCAATGCACTGGGCCCGCCAGGCTCCAGTCACGGGACTGGAGGGGGTGACTGTTATATCATTTGATGGAATTAATAAACACTTCGCAGACTCCGTGAAGGGCCGATTCACCATGTCTACAGACAATCCGAGGAATACCCTATATACTCACATGCACAGCCTGAGAGCTGAGGAAATGGCTGTGGATAACTGTGCGAGAGAGACATATTACGAGTTTTTGACTGGTTCTTTTAAACGTGAGTACTGGGGCCAGGGAAACCTGGTTCCCGTCTCCTCAG
>S780|IGHV3-21*02|IGHD1-1*01|IGHJ1*01|50
GAGATGAAACTGGTGGAGTCGGGGGGAGACCTGGTCAAGCCTGGGGGGTTCCGGAGACTCTCCTGTGCAGGCTGCGGCGCCGCCTTCAATAGCTATAGAATGAGCTTGGTCTGTCAGGGTCCGGGGAAGGGACTGGCGTTAGTCTCATCCCTTAGTAGTGGTAGCAGTTACATATACTATACAGACTCGGTGAAGGGCCGGTTCACCATGTCCAGAGATGACGCCAAGAACTCACTGTCTGTGCTGACGAACAGCCTGAGAGTTGAGGACACGGCTGTGTCTAACTTTGCTAGAGACCGGGTACAAGTGGAAGGACGGTTCCAGCACTGGGGCCAGGTCACCCTGGTCACCGTTTCCTCAG
>S781|IGHV3-43*01|IGHD4-4*01|IGHJ1*01|50
GAAGAACAGGTGGTGGAGTCTGGGAGAGTCGTGAAACAGCCTGGGGGGTCCCTGAGACTCTCCTCTGCAGTCTCTGGATCCACCTATGATGCTTACGCCATATACTGGGTCCGTCACTCTCGGCTGAAGGGTCTGGATTGGGCCTCTCTTATTAGTTGGGATGGTGCTGGAATAAATTGTGCAGACTCTGTGAAGCGTCGATTCACCGTCTCCAGAGACAAGAGCAAGAGTTGCCTGTATCTGGAAGTGGACAGTCTGAGAACTGAGGACACCGCTGTGTTTTACTGTGCAAATGATAAGTGTGGGACTGAATACTTCCAGAATCGGGGCCAGGTCACCCTGGTCACCGTCTCCTCAG
>S782|IGHV6-1*02|IGHD6-25*01|IGHJ3*01|50
CAGGTACACCTGCAGCGGTCAGGGCCGGGACTGGTGAAGCCCCCGCCGACCCTCTCACTCACCTCTGCCATCTCCGGGGACAGTGTCTCTCGCAATAGTGCTGCTTGGAACTGCGTCAGGCTGTCCCCATCGGGAGGCCTTAAGTGGTTGGGAAGGACTTACCACAGGTCCATGTGGTATCGTGATTACGAAGTGTCTGTGAAACGTCGAGTCACCATCAACTCAGACACATCCAAGATACACTTCTCCCTACAGCTGAGGTCTCTGACTCACGAGGACGCGGCTGTTTACTACTATGTGAGAGGTTTTCTAGCAGCGACACAGGGCCTTGAGGTTTGGGGACAAGAGACAATGGTCCCCGTCTCTTCAG
>S783|IGHV3-48*03|IGHD4-4*01|IGHJ2*01|50
GAGGTGCAGATGGTGGTGTCTGGGGGAGGCTTGGTGCTGACTGGAGGGTCCCTGAGACTCTCCTGTGCAGACTCTGGACTCCCCTTCAATACTTGTGAAATGAACTGGGTCCGCCAGGCTCCAGGCAAGGGGCTGGTGTGGGATTTTCACATTGTTAGTAGTACAAGTAGCACATACTTCGCAGACTCTGTGAAGGGCCGACTCACCATCTCCAGAGACAACGCCAAGAAGTCACTCTCTCTGAACAAGAACAGCCTGAAAGTCGATGACACGACTGATAGTTACTTTGCGAGGCGAAGATACACTAACTCCGATTGGGACCTCGATCTCTGGGGCCGTGGCGTCCTGGTCTCTGTCTCCTCAG
>S784|IGHV4-34*12|IGHD4-4*01|IGHJ5*01|50
CAGGTGCAGCTACAGATGCGGGCCGCAGGACAGTTGAAGCCTTCGGAGACCCTGTCGTTCACCTGTGGCGTCTCTGGTGGGTCCTTCAGTGGTTACTATTGGAACTGGATCCGCCAGTCCCCAGGGAAGGGGCAGGAGTGGATTGGACCCGTCATTCCTCGTCGACACACCAACTACACCCCGTGCCTCAAGAGTCCAGTCAACACATCAGTGGACACGTCCAAGATCCAGCTCTCCCTGAAAGTGAGCTCTGTGACCGGCGTGGTCACGACTGTGTATTACTCTGCGGGACTGACTACATTAATTATCGTCCACAACTGGTCGGACTCCTGGGGCCACGGAACCCTGGTCACCATCTCCTCAG
>S785|IGHV6-1*01|IGHD5-18*01|IGHJ1*01|50
CAAGGTCAACTGCGGAAGTCTGGGCCAGGACTGGCGAAGCCCTCGCAGGCCCTCTCACTCACCTGTGCCATCTCCGGAGACAGCGTCTCTAACAAAAGTGCTGCTTGGAACTGGACCAGGCTGTCCCCTTCGAGAGGCCTTGAGTGGCTGGGAAGGACAAACTCCAGGTGCAAGTGCTTTAATGATTTTGCAGTATATGTGAAAAGTCCATTAATCATCAACCCCGACACATCCAAGAGCCAGTTGTCCATGCAATTGAACTCTGTGGCTCCCGAGGACACGGCAGTTTATTCTTGTGAAAGATACAACTCTGCTTTTGCCACTGATCACTTCCTGCACTGGGGCCAGGACACCCTGGTCACCGTCTCGTCAG
>S786|IGHV3-30-3*03|IGHD7-27*01|IGHJ3*02|50
CAGCTACAGTTGGTGAAGTCTGGGGGACGCGTGATCCAGCCTGGGAGGTCCCTGAGATTCTCCTGTGCAGCCTCTGATTTCACCTTCAGGAACTATGCTATTCACTGGGTCCGCCAGTCTCGAGGCATGGGGCTGGAGTGGGTGTCAGTCATCGCTTATGATGGAAATAAGAAACATTACACAGACTCCGTGAAAGGCCGATTCACCATCTCCAGAGACTCTTCCAGGAACACGGTGTGTCTGCAAAAGAACAGCCTCAGACTTGAAGACACGGCTATCTATTATTCTCTGAGAGACGATTGCCTAAGTGGGGAGTTTGGCCGTTTTGATTTCTGGGGCCACGGGTCAATGGTCACCGCCCCTTCAG
>S787|IGHV4-59*10|IGHD3-10*02|IGHJ1*01|50
CAGGTGCAGCTACATCAGTTGGGCGCAGGACCAGTGAAGCCTTCGGGGTCCCTGTCCCTCACCTGCGCTGTCTATGGTGACTCCATCAGAAGTGACCACTGGAATTGGGTCCGGCAGGCCGCCGGCACGGGCTTGGAGTGGACTGGGCGTATGTATACCAGTGGAAGCACCTCCCACAACCCCTCCCTCAAGAGTCGAGGCACCATGTCACTAGACACATCGATGAAACACCTCTCGGTGAAGGTGGACTCTGTGACCGCCGCGGCCACGGCCGTATATTACTGTGCGATAACGATATTACCAAGTTCGGGCAGCGTCTGCCTCCAGCAGTGGGGCCAGGGCTCCCTGGTCACCGTCTCCTCAG
>S788|IGHV3-30-3*02|IGHD2-15*01|IGHJ4*02|50
CAGGATCATCTGGGGGAGTCTGGGGGAGGCCTGGTCCAGCCTGGGAGGTCCAAGAGACTCTCCTGTGCACCGTCTGGATTCACCTTCACGAGTTATGCTATTCACTGGGTCCGCCGGGCTCCCGACACGGGGCCGGAGTGGGAGGCAGTTTTATCATACGGAGGAAACAATGAATACTACACAGACTCCGTGAAGGGCCGGTTCACCATCTCCAGAGACCATTCCAAGAACACCCTGTATCCGAAAATGAACAGCCTGAGATCTGGGGACACGCCTGTATATTATTATGCGACTCCCAGCCAGATTGTAGTGATGGCAACTGCTAGGGAGGATAGGGCTGTATACTTTGACTCCTGGGGCCAGGGAGTCCTGGTCCCCGTCTCGTCAG
>S789|IGHV1-18*03|IGHD3-22*01|IGHJ6*01|50
CAAGTTCCGCTGGTGCACTCTGAATATGACGTGGCGAAGCCTGGATCCTCAGTGAGGGTCTCCTGCAAGGCTTCTGGTCACACCTTAACCAACTACGGTCTCAGGTGGGTGCGACAGGCCCCTGGACAAGGGCTTGAGTGGGTGGGATGGATCAGTGCTTGCAATGGTCACTCCAAGTCTGCACAGAATTTCCTAGTCACAGTCTCCATGACCAGAGACACATCCACGAGCAAAGCGTACATGAAGATGAGGAGCCTGAGATCTGACGACATGGCCGGGTATTACTGTGCGAGAGGAACTATAGTAGTGTTTATTACTCCGCCCGCCGAGAAGTACTACTACAATATGGACGTCCGGGGTCAAGGGACCACATTCTCCGTCTGCTCAG
>S790|IGHV1-58*01|IGHD3-22*01|IGHJ6*03|50
CAAATGCAGCTGGGGCAGTCTGAGACTGAGATGAAGAAGCCTGGGACCTCGGTGGAGGTCTCCTGCGAGGCTGATAGACTCACATTCATAAGCTCTGCTGTGCAGTGGCTGCGACAGACTCGTGGACAACGCCTTGAGTGGACAGGAGGAATCGTCGCTGGATCTGGTAACACAAATTACGCGCAGGCGTTTCAGGAAAGAGTCGCCGTTATCAGAGACATGTCCAGAAGCACAGCCTACATAGAGCTGAGGAGCTTGAGATCCGAGGACACGGCCGTGTATCACTGTGCGGTAGACTTTGCTAGTAGCGGTTTTTACTATGCTTACTACTGCTACTACAGCATGGACGTCTGGGTCAAAGGGCCCACGGTCACCGTCTCCTCA
>S791|IGHV1-2*05|IGHD2-8*02|IGHJ2*01|50
CAGGTACCGCTGGTGCAGTCTGGGACTGCGGTGCAGAAGCCTGTGGCCTCAGTGAAGGTCTCCTGCAAGTCTTCTGGAAAAACCTTCGTCGACTACCATATGCCGTGGGTGCGACAGGCCCCTGGACATGGGCTTGGGTGGGTGGGACGAATCGACCCAAACAGTGGTGGCACAAACTGTGCGCAGATGTTTCAAGTCAGGGTCACCATAGCCAGAGACACGTCCATCAGAACCGACTGCAGGGATTTGAGCAGGCTGAGATCTGACGACACGCTCGCGCATTACACTGCGTGCTGCAGATGTATGTTATCCCTCGACCTCTGGGGCCGGGGCACCCTGGTCACTGTCTCCTCAG
>S792|IGHV3-15*06|IGHD3-16*01|IGHJ4*03|50
GAGGTGCAGCTGGGGGAGTCTGGGGGAGGCTTGCTAAAGCCTGGGGGGTCCCTCAGACTCTCCTATGCAGGCTCTGGAGAAACTGTCAGTAACGCCGGGATGACGTGGGTCCGCCAGACTCCAGGGAAGGGACTGGAGTGGGTCGGCCGTATCAACTGCAGAACTGATTGTGGGACAACAAACTATGTTGGACCCGTGAAAGGCAGATTCACCACCTCAAGAGATAATTCAAAAAACACACGGCATCTGAACATGAACAGCCTGAAAAGCGAAGACAGAGTCGTCTATTATTGTAACACAGACTATGATTATGCTTGGACTAGTTATGCTTTTGTCGTCTCTTGCATTGACTGCTGGGACCAAGGGACCCTGGTCACCGTCTCCTCAG
>S793|IGHV3-13*04|IGHD5-18*01|IGHJ2*01|50
GAGATCCAGCTGGTGAAGTCTGGGGGAGGCTTAGTACAGCCTGGGGGGCCCCTGAGACTCCTTTGTGCAGCCCCTAGATGCACCTTCATTAGTTACGAAATCCACGGGGTCCGCCAAGCTTCAGGAAAAAGTCCGGAGTGGGTCTCAGATATTGGCACTGCTGATGACACACACCATCGAGGCTCCGTGAAGAGTCGGTTCACCATCTCCAGAGAAAGTGCCAAGAAGTCAATGTTTCGTCAGATGAACAGCCTGAGAGTCGGACACACGGCTGTGGTTTACTGTGCAAGACTACCTCGAGAGACATGGAACTTCAAGCACTGGGGCCGTCGCACCCTGGTCACTGGCTCCTCAG
>S794|IGHV3-20*01|IGHD6-25*01|IGHJ1*01|50
GAGATGAACCTGGCGGAGTCTGGGGGGGGTGTGAAACGGCCTGGGGGGTCCTTGAGACTCTCCTGTGCAGACTCTGGATTCCTCTTTGATGATAATGGCGTGAGCTGGGTCCGCCTCACTCCAGGGAAGGGACTGGAGTGGGTCTCTGATTTCAATAGGAGTGGTGGTGGCACAGGTTATTCAGACTTTGCGAAGGGCCGATTCACCATCTTTGGCGTCAACGCCCAGAACTCCCCGTATGTACAAATGAACAGTCTGAGAGGCCGGGACGCGGCCTTGTGTCAATGTGCGAGAGATTCGGCCCGGCTGCTCCGTCTGAAAAAGTTTCAGAACTGGGGCCAGGCCACCCTGGTCACCGTCACCTCAG
>S795|IGHV4-4*05|IGHD5-5*01|IGHJ2*01|50
CAGGTGCAGCTGCGGGAGCTGGGCCCAGGACTGGTAATGCCTCCGGGCCCCCTGTCCCTCACCCGCGCGGTCTCTGGCGGCCCCGTCAGGAGTACTACCTGGTGGAGTTGGGTCCACCAATCCCCAGAGAAGGGCTTGGAGTGGATTGGGGAAATTTTTCATAGTCGGAGAACCTACTCCAAACCGTGCCTCAAGAGTCGAGTCACCTTATCAATTGACAAGTCCAAGAACCTGCTCTCCCTGAAACTGAGCTCTGTGACCGCCGCGGACACGGCCGGCTTATACTATATAACAGCAGACAGTACGGACCTCTGTCTCTGGGGCCATGGCTCCCGGGTCACTGTCTCTTCAG
>S796|IGHV3-48*01|IGHD6-6*01|IGHJ3*01|50
GAGGCGCAGTTGGTGGAGTCTGGGGGAGGCCTGCTACGGCCTGGGGGGCACCTGAGACTCTCCTCCGCACTCTCTGGATTCACCTTCAGCTGCCATAGCGTGAGGTGGGTCCACCAGGCTCCAGGGAAGGGACTGGACTGCATTTCATACATTAGTATTAATAGTGCTACCAAATACTCCGAAGACTCTGTGAACGGCCGATTCACCATATCCAGAGCCGGTGCCAGGAACTCTCTTTATCTACAAATGAACAGCGTGCCAGCCGAGGACACGGCTGTTTATTATTGTGCGAGAGCGGGCGGCTTGTATGGAGCTGATCCTTTTGATGTCTGGGGCCATGGGACCAAGGTCACCGGCTCTTCAG
>S797|IGHV1-58*02|IGHD3-10*01|IGHJ5*01|50
CAGATGCAGCTGGTGCAGTCTGGGCTTGAGTTGAGGAAGCCTGTGATCTCAGTGAAGGCCTCCTGCAAGACTTCTGGATTCACCTTGCCTAGGTCTGCTCTACAATGGGTCCGACAGGTGTGTAGACAACGCCTTGAGAGGATAAGATGTATCGTCGTTGGCCATGGTTACACAAATCACGCACAGAAGTTCCAAGAAAGAGTCTCCATTACTAGGGACACGTCCCCAAGCACAGCCTATGTGGACTTGAACAGCTTGCTATCCGAGGACACGACCGTGGATTACTTTGGGGCAGCGGGGTTCGGGGAGTCATTATCAAGGTTCGACCCCTGGGGCCACGGATCCCTCGTCATCGTCTCCTCAG
>S798|IGHV1-45*02|IGHD7-27*01|IGHJ4*02|50
CAGACACAGCCGGTGCAGTCTGGGGCTGAGGTGCAGAAGACTGGGTCCTATGGGAAGGTTTCTTGGCAGCCTTCCGGAGATACCTTCACCTACCATTACTTGAACTGGGTGCGACAGGCCCCCGGACAAGCGCTTGAGTGGATGGAATGGATCACACTTTTGAATGATAACACCAGGAACACACTGAAAATCCAGGACAGAGTCACCATTGCCAGGGACAGGTCTCTGAGCACAGCCTCCAGGGAACTCCGCAGCCTGAGATGTGAAGACACAGTCCACTATTACTGTGCGAGATACCAAGTCAACTGGAGACACCTTGACTCCTGGGGCCAGGAGAGCCTGGTCACCGTCTCCTCAG
>S799|IGHV3-53*01|IGHD3-3*02|IGHJ2*01|50
GAGGTGCAGTCGGTGGGGTTTGGAGGAGGCTTGATGCAGCCTGGTCTGTCCCTGAGACTCTCCTGTGCGGCCTCTGGCTTCACCGTTATTAACAACTACATGACCTGGGTCGGCCAGGCTCCCGGGAAGGGGCCGGCTTGGGTCGCAGTTATTTCTAGGGGTGCTAGGACATACTACGCAGACTCCGTGAAGGGCCGGTTCACCAACTCCAGAGACAATTATAAGAACGCGCTGCATCCTCAAGTGGACTGCCTGAGAGTCGAGGACACGGCCGTGTGTCACTGTCCGAGAAGAAGGGGTTTCTGGAGTGGTTATCATCTTTGGTGTCTCGTTCTCTGGGGCCGAATCACCCTGGTCACTGTCTCCTCAG
>S800|IGHV3-66*01|IGHD1-26*01|IGHJ3*01|50
GAGGTACAGTTGGTGGAGTCTGGGGGAGGCTTGGTCCAGCCTGGGGGGTCCCTGAGACCGTCATGTGCAGCCTCTGGATTCACCGTCTGTAACAATAACATGGGCTGGGTCCGCCAGGCCCCAGGGACGGGGCCGGAGTGGATCTCAACTATTTATGGCGGTGGGAGCACAAAGTTCGCAGACTCCGTGAAGGCCAGATTGACCATCACCAGTGACAACTCCAAGAACACGTTGGGTCTTCAAATGAACAGCCTGGGAGCCGATGATGTGCCTCTCTATTACTGTGCCCGGTTGATGGAAGCTAACACCCCCCAGGTCTGGGGCCGGGGGACAACGGTCACCGCCTCCTCAG
>S801|IGHV1-3*01|IGHD1-1*01|IGHJ5*01|50
CAGGTCCAGATTGTGCAATCTGGGGCTGAGGTGATGAAGCCTGGGGCCTCAATGGAGGTTTACTGCACGGCTTCTGGATCCACCTTCACTTGCTCTTCGATTCATTGGATACGCCAGGCCCCAGGACAAAGCCTTAAATGGATGGGGAGAATCAACGCTGGCATTGGTAAAACAACCCATTCACAGAAATTCCAGGTCAGAGTCACCATCACCAGGGACACATTCGCGAGATCAGTCTGCATGAGGCTGAGTAGCCTGAGATCTGAGGACACGCCTGTGAATTACTATGTGGCGATGGACAACTGGTGGCTCGACTCCTGGGGCCACGGGGCCCTGGTCACCGTCTCCTCAG
>S802|IGHV4-34*03|IGHD5-12*01|IGHJ6*03|50
CAGGTGCAGATGCAGAAGTGGGGCGCAGGACTGTTGGAGCCTTCGGAGACCCCTTCCCTCACCTGCGCTGTCCTTGGTGGGTCCTGCAGGGGTTATTATTGGAGTTGGATCCGCCAGCCCCCAGGGAAGGGTCTGGAGGGGATCGGGGAAATCAGTGATCGTGGAAGCAACAACTGTGACCCGTCTCTGAAGAGTCGAGTCAACATGTCAGTGGGCACGTCCACGAACCAGTTGTCTCTGAAGTTAAGGTCCGTTACCGCCGCGTACACGGCCATATATTTCTGTGGATACAGTGGCTGCGATTGGCACTACTACCATTACTACTATATGGATGTCTGGGGCAAAGGGACCACGATCACCGTCTCCTCA
>S803|IGHV3-64*03|IGHD6-25*01|IGHJ2*01|50
GAGGAGCATCTGGTGGAGTCTGGGAGAGTCCTGGTCCGGCCTGGGGGGCGCCTGAGACTCTCCTGCACATGTTCTGGATTCACCTTCAGCCACTATGCCGTGACCTGGGTCCGCCAGACTCCAGTGAAGGGACTGGAAGCTGTGTCGGCTATTAGTACTAATGGGGGAAGCACAAACTACCCAGACTCAGTGAGGGTCAGATTCACCATTTCCAGAGACAATTTTAAGAACACGCTATTTGTCCAAATGAGCCGTCTCAGATCTGAGGACACGGCTATGTGTTTTTATGTGAAAGAAGGATGGCAGGCAGGGTTTAGGAGCGACTACGGGCGATGGTACTTTGATCTCTGGGGCCGTGGCACCTTGGTCACTGTCTCCTCAG
>S804|IGHV3-43D*01|IGHD7-27*01|IGHJ1*01|50
GAAGTGCAGGTGGTGGGGTCTGAGAGAGTCGGGATACAGCCTGGGGGGTCCCTGGGACTCTCCTGTGCAGCCTCTGCATTCACCTTAGATGCTTACGCCATTCACTGGGTCCGTCACGATCCGGGGAAGGGTCTGGAGAGGGTATCTCATATCAGTTGGGATAGCGATAACACCGACTGTACAGACTCTGTGAAGGGTCGATTCACCATCTCCAGAGACAGAAACAAGAACTCCCTGGTTCTGAATTTGAACAGTCTCAGATCTCAGGACACCGCCTTGTATAACTGTGAAAACAATATTGGCGGATTTGTCTCGCAGGCATGGGGCCAGGGCTTCCTGGTCACCGTCTCCTCAG
>S805|IGHV3-20*01|IGHD1-20*01|IGHJ2*01|50
GAGGTGCAGCTGGCGGAGTCTGGGGGAGGTGGGGGACGGCCTGGGAATTCCCTGAGACTCTCTTGTGCAGCCTCTGTATTGACCTCTGATGATTATGGCACGAGGTGGGTCCGTCCAGCTCCAGGGGAGGGGCTGGAATGGGCCTCTGGTCGTAACTGGAATGGTGCTAGTACAGATCATTCAGAGTCTGTGAAGGGCCGATCGACCATTTCCAGAGGCAGCGCCCCGACCTTACTGCATCTGCAAATGGCCAGTCTGATGGCCGAGGTCACGGCCTTGTATCACTATGCGGGAGAATTGCCTCGCTTGGAACGACACTGGAACTTCTATCTCTGGGGCCATGGCACCCTGGTCACTGTCCCCTCAG
>S806|IGHV3-64*02|IGHD1-26*01|IGHJ5*02|50
GAGGTGCAGCTGGTGGAGTCCGGGGAAGACTTGGCTAAGCCCGGGGGCTCCCTGAGACTCCCCTGTGCAGACTCTGGATTCCCCTTGATGAGCGATGCTATTTTCTGGGTCCACCAGGCTCCAGGGAAGGGGCTGGAATTTGTTGCAAGTATTAGTAGTCATGGGGGGAGAACATTTTATGCAGAGTCTGTACAGGACAGTATCCCCATCTCCAGAGACAATTACAACAACACACTGTATCTTCACATGGGCAGCCTGAGCACTGAAGACATGGCTGTGTTTTGCAGTGCGAGAGATTCATGGGACCTACGGCACAACTGGCTTGACCCCTGGGGCCAGGGAACCCTGGTCATCGTCTCCTCAG
>S807|IGHV2-5*06|IGHD3-9*01|IGHJ6*04|50
CAGATCACCTTGAAGGAGTTTGGTCCTCCACTGGGAAAACCCACACGTCCCCTCACGATGACCTGCACCTTGTCTGGGTTCTCACTCCACACTAGTGGAGTGGGTGTGGGCTGGATCCGTCTGTCCCCAGGAAAGGCCCGGGAGTGGCTTACACTCGTTTATTGGAATGATCATATGCGCTACGGCCCATGTCTGAAGAGCAGGCTCACCATCCCCACGGACACCTCCACGGACCAGGTGGTCCTTACACTGACCGAGCTGGACCCTGTGGAAACAGCCACCTCTTACTGTGCACACAGGTCACCATATTCTGACTGGCCAAATTACTCCTATCACGCTATGGGCCCCTGGGTCATAGGGACCACGGTCACCGTCTCCTCAG
>S808|IGHV3-43D*01|IGHD2-2*02|IGHJ4*03|50
GAAGTGCAGCTGGTGGAATCTGGGGGAGTCGTGGTAAGGCCTGGGGGGACCCTGAGACTCTCCTGTGCATCGTCAGGATTCACTCTTGCTCATTACTCCTCGCACTGGGTCCGTCAAGCTCCGGGGAAGGGACTGGAATGGGTCTCTCTTATTGGTTGGGATGGTGAAAGAAGCTATTATGCAGACTCCGTGAAGGGTCGATTCACCATCTCCAGAGACAACAGCAAAAGCTCCCTGTGTCCGAAAATGAATAGTCTGGGACTTGAGGACACCGCCTTATATTTTTGTGAAAAAGAGACGCAGGGCGTGGGCGAGGATCTTTTATTAGTACCAGCCATTATACTTGGCTACTTTGACTATTGGGGCCAAGGGACCGTGGTCACCGTCTCCCCAG
>S809|IGHV3-30*08|IGHD6-19*01|IGHJ2*01|50
CAGGTCCATCTGTTGGACTGTGGGGGAGGTGAGGTCCAGCCAGGGAGGTCCCTGAGACTCTCCGGTGCAGCCTCCGCATTCACCTTCAGTAGCCATGCTATGGAATGGGTCCGCCAGGCCCCAGGAAAGGGGCTAGAGTGGGCGGCGGCTATATCAAGTAATGGCACTAGTAAGTGCTATGATGACTGCGAGAAGGGCCGCTTTACCATCTCCAGAGACAATTCGAAGAACACGCCGCATCTGCAAATGAGCGGCCTAAGAACTCAGGACACGGCTTTGTGTTACTGTGAGGTCCAGACTGCGCGTTCCAGTATGGCGCTGGCTGGGCGTGATCTCTGGGGCCGTGGCACCCGGGTCACTGTTTCCTCAG
>S810|IGHV5-10-1*02|IGHD3-10*01|IGHJ4*01|50
GAAGTGCACCTGGCGCAGTCTGGCGCAGAGGTGAAGAAGTCCGGGGAGTCTCTGAGGCCCTCCTATAAGGGTTGTGAATACACCTTGACCAGCTATTCGATCAGGTGGGTGCGCCAGCCGTCCGGGACAGGCTCGGAGTGGATGGGGAGGATTGACCTTAGTGATTCTTGTGACACCTACAGCCCGTCCTTCCAGGGCCACGTCACCATCTCAGCTGACGAGTCCAAGAGCACTGCCTACCTGCAGTGGAGCAGCCTAAAGATTCGGCCACTGCCAAGTTTTACTGTGCGAGAGTCATGCCTTACTATGGTCCGGGGGATTAGTATTACGACTACTGGGGCCCCGGCAGCCTGGTCACCGTCTCTTCAG
>S811|IGHV3-11*05|IGHD4-17*01|IGHJ3*02|50
CAAGTGCAGCTGGCGGAGTCTGGGGGAGACTTGGCCAAGCCTGGAGGGTCCCTCAGACACTCCTGTGCAGCCTCTGGGTTCACCTTTCATGACTACTACAAGAAAGAGATCCGCCAGGCTCCAGGGAAGGGGCTGGTATGTTCCTCATACATTAGTGTTAGTACTAGCTACACAAAGTACGCAGACTCTGTGAAGGGCCGGATCACCACCTCCAGAGACACCGCCAAGAACTCACTGAATGTGCAGGTGAGCAGCCTGAGAGTCCAAGACACGGCCGTTTGTCACTGTGCGAGCACGGTGACTATTGACTCTTTGGATATCTGGGGCCACGGGACACTGTTAACCGTCTCTTCAG
>S812|IGHV3-30-3*02|IGHD4-4*01|IGHJ2*01|50
CATGTGCAATTGGTGGAGTCTGGGGGAGGCGTGGTCCAGCCTGGAAGGTCCCTGAGACCCTCCTGTGCAGTGTCTGGATTCACCTTCAGTCACTATGCTATGCACTGGCCCCGCCAGGCTCCAGGCAGGGGGCTGGACTGGACGGCATTTTTTTCATTTGATGGAAACAAGAAATATTGCTCAGACTCCGTGAAGGGCCAACTCACCACATCCAGAGACAATTCCAGAAACCCGCTTCATGTGAAAGTGAACAGCCTGAGAGCTCCAGACACGCAAGTCTATTACTCTGCGAAAGGCCGGGATTACAGGCAGCTCGATTTCTGGGCCCGTGGCACCCTGGACACTGTCTCCTCAG
>S813|IGHV5-10-1*03|IGHD4-17*01|IGHJ5*02|50
GAAGTGCAGTTGCTACAGGCCGGAGGAGTGGTGAAAAAGTCCGGGGAGTCCCCGAGGATCTCCCGTGAGAGTTCGGAGTGCAGATTGACCAGGTACTGGATCAGTTGGGTGCGCCAGATGGCCGGAAAAGGCTTGGAGTTGATGGGGAGGATTGATCTTACTGGCTCTTCTACCAACTGCAGGCCGGCCTTCCAAGGCCACGCCACCATCTCTGCTGACAAGTCCATCAACACTGCCTTCCCAACGCGGAACAGCCTGAAGGCCTCGGACACCGTCACGTACTGCTGTGCGAGACCGATAAAAACACCTTTAGCTACCCACATCTGGTTCGACCCCTGGGGCCTGGGAATCCTGGTCACCGTCTCCTCAG
>S814|IGHV3-30-3*01|IGHD7-27*01|IGHJ4*03|50
CAGGTGCTACTGGTGCAGTCCGGGGGAGGCGTGGTCCAGGCTGGGAGGTCCCTGAGACTCTCCTCTGCAGCCTCTGGATTCACCTTCATTCACTATGCTTTGCACTGGGTCCGCCAGACTCCAGGCACGGGGCTGGGGTGGCTGGCTGTTTTTTCATATGATAGGAGCAGAGAAGACTATACAGACCCCGTGGAGGGCCGATTCACCCTTTCCAGAGACTCCTCCAAGAATACGCTCTGTCTGCAAATGAATAGCCTGAGACCTGAGGACACGACTGAGTCCTACTGTGCGGGACTCGGACCGGGGTGGGGTGATGGACATTTTGACCACTGGGGCCAAGGGACCGTGGTCACCGTCTCCTCAG
>S815|IGHV3-53*04|IGHD6-6*01|IGHJ1*01|50
GAGGCGAACCTGGTGGAGTCTGAAGGAGACCTGGTCCTGCCTGGGGGGTCCCTGAGACTCTCCTGTTCTCCATCTGGATTCATCGGCGGTAGAATCCAAATGACGTGGGTCCGCCAGGCTCCAGGGAAGGGACTGGAGTGGGTCTCAGTTATTTACAGCGGTGATAACACATACTACGCAGACTCCGTGAAGGTCCGGTTCACCATCTCCAGACACAGTTCCAAGGACACGCTATTTGTTCAAGTGCAGATCCAGAGAACTGAGGACACGGCCGTGTATTATTGTGCGAGAGAAGAGACCGAAGAAACCGGTTGGCCTTTCTCGAGATACCTCCAGAACGGGGGCCAGGTCACCCTGGTCGCCGTCTCCTCAG
>S816|IGHV2-26*01|IGHD2-8*02|IGHJ4*01|50
CAGGTCACCTTGGAGGAGTCTGGCCCTGTGCTGGGGAAACCCACAGAGACCCTCACGATGACCTGCACCGTGCCAGGCTTCTCGCTCAGAAATGCAAGACAGGGTGTGACCTGGGTCCGTCAGCCCCCAGGGAAGGCCCTGGAGTGGCTTGCACACATTTCTTCGAATGACGGCAAATCGTACAACTCATCTCTGGAGAGAAGGCTCACCATCTCCCACGCCACCTCCAAATGCCAGATGACCCTGACCATGACCAACATGGGTCCTGTTGACACAGCCACTTACTACTGTTCACGGATGGAAGTATATGATACTGGCGGTCTATGCTATTTCGTCTACTTTGACTTTTGGGGCCAAGGAAGCCTGGTCACCGTCTCCTCAG
>S817|IGHV3-NL1*01|IGHD6-6*01|IGHJ5*01|50
CAGGTGCAGACGCTGGAGTCTAGGGGAGGCGTAGTCCAACCTGGGGGGTCCCTGAGACTCTCCTGTGCGGTGTCCGGATTCACCTTCACTTACTATGTCATGCACTGGGCCCGCCAGGCTCCAGGCAAGGGGCTGGAGTGGGTCTCAGTTATTTATACCGGGGGAAGTAGCACACGCTATGAAGACTCCGTGAAGGGCCGAGTCTCCTTCTCCACAGACCATGCCAAGAACACGCTATCTCTGAAAATGAACAGCCTGAGAACTGTGGACACGACTGTCTATTGTTGTGCGAGATGCGGTTTTGAATGTAGCAGCTCGTCCGCACTGTCGTGGCGCGACTCCTGGGGCCAGGGATCCATGGTCACAGTCTCCGCAG
>S818|IGHV3-11*03|IGHD5-12*01|IGHJ2*01|50
CAGGTGCAGCTGTTGGAGTCTGGGGGAGGCTTGGTCAAGACTAGGGGGTCCCTGAGACTCTCCTGTGAAGCCTCTGAATTCACCTTAAGTGACGACTGCATAAAGTGGATCCACAAGATTCCAGGGCAGGGGCCGGAGTGGGTTTCGTACATCACAAATACTAGTAGTTGCACAACCTATGCCGACTCTGTGAAGGGCCGACTCACCATCTCCAGAGACAACGCCAGGAACTCCCCGTGTCTGCAAATCAACAGCCCCAGAGCCGAAGACAAAGCCGTGTATCACTGTGCGAGTGGACCCGTCGATACAGTGGCTACGACTACCTACTGGTGCTTCGCTTTCTGGGGCCAGGGCACCCTGGTTACTGTCTCGTCAG
>S819|IGHV4-59*04|IGHD1-20*01|IGHJ3*02|50
CAGTTGCACGTACAGGAGACGGGCCCGGGACTGCTGGAGCCTTCGGAGACCCTGTCCCTCACCTGCACTGTCTCTGGTGGCTCCCTCAGCTATCACCACCGGAACTGGGCACGGCAGCCACCAGGGAAGGGACTGGAGTTGATTGGACATTTCCATTATAGTGGGAACACCTTTTACAACCCGTCCCTCAAGAGTCGAGTCACCACGTCAGATGTCCCGTCCAAGAACCAATTCTCCTTGAAACTGAGCTCTGTGATCGCCGCAGACACGGCTGTGTATCACTCTGGGCTAGGAACAGGAACGACTGAAGCTTTTGATTTTGGGGGCCAGGGGACAATGGTCACCGCCTCTTTAG
>S820|IGHV3-30*02|IGHD6-13*01|IGHJ1*01|50
CAGGTGCAGTTGGTAGAGTCTGGGGGAGGCGTGGTCCGGCCTGGGGGGCCCCTGAGACTCTCCTGTGCAGCGTCTGGACCCTCGTTCACTAGATGTGCCATACACGGGGTCCGCCAGACTCCAGGCAAGGGGCCGGAGTGGGTGGAACTTCAACGGTATAATGGAAGTAATACATACTCTGCAGACTCCGTGAAGGGCCGATTCACCATCCCCAGAGACCATTCCAAGCACACACTGTGTCTACACTTGAACAGCCTGAGAGCTGGGGACACGGCCGTCTATTACTATGCGCAAGAAGATATAGCAGAAACTGGTCCTGAATGCCTCCCACATTGGGGCCAGGTCACCCTGATCACAGTCTTGTCAG
>S821|IGHV4-28*01|IGHD6-25*01|IGHJ3*01|50
CAGGTGCAGGTGCAGGAGTCGGGCCCAGGACTGGTGAAGTCCTCGGACACCCTGTCCGTCACCTGCGCTATCCCTGCTTATTCCATCAGAAGTCGTAAGTGCTGGGACTGGGCCCGTCAGCCCCCAGGGAAGGGCCTGGAGTGGATTCTGAACATGTACTATAGTGGGAACATCTACTACCACCCGTCCCTCAAGAGCCGAGTCACCATGTCAGTCGACACGTCCAAGACACAGTTCTCCCTGATGCTGAACTCTGTGGCCGGCGTGGACACGCCCGTGTCTTACTGTGCGCGAAAGGGTGAGGTCATAGCACAGGCAAACGATAGGGTGGAAGCTTTTGACGTCCGGGGCCACGGGACAATGGTCACCGGCTCTTCAG
>S822|IGHV3-21*02|IGHD2-21*01|IGHJ4*01|50
GAGGTACACGCGGTGGATTCTGGGAGGGGCCTGGTCAAGCCTGGGGGGTCCCTGAGACTCTCCTGTGCAGCCTCTGGATTCACCTTGAGTGGATGTGTCACGAATTGGGTCCGCCAGCCTCCAGGAAAGGGGCTGGAGCGGGTCTCATGCGTTAGTAATAGTACTAGTTACATACATTACACAGACTCAGAAGAGGGCCGATTCACCATCTCCAGAGACAACGCCAAGAGCTCACTCTGTCTGCAAATCACCAGCCTGAGAGTTAAGGACACGGCTGTGTGTTATCCTGCGAGAAGTAGTGGTGACTTCCACTTTGACTACTGGGGCCAAGGAACCCGGGTCACCCTGCCCCCAG
>S823|IGHV1-2*04|IGHD7-27*01|IGHJ1*01|50
CAGGAGCACCTGGTGCGGTCCGGGGTTGAACTGAAGACGCCTGGGGCCTCAGTGAAAGTCTCCTATAGGGCTTATGGACATACCTTCACCGACTACTTTTTGCACTGGGTGCGACAGACCCCCGGACAAGGGCTTGAGTGTATGGAATGGATCAACCCTAACAGTTGTGGCATAGACTACGCACAGGGGTTTCAGGGCTGGGTCACCATGACCAGGGACACGTCCCTCACCGCAGCCTACATGGAACTGCGAAGCCTGAGATTTGACGACGCGGCCGAGTCTTACTGTGCCAGGGATGATGGGGACATACTAACAGAAAACTTATGGCACTGGGGCCAGGACACCCTGGTAACCGTCTCCTCAG
>S824|IGHV3-NL1*01|IGHD5-12*01|IGHJ3*02|50
CAGTTACAACTGGTAGAGTCTGGGGCAGACGTGTTCCAGCCTGGGGGGTCCCTGAGACTCTCTTGTTCGGCATCTGGATTAACCCTCAGTCGCCATGGCATGCACTGGGTCCGCCAGGCTCCAGGCAGGGGACTGGAGTGGGTCTCAGTTATTTTCGGCGGTGGTAGTCACACATATTTCACAGACTCCGTGAAGGGCCCATTCACGATCTCAAGAGACAATTACACGAACACGCTATACTTGCAAATGAACTGCCTGAGAACTGAGGTCCCGACTGTGTATTACTGTGCGAATGCTCCATGCGTGGAGACAGTGGCTACAATTAGACGTGTTTTCGATATCTGGGGCCAAGGGACGACGGTCTCCGCCTGTTCAG
>S825|IGHV1-8*02|IGHD2-2*01|IGHJ2*01|50
CAGGTGCACCTGGTGCACTCTGGGGCTGGGGTGAAGACGCCGTGGGCCTCAGTGAGGGCCTCCTGCAAGGCTTCGGGATACACCTTGACACGCTTCGTTATCAACTGGGTGCGACAGGCATTTGGACAAGGGCTTCAGTGCATGGGATGGATGAACCTCAACAATGATAACACAGCCTATGCACAGAAGTTCCACGGCAAAGTCACCATGACCAGGAGCACCTCCATAAGCACAGCCTATAAGGAGTTGGGCAGCCAGGATTCTGAGGACACGGCCGTGTTTTACTGCGCGAGGGATAACAATACTACGAGCTGCTATGTTCTGTTGGGCCGTGGCACCGTGGTCACTGTCTCGTCAG
>S826|IGHV1-69D*01|IGHD1-7*01|IGHJ5*01|50
CAGATGCAACTGGTGCACTCCGGGACTGAGGTGAAGCAGCCTGGGTCCTCGGTGAAGGTCTCAGCCAAGACTTTTGGAGGCACCTGGGGCGACTATGTCATCAGATGGGTGCGACAGGCCCCTGGACAAGGGCTTGACTGGGTGGGAGGAATCACGCCTACTTTGGGGACAGTAAACTCCGCACAGAAGTTCCAGGTCAGAATCACGATTAACGCGGACGAAACCACGAGATCAGCCTCCATGGAGCTGAGTAGCCTGAGATTTGAAGACACGGCCGAGTATTTCTGTGCGAGGGAAGGTGACGGTCTATCCGCAACTACTCACTGGTCCGAATCCTGGGGCCAAGGAACCCTGGTCACCGCCTCCTCAG
>S827|IGHV3-64D*06|IGHD1-26*01|IGHJ3*01|50
GAGGTGCAGATGGTGGAGTCGGGGGGAGACTTGGTCCAGCCTGGGGGGTTCCTGAGACTCTCCTGTTCAGCCTCTGGATTCCCCGTCAGTAGGTCTGCAATCCACTGGGTCCGCCAGGCTCCAGATAAGGGACTGGACTCTGTTTCAGCTTTTAGGAGTAAAGGGAGTAGAACAGCCTTCGCAGACTCCGTGAAGGTCAGATTCACCACCTCCAGAGACAATTCCATGAACACACTGTTTATTCAATTGAGCAGTCTGAGAACTGAGGACACGGCTGTCTCTGACTGTTTAAAAGCCTACAGTGGGAGGAATTACACATTGGATGCCTGGGCCCAAGGGGCAATGGTCCTCGTCTCCTCAG
>S828|IGHV3-15*04|IGHD7-27*01|IGHJ6*02|50
GAGGTACAGCTGGTTGAGTCTGGGGGAGGCTTGATAAAGCCTGGGGGGGCCCTAAGACTCACCTGTGCAGCCTCTGGATTTGCCTTCGGTAACGCCTGCATGACACGGGGCCGCCAGATTCCAGAGAAGGGGCTGGAGTGGGTTGGCCGTCTTGACAGAAAAACTTATGGTGGGACAAGAGACCACACTGCACCCGTGAAAGGCAGATTCACCGTCTCAAGAGATCATTCGGAAAACACGCTGAATCTGCAAGTGAACAGCCTGAGAGCCGAGGACAGAGCCGTCTATCACTTTATTACAGATAATTGGGGGAAGGTCAGGCCACCCTCCGACTACTATTTTATGGACGTCTGGGGCCAAGGGACCACGGTCACCGTCTCCTCA
>S829|IGHV4-38-2*02|IGHD5-5*01|IGHJ6*03|50
CAGCTGCAGGTGCAGGAGTCGGGCCTAGGACTGGTGAAGATTTCGGAGACCCTGTCCCTCACCTCCACTGCCTCTCATTATTCCATCAGCAGTGGTTGCTTCTGGGGCTGGATCCGGCAGTGTCCCGGGAAGGGCCTGCATTGGATTCGGAGTGTCTATCATCTTGGGAGCACCGACTACAACCCGTCCCTCAAGGGTCGAGTCACCATCTCAGTGGACTCGTCCAAGACCCAATTCTCCCTGAATCTAAGCTCTCAGACCGCCGCAGCCACGGCCGTGTCTTACTGTGCGAGAGTTTTCTATAGGTATGAATCCTACTTCTCTTATCTCAGGGGCGTCTGGGTCAAAGGGACCACGGTCACCGTCTCCTCA
>S830|IGHV1-46*03|IGHD3-3*01|IGHJ5*01|50
CAGGTGCAGATGGTGCAGCCTGGGGCTGAGGTGAAGAGGCCTGGGGCCTCACTGACAGTTGCCTGCAAGACATCTGTATACACCTTCACCCGGGACTATCTGCACTGGATCCGACAGGCCCCTGGACAGGGGATTGAGTGGATGGGCATAATCAATGCTCGTGGTGCTGACACAAACTACATACAGAGGGTCCAGGTCAGAGTCACCATGACTCGGGACCCGTGTACGGGCCCAGTCTACAGGGAGCAGAGGAGCCTGAGATCTGAAGACACGGCCCTGTATAACTATGCTAGAGACTTACGATTTTTGGAGTGGTTATTCGACTCCTGGGGCCAGCGAACCCTGGTCACCCTGTCTTCAG
>S831|IGHV3-48*04|IGHD5-12*01|IGHJ5*02|50
GAGGTGCAAGTGGTGGAGTCTGGAGGAGGCCTGCTACAGCCGGGGGAGTCCCTGCGACTCTCCTCTGCAGCCTCCGGATTCATCTTCCGTAGTTATCGCAAGAACTGGGTCCGCCCGGCTCCAGGGCAGGGACTGGAGCGGATTACATACATTAGAATCAGGACTACTCTCATATACTGCGCAGACTCTGTTAAGGGCCGGTTCACTATCGCCAGAGACTACGCCAAGATCTCACTGTATCTGCAATCACAGAGCCTGAGAGACGTGGACACGGCTGTGTCTTACTGGGCGAGGGGTGGCCGCTATAGTGGCTACGGGGTCTGGTTCGACCCCTGGGGCCAGGGAACCTTGGTCACCGTCTCCTCAG
>S832|IGHV4-39*02|IGHD3-16*02|IGHJ5*02|50
CAGACGCAGTGGCAGGAGGCGGGCCGAGGACTGGTGGTGTCTTTGGAGGCCCTGTCCCTCACCTGTATTGTCTCTGGTGGCTCCATCAGCCCGATTAATTACTATTGGGGCTGGATCCGCCCGTCCCCAGGTCAGGGGCTGGAGTGGATTGGGACTATCTCTTATTGTGGGAACTCCTATTACAACCCGTCCCTGAGGAGTCGAGTCACCATATCCGCAGACACGTCCAAGAACAACTTCTCCCTGAAGCTGAAATGTGTGACCGTCGAAGACACGGCTGTGGATTCCTCTGCGAGAGTGATTACGTTTGGGAGAGTCATTGTTTGTGTCTGGGATTCGACCCCTGGGGCCGGTGATCCCTGGTCACCGTCTCCTCAG
>S833|IGHV1-69D*01|IGHD5-5*01|IGHJ3*02|50
CAGGTGCATCTGGTGCGGTCTGGGGCTGAGGTGAAGACGCCTGGGTCCTCGGTGAAGGTCTCCTGCAAGGCCTCTGGAGGAACCTTCAGAAGTCATGCTATCCGCCGAGTGCGACAGGCCCCGGGACATGGGCCTGAGTGGATGGGAGGGATCATCCCCATATTTGGTACAGCAATTCACGCACAGAAGTTCCAGGACAGAGTCACGAGTATCGCGGGCGAATCCATGAGGCCAGACTACATGGACCTGAGCAGCCTGAGATCTGAGGACAGGCCCAAGAATCACTGTGCGAGAGGTCGAGCCTCCTCCTGTGATCGCTGGGGTGTTCTTGACACCTGGGACCAAGGGGCAGTGGTCACCGTCGCTCCAG
>S834|IGHV1-2*01|IGHD4-17*01|IGHJ2*01|50
CAGGCGCAGGTGGTGCACACTGGGGCTGAACTGAGGAAGCCTGGGGCCTCAGTGGAGGTCTCCTACATGGCTGCTAGATACACTTCATCCGGCAACTACAGGCACTGGCTGCGACAGGCCCCTGGACGTGGGCTTGAGTGGAAGGGACGGATCAACCCTAACATTGGTGCCACAAGCTTTACACAGAAGTTTCAAGTCAGGGTCATCAATAGAAGGGACGCGTCCATCAGAGGAGCCTACATGGAACTGAGCAGACTGAGGTCTGACGACACGGTCGTGTGTAACTGTGCGAGAGCTCCGGCGGAGACCTGCTGGGACCTCGATCTCTGGGGCCGCGGAACCCTGGTCACTGTCTCCTCAG
>S835|IGHV6-1*02|IGHD1-20*01|IGHJ1*01|50
CAGGAACAGTTGCAGCCGTCAGGTCCGGGACTGATGAAGACCTCGCTGAACCCCTCACTCACTTGTGCCATCCCCGGGGACACTGTCTCCAGCAACAGTTTTGCCTGGAACCGAATCAGGCAATCCCCACCGAGGGGCCTTGACTGGCTGCGAAGGAAATACTACGGGTCCAAGTGCTGTAATGATTATGCAGGTTCCGTGAAATGTCGAATCAACATCAACCCGGACAGATCCAAGAAAAAGTTCTCCCTCCAGCTGAAGTCTGTAACTCCCGAGGACACGGCTGTGTATCACTGTGCAAGATTATGCCTACCTGAATACCTTCGGCAGTGGGGCCAGGTCACCCTACTCACCGTCTCCTCAG
>S836|IGHV1-18*01|IGHD2-21*02|IGHJ6*03|50
CAGGTTCAGCTTGTGCAGTCTGGAATTGAAGTGATGAAGCCGGGGGCCTCAGTGAAGGTCTCCTGCAAGGCTTCTGGTTACACCCTTACGACCTACGGGATCAGTTGGGTGCGACAGGCCCCTGGACAAGGACTCGAGGGGATGGAATGGATAATCGCTTGCTCTGCTCACACCAACTATGCACAGCAACTCCAGGGCATAGTCTCCTCGACCACAGACACATCGACAAGCACAGCCTACATGGAACTGATGAGCCTGAGATCCGACGACACGGCCGTGTCGTATTGTGCGAGGGGTGTACTTGTGGTGGTGACCTCAACGTACTATTACATGGGCGTCGGGGTCGAAGGGACCACGGTTACCGTCTCCTCA
>S837|IGHV1-3*01|IGHD4-17*01|IGHJ6*02|50
CAGGTCCAGGTTCTGCAGTCTGGGGCTGAGGTGAAGAGGCCTGGGGCCCCAGTGAAGGTTTCCTGCACGGCTTTTGGAAACTCCTTCACTCGCTCTGCTATGCGTTGGGAGCGCCAGGCCCCCGTACAGAGCCTTGAGTACATGAGATGGATCAACGTTGGCACTGCTAAAGCAAAACATTCACAGAAGTTCCAGGGCAGAATCGCCAATACCAGGGACACACCGGCGAGGACAGCCTACATGGAACTGAGCAGCCTGAGACTGGAGGACACGGCTATCTATTATTGTGCGAGAGACGCGGATGGTGACTATGGCGGCTCTGACTATTACTACTACGGTATGGACGTCTGGGGCCTGGGAACCACGGCCACGGTGTCCTCA
>S838|IGHV3-23D*01|IGHD1-7*01|IGHJ4*01|50
GAGATGCAGGTATTGGTGTCTGGGGGAGGCTGGGGTCAGCCTGGGGGGTCCCCGAGACTCTCCTGTGCAGTCTCCGGATTTGCCTTTATCAGCGATGGCATAGGCTGGGTCCGCCAGGCTCCAGGGAAGGGACTGAAGTGGGTCTCGGCTATTTCTGATGGTACTGGGAGTACTTACTACACAGACTCCGTGAAGGGCCACTTCACCATCGTCAGAGACAATTCCAAGAACAAACTGTCTCTGCAAATGACCAGCCTGAGAGTCGAAGACACGGCCACATATGACTGTGCGGCCAAAGGGTCCTTGCGCTACTTTGACTACTGGGGCCACGGGATACAGGTCACCGTTTCCTCAG
>S839|IGHV3-13*04|IGHD2-21*01|IGHJ5*01|50
GAGGTGCAGTTGGTGGAGTCTGGAAGAGGCTTGTTACAGCCCGTGGAGTCCCTGAGACCCGCTTGTGCAGCCTCGGAATTCACCCTCAGTCACTACGACCTGCACTGGGTCCGCCGAGATATAGGAACAAGTCTGGAATGGGTCTCAGCTATTCGTACTACAGGAGACATATGCTATCCAGGCTCAGTGAAGGGCCGATTCACCATACCCAGAGAACATGCCAAGAACTCCTTGTTTCTTGAAGTGGACAGCCTGCGAATCGGGGACACGACCGTCTATTCCTGTGCAAGAGATCAGAGTTCTGTTGGTGATTGCTATCTCGACTCCTGGGGCCAAGGAACACTGATCAGCGTCTCTTCAG
>S840|IGHV3-49*02|IGHD5-5*01|IGHJ5*02|50
GAGGCACAGATGGTGGAGTCAGGGGGAGTCTTGGCAGAGGCAGGGTCGTCCCTGAGACTCTCCTGGATAGTTTCTGCATTCACTGTTGGGTATGATCTGATGAGGTGGGTCCGCCAGCCTCCAGAGGAGGGACTGGAGTGGGTAGGCTTCGTCAGCAGGAAAGCTTACGGTGAGACATCAGATTACGCCGCATCTGTGAAAGGCAGATTCACCATCTTAAGAGATGATTCCAAAAGGATCGGCTATCTGCTAACGAGCAGCCTGAAGACCGAGGACACAGCCGTGTCGTACTTTATTAGAGACACTTCCGGCAGCTATCGTTGCCTAGGGTTCGACCCCTGGGGCCAGGGAACCCTGGTCGCCGTCTCCTCAG
>S841|IGHV2-70D*04|IGHD5-12*01|IGHJ3*01|50
CAGGTCACCTTGAAGGATTCTGGTCCTGCGCTGGTGCCACCCACACAGCCCCTCACACTGACCTTCTCCTTGTTTGGGTTGTCAGTCAGAACTGGTGGAATGCGTCTGACTTGGTTCCGTCAGACCCCAGGGAAGGCCCTGGAGTGGCTATCAAGCAGTGATTGGGGTGATGATAAGTTCCATAGAACATCTCCGAAGACCAGGTTCACCATGTCCACGGACGCCTCCTATAAGCTGGTGGTCCTTTCTGTGAACAACTTGGACCCAGTGGACACAGCCACGTGTTACCGTGCACGATTTCGACTGGATATAATGACTACTTCTGACGTCTGGGGCCAAGGGACAGTGGTCACCGTCTCTTTAG
>S842|IGHV1-24*01|IGHD1-26*01|IGHJ5*02|50
CAGGTCCAGGGGATATGGTCTGGGGCTGAGGTGAAGAACCTTGGGGCCTCAATGAAGGTCTCCTGGAAGCTTCCCGGAAACACCCTCAATGAATTATCCATGCTCTGGGCGCGAAAGTCTGCTGGAGGAGGGGTTGAGTCGATGGGAGGTTTTGATTCTGAAGATGGTGGAACAATCTGCGCACAGAAGTTTCAGGCCAGAATCACCATGACCGAGGCAACATCTTCAGACACAGCCTACATTGAGCTGAGGAGGCTGAGATCTGAGGACACGACCGTGTGTTTCTATGAATCTCCCCCCATAGTGGGAACTAGTCTATGGCGGCTCAGGTGGTTCGACCCCTGGGGCCAGGGAATCCGGGTCACGGTCTCCTCAG
>S843|IGHV3-74*03|IGHD6-6*01|IGHJ5*02|50
GAGGTGCAGCTGGTGGAGTCCGGGGGAGGTTTAATTAAGCCTGGGGGGTCCCTGAGACCCTCGTATGCAGCCTCTGGATTCACCTTCATTATCTCCGGGGTGCGGTGGGTCCGCCAAGCTCCAGGGCAGGGACTGGTGTGGGTCTCACATGGTAACAGTGACGGGACTAGCGCAACTCACGGGGACTCCGTGAAGGGCCGATTCACCATCTCCAGAGACAACGCCAAGAACACCCTTGATCTGAAAACGAACAGTCTGAAAGTCACGGACACGGCTGTTTCTTACTGTACAAGCGAGAAGAAGAGTGCCGACCTTAGAAGGTCGTCGCTTTGGGGACTGGTTTGGCCCCTGGGGCCAGGGAACCCTGGTCACCGTCTCCTCAG
>S844|IGHV6-1*01|IGHD2-15*01|IGHJ2*01|50
CAGATACAGCTGCAAATGTCAGGTCCAGGACTGGTGAAGCCCTCGAAGGCCCTCTCACTCACCTGTGCCATCTCGGGGGACAGTATCTCTAGCAACAGTGCTGTTTGGACCTGGATCAGGCTGTCCCCATCGAGAGGCCTTGATTGGCTGGGGAGGACATCTTACAGGTCCAAGTGGTGTAATCATGATGCAGTATCTGTGAGAAGTCGACGAACCATCAACCGGGACACATGCAAGAATCAGTTCTCCCTGAAGCTGAACTCTGTTAGTCTCGAGCACACGCCTACATATTGCTGTACCCTTTGCAGCGGTGGTAACTACTCCTCTCGAAGGTCCAGTGATCTCTGGGGCCGTGGGACCCTCGTCACTGTCTCCCCAG
>S845|IGHV2-70D*04|IGHD3-22*01|IGHJ6*02|50
CAGGTCACCTTGAAGGAGTCTGGTCCTGCGCTGGTGACAGCCACACAGACCGTCACACTGACTTGCGCCTTCACTGGGTCCTCACTCGGAACTAGTGGAATACGTGTGAGCTGGATCTGTCAGCCCCTAGGGAAGGCCCTGGAGTGGCCTGCACACATCGATAGGGATGCTGAGAAATTCAACAGCACATCTCTGAAGGCCAGGCTCACCATGTCTAAGGACACCTCCTTAGACCAGGTAGACCTTGGAATGACCAACATGGAGCCTGTGGACACAGTCACCTCTTTCTGTGCACGGACATTCTATGATAGAAATGGTTTTCACTACGCGACGCCCGATAACTTCAACTGCTACGCTATGGACGACTGGGGCCCAGGGACCACGGCCACCGTCGCCTCA
>S846|IGHV3-74*03|IGHD4-4*01|IGHJ3*02|50
GAGGTGCAACTGGTGGAGTCCGGAGAAGGCTTTGCTGAGCCTGGGGGGTTCCTGAGGCTCTCCCTTGCAGCCTCTGGATTCACCTTCAGTAGCTACTGCATGCACTGGTTACATCAAGCTCCAGGGGAGGGGCAGATGTGGGTCGCACGTATTAATAGTAATGGGAGTTGCACGCCGTACACGGACTCCGTGAAGGGCCGACTCACCTTCTCCAGAGACAACGCCAAGAACACGCGTTGTCTGCACATGAACGGTCTGCGAGGCGAGGACACGGCTGTCTATTCGCGCGAAGGAAAAAGAGTTCCTGCCTTTGATAGGTGGGGCCTTGGGACAATAGTCACCGTCTCTTCAG
>S847|IGHV4-31*05|IGHD6-13*01|IGHJ1*01|50
CAGGTGAGATTGAAAGAGTCGGGCCCAGGACTGGTGAAGCCTTCACAGACCCTGTCCCTCTCTTGCGCTGTCTCTGGTGGCCCCGTCAACAGTGGGGTTTACTACTCGATGTGGATCCGCCAGAACCGAGGAAAGGGCCTGGAGTGGATTGGGTACAGCTATCACAGCGGGAACACCTTCTACAACTCGTCCCTCAAGAGTCGAGTTATCATGTCAGTAGAAACGACTAGGAAGGATCTCTCCCTGCATGTGAACTCTGTGACCGCGGACGCGGCCCTGAATTATTGTGCGTGTCAGGGAGCGGAAGCTGGTAGTAGGGGGGAATACTCCCGGAACTGGGGCCAGGTCGCCCTGGTCACCGTCTCCTCAG
>S848|IGHV3-48*01|IGHD7-27*01|IGHJ3*01|50
GAAGTGCAGTTGGTGGAGTCTGGGAGACCCTGGATACAGCCTGGGGGGTCCCTGAGACTCTCCTCTGCAGCCTTTGGATCCACTTTCACGAGCTGTAGTATGACTTGGGTCCGCCAGGCTCCAGAGAAGGGGCCGGGGTGGATTTCAGACCCTAGTAGTAGTAGGAGTAACATATATTACGCAGACTCTGCGAAGGGCCAGTTCATCATCTCCAGAGACAATGCCCAGATTTCACTGTATTTGCAAGTGATTAGCCTGAGAGCCGAGGACACGGCTGAGTCTTCCTGTGCGAGAGATAGTAACTCGAGAGGCCATGAAGTTTTTGAAGTCTGGGACCAAGGGACAATGGTCCCCGTCTGTTCAG
>S849|IGHV4-38-2*02|IGHD1-7*01|IGHJ5*02|50
CAGGTGCTACTCCAGGAGTTGGGCCCAAGACTGCTAAGGCCTTTGGAGACCCTGTCCCTCTCCTGCACGGTCTCCGGTTCCTCCATCAGCAGTGGTCATTCCTGGGACTGCATCCGGCAGACCCCAGGGATGGGGCTGGAGTGGACTGAGAGTGTCTATCGTAAGGGGAGAACCTACTACAACCCCTCTCTCAAGCGTCGAGTCACCTTTTCAGTGGACACGTCCACGACTCAGTTGTCCCTGAACCTGGGTTATGTGACCGCCACAGACACGGCCGTTTTGTACTGTGCGAGAGAAAAGGCGGGCGAACTAGAAATGAGGTCCGACCCCTGGGGCCAGGGAACCCTGGTCACCGTCTCCTCAG
>S850|IGHV2-70*10|IGHD3-3*02|IGHJ3*01|50
CAGGTCACCTTGAAGGAGTCTGGTCCTGCACTGGAGAGCCCCACCCAGACACTCACACTGATCTGCACCTTCTCTAGGTTCTCACTCGGAACTAGTGGAATGCGTGTGGGTTGGAGCCGTCAGTCCCCAGGGAAGGCCCTGGAGGAGATTGCACGCATTGATTGGCATCATGATAAATACTATGGAACATCTCTGAACACCAGGCTCACCAACTCCAAGGATTGCTACCAAAACGAGGCGATACTTATAGTGACTAGAAAGGACCCTGGGGACACAGCCACATATTATTGTGCACGCATAGGATTGTTAGGATTTTTGGATTGGTCAGTTGATGTCGGGGGCCAAGGGGCAATAGTCACCGTCTCTTCAG
>S851|IGHV4-28*05|IGHD3-10*01|IGHJ6*01|50
CAGGTGCAGTTGCAGGGGTCGGACCCAGGACTGGTGAAGTCTTCGGACGCCCTGTCACTCTCCTGCGCTGTCTCTCATTACTCCATCAGCACTATCAATTGGTGGGGCCGTATCCGGCAGTCCCCAGGGAAGGGAGTAGAGTGGATTGGTTACATCTATTTCGGTGGAACGATCTACTACAATCTGTCCCTCAAGAGTCGAGCCACCATGTCACTAGACACGTCCAAGAACCAGTTCTCTCTGAATGTGAACTATGTGACCGCCGTGGACACGGCAGTGAAATACTGTGCGAGAAATCGGCTCTTTGTGGTTATTATGCTCCGGGGAGTTGCTACAGACATGTATTACTACGATACGGACGTCTGGGGTCAAGGGACCACGGTCACCGTCTCCTCAG
>S852|IGHV1-8*02|IGHD6-6*01|IGHJ3*02|50
CAGGTGCAGCTGGTGCAGTCTGGGGCTGCGGTGAAGAAGCCGGGGGCCTCAATGAAGGTCTTCTGCACGGCTTCTGGATACCCCTGCACCAGCTACGATACCAACTGCCTGCGACCGGCCATTAGACCAGGGCGCGAGTGGATGGCATGGATGAACCCTGACTGTGGTAAGACAGGCTATAGACAGAAGTTGCACTTCAGAGTCACCATGACTGGGAACGCCTCCAGAAGAACAGCGTACACGGAAATGGGTAGCCTGAGAGGTGAGGACACGACCTTGCATCACTATGCGAGAGGGAGTATGGCTTATCGTTTTGATATCTGGGGCCATGGGACAAGGGTCACCCTGTCTTCAG
>S853|IGHV3-43*01|IGHD6-25*01|IGHJ4*01|50
GAAGTGCAGCTGGTGGAGTCTGGTGAAGTCGTGGCAAGGCCTGGGGGGTCCGTGGGACTCTACTCTGCAGGCTCTGGATTCACCCTTGATGATCATATCACACACTGGGTCCGCCAAGCTCCGGGGAAGGGGCTGGAGTGGGTCTCTCTTAGTAGTTGGGAGAGTGTCAACATGTGCTATACAGACTCGGTGCCGGGCCGATTCACCATCCCCAGAGACTACAGCAAAGACTCCCATTGTCTGGAAGTGATCAGTCTGAGAACTGAGGGCACCGCCTTGTTTTACTGTGCAAGAGATACAAGGGATCTCACAGCGGGCCGGTGGGGCCAAGGAACCCTGGTCACCGTCTTCTCAG
>S854|IGHV3-74*01|IGHD3-22*01|IGHJ1*01|50
GAGGTGCGACTGGTGGAGTCCGGGGGAGACTTAGATCAGCCGGGGGGGTCCCTAAGACTCTCCTGTGCAGCCGCTGTATTCACGTTAAACAGCCTCTGGATGGTCTGGGTCCGCCAAGCTTCAGGGAAGGGGCTGGTGTGGGCCTCGCTTATTGATAGTGATGGGATTAACACAAGTTACGCGGACTCCCTGAAGGGCCAATTCACCTACTCCAGAGGCAACGTCCACAACACGCTGGATCTGCAAATAAACGGTCTAAGAGCCGAGGACACGGGTGTTTTTTACTTTGCCAGAGAAGTATACATTGCTATGATAGTAGTGGTATACTTCCACCACTGGGGCCAGGGAATCTTGGTCGGCGTCTCCTCAG
>S855|IGHV4-34*09|IGHD5-5*01|IGHJ5*02|50
CAGGTCCAGAGACAGGAGTCGGGCCCAGGACTGATGAAGCCTTCACAGACCCTGTCCCTCACCTGCGCTGTGTCTGGTCGGGCGTTCAGTGGTTACTACGGGAGCTGGATCCGCCAGTCCCCAGGGAAGGGACTGGACTGGATTGGGAAAGTCCTTCGTAGTGGAGAAATCAACTACAACACGTCCCTCAAGAGTCGCGTTACCATTTCATCAGACACGTCTCAGAAGCAGTTCTCCCTAAAGGTGAACTCTCTGACTGTCGCGGACACGGCCGTCTTTTCCTGTGAGAGAGAGCTCCCTGCCGTGGACACAGGGACGGTCTGGTTCGACTCCTCGGGCCAGGGAACCCGGGTCAGTGTTTCCTCAG
>S856|IGHV3-21*03|IGHD2-8*01|IGHJ2*01|50
GAGAAGCAGCTGGTGGAGCCTGGGAGCGGCCACGTCAAGCCTGGGGGGTCCCTGAGACTCTTCTGTGCAGCGTCTGGATTAATCTTAAGTAATTATAGCATCAACTGGGTCCGCCAGACTCCAGGGAAGGGGCTGGAGTGGGTCTCATCCATCAGTAGTAGTGGTACATACATATATCACGCAGACTCAGTGCAGGGCCGACTCGCCATCTCCAGCGACAACACCAAGAACTTACTGTATGTGGAAATCAACAGCCTGAGAGCCGAGGAGTCAGCTGTGAGTCATTGTGCGAGAGGCGAAGGATATTGTATTATTGATCTATGCCATATCTGGTGCTTGGATCGCTGGGGCAGTGAAACCCTGGTCACTGTCTCTTCAG
>S857|IGHV1-45*01|IGHD1-1*01|IGHJ5*01|50
CAGATGCAGTTGGTGCAGTGTGGGGCTGTGGTGAGGAAGACGGAGTCCCCAGTAAAGGTTTCCTCCGAGGCTTCCGCATACACTTTCACTTACCGCTACTTTCACTGGGTGCGACAGGCCCCCAGACAAACGCTTGATTGGAGGGGATGGATCACGCCTTTCATTGGTGACACCACCCATGCACAGAATTTCCAGGACAGAGGCGCCGTTAGTAGGGACAGGAACATGAGCACAGCCTACATTGAGCTGATAAGCCTAAGATGTGAGGACACAGCCATGATTTGCTCTGCAAGACACAGAGATCAAACCTGGTTTGTCTCCTGGGGCCAAGGAACACTGGGAACCGTCTCCTCAG
>S858|IGHV3-30*16|IGHD4-17*01|IGHJ6*03|50
CAGGGGCGGCTGGTGGAGTCTGGGGGAGGCGTGGTCCAGTCTGGGAGGTCCCTGAGACTCTCCTGTACAGCCTCTGGAATAACCCTCAATAGCTTTGCTATCCACTGGGTCCGCCGAGCCCCAGGCAGGGGGCTAGAGTGGGCGGCAATTATATCAAATGATGGAGATAGTAAATATGACGCAGACTCCCGGGAGGGCCGCCTCACCGTCTCCAGGGACAAATCCAAGAAGAAACCCTATCTGCAAATGAAGAGCCTGAGATCTGAAGACATGACTGTATACGGCTGTGCGAGTGAGGCAGATCATTACTACTACCACTACATAGACGTCTGGGACAAAGGGACCACAGTCACCGTCTCCTCA
>S859|IGHV3-64*05|IGHD6-19*01|IGHJ2*01|50
GAGGTGCAGGTGGTGGAGTCTGGGAGAGGCCTGGTCCAGCCTGGGGAGTCCCAGAGACTCCCATGGTCCGCCTCTGGATTCTACTTCAGTAGCTGTGCTTTTCACTGGGTCCGCCAGGCTCCAGTGAAGAGACTGGATTGTTCTTCAATTATTAGGAGGCATGGGGTCACCACATACTCCGCAGACTCAGTAAAGGGCAGATTCACCATCTCCAGAGACAACTCCAAGAACACGGTGCGTGTTCAAGTGAGAACTCCTAGAACTGAGGAAAAGGCTGTCTTTCACTGTTTGAAATGTCGCGATCTGTGGGGCCGTGGAACCCTGGTCAGTGTCTCCTCAG
>S860|IGHV3-20*01|IGHD2-2*02|IGHJ5*01|50
GAAGTGCAGATGGTGGCGTCTGGGGGAGGTGTGGAAGGGCCTGGAGGGTCCCTAAGACTCTCCTGTGCAGCCTCTGGATTCACCTTTGATGCTTATGGCAGGAGCTGGGTCCGCCTAGCTCCAAGGAAGGGACTGACTCGGGCCTCTAATTTTAATTGGAATGGTGGTAGCGCGGGTTTTCTAAACTCTGCGAAGGGCCGATTCACCATCTCCAGAGACGACGCCAAGAATTCCCTACGTGTGCAAATGAATAGTCTGAGATCCGAGGGCCCGACCCTATATGACTGTGCGAGACTTTATACAGTGGTACCGGGTGCTATCTCCCGGGGCCACGGAACCCTGGTCACCGTCTCCTCAG
>S861|IGHV1-69D*01|IGHD5-12*01|IGHJ1*01|50
CAGGTGCATCTCGTGCTATCTGGGGCTGAGGTGAAGAGGCTTGGTTACTCGTTGAACGGCTCCTGCACCCCTTCTGGAGGAACCTGCAGCAGCTATGCTAGTAGCTGGGTGCGACAGGCCCCGGGACCAGGGCTTGAGTGGATGGGAGAGATGATCCCTATCTTTGAAACAACAAATTACACACAGAAGTTTCAGGGCAGAGTCACAATTACCGCGGATACATCCGCGAGAACAGCCTACATAGACCTGAGCAGCCTTAGATCTGGGGTCACGGCCCTGTCTTCCAGTGCGAGAGAGACTGGATATAGTGTCAACGATTACGCTGAATACTTCCAACACAGGGGCCAGGTCACCCCGGTCACCGTCTCCTCAG
>S862|IGHV4-38-2*02|IGHD7-27*01|IGHJ4*01|50
CATGTGCAGATCCAGGAGTCGGGCCCAAGACTGGCGAAGCCTTCGGGAAACCTGTCCCTCACCTGCGCTGTCTCTGGTTACTCCGTCAGCCGTGGTTACTACTGGGCCTGGATCCGGATGACCCCAGGGAAGGGGCTGGAGTGGATTGAGAGTCTCTTTCATATTGGTAGAACCCACTACATCCCGCCACACCAGAGTCGAGTCACCATATCAGTTGCCACGTCCAAGAACCAGTCCTCCCTGAAGCTGAACTCTGTGACCGCCGAAGACTCGGCCGTGTATGATTGCGCGAGAGAATGGCAGCTGACTGGGGACGATGTAGACTTCCTTGACTGTTGGGGCCAACTAACCCTGGTCACCGTCTCCTCAG
>S863|IGHV3-72*01|IGHD2-2*03|IGHJ5*01|50
GAGCTGCAGCTGGTGGAGTCTGGGGGAGGCTTGGTCCAGCCTGGAGGGTCCCTGAGACTGTCCTGTGCAGCCTTTGGATTTACCTTCCGTGGCCACCAGATGGACTGGGTCCGCCAGACTCCAGAAAAGGGGCTGGAGTGGATTGGCCGTACGAGAAACAAAGGTGACAGTTACACCACAGATGACGCCGCGCCGGCGAAAGGCAGATTCACCATCTTAAGAGATGATTTAGAGAACTCGACCCATCGACTAATGAACAGCCTGAAAACCGAGGAAACGGCCGGATACCACTGTGCTAGAGAGGTGCTGGTTGGGTATTTTAGTGATACCACCTCTTATCCAAGTTTCGACTCCTGGGGCCAAGTATCCCTGGTCACCGTCTCCTTAG
>S864|IGHV3-23D*01|IGHD1-26*01|IGHJ5*01|50
GAAGTGCAGCTCTTGGAGTCGGGGGGAGGGTTGACACAGCCTGGGGGGTCCCTGAGACTCTCTTGTGCAGTCTCTGGATTCACTTTTAGCAGGTATGCCATGGGCTGGGTCCGCCAGACTCCAGGGAAGGGGCTGCAGTGGGTCTCACCTTTTAACGATAGTGGTGATAGCACTTACGGCGCAGACTCCGTGAAGGGCCGGTTCACCGTCTCCAGAGACCATTCCAAGAACACACAATATCAACAAGTGAACAGCCTCCGAGGCGCGAACGCGGCCGAATGTTACCGTGCGACAGACGGGAACAGTAGAAGCGACAGATTCGACTCCCGGGGCCAGGGAATCCGGGTCACCGTCTCCTCAG
>S865|IGHV3-20*01|IGHD5-5*01|IGHJ6*02|50
GAAGTGCAGTTGGTGGAGTCTGGGGAACGTGTGGTATGGCCTGGGGGGTCCCTGAGACTCTCCTGTGCAGTCGGTGGATTCACCTCTGAAGGCGATGGAACGACCTGGGTCCGCCAAGCTCCAGGGAAGGGGCTGCAGTGGGTCTCTGATATTAAGTGGGACGGTGCTAACAGAAATTATGCAGACTCTGTGAAGGGCCGATTCCCTAGCTCCAGAGACAACACCAAGAACTCCCTGTGTCTCCAAATGGAGAGTCTGAGAGCCGAGGCCACGAACTTGTATCACGGTGCGAGAGAATTGCCTGGCTGTTATTGCTATTACTACGGCACAGATGTCTGGGGCCAAGAGACAACGGTCATCGTCTCCTCA
>S866|IGHV3-9*03|IGHD3-3*01|IGHJ6*02|50
GAAGTGCAGGTGATGGAGTCTGGGGGGGACCTGTTACAGGCTGGCAGGTCCCTGAGGCTCTCCTCCGCAGCCGCTGGACTCACCTTTGATGATTATGCCATGCACTGGGTCCGGCAGGCCCGAGGGAACGACCTGGAGTGGGGTTTAGGCAGTAGTTGGGAAAGTGGGAGAATAGGCTATGCGGACTCTGTGAAGGGCCGATTAACCATCTCCAGAGACAACGCCAAGAACTCCCTGTATCCACAAATGAACATTCTGAGAGTTGAAGACATGGCCATGTTTAACTGTGCAAAAAATTTCAGTGACCAATTTTGGACTGGTCATTATGATTACCACTGCTTCTATGGTATGGGCATCTGGGGCCAGGGGACCACGGTCACCGTCTCCGCA
>S867|IGHV3-30-3*01|IGHD6-13*01|IGHJ1*01|50
CAGGTGCAGCTGCTGGGATCTGGGGAAGGCGTGGTCCAGCCTGGGAGGTCCCTCAGACTCTCCTGTGCAGCCTCTGCACTCACCTTGAGTGTCTATGCTATGTACTGGTTTCGCCAGGCTGCAGGCACGGGGCTTGAGTGGGAGGCAGTTAAGTCATTTGACGGGACTAACAAATACTACCCAGACTCCGTGAAGGGCCGAGTTTCCATCTCCAGAGACAAGTCCAAGAACACGTTATATCTGCACCTGAGTAGCCTGAGAACTCAGGACACGGCTGTGAATTACTGTGCCAGAGCGGGTCGTATCAGAAGCTCGTGCACTGAATACGTCCAGCTCTGGGGCCAGGGCACCCTGGTCACCGTCTCCTCAG
>S868|IGHV3-33*05|IGHD2-2*03|IGHJ6*04|50
CAGGTGCAGCTGGTGACGTCAGGGGGAGGCGCGGTCCAGCCTGAGAGGTCCCTGAGACTCTCCTGTGCGGTGTCTGGATGCACCTTGAGGAGTTATGGCAGGCACTGGGTCCGCCAGGCCCCAGGCCCGGAACTGGCGCGGGTGGCACTAATATCATATGATGGAATTAGTACATACTCTGCAGACTCAGTCAAGGGCCGATTCACCTTCTCTAGAGACAAGCCCAAGAACACTCTGTATCTGCAATTGAACAGCCTGAGAACCGAGGACGCGGCTGTGAATTACTGTGCGAGAGACCTGGACATTTTCCTAGTACCAGTTATTATGGACTACTTTTACTACGATTTGGTCGTCTGGGACACAGGGACCACGGTCACCGTCTCCTCAG
>S869|IGHV3-33*01|IGHD6-6*01|IGHJ6*04|50
CAGGTGCAGGTGGTGGAGTCTGGGGGAGGAGTGGTCCAGCCTGGGAGGTCCCTGGGACTCGTCTGTGCAGAATCTGGATTCACCTTCTGTGGCTATGGCATGAACTGGGTCCGCCAGCCTCACGGCCAGGGGCTGGGGTGCGTGACAGTCCTAGGGAACGATAGAAGGAATAAGTATTCTATAGACTCCGTGAAGGGCCGATCCACCATCCCCAGAGACAATGCCAAGAACACGCTGAATCTGAAAATGACCAGCCTGAGAGCCGAGGAAACGGCTGTGTTTTACTGTGCGAGAAGAGTGCCCCCGTCGGAACTAGGAACTCGTCCCTATTCCGGGTTCGACGTCTGGGGCAAAGGGACCACGGTCACCGTCTCCTCAG
>S870|IGHV3-66*01|IGHD3-16*01|IGHJ6*01|50
GAGTTACAGATGGGGGATTCTGTGGGAGGCTTGGTCCAGCCTGGGGGGTCCCTGAGACTCTCCTGTGCAGACTCTGGATTCACCGTCAGCAGGTACTACAGGAGCTGGGTCCGCCAGGCTCCAGGGAAGGGGCTGGAGTGGGTCTCAGTTACTTCTTACAGTGATAACACGTACTTGGCAGACTCCGTGAAGGCCAGATTGAACATCTCCAGGGAGAATTCCAAGAATACGTTGTATGATCAAATGAACAGCCTGAAAGCCGAGAACACGACTGTCTATTACTGTGCGAGAAATACCAGGTACTATAATTACGTTTGGGTGAGTTGTGCTTACACGTCGCATTACTGTTACTACTACGTTGTGGACGTCTGGGGTCAAGGAATCACGGTCACCGTCCCCTCAG
>S871|IGHV1-58*01|IGHD2-8*01|IGHJ1*01|50
CAAATGCATGTGGTGCAGTCTGGGCCTGACGTGAAGAAGTCTCGTACCTCACTGAAGGTCTCCTGTAAGGCTTCCGGATTCCCCCTTACTAGCTCTGCTCTGCAGTGGGTGCGACCGACTCGTGGAGAACGCCTTGAGTGGATAGGCTGGATCGTCATTGCCAGTAGTGACACAAAGAACGCACGAAGATTGCAGGAAGGAGTCACCATTACCAGGGACATGTCCGCAAGAACAGCCTGCATGGCACTGAACAGCCTGAGACCCGAGGATACGGCCGGATGTTTCTGTGCTGCAGAGGATCTTCTACTAATGGTGTATTCTGAACAGCACTGGGACGAGGTCACCCTGGTCATCGTCTCCTCAG
>S872|IGHV3-23D*01|IGHD4-4*01|IGHJ5*02|50
GAGGTGCAGTTATTGGAGTCTGGGGGAGGCTTGCTACAATCTGGGGGGTCCCTAAGAGTCTTCTCTACAACCTCTGGATTCACCTTTAGAACCTCTGCCATGAACTTGGTCCGCCAGGCACCAGGGAAGGGCCTGGCATGGAACTCAACTTTCTGTGGAAGTGGAGGGAGCACATACTATGCAGACTCTGGGAAGGGCCGGTTCACCATCTCCAGAGACAGTTCCGAGAACACACTGGATCGACAAATGAACAGCCTGACAGCCGGAGACAGGCCCCTTTCCTACTGTGCGAGAGATCTAGCCAACTGGTTCGACCCCTGGGGCCAGGAAAACCTGGTCACCGTCTCCTCAG
>S873|IGHV1-58*01|IGHD3-3*01|IGHJ5*01|50
CAAACCCAGATTGTGCTGTCTGGGCCCGAGGTGAAGAAGCCTGAGACCTCACTGAAGGTCTCCTGCAAGACATCGGGATTCACCTTTACGAGACCTGCTGTGCAGTGGGTGCGGCAGACTCGTGGACACTGTCTTGATTGGATAGGATGGATCGTCGTTGGCAGTACTAAGACAAAGTCCGCACGGAAATTCCTGGCAAGAGTCACCATTACCAGGGACATGTCCACAACGACAGCCCACACGGAAGCGAGAAGTCTGAGATCCGAGGACACGGCCGTTTATTGCTGTGCCGCAGTGGACCGTCCGCGAATTACGACTTTTGGAGTGGTTATTATACTCTGCACTCCTCTGAATTGGTTTGACTCGTGGGGCCAAGAAGCCCGGGTCACCGTCTCCTCAG
>S874|IGHV1-24*01|IGHD3-22*01|IGHJ6*03|50
CAGGTCCTGTTGACACAGTCTGGGGCTGAGGTGAAGATGCCTGGGGCCTCCGTGAAGGTCTCCTGGAAGGTTTCCCCATACACCCTCAGTTACTTATCCATCAACTGGGTGCGACACTATCCTGGAAAAGGCCTTGAGGGGAAGGGAGATTTTCATCCCAAAGATGGTGAAACAATCTACGCACAGAACTTCCAGGACAGAGTCACCAAGATCGAGGACACATTTTCAGACACAGCCTACATGGAACTGAGCAGCCTGATACCTCAGGACACGGCCGTGTTTTTGTGTGGAACAGACCTACGATATTCCTGTGGTAGTCGTGGTTATTACTACCACATCTACTATTGCATGGACGTCTGGGTCAAGGCGACCACGGTCACCGTCTCTTCA
>S875|IGHV3-9*02|IGHD5-18*01|IGHJ2*01|50
GAAGTCCAGCCGGTGGATTTTGGGGGAGCCTTGGTACAGCCTGGCAGGTGCCTAAGACTCTCCTTTGCAGCCTCTCGCTTCATCCCTTCTAATGATCCCACGCACTGGGTCCGGCAGGCTCCAGAGAAGGGCCTGGAGTGGGTCTCAGAGATTAGTTGGACAGGTGGAAGGATAGGCTATGTGGACTGTGTGAAGGGCCGACTCACTACCTCCAGAGAAATCGCCAAGAATTCCCTGTATGTGCAAATGAACGGTCTGAGAGTTGACGACACGGCCTTGTATTATTGTGAAAGAAATTCGAGGTGCAAAGTGAATACAGGAATGGTTGCCTGGTACTTCGATGTCTGGGGCCGTGGCACCCTGGTCACTGCCTCCTCAG
>S876|IGHV4-30-2*05|IGHD2-15*01|IGHJ5*01|50
CAGTTACAGCTACAGGAGTCCGGCTCAGGCCTGGTGAAGCCTTCACAGGCCTTGTCCCTCACCTGCGCTGTCTCTGGTGCCTCCATCAGCCGTGATGCTCTCTCCTGGAAGTGGATCCGGCAGCCACCAGGAGAGGGCCTGGAGTGGATTGGGTACGTCACTCATAGTGGGAGGACCTTTTACACTCCGTCCTTCAAGAGTCGAGTTTCCATATCAGTAAACACGTCCAAGAACCTGCTCTCCCTGGAGGTGACCTTTGTGACTGCCAAAGGCACGGCCGATTACTACTGGGCCAGAGATACCAGAGGATTTCGTAGTGGTGGAACTGACAATTGGTTCGACTTTTGGGGCCACGGAACCCTGGTCACCGTCTCCTCAG
>S877|IGHV3-53*03|IGHD2-15*01|IGHJ2*01|50
GAGGTAAAGGAGGTGGAGTCTGGAGGAGACTTGATCCAGCCTGGGGGGTCCCTGAGACCCTCCTGTGCAGCCTCTGGGTTCACCGGCGGTAGCAAAAACATGAGCTGCGTCCGCCGTCCTCCAGGGAAGAGGCTGGATTGGGTCTCAGTTTTTTCTGACGGTGGAAGAACATACCACGCAGACCCCGCGGAGGGCCGATTTTGCATCGGCAGAGACAATTCCAAGAACACGCTATGTCGACACATCAAAAGCCTGAGAGTCGAGGACAAGGCCGGGTCTAACTGTGCTAGTGAAATGAAGGATATTGTAGTGGTGGTAGATCCTAACTTCGATCTCAGGGGCCGTGTCACCCTGGTCATTGTCTCCACAG
>S878|IGHV3-21*01|IGHD5-18*01|IGHJ5*01|50
GAGGTGCAACTGGTGGGGTCTGGGGGAGGCCTGGTCAAGCCTGGGGGGTCCCTGAGACTCTCCTGTGCAGCCTCTGATTTCGCCTTCAGTAGCTGCAGAATACACTGGGTCCGCCAGACTCCACGGAAGGGGCTGGAGTGGGCCCCGCCCGTTGATGGCAGTGGCAGGCTCATATACAATGCAGACTCAGTGAAGGGTCTATTCACCAGCTCCAGAGACAACGCCAAGAACACACTATATCTGCAAATGAACAGCCTGAGAGTCGACGACACGGCTCCGGATTCCTGTGCGCGAGCCACGGAGACAGGTGTGGCGACGTCGTGGTCCTGGGAGAGCGACTCCTGGGGCCACGGAACCCTAGCCTCCGTCTCCTCAG
>S879|IGHV3-49*01|IGHD3-10*01|IGHJ1*01|50
GAGGTGCAGGTGATGGAGTCTGGGGGAGACTTGCTACCGTCAGGTCTGTCCCTGAGGCTCTCCTGCAGAGCTCTTGGATTCACCTTTGGTGACTTTGTTATAAACTGGTGCCGTCGGGCTCCAGGGAAGGGGCTGGAGTGGATTTGTGTCATTAGAAGCAAAGTTTATGGTGGGACAGCAGAATGCACCGTGTCTGTGAAAGGCAGATTCACCATCTCAAGAGGTGGTCCCAGAAGCATCGCCAATCTGAAAATGGTCAGCCTGAAAGCCGAGGACACAGCCGGTTATTACTGGACTAGAGAACACTCTGGTTGGGGTCACTGGGGCCAGGACTCCCTCTTTACCGTCTCCTCAG
>S880|IGHV1-3*02|IGHD6-19*01|IGHJ6*02|50
CAGGTTCAGCTGATGCTGTCTGGGGCTGAGGTGAAGACCACTGGGGCCTCGCTGAAGGTGTCCTGCAAGACTTCTGGATACACCTTCACTAGCTCTGCTATGCAGTGGCTGCGCCAGGCCCCCGGACAGCGACTTGTGTGGATGGAATGGAGAAGTCCGGGCTATGCTATCACAAAATACTCACATGAGTTCCCGGGCAGAGCCACCATTACGAGGGACACATCCGCGAGTACAGCCTACATTGACCTGAACAGCCTGAAATGTGAAGACTTGGCTATGTCGTACTGTGAGGTGTTAGAAGTGGTTGATGCGCGCTTCTATTTCGGTATGGACGTCTGGGGCCAAGGGACCACGGTCACCGTCTCCTCA
>S881|IGHV3-33*06|IGHD7-27*01|IGHJ5*01|50
CAGGTGCAACTGGAGGAGTCTGGGAGAAGAGAGGTCCACCCTGGGAGGTCCCTGAGACTCTCCTGTGCAGGGCCTGGGTTCACCTTCAGCGGTAATGGCATGCACTGGGTCCGGCAGGCTCCAGGCACGGGACTGGGGTGGGTGGCAGTTATGTGCTGTGATGGAAATATCAAATACTATACAGACTCCGAGAAGGGCCGAGTCACCATCTCCAGAGACCATTTCAGGAGAACGCTCTATGTGATAATGAATAGCCTGAAAGTCGAGGGATCGGCTGTCTATTCCTGTGCGAAGGTGGGAGGTGACCACGGGTTCGACTCCTGGGGCCAAGGAACCCTGGTCATCATCCCCTCAG
>S882|IGHV3-30*11|IGHD3-16*02|IGHJ6*03|50
CAGGTGCAGGTGATGGAGTCTGGGGGAGGCGTGGTCCGTCCTGGGAGGTCCCTGAGACTCTCCTGTGCAAAGTCGGGATTACCCTTCAGTAGTTATGCTATGGACTGGGTCCGCCAGGCCCCAGGCAAGGAACTAGAGTGGGCAGCAGTTCTATCATATGATGGAACTACTAACTGCCACGCAGACTCCGTGAAGGGGCGACTCACCATCTCCAGAGACCATTCCAAGAACATGCTGTTTTTACAAATGAAAAGCCTGAGAACTGAGGACACGGCTGTATATCGTCGTGCGAGAGAGCACAATGATTACGTTTGGGGGAGTTGTCGTTATAACGCCGACCACTGTTACTACTGCTACCACTACATGGACACCTTGGTCAAAGGGACCACGGTCACCGTCTCTTCA
>S883|IGHV3-21*04|IGHD2-2*03|IGHJ3*02|50
GACGTGCAGCTGGTGGGGTGTGGGAGAGGCCTCTCCAAGCCTGGGGGGTCCCTGAGACTCTCTTGTGCAGCCTCTGGATTCGCCTTCACTAGCTCTAACATGAACTGGGTCCGCCAGGCTCCAGGGAAGGGGCTGGAGGGGGTCTCATCCAATACTAGTCGAAGTTGTTACATATTACACACAGACTCAGTGAAGGGCCGACTCACCACCTCCAGAGACGACGCCAAGAACTCACTCTGTCTGCATATGAACAGCCTGAGAGCCGGGGACACGGCCGTGTTCTACTGTGCGGGAGCAGACGGTCATTGTAGAAGTATCAGCTACTATGTCATCTCCTTTGATCTTTGGGGCCAGGGGACCATGGTCACCGTCTGTTTAG
>S884|IGHV3-43D*01|IGHD2-2*02|IGHJ4*03|50
GAAGGGCAATTGGTGGAGTCTGGGAGAGTCGTGCTACAGCCTGGGGGGTCCCTCAGACTCTCCTATGCAGCCTCTGGATACACCTTTGATCATTATGCCGTGCACTGGGTCCGTCTTCTTCCGGGGAAGTGTCTGGAGTGGGTCTCTCTCATTAGTTGGGATGGAGATAGAACCGACTATGCAGACTCTGTGAAGGGTCGATTAACCATCTCCAGAGACAACTGCAACAACTCCCTGTCTTTAAAATTGATCAGTCTTAGAGGTGAGAACACAGCCTTTTATCACTGTGAAAAAGACGTTATTGTCGGCCAACCAACTGCAGATTGGACCACTGGGGCCGTGGGACCCTGGTCACCGTCTCTTCAG
>S885|IGHV5-51*02|IGHD3-10*01|IGHJ4*01|50
GAGGTGCAGATGCTGCAGTCTGGAGTAGAGATGAAGAAGCCCGGAGAGTCTCTGACGATATCCTGCAGGGGTTCTGGATTCAGCTTTAGTAGCTACTGGAGCGACTGGGTGCGCCAGAAGCCCGGGAAAGGCTTGGAGTGGAAGGCGACCCTCTATCCTGGTGAGTCTTATACCAGATCCAGCCCCTCCTTCGAAGGCCAGGTCACCATCTCTGCCGACAAGTCCACTTGCACCGCCTACCTGGAATGGAGCAGCCTGAAGGCCTCGGACACCGTCAGTTACTTTTGGGCGAGACTTGAATACTCCTATGGTTCGGCGAGTCATCATAATGACCGTCGGGGCCATGGAACCCTGGTCACCGTCTCCTCAG
>S886|IGHV2-26*01|IGHD6-6*01|IGHJ3*02|50
CAGGTCCCCTTGAAGGAGTCACGTCCTGTGCAGGTGAAACCGACAGAGACCCTCACCCTGGCCTGGATCGTCTCTGGGTTGTCACTCAGAAATGCTAGAATGGGTGTGTGCTGGATCCGTCAGCCCCCAGGGAAGGCCCTGGATTGGCTTGCACACACTTTTTCGAGTGACGAAAACTCCTGCAGCACACCTCAGAAGAGCAGCCTCACCACCTCCACGGACACCTCCAACAGCCAGATGGTCCTTTCTTTGACGAAAAGGGACCCTGCGTACACAGCCACATCTTACTGTGCACCTATGCTGGTTGGGAAGGTCACCCCACCTCGATGTCATGCGTTTCACACCTGGAACCACGGGACATGGGTCATCGTCTCTTCAG
>S887|IGHV3-33*04|IGHD3-16*01|IGHJ4*01|50
CAGCCACATCTGGTGGAGTCTTGGAGAGGCGTGCTCCAGCCTGGGAGGTCCCTGAGACTCTCCTGTGCATCGTCTGAATTCACCTTCACTAATTACGGCATGTACTGGGTCCGACAGGCTCCAGGGACGGGGCTAGAGTGGTTGACACTTACATGGTCTGACGGAACTAAAAAATACTACGCGGACTCCGTGAAGGGCCCATTCACCATCTCCAGAGACAATTCCAAGAAGAAGATGTATATACAAATGAATAGCCTGCGAGGCCAGGAGACGCCTGTCTATTACTGTCCAAGAGAGACGGGATTTAGTTTGGGGGAGTTATCCGAGTTGCACTCATGGGTTATTGGGGCCAAGGAAGCCTGGTCACCGTCTTGTCAG
>S888|IGHV3-9*03|IGHD4-4*01|IGHJ5*02|50
GAAGTACAGGTGCTGGAGTCAGGGGGAGCCTTGGTACAGCCTGGCAGATTCCTGGGACTCTCCTGCGCAGCCTCTGCACTCACCCTTGAGGATTATGCCATACATTGGGTCCGACAAGGTCCAGGGGAGGGCCAGGAGTGGGTCTCCGGCATTAGTTGGAATAGAGGTGGCACAGAGTATGCGGCCTCTCTGAAGGGCCGATTCACCATTTCCAGACACACCGCCAAGAATTCCCTGTATGTGAACATACACAGTCTGAGACCTGAGGACATGGCCTTCTATTACTGTGAAATCGCTTGGACCTGGTTCGACCCCTGGGGCCAGGAAGTCCTGGTCGCCGTCTCCGCAG
>S889|IGHV4-28*02|IGHD1-20*01|IGHJ2*01|50
CAGGTACAGCTGCATGAATCGGGCCCAGGCCTACTGAGGCCTTCACAGACCCTGTCCCTCTCCTGCGCTGTCATTGGTTATTTCATCAGAAGTAGTAAGTGGTGGGGCTGGGTGAGGCAGCCCCCAGGGCAGGGACTGGAGGGGATTGCATACATCTATTCTAGTGGGATTATCAACCACAACCCGTCCCTCAAGAGTCGAATCACCATGTTAGTGGACACGCCCAAGGGCCTATTGTCCCTGATCCTGAGGTCTGTGACCGCCGGGGACACGGCCGGATTTGACTGTGCGGCCGAGGATAAACGGGACGACTTTGATCTCTGGGGCCGTGGAACCCTGGTCAGTGTCTCCCCAG
>S890|IGHV3-74*03|IGHD7-27*01|IGHJ4*02|50
GAGGTGCAGGAAGTGGAGTCCGGGGGAGACTCAGATGTGCGCGGAGGATGCCTGAGACCCTCCTGTGCAGCCTCTGTATTCACCTTGAGTAACTATTGCATCCACTGGGTCCGCCAACCTCCAGGGAAGGGGCTGGTGTGGGGTTCACGTCTTAATAGTGACGGGACTAGCACACGCTACACGGCCTCTGTGAAGGGCCACTTCACCATCTCCAGAGACACCGCCAAGAACACACTGTTTCTGCAAATGAACAGTCTGCGAGCCGAAGACATGGCTGTCCATTACTGTACGAGAGAGTCAGCAGCATTGCCCTGGGGCCAGGGAACCCTGCTCACCGTCTCCTCAG
>S891|IGHV1-58*01|IGHD3-22*01|IGHJ3*01|50
CAAATTCAACTGATACAGTCTGGGCCTGAGGTGAAGAAGCCTGGGACCTCAGACAAGGTCTCCTACAAGGCTTTTGAATTCACCTTTTTTAGCTCTGCTGTACCGTGGGTGCGACAGGGTCATGGACAACGCCTTGAGTGGCTAGAATGGATCGTCGTTGGCAATGATAACACATACTACACGCAGAAATTCCAAGAAAGAGTCAAGATTGCCAGAGACATGACCACAACCACGGCCTACCTGGAGTCGAGAAGCCTGAGATCCGAGAACACGGCCGTGCATTACTATGCGGCAGATATCCCGCATTACGATGATAGTGCTGGTTATTACGCCGGCCCCCCTCTTGATGGCTGGGGCCCAGGGACAGTAGTCACCATCTATTCAG
>S892|IGHV1-2*01|IGHD1-7*01|IGHJ6*03|50
CAGGTGCAGCTGCTGCCGTCTGGGCCTGAGGTGGAGAGGCCTGGGGCCTCAGTGAAGGTCTCCTTTAAGACTTCTAGATACACCTTAACCGACTACTATATGCACTGGTTGCGACAGGCCCCGAGACAAGGGCTCAGATGGAAAGGGCGGATCAACCCTAGTAATGGTGGCACCAACTATGCACAGAACATACAGGTCAGGGTCATCAGTACCAGGGACACGTCCATCAGCAGCGCCTGCAGGAGGCTGATCAGGCTGAGATCTGACGACACGGTCGTGTATGACTGTGGGGGCCGTGGGAATCACTGGATCTACGATTACCACTGCTACTACATAGACGTCTGGGTCAAAGGGACCACGGCCACCAACTCCTCA
>S893|IGHV1-8*02|IGHD6-6*01|IGHJ4*02|50
CAGGTGCAGTTGGTGCCGTCTGGGACAGAGGTGAAGAAGCATGGGGCCTCAGTGAAGGTCTCCTGCGAGCCTTGTGGATACACCTTCCCCAGGTATTTTATCATGTGGAAACGACAGGCCACTGGACAAGGCCTGGAGTGGATGGGTTGGGTGAGACCTCACAGTGGTGACACAGGCTGTACACAGAGTTTCCAGGTCAGAGTCACCATGACCAGGAACACCTCCACAATAATAGCCTGCATGGAGCTGAGCAGCCTGAGATCCGAGGACACGGCCGTGTATAACTGTGCGACAGGTCGAATGTGCCTGACACCCGGTCAACCAGCTCGTCCGGCCTTTGACTGCTGGGGCCATGTCATCCTGGTCACCGTCTACTCAG
>S894|IGHV1-2*03|IGHD2-8*01|IGHJ6*03|50
CAGGTGCAACTGATGCAGTCTGGGACTGAGGTGAGGAACCTTGGGGCCTCAGTGAAGGTCTCCTGCCAGGCTTCTGGCTACGCCTTCACCGGCTGCTATATAAACAGGGTGCGACAGGCCCCTGGACAAGGGTTTGAGTGGACGGGATCGATCAACCCTAAGAGTGATGGAACAGACTACTCACAGAAGTTTCAGGTCCGGGTCGCCATGACCAGGGACACGTCCATCACCACAGTCGCCATGGACCTGAGCAGGCTGAGATCTGGTGTCACGACCTTATATTACTGTGCGAATGAGATAATGATATATACTAGACGTTTATACTACTATTACTACTACTATATGGACGTCTGGGGCAAAGGGACCTCGGTCTCCATCACCTCA
>S895|IGHV4-38-2*01|IGHD3-9*01|IGHJ5*01|50
CAGGAGCAGTTGCAGGAGTCGGGGCCAGGACTGTCTGAGCCTTCGGCGACCCGGTCCCTCGCCTGCGCTGTCTCTGCTTGTTTCATCAGCTGTGGTTACAACTGGGGCTGGATCCGCAAGTCCCCAGGGAAGGGGCTGGCATGGATTGGGAGTATCTGTCTTAGTGGAAGCACCTACCACAATGCGTCCCTCAAGAGTCGAGTCACCATATCGCTAGCCACGTCCAAGAACCAGTTCTCCCTGAAGCTGAGGTCTGTCCCCGCCCCAGAAACGGCCGTTTATTACTCTACGCCAGACTGGCGATATCTTGGCTGGTGGTTGGACTCCTGGGACGAGGGAACCCTGCTCACCGTCTCCTCAG
>S896|IGHV6-1*02|IGHD3-22*01|IGHJ4*03|50
CAAGAACAGCTGCAACAGTCCGGTCCGGGACTGCTGCAACCCTGGCAGACCCTCTCACTCACCTGTAAGATCCCCGGGGACAGTGTCTTCAGACACAGTGCGGCTTGGAATTGGATCAGGCAGTCCCCACCGGGAGGCCTTGATTGGCTGGGAAGGATGTCCAACAGGTCCAAGTGGTGTTGTAATCATGCAGTATCTGTGAAAAGTCGAGTGACCATCAACCCAGACACATCCCAGAACCACTTCTCCCTGCAGCTGAAATGTGTGTCTCCCGAGGACACGCCTGTGTTTTACTTTGGAAGAGCTAACTTTGATAGGAGTGGTTATTTTGGCAACTGGGGCCGAGGGATCCTGGTCGCCGTCTCCTCAG
>S897|IGHV3-21*04|IGHD4-17*01|IGHJ2*01|50
GAGGCGCTACTGAAGGAGTCCGGGTCAGGCCTGCTCAAGTCTGGGGGGTCCCTGAGACTCTCCTGTGCAGCCTCTGGATTCACCTTCAGGAACTATATCTTGAACTGGGTCCGCCAGGCTCCAAGGAAGGGACTGGAGTGGGTCTCAACCATTAGTGATAGTAGTAGTTACATTTACTCCGCAGACTCAGTGAAGGGCCGATTCACCAGCTCCCGAGACACCGCCCTGAACCCATTGAATCTGCAAATGGACTGCCTGAGAGACGAAGACACGGCCGTGGATCGTTGTGCGAAACGTGTAGTTCCACCCTTCAGGAACTTCTATCTCTGGGGCCGTGACACCCGGGTCACTGTGTCCTCAG
>S898|IGHV3-74*03|IGHD4-17*01|IGHJ5*01|50
GAGGTGCAGCTGGCGGAGTTCGGGGGAGGCTTAGCTCAGCCTGGGGGGACCCTACGACTCTCCCGTGCGGCCTCTATATTCACCTTCAGTAGCTACTGGATCCATTGGGTCCGGCCTGCTCCAGGGATGGGGCTAGTGTGGGTCTCACGTGTTCTTATTGATGGGAAGAGCGCATCGTACGCGGACTCCGTGAAGGGCCGATTCACCATCTCCAGAGACTTCGCCCAGAACGGGCTGTCTTTACAATTGAAGAGTCTGCGAGCCGGGGACGCGGCTGTCTATTTCGGTGCACGCGAGAACTTGACTAAGGTGACCAACTGGTTCGACTCCTGGGGCCAAGGAAACCTGGCCAACGTCTCCTCAG
>S899|IGHV3-73*02|IGHD1-1*01|IGHJ1*01|50
GAGATGCAGCTAATGGCGTCCGGGGGAGCCTTGGTCCAGCCTGGGGGGTCCCTGAGACTCGCCTATCCAGCCTCTGGGGTCACCTTCAATGGTTCTCCTATGCACTGGGCCCGCCAGACTTCCGTGAAAGGGCTGGAGTGGGTTGGCCGAGTTAGAAGCAACACTAATCGTGACGCGACAGAATATGCTGCGTCGGCGATAGGCAGGTTCGCCATCTCCACAGGTGATTCAAAGATCGCGGCGTGTTTCCACATGAACAGCCTCAAAACCGAGGAGACGGCCGTGTCTTGCTTTATTAGACCGTCTCGTGGAATGCCAGAGTGCTCTGAATACTTGCAGAACTGGGGCCAGGGCTCCCGGGTCATCGTCTACTCAG
>S900|IGHV3-9*02|IGHD2-2*01|IGHJ1*01|50
GAAGTGCAGTTGATGGAGTCGGGGGGAGCCTTGGAACAGCCTGGCAGGTTCCTGAGACTCTCCTTTACAGACTCTGGATTCACCTCTGCTGATAATGCCGTGCGCTGGGCCCCGCACGGTGCAGAAAAGGACCTGGAGTGGGTCTCAGGTATTAGTTGGAATAGTGGTCGCATTGGCTATGCGGACTCTGTGAAGGGCCGACTCACCATCGCCAGAGACAACGCCAAGAGCTCCGTGAAGGTGAAAGTGAACACTCTGAGAGCAGAGGACACGGCCTTGTACTGCTGTGCAATAGATAGTCGCGAGTCTCTCCACATGGTACTCGCACCAGCTCAGCCCTGGGGTCAGGTCCCCCAGGTCACCGTCTCGTCAG
>S901|IGHV3-21*04|IGHD5-5*01|IGHJ3*02|50
GAGCTGCAGCCAGTGGAGTCTGGGGGAGGCCTGGTCAGGCCCGGGGGGTCCTTGAGACTTTACTGGTCAGAGTCTGGACTCATCTTCACTAACTATAGCATGAACCGGGTCCGCCAGGCTCCAGCGAAGGGACTGGAGAGGGTCTCATCCGGTGGTATTAACCGCTCTTACATCTACTACCCTGACTCAGTGAAGGGCCGACCCACCATCTCCACAGACAATGCCAAAAACTCACTGTATCTGCAGATGAACAGCCTGAGAGTCGAGGACACGGCCATGTATTACTGTGCGCGAGGCGGAGTGATTCGGTGGATTCAGCTATGCCCGACCTTCAATATCTGGGGCCAAGGGACATTGGTCACCGTCTCTTCAG
>S902|IGHV1-45*01|IGHD1-20*01|IGHJ6*01|50
CAGATGCAGGTAATGCAGTCTGGGGCTGAGGTGAAGAAGACTGGGTCCTCAGTGAAGGTGTCCTGCACGGCTTCCGGAGACACCTTCACGTACCATTACGTGCACTGGATGCGACAGGCCCCCAGACAACCGCCTGAGTGGATGGGATGGACCACCCCCTTCAATGGTAACACCAAATGCCCACAGAAGTTCCGGGACAGAGTCACCATTGCTAGAGACTGGTCCATGAGAATGCCCTACAGGGACCTGAGAAGCCTGAGATCTGAGGACACAGCCATGTCTTATTGGTCAAGATATGACTGGGACGACGTGGACCTCGATTACGACTGCGGTGTGGCCGTCTGGACTAAAGGGACCACGGTCACCGTCTCCCCAG
>S903|IGHV3-66*01|IGHD7-27*01|IGHJ5*02|50
GATCTGCAGCTGGAGGAATTTGGGAGAGGCTGGGTCCAGCCTGGGGGATCCCTGAGACTCTCCTGTGCAGCCTCCGCATTCCCCGTCACTAGTGACTACATGAAGTGGATTCGCCAGACTCCAGGGAAGGGGCTTGAGTGCATCTCAATTATTTATGGCGGTGCTAGCACGTATTGCGCAGACTCCATGAAGGACAGATTTACCATGCCCAGAGACAATTACAAGAATAGGCTGTATCCTCAAATGATTAGCCTGAGAGGCGGGGACGCGGCTGTGTCTTACTGTGCGGGAGAGTCGCAGATAACTGGGTGGTGTGCCCCCTGGGGCCAGGGAATCCTGGTCACCGTCTCCTTAG
>S904|IGHV5-10-1*02|IGHD6-6*01|IGHJ4*01|50
GAAGCGCAGATGGTGCAGTCTGGAAAGGAACTGAGAAAGCCCGGGGAGTCTCTAAGGATCGCCAGTGAGGGTTCTGGATTCGGCTTATTCAGTTTCTGGATCAGCTGGGTGCGCCAGATGCCCGGGAAAGCCTCGGAGTGGATGGGGAGGATTGATACTAGAGACTCTTCTGCCAACTACAGCCCGTCGCTCCAGGGCCACGTCTCAATCTCAACTGACAAGTCCATCAGAACTGCCTACCTGCAATGGAGCAGACCGACGACTCGGCCACCGCCACGTCTTCCTCGGCGAGACATCAGACCTTTGGTTACTGGGGCCAAGGAGTCCAGGTCACCGTCTCCTCAG
>S905|IGHV3-43D*01|IGHD3-9*01|IGHJ3*02|50
GAAGTGCAACTAAAAGAGTCTGGGGAAGTCGTGAAACAACCTGAGGGGTCCCTGAGACTCTGCTGTGCAGCCTCTGGATTCAAGTGTGATGATTGCGCCATCGACTGGGTCCGTCAAGCTCCGGGGAAGGGTCTGGAGTGGGCCTCTCTTTTTAATTGGGATTTTGATAGGAACTGCTATGCAGACTCTGTGAAGGGTCGATTCACTATCCCCAGAAACAATAGCAAAAACTCCCTGTATCTGAAAATGAACAGTCTGATGGCTGAGGACGCCGACTTGTCTTGCTGTGCAAAAGATTCCGACGATATTTGGACTGCTGACCATACGCCTTTTGATTTCTGGGGCCATGGGACCGTGGTCACCGCCTCTTCAG
>S906|IGHV3-20*01|IGHD3-16*02|IGHJ6*03|50
GAGGTGCACCTGGGGGAGTCCGGGGGAGGTGTGAAGCGGCCTGGGGGGTCCCTGAGACTCTCCTGTACAGCCTGTGGATTCACCTGTGAGGATCGTGACATGAACTGGGTCCGCCAATCTCCAGGGAAGGGGCTGGACTGGGGCTCTGGGATTAATTGGATTGATGACAGCACAGACTGTGCAGACTCTGTGAAGGGCCGATTCGCCATCTCCAGAGACAGTGCCACGATCTCCCTGTGTCTGGAAGTGAACAGTCTGAGAGCCGAAGACACGGCACTGTATCACTGGGCGAGCCGCGACTGTCATTACATCAGGGAGAGTTATCGTTATATCCCGCACATGGACGTCTGCGTCAAAGGGATCACCGTCTCCGTCTCCTCA
>S907|IGHV1-69*09|IGHD1-20*01|IGHJ5*02|50
CAGGTGCAGCTGGTGCAGTCGGGGGCTGGACTGGAGAAGCCTGGGTCCTCGGTGAAGGTCCCCTCCAAGGCCTCTGGAGGCACCTGCAGTACAAAGGCTCTCAGGTGGGTGCGACAGGCCTCTGGACAAGAGTTTGAGGGGGTGGGAAGGATCATCCCTGTCCTTGGTGTCGCAAACTTTGGACAGAAGCTCCAGGTCAGAGTTGCGATTACCGCGGACACATCCACGAGTGCAGCCCGCATGGACTTGAGCAGCCGACGATATGAGGACACGGCCGTGCATGACTGTGCGAGAGATCTAACTGGAGGCAACAACTGGTTCGACCCGGGGGGCCCGGGAATCCTGGTCACCGTCCCCTCAG
>S908|IGHV3-74*01|IGHD1-1*01|IGHJ2*01|50
GACCTGCAATTGGTGGAGCCCGGGGGAGGCTTAGTTCAGTCTGGGGGGTCCCTGAGACTCTCCAGTGCAGCCTCTGGACTCAGCTTCTGGAGCTGTTGGATACACTGGGCCCGCCGAACTCCAGGGAAGGGGCTGGTGTGGGTCTCACGTATTAATAGTCATGGGGTCAGAACAACCTACACGGTCTCCGTGAAGGGCCAATTCACCATCTCCAAAGACGACGCCAACAGGATACTGTCCCTGAAAATGAACAGCCTGACTGCCGAAGATCCGGCTGTCTACTACTGTGAAAGAGAACCCCTAGGGTTCAAGTGGTGGTACTTCGATCTCTGGGGCCATGGCACCCTGATCTCTGTCTCCTCAG
>S909|IGHV3-64*01|IGHD3-16*01|IGHJ1*01|50
GAGGTGCAGGTGGTGGAGGCTAGGGGAGGCTTGGTCCAGTCTGGGGGGTCCCTCAGACTCTCCTGTGCAGCCTCTAGATTCACCTTTAGTAACTATGCCATGCATTGGGTCCGCCGGACTTCAGTGGAGGGACTAGAATATGTTCCATCTATTATGCGTAAAGGGGATATCTCATATTACTCAAACTCTGTGAAGGGCAGATTCACCATCTCCAGAGACAACTCCAAGACCACACCGTCTCTTCGACCGGTCAGCCTGAGAGCTGAGCACATGGCTGTGTATTACTGTGCGGGAGTCTCTCGCTTTTCTGCTCATGTTTGGGGGAGTTATACTTACAAACTTCCAGCACTGAGGCCAGCGCACCCTGGTCACCCTCTCCTCAG
>S910|IGHV2-5*08|IGHD6-19*01|IGHJ4*01|50
CAGGGCACCCTGAAGGAGTCTGGTCCTGCGCTGGTGACACCCTCCCAGACCCTCACACTGACCGACACCTGCTCTGATTTCTCACTCACCTCTAGTGGATTGAGTGTGAACTGGATCCGTCAGACCCCAAGAAAGGCCCGGGCGTGGCTCGCACTCATTTCTCGGGGTGACGGGAAGTGCTGCAGCGCATCTCTGAAGAGCAGACTCACCATCACCATGGACTACTCCAAAAACCAGGTCGTCCTTACAGTGACCTTCATGGACACTGTGGACACAGTCACATATTATCGTGGACACAGAGTGGCCCGCAGTGGCTGGTGCTGGGGCCACGGAATTTTGGTCCCCCTCTCCTCAG
>S911|IGHV4-59*07|IGHD4-17*01|IGHJ5*02|50
CAGGTGCAGCTGCAGGAGTCGGGCCCAGGACTGGTGAAGCCTTTGGACCCCCTGTCCCTCACCTGCACTGTCTCTGGTGCCTCCATCATTAGTGGCTACTGGGACTGGGTCCGGCAGTCCCCAGGTCAGGGACTCGAATGGGTTGGCTACATCTACTCCAGTGGGAGAAGCAACTACCGGCCCTCCCTCAGGAGTCGAGTCGCCCTATCAAGAGACACGTCCAGGCGTCAACTCTCCCTGAATCTCAGCTCTGTGACCGCTGTGGGCGCAGCCGTCTTTCACTATGCGAGAAGAATAAGGGTGAGGGGGTCATCTCCCTGGGGCCAGGGAACCCGGGTCACCGTCTCCTCAG
>S912|IGHV1-46*03|IGHD5-5*01|IGHJ1*01|50
CAGGTGCATGTGGTGCACTCTGGAGCTGAGGTGACGCAGCCTGGGGCCTCCGTGACGGTTTCCTCCAAGGCCTCTGGATGCACCTTCGCCAGCTACTATCTCCACTGGGTGCGACGGGCCCCTATTCACGGGCTTGAGTGGATGGGTATAATCAACCCCAGTGCTAGTGGAAGAAGCCACTCACAGATGTTCCAGGGCAGAGTCACCACGGCCAGGGACACGTCCTCGAGCACAGTCTACAGGGATGTGAGAAGACTGAGATCTGAGGACACGGCTGTCTATTACTGTGCTAGAGGTAGTCTAAACTCTGGATATAACTACGACATCAAATACTTCCAGCACTGGGGCCAGGCCACCCTGGTCACCGACTCCTCAG
>S913|IGHV4-30-2*03|IGHD6-13*01|IGHJ6*03|50
CAGTTGCAGTTGCAAGAGTCCGGCTCAGGACTGGTGAAGTCCTCACAGACCCTGTCCCTCATATGCGCTGTCTCTGGTGGCCCCATCAGAAGCGGTGGATACTCTTGGAGCTGGATTCGGCAGCCACCAGAGAAGGGCCTGGAGGGAATTGGGAATATCTATTGTAGGGGCAGCACCCACCACAACCCGTCCCTCAAGAGCCGGGTCACCATATCAGCAGATATGCCCAAGAGCCAGTTCTTCCTGATGATGAGCTCTGTGACCGCTACAGACTCGCCTGTCTTCTACTGTGCGAGACACCAGAAGTACTACTACGGGGGCGTCTGGGTCAAAGAAAGCAAGGTCTCCGTCTCCTCA
>S914|IGHV3-49*02|IGHD6-25*01|IGHJ2*01|50
GAGGGCCAGATGGTGAAGTCTGAGGAAGTCTTGGTAGAGCCAGGGCCGTCCCTGAGACTCTCCTGTCCTTCTTCTGGACTCACCTTTGGGTGTTGTCCTATGACCTGGGTCCGCCAGGCTCCAGGGAAGGGACTCGAGTGGACAGGTTTCATTAGAAGCAAGTCTCATGGTGGGACAACAGATCACGCCGATTCTCTGAGGGACAGATTCACCGTCGCAAGAGATGGTTCCAGCAGCATCGCCTCTCTGCAAAAGAACAGACTGAAAATCGAGGAGACCGTCGAGGATAATTGTACCAGACAGGGTCTTGGCCCCCACTGGTACTTCGATCTCCGGGGCCGTGGCACCCTGGTCACTGTCTCCTCAG
>S915|IGHV3-64D*06|IGHD1-26*01|IGHJ1*01|50
GAGATACAGCTGGCGGAGTCTGGGGCAGACTTGGTCCAGCCTGGGGTGTCCCTGAGACTCTCCTGTTCAGCCTCTGGATTCACCTTCTCTGCCTGTGCTATGCATTGGGCCCGCCAGGCTCCCGGGAAGGGACTGGAATATCTTTTGGCAGTTAGTAGTAATGGGGATAACACATTCAACACAGAATCCGTGGAGGACAGAATCACCATCTCCAGAGACAATTCCAAGAGCGCGCCCTATCTTAAAATGAGCTGTCTGAGACCTGAGGACACGACTGTTAACTATGGTGTGGTCCGGCCGATAGTGGGCGCTGTTTTCGCTGAATACGTCCAGCACTGGGGCCAGGTCCCCCTGGTCATCGTCTCCTCAG
>S916|IGHV3-23D*01|IGHD3-22*01|IGHJ2*01|50
GAGGTGCAGTTGTTGGAGTCTGGGGGAGGCTTGGGGCAGCCTGGGGGGTCCCTGAGACTCTCCTTTGAAGTCTCTGGATTCACCTTTAACATCTGTGCCAGGAGCTGGGTCCGCCAGGTTCCAGGGAAGGGGCTGGGATGGGTCTCACCTCTTAGTGGCATTAGTGGCAGGACCAACTGCGCAGACTCGATTAAGGGCCGACACAGCAGCTCCAGAGACAGTTCCAAGAACACGCTGTCTCTCCAAAAACACAGCCTGACAGCCGAGGACACGGCCGTTTATTTCTGTGCGAAAGAATGGAAACTGCGCCGTGATAGTAGTGGTCACTACTACGTCGATTACTACTTCGATCTCTGGGGCCGTGGCACCCGGGTCCCTGTCTCCTCAG
>S917|IGHV3-15*08|IGHD5-12*01|IGHJ2*01|50
GAGGTGCAGCTGGTGGAACCTGCGGGAGACTTGGTACTGCCTGGGGCGTCCCTTAGACTCGCCAATACAGTCTCTGGATTAGCTTGCAGTAACGCCTACATGAACTGGGTCCGCCTGGCTCCAGGGAAGGGGCTGGAGTGGGTTGGCTGTATCAGAAGTACAGCTAATGGTGGGACGACAGACTACGCTGCACCCGTGAAAGGCAGATTCACCGCCTCGAGAGATGATTCAACAAGCCCGCTGTGTCTGAGATCGATGAGCCTGAAGTTGGAGGACTCGGCCGCGTATTGCTGTAGAACAGCAATAGGGGCAACGCTCGCTCTCTGGGGCCGTGGCACCCTGGTCACTGTCTCGTCAG
>S918|IGHV4-28*06|IGHD2-8*02|IGHJ4*03|50
CACGTGCAGCTTAAAGAGTCGGGCCCAGGACTGGTGAAGCCTTCGGACACCCTGTCCCTCAGCTGTGCTGTCTCTAGTAACTCCATGAACAATACAAACCGGTTGGGCTGGATCCGGCGGTCCCCAGGGAAGGGACTGGAGTGGGTTGGAGATCTTTATTTTAATGGGAGCACCAACTACAGCTCGTCCCTCATGGGCCGTGTCACCATGTCTGTTGACACGTCCAAGAACCAGTTCTCCCTGAGGCCGAACTCTACGACCGCCTTGGACTCGGCCGTGGTTTTTTGTGCGAGAAATTATGCTGGAGGCTGGGGCCACGAGACCCGGGTCACCGTCTCCTCAG
>S919|IGHV1-18*03|IGHD1-1*01|IGHJ2*01|50
CAGATTCAGCTGGTGCAGTCTGGACCTGAAGTGGAGACGACTGGGGCCTCAGTGAAGGCCTCCTACAAGACTTCTGCTTACCCCTCTATCGGCTGTGGTGTCAACTGGGTGTGGCGGGCCCCTGAAGAAGGACTTGGGTGGATGGGGAGGATCAGCGCTTACACTGTTGACACAAACTATGCGCAGAAGCTCCAGTACAGAGTCACCATGACCATAGACACATCCACGACTACAGCCTGCATGGAGATGACGAGCCTGAGGTCGGCCGACATGGCCGCGTGTTATTGTGCGAGAGGGTCAGACAATTGGAACGGCATATCTCTCTGGGGCCGTGGCACCCTGGTCACTGTCTCCTCAG
>S920|IGHV3-23*02|IGHD4-4*01|IGHJ1*01|50
GAGGTGCAACTGTTGGGGTTTGGCGGAGCCTTGGGACAGTCTGGGGGGTCCCTGAGACTCTCCTGTGCAGCCTCTGGACTCGCCTTTAGAATCTATGCCATGCGTTGGGTCCGGCAGACTCCAGGGAAGGGGCTGCGGTGGGTCTCAGTTACTACTAATAGTGGGGTCAGGACACTCTTCGGCGACTCCGTGAAGGGCCGCTTCACCATCTCAAGAGACAATTCAAAGAACACTCTGTTTCTGCAGATGAACAGCCTGAGAGCCGAGGACACGGCCCATTATCACTGTGAGAATGACTCCTCCGCGTGCACAGTGACTGCTGAATGTTTCCAGCGCTGGGGCCAGGGAACCCTGGGCACCGTCTCTTCAG
>S921|IGHV2-70D*04|IGHD5-18*01|IGHJ3*02|50
CAGGAGACCTTGAAGGAGGCTGGTCCTGGGCTGGTGGAATCCACACAGACCCTCACACTGAGCTACACCTTTGCTGGGTTCTCACTCAGTCCTAGTGGGATGATTGTGAGCTGGACCCGTCAGTCCCCAGGGGAGGCCCGGGAATGGCTTGCACGCATTCAGTGGGATGATCATAAATTCTACAGCACATCTCTGAAGACCGGGCTGACCATCTCCACGGACACCCCCAAAAGGGAGGTGGGCCCTACAATGACCAACATAGACCCTGTGGACACAGCCACATGTTATTGTGCAAGAATATGCAGCCAGGAGTCTCATGGTTTTGGTATCTGGGGCCTAGCGACACTAGTCACCGTCTCTTCAG
>S922|IGHV2-26*01|IGHD2-2*01|IGHJ6*04|50
CAGGTCGTAGTGAAGGGGTCTGGTCCTTCGCTTGTGAGACCCACAGAGACCCTCCCGGTGAGCTGCACCGTCTCTGTGTTTTCACTCAGCAATGCTAGAAGGGGTATGAGATGGATCCGTCAGCCCCCAGGGCGGGCCCTGGATTGGCTTACACACATTTTTTCGATTGACGAAAAATCGTATAGCACATCTCTGAAGAGCAGGCTCACCATCTCCGAGGACACCTCCAAAAGCCAGGTGGTCCTTCCCATGCCCAGAATAGACCCTGGGGACATGGCCCCATTTGACTTTGCGCGGAAACTAACTGCACCAGCCGCTATGCCCTACTACTTCGATCTGGACGTCTGGGGCAAAGGGACCCCGGTCAGCGTCTCGTCAG
>S923|IGHV1-45*02|IGHD7-27*01|IGHJ1*01|50
CAGATACGGTTGGTGCAGTCTGGGGCTGAGGTGCAGAAGATTGGGTCCTCAGCGAAGGTTTTGTGCATGGCCTCCGGAAACACCTTCCCTTACCGCTACCTGCCCTGGGTGCGGCAGGCCCCCGGCCAAGCGCTTGAGTCGACGGGATGGATCACACCCTTTAACCCTTACACCATCGACCCACAGAATTTCCAAGACAGAGTCACCCTAACTAGGGACAGGTCTTTGAGAACAGCCCACATAGACCTCAGCAGCCTGAGATCGAAGGACACGGCCATGAATTACTGTGCAATCAAATACCTCCAGAGCTGGGGCCCGGTCACCCTGATCTCCGTCTCCTCAG
>S924|IGHV3-NL1*01|IGHD5-12*01|IGHJ3*01|50
CAGGTGCAGCTGTCGGGGTCTGGGGGCGGCATGGTCCAGAGTGGGGGGTCCCTGAGACTCTCCTGTGCAGCGTGTGGATTCACCTTTAGTGGTCATGGCATGACCTGGGTCCGCCAGACTCCGGGCACGGGGCTGGAGTGGGTCTCAGTTATTTATGGCGGTGGTGACCACCTATACTCTGTAGACTCCGTGAAGGGCCGATTCACCATCTCCAGTGACAGTCCCCAGATCACCCTGCATCTGCAAATGAATAGCCTGAGAGTTGAGGACACCCCTATGTATTACTGGGCGAAGGAGGTCAGTGTGGATATGCTGACTCCGATTGTGGATGCCTCTGATGTCTGGGGCCAAGGGACAATGGTCACAGTCTCTTCAG
>S925|IGHV3-49*04|IGHD1-20*01|IGHJ1*01|50
GAGGTGCAGCTGTCGGCGTCTGGGGGGGACTTGACACAGTCAGGGCGGTCCCTGAGACTTTCCTGTGACACTTGGGCGTTCCCCTTTGGTGACTATAGTATGAGCTGGGTCCGACAGGCTCCACGGAAGGGCCTGGAGTGGATCGATTTCATAAAAAGTCAAGCCTATGGTGGGACAACAGAATACGCCGTGTCTGTGAAAGGCAGACGCACCATCTCAAGAGATGATTCCAAAGGCATCGCCTATCTGCAAATGAATTGTCTGAAGACCGAGGACAGAGCCATGTTTTACTGTATTCAATGCCTAGGAGGTGTAACTGGCTCCTACATCCAGGACTGGGGCCAGGTCACCCTGGTCTCTGTCTCCTCAG
>S926|IGHV3-NL1*01|IGHD1-20*01|IGHJ6*04|50
CAGGTGCAGTTGCTGGAGTCTGGGGTGGGCGTGGTCCAGCCTGGGGGGTCCCTGAGACTCTCCTGTGCAGTGTCTGGATTCACCTTAAATAGTTCTGGCATGAACTGGGTCGGCCAGACTCCAGGCAAGGGGCTGGGGTGGGTCTCAGTTATTTATAGCAGTGCTATTAGCACTGACTCTGCAGACTCAGTGGAGGGCCTATTCACCTTCTCCAGAGACAATTCCAAGAATATACTGTATCTGCAATTGAGCTGTCCGCGAGCTGAGGATACGCCTGTTTACTACTGTGCGAAAGACATCACTGGAGCGTCCTACGGCTACGGTATTGACGCCTGGGTCAGAGAGACCACGGCCATCGTCTCCCCAG
>S927|IGHV3-30-3*02|IGHD5-18*01|IGHJ1*01|50
CAGATGCAGCTGGTGGAGTCTGAGAGAGGCGGGGTCCAGCCGGGGAGGTCCCGGGGACTCTCCTGTGGAACGTCCGAATTCACCTTCACTAGCTCTGCTATGCACGGGGTCCACCAGGCTCCAGACAAGGGGCTGGAGTGGCTGGCTGTTGTCTCATATCATGGACGCACTAAGTATTGCGCAGACTCCATGAAGGGCCGACTCACCTTCTCCAGAGACAATTCGAAGAGCACGCTGTGTTTGGAAAGGCATAGTCTGAGAGCTGGGGACACGACTGTGTATTACTGTGCGAAAGATTGGCAGATGGATACAGCCATGGTTCTATACTTCGACCACTGGGGCCAGGTCACCCTGGTCGCAGTCTCATCAG
>S928|IGHV3-33*02|IGHD2-15*01|IGHJ6*04|50
CAGGTACAGCTGGTGGAGTCTGGGGGAGGCGTCGTCCAGCCTGGGAGGTCCCTGACACACTCCCGTGCAGCGTCTGGACTCACCTACAATAGGTATGGCATGCACTGGGTCCGCCAGGTTCCAGGCAAGGGGCTGGAGAGGGTGGCTGTTATCTGCTATCATGGAACCAATGAAAATTATCCAGACTCCGCGAAGGGCCGATTCACAATGTCCAGAGACAACTCCACGGCTACGTTGTTTCTGGAAATGAACAGGCTAAGAGTCGAGGACACGGCTGTATACTGCTGTGAGAGAGACCCGACTTATTCTAATGTTGATAGTTGCTACTCACATCACTATTACTGCTACGGTATGGACCTCTGGGACCGAGGGACCACGTTCACCGTCTCCTCAG
>S929|IGHV3-21*01|IGHD6-6*01|IGHJ1*01|50
GAGGTGCAGGTGGAGGAGTCTGGGGGAGGCCTGGTCAGGCCTGGGGAGTCCCTGAGACTCTCCTGTGCAGCCTCTGGATTCACCCTCATTAACTATAACATGGAGTGGGTCCGCCAGGCTCCAGAGAAGGGGCTGGAAGGGGTCTCATGCTTTCGTAGGACTAGTAGTTACCCCTACTGCGCAGACGCAATGAAGGGCCGATTCACCATGTCCAGCGGCAGCGCCACACCCTCATTATATCTGAAAATGAACAGTCTGAGAGTCGGGGTCACGGCTGTCTTTTACTATGCGAGGCTTTTAGCAACTCGTCCCAGTGAATACTTCCAGTACTGGGGCCAGGCCACCCTGCTCACCGTCTCTTTAG
>S930|IGHV4-30-2*01|IGHD3-10*01|IGHJ3*01|50
CAGTTACAGGCGCATGAGTCCGGCTCAGGACTGGTGAAGCCTTCGCAGAGCGTGTACCTCGCCTGCGTTGTCTCTGGTGGCTCCATTAACAGTGATGGTTACTCCTGGAGGTGGAAGCTGCAGCCTCCAGGGAAGGGCCTGGACTGGCCTGTGTCCATCTTTCATAGGGGGAGCACCTACTACAACCCGTCCCTCAAGAGTCGAGTCACCATCTCAGTAGACAAGTCCAAGAATGAGTTCTCCCTGGAGCTGAACTCCCTGACCGTGGTGGACACGACCCTTTATTACTGTGCCAGAGACCCCCCTCGGTGCATTCCGTATTGCTATGGTTTGGGGAGATGTTATAACGCGTCCACTTTTGACGTCTGGGGCCCAGGGACAATGGTCACCGTCTCTTCAG
>S931|IGHV1-46*01|IGHD6-13*01|IGHJ5*02|50
CAGGTGCACCTGGTGCAGCCTGGGGCTGAGGTGAGGAAGCCTGGGGCCTCGGTGAAGGTTTTCTGCGAGGCCTCTGGAATCACCTGCACCAGCTACTACATGGACTGGGTGCCACAGGCCCATGGACATGGGCTTGAGTGGATGGGAATAAGCAACCCAACTGGTTGTCGAACAAGATACACACAGAAGTCTCAGGACAGAGTCTCCATGAGTAGGGACACGTCCACGAGGATAGTCCACTTGGAGCTCAGAAGCCTGAGACCTGAGAGAACGGCCGTGTGTTTTTGTGCGAGTAGTCAGCAGCGTGTGTGGTTTGGCCCGTGGGGCCAGGGAATGCTGGCCATCGTCTCCTCAG
>S932|IGHV3-53*04|IGHD2-2*03|IGHJ1*01|50
GAGGTGCAGCTGGTGGAGTCTGGACGAGACTTGGTGCAGCCTGGGGGGTCCCTGAGACCCTCCTGTGCAGCCTCTGGGTTCACCGTCAGTTGCCACAACATGACCTGGGTCCGCCAGACTCCAGGGAAGGGGCTGGAGTGGGTCTCAGTTCTTTGTGGGGGGGGTGTCACCTACTACGCAGACTCCGTGAAGGGCCGATTCACCATCTCCAGACACAGCTTTAAGGACACACTGTACCTGCAGATAAACAGTCTGCAAAATGAAGACACGGCCGTCTATCGCTGTGCGAGAGTCGAGACTATAGTAGTACTAGCTGCTGGATACCTCCAGAACTGGGGCCCGGCCACCCGGGTCATCGTCTTGTCAG
>S933|IGHV5-51*04|IGHD7-27*01|IGHJ5*01|50
GAAGTGCAGTTGGTGCAGTCCAGAGAAGAAATGAGAAAGCCGGGCGAGTCTCTGACGATCTCCTGTAAGAGTTCTCAATACAGATTTTTCACGTACTGGTTTGACTGGATGCGCCAGATGACCGGGGAAGGCCGGGATTGGATGGGGCTCGTCAACCCTGCTGACTCTGAGTCCAGATACAGCCCGTCCGTCCAGGGCCAGATCACCATCTCAGCCGACACGCCCGTCAGCAACGCCTGCCTGCATTGGAGTAGCCTGAAGGCCTCGGGCGCCGCCAAGAATTACTGTGCGAAGTCACGACTGGTGCCCAATGCCAACTGGTTCGACTCTTGGGGCCAAGGAACCCTGGTCACCGTCTCCCCAG
>S934|IGHV2-70*06|IGHD6-13*01|IGHJ1*01|50
CAGGTCACCTTGAAGGAGTCTGGTCCTGCGCTGGTGAAACCCACACAGACCTTCACACTGAACTGCATCTTGTCTGGGTTCTCACTCAGAATCAGTGGAATGCGTGTGAAGTGGATGCGTCAGCCCCCAGTGATGACCCTGGAGTGGCTTGCGCACACTGCTTGGGATTTTGATATTTTCTACAGAGGATTGCTGCTGACCAGGCTCACCCTCACCCAGGACACCTCCAAGAACCAGGTGGTCTTTAGAATGACCAGCATGGACCCTGGGGACTCGGCCATTAATAACTGCGGGGCTCTATCAGCTGAGTGCATACAATACTGGGGCCAGGGCACCCTAGTCACCGTCTCCTCAG
>S935|IGHV3-7*02|IGHD2-8*02|IGHJ4*03|50
GAGTGGCAGCCGGTGGAGTCTGGGGGAGCCCGGGTCCAGCATGGGGGGTCCCTGAGACTCTCCTCTGCAGCCTCTGGATTCACCTTTAGTAGCTTTTGGATGACTTGGGTCCGCCAGTCTCCAGGCAAAGGACTGGAGTGGGTGGCCAACAGAAAGAAAGCTCGAAGTGAGGAGTGCTTTGTGGACTCTGCGAAGGGCCGATTCACCATCTCCAGAGACATCGCCAAGACTTCTCTGTATGTGAGAATGAACAGCCTGAGAGGCGAGGACACGACTGTGGATAACACTGAGGGGGATATTGTACTGATGCTATTTGTAATACCCAGGCGCTACTTTGACTACAGGGGCCAAGGGACCCTGGTCACCGGCTCCACAG
>S936|IGHV1-18*01|IGHD1-1*01|IGHJ6*02|50
CAGGTTCAGCTGGTGCAGTCTGGAACTGGGGGGAAGAAGCCAGGGGCCTCAATGAAGGTCTCCTGCACGGCTTCTGGTTTCACCTTTACCAGAAGTTCTATCAACTGGGTGCGCCCGGCCCCTGGACAAGGACTTGAGCGGCCGGCATGGATCAGCGCTTTCAACGGTTATACAAACTGCGGACAGATGCTCCAGGTCAGAGTCACCATGACCACAGTCACATCCCCGAGCACAGCCTATATGGAACTGAGGAGGCTGAAATCTGACGACACGGCCGTATTTTACTCTGCGAGAGAGACTGGAGCTGGCAGTGGGGCTGGCGTATTATACAACTATGGTATGGAAGTCTGGGGCCAAGGGACTCCGGTCACCGTCTCCTCA
>S937|IGHV3-53*04|IGHD2-2*01|IGHJ4*02|50
GAGGTGCAGGTGGTGGAATGTGGAGGAGGCTCGGTCCTGCCTGGGGGGTCCCTGAGACTTTCCTGCGCAGCCTCTGGGTTCACCGTCAAGAGAAACTACATGAGTTGGGTCCGCCAGCCTCCAGGGGGGGGGCTGGAGTGGGCCTCAGTTTTTTTTAGCGCTGGGATTACATACTTCGAAGACTCTGAAAAGGGCCGATTCACCATCTCCAGAAAGAATTCCAAGAGCACGCTGCAACTTCAGATAATCTGCCCGAGAGTTGAGGAAGTGGCCGTCTTTTACTGTGCGGGGGCTGAGGATATTGTAGTATCACAAGACCACTACTTTGACTATTGGGGCCAGGGAACCTTGGTCAGCGTCTCGTCAG
>S938|IGHV6-1*02|IGHD6-25*01|IGHJ6*02|50
CAGGTTGAACTCCAGCAGTCCGGTCCGGGACTGGTGATGCCCTCGCAGACCCTCTCACTCACCTGTGCCATGTCCGGGGACAGTGTCTCTAGAAACAGTGCTGCTTGGAGTTGGATCAGGCCGTCCCCGTCGAGAGGCCTTGAGTGCCTGGGAAGCTCCTACTGCAGGTCCAAGTGGTATAATGATCATGCACTATTTGTGAAAAGTCTTGATAGTATCGGCCCAGACACATCGAAGAATCAGTTCTCCCTGAAATTGAATTCTGTGACTGTCGAGGACACGGGTGTCTGTTCTTGTGCAAGAGAGACGCGGGGATATAGCAGCGGCTACTCAGAAGCGGCCTACTCCTATTACGCTATGGACGTCTGGGGCCAAGGGAGCACGGTCACCGTCTCCTCA
>S939|IGHV3-43D*01|IGHD4-4*01|IGHJ4*01|50
GATCTGCAGCTGGTCGAGTCTGGGGGAGGCGTGATACAGGCTAGGGGGTACCTGAGACTCTCCTCTATCGCCTCTGGAGGAATCTTTGATAATAATGCCATGCACTGGGTCCGTCAAGCTCCCGAAAATGGTCTGAAGTGGGTCTCTCTTTTCAATTGGGGTGGTGGTAAAGGCTACTATCCAGACTCTGTGAAGAGTCAATTCACCATCTCCAGAGACAACAGAAAAGATTCCCTGTATCTTCAAATGAATAGTCTGAGAACTGAGGACACCGTCTTGTTTTATTGTGGAAAGGATGGTTATTACGCCCGCCGGCACTTTGACTACTGGGGCCAAGGAACCCGGGTCACCGTCTCCTCAG
>S940|IGHV3-23*05|IGHD6-25*01|IGHJ3*01|50
GAGGCGCGGTTGTTGGAGTCTGGGGCAGGCTTGGAACAGTCTGGGGGGTCCCTGAGACTCTCCTCTGAAATCTCAGGCTTCACCTTCAGAAACTGTGCCTTGACTTGGGTCCGCCCGACTCCAGAGAAGGGGCAGCCTTGGGTCTCAGCTATTTATAGACGTGGTAGTAGCACTTTCTGTGCAGACTCCGTGAAGGGCCCGTTCACCATCTCCAGAGACATTTCCAAGATCACGATTTATGTGAAAATGAACAGCCTGAGAGCCGAGGTCACGGCCGCATATGATTGTGCGAGACATGTCCAGGGTATAGAAGCAGCTACTGAAGTTTTTGAAGTCTGGGGCCAAGGGACAACAGTCACCGTCTCTTCAG
>S941|IGHV3-64*01|IGHD2-8*01|IGHJ4*03|50
GAGGTGCAGCTGGCGGAGTCTGGGGCAGGCTTGGCCCAGGCTGGGGGGTCCCTGAGACCCTCCTGTGCAGCCTCTGAATTCACCTTTAATAGGTGTGCTATACACTGTGTCCGCCAGCCTCCAGGGAAGGGACTGGAATATATTTCAGATTTTGGCAGTAGTGGGGCTAGTAGATATTATACATACTCTGTGAAGGTCAGATTCACCCTCTCCAGAGACAATTGCAAGAACACAGTCTATTTTCACATAGACAGTCTGAGAGTGGAGGACATGGCCATGTATTACTGTGCGAGAGACTCTAGAAGTAGTAATGGTGCGTGCTGTGGCTTCTTTGACTTTTGGGGCCAAGGCGCCCTGGTCGCCGTCTCCTCAG
>S942|IGHV3-64D*06|IGHD1-20*01|IGHJ2*01|50
GAGGTGCAGGTGGTGGAGTCCGGGGTAGGCCTGGTCCAGACTGGGGGGTCCCTGAGACCTTCCTGTTCAGCCTCTGAATTCACCTTAAATAGCTATGTTGTGCACTGGGTCCGCCAGGCTCCTGGAGAGGGACTGGAAGAAGTTTCAGCCACTACTAGTCATGGGGCTAGAACATATTACACAGACTTTGTCAAGGGCAGATTCAGCACCTCCAGAGACAGTTCCACGAAAACGCTGTGTCTTGAACTGAGAAGTCTGAGAGCTGTGGACATGGCCGTGCATTACTGTGTGAAAGGCGAGATCAGTCGAGAACGGTATTGGTGCTTCGATCTCTGGGGCCGTGGAACCCTGGTCCCTGTCTCCTCAG
>S943|IGHV4-38-2*01|IGHD3-16*02|IGHJ2*01|50
CAGGTGCAGCTGCAGGAGTCGGGCCCAAGACCGATGAAGCCCTCGGGGACTCCATCCCTCACGTCCGGTGTCTTTGGTCACTCCATCAGCCGTGGGTCCTACTGGGGCTGGATCCGACAGACCCCAGGGAAGGGGCTGGAGCGGATTTGGCGTTTCTACCATAGTGGGAGCACTTACTGCAACCCGTCCCTCAAGAGTCGGGTCACCGTCTCAGTAGACACGTCCAAGAACCAGTTCGCCCTGAAGCTGAACTCTGTGACCGCCGCAGGCACGGCCGTCTGTTTTTGTGGACGCATTATTTTGATTACGTCTGGGGGAATAATCATTATATGCGACCCCTACTGGACCCTTGGTCTCTGGGGCCGTGGCACCCTGGTCACCATTTTCTCAG
>S944|IGHV3-64D*06|IGHD1-7*01|IGHJ6*04|50
GAGGTGCAGCTGGTGGCCTCTGGGGGAGGCTTGGTCCAGCCGGGGGGGTCCCTGAGACTCTCCTATTCAGCCCCGGGATTCACCTTCAGTAGTTACACTATGCACTGGGTCCGCCAGCTTCCAGGGAGGAGACTGGATCATGTTCCAACTATAAGCAATAACGGGGGTAACACGTACTGCGCAGACTCCGTGAAGGTCAGATTCATCATCTCCAGAGACTATTTCATGAACACACCCCGTGTTCCAGTGAGCAATCTAAGAACTGAGGACGAGGCTCGGTATGACTGTGTGAAAGGTGGGTACTACACTATGGCCGTCTGGGGCAAAGGGACCACGGGCACCGTCCCCTCAG
>S945|IGHV4-28*02|IGHD5-18*01|IGHJ4*01|50
CAGGTGCAGCTGCAGGAGTGGGGCCCAGACCTGGTGCAGTCTTCACAGACCCTGTCCATCACCTGCGCTGTCTCTGGTTGCTCCAGAAGAATTAGTAACTGGTGGGTCTGGATCCGGAAGGCCCCAGGGAAGGGCCTGGACTGGATTGGATATATCTATTCTAGTGGGAGAATCTACTACAATCCGTCCCTCCAGAGACGAGTCACCACGTCAGTTGGCACGTCCAAGATCCAGTTCTCCCTAAAGGTAGACCCTGTGACCGCCGTGGACACGGCCGCAAATTCCTGTGCGAGACCGATAACGCTGTGGCTCGAACTATGGGGGTCGACCGGATTGTTGGGGTCAAGGATCCCGGGTCACCGTCTCCTCAG
>S946|IGHV1-69D*01|IGHD2-15*01|IGHJ6*02|50
CACGAGCAGCTGGTGCGGTGTGGGGCTGAGGTGAAAGAGCCTGAGTCCTCGTCGAAGGTCTCCTGCCAGGCTTCTGAAGGCACCTTCAGGAGGGATTTTATCAGCTGGGTGCGACAGGCCCCTGGCCAGGGGCTTGAGTGGTTGGGAGGGGTGCTCCCTATCCTTGGAACAGAGATGCACGCACAACAGTTCCAGGGAAGAGTCACAATTGCCGCGGGCGAGTCCACGAGCACGACCTACATGGAGCTGAGCAGCCTGAGATCTCAGGACACGGTCATTTATCACTGTGCGAGAGATCTCTCTTCAAAAGTGGTGGTGTACTACCCTATAGACGTCTGGGGCCACGGGACCACGGTCACCGTCTCCTCA
>S947|IGHV3-23D*01|IGHD4-4*01|IGHJ4*02|50
GAGGTGCAGGTTTTGGCGTCTGGGAGAGGCTTGGTACAGCCTGGGGGGTCCCTGAGACTCTCCTGCGAAGCCTCTGGATTCACCTTTGTCAGCTGTGCCATGAACTGGGTCCACCAGTCTCCAGGGAAGGGGCTGGAGTGGGACTCAGGTATCAGTTGCATTGGTGAGAGTATCTACTACGCAGACTCCGTGAAGGGCCGCTTCGCGATCTGCAGAGTAATGTCCAAGAACATACTTTATTTGCAAATGGACAGCCTAAGAGACGAGAAAACGGCCATAAATAACTGTTCGAAACGGGTGATCGCAGTGACTGACTGGGGCCAGGGAAGCCGGGTCACCGTCTCCTCAG
>S948|IGHV3-23D*01|IGHD6-13*01|IGHJ5*01|50
GACATGCAGCTCCTGGAATCTGGGAGAGACTTGATACAGCCTGGGGGGTCCCTGAGACTCTCCTGTGAAGTCTCTGGATTCACCTCTAGAAGCCATGCCATGAACTGGGTCCGCCAGGCTCCAGGGAAGGGCCTGGATGGGGTCTCAGGTATTAGTGGTTGTGGAGATAACACAAATTACGCAGACTCCGTGAAGGGCCAGTTCACCATCCCCAGAGACACTTCCAAGAACACGGTGTTTCTGCAACTGAACAGCCTGAGAGCCGAGGACACGGCCATATTTTATCGTGCGGAAGACCCCTCACGTAGGCAGAACCTTCAATTTGACAACTGTTTCGACTCCTGGGGCCAAGGAACCCGGGTTACCGTCTCCTCAG
>S949|IGHV2-26*01|IGHD5-12*01|IGHJ3*01|50
CAGGTCACCTTGGAGGAGTCAGGTCCTGCGCCGGTGACAAACACAGAGGCCCTCACGCTGACCTGCACCGTCTCTGGGTTCTCACTCCGCAACGTTACAATGGGTGTGAGTTGGATCCGTCAGCCCCCAGGGAAGGCCCTGGAGTGGCCTCCACACATTTTTTCGAATGACGAACAATCCTACAGAACGTCTCTGAAGAATAGGCTCACCATCTCCAAGGACATCTCCAAAAGCCAGGTGGGCCTGATCATGACCAACCTGGACCCTGTGGACATAGTCCCATGTTACTGTGCACGGATACGAGTCCCCCCACTCCAACGATGGGGACATCCTGTGTACATTGGCAATCATGTCTGTGGCCACGGGTCAGTGGTCACCATCTCCTCAG
>S950|IGHV4-30-4*02|IGHD5-18*01|IGHJ6*02|50
CAGATGCAGGTGCAGGAGTCGGGCCCAGGACTGGCAATGCCTCCGGATACCCTGTGCCTCACCTGCACTGTCTCTGGAGCCCCCATCAGCACTGGTGCTTACTACTGGAGTTGGATGTGCCAATCCTCAGGGGAGGGCCTGGAGTGGCTTGGGTATATATATTTCAGTGGGAGCACCTGCTACTACCCGCCCCTCAAGAGTCGACTGACCATATCAAAAGACACGTCCAAGAGCCTGTTCTCCCTGAAGATGGGCGCTGTGACTGCAGCGGACTCGGCCGTGTGTTGTTGTGCCAGAAGGCGTTACTTCTCCTTCTACGGTATGGACAGATGGGGCCAAGGGACCACGGTCACCGTCTCCCCA
>S951|IGHV4-61*07|IGHD6-6*01|IGHJ4*02|50
TCTTGTGACTCCGTCAGGGATGGCGGTTATTGCTGGAACTGGATCCGGCAGCCCCCAGGGAATGGCCTGGAGAGGATTGGCAATTTCCATAGCAGTGAGAGAACCAGTCACAAATCCTCCCTCACGAGTCGGGTCGCCGTCTCCCCAGACACGTCTAAGAACCAGATGTCCCTGACCCTGAGGTCTGTGACCGCTACGGACACGGCCGGACATTACTGTGCGCGACATCCGCCGGCAGTCGAGTGCTGGGGCCAGAGAGCCCTGGTCACCGTCTCCTCAG
>S952|IGHV3-64*03|IGHD7-27*01|IGHJ2*01|50
GAGACACAATTGCTGGAGTCTGGGGGAGGCTTGGTCCAGACTGGGGGGTCCCGGAGACACTCCTGCTCTGACTCTGGATTCACCTTCACTCCCTTAGCTATGAACTGGGTCCGCCAGGCTCCGGGAAAGGGTCTGGACTTTGTTTCAGATCTCAATAGTAAGGGGGGCAGCACGTACCACGCAGACTCCGTGGAGGGCAGATTCACCATCTCCAGAGACAATCCCAAGAACACGCTTTATATCCAATTCAGAAGTCTGAGAACTGAAGACACGGCTGTTTCTTCTTGTGTGCAAGACCGTCCACGCTTGTACTGCGATCTCTGGGGCCGTGTCACCCTGGCCACTGTCTCCTCAG
>S953|IGHV4-59*05|IGHD2-15*01|IGHJ1*01|50
CAGGTGCAACTCCAGGAGTCGGGCCCAGGACTGGTGAAGCCTTCGGGGACCCAGTCCCTCACCTGCACTGTCTCTGGTGGCCACATCAGAATTTACCACTGGATCTGGATCCTGCAGTCGCCGGAGACGGGACTGGATTGGATCGGGCGTAGAAATTGTCGTGGAATCACCTATCACAACCCGTCCCCCAAGAATCGAGTGAGCCTATCTCTAGACACATCCAAGATCCAGTTCTCCCTGAAGCTTAGGTCTCTGAGCGCCGCAGACTCGACTGTGGACTACTGTGAGCTGGATTTTGTTGTGGTGGTAGGCCCTACTCCCTGGGACCAGGTCACCCTGGTCACCGTCTCCTCAG
>S954|IGHV3-43*01|IGHD5-18*01|IGHJ2*01|50
GAAGCGCAGCTGGTGGAGTCTGGAGGAGTCGTGGTGCAGCCTGGGGGGTCCCTGAGACTCTACTGTTCAGCCTCTGGATTCACTCTTGATGATTATGCCATTCCCTGGGTCCGTCAAGCTCCGGAGAAGGGTCTAGAGTGGGTCTCTCATTTTACTTGGAATGGTAGTAGCACATACTATACAGACTCTGTGAAGGGCCGACCCACCGTCTCCAGAGAGAACAGAGAATATTGTCTGTCTCGGCGGGTACACCGTCTGAGTACTGAGGACACCGCCTTGTATCACGGTGCCGAAGATAGCTTCGGTTACATAAACTGCTGTTACCTCGATCTCTGGGGCCGTGGAACCCCGGTCACTGTCTCCTCAG
>S955|IGHV4-4*03|IGHD4-4*01|IGHJ4*02|50
CAGGTGCAGGAGCAGGCGTCGGGCCCAGGACTGATGAAGCCTTCGGGGATCCTGTCTCTCACCTGCGCTGTCTCTGATGGCTCCAACAGCTCTGGTAACTGGTCGAGTTGGGTCCGCCAGCCCTCAGGGAAGGGCCTGGAACAGATGGGGGAGGCGTGTCCTAGTGGAAGAATTGACTCTAACTCGTCCCTCAGGAGTCAAGTCACCATTTCAGTGGACATGCCCAGGAACCAGTTCTCCCTGAAGTTGAACTCTGTGACCGCCGCGGAAACGGCCGTGTCTTTCTGTGAAACGGCCGGATTTGACTACTGGGGCCAGGTGAACCGGGTCACCGTCTCCTCAG
>S956|IGHV3-30-3*01|IGHD1-1*01|IGHJ1*01|50
CAGGTGCAGCTGGTGGAGTATGGGGGAAGCGTCATCCAGGCTGAGAGGTCCCCGAGACTCGCCTCTGCAGCCTCTGGATTCATTCTCAATAGGTATTCTTTGAACTGGGTCCGCCAGGCTCCAGACAAGGGGCTGGAGTGGTTGGCAGTTATTTCATGCGATGGAAGCAATAAATACTATCCAGACTCCATGAAGGGCCGATTCACCATCTCCCTAGACCATCTCAAGAACACGATGTATTTGCAACTGAATAGACTGACAACTCAGATCACGGCTGTGTATTACTGTGCGTGTGCGACTGGAACGACGAGTCTCTACTTGCAGAATTGGGGCCAGGTCACCCGGGTCACCGCCCCCTCAG
>S957|IGHV1-69-2*01|IGHD2-2*02|IGHJ2*01|50
GAGGTCCATTTGGTGCAGTCTGGGGCTGAGGTGAAGAAGTCTGGGGCTACAGTGAAGGTGTCCTACAGGTTTTCTGGATGCCCCTTCACCGACTCTTTTATCCACTGGGTGCAAAAGGCCCATGCTAAAGGGCCTAAGAGGATGGGACCTGTGGATCCTGAAGATGGTGAGACCATATACGCAGAGAAGTTTCAAGTCAGAGTCACCATAACCGCGGACACGTCTACAGACACAGCCTACATGGGGCTGAGGAGCGAGAGATCTGAGGAAACGACCGTCCAATACTGTGTAACGGCTTGTAGTAGAACCTACTTACATCTCCGGGGCCGTGGCACCCTGCTCACTGTCCCCTCAG
>S958|IGHV3-73*01|IGHD5-5*01|IGHJ2*01|50
GAGGTGCAGCTGGTGGAGTCTGGGAGAGACTTGGCCCCGCCTGGGGGGTCCCTGAGAATCTCCTGTGCAGTCTCCGGGCTCACCTTTAGTGGCTCCGCTTTATATTGGGTCCGCCAGACCTTCGGGAAAGGGCTGGACTGGGTTGGCCCGATTAGAAGCAAAGGTAACAGTTGCGCGCCAGACTACACTGCGTCGGTGAAAGGCAGATTCACCTGCTCCAGAGATCATTCAATGAACACGGCGTCTCTGAAGATGAACAGCCTGAAAAACGAGGCCACGGCCGTCTATTACCGCCCTAGACCCGATACAGCCTTCGTCGACCACGGAATCTGGTACTTCGACCTCAGGGGCCGTGACGCCCTGGTCACTGTCTCTGCAG
>S959|IGHV4-31*05|IGHD3-9*01|IGHJ4*02|50
CAGGTGCAGCTGCAGGAGTCGGACCCAGGACTGGTGAAGCCTTCACGGACCCTGTCCCTCACCTGCACTGTCTATGGTGTCTCCATCGGGAGTGGTTGTTTTTACTGGAGTTGGATCCGCCAGAACCCAGGGAGGGGCCTGGTGTGGACTGGGTACATCCATTACAGTGGGAGCACCTCCTATAAACCGTCCCTCAAGACTCGAGTTCCGATGCCAAAAGGAACGTCTAAGAACCAGTTGTCCCTGCAACTGAGGTCTGTGACCGCGGACGAGGCCGTGTCTTGCTATGCTCACGGAAGTATGGTGGCTGGTAATGATAACCGCCACTTTGTCTACTGGGGCCAGGGAAACCTGATCACCGCCCCCTCAG
>S960|IGHV4-30-2*06|IGHD1-20*01|IGHJ4*01|50
CAGCTGCAGCTGCAGGAGTCCGGCTCAGGACTGGTGAAGCCATCACAGACCCTGTCCCTCACCTGCGCTGTCTCTGGTGGCTCCATCAGCAGCGATGGCTACTCCGGGAGCTGGATGCGATCATCACCAGGAGAGGGCCTGGAGTGGATCGTGTGCATGTATCATAGTGGAATCAAGTACTATAACCTGTCCCTCGAGATGAGAGTCACCTTGTCAAGAGACAGGTCGAAGAACCAGTTCTCTCTGAAGCTGGGCTCTGCGACGGCCGCGGACACGGCCATTTGTTACTGTAACAGAGAGGTCACTAACAATTGGAGAGACTCCGAGTACCAATTTGACTACTGGGGCCATGGAATCCCGGTCCCCGACTCCTCAG
>S961|IGHV3-43D*01|IGHD1-1*01|IGHJ2*01|50
GAAGTGCAGCTAGTGGAGTGTGAAAGAGCCGTGGTCCAGCCTGGGGGGTACCTGAGAGTCTCCCGTGCAGCCTCTGGATTCAACTTTGATCAGGATGCCATGAACTGCTTCCGTCAAACTCCGGGGAAGGGCCTGGAGTGGGTCTCTCCTATCAATTGGGATGGCGGTAAATCCTACGATATAAACTCTGTGAAGGGTCGATTCACCATCTCCAGAGACAACAGAGAGAACTCCCTGCATGGGCAAATGAACAGTCTGAGAGCTGACGACACCGCCTTGTTTTATTGTGCAAAAGATATTACATTACACCTGGAACGACGTTGCTGTTTCCTCGATCTCTGGGGCCCGGTCACCCTGGTCACTGTCTCCTCAG
>S962|IGHV3-15*05|IGHD1-20*01|IGHJ6*01|50
GAGGTGCATTTGGTGAAGTCAGGGGGAGTCTCGATTGAGCCTGGGGGGTCCCCCAGAGTCTCCTGTGCAGCCTTTGGAACCAGTTTCACTAACGCCTGGGTGACCGGGGTCCGCCAGGCTCCAGGAAAGGGGCTGGAGTGGGTTGGCCGTCTTAAAAGAATAATTGATGGTGGGACAACAGACCACATTGCACCCGTGAAAGGCACATTCACCATCTCGAGAGATGATTCAAAAAACACGCTGTCTCTACAAGTGAAAAGTCTGAAAATCGAGGACACAGTCGTCTATTGCTGTACCACAGACTGGGAGGTCAGTGGCCCCTACTATTTCTTCTACACGATGGACGTCTGGGGTCAGGGGACCACGGTCACTGTCTCCTCAG
>S963|IGHV3-23*03|IGHD2-15*01|IGHJ4*03|50
GAAGTGCAGCTGTTGGACTCTGTGGAAGGCTTGAGACAGCCTGGGGGGTCCCTGAGACTCACCTCTGCAGCCTCTGAATTCACGTCTAGAAACTTTGCCATGAGGTGGGTCCGCCTGACTCCAGGGAAGGGGCTGGACTGGGTCTCAATTTTTTTTAGCGGTGTTAGGAGCCCATACTACGCAGACTCCGTGAAGGGCCCGTTCACCCTCTCCAGAAATAACTGCAAGAACGCGCTATATCTGCAAATGATGAGCCCGAGAGACGAGGACACGGCCGTCTTTTACTGTGCGAAAGATACAGGGGAGATACGATATTCTAGTGGTGTTAGCTGCTACTCTGACTACTGGGGCCAAGGGCCCCGAGTCGCCGGTTTCTCAG
>S964|IGHV3-NL1*01|IGHD5-18*01|IGHJ4*02|50
CAGGTGCAGCTGGTGGGCTCTGGGGGAGGCGTGGTCCAGCCTGGGGGGTCCCTGAGACTCTCCTGTGCAGTGTCTGGATCCACCCTCAATACTTATGGAAGACACTGGGTCCGCCAGCCTCCAGGCAAGGGGCTGGACTGGGTCTCCACTATTTCCGGCGGTGGCACTAGCACATACCACGCAGACTCCGTGAAGGGCCGATTCACCGGCTCGAAAGACTATTGCAAGAACACACCGTCTCTACACAAGATCAGTCTGAGAGCTGAGGACACGGCTGTGTTTTTCTGTGCGATTAGAGGTGAGACCGCTCTTGCCTGGGGCCAAGGAACCCTGGTCACCGTCCCCTCAG
>S965|IGHV1-69D*01|IGHD4-17*01|IGHJ4*03|50
CAAGTGCCGATGGTGCTGTCTGTGACTGAGGGGGAGAAGCCTGGGTCCTCGGAGAAGGGCTCCTGCACGACTTCTGGAGGAACCTTCAGAAGCTATGCTCTCATCTGGGCGCGACAGGCCCCTGGACAGGGGCTTGAGTGGATGGGAGGGATCATCCCTATCTTTGGTACGACCAACTACACACAGACATTCCTGGGCAGAGACACGATTTCCACGGACGGATGCACTAGAACAGCCTACCTGGAGGTGAGAAGCCTCCGATCTGAGGACGCGGCCGTGCACTTCTGTGCGAGAGCCCCCTCCGGGGACGTATTTGACCACTGGGGCCACGGGAACCTGATCGCCGTCTCCTCAG
>S966|IGHV3-30-3*01|IGHD2-15*01|IGHJ4*02|50
CAGGTGCAACTCGTCGAGCCTGGGGGAGGCGCGGTCCAGCCTGGCAGGGCCCTCAGACCCTCCCGTGCAGCCTCTGAATTCACTTTACCTAGAAACGCTCTCCTCTGGGTCCGCCAGGCTCCAGGCCAGGGGCTGGTGTGGATGCCAGTTTTATCGTACCAGGGAAGAAATAAACACTACGCAGACTCCGTGAAGGGCCGGTTCACCATTTCCAGAGACAATTTCAAGAACACGCTGTGTCTGCAAATGAAGCGCCTGATAGCTGAGGACACGCCTGTGTCTGGCTGTGCGAGATGGTCCTGTATGCGAGTAGTGGTGACTTACTTTCCCTACTGGGGCCAGGGAACCCTGGTCACCGTCCCCTCAG
>S967|IGHV4-31*05|IGHD2-21*02|IGHJ5*01|50
CAGGTGCAGGGTCAGGGGTCGGGCCCAGGACGGGTGAAGACGTCACAGACCCTGTCCCTCACCTGCATTGCCTCTGATGGCTCCATCAATCGTGGTGGATATTGCTGGAATTGGATCCGCCAGACTCCAGCGAAGGGCCTGGAGTGGACTGGCTACATCTATTACAGTGCATGCACCCACTGCATCCCGTCCCTCAAGAGTCGACTTACCATTTCAGTAGACACGTGCAAGAACCAATTCTCCCTGAAGCTGACCTCTGTGACCGCGGGCGCGGCCGTGTATTACTGTGAAGTCGAGTGGACTTATTGTGATGATGACTACTACATGGGTAACTGGTTCGACTCCTGGGGCCACGGAACGCTGGTCACCCTCTCCTCAG
>S968|IGHV6-1*01|IGHD7-27*01|IGHJ3*02|50
CAGGTACAGCTTCAGAAGTCAGGTCCCAGACTGGTGAGGCCCTCGCAGACCCTCGCACTTACCCTTGCCATCTCCGGGGACAATGTCCCTAATAACAGTGCTTCTTGGAACTGGGTCAGGCAGTCCCCATCGAGAGGCCTTGAGTGGCTGGTAAGGACATACTACAGGTCCAAGTGTTATAATGATTACACAGTCTTTGTGAAAAGTCGATTAACCATCAACCCAGACACATGTAAAACCCAGTTCTCCCTGCAGTCGAGTTCTGTGCCTCCCGCGGATACGACTATGTCTGACTGTGCTAGAGAAACATTGTGGCGACCTGAAGCCTTTGATATCTGGGGCCAAGGGACAGGGGTCACCGGCTCCCCAG
>S969|IGHV3-53*01|IGHD5-5*01|IGHJ3*01|50
GAGGTGCAGTTGGTCGAGTCTGGAGGAGGCTTGATCCCGCCTGGGGGGTCCCTGAGACTCTCCTGTGCAGCCTCTGGATTCACCGCCAATCGAAACTGCATGAACTGGGTCCGGCAGGTTCCAGGGAAGGGCCTGGGGTGGGTCTCAGTTTTTTACAGAGGTGGTAGAACCTATCATCCAGACTCCTTGAAGGGCCGATTCACCATCCCCAGAGACAAATCCAAGAACACCCTGAATCTTGAAATGAACAGCCTGAGAGAACAGGACACGGCCGTGTCTAACTGTGCGAGAGTGGATACACTGAAGGTTAACTTTGATGCTTTTGACACCTGTGGCCACGGGGCAACGGTCCCCGTCCTTTCAG
>S970|IGHV1-8*02|IGHD3-22*01|IGHJ6*04|50
CAGGTGCAACTGGTGCCGTCTGGGGCTGAGCTGAAGGAGGCTGGGGCCTCAGTGAAGGTCTCCTGCACGGCTCCTGGACATGCCTTCACCCGCTATCATCTCAACTGGGTGCGACAGGCCAGTGGACAGGGGCTTGAGTGGATGGCGTGGATGAACCCTAATAGTGGTAACACAGGCCATGCACAGAAGATCCAGGTCAGTGTCACCATGATCAGGAACGCCTCCATAAGAACAGCCTACATGGAGCTGAGCAGCCTGCAATCTAGGGACACGGCCGTTTCTGACAGTGCGGGAGTGGGCTGTCCTTTTATTACACTGATAGTAGTGGTTATTCCCTTCGGGACGGGCGTCAGGGTCAAGGGGACCACGGGCCCCGTCTCCCCAG
>S971|IGHV3-49*02|IGHD5-5*01|IGHJ5*02|50
GAGGTGCAGCCGGTGGAGTCTGGGGGAAGCTTGGAAGAGTCAGGGCCGTCCCTGAGACTGTCCTGTACTGCTCTTGGACTCACCTTTGGCTATCTTCTCACGAATAGGGTCCGCCAGGCTCCAGAAAAGGGACTGGAGTGGGTACTTTTCATTAGAGGCAAATCTTATTGTGGAACAACAGAGTACGCCGCGTCTGTGAAAGGCAGATTCACCATGTCAAGACATAATCCCAAAAGCATCGCCTCTGTGCACATGAACAGCCTGAAAACCGAGGACATAGGCGAGTATTACTGTGTTAGAGATTCTGCTAAGCTATTCTGGCCTCTTTGGGGCCAGGGAATCCTGGTAATCGTCTCCTCAG
>S972|IGHV3-23D*01|IGHD3-9*01|IGHJ5*01|50
GAGGTGCAGACGTTGGGGTCTGGGGGAGTCCTGGTACAGCCTGGGGGGTCCCTGAGACTCTCCTGCGCAGTCTCTGGATTTACCTCTAGCAGCTATGCCACGAGGTGGGTCCGCCAGGCACCAGGGAAGGGGCTTGAGCGGATCTCAGCTCTTAGTGGTAGTGGTGCTATAGTATACTCCACAGACTCCTTGAAGGGCCGGTTCACCATCCCTAACGACAGTTCCAAGAACACGATGTATCTGGAAATGAGCAGCCTGAGAGCCGAGGAAACGGTCATATTTCACTGTGCGAAACGTGAGAACGCTTTTTTGACTGGTTATTATAACGGTCATGACCGCAACTGGTTCGACTCCCGGGACTACCGAACCCTGGTCATCGTCTCGTCAG
>S973|IGHV1-3*01|IGHD1-7*01|IGHJ4*03|50
CAGGTCCAGCTTGTGCAGTCTGAGACTGAGGCGATGAAGCCTGGGGCCTCAGGGGAAGTTTCCTGCAAGGCTTGTGGAAACACCTTGACCTCCTATACTATGATCTGGGTGCGCCAGGCCCCCGGACAAAGACTTGAGTGGATGGGAAGGATCCACACTGGCAGTGGCAACGCAAAATGTTCACAGAACTTCCAGGACAGCGTCACCATTACCAGGGAAACATCTGCGGTCACAGCCTACAGGGAGTTGAGCAGCCTGAGATCCGAAGACACGGCTGTCTATCACTGTGCGAGAGGTTATAGCTGGGATTGCTGCCACTTTGACGACTGGGGCCACGGGACACTGGTAACCGCCTCCTTAG
>S974|IGHV1-8*02|IGHD3-9*01|IGHJ3*02|50
CAGGCGCAGTTGGGGCAGTCCGGGCCTGAAGTGAAGAAGCCTGGGGCCCCACTGAAGGTCTCCTGCGCGGCTTTTACATACACCTTCTCTAATTATGATATCTACTGGGTGCCACAGGCCTCTGGTCAAGGGCTTGAGCGGTTGGTATGGAAGAGTCCTAACTATGACAACACAGGCTATGCACAGAAATTCCAGGTCAGAGTCACCATCACCAGGAACACCTCGACAAGCACAGCCGACCCGGAGCTGATCAGACTGAGATCTGAGGACACGGCCCTGTATCTCTGTGCGGGAGGACGATTTTTTGACTGGTTTTTTTATAAAGGGCGCGCCGCTTTGGATATCTGGGGCCAAGGGACAATGGTCACCGTCTCTTCAG
>S975|IGHV3-64D*06|IGHD2-8*02|IGHJ4*02|50
GAAGTGCGGCTGGTGGAGTCTGGGGGAGGCTTGGTCCAGCCGGGGGGGTCCCTGAGACCCTCCTGTTCAGCCTCTGCTTTCAGTTTCAATAGCTATGTTATGCCCTGGGTCCGCCAGACTCCAGGCAAGGGACTGGATTCTCTTTCAGTTATTGGTACTAGTGGGGCTACTATTTTCCGCGCGGACTCCCTGAAGGTCAGATTCATCATCTCCAGAGACAATTCCAATAGCACGCTCTATACTCACGTGAGCAGTCTGAGAACTGAGGACACGGCTGTGTCTTGTCGTGTGAGAGGAGGATATTCTACTGGTGGTGTATGCTATTACTTTGACTACTGGGGCCAGGGGAACCTGGTGACCGTCTCCTCAG
>S976|IGHV1-58*02|IGHD1-26*01|IGHJ3*01|50
CACATCCGGCGGCTGCAATATGGGCCTAAGGCGAAGAAGCCTGCAACCTCAGTGAAGGTCTCCTGCATGGCTTCTGGCTTCACCTTGACTGGCTCCGCTATCCAGGGGGTGCGACGGGCTCATGGACTATGCCTTGAGTGGATAGGATGGATCGTCGTTGACAGTGAAAGAACAAAGCCCGAAAAGATGTTCCAGGAAAGAGTCACCAATACCAGGGACATGACCACAAGACCAGCCTACATGGAGGTGAGTTGCCTGACATCTGAAGACACGGCCGGGAATTTTTGGGCGGCCGAGTATTGTGGAAGAAGGGACCATCTTGATGTCTGGGGCCAAGGGACAATGGTCACCGTCTCTTCAG
>S977|IGHV3-13*01|IGHD2-15*01|IGHJ6*02|50
GAGGTGCAGTTGGTGGAGTCTGGGGGAGCCTTGGTACAGCCTGGGGGGTTGCTGGGACTCTCCCGTGCAGTCTCTGGATTAGCCCTCAACAGTTACGACATCCACTGGGTCCGCCAAGTAACAGGAAAGGGTCTGGAGTGGGTCTCAATTGTTGGCATTGCTGGTGACACATGCTATCCAGGCTCCGTGAAGGGCCGATTGACCATCTCCAGAACAAATGCCACGGACTCCTTATATCTCGAACCACAGAGCTTGAGAGGCGGGGACACGACTGTGTATTACTGTGCGGTTATTCTAGTGGTGATGGCTACAAATTACTACTACTATTACGGGATGGACCTCTGGGGCCAAGGGACCACGGTCGCCGTCTCTTCA
[truncated: 9,538 more chars]
