# Supplementary material for: Assigning and visualizing germline genes in antibody repertoires
Source: Philos Trans R Soc Lond B Biol Sci. 2015 Sep 5;370(1676):20140240. doi: 10.1098/rstb.2014.0240 (PMC4528417; doi:10.1098/rstb.2014.0240)
Supplement: IgSCUEAL [file rstb20140240supp1.zip › IgSCUEAL-master/Simon/sim1_50_igscueal_full_edit.txt]

Index	Name	Subtype	Simplified Subtype	Support	Recombination Support	Intra-subtype Support	Reading Frame	Breakpoints	Sequence	FW1	FW1_AA	CDR1	CDR1_AA	FW2	FW2_AA	CDR2	CDR2_AA	FW3	FW3_AA	CDR3	CDR3_AA	JUNCTION	JUNCTION_AA	D_ALLELE	D	D_AA	D_SCORE	D/INV_ALLELE	D/INV	D/INV_AA	D/INV_SCORE	J	J_AA	Mapped Read
2	S2|IGHV4-61*04|IGHD3-22*01|IGHJ3*02|50	V4-61*03,J3*02 inter-subtype recombinant	J3*02,V4-61*03 recombinant	0.6827045475	1	0	0	282(276-288)	CAGGTGCAGCTACAGGAGTCGGGCCCAGGACGGCTGAAGCCTGCGGAGACCCTGTCCCTCACCCACACTGTCTCTGGTGACTCCGTCCGCAGTGGTGGTTACAACTGGAACTGGATCCGGCAGCCCCCAGGGAAGGGCCAGGGGTCTACTGGCTATCTCTATTATAGTGGGAGAACCAATTCCAACCCCTCCGTCAGGAGTCGAGTCATCATCCCAGCAGGCCCGTCGAAGAGCCTCTTCTCCCTGAAGGTGAACTCTGTGACCCCTGACACGGCCCTGTTTGTCTGTGGCCTCACTGTTATTACTTTGATCGCCTTTGACATCTGGGGCCAAGGGACAATGGTCACCCTATCTTCA	CAGGTGCAGCTACAGGAGTCGGGCCCAGGACGGCTGAAGCCTGCGGAGACCCTGTCCCTCACCCACACTGTC	QVQLQESGPGRLKPAETLSLTHTV	TCTGGTGACTCCGTCCGCAGTGGTGGTTACAAC	SGDSVRSGGYN	TGGAACTGGATCCGGCAGCCCCCAGGGAAGGGCCAGGGGTCTACTGGCTAT	WNWIRQPPGKGQGSTGY	CTCTATTATAGTGGGAGAACC	LYYSGRT	AATTCCAACCCCTCCGTCAGGAGTCGAGTCATCATCCCAGCAGGCCCGTCGAAGAGCCTCTTCTCCCTGAAGGTGAACTCTGTGACCCCTGACACGGCCCTGTTTGTCTGT	NSNPSVRSRVIIPAGPSKSLFSLKVNSVTPDTALFVC	GGCCTCACT	GLT	TGTGGCCTCACTCTGAATGCAGTGGTTATTACTTTGATCGCCTTTGACATCTGG	CGLTLNAVVITLIAFDIW	D3_22	cTcACTCTGAATGCAGTGGTTATTACT--	?TLNAVVIT?	34.811144	D2_15	AatGCAGTGGTTATTACTTTGATCGCCTtt	?AVVITLIA?	29.811144	CTGAATGCAGTGGTTATTACTTTGATCGCCTTTGACATCTGGGGCCAAGGGACAATGGTCACCCTATCTTCA	LNAVVITLIAFDIWGQGTMVTLSS	CAGGTGCAGCTACAGGAGTCGGGCCCAGGACGGCTGAAGCCTGCGGAGACCCTGTCCCTCACCCACACTGTCTCTGGTGACTCCGTCCGCAGTGGT------GGTTACAACTGGAACTGGATCCGGCAGCCCCCAGGGAAGGGCCAGGGGTCTACTGGCTATCTCTATTAT---------AGTGGGAGAACCAATTCCAACCCCTCCGTCAGGAGTCGAGTCATCATCCCAGCAGGCCCGTCGAAGAGCCTCTTCTCCCTGAAGGTGAACTCTGTGACCCCT---GACACGGCCCTGTTTGTCTGTGGCCTCACTCTGAATGCAGTGGTTATTACTTTGATCGCCTTTGACATCTGGGGCCAAGGGACAATGGTCACCCTATCTTCA
4	S4|IGHV1-3*01|IGHD5-5*01|IGHJ5*02|50	Error: alignment failed
5	S5|IGHV1-69D*01|IGHD1-26*01|IGHJ1*01|50	Error: alignment failed
3	S3|IGHV3-64*03|IGHD1-1*01|IGHJ4*03|50	V3-64*02,J4*03 inter-subtype recombinant	J4*03,V3-64*02 recombinant	0.427600135	1	0	0	314(312-316)	GACGTACACCTGGTGGAGTCTGGGGAAGGCTTGGTCCAGACTGGGGGGTCCGTGAGACTCTCCTGTTCAGTCTCTGAGTTCACCTTTGGTAGTCATGCTGTGAACTGGGTCCGCCAGGCTCCAGGGAAGGGTCTGGATCAAGCTTCTGCTATTAGTGGTAATGGGGATAGCACATCCTGCGAAGACTCAGTGAAGGGCAAATTCATCATTTGCAGTGACTATTCCAAGAACTCGCTCTGTATCCAAATGAGGAATTTGAGAGCTGAAGACACGGCTGACTACCAGTGTGTGAGAGGAGTACAACTGGAGCGTGTATTGGTCAACTGGGGCCAAGGGACCCTGGTCACCGTCTCCTCA	GACGTACACCTGGTGGAGTCTGGGGAAGGCTTGGTCCAGACTGGGGGGTCCGTGAGACTCTCCTGTTCAGTC	DVHLVESGEGLVQTGGSVRLSCSV	TCTGAGTTCACCTTTGGTAGTCATGCT	SEFTFGSHA	GTGAACTGGGTCCGCCAGGCTCCAGGGAAGGGTCTGGATCAAGCTTCTGCT	VNWVRQAPGKGLDQASA	ATTAGTGGTAATGGGGATAGCACA	ISGNGDST	TCCTGCGAAGACTCAGTGAAGGGCAAATTCATCATTTGCAGTGACTATTCCAAGAACTCGCTCTGTATCCAAATGAGGAATTTGAGAGCTGAAGACACGGCTGACTACCAGTGT	SCEDSVKGKFIICSDYSKNSLCIQMRNLRAEDTADYQC	GTGAGAGGA	VRG	TGTGTGAGAGGAGTACAACTGGAGCGTGTATTGGTCAACTGG	CVRGVQLERVLVNW	D1_1	GgaGTACAACTGGAGCGTGta	?VQLER?	41.811144	D7_7	gtACAACTGGag	?QL?	26.811144	GTACAACTGGAGCGTGTATTGGTCAACTGGGGCCAAGGGACCCTGGTCACCGTCTCCTCA	VQLERVLVNWGQGTLVTVSS	GACGTACACCTGGTGGAGTCTGGGGAAGGCTTGGTCCAGACTGGGGGGTCCGTGAGACTCTCCTGTTCAGTCTCTGAGTTCACCTTTGGTAGTCAT------------GCTGTGAACTGGGTCCGCCAGGCTCCAGGGAAGGGTCTGGATCAAGCTTCTGCTATT------AGTGGTAATGGGGATAGCACATCCTGCGAAGACTCAGTGAAGGGCAAATTCATCATTTGCAGTGACTATTCCAAGAACTCGCTCTGTATCCAAATGAGGAATTTGAGAGCTGAAGACACGGCTGACTACCAGTGTGTGAGAGGAGTACAACTGGAGCGTGTATTGGTCAACTGGGGCCAAGGGACCCTGGTCACCGTCTCCTCA
1	S1|IGHV3-30*02|IGHD5-18*01|IGHJ1*01|50	V3,J1*01 inter-subtype recombinant	J1*01,V3 recombinant	0.3639679422	1	0	0	301(290-312)	CAGGTGCAGGTGCTGGCGTCTGGGGGAGGCCTGGTCCAGCCTGGGGCGTCCCTGAGACTCCCCTGTGCAGGGTCTGGATTCACCTTCATTAGCTATGTCATTCACTGGGTCCGCCAGGCTCCAGGCAGGGGGCTGGAATGGGTGGCCTTTAGACGGTCTGATAGAAATAATGATTACAATCCAGACTCCGTGAAGGGCCGGCTCACCATCTCCATGGACAATTCCGAGAACACACTTTATCTACATTCGGACAGCCTGAGAGCTGACGACACGGCTGTGTATTATTGTGCAAAGGATTATGGTTATGCTGAAAACTGCCATCCCTGGGGCCAGGACGCCCTGATCTCCGTCTCCTCA	CAGGTGCAGGTGCTGGCGTCTGGGGGAGGCCTGGTCCAGCCTGGGGCGTCCCTGAGACTCCCCTGTGCAGGG	QVQVLASGGGLVQPGASLRLPCAG	TCTGGATTCACCTTCATTAGCTATGTC	SGFTFISYV	ATTCACTGGGTCCGCCAGGCTCCAGGCAGGGGGCTGGAATGGGTGGCC	IHWVRQAPGRGLEWVA	TTTAGACGGTCTGATAGAAATAATGAT	FRRSDRNND	TACAATCCAGACTCCGTGAAGGGCCGGCTCACCATCTCCATGGACAATTCCGAGAACACACTTTATCTACATTCGGACAGCCTGAGAGCTGACGACACGGCTGTGTATTATTGT	YNPDSVKGRLTISMDNSENTLYLHSDSLRADDTAVYYC	GCAAAGGAT	AKD	TGTGCAAAGGATTCGTCCAAGTATGGTTATGCTGAAAACTGC	CAKDSSKYGYAENC	D3_22	TgtGCAAAGGATTCGTCCAAGTATGGTTAT	?AKDSSKYGY	37.405572	D1_7	gaTTCGTCCAAGTAT	?SSKY	30.405572	TCGTCCAAGTATGGTTATGCTGAAAACTGCCATCCCTGGGGCCAGGACGCCCTGATCTCCGTCTCCTCA	SSKYGYAENCHPWGQDALISVSS	CAGGTGCAGGTGCTGGCGTCTGGGGGAGGCCTGGTCCAGCCTGGGGCGTCCCTGAGACTCCCCTGTGCAGGGTCTGGATTCACCTTCATTAGC------------TATGTCATTCACTGGGTCCGCCAGGCTCCAGGCAGGGGGCTGGAATGGGTGGCC------TTTAGACGGTCTGATAGAAATAATGATTACAATCCAGACTCCGTGAAGGGCCGGCTCACCATCTCCATGGACAATTCCGAGAACACACTTTATCTACATTCGGACAGCCTGAGAGCTGACGACACGGCTGTGTATTATTGTGCAAAGGATTCGTCCAAGTATGGTTATGCTGAAAACTGCCATCCCTGGGGCCAGGACGCCCTGATCTCCGTCTCCTCA
8	S8|IGHV1-18*03|IGHD5-18*01|IGHJ4*02|50	V1-18*03,J5*02 inter-subtype recombinant	J5*02,V1-18*03 recombinant	0.4763565773	1	0	0	295(288-302)	CAGTTTCAGCTGGTGCAAATCGGAGCTGAGCTGAAGAAGTCTGGGGCCTCAGTGAACGTCATCTGCCAGGCTTCTGATTACACCTTTACCAGATATGGCATCAGCTGGGTGCGACAGGCCCCTGGACAAGGACTTGAGTGGATGGGATGGATCAGCGGTCACACTGTCAGCACATACTTTGCGCAGAAGCACCAGGTCAGCGTTACCTTGACCACAGTCACATCTACGAGAACAATCTACATTGATCTGAGGAGCCTGAGACGTGACGACATGGCAGTGTATTACTGTGCGAGGGAAGGGAGGTGGATAATTGCATTTGGCTTCTGGGGCCGGGGAAGTCTGGTCACCGTCTCCTCA	CAGTTTCAGCTGGTGCAAATCGGAGCTGAGCTGAAGAAGTCTGGGGCCTCAGTGAACGTCATCTGCCAGGCT	QFQLVQIGAELKKSGASVNVICQA	TCTGATTACACCTTTACCAGATATGGC	SDYTFTRYG	ATCAGCTGGGTGCGACAGGCCCCTGGACAAGGACTTGAGTGGATGGGATGG	ISWVRQAPGQGLEWMGW	ATCAGCGGTCACACTGTCAGCACA	ISGHTVST	TACTTTGCGCAGAAGCACCAGGTCAGCGTTACCTTGACCACAGTCACATCTACGAGAACAATCTACATTGATCTGAGGAGCCTGAGACGTGACGACATGGCAGTGTATTACTGT	YFAQKHQVSVTLTTVTSTRTIYIDLRSLRRDDMAVYYC	GCGAGGGAA	ARE	TGTGCGAGGGAAGGGAGGTGGATACAGTTACGGTCAATTGCATTTGGCTTCTGG	CAREGRWIQLRSIAFGFW	D5_18	TGTGCGAGGGAAGGGagGTGGATACAGTTA	CAREG?WIQL	40.405572	D1_14	TGTGCGAGGGAAGGGagGTGGATACAGTTA	CAREG?WIQL	26.405572	GGGAGGTGGATACAGTTACGGTCAATTGCATTTGGCTTCTGGGGCCGGGGAAGTCTGGTCACCGTCTCCTCA	GRWIQLRSIAFGFWGRGSLVTVSS	CAGTTTCAGCTGGTGCAAATCGGAGCTGAGCTGAAGAAGTCTGGGGCCTCAGTGAACGTCATCTGCCAGGCTTCTGATTACACCTTTACCAGA------------TATGGCATCAGCTGGGTGCGACAGGCCCCTGGACAAGGACTTGAGTGGATGGGATGGATCAGCGGTCACACT------GTCAGCACATACTTTGCGCAGAAGCACCAGGTCAGCGTTACCTTGACCACAGTCACATCTACGAGAACAATCTACATTGATCTGAGGAGCCTGAGACGTGACGACATGGCAGTGTATTACTGTGCGAGGGAAGGGAGGTGGATACAGTTACGGTCAATTGCATTTGGCTTCTGGGGCCGGGGAAGTCTGGTCACCGTCTCCTCA
9	S9|IGHV1-69-2*01|IGHD2-15*01|IGHJ4*03|50	Error: alignment failed
7	S7|IGHV3-33*05|IGHD2-8*02|IGHJ1*01|50	V3-33*05,J1*01 inter-subtype recombinant	J1*01,V3-33*05 recombinant	0.7043131226	1	0	0	314(312-316)	CACGTACAGGTGGTGGAGTCTGGGGTAGGGGTGGTCCAGCCTGGGGAGTCCCTGAGACTCTCAAGTGCATTGTCTGGATTCACCTTCAGTGACTATGGCAGGCACTGGGTCCGTCAGACTCCAGGCAAGCGGCTGGAGTGGTTATCAGTTTTATCATATCATGGGAATTATGAAAACTATGCAGGCTCCGTGAAGGGCCAATTCACCAACTCCAGAGACACTTCGAAGAACTCACTGTTTCTGGAAGTGAAGTGCCTGAGAACCGAGGAAACGGGTGTGCATTACTGTGCGCTACAGAATATTGTACTGGTGGTGTTCCAGAAGTGGGGCCAGGGCACCCTGGTCACCGTCTCCTCA	CACGTACAGGTGGTGGAGTCTGGGGTAGGGGTGGTCCAGCCTGGGGAGTCCCTGAGACTCTCAAGTGCATTG	HVQVVESGVGVVQPGESLRLSSAL	TCTGGATTCACCTTCAGTGACTATGGCAGG	SGFTFSDYGR	CACTGGGTCCGTCAGACTCCAGGCAAGCGGCTGGAGTGGTTATCAGTT	HWVRQTPGKRLEWLSV	TTATCATATCATGGGAATTATGAAAAC	LSYHGNYEN	TATGCAGGCTCCGTGAAGGGCCAATTCACCAACTCCAGAGACACTTCGAAGAACTCACTGTTTCTGGAAGTGAAGTGCCTGAGAACCGAGGAAACGGGTGTGCATTACTGT	YAGSVKGQFTNSRDTSKNSLFLEVKCLRTEETGVHYC	GCGCTACAG	ALQ	TGTGCGCTACAGAATATTGTACTGGTGGTGAGTGCTGTACCCGTCTGTGAATATTTCCAGAAGTGG	CALQNIVLVVSAVPVCEYFQKW	D2_15	caGAATATTGTACTGGTGGTGAGTGCTGTACCc	?NIVLVVSAV?	47.34262	D3_9	cTaCAGAATATTGTACTGGtg	?QNIVL?	34.811144	AATATTGTACTGGTGGTGAGTGCTGTACCCGTCTGTGAATATTTCCAGAAGTGGGGCCAGGGCACCCTGGTCACCGTCTCCTCA	NIVLVVSAVPVCEYFQKWGQGTLVTVSS	CACGTACAGGTGGTGGAGTCTGGGGTAGGGGTGGTCCAGCCTGGGGAGTCCCTGAGACTCTCAAGTGCATTGTCTGGATTCACCTTCAGTGACTATGGCAGG------------CACTGGGTCCGTCAGACTCCAGGCAAGCGGCTGGAGTGGTTATCAGTTTTATCATATCATGGGAATTATGAAAAC------TATGCAGGCTCCGTGAAGGGCCAATTCACCAACTCCAGAGACACTTCGAAGAACTCACTGTTTCTGGAAGTGAAGTGCCTGAGAACCGAGGAAACGGGTGTGCATTACTGTGCGCTACAGAATATTGTACTGGTGGTGAGTGCTGTACCCGTCTGTGAATATTTCCAGAAGTGGGGCCAGGGCACCCTGGTCACCGTCTCCTCA
6	S6|IGHV3-74*03|IGHD1-20*01|IGHJ1*01|50	V3-74,J1*01 inter-subtype recombinant	J1*01,V3-74 recombinant	0.5130364549	1	0	0	312(306-318)	GAGATGCAGGTGGTGGAGTCCGAGGGAGACTTATTTCAGCCTGGGGGGTCCCTGAGACCCTCCTCTGCGGCCTCTGGATGCGCCTTCAGTAGATGCTCGATACATTGGGTCCGCCGGTCTCCGGGGAAGGGGCTGACGGGGGTCTCATCTTTAGATAGTGATGGGGATAGTCCAACCTACGCGGACTCCGTGAAGGGCCGAGTCACCATCTCCAGAGACAACGCCAAGAACATGCTGTTTCCGCACATGAACAGTCTGAGAGCCGAGGACACGGCTGTGTATGGCTGTGGAAGAGAGGAGTGTAACTGGAACTATCTCCAGCCGTGGGGCCAGGTCACCCTGGTCACCGTCTCCTCA	GAGATGCAGGTGGTGGAGTCCGAGGGAGACTTATTTCAGCCTGGGGGGTCCCTGAGACCCTCCTCTGCGGCC	EMQVVESEGDLFQPGGSLRPSSAA	TCTGGATGCGCCTTCAGTAGATGCTCG	SGCAFSRCS	ATACATTGGGTCCGCCGGTCTCCGGGGAAGGGGCTGACGGGGGTCTCATCT	IHWVRRSPGKGLTGVSS	TTAGATAGTGATGGGGATAGTCCAACC	LDSDGDSPT	TACGCGGACTCCGTGAAGGGCCGAGTCACCATCTCCAGAGACAACGCCAAGAACATGCTGTTTCCGCACATGAACAGTCTGAGAGCCGAGGACACGGCTGTGTATGGCTGT	YADSVKGRVTISRDNAKNMLFPHMNSLRAEDTAVYGC	GGAAGAGAG	GRE	TGTGGAAGAGAGGAGTGTAACTGGAACGACGGGACTCCATAT	CGREECNWNDGTPY	D1_20	TgtAACTGGAACGAC	?NWND	47.405572	D3_9	TggAACGACGGGACTCCATAT	?NDGTPY	25.405572	GAGTGTAACTGGAACGACGGGACTCCATATCTCCAGCCGTGGGGCCAGGTCACCCTGGTCACCGTCTCCTCA	ECNWNDGTPYLQPWGQVTLVTVSS	GAGATGCAGGTGGTGGAGTCCGAGGGAGACTTATTTCAGCCTGGGGGGTCCCTGAGACCCTCCTCTGCGGCCTCTGGATGCGCCTTCAGTAGA------------TGCTCGATACATTGGGTCCGCCGGTCTCCGGGGAAGGGGCTGACGGGGGTCTCATCTTTAGATAGTGATGGGGATAGTCCAACC------TACGCGGACTCCGTGAAGGGCCGAGTCACCATCTCCAGAGACAACGCCAAGAACATGCTGTTTCCGCACATGAACAGTCTGAGAGCCGAGGACACGGCTGTGTATGGCTGTGGAAGAGAGGAGTGTAACTGGAACGACGGGACTCCATATCTCCAGCCGTGGGGCCAGGTCACCCTGGTCACCGTCTCCTCA
12	S12|IGHV3-11*05|IGHD6-19*01|IGHJ5*01|50	V3-11*01,J5*02 inter-subtype recombinant	J5*02,V3-11*01 recombinant	0.4318648382	1	0	0	311(304-318)	CAGGTGCATCAGATGGAGTCTGGGTCAGGCTTGGTCAAGCCGGGAGGGTCCCTGAGACTCTCCTGTGCAGCCTCTGGATTCACCTTCAGTGACTACTTCATGAGTTGGACAGGCCAGGCTCCCGAGAAGGGGCTGGGGTGGCTTTCATATACTAACAGTACTATTAGTTACACACAGAACACAGACTCTGTGAAGGGCCCCTTCACCAGCACCGGAGACAACGCCAAGAACTCACTGTCTTTACAAACGATCAGCCTGAGAGCCGAGGTCACGGCCGTGTATTGCTGTGCGAGGGAAGTTGGGGGACGTGACTCCTGGGGCCAGGGAGACCTGGTCGCCGTCTCCTCA	CAGGTGCATCAGATGGAGTCTGGGTCAGGCTTGGTCAAGCCGGGAGGGTCCCTGAGACTCTCCTGTGCAGCC	QVHQMESGSGLVKPGGSLRLSCAA	TCTGGATTCACCTTCAGTGACTACTTC	SGFTFSDYF	ATGAGTTGGACAGGCCAGGCTCCCGAGAAGGGGCTGGGGTGGCTTTCA	MSWTGQAPEKGLGWLS	TATACTAACAGTACTATTAGTTACACA	YTNSTISYT	CAGAACACAGACTCTGTGAAGGGCCCCTTCACCAGCACCGGAGACAACGCCAAGAACTCACTGTCTTTACAAACGATCAGCCTGAGAGCCGAGGTCACGGCCGTGTATTGCTGT	QNTDSVKGPFTSTGDNAKNSLSLQTISLRAEVTAVYCC	GCGAGGGAA	ARE	TGTGCGAGGGAAGTTGGGGGACGTGACTGCTCCCAGGCTGCCACACGTTGTTGGTTCGGCTCCTGG	CAREVGGRDCSQAATRCWFGSW	D3_10	CgtTGTTGGTTCGGC	?CWFG	30.405572	D1_14	tGtTGGTTC	?WF	31.405572	GTTGGGGGACGTGACTGCTCCCAGGCTGCCACACGTTGTTGGTTCGGCTCCTGGGGCCAGGGAGACCTGGTCGCCGTCTCCTCA	VGGRDCSQAATRCWFGSWGQGDLVAVSS	CAGGTGCATCAGATGGAGTCTGGGTCAGGCTTGGTCAAGCCGGGAGGGTCCCTGAGACTCTCCTGTGCAGCCTCTGGATTCACCTTCAGTGAC------------TACTTCATGAGTTGGACAGGCCAGGCTCCCGAGAAGGGGCTGGGGTGGCTTTCA------TATACTAACAGTACTATTAGTTACACACAGAACACAGACTCTGTGAAGGGCCCCTTCACCAGCACCGGAGACAACGCCAAGAACTCACTGTCTTTACAAACGATCAGCCTGAGAGCCGAGGTCACGGCCGTGTATTGCTGTGCGAGGGAA---------GTTGGGGGACGTGACTGCTCCCAGGCTGCCACACGTTGTTGGTTCGGCTCCTGGGGCCAGGGAGACCTGGTCGCC…
11	S11|IGHV5-51*02|IGHD1-1*01|IGHJ3*02|50	V5-51,J3*02 inter-subtype recombinant	J3*02,V5-51 recombinant	0.4561361553	1	0	0	314(311-317)	GAGGTGCAGCTGGTGCAGTCTGGAGCAGAGGTGAAAATGTCCGGGGCGCCTCTGAAGATCTCCTGTAAGGGTTCTGGAGACAGCTTTTCCAGCCTCTGGATCGGCTGGGTGCGCCAGATGCCCGGGAAAGGCTTGGACTGGAAGGGGACGTTCTATCCAAATGTCTCTATTACCAGATGGGGCCCGTCCTTGAATGGCCAGCTGACCATCTCAGCCGTCAAGTCCAGTAGTACTGCCGGCCTGCAGTGGAGCAGCCTGAAGGCCTCGGACACCCCCTTGCATTTCTTTGCGAGACGCTACAACTATGGCGAGAGTTTTGATATCTGGGGCCACGGGACAGTGGTCCCCGTCCCTTCA	GAGGTGCAGCTGGTGCAGTCTGGAGCAGAGGTGAAAATGTCCGGGGCGCCTCTGAAGATCTCCTGTAAGGGT	EVQLVQSGAEVKMSGAPLKISCKG	TCTGGAGACAGCTTTTCCAGCCTCTGGATCGGC	SGDSFSSLWIG	TGGGTGCGCCAGATGCCCGGGAAAGGCTTGGACTGGAAGGGGACG	WVRQMPGKGLDWKGT	TTCTATCCAAATGTCTCTATTACC	FYPNVSIT	AGATGGGGCCCGTCCTTGAATGGCCAGCTGACCATCTCAGCCGTCAAGTCCAGTAGTACTGCCGGCCTGCAGTGGAGCAGCCTGAAGGCCTCGGACACCCCCTTGCATTTCTTT	RWGPSLNGQLTISAVKSSSTAGLQWSSLKASDTPLHFF	GCGAGACGC	ARR			0	0	0	0	0	0	0	0	TACAACTATGGCGAGAGTTTTGATATCTGGGGCCACGGGACAGTGGTCCCCGTCCCTTCA	YNYGESFDIWGHGTVVPVPS	GAGGTGCAGCTGGTGCAGTCTGGAGCAGAGGTGAAAATGTCCGGGGCGCCTCTGAAGATCTCCTGTAAGGGTTCTGGAGACAGCTTTTCCAGCCTCTGGATCGGC------------TGGGTGCGCCAGATGCCCGGGAAAGGCTTGGACTGGAAGGGGACGTTCTAT------CCAAATGTCTCTATTACCAGATGGGGCCCGTCCTTGAATGGCCAGCTGACCATCTCAGCCGTCAAGTCCAGTAGTACTGCCGGCCTGCAGTGGAGCAGCCTGAAGGCCTCGGACACCCCCTTGCATTTCTTTGCGAGACGCTACAACTATGGCGAGAGTTTTGATATCTGGGGCCACGGGACAGTGGTCCCCGTCCCTTCA
14	S14|IGHV3-9*01|IGHD6-6*01|IGHJ1*01|50	Error: alignment failed
10	S10|IGHV3-48*04|IGHD5-5*01|IGHJ1*01|50	V3-48,J? inter-subtype recombinant	J?,V3-48 recombinant	0.0778710878	1	0	0	314(312-316)	GAGGTACTGCTGATGGAGTCTGGGGGAGGCCTGGCACAGCCTGGGCAGTCCCTCAGACTCTCCTGTGCAGTCTCTGGACTCGCCTTCAATAGGTATGGTATGAATTGGGTCCGCCAGGCTCCAGGGAAGGGGCTGGAGTGGGTTTCGTACACTAGTAATATTATTAGTATCAGACCCTACGCAGACTCTGTGAAGGGCCGCTTGACCCTCTCCAGAGACGGCGCCAAGATGTCACTGTGTCCGCAAATGAATGACCTGAGAGCCGAGGACGCGACTGTGTATTGCTGTGTGGGAGAGGATTCACCTAAGGGGACTACCAACTTCCAGGGCCAGGGCTCCCAGGTCACCGTCTCCTCA	GAGGTACTGCTGATGGAGTCTGGGGGAGGCCTGGCACAGCCTGGGCAGTCCCTCAGACTCTCCTGTGCAGTC	EVLLMESGGGLAQPGQSLRLSCAV	TCTGGACTCGCCTTCAATAGGTATGGT	SGLAFNRYG	ATGAATTGGGTCCGCCAGGCTCCAGGGAAGGGGCTGGAGTGGGTTTCG	MNWVRQAPGKGLEWVS	TACACTAGTAATATTATTAGTATCAGA	YTSNIISIR	CCCTACGCAGACTCTGTGAAGGGCCGCTTGACCCTCTCCAGAGACGGCGCCAAGATGTCACTGTGTCCGCAAATGAATGACCTGAGAGCCGAGGACGCGACTGTGTATTGCTGT	PYADSVKGRLTLSRDGAKMSLCPQMNDLRAEDATVYCC	GTGGGAGAG	VGE	TGTGTGGGAGAGGATTCACCTAAGGGGACTACCAACTTCCAG	CVGEDSPKGTTNFQ	D1_26	AagGGGACTACc	?GT?	28.34262	D3_16	gaTTCACCTAAGGGGACTACCAAC--	?SPKGTTN?	28.811144	GATTCACCTAAGGGGACTACCAACTTCCAGGACGGGGGCCAGGGCTCCCAGGTCACCGTCTCCTCA	DSPKGTTNFQDGGQGSQVTVSS	GAGGTACTGCTGATGGAGTCTGGGGGAGGCCTGGCACAGCCTGGGCAGTCCCTCAGACTCTCCTGTGCAGTCTCTGGACTCGCCTTC------------AATAGGTATGGTATGAATTGGGTCCGCCAGGCTCCAGGGAAGGGGCTGGAGTGGGTTTCG------TACACTAGTAATATTATTAGTATCAGACCCTACGCAGACTCTGTGAAGGGCCGCTTGACCCTCTCCAGAGACGGCGCCAAGATGTCACTGTGTCCGCAAATGAATGACCTGAGAGCCGAGGACGCGACTGTGTATTGCTGTGTGGGAGAGGATTCACCTAAGGGGACTACCAACTTCCAGGACGGGGGCCAGGGCTCCCAGGTCACCGTCTCCTCA
16	S16|IGHV5-10-1*02|IGHD2-8*01|IGHJ5*01|50	Error: alignment failed
15	S15|IGHV3-66*04|IGHD1-7*01|IGHJ5*02|50	V3-38,J5*02 inter-subtype recombinant	J5*02,V3-38 recombinant	0.6672915403	1	0	0	311(307-315)	GAAGTGCAGTTGGTGGAGTCTGGGGGAGGCTTGGTCCAGCCTGGGGGGTCCCTGAGACTCACCTATGCAGCCTCTGGACTCACCATCAGTAGCAACTGGCTGCGCTGTGTCCGACAGTCTCCAGGGAAGGGCCTGGGGTCGGTCTCACTTCTTGTTAGCAGTGGCAGCGCTTACTACGCAGACTCCACGAAGAACAGATTCACCATCTCCAGAGGCAATTTAAAGAACAAGCTGTCTCTGCAAGTGAACAGACTGAGAGGCGAGGATACGACCGTCAACTACTGTGCGAGTCGGCGACTGGTTTGGTGCGACCCGTGGGGCCGGGGACCCCTGGTCATCGTCTACTCA	GAAGTGCAGTTGGTGGAGTCTGGGGGAGGCTTGGTCCAGCCTGGGGGGTCCCTGAGACTCACCTATGCAGCC	EVQLVESGGGLVQPGGSLRLTYAA	TCTGGACTCACCATCAGTAGCAACTGG	SGLTISSNW	CTGCGCTGTGTCCGACAGTCTCCAGGGAAGGGCCTGGGGTCG	LRCVRQSPGKGLGS	GTCTCACTTCTTGTTAGCAGTGGCAGCGCT	VSLLVSSGSA	TACTACGCAGACTCCACGAAGAACAGATTCACCATCTCCAGAGGCAATTTAAAGAACAAGCTGTCTCTGCAAGTGAACAGACTGAGAGGCGAGGATACGACCGTCAACTACTGT	YYADSTKNRFTISRGNLKNKLSLQVNRLRGEDTTVNYC	GCGAGTCGG	ASR	TGTGCGAGTCGGCGACTGGTTTGGTGCGACCCGTGG	CASRRLVWCDPW	D2_8	gtTTGGTGC	?WC	27.405572	D2_15	CcgTgg	??	23.811144	CGACTGGTTTGGTGCGACCCGTGGGGCCGGGGACCCCTGGTCATCGTCTACTCA	RLVWCDPWGRGPLVIVYS	GAAGTGCAGTTGGTGGAGTCTGGGGGAGGCTTGGTCCAGCCTGGGGGGTCCCTGAGACTCACCTATGCAGCCTCTGGACTCACCATCAGTAGCAAC------------TGGCTGCGCTGTGTCCGACAGTCTCCAGGGAAGGGCCTG---------GGGTCGGTCTCACTTCTTGTTAGCAGTGGCAGCGCTTACTACGCAGACTCCACGAAGAACAGATTCACCATCTCCAGAGGCAATTTAAAGAACAAGCTGTCTCTGCAAGTGAACAGACTGAGAGGCGAGGATACGACCGTCAACTACTGTGCGAGTCGGCGACTGGTTTGG------TGCGACCCGTGGGGCCGGGGACCCCTGGTCATCGTCTACTCA
18	S18|IGHV1-69D*01|IGHD1-20*01|IGHJ3*01|50	Error: alignment failed
13	S13|IGHV3-43D*01|IGHD5-5*01|IGHJ1*01|50	V3-43D*01,J1*01 inter-subtype recombinant	J1*01,V3-43D*01 recombinant	0.7569682405	1	0	0	317(309-325)	GAAGTGCAGGTGGTAGAGTCTGGGGAAGTCGTGGCACAGCCTGGGGGGTCCCTGAGAATCTCCTGTGCAGACCCTGGACTCACCCTTGATGAGGATACCACGCACTGGGTCCGTCAACCGCCCGGGAAGGGGCTGGAGTGGGTCTCTCTTATTAGGTGCGATGGGGATAGCGCTTGCTATGCAGACTCTATGAAGGGTCGATTCACCCTCTCCAGAGACACTGGCAGAAACTCCCTGTGTCTGAAAGTGAACAGTCCGAGAGCTGAGGACATCGCCTTATTTTGTTGTGGAAAAGATAGCCACAGCTCTGGGCCATTCCAGAACTGGGGCCAGTGCGCCCTGCTCACCGTCCCCCCA	GAAGTGCAGGTGGTAGAGTCTGGGGAAGTCGTGGCACAGCCTGGGGGGTCCCTGAGAATCTCCTGTGCAGAC	EVQVVESGEVVAQPGGSLRISCAD	CCTGGACTCACCCTTGATGAGGATACCACG	PGLTLDEDTT	CACTGGGTCCGTCAACCGCCCGGGAAGGGGCTGGAGTGGGTCTCTCTT	HWVRQPPGKGLEWVSL	ATTAGGTGCGATGGGGATAGCGCT	IRCDGDSA	TGCTATGCAGACTCTATGAAGGGTCGATTCACCCTCTCCAGAGACACTGGCAGAAACTCCCTGTGTCTGAAAGTGAACAGTCCGAGAGCTGAGGACATCGCCTTATTTTGTTGT	CYADSMKGRFTLSRDTGRNSLCLKVNSPRAEDIALFCC	GGAAAAGAT	GKD	TGTGGAAAAGATAGCCACCGAACAGACAGCTCTGGGCCATTC	CGKDSHRTDSSGPF	D3_22	AC-A-GACAGCTCTGGG	??TAL?	32.405572	D4_17	gaTAGCCACCGAACA--	?SHRT?	33.811144	AGCCACCGAACAGACAGCTCTGGGCCATTCCAGAACTGGGGCCAGTGCGCCCTGCTCACCGTCCCCCCA	SHRTDSSGPFQNWGQCALLTVPP	GAAGTGCAGGTGGTAGAGTCTGGGGAAGTCGTGGCACAGCCTGGGGGGTCCCTGAGAATCTCCTGTGCAGACCCTGGACTCACCCTTGATGAGGATACCACG------------CACTGGGTCCGTCAACCGCCCGGGAAGGGGCTGGAGTGGGTCTCTCTTATTAGGTGCGATGGGGATAGCGCT------TGCTATGCAGACTCTATGAAGGGTCGATTCACCCTCTCCAGAGACACTGGCAGAAACTCCCTGTGTCTGAAAGTGAACAGTCCGAGAGCTGAGGACATCGCCTTATTTTGTTGTGGAAAAGATAGCCACCGAACAGACAGCTCTGGGCCATTCCAGAACTGGGGCCAGTGCGCCCTGCTCACCGTCCCCCCA
17	S17|IGHV4-28*06|IGHD3-16*02|IGHJ1*01|50	V4-28*06,J1*01 inter-subtype recombinant	J1*01,V4-28*06 recombinant	0.9944693729	1	0	0	314(308-320)	CAGGTGCAACTTAATCAGTCGGGCCGACGACTGGTAATGGCTTCGGACACCCTTTCCCGCCCCTCCGCTGCCTCAGATTACTCCATGACTATTAGTAACTGGTGGGGCTGGATTCGGCAGCCCCCAGAGAAGGGACTGGAGTGGATTGGGAGCCTCACTCGTTTTGGGAGATCCAGGTACTACGCGTCCCTCAAGAGTCGAGTCACCATGTCAGTAGACGCGTCCAAGAACCAGTTCTCCCTGGAGCTGAGCTCTGTGACCGCCTTGGAAACGGCCGTGTATTACTGTGCGAGAATGACCTTTACGTTTATCTGCTTCCCGCACTGGGGCCAGGACACCCTGGCCACCGCCTCCTCA	CAGGTGCAACTTAATCAGTCGGGCCGACGACTGGTAATGGCTTCGGACACCCTTTCCCGCCCCTCCGCTGCC	QVQLNQSGRRLVMASDTLSRPSAA	TCAGATTACTCCATGACTATTAGTAACTGG	SDYSMTISNW	TGGGGCTGGATTCGGCAGCCCCCAGAGAAGGGACTGGAGTGGATTGGGAGC	WGWIRQPPEKGLEWIGS	CTCACTCGTTTTGGGAGATCC	LTRFGRS	AGGTACTACGCGTCCCTCAAGAGTCGAGTCACCATGTCAGTAGACGCGTCCAAGAACCAGTTCTCCCTGGAGCTGAGCTCTGTGACCGCCTTGGAAACGGCCGTGTATTACTGT	RYYASLKSRVTMSVDASKNQFSLELSSVTALETAVYYC	GCGAGAATG	ARM	TGTGCGAGAATGACCTTTACGTTTGGGGAATTTATCGTCATC	CARMTFTFGEFIVI	D3_16	T--TTACGTTTGGGGAATTTATCGTCATC--	?LRLGNLSS??	31.811144	D3_9	TttATCGTCATC-	?IVI?	26.34262	ACCTTTACGTTTGGGGAATTTATCGTCATCTGCTTCCCGCACTGGGGCCAGGACACCCTGGCCACCGCCTCCTCA	TFTFGEFIVICFPHWGQDTLATASS	CAGGTGCAACTTAATCAGTCGGGCCGACGACTGGTAATGGCTTCGGACACCCTTTCCCGCCCCTCCGCTGCCTCAGATTACTCCATGACTATTAGT---------AACTGGTGGGGCTGGATTCGGCAGCCCCCAGAGAAGGGACTGGAGTGGATTGGGAGCCTC---------ACTCGTTTTGGGAGATCCAGGTACTACGCGTCCCTCAAGAGTCGAGTCACCATGTCAGTAGACGCGTCCAAGAACCAGTTCTCCCTGGAGCTGAGCTCTGTGACCGCCTTGGAAACGGCCGTGTATTACTGTGCGAGAATGACCTTTACGTTTGGGGAATTTATCGTCATCTGCTTCCCGCACTGGGGCCAGGACACCCTGGCCACCGCCTCCTCA
19	S19|IGHV3-64*05|IGHD2-8*01|IGHJ1*01|50	V3-64,J1*01 inter-subtype recombinant	J1*01,V3-64 recombinant	0.5428784988	1	0	0	314(308-320)	GACGTGCAGGTAGTGATTTCTGGGGGGGGCTTGGTCCAGCCCGGGGGGCCTCCGCGACTCTCCTGGTCAGCCTCTATATTCACTTTCAGTAACTGTGTTCTGCACTGGGTCCGCCAGGCTCCAGGGAAGAGACTGGAATATGTTTTAACTCTCACTAGTGCTGGGGGTAGCACTTGCTACACAGACTCAGTGAAGGTCAGATTCATCATCTCCAGAGACAATTCCCAGAACACACTGCATGCTCAAATGAGCAGTCTGAGAACTGTAGACACGGCTGTATATAACTGTGTGAAAGAGGTAGTGATGGTGTTTGGTTTTCAGGACTGGGGCCAGGTCGCCCTGGTCACCGTCTCCTCA	GACGTGCAGGTAGTGATTTCTGGGGGGGGCTTGGTCCAGCCCGGGGGGCCTCCGCGACTCTCCTGGTCAGCC	DVQVVISGGGLVQPGGPPRLSWSA	TCTATATTCACTTTCAGTAACTGTGTT	SIFTFSNCV	CTGCACTGGGTCCGCCAGGCTCCAGGGAAGAGACTGGAATATGTTTTAACT	LHWVRQAPGKRLEYVLT	CTCACTAGTGCTGGGGGTAGCACT	LTSAGGST	TGCTACACAGACTCAGTGAAGGTCAGATTCATCATCTCCAGAGACAATTCCCAGAACACACTGCATGCTCAAATGAGCAGTCTGAGAACTGTAGACACGGCTGTATATAACTGT	CYTDSVKVRFIISRDNSQNTLHAQMSSLRTVDTAVYNC	GTGAAAGAG	VKE	TGTGTGAAAGAGGTAGTGATGGTGTTTGGTTACTTTCAGGAC	CVKEVVMVFGYFQD	D2_8	gaGGTAGTGATGGTGTTTGGT	?VVMVFG	28.405572	D1_14	-TTT-GGTTACTTTCag	??VTF?	27.811144	GTAGTGATGGTGTTTGGTTACTTTCAGGACTGGGGCCAGGTCGCCCTGGTCACCGTCTCCTCA	VVMVFGYFQDWGQVALVTVSS	GACGTGCAGGTAGTGATTTCTGGGGGGGGCTTGGTCCAGCCCGGGGGGCCTCCGCGACTCTCCTGGTCAGCCTCTATATTCACTTTCAGTAAC------------TGTGTTCTGCACTGGGTCCGCCAGGCTCCAGGGAAGAGACTGGAATATGTTTTAACTCTCACTAGTGCTGGG------GGTAGCACTTGCTACACAGACTCAGTGAAGGTCAGATTCATCATCTCCAGAGACAATTCCCAGAACACACTGCATGCTCAAATGAGCAGTCTGAGAACTGTAGACACGGCTGTATATAACTGTGTGAAAGAGGTAGTGATGGTGTTTGGTTACTTTCAGGACTGGGGCCAGGTCGCCCTGGTCACCGTCTCCTCA
20	S20|IGHV3-72*01|IGHD1-26*01|IGHJ5*02|50	V3-72*01,J5*02 inter-subtype recombinant	J5*02,V3-72*01 recombinant	0.9920216602	1	0	0	320(314-326)	GACCTGCAGCTGCTGGGGTCTGGGGGAGACTTGGTGTCGCCTGGAGGGTCTCTGAGACTCCCCTGTGCAGCCTCTGGATTCACCTTCAGTGACCACTACCTGGACTGGGTCCGCCAGACTCCAGGGAAGGGCCGGGAGTGGGTTGACTGTATCAGAAAGAAAAATAACAGTTGCATCACAGAACTTGCCGCGTCTGTGAAAGGCAGGTTCACCACCTCGAGAGATTATTTAAACAACTCACATTATCTCCAAATGAAGAGTCTGAAAAGTGATGACACGACCGTGTATTTCGTTGCTAAAGAGACCACGGGTTTCGTGGGAGTTGACCCCTGGGGCCAGGGAAACCTGGTCACCGTCTCCTCA	GACCTGCAGCTGCTGGGGTCTGGGGGAGACTTGGTGTCGCCTGGAGGGTCTCTGAGACTCCCCTGTGCAGCC	DLQLLGSGGDLVSPGGSLRLPCAA	TCTGGATTCACCTTCAGTGACCACTAC	SGFTFSDHY	CTGGACTGGGTCCGCCAGACTCCAGGGAAGGGCCGGGAGTGGGTTGACTGT	LDWVRQTPGKGREWVDC	ATCAGAAAGAAAAATAACAGTTGCATCACA	IRKKNNSCIT	GAACTTGCCGCGTCTGTGAAAGGCAGGTTCACCACCTCGAGAGATTATTTAAACAACTCACATTATCTCCAAATGAAGAGTCTGAAAAGTGATGACACGACCGTGTATTTCGTT	ELAASVKGRFTTSRDYLNNSHYLQMKSLKSDDTTVYFV	GCTAAAGAG	AKE			0	0	0	0	0	0	0	0	ACCACGGGTTTCGTGGGAGTTGCTTGGTTCGACCCCTGGGGCCAGGGAAACCTGGTCACCGTCTCCTCA	TTGFVGVAWFDPWGQGNLVTVSS	GACCTGCAGCTGCTGGGGTCTGGGGGAGACTTGGTGTCGCCTGGAGGGTCTCTGAGACTCCCCTGTGCAGCCTCTGGATTCACCTTCAGTGACCAC------------TACCTGGACTGGGTCCGCCAGACTCCAGGGAAGGGCCGGGAGTGGGTTGACTGTATCAGAAAGAAAAATAACAGTTGCATCACAGAACTTGCCGCGTCTGTGAAAGGCAGGTTCACCACCTCGAGAGATTATTTAAACAACTCACATTATCTCCAAATGAAGAGTCTGAAAAGTGATGACACGACCGTGTATTTCGTTGCTAAAGAGACCACGGGTTTCGTGGGAGTTGCTTGGTTCGACCCCTGGGGCCAGGGAAACCTGGTCACCGTCTCCTCA
21	S21|IGHV4-39*05|IGHD6-19*01|IGHJ3*01|50	V4-39*05,J3 inter-subtype recombinant	J3,V4-39*05 recombinant	0.2577730973	1	0	0	296(288-304)	CAGCTGCATGTGCAGGAGTCGGGCCCAAGACTGGTGAAGTCTTCGGAGACCCCGTCCCTCACCGCACTTGTCTTTGGTGACTCCATGAGGAGTCGTAGTTACTACTGGGACTGGATCCGCCAGCCGCCGGGGAAGGGGCTGGAGTGGATTGGGAGGACGTACTATAGTGGGAGAACCCACTACAACCCGTCCCTCAAGAGTCGAGTCCCCATATCCCTAGCCAAGTCCAAGAACCAGTTTTCCCAGAAACTGAGCTCTGTGACCACCGAAGACAGGCCTATTTGTTACTATGCGGAGAAGAAGGCTATAGCAGTGGCTCCTGACGTCTGGGCCCACGGGACAGTGGTCACCGTCTCCTCA	CAGCTGCATGTGCAGGAGTCGGGCCCAAGACTGGTGAAGTCTTCGGAGACCCCGTCCCTCACCGCACTTGTC	QLHVQESGPRLVKSSETPSLTALV	TTTGGTGACTCCATGAGGAGTCGTAGTTACTAC	FGDSMRSRSYY	TGGGACTGGATCCGCCAGCCGCCGGGGAAGGGGCTGGAGTGGATTGGGAGG	WDWIRQPPGKGLEWIGR	ACGTACTATAGTGGGAGAACC	TYYSGRT	CACTACAACCCGTCCCTCAAGAGTCGAGTCCCCATATCCCTAGCCAAGTCCAAGAACCAGTTTTCCCAGAAACTGAGCTCTGTGACCACCGAAGACAGGCCTATTTGTTACTAT	HYNPSLKSRVPISLAKSKNQFSQKLSSVTTEDRPICYY	GCGGAGAAG	AEK	TGTTACTATGCGGAGAAGAAGGCTATAGCAGTGGCTGATTCTCCTGAC	CYYAEKKAIAVADSPD	D6_19	TGTTACTATGCGGAGAAGaaGGCTATAGCAGTGGCT	CYYAEK?AIAVA	37.405572	D2_2	tGtTACTAT	?YY	28.405572	AAGGCTATAGCAGTGGCTGATTCTCCTGACGTCTGGGCCCACGGGACAGTGGTCACCGTCTCCTCA	KAIAVADSPDVWAHGTVVTVSS	CAGCTGCATGTGCAGGAGTCGGGCCCAAGACTGGTGAAGTCTTCGGAGACCCCGTCCCTCACCGCACTTGTCTTTGGTGACTCCATGAGGAGT------CGTAGTTACTACTGGGACTGGATCCGCCAGCCGCCGGGGAAGGGGCTGGAGTGGATTGGGAGGACGTACTAT---------AGTGGGAGAACCCACTACAACCCGTCCCTCAAGAGTCGAGTCCCCATATCCCTAGCCAAGTCCAAGAACCAGTTTTCCCAGAAACTGAGCTCTGTGACCACCGAAGACAGGCCTATTTGTTACTATGCGGAGAAGAAGGCTATAGCAGTGGCTGATTCTCCTGACGTCTGGGCCCACGGGACAGTGGTCACCGTCTCCTCA
22	S22|IGHV3-21*03|IGHD5-12*01|IGHJ2*01|50	V3-21*02,J2*01 inter-subtype recombinant	J2*01,V3-21*02 recombinant	0.6795384009	1	0	0	314(311-317)	GAGTTGCGACTGGAGGAGTGGGGGGGAGGCCTGGTCAAGCCAGGGGGGTCCCTGAGATTCTCCTGTGCAGCCTCTGGATTCACCTTTAGCAGCTGTAGAATGAATGGGGTCCGCCAGGCTCCAGGGAAGGGTCCGGAGTCGGTCTCGTTCATGAGTACTACTTGTAATTCCATGTACCTCGCTGACTCAGTGAGGGGCCAATTCACCATCCCCAGAGACAACGCCAAGAACTCACAGTCTGTGCACCTGAACAACCTGAGAGCCGATGACTCCGCTGTCTTTTACTATACGAGAGACAGTGTGCCTGCCGTCGATCTCTGGGGCCATGACACCCTGGTCACTGTCTCCTCA	GAGTTGCGACTGGAGGAGTGGGGGGGAGGCCTGGTCAAGCCAGGGGGGTCCCTGAGATTCTCCTGTGCAGCC	ELRLEEWGGGLVKPGGSLRFSCAA	TCTGGATTCACCTTTAGCAGCTGTAGAATGAATGGG	SGFTFSSCRMNG	GTCCGCCAGGCTCCAGGGAAGGGTCCGGAGTCGGTCTCG	VRQAPGKGPESVS	TTCATGAGTACTACTTGTAATTCCATG	FMSTTCNSM	TACCTCGCTGACTCAGTGAGGGGCCAATTCACCATCCCCAGAGACAACGCCAAGAACTCACAGTCTGTGCACCTGAACAACCTGAGAGCCGATGACTCCGCTGTCTTTTACTAT	YLADSVRGQFTIPRDNAKNSQSVHLNNLRADDSAVFYY	ACGAGAGAC	TRD			0	0	0	0	0	0	0	0	AGTGTGCCTGCCGTCGATCTCTGGGGCCATGACACCCTGGTCACTGTCTCCTCA	SVPAVDLWGHDTLVTVSS	GAGTTGCGACTGGAGGAGTGGGGGGGAGGCCTGGTCAAGCCAGGGGGGTCCCTGAGATTCTCCTGTGCAGCCTCTGGATTCACCTTTAGCAGCTGTAGAATGAATGGG------------GTCCGCCAGGCTCCAGGGAAGGGTCCGGAGTCGGTCTCG------TTCATGAGTACTACTTGTAATTCCATGTACCTCGCTGACTCAGTGAGGGGCCAATTCACCATCCCCAGAGACAACGCCAAGAACTCACAGTCTGTGCACCTGAACAACCTGAGAGCCGATGACTCCGCTGTCTTTTACTATACGAGAGAC------AGTGTGCCTGCCGTCGATCTCTGGGGCCATGACACCCTGGTCACTGTCTCCTCA
23	S23|IGHV3-66*01|IGHD4-17*01|IGHJ2*01|50	V3-66*01,J5*02 inter-subtype recombinant	J5*02,V3-66*01 recombinant	0.4333894683	1	0	0	291(285-297)	GAGATACAGGTGGTGGAGTCTGGGGGAGGCTTGATCCAGTCTGGGGGGTCCATGCGACTCTCCTGTGCAGACTCTGGATTCACCGTCACCAGCAACTACATGAGCGGGCCACGCCAGGCTCCAGGGAAGGGGCTGGACTGGGCCTCAGTTATTCACAGCGATGGCGGAACATACTACGCAGACTCCCTGAAGGTCAGACTCACCATCTCCAGAGACAATTCTAAGAGTACCCTGTGTCCTGAAATGAACAGCCTGAGAGTCGCGGACACAGTTGTGTATTACTGCGCGAAAGGGGCGACTGCGGTGTGGAGCTTCGATCTCTGGGGCCCTGGAGCCCTGGTCGCTGGGTCCTCA	GAGATACAGGTGGTGGAGTCTGGGGGAGGCTTGATCCAGTCTGGGGGGTCCATGCGACTCTCCTGTGCAGAC	EIQVVESGGGLIQSGGSMRLSCAD	TCTGGATTCACCGTCACCAGCAACTACATGAGCGGGCCA	SGFTVTSNYMSGP	CGCCAGGCTCCAGGGAAGGGGCTGGACTGGGCCTCAGTT	RQAPGKGLDWASV	ATTCACAGCGATGGCGGAACA	IHSDGGT	TACTACGCAGACTCCCTGAAGGTCAGACTCACCATCTCCAGAGACAATTCTAAGAGTACCCTGTGTCCTGAAATGAACAGCCTGAGAGTCGCGGACACAGTTGTGTATTACTGC	YYADSLKVRLTISRDNSKSTLCPEMNSLRVADTVVYYC	GCGAAAGGG	AKG	TGCGCGAAAGGGGCGACTGCGGTGACTTCCAACTGGAGCTTCGATCTCTGG	CAKGATAVTSNWSFDLW	D3_3	TGCGCGAAAGGGGCGACTGCGGTGACTTCCAACtgGAGCTTCGATCTCTGG	CAKGATAVTSN?SFDLW	30.405572	D2_15	AaaGGGGCGACTGCGGTGACTTCCAACTgg	?GATAVTSN?	36.811144	GCGACTGCGGTGACTTCCAACTGGAGCTTCGATCTCTGGGGCCCTGGAGCCCTGGTCGCTGGGTCCTCA	ATAVTSNWSFDLWGPGALVAGSS	GAGATACAGGTGGTGGAGTCTGGGGGAGGCTTGATCCAGTCTGGGGGGTCCATGCGACTCTCCTGTGCAGACTCTGGATTCACCGTCACCAGCAACTACATGAGCGGGCCA------------CGCCAGGCTCCAGGGAAGGGGCTGGACTGGGCCTCAGTTATTCAC---------AGCGATGGCGGAACATACTACGCAGACTCCCTGAAGGTCAGACTCACCATCTCCAGAGACAATTCTAAGAGTACCCTGTGTCCTGAAATGAACAGCCTGAGAGTCGCGGACACAGTTGTGTATTACTGCGCGAAAGGGGCGACTGCGGTGACTTCCAACTGGAGCTTCGATCTCTGGGGCCCTGGAGCCCTGGTCGCTGGGTCCTCA
26	S26|IGHV3-9*02|IGHD3-22*01|IGHJ5*02|50	Error: alignment failed
25	S25|IGHV4-61*02|IGHD4-17*01|IGHJ6*01|50	V4-61*03,J6 inter-subtype recombinant	J6,V4-61*03 recombinant	0.4148221919	1	0	0	314(312-316)	CAGGTGCAGCTCCAAGAGTCGGGCTCAGGACTGGTGATGCCTTCACAGGCCCTGACCCTCGCCTGTTCTGTCTCTGGTGACTCCCTGAGGAGTGGTAGTTACTACTGGGACTGGATCCGGCAGACCGCCGGGAAGGGACTGGCGAGGATTGGGCGTTTATATATAAGTGGGAGCCTCAACCACAAAGCCTCCCTCAAGAGTCGAGTCACCATATCCCTAGACACATCCAAGAACCACTTCCCCGGGAAGCTGAGCTCTATGACAGGCGCCGACGCGGCCGTGTTTCACTGTGCGAGAAGCGGCTACTATTCTTACGGTACGGACGTCTGGGGTCAAGGGACCACGGTCACCGTCTCCTCA	CAGGTGCAGCTCCAAGAGTCGGGCTCAGGACTGGTGATGCCTTCACAGGCCCTGACCCTCGCCTGTTCTGTC	QVQLQESGSGLVMPSQALTLACSV	TCTGGTGACTCCCTGAGGAGTGGTAGTTACTAC	SGDSLRSGSYY	TGGGACTGGATCCGGCAGACCGCCGGGAAGGGACTGGCGAGGATTGGGCGT	WDWIRQTAGKGLARIGR	TTATATATAAGTGGGAGCCTC	LYISGSL	AACCACAAAGCCTCCCTCAAGAGTCGAGTCACCATATCCCTAGACACATCCAAGAACCACTTCCCCGGGAAGCTGAGCTCTATGACAGGCGCCGACGCGGCCGTGTTTCACTGT	NHKASLKSRVTISLDTSKNHFPGKLSSMTGADAAVFHC	GCGAGAAGC	ARS	TGTGCGAGAAGCGGCGCTGTCGATACTAACTACTATTCTTACGGTACGGACGTCTGG	CARSGAVDTNYYSYGTDVW	D5_18	tAcTATTCTTACGGT	?YSYG	38.405572	D3_22	A--ACTACTAT	?TT?	27.405572	GGCGCTGTCGATACTAACTACTATTCTTACGGTACGGACGTCTGGGGTCAAGGGACCACGGTCACCGTCTCCTCA	GAVDTNYYSYGTDVWGQGTTVTVSS	CAGGTGCAGCTCCAAGAGTCGGGCTCAGGACTGGTGATGCCTTCACAGGCCCTGACCCTCGCCTGTTCTGTCTCTGGTGACTCCCTGAGGAGTGGT------AGTTACTACTGGGACTGGATCCGGCAGACCGCCGGGAAGGGACTGGCGAGGATTGGGCGTTTATATATA---------AGTGGGAGCCTCAACCACAAAGCCTCCCTCAAGAGTCGAGTCACCATATCCCTAGACACATCCAAGAACCACTTCCCCGGGAAGCTGAGCTCTATGACAGGCGCCGACGCGGCCGTGTTTCACTGTGCGAGAAGCGGCGCTGTCGATACTAACTACTATTCTTACGGTACGGACGTCTGGGGTCAAGGGACCACGGTCACCGTCTCCTCA
24	S24|IGHV1-8*02|IGHD1-20*01|IGHJ2*01|50	V1-8,J2*01 inter-subtype recombinant	J2*01,V1-8 recombinant	0.339232694	1	0	0	309(305-313)	CAGGCGCAGTTGGTGCATTCCGGGCCTGAGGTGGGGAAGCCTGGGGCCTCCATGACGGTCTCCTGCAAGACTTCTGGAAACTCCTTCACTACATCTGCAATCAATTGGATACGACAGGCCACTGGACAGGGGCTAGAGTGGATGGGATGGAAGAGCCCTGACAGTGGTGACACAGACTCTGCACAGAAGTTCCAGGTCAGAGTCACCACGACCAGGAACACCGTCAAAAACACAGCCTACATGGAGCTCAGAAGCCTGAAAACTGAGGACACGGCCGTGTCTGACTTTGCGAGAATATTTGGAACGATCTGGCTTTTCGATGTCTGGGGCCGTGGCTCCCTAGTCACTGTCTCCTCA	CAGGCGCAGTTGGTGCATTCCGGGCCTGAGGTGGGGAAGCCTGGGGCCTCCATGACGGTCTCCTGCAAGACT	QAQLVHSGPEVGKPGASMTVSCKT	TCTGGAAACTCCTTCACTACATCTGCA	SGNSFTTSA	ATCAATTGGATACGACAGGCCACTGGACAGGGGCTAGAGTGGATGGGA	INWIRQATGQGLEWMG	TGGAAGAGCCCTGACAGTGGTGACACA	WKSPDSGDT	GACTCTGCACAGAAGTTCCAGGTCAGAGTCACCACGACCAGGAACACCGTCAAAAACACAGCCTACATGGAGCTCAGAAGCCTGAAAACTGAGGACACGGCCGTGTCTGACTTT	DSAQKFQVRVTTTRNTVKNTAYMELRSLKTEDTAVSDF	GCGAGAATA	ARI			0	0	0	0	0	0	0	0	TTTGGAACGATCAGACGGTGGCTTTTCGATGTCTGGGGCCGTGGCTCCCTAGTCACTGTCTCCTCA	FGTIRRWLFDVWGRGSLVTVSS	CAGGCGCAGTTGGTGCATTCCGGGCCTGAGGTGGGGAAGCCTGGGGCCTCCATGACGGTCTCCTGCAAGACTTCTGGAAACTCCTTCACTACATCT------------GCAATCAATTGGATACGACAGGCCACTGGACAGGGGCTAGAGTGGATGGGA------TGGAAGAGCCCTGACAGTGGTGACACAGACTCTGCACAGAAGTTCCAGGTCAGAGTCACCACGACCAGGAACACCGTCAAAAACACAGCCTACATGGAGCTCAGAAGCCTGAAAACTGAGGACACGGCCGTGTCTGACTTTGCGAGAATATTTGGAACGATCAGACGGTGGCTTTTCGATGTCTGGGGCCGTGGCTCCCTAGTCACTGTCTCCTCA
27	S27|IGHV1-69D*01|IGHD6-13*01|IGHJ1*01|50	V1-69*01,J? inter-subtype recombinant	J?,V1-69*01 recombinant	0.370835721	1	0	0	314(312-316)	CAGGTGCAGCTGGCGCAGTCTGGGACTGACGTGAAGAAGCCTGGGTCCTCGGTGAAAGTCTCGTGCAGGGCTTCGGGAGGCACCTTCAGCACCTATGCAGTCAGCTGGGCCCGACAGGCCCCGGGACAAGGCCCTGAGTGGGTGGGAGGGATCTTCGATATTTTGGACACAGGATACTACGCTCAGAAGTTCCAGGTCAAAGTCTCGCTTGCCGCGGACGAATCCACGAGAACAACCCTCATGGAACTGAGAAGCCTGAGATCTGAGGACACGGCCGTCTATTATTGTGCGACAGACAGGGATATAGGAGGAGCTGAAGACTTCTGGGTCCACGTCTCCCGGGTCACCGTCTCCTCA	CAGGTGCAGCTGGCGCAGTCTGGGACTGACGTGAAGAAGCCTGGGTCCTCGGTGAAAGTCTCGTGCAGGGCT	QVQLAQSGTDVKKPGSSVKVSCRA	TCGGGAGGCACCTTCAGCACCTATGCAGTC	SGGTFSTYAV	AGCTGGGCCCGACAGGCCCCGGGACAAGGCCCTGAGTGGGTGGGAGGG	SWARQAPGQGPEWVGG	ATCTTCGATATTTTGGACACAGGA	IFDILDTG	TACTACGCTCAGAAGTTCCAGGTCAAAGTCTCGCTTGCCGCGGACGAATCCACGAGAACAACCCTCATGGAACTGAGAAGCCTGAGATCTGAGGACACGGCCGTCTATTATTGT	YYAQKFQVKVSLAADESTRTTLMELRSLRSEDTAVYYC	GCGACAGAC	ATD	TGTGCGACAGACAGGGATATAGGAGGAGCTGAAGACTTCCAG	CATDRDIGGAEDFQ	D6_25	gaTATAGGAGGAGCT--	?IGGA?	32.811144	D2_2	gaTATAGGAGGAGCT	?IGGA	29.405572	AGGGATATAGGAGGAGCTGAAGACTTCCAGCACTGGGTCCACGTCTCCCGGGTCACCGTCTCCTCA	RDIGGAEDFQHWVHVSRVTVSS	CAGGTGCAGCTGGCGCAGTCTGGGACTGACGTGAAGAAGCCTGGGTCCTCGGTGAAAGTCTCGTGCAGGGCTTCGGGAGGCACCTTCAGCACCTATGCAGTC------------AGCTGGGCCCGACAGGCCCCGGGACAAGGCCCTGAGTGGGTGGGAGGGATCTTCGATATTTTGGACACAGGA------TACTACGCTCAGAAGTTCCAGGTCAAAGTCTCGCTTGCCGCGGACGAATCCACGAGAACAACCCTCATGGAACTGAGAAGCCTGAGATCTGAGGACACGGCCGTCTATTATTGTGCGACAGACAGGGATATAGGAGGAGCTGAAGACTTCCAGCACTGGGTCCACGTCTCCCGGGTCACCGTCTCCTCA
29	S29|IGHV3-49*03|IGHD3-9*01|IGHJ4*02|50	V3-49,J4*02 inter-subtype recombinant	J4*02,V3-49 recombinant	0.2703258888	1	0	0	294(287-301)	GAGGTGCACGTGGTGGAGTCCCGGGGAGGCTTGGTCCAGCCAGGGCGGTCCGTGAGACTCTCCTGTACACTTTTTGAATTCACCTTCGGTGATTATGTTCTGAGCTGGTTCCGCCAGACTCCAGGGAAGGGGCTGGACTGGATAGGTTTCACTAGACACAAAGGTTGTGGTGGGACACCACAATTCGCCACGTCTGTGAAAGGCAGATTGACCTTCTCAAGAAATAATTCCAAAAGAATCACCTATCTGCACATGAACAGCCTGAAAACCGCTGACATAGCCGTCTGTTACTCTTTAAGGGCTACTGTTTATGATAACTCATTTGACTACTGGGGCCAGGGAATCCTGGTCACCGTCTCCTCA	GAGGTGCACGTGGTGGAGTCCCGGGGAGGCTTGGTCCAGCCAGGGCGGTCCGTGAGACTCTCCTGTACACTT	EVHVVESRGGLVQPGRSVRLSCTL	TTTGAATTCACCTTCGGTGATTATGTT	FEFTFGDYV	CTGAGCTGGTTCCGCCAGACTCCAGGGAAGGGGCTGGACTGGATAGGTTTC	LSWFRQTPGKGLDWIGF	ACTAGACACAAAGGTTGTGGTGGGACACCA	TRHKGCGGTP	CAATTCGCCACGTCTGTGAAAGGCAGATTGACCTTCTCAAGAAATAATTCCAAAAGAATCACCTATCTGCACATGAACAGCCTGAAAACCGCTGACATAGCCGTCTGTTACTCT	QFATSVKGRLTFSRNNSKRITYLHMNSLKTADIAVCYS	TTAAGGGCT	LRA	TGTTACTCTTTAAGGGCTGCCGGAAACGATTTTTTGACTGTTTATGATAACTCATTTGACTACTGG	CYSLRAAGNDFLTVYDNSFDYW	D3_9	A--ACGATTTTTTGACTGTTTATGATAAC	?TIFXLFMI?	39.405572	D3_10	gTtTATGATAACTCA	?YDNS	30.405572	GCCGGAAACGATTTTTTGACTGTTTATGATAACTCATTTGACTACTGGGGCCAGGGAATCCTGGTCACCGTCTCCTCA	AGNDFLTVYDNSFDYWGQGILVTVSS	GAGGTGCACGTGGTGGAGTCCCGGGGAGGCTTGGTCCAGCCAGGGCGGTCCGTGAGACTCTCCTGTACACTTTTTGAATTCACCTTCGGTGAT------------TATGTTCTGAGCTGGTTCCGCCAGACTCCAGGGAAGGGGCTGGACTGGATAGGTTTCACTAGACACAAAGGTTGTGGTGGGACACCACAATTCGCCACGTCTGTGAAAGGCAGATTGACCTTCTCAAGAAATAATTCCAAAAGAATCACCTATCTGCACATGAACAGCCTGAAAACCGCTGACATAGCCGTCTGTTACTCTTTAAGGGCTGCCGGAAACGATTTTTTGACTGTTTATGATAACTCATTTGACTACTGGGGCCAGGGAATCCTGGTCACCGTCTCCTCA
28	S28|IGHV3-49*03|IGHD3-9*01|IGHJ5*02|50	V3,J1*01 inter-subtype recombinant	J1*01,V3 recombinant	0.9138770901	1	0	0	319(307-331)	GAGGTGCAGCTGGAGGGGTCTGGGGAGGGCTTGGAACAGCCAGGGTGGTGCCTGGGACTCTCCTGTACAACTTCTGGATTCACCTTTGGTGATTATGCTATGAGCTGGTTGCGCCAGCCTCCAGGGAAGGGACTGGAGTGTCTAGGTTTCATTAGAAGAGTAAGTCATGGTGGGACACCAGATTCCGCCGTGTCTGTGAAAGGCAGATGCATCATCGCAAGAGAGCACTCCAAAAGAATCTCCTGTCGGCAAATGAACAGCCTGAAAACTAAAGAAACGGCCGCGTTTTACCATACTAGAGAACTACGATCTATTCCCCACCCCTGGGGCCAGGGCACCCGGGTCACCGCCTTCTCA	GAGGTGCAGCTGGAGGGGTCTGGGGAGGGCTTGGAACAGCCAGGGTGGTGCCTGGGACTCTCCTGTACAACT	EVQLEGSGEGLEQPGWCLGLSCTT	TCTGGATTCACCTTTGGTGATTATGCT	SGFTFGDYA	ATGAGCTGGTTGCGCCAGCCTCCAGGGAAGGGACTGGAGTGTCTAGGTTTC	MSWLRQPPGKGLECLGF	ATTAGAAGAGTAAGTCATGGTGGGACACCA	IRRVSHGGTP	GATTCCGCCGTGTCTGTGAAAGGCAGATGCATCATCGCAAGAGAGCACTCCAAAAGAATCTCCTGTCGGCAAATGAACAGCCTGAAAACTAAAGAAACGGCCGCGTTTTACCAT	DSAVSVKGRCIIAREHSKRISCRQMNSLKTKETAAFYH	ACTAGAGAA	TRE	TGTCGGCAAATGAACAGCCTGAAAACTAAAGAAACGGCCGCGTTTTACCATACTAGAGAACTACGATCTATTCCCCACCCCTGG	CRQMNSLKTKETAAFYHTRELRSIPHPW	D1_7	aGaGAACTACga	?EL?	31.811144	D4_23	TttTACCAT	?YH	27.405572	CTACGATCTATTCCCCACCCCTGGGGCCAGGGCACCCGGGTCACCGCCTTCTCA	LRSIPHPWGQGTRVTAFS	GAGGTGCAGCTGGAGGGGTCTGGGGAGGGCTTGGAACAGCCAGGGTGGTGCCTGGGACTCTCCTGTACAACTTCTGGATTCACCTTTGGTGAT------------TATGCTATGAGCTGGTTGCGCCAGCCTCCAGGGAAGGGACTGGAGTGTCTAGGTTTCATTAGAAGAGTAAGTCATGGTGGGACACCAGATTCCGCCGTGTCTGTGAAAGGCAGATGCATCATCGCAAGAGAGCACTCCAAAAGAATCTCCTGTCGGCAAATGAACAGCCTGAAAACTAAAGAAACGGCCGCGTTTTACCATACTAGAGAACTACGATCTATTCCCCACCCC------TGGGGCCAGGGCACCCGGGTCACCGCCTTCTCA
30	S30|IGHV4-28*05|IGHD4-17*01|IGHJ6*02|50	V4-28,J6 inter-subtype recombinant	J6,V4-28 recombinant	0.2172758454	1	0	0	307(304-310)	CAGGTGCACCTACAGGAGTCGGGCCCAGGCCGACTGAAGCCTTCGGACACCCTGTCCCTCACCTGCGCTGCCTCTGTTTACTCTACCAGAAGTATCAACTGGTGGGGCTGGATCCGGCAGGCCCCAGGGAGGGGCCTGGATTGGAATGGGGGTGTCTATGATTGTGGGAGGGTCTACTACAGTCCGTCCCTCAAGGGTCAAATCCCCATGTCTTTAGTCACGTCCAAGAGCCAATTCTCCCTGACGCTGATGTCTGTGGCCGCCGTAGAAACGGCCGTTCATTACTGTCTGATAAACTACTATTTCTACGGTATGGACGTCTGGGGCCAAGGGACCACGGTCACCGTCTCCTCA	CAGGTGCACCTACAGGAGTCGGGCCCAGGCCGACTGAAGCCTTCGGACACCCTGTCCCTCACCTGCGCTGCC	QVHLQESGPGRLKPSDTLSLTCAA	TCTGTTTACTCTACCAGAAGTATCAACTGG	SVYSTRSINW	TGGGGCTGGATCCGGCAGGCCCCAGGGAGGGGCCTGGATTGGAATGGGGGT	WGWIRQAPGRGLDWNGG	GTCTATGATTGTGGGAGGGTC	VYDCGRV	TACTACAGTCCGTCCCTCAAGGGTCAAATCCCCATGTCTTTAGTCACGTCCAAGAGCCAATTCTCCCTGACGCTGATGTCTGTGGCCGCCGTAGAAACGGCCGTTCATTACTGT	YYSPSLKGQIPMSLVTSKSQFSLTLMSVAAVETAVHYC	CTGATAAAC	LIN	TGTCTGATAAACTACTATTTCTACGGTATGGACGTCTGG	CLINYYFYGMDVW	D3_22	TacTATTTCTAC	?YFY	29.405572	D2_2	aaCTACTATTTCTAC	?YYFY	27.405572	TACTATTTCTACGGTATGGACGTCTGGGGCCAAGGGACCACGGTCACCGTCTCCTCA	YYFYGMDVWGQGTTVTVSS	CAGGTGCACCTACAGGAGTCGGGCCCAGGCCGACTGAAGCCTTCGGACACCCTGTCCCTCACCTGCGCTGCCTCTGTTTAC---------TCTACCAGAAGTATCAACTGGTGGGGCTGGATCCGGCAGGCCCCAGGGAGGGGCCTGGATTGGAATGGGGGTGTCTAT---------GATTGTGGGAGGGTCTACTACAGTCCGTCCCTCAAGGGTCAAATCCCCATGTCTTTAGTCACGTCCAAGAGCCAATTCTCCCTGACGCTGATGTCTGTGGCCGCCGTAGAAACGGCCGTTCATTACTGTCTGATAAAC---TACTATTTCTACGGTATGGACGTCTGGGGCCAAGGGACCACGGTCACCGTCTCCTCA
32	S32|IGHV3-23D*01|IGHD1-7*01|IGHJ6*03|50	V3-23,J6*03 inter-subtype recombinant	J6*03,V3-23 recombinant	0.4090818113	1	0	0	297(286-308)	GAGGTGCCGTTGTTGGAATCAGGGGGAGGATTTCTCCAGTCTGATGGGTCCCTGAGACTCTCCTGTGCAGCCTCTGGACTCACCTTAAACAGGTATGTCATGAGTTGGGTCCGCCAGCCTCCCGGGAAGGGGCTGAAATGGGTCTCAGCTCTTAGTGGTAGTGGCGGTAGCGCGTACTACGCAGACTCCGTGAAGGGCCGGTTCACCATCTCCAGAGACCATTCCAAGAACACGCCGTATTTGCAAAAGAATGGCCTGAGAGCCGCGGCCACGGCCCTAGAGTTCTGTGCGAAAGGATATCACTGCTACTACTATATGGACGTCTGGGTCAAAGGGATTATGGTCACCGTCTCCTCA	GAGGTGCCGTTGTTGGAATCAGGGGGAGGATTTCTCCAGTCTGATGGGTCCCTGAGACTCTCCTGTGCAGCC	EVPLLESGGGFLQSDGSLRLSCAA	TCTGGACTCACCTTAAACAGGTATGTC	SGLTLNRYV	ATGAGTTGGGTCCGCCAGCCTCCCGGGAAGGGGCTGAAATGGGTCTCAGCT	MSWVRQPPGKGLKWVSA	CTTAGTGGTAGTGGCGGTAGCGCG	LSGSGGSA	TACTACGCAGACTCCGTGAAGGGCCGGTTCACCATCTCCAGAGACCATTCCAAGAACACGCCGTATTTGCAAAAGAATGGCCTGAGAGCCGCGGCCACGGCCCTAGAGTTCTGT	YYADSVKGRFTISRDHSKNTPYLQKNGLRAAATALEFC	GCGAAAGGA	AKG	TGTGCGAAAGGATATAACCGGAACCACTCATGCCACTGCTAC	CAKGYNRNHSCHCY	D1_14	GgaTATAACCGGAACCAC	?YNRNH	50.405572	D5_18	cgGAACCACTCATGC	?NHSC	40.405572	TATAACCGGAACCACTCATGCCACTGCTACTACTATATGGACGTCTGGGTCAAAGGGATTATGGTCACCGTCTCCTCA	YNRNHSCHCYYYMDVWVKGIMVTVSS	GAGGTGCCGTTGTTGGAATCAGGGGGAGGATTTCTCCAGTCTGATGGGTCCCTGAGACTCTCCTGTGCAGCCTCTGGACTCACCTTA------------AACAGGTATGTCATGAGTTGGGTCCGCCAGCCTCCCGGGAAGGGGCTGAAATGGGTCTCAGCTCTT------AGTGGTAGTGGCGGTAGCGCGTACTACGCAGACTCCGTGAAGGGCCGGTTCACCATCTCCAGAGACCATTCCAAGAACACGCCGTATTTGCAAAAGAATGGCCTGAGAGCCGCGGCCACGGCCCTAGAGTTCTGTGCGAAAGGATATAACCGGAACCACTCATGCCACTGCTACTACTATATGGACGTCTGGGTCAAAGGGATTATGGTCACCGTCTCCTCA
33	S33|IGHV3-11*01|IGHD1-1*01|IGHJ4*02|50	V3-11*01,J5*02 inter-subtype recombinant	J5*02,V3-11*01 recombinant	0.743175192	1	0	0	295(282-308)	CAACCGCAGCTGGTGCAGCCTGGAGGAGGAATTGTCAAGTCTGGAGGGTCCTTGAGACTCTCCTGTGCAGCCTCTGGAGTCACCTTGAGTGACTACTCCATCAGCTGGATCCGCCAGGCTCCTGGGAAGGGGCTGGAGTGGGCTTCATCCACCAGTATTAGTGGAGGTACCAGAAACTATGCAGACTCTGGGGAGGGCCGATTCACCATTTCCAGGGACACCGCCAAGAACTCACTGCGTGTGAGAATGGAGGGCCTGAGAGCCGAAGACGCGGTCGTGTCTGACTGTGCGAGGGGGCCGACGGGGAACTACTTTGACCAGTGGGGTCAGGGAACCGTGGTCACCATCTCCTCA	CAACCGCAGCTGGTGCAGCCTGGAGGAGGAATTGTCAAGTCTGGAGGGTCCTTGAGACTCTCCTGTGCAGCC	QPQLVQPGGGIVKSGGSLRLSCAA	TCTGGAGTCACCTTGAGTGACTACTCC	SGVTLSDYS	ATCAGCTGGATCCGCCAGGCTCCTGGGAAGGGGCTGGAGTGGGCTTCATCC	ISWIRQAPGKGLEWASS	ACCAGTATTAGTGGAGGTACCAGAAAC	TSISGGTRN	TATGCAGACTCTGGGGAGGGCCGATTCACCATTTCCAGGGACACCGCCAAGAACTCACTGCGTGTGAGAATGGAGGGCCTGAGAGCCGAAGACGCGGTCGTGTCTGACTGT	YADSGEGRFTISRDTAKNSLRVRMEGLRAEDAVVSDC	GCGAGGGGG	ARG	TGTGCGAGGGGGCCGACGGGGAACTACTTTGACCAGTGG	CARGPTGNYFDQW	D3_9	AacTACTTTGAC	?YFD	33.405572	D1_26	AggGGGCCGACG	?GPT	28.405572	CCGACGGGGAACTACTTTGACCAGTGGGGTCAGGGAACCGTGGTCACCATCTCCTCA	PTGNYFDQWGQGTVVTISS	CAACCGCAGCTGGTGCAGCCTGGAGGAGGAATTGTCAAGTCTGGAGGGTCCTTGAGACTCTCCTGTGCAGCCTCTGGAGTCACCTTGAGTGAC------------TACTCCATCAGCTGGATCCGCCAGGCTCCTGGGAAGGGGCTGGAGTGGGCTTCATCCACCAGTATTAGTGGAGGTACCAGAAAC------TATGCAGACTCTGGGGAGGGCCGATTCACCATTTCCAGGGACACCGCCAAGAACTCACTGCGTGTGAGAATGGAGGGCCTGAGAGCCGAAGACGCGGTCGTGTCTGACTGTGCGAGGGGGCCGACGGGGAACTAC---TTTGACCAGTGGGGTCAGGGAACCGTGGTCACCATCTCCTCA
31	S31|IGHV1-69D*01|IGHD3-16*02|IGHJ6*01|50	V1-69,J6 inter-subtype recombinant	J6,V1-69 recombinant	0.167456568	1	0	0	308(306-310)	CAGATACAGCTGGTGCAGTCCGGGGCTAAGATGAAGAAGTCTGGGTCTTCGGTGAAGGTCTCCTACAAGGCTTCTGGAGGCACCTTCAGAAGCTGTGCTATCTGCTGGCTGCGGCAGGCCCCTGGACAAGGACTTGAGTGGGTCGGAGGAAGCATTGTTATCTCTGGTGCAGCAAGCTACGAACAGAACTTCCAGGGCGGAGTCACAATTACCGCGGACGGATCCACGAGCACAGCCTTCATGAGGCTGAGCAGCCTGAGATCTGAGGACACGGCCATGTATAACGATGCGAGAGGTGCGGCTTATTACTACGGTATGGACCTCTGGGGTCAAGGGACAACGGTCACCGTCACCTCA	CAGATACAGCTGGTGCAGTCCGGGGCTAAGATGAAGAAGTCTGGGTCTTCGGTGAAGGTCTCCTACAAGGCT	QIQLVQSGAKMKKSGSSVKVSYKA	TCTGGAGGCACCTTCAGAAGCTGTGCT	SGGTFRSCA	ATCTGCTGGCTGCGGCAGGCCCCTGGACAAGGACTTGAGTGGGTCGGA	ICWLRQAPGQGLEWVG	GGAAGCATTGTTATCTCTGGTGCAGCA	GSIVISGAA	AGCTACGAACAGAACTTCCAGGGCGGAGTCACAATTACCGCGGACGGATCCACGAGCACAGCCTTCATGAGGCTGAGCAGCCTGAGATCTGAGGACACGGCCATGTATAACGAT	SYEQNFQGGVTITADGSTSTAFMRLSSLRSEDTAMYND	GCGAGAGGT	ARG			0	0	0	0	0	0	0	0	GCGGCTTATGATTACCTTTGGGGGCGTTGGCAGGATTCCTACTACGGTATGGACCTCTGGGGTCAAGGGACAACGGTCACCGTCACCTCA	AAYDYLWGRWQDSYYGMDLWGQGTTVTVTS	CAGATACAGCTGGTGCAGTCCGGGGCTAAGATGAAGAAGTCTGGGTCTTCGGTGAAGGTCTCCTACAAGGCTTCTGGAGGCACCTTCAGAAGC------------TGTGCTATCTGCTGGCTGCGGCAGGCCCCTGGACAAGGACTTGAGTGGGTCGGA------GGAAGCATTGTTATCTCTGGTGCAGCAAGCTACGAACAGAACTTCCAGGGCGGAGTCACAATTACCGCGGACGGATCCACGAGCACAGCCTTCATGAGGCTGAGCAGCCTGAGATCTGAGGACACGGCCATGTATAACGATGCGAGAGGTGCGGCTTATGATTACCTTTGGGGGCGTTGGCAGGATTCCTACTACGGTATGGACCTCTGGGGTCAAGGGACAACGGTCACCGTC…
36	S36|IGHV5-51*02|IGHD3-22*01|IGHJ5*02|50	Error: alignment failed
34	S34|IGHV3-43*02|IGHD1-7*01|IGHJ1*01|50	V3-43*01,J1*01 inter-subtype recombinant	J1*01,V3-43*01 recombinant	0.7166595787	1	0	0	317(313-321)	GAAGTACAGCTGATGGACTCTCGGGGGGGCGTCGCACAGACTGGGGGGTCCCTGAGACTCTCCTGTGCAGCCTCTGGACTCACCTTAACTGATTGTGACACGCACCGGGTTGGTCAAGTTCGAGGGAGGGGCCTGGGGTGGGTCTCTCTTTTTAGTGGGGACGGTGGAAGACCATACTATGCAGGCCCCGTGAAGGGCCAGTTCACCACCTCCAGAGACAACAGTAGAAAGGCCCTGTATCTGAGAATGAACAGTCTGAGAACTGAGGACACCGCCTTGTATCACTGTGCAAAAGATAAGTTCTTCACTGGGACACTCCAGAGCTGGGGCCAGGTCACCCTGGTCACCGTCTCCTCA	GAAGTACAGCTGATGGACTCTCGGGGGGGCGTCGCACAGACTGGGGGGTCCCTGAGACTCTCCTGTGCAGCC	EVQLMDSRGGVAQTGGSLRLSCAA	TCTGGACTCACCTTAACTGATTGTGACACGCACCGG	SGLTLTDCDTHR	GTTGGTCAAGTTCGAGGGAGGGGCCTGGGGTGGGTCTCT	VGQVRGRGLGWVS	CTTTTTAGTGGGGACGGTGGAAGACCA	LFSGDGGRP	TACTATGCAGGCCCCGTGAAGGGCCAGTTCACCACCTCCAGAGACAACAGTAGAAAGGCCCTGTATCTGAGAATGAACAGTCTGAGAACTGAGGACACCGCCTTGTATCACTGT	YYAGPVKGQFTTSRDNSRKALYLRMNSLRTEDTALYHC	GCAAAAGAT	AKD	TGTGCAAAAGATAAGTTCCTGGGTTTCACTGGGACACTCCAG	CAKDKFLGFTGTLQ	D1_14	TGTGCAAAAGATAAGTTCctGGGTTTCACTGGGACA--	CAKDKF?GFTGT?	30.811144	D2_2	TtcACTGGGACA	?TGT	22.405572	AAGTTCCTGGGTTTCACTGGGACACTCCAGAGCTGGGGCCAGGTCACCCTGGTCACCGTCTCCTCA	KFLGFTGTLQSWGQVTLVTVSS	GAAGTACAGCTGATGGACTCTCGGGGGGGCGTCGCACAGACTGGGGGGTCCCTGAGACTCTCCTGTGCAGCCTCTGGACTCACCTTAACTGATTGTGACACGCACCGG------------GTTGGTCAAGTTCGAGGGAGGGGCCTGGGGTGGGTCTCT------CTTTTTAGTGGGGACGGTGGAAGACCATACTATGCAGGCCCCGTGAAGGGCCAGTTCACCACCTCCAGAGACAACAGTAGAAAGGCCCTGTATCTGAGAATGAACAGTCTGAGAACTGAGGACACCGCCTTGTATCACTGTGCAAAAGATAAGTTCCTGGGTTTCACTGGGACACTCCAGAGCTGGGGCCAGGTCACCCTGGTCACCGTCTCCTCA
35	S35|IGHV3-64D*06|IGHD4-4*01|IGHJ2*01|50	V3-64,J2*01 inter-subtype recombinant	J2*01,V3-64 recombinant	0.6641332	1	0	0	314(305-323)	GAGGTGCTGCTGGTGGAATCTGGGGGAGGCTTGGTCCAGCCTGGGGGGTCCCTGAGACTCTCCTGTTCAGCCTCTGGTTTCACGCTCAGTAGCTATGCTATTCACTGGGTCCGCCAGGCTCCACGAAGGGGACTGGATCATTCTTCAGCTATTGGGCGTGATGGGACTAACAAATGCTATGAAGACTCCAGGAAGGTCAGATTCATCATCCCCAGAGACAATTCCAAGAACACACTACACCTTCAAGTGACCAGTCTGAGAATTGAGGACGAGGCTGTGTACTACTGTGTGAAAGACATCCTCCTCAAATCCTTCAATCTCTGGGGCCGTGACCCCCTAGTCACTGTCTCCTCA	GAGGTGCTGCTGGTGGAATCTGGGGGAGGCTTGGTCCAGCCTGGGGGGTCCCTGAGACTCTCCTGTTCAGCC	EVLLVESGGGLVQPGGSLRLSCSA	TCTGGTTTCACGCTCAGTAGCTATGCT	SGFTLSSYA	ATTCACTGGGTCCGCCAGGCTCCACGAAGGGGACTGGATCATTCTTCAGCT	IHWVRQAPRRGLDHSSA	ATTGGGCGTGATGGGACTAACAAA	IGRDGTNK	TGCTATGAAGACTCCAGGAAGGTCAGATTCATCATCCCCAGAGACAATTCCAAGAACACACTACACCTTCAAGTGACCAGTCTGAGAATTGAGGACGAGGCTGTGTACTACTGT	CYEDSRKVRFIIPRDNSKNTLHLQVTSLRIEDEAVYYC	GTGAAAGAC	VKD	TGTGTGAAAGACATCCTCCTCAAATCCTTCAATCTCTGG	CVKDILLKSFNLW	D2_21	AatCTCTGG	?LW	26.405572	D1_1	TGTGTGAAAGACATCCTCCTCaaATCCTTCAATCTCTGG-	CVKDILL?SFNLW?	26.34262	ATCCTCCTCAAATCCTTCAATCTCTGGGGCCGTGACCCCCTAGTCACTGTCTCCTCA	ILLKSFNLWGRDPLVTVSS	GAGGTGCTGCTGGTGGAATCTGGGGGAGGCTTGGTCCAGCCTGGGGGGTCCCTGAGACTCTCCTGTTCAGCCTCTGGTTTCACGCTCAGTAGC------------TATGCTATTCACTGGGTCCGCCAGGCTCCACGAAGGGGACTGGATCATTCTTCAGCTATT------GGGCGTGATGGGACTAACAAATGCTATGAAGACTCCAGGAAGGTCAGATTCATCATCCCCAGAGACAATTCCAAGAACACACTACACCTTCAAGTGACCAGTCTGAGAATTGAGGACGAGGCTGTGTACTACTGTGTGAAAGAC---ATCCTCCTCAAATCCTTCAATCTCTGGGGCCGTGACCCCCTAGTCACTGTCTCCTCA
37	S37|IGHV4-28*07|IGHD3-9*01|IGHJ2*01|50	V4-28*07,J2*01 inter-subtype recombinant	J2*01,V4-28*07 recombinant	0.8383071105	1	0	0	303(295-311)	CAAGAACAGCTGCAGGAGTCGGGCCCAGGACTGGTGATGCCTTCGGACCCCCTGTCCCTCACCTGCGCTGTCTCTGGTCTCTCCATCAGCAGTGCTGAGTGGTGGGGCTGGATCCGGCAGCCCCCAGGGAAGGGACAGGAGTGGATTGGCTGCACATTTCACAGTGAGAGCGCCTACCACAACCCGTCCCTGAAGAGCCGAGTTACCATGTCAGTTGACACGTCCAGAAAGAAGGTCTCCCTCATGTTGAACTCTGGGACCGTCGTGGACACGGCCGTGGTCTACTGTGCGAGAACAGGAGGACCCTTCTGTTCCTTCGATCTCGGGGGCCGTGGCGCCCTGGTCATTTTCTCGTCA	CAAGAACAGCTGCAGGAGTCGGGCCCAGGACTGGTGATGCCTTCGGACCCCCTGTCCCTCACCTGCGCTGTC	QEQLQESGPGLVMPSDPLSLTCAV	TCTGGTCTCTCCATCAGCAGTGCTGAGTGG	SGLSISSAEW	TGGGGCTGGATCCGGCAGCCCCCAGGGAAGGGACAGGAGTGGATTGGCTGC	WGWIRQPPGKGQEWIGC	ACATTTCACAGTGAGAGCGCC	TFHSESA	TACCACAACCCGTCCCTGAAGAGCCGAGTTACCATGTCAGTTGACACGTCCAGAAAGAAGGTCTCCCTCATGTTGAACTCTGGGACCGTCGTGGACACGGCCGTGGTCTACTGT	YHNPSLKSRVTMSVDTSRKKVSLMLNSGTVVDTAVVYC	GCGAGAACA	ART	TGTGCGAGAACATGCAATGGCTGGGGAGGACCCTTCTGTTCC	CARTCNGWGGPFCS	D6_19	-T-GCAATGGCTGG	?AMA?	29.405572	D2_21	CC-C-TTCTGTTcc	??SV?	26.811144	TGCAATGGCTGGGGAGGACCCTTCTGTTCCTTCGATCTCGGGGGCCGTGGCGCCCTGGTCATTTTCTCGTCA	CNGWGGPFCSFDLGGRGALVIFSS	CAAGAACAGCTGCAGGAGTCGGGCCCAGGACTGGTGATGCCTTCGGACCCCCTGTCCCTCACCTGCGCTGTCTCTGGTCTCTCCATCAGCAGT---------GCTGAGTGGTGGGGCTGGATCCGGCAGCCCCCAGGGAAGGGACAGGAGTGGATTGGCTGCACATTT---------CACAGTGAGAGCGCCTACCACAACCCGTCCCTGAAGAGCCGAGTTACCATGTCAGTTGACACGTCCAGAAAGAAGGTCTCCCTCATGTTGAACTCTGGGACCGTCGTGGACACGGCCGTGGTCTACTGTGCGAGAACATGCAATGGCTGGGGAGGACCCTTCTGTTCCTTCGATCTCGGGGGCCGTGGCGCCCTGGTCATTTTCTCGTCA
38	S38|IGHV3-20*01|IGHD3-16*02|IGHJ4*02|50	V3-20,J2*01 inter-subtype recombinant	J2*01,V3-20 recombinant	0.3304633868	1	0	0	313(306-320)	GAGGTGCCACTGGTGGAGACTGGGGGAGGTGTGCGGTGGCCGGGGGGCTCTCTGAGACTCGCCCGTGCAGCCTCTGGATTCACCCTTGATGATTCTGACATGACCTGGGTCCGCCAAGCTCCAGGGAAGGGACTGGAGTGGGTCTGTGGGAATAATTGGAAGGGTGGTAATACAGGTTTGACAGACTCTGTGAAGGGCCGATTCTCCGTCCCCACAGACAACGCCAAGAATTGCCTGTGTTGGCAAATGAACCGTCTCAGAGCCGAGGACACGGCCTTGTTTCACCGTGCGAGGGAGGAGATCATCATTGCCCTTGGGGGACTTTGGGGCCAGGGCACCCTGGTCAGTGTCTCCTCA	GAGGTGCCACTGGTGGAGACTGGGGGAGGTGTGCGGTGGCCGGGGGGCTCTCTGAGACTCGCCCGTGCAGCC	EVPLVETGGGVRWPGGSLRLARAA	TCTGGATTCACCCTTGATGATTCTGAC	SGFTLDDSD	ATGACCTGGGTCCGCCAAGCTCCAGGGAAGGGACTGGAGTGGGTCTGTGGG	MTWVRQAPGKGLEWVCG	AATAATTGGAAGGGTGGTAATACA	NNWKGGNT	GGTTTGACAGACTCTGTGAAGGGCCGATTCTCCGTCCCCACAGACAACGCCAAGAATTGCCTGTGTTGGCAAATGAACCGTCTCAGAGCCGAGGACACGGCCTTGTTTCACCGT	GLTDSVKGRFSVPTDNAKNCLCWQMNRLRAEDTALFHR	GCGAGGGAG	ARE	TGTTGGCAAATGAACCGTCTCAGAGCCGAGGACACGGCCTTGTTTCACCGTGCGAGGGAGGAGATCATCATTGCCCTTGGGGGACTTATCCTTGGCTGCTGG	CWQMNRLRAEDTALFHRAREEIIIALGGLILGCW	D2_21	GccTTGTTTCac	?LF?	30.811144	D2_21	ggCTGCTgg	?C?	29.811144	GAGATCATCATTGCCCTTGGGGGACTTATCCTTGGCTGCTGGGGCCAGGGCACCCTGGTCAGTGTCTCCTCA	EIIIALGGLILGCWGQGTLVSVSS	GAGGTGCCACTGGTGGAGACTGGGGGAGGTGTGCGGTGGCCGGGGGGCTCTCTGAGACTCGCCCGTGCAGCCTCTGGATTCACCCTTGATGATTCT------------GACATGACCTGGGTCCGCCAAGCTCCAGGGAAGGGACTGGAGTGGGTCTGTGGGAATAATTGGAAGGGT------GGTAATACAGGTTTGACAGACTCTGTGAAGGGCCGATTCTCCGTCCCCACAGACAACGCCAAGAATTGCCTGTGTTGGCAAATGAACCGTCTCAGAGCCGAGGACACGGCCTTGTTTCACCGTGCGAGGGAGGAGATCATCATTGCCCTTGGGGGACTTATCCTTGGCTGCTGGGGCCAGGGCACCCTGGTCAGTGTCTCCTCA
39	S39|IGHV3-73*01|IGHD1-1*01|IGHJ6*01|50	V3-73,J6 inter-subtype recombinant	J6,V3-73 recombinant	0.3734981837	1	0	0	292(285-299)	GAGGTGCAGCTGTTGGGGTCTGGGGGAGTCTTGGTCCAGCCTGGGGGGTCTCTGAGATTCTGCTGTGCAGCCTCCGGGCTCACCTTCAGTGGCCCTGCTGCACACTGGGCCCGCCAGGCTTCCGGGAAAGGGCTGGAGTGGGTTGGCCGTACTAGAAGAAAAGCTAACAGTTATGCGACAGCACATGTTGAGTCGGTGAAAGGCGGATTCACCGTCTCCAGAGACGATGCAAAGAACACGGCATGTCAGCAAGTGAACAGCCTGAGAACCGAGGACCCGGCCGTGTATTATTCTGTGAGAGATGACTACAACTACTGCGATGTGGACGTCTGGGGTCAAGGGACCATCGTCACCGTCTCCCCA	GAGGTGCAGCTGTTGGGGTCTGGGGGAGTCTTGGTCCAGCCTGGGGGGTCTCTGAGATTCTGCTGTGCAGCC	EVQLLGSGGVLVQPGGSLRFCCAA	TCCGGGCTCACCTTCAGTGGCCCTGCT	SGLTFSGPA	GCACACTGGGCCCGCCAGGCTTCCGGGAAAGGGCTGGAGTGGGTTGGCCGT	AHWARQASGKGLEWVGR	ACTAGAAGAAAAGCTAACAGTTATGCGACA	TRRKANSYAT	GCACATGTTGAGTCGGTGAAAGGCGGATTCACCGTCTCCAGAGACGATGCAAAGAACACGGCATGTCAGCAAGTGAACAGCCTGAGAACCGAGGACCCGGCCGTGTATTATTCT	AHVESVKGGFTVSRDDAKNTACQQVNSLRTEDPAVYYS	GTGAGACTGCCGTGCAAATGGATTGACTGCCTCACGGTGGAT	VRLPCKWIDCLTVD	TGTCAGCAAGTGAACAGCCTGAGAACCGAGGACCCGGCCGTGTATTATTCTGTGAGACTGCCGTGCAAATGGATTGACTGCCTCACGGTGGATGACTACAACTACTGCGATGTGGACGTCTGG	CQQVNSLRTEDPAVYYSVRLPCKWIDCLTVDDYNYCDVDVW	D5_12	TCT--GTGAGACTGCcg	S?XDC?	29.811144	D6_6	tAtTATTCt	?Y?	26.34262	GACTACAACTACTGCGATGTGGACGTCTGGGGTCAAGGGACCATCGTCACCGTCTCCCCA	DYNYCDVDVWGQGTIVTVSP	GAGGTGCAGCTGTTGGGGTCTGGGGGAGTCTTGGTCCAGCCTGGGGGGTCTCTGAGATTCTGCTGTGCAGCCTCCGGGCTCACCTTCAGT------------GGCCCTGCTGCACACTGGGCCCGCCAGGCTTCCGGGAAAGGGCTGGAGTGGGTTGGCCGTACTAGAAGAAAAGCTAACAGTTATGCGACAGCACATGTTGAGTCGGTGAAAGGCGGATTCACCGTCTCCAGAGACGATGCAAAGAACACGGCATGTCAGCAAGTGAACAGCCTGAGAACCGAGGACCCGGCCGTGTATTATTCTGTGAGACTGCCGTGCAAATGGATTGACTGCCTCACGGTGGATGACTACAACTACTGCGATGTGGACGTCTGGGGTCAAGGGACCATCGTCACC…
41	S41|IGHV3-64*04|IGHD7-27*01|IGHJ3*02|50	V3-64,J3 inter-subtype recombinant	J3,V3-64 recombinant	0.3757568213	1	0	0	314(312-316)	CAGGTGCTGGTGGTGGAGTTTGGGGGAGACTTGGTCCAGCCTGGGGGGTCCCTGAGACTCTCCTATTCCGCCTCTGCATTCACCTTCAGTAGCTATGCTATCCACTGGGTCCGCCGGGCTCCAGGGAAGGGGCTAGGATATGCTTCAGCTCTTCTTAGTAGTGGGGGTAGAACATACTACGAAGACTCAGTGAAGGTCAGAGACGCCCTCTCCAGAGACAACTCCCAGAATACAGTGTATCTCCCTTTGACCAGCCTGAGATCTAATGACACGCCTGCGTATTGTTGTGCTAATTGGTTACGCCTATGGGCGTTTTTTGATCTCTGGGGCCACGGGACAATGGTCACCGTCTCTTTA	CAGGTGCTGGTGGTGGAGTTTGGGGGAGACTTGGTCCAGCCTGGGGGGTCCCTGAGACTCTCCTATTCCGCC	QVLVVEFGGDLVQPGGSLRLSYSA	TCTGCATTCACCTTCAGTAGCTATGCT	SAFTFSSYA	ATCCACTGGGTCCGCCGGGCTCCAGGGAAGGGGCTAGGATATGCTTCAGCT	IHWVRRAPGKGLGYASA	CTTCTTAGTAGTGGGGGTAGAACA	LLSSGGRT	TACTACGAAGACTCAGTGAAGGTCAGAGACGCCCTCTCCAGAGACAACTCCCAGAATACAGTGTATCTCCCTTTGACCAGCCTGAGATCTAATGACACGCCTGCGTATTGTTGT	YYEDSVKVRDALSRDNSQNTVYLPLTSLRSNDTPAYCC	GCTAATTGG	ANW	TGTGCTAATTGGTTACGCCTATGGGCGTTTTTTGATCTCTGG	CANWLRLWAFFDLW	D5_18	AatTGGTTACgc	?WL?	36.811144	D1_14	TGTGCTaaTTGGTTACGCCTATGG--	CA?WLRLW?	25.811144	TTACGCCTATGGGCGTTTTTTGATCTCTGGGGCCACGGGACAATGGTCACCGTCTCTTTA	LRLWAFFDLWGHGTMVTVSL	CAGGTGCTGGTGGTGGAGTTTGGGGGAGACTTGGTCCAGCCTGGGGGGTCCCTGAGACTCTCCTATTCCGCCTCTGCATTCACCTTCAGTAGC------------TATGCTATCCACTGGGTCCGCCGGGCTCCAGGGAAGGGGCTAGGATATGCTTCAGCTCTTCTT------AGTAGTGGGGGTAGAACATACTACGAAGACTCAGTGAAGGTCAGAGACGCCCTCTCCAGAGACAACTCCCAGAATACAGTGTATCTCCCTTTGACCAGCCTGAGATCTAATGACACGCCTGCGTATTGTTGTGCTAATTGGTTACGCCTATGGGCGTTTTTTGATCTCTGGGGCCACGGGACAATGGTCACCGTCTCTTTA
40	S40|IGHV3-23D*01|IGHD1-26*01|IGHJ6*02|50	V3-23,J3 inter-subtype recombinant	J3,V3-23 recombinant	0.3102488762	1	0	0	306(298-314)	GAAGTGCAGGTGTTGGAGTCTGAGGGAGGCTCGGTGCAGCCTGGGTGGTTCCTGAGACTCTCTTGTCCAGCCTCTGAATTCACCTTTAGGAGTTATGGCAGGAGCTGGGTCCGCCAGACTCCAGGGAAGGGGCCGGAGTGGGTCTTAGTTCCTCGTGGCAGTGGTGTTAACACATATTACGCGGACTCCGTGAAGGGCCGGCTCACCATCTCCAGAGACTACTCCAAGAAGACGCTGATTCTGCAAGCGAACAGCCTGAGAGCCGAAGACACGGCCGTATGTTACTGTGCGAAACATTACCACTCCTTTTGTGCTATGGACGTCTGGGGCCCAGGGACAACGGTCTCCGTCTCCTCA	GAAGTGCAGGTGTTGGAGTCTGAGGGAGGCTCGGTGCAGCCTGGGTGGTTCCTGAGACTCTCTTGTCCAGCC	EVQVLESEGGSVQPGWFLRLSCPA	TCTGAATTCACCTTTAGGAGTTATGGCAGG	SEFTFRSYGR	AGCTGGGTCCGCCAGACTCCAGGGAAGGGGCCGGAGTGGGTC	SWVRQTPGKGPEWV	TTAGTTCCTCGTGGCAGTGGTGTTAACACA	LVPRGSGVNT	TATTACGCGGACTCCGTGAAGGGCCGGCTCACCATCTCCAGAGACTACTCCAAGAAGACGCTGATTCTGCAAGCGAACAGCCTGAGAGCCGAAGACACGGCCGTATGTTACTGT	YYADSVKGRLTISRDYSKKTLILQANSLRAEDTAVCYC	GCGAAAGGTGAATATAGCGTGAGCTCACGGTTTCGCCGGCTCCAT	AKGEYSVSSRFRRLH	TGTGCGAAAGGTGAATATAGCGTGAGCTCACGGTTTCGCCGGCTCCATTACCACTCCTTTTGTGCTATGGACGTCTGG	CAKGEYSVSSRFRRLHYHSFCAMDVW	D6_25	cGcCGGCTCCat	?RL?	33.811144	D3_22	CatTACCACTCC	?YHS	34.405572	TACCACTCCTTTTGTGCTATGGACGTCTGGGGCCCAGGGACAACGGTCTCCGTCTCCTCA	YHSFCAMDVWGPGTTVSVSS	GAAGTGCAGGTGTTGGAGTCTGAGGGAGGCTCGGTGCAGCCTGGGTGGTTCCTGAGACTCTCTTGTCCAGCCTCTGAATTCACCTTTAGGAGTTATGGCAGG------------AGCTGGGTCCGCCAGACTCCAGGGAAGGGGCCGGAGTGGGTC------TTAGTTCCTCGTGGCAGTGGTGTTAACACATATTACGCGGACTCCGTGAAGGGCCGGCTCACCATCTCCAGAGACTACTCCAAGAAGACGCTGATTCTGCAAGCGAACAGCCTGAGAGCCGAAGACACGGCCGTATGTTACTGTGCGAAAGGTGAATATAGCGTGAGCTCACGGTTTCGCCGGCTCCATTACCACTCCTTTTGTGCTATGGACGTCTGGGGCCCAGGGACAACGGTC…
42	S42|IGHV4-61*05|IGHD3-9*01|IGHJ2*01|50	V4,J2*01 inter-subtype recombinant	J2*01,V4 recombinant	0.7983567134	1	0	0	317(313-321)	CAGGTGCAACTCCAGAAGTCGGGCCCAGGACTGGTGAAGTTTTGGGAGACCCTGTCCCTCACCAGCCCTGTGTCTGGTGGGTCCATCAGCAGTAGTAATTACCACTGGGGCTGGATCCGGCGGCCCCCAGGAAAGGGACTGGAATGGATTGAATATATCTACTATAGTGGGAGAACCACCTATAATCCCTCCCCCAAGAGTCGAGTCAGCGTATCACTAGACAAGTCCCAGGACCAGTTCTCCCTGGGGGTGGGCTCTGTGACCGCCCCGGAAACGGCCGTCTGCTACTGTGCGAGACCCTATAATACTTACTGGGACTTCGATCTCTGGGGCCGTGGCACCCTGGTCACTGTCTCTTCA	CAGGTGCAACTCCAGAAGTCGGGCCCAGGACTGGTGAAGTTTTGGGAGACCCTGTCCCTCACCAGCCCTGTG	QVQLQKSGPGLVKFWETLSLTSPV	TCTGGTGGGTCCATCAGCAGTAGTAATTACCAC	SGGSISSSNYH	TGGGGCTGGATCCGGCGGCCCCCAGGAAAGGGACTGGAATGGATTGAATAT	WGWIRRPPGKGLEWIEY	ATCTACTATAGTGGGAGAACC	IYYSGRT	ACCTATAATCCCTCCCCCAAGAGTCGAGTCAGCGTATCACTAGACAAGTCCCAGGACCAGTTCTCCCTGGGGGTGGGCTCTGTGACCGCCCCGGAAACGGCCGTCTGCTACTGT	TYNPSPKSRVSVSLDKSQDQFSLGVGSVTAPETAVCYC	GCGAGACCC	ARP	TGTGCGAGACCCTATAATACTCTGGCTGAGCCTTACTGGGACTTCGATCTCTGG	CARPYNTLAEPYWDFDLW	D6_6	T-GT-GCGAGACCc	??RD?	32.34262	D2_15	-CC-CTATAATACTCTg	??IIL?	31.34262	TATAATACTCTGGCTGAGCCTTACTGGGACTTCGATCTCTGGGGCCGTGGCACCCTGGTCACTGTCTCTTCA	YNTLAEPYWDFDLWGRGTLVTVSS	CAGGTGCAACTCCAGAAGTCGGGCCCAGGACTGGTGAAGTTTTGGGAGACCCTGTCCCTCACCAGCCCTGTGTCTGGTGGGTCCATCAGCAGTAGT------AATTACCACTGGGGCTGGATCCGGCGGCCCCCAGGAAAGGGACTGGAATGGATTGAATATATCTACTAT---------AGTGGGAGAACCACCTATAATCCCTCCCCCAAGAGTCGAGTCAGCGTATCACTAGACAAGTCCCAGGACCAGTTCTCCCTGGGGGTGGGCTCTGTGACCGCCCCGGAAACGGCCGTCTGCTACTGTGCGAGACCCTATAATACTCTGGCTGAGCCTTACTGGGACTTCGATCTCTGGGGCCGTGGCACCCTGGTCACTGTCTCTTCA
45	S45|IGHV1-46*01|IGHD1-7*01|IGHJ1*01|50	Error: alignment failed
43	S43|IGHV3-74*01|IGHD5-5*01|IGHJ4*02|50	V3-74,J4*02 inter-subtype recombinant	J4*02,V3-74 recombinant	0.2836008997	1	0	0	298(295-301)	GAGGTGCTGTTGGTGGAGTCCGGGGGAGACCTAATTCAGCCTGGGGGGTCCCTGAGACTCTCCTGTGCAGCCTCTGGATTCACCTTCAGTATATATTGGATCCACTGGGTACGCCAAGCTCCTGGGAAGGGGCTGGTGTGGGTCTCACGCATTAATAGTGATGGGAGTAGCACAAGCTACGTGGACTGCGTGAAGGGCCGATTTGCCATCTCCAGAGACAACGCCGGGAATACCCTCTATTTCCAATTGACCAGACTAAGAGGCGAGGACGCGAGTGTGGGTTACTCTGAAAGAGAAGGGACAAGCTATAATTACTTGGATTACTGGGGCCAGGGAAGCCTGGCCGCCGGCACCTCA	GAGGTGCTGTTGGTGGAGTCCGGGGGAGACCTAATTCAGCCTGGGGGGTCCCTGAGACTCTCCTGTGCAGCC	EVLLVESGGDLIQPGGSLRLSCAA	TCTGGATTCACCTTCAGTATATATTGG	SGFTFSIYW	ATCCACTGGGTACGCCAAGCTCCTGGGAAGGGGCTGGTGTGGGTCTCACGC	IHWVRQAPGKGLVWVSR	ATTAATAGTGATGGGAGTAGCACA	INSDGSST	AGCTACGTGGACTGCGTGAAGGGCCGATTTGCCATCTCCAGAGACAACGCCGGGAATACCCTCTATTTCCAATTGACCAGACTAAGAGGCGAGGACGCGAGTGTGGGTTACTCT	SYVDCVKGRFAISRDNAGNTLYFQLTRLRGEDASVGYS	GAAAGAGAA	ERE	TGCGTGAAGGGCCGATTTGCCATCTCCAGAGACAACGCCGGGAATACCCTCTATTTCCAATTGACCAGACTAAGAGGCGAGGACGCGAGTGTGGGTTACTCTGAAAGAGAAGGGACAGTCCCTCATAGAAATAGCTATAATTACTTGGATTACTGG	CVKGRFAISRDNAGNTLYFQLTRLRGEDASVGYSEREGTVPHRNSYNYLDYW	D4_17	TGCGTGAAGGGCCGATTTGCCATCTCCAGAGACAACGCCGGGAATACCCTCTATTTCCAATTGACCAGACTAAGAGGCGAGGACGCGAGTGTGGGTTACTCTGAAAGAGAAGGGACAGTCCCTCATAGAAATAGCtaTAATTACTTGGATTAC	CVKGRFAISRDNAGNTLYFQLTRLRGEDASVGYSEREGTVPHRNS?NYLDY	32.405572	D1_20	caTAGAAATAGCTAT	?RNSY	33.405572	GGGACAGTCCCTCATAGAAATAGCTATAATTACTTGGATTACTGGGGCCAGGGAAGCCTGGCCGCCGGCACCTCA	GTVPHRNSYNYLDYWGQGSLAAGTS	GAGGTGCTGTTGGTGGAGTCCGGGGGAGACCTAATTCAGCCTGGGGGGTCCCTGAGACTCTCCTGTGCAGCCTCTGGATTCACCTTCAGT------------ATATATTGGATCCACTGGGTACGCCAAGCTCCTGGGAAGGGGCTGGTGTGGGTCTCACGCATT------AATAGTGATGGGAGTAGCACAAGCTACGTGGACTGCGTGAAGGGCCGATTTGCCATCTCCAGAGACAACGCCGGGAATACCCTCTATTTCCAATTGACCAGACTAAGAGGCGAGGACGCGAGTGTGGGTTACTCTGAAAGAGAAGGGACAGTCCCTCATAGAAATAGCTATAATTACTTGGATTACTGGGGCCAGGGAAGCCTGGCCGCCGGCACCTCA
44	S44|IGHV3-49*01|IGHD6-13*01|IGHJ3*01|50	V3-49*01,J4*02 inter-subtype recombinant	J4*02,V3-49*01 recombinant	0.4462437201	1	0	0	301(294-308)	GAGGTGCAGCTGGAGGCGTCTGGGGGAGGCTTGCTACGGCCAGGGCGGTCCCTGAGACTCTCCTGTACAGGTTCTGGATTCTCCTTTGGTGAATGTGCGATGAAATGGATCCGCCAGGCGCCAGGGAAGGGCCTGGAGTGGGTAGGTTTCATTACAAGCAAAGCCTATGGTGAGACAACAGAATGCACCGCGTCTGTGAAAGGCAGCCTCACTATCTCAAGCGATGGTTCCAAAACCATAGCCTCTCTGCAAATGAACAGCCTGAAAGGCGAGGGCACAGTCGTGTGTTACTGTTGTAGGACAACGATAAGCCTTAATGCTTTTGACATCTGGGGCCAGGGAACCATGGTCAACGTCTCCTCA	GAGGTGCAGCTGGAGGCGTCTGGGGGAGGCTTGCTACGGCCAGGGCGGTCCCTGAGACTCTCCTGTACAGGT	EVQLEASGGGLLRPGRSLRLSCTG	TCTGGATTCTCCTTTGGTGAATGTGCG	SGFSFGECA	ATGAAATGGATCCGCCAGGCGCCAGGGAAGGGCCTGGAGTGGGTAGGTTTC	MKWIRQAPGKGLEWVGF	ATTACAAGCAAAGCCTATGGTGAGACAACA	ITSKAYGETT	GAATGCACCGCGTCTGTGAAAGGCAGCCTCACTATCTCAAGCGATGGTTCCAAAACCATAGCCTCTCTGCAAATGAACAGCCTGAAAGGCGAGGGCACAGTCGTGTGTTACTGT	ECTASVKGSLTISSDGSKTIASLQMNSLKGEGTVVCYC	TGTAGGTGGGTCGTTATGACAACA	CRWVVMTT	TGTTGTAGGTGGGTCGTTATGACAACAACGATAAGCCTTAATGCTTTTGACATCTGG	CCRWVVMTTTISLNAFDIW	D1_26	TggGTCGTTATGACAACAACg	?VVMTT?	31.34262	D2_2	aTgACAACAACGATAAGCCtt	?TTTIS?	46.811144	ACGATAAGCCTTAATGCTTTTGACATCTGGGGCCAGGGAACCATGGTCAACGTCTCCTCA	TISLNAFDIWGQGTMVNVSS	GAGGTGCAGCTGGAGGCGTCTGGGGGAGGCTTGCTACGGCCAGGGCGGTCCCTGAGACTCTCCTGTACAGGTTCTGGATTCTCCTTTGGTGAA------------TGTGCGATGAAATGGATCCGCCAGGCGCCAGGGAAGGGCCTGGAGTGGGTAGGTTTCATTACAAGCAAAGCCTATGGTGAGACAACAGAATGCACCGCGTCTGTGAAAGGCAGCCTCACTATCTCAAGCGATGGTTCCAAAACCATAGCCTCTCTGCAAATGAACAGCCTGAAAGGCGAGGGCACAGTCGTGTGTTACTGTTGTAGGTGGGTCGTTATGACAACAACGATAAGCCTTAATGCTTTTGACATCTGGGGCCAGGGAACCATGGTCAACGTCTCCTCA
47	S47|IGHV4-4*06|IGHD3-3*02|IGHJ5*02|50	V4-4,J5*02 inter-subtype recombinant	J5*02,V4-4 recombinant	0.5938428501	1	0	0	242(238-246)	TCTGGTGCCTCCATCACCGATAGTGACTGGTGGAATTGGGTCCGCCAGCCCCCAGGGAAGGGGCTTGAGTGGATTGGGGAGATCTGGCATGGTGAGAGATTCAACAGTTGCCCGTCCCTCAAGAGTCGAGTCACCACTTCACTAGACACCTCCGCGAGGCCGTCCTCCCTCAAGCTGAGATCTGTAACTGCCGCGGACACGGCCGTGTCTGACTGTGCCAGGGACCATGTGCTTTTTCTACACGTCCACCCCTGGGGCCAGGGATCCCTGGCTACCGTCTCCTCA			TCTGGTGCCTCCATCACCGATAGTGACTGG	SGASITDSDW	TGGAATTGGGTCCGCCAGCCCCCAGGGAAGGGGCTTGAGTGGATTGGGGAG	WNWVRQPPGKGLEWIGE	ATCTGGCATGGTGAGAGATTCAACAGT	IWHGERFNS	TGCCCGTCCCTCAAGAGTCGAGTCACCACTTCACTAGACACCTCCGCGAGGCCGTCCTCCCTCAAGCTGAGATCTGTAACTGCCGCGGACACGGCCGTGTCTGACTGT	CPSLKSRVTTSLDTSARPSSLKLRSVTAADTAVSDC	GCCAGGGAC	ARD	TGTGCCAGGGACCATGGCATCAGAATTTTTGGAGTGCTTTTTCTACACGTCCACCCCTGG	CARDHGIRIFGVLFLHVHPW	D3_3	aGaATTTTTGGAGTGCTTTTTCTA--	?IFGVLFL?	35.811144	D3_16	tgTGCCAGGGACCAT	?ARDH	25.405572	CATGGCATCAGAATTTTTGGAGTGCTTTTTCTACACGTCCACCCCTGGGGCCAGGGATCCCTGGCTACCGTCTCCTCA	HGIRIFGVLFLHVHPWGQGSLATVSS	---------------------------------------------------------------------------------TCTGGTGCCTCCATCACCGATAGTGACTGGTGGAATTGGGTCCGCCAGCCCCCAGGGAAGGGGCTTGAGTGGATTGGGGAGATCTGGCATGGTGAGAGATTCAACAGT---------TGCCCGTCCCTCAAGAGTCGAGTCACCACTTCACTAGACACCTCCGCGAGGCCGTCCTCCCTCAAGCTGAGATCTGTAACTGCCGCGGACACGGCCGTGTCTGACTGTGCCAGGGACCATGGCATCAGAATTTTTGGAGTGCTTTTTCTACACGTCCACCCCTGGGGCCAGGGATCCCTGGCTACCGTCTCCTCA
46	S46|IGHV4-38-2*01|IGHD1-20*01|IGHJ6*04|50	V4-38-2*01,J6*03 inter-subtype recombinant	J6*03,V4-38-2*01 recombinant	0.2645110294	1	0	0	312(309-315)	CAGGTGCAGCTGCAGGGGTCGGGCCCAGGACTGGTGGAGCCTCCGGAGGCCCTGTCCCTCACCTGCGCTGTCTCTGGTCACTCCTCCACTTGTGGTTATTGCTGGGGCTGGATCCGGCAGCCCCCAGGGAAGGGGCTGCCGTGGATTGGGACTATCAATTATGGTGGGAGCACCTGCTACAACCCGTCCCTGAACACTCGAGTCACCATATCAATAGACACATCCCAGAACCAGGTCTCCCTGAAACTGAGTTCAGTGAACGACGCAGACACGGCCGTCTATTTCTTTGCGAGAGTGGGTGTAACTTTCGACGCCATAGACGTCTGGGTCGACGAGAACACGGTGACCATCTCCTCA	CAGGTGCAGCTGCAGGGGTCGGGCCCAGGACTGGTGGAGCCTCCGGAGGCCCTGTCCCTCACCTGCGCTGTC	QVQLQGSGPGLVEPPEALSLTCAV	TCTGGTCACTCCTCCACTTGTGGTTATTGC	SGHSSTCGYC	TGGGGCTGGATCCGGCAGCCCCCAGGGAAGGGGCTGCCGTGGATTGGGACT	WGWIRQPPGKGLPWIGT	ATCAATTATGGTGGGAGCACC	INYGGST	TGCTACAACCCGTCCCTGAACACTCGAGTCACCATATCAATAGACACATCCCAGAACCAGGTCTCCCTGAAACTGAGTTCAGTGAACGACGCAGACACGGCCGTCTATTTCTTT	CYNPSLNTRVTISIDTSQNQVSLKLSSVNDADTAVYFF	GCGAGAGTG	ARV	TGCTACAACCCGTCCCTGAACACTCGAGTCACCATATCAATAGACACATCCCAGAACCAGGTCTCCCTGAAACTGAGTTCAGTGAACGACGCAGACACGGCCGTCTATTTCTTTGCGAGAGTGGGTGTAACTGGAGACTGCTTCGACGCCATA	CYNPSLNTRVTISIDTSQNQVSLKLSSVNDADTAVYFFARVGVTGDCFDAI	D2_21	acTGGAGACTGCTTC	?GDCF	31.405572	D3_9	TcaATAGACACATCCCAGAACCAGGTCTCCCtg	?IDTSQNQVS?	36.811144	GGTGTAACTGGAGACTGCTTCGACGCCATAGACGTCTGGGTCGACGAGAACACGGTGACCATCTCCTCA	GVTGDCFDAIDVWVDENTVTISS	CAGGTGCAGCTGCAGGGGTCGGGCCCAGGACTGGTGGAGCCTCCGGAGGCCCTGTCCCTCACCTGCGCTGTCTCTGGTCAC---------TCCTCCACTTGTGGTTATTGCTGGGGCTGGATCCGGCAGCCCCCAGGGAAGGGGCTGCCGTGGATTGGGACTATCAATTATGGT---------GGGAGCACCTGCTACAACCCGTCCCTGAACACTCGAGTCACCATATCAATAGACACATCCCAGAACCAGGTCTCCCTGAAACTGAGTTCAGTGAACGACGCAGACACGGCCGTCTATTTCTTTGCGAGAGTGGGTGTAACTGGAGACTGCTTCGACGCCATAGACGTCTGGGTCGACGAGAACACGGTGACCATCTCCTCA
48	S48|IGHV3-11*05|IGHD2-8*02|IGHJ3*01|50	V3-11*01,J3 inter-subtype recombinant	J3,V3-11*01 recombinant	0.5141796732	1	0	0	313(310-316)	CATGGGCAACTGGGGGAGTCTGGGGCAGCCTTGTTCCAGCCTGGAGGGTCCCTGAGACTCCCCTGGTCTGCCTCGGGATTCACCTTCAGTGACTGCTACATGAGTTGGAGGCGCCCGCCTCTAGGGAAGGGGCTGGATTGGGTTTTATCCATTAATAATAATAGTAGTTACCCACACTACTCAGACCCTGTGGAGGGCCGCCTCACCATCGCCCGAGACAACGCCCAGTACCCACTCTATCTGCACATGAACAGCCTGAGAGCCGAGGACACGGCCGTGTATCACTTTGCGAGAGCGCATTGGAGGATGCTCTCTTGTGATGTCTGGGGTCAGGGGACCATGGTCACCGTCTCTTCA	CATGGGCAACTGGGGGAGTCTGGGGCAGCCTTGTTCCAGCCTGGAGGGTCCCTGAGACTCCCCTGGTCTGCC	HGQLGESGAALFQPGGSLRLPWSA	TCGGGATTCACCTTCAGTGACTGCTAC	SGFTFSDCY	ATGAGTTGGAGGCGCCCGCCTCTAGGGAAGGGGCTGGATTGGGTTTTATCC	MSWRRPPLGKGLDWVLS	ATTAATAATAATAGTAGTTACCCA	INNNSSYP	CACTACTCAGACCCTGTGGAGGGCCGCCTCACCATCGCCCGAGACAACGCCCAGTACCCACTCTATCTGCACATGAACAGCCTGAGAGCCGAGGACACGGCCGTGTATCACTTT	HYSDPVEGRLTIARDNAQYPLYLHMNSLRAEDTAVYHF	GCGAGAGCG	ARA			0	0	0	0	0	0	0	0	CATTGGAGGTGTATGCTCTCTTGTGATGTCTGGGGTCAGGGGACCATGGTCACCGTCTCTTCA	HWRCMLSCDVWGQGTMVTVSS	CATGGGCAACTGGGGGAGTCTGGGGCAGCCTTGTTCCAGCCTGGAGGGTCCCTGAGACTCCCCTGGTCTGCCTCGGGATTCACCTTCAGTGAC------------TGCTACATGAGTTGGAGGCGCCCGCCTCTAGGGAAGGGGCTGGATTGGGTTTTATCCATT------AATAATAATAGTAGTTACCCACACTACTCAGACCCTGTGGAGGGCCGCCTCACCATCGCCCGAGACAACGCCCAGTACCCACTCTATCTGCACATGAACAGCCTGAGAGCCGAGGACACGGCCGTGTATCACTTTGCGAGAGCGCATTGGAGGTGTATGCTCTCTTGTGATGTCTGGGGTCAGGGGACCATGGTCACCGTCTCTTCA
51	S51|IGHV3-43D*01|IGHD2-15*01|IGHJ5*02|50	Error: alignment failed
52	S52|IGHV3-74*03|IGHD4-17*01|IGHJ1*01|50	V3-74*03,J1*01 inter-subtype recombinant	J1*01,V3-74*03 recombinant	0.6107328447	1	0	0	297(284-310)	GAGGTGCAACTGGTGGTGTCCGGGACAGGCTTAGTTCAGTCCGGGGGGTCCCTGAGACTCTCCTGTGCAGCCTCTGGATCCACCTTCAGAAGCACCGGGTTGCATTGGGTCCGCCAAGCTCCGGAGACGGGACTGGTGTGGATCTCTCTTATGAATAGTGATGGAAGTGACACAACGCTCGCGGACTCCGTGAAGGGCCGACTCACCATCTCCAGAGACAGCGGCACCAGAATGCTGTGTCTGAAAATGAACAGTCTCAGAAGCGAGGTCACGGCTGTCTATTACTGTGCTAGAGGCGCGACGGGCGACTACGGAGAATGCTTTTGGGGCCAGGTCACCCTGGTCCCCGTCTCCTCA	GAGGTGCAACTGGTGGTGTCCGGGACAGGCTTAGTTCAGTCCGGGGGGTCCCTGAGACTCTCCTGTGCAGCC	EVQLVVSGTGLVQSGGSLRLSCAA	TCTGGATCCACCTTCAGAAGCACCGGG	SGSTFRSTG	TTGCATTGGGTCCGCCAAGCTCCGGAGACGGGACTGGTGTGGATCTCTCTT	LHWVRQAPETGLVWISL	ATGAATAGTGATGGAAGTGACACA	MNSDGSDT	ACGCTCGCGGACTCCGTGAAGGGCCGACTCACCATCTCCAGAGACAGCGGCACCAGAATGCTGTGTCTGAAAATGAACAGTCTCAGAAGCGAGGTCACGGCTGTCTATTACTGT	TLADSVKGRLTISRDSGTRMLCLKMNSLRSEVTAVYYC	GCTAGAGGC	ARG	TGTGCTAGAGGCGCGACGGGCGACTACGGAGAATGCTTTCAG	CARGATGDYGECFQ	D4_17	aCgGGCGACTAC	?GDY	30.405572	D2_21	gAaTGCTtt	?C?	27.811144	GCGACGGGCGACTACGGAGAATGCTTTCAGAACTGGGGCCAGGTCACCCTGGTCCCCGTCTCCTCA	ATGDYGECFQNWGQVTLVPVSS	GAGGTGCAACTGGTGGTGTCCGGGACAGGCTTAGTTCAGTCCGGGGGGTCCCTGAGACTCTCCTGTGCAGCCTCTGGATCCACCTTCAGAAGCACC------------GGGTTGCATTGGGTCCGCCAAGCTCCGGAGACGGGACTGGTGTGGATCTCTCTTATG------AATAGTGATGGAAGTGACACAACGCTCGCGGACTCCGTGAAGGGCCGACTCACCATCTCCAGAGACAGCGGCACCAGAATGCTGTGTCTGAAAATGAACAGTCTCAGAAGCGAGGTCACGGCTGTCTATTACTGTGCTAGAGGCGCGACGGGCGACTACGGAGAATGCTTTCAGAACTGGGGCCAGGTCACCCTGGTCCCCGTCTCCTCA
50	S50|IGHV3-15*01|IGHD6-13*01|IGHJ4*02|50	V3-15,J4*02 inter-subtype recombinant	J4*02,V3-15 recombinant	0.3290195986	1	0	0	319(300-338)	GAGGTGCAGCCGATGGGGTCTGGGACAGGCTTGATCAAGCCTCAGGGGTCCCTTAGACCCGCCTCTGCAGCCTCTAGATTCACTTTCAAAAGCACCTGGATGCGCTGGGTCCGCCAGACTTCAGGGATGGGGCTGGTCTGGTTTGACCGTGTTAACAGAAAAACTGATGGTGGGACACCAGACTACGTCGCGCTCGTGAAAGGCAGATCCACCATCTCAAGATATGATTCAAAAAACACGCTGTCTCTGCAAATGAACAGCCTAAAACTCGAGGAAACAGCCGTCTTTTATTGCACCACGGAGGCTATAGAAGCAGCCTCCTTTGACTACTGGGGCCAGGGAACCCAGATCACCGTCTCCTCA	GAGGTGCAGCCGATGGGGTCTGGGACAGGCTTGATCAAGCCTCAGGGGTCCCTTAGACCCGCCTCTGCAGCC	EVQPMGSGTGLIKPQGSLRPASAA	TCTAGATTCACTTTCAAAAGCACCTGG	SRFTFKSTW	ATGCGCTGGGTCCGCCAGACTTCAGGGATGGGGCTGGTCTGGTTTGACCGT	MRWVRQTSGMGLVWFDR	GTTAACAGAAAAACTGATGGTGGGACACCA	VNRKTDGGTP	GACTACGTCGCGCTCGTGAAAGGCAGATCCACCATCTCAAGATATGATTCAAAAAACACGCTGTCTCTGCAAATGAACAGCCTAAAACTCGAGGAAACAGCCGTCTTTTATTGC	DYVALVKGRSTISRYDSKNTLSLQMNSLKLEETAVFYC	ACCACGGAG	TTE	TGCACCACGGAGGCTATAGAAGCAGCCTCCTTTGACTACTGG	CTTEAIEAASFDYW	D6_13	TGCACCACGgaGGCTATAGAAGCAGCCTCC--	CTT?AIEAAS?	29.811144	D2_15	TgcACCACGGAGGCTATAGAAGca	?TTEAIE?	27.811144	GCTATAGAAGCAGCCTCCTTTGACTACTGGGGCCAGGGAACCCAGATCACCGTCTCCTCA	AIEAASFDYWGQGTQITVSS	GAGGTGCAGCCGATGGGGTCTGGGACAGGCTTGATCAAGCCTCAGGGGTCCCTTAGACCCGCCTCTGCAGCCTCTAGATTCACTTTCAAAAGCACC------------TGGATGCGCTGGGTCCGCCAGACTTCAGGGATGGGGCTGGTCTGGTTTGACCGTGTTAACAGAAAAACTGATGGTGGGACACCAGACTACGTCGCGCTCGTGAAAGGCAGATCCACCATCTCAAGATATGATTCAAAAAACACGCTGTCTCTGCAAATGAACAGCCTAAAACTCGAGGAAACAGCCGTCTTTTATTGCACCACGGAGGCTATAGAAGCAGCCTCCTTTGACTACTGGGGCCAGGGAACCCAGATCACCGTCTCCTCA
49	S49|IGHV3-74*02|IGHD6-6*01|IGHJ6*04|50	V3-74*03,J6 inter-subtype recombinant	J6,V3-74*03 recombinant	0.4809458373	1	0	0	305(278-332)	GAACTGCAGTTGGTGGAGTCTGGGCGAGGCTTAGTTCAGCCTGGGGGGTCCCTGAGACTCTCCTGTGCAGCCTCTGGATTGACGTTCAGTAGATTCTGGATACACTGGGTCCGCCAAGCCCCAGGGAAGGGGCTGGTGTGGGTCTCACGTGTCAGTTGTGACGGGATTAGCACAACATTCGCGGACTCCGTGAAGGGCCGATTCACCATCTACCGGGACAACGCCACGAACACGGTGTGTCTGAGATCGCAGGGTCTGAGAGCCGAGGACACGCCTGAGTACTTTTGGGAAAACGGCCCCAGTTACTACGACGGAATGGACGTCTGGGTCCAGGGGACCACGGTCGGCGTCTCGTCA	GAACTGCAGTTGGTGGAGTCTGGGCGAGGCTTAGTTCAGCCTGGGGGGTCCCTGAGACTCTCCTGTGCAGCC	ELQLVESGRGLVQPGGSLRLSCAA	TCTGGATTGACGTTCAGTAGATTCTGG	SGLTFSRFW	ATACACTGGGTCCGCCAAGCCCCAGGGAAGGGGCTGGTGTGGGTCTCACGT	IHWVRQAPGKGLVWVSR	GTCAGTTGTGACGGGATTAGCACA	VSCDGIST	ACATTCGCGGACTCCGTGAAGGGCCGATTCACCATCTACCGGGACAACGCCACGAACACGGTGTGTCTGAGATCGCAGGGTCTGAGAGCCGAGGACACGCCTGAGTACTTTTGG	TFADSVKGRFTIYRDNATNTVCLRSQGLRAEDTPEYFW	GAAAACGGC	ENG	TGTCTGAGATCGCAGGGTCTGAGAGCCGAGGACACGCCTGAGTACTTTTGGGAAAACGGCCCCAGTTACACGAGTTTATACGACGGAATG	CLRSQGLRAEDTPEYFWENGPSYTSLYDGM	D2_8	TggGAAAACGGCCCCAGTTACACG	?ENGPSYT	31.405572	D1_20	CccAGTTACACG	?SYT	31.405572	CCCAGTTACACGAGTTTATACGACGGAATGGACGTCTGGGTCCAGGGGACCACGGTCGGCGTCTCGTCA	PSYTSLYDGMDVWVQGTTVGVSS	GAACTGCAGTTGGTGGAGTCTGGGCGAGGCTTAGTTCAGCCTGGGGGGTCCCTGAGACTCTCCTGTGCAGCCTCTGGATTGACGTTCAGTAGA------------TTCTGGATACACTGGGTCCGCCAAGCCCCAGGGAAGGGGCTGGTGTGGGTCTCACGTGTC------AGTTGTGACGGGATTAGCACAACATTCGCGGACTCCGTGAAGGGCCGATTCACCATCTACCGGGACAACGCCACGAACACGGTGTGTCTGAGATCGCAGGGTCTGAGAGCCGAGGACACGCCTGAGTACTTTTGGGAAAACGGCCCCAGTTACACGAGTTTATACGACGGAATGGACGTCTGGGTCCAGGGGACCACGGTCGGCGTCTCGTCA
53	S53|IGHV3-43D*01|IGHD1-1*01|IGHJ5*01|50	V3-43D*01,J5*02 inter-subtype recombinant	J5*02,V3-43D*01 recombinant	0.4907309226	1	0	0	317(313-321)	GAAGTGCAGATGGTAGAGTCTGGGGGAGTCGAAATTCAGCCTGGGGGGTCCCTGGGACTCTCCTCTGCAGTTTCGGGACTCACCTCTGATAATTATGCCATGCACTGGGTCCCTCAAACTCCGGGGAAGGGTCCGGAGTGGGTCTCTCTCATTACTTGGAAAGGTGATATCATCCACTATGCAGACTCCGTGAAGGGTCGATTCTCCGTCTCCAGAGACAACAGAAGAAACTCCCTGTCTCTGAACTTGAGAAGTCTGAGAGCTGAAGACACTGCCTTTTATTTCTTTGAAAATGACTTTGGCAGCTATCGCTTCAACTCCGGGGGCCAGGGAACCCTGGTCACCGTCTCCTCA	GAAGTGCAGATGGTAGAGTCTGGGGGAGTCGAAATTCAGCCTGGGGGGTCCCTGGGACTCTCCTCTGCAGTT	EVQMVESGGVEIQPGGSLGLSSAV	TCGGGACTCACCTCTGATAATTATGCC	SGLTSDNYA	ATGCACTGGGTCCCTCAAACTCCGGGGAAGGGTCCGGAGTGGGTCTCTCTC	MHWVPQTPGKGPEWVSL	ATTACTTGGAAAGGTGATATCATC	ITWKGDII	CACTATGCAGACTCCGTGAAGGGTCGATTCTCCGTCTCCAGAGACAACAGAAGAAACTCCCTGTCTCTGAACTTGAGAAGTCTGAGAGCTGAAGACACTGCCTTTTATTTCTTT	HYADSVKGRFSVSRDNRRNSLSLNLRSLRAEDTAFYFF	GAAAATGAC	END			0	0	0	0	0	0	0	0	TTTGGCAGCTATCGCTTCAACTCCGGGGGCCAGGGAACCCTGGTCACCGTCTCCTCA	FGSYRFNSGGQGTLVTVSS	GAAGTGCAGATGGTAGAGTCTGGGGGAGTCGAAATTCAGCCTGGGGGGTCCCTGGGACTCTCCTCTGCAGTTTCGGGACTCACC------------TCTGATAATTATGCCATGCACTGGGTCCCTCAAACTCCGGGGAAGGGTCCGGAGTGGGTCTCTCTCATTACTTGGAAAGGTGAT------ATCATCCACTATGCAGACTCCGTGAAGGGTCGATTCTCCGTCTCCAGAGACAACAGAAGAAACTCCCTGTCTCTGAACTTGAGAAGTCTGAGAGCTGAAGACACTGCCTTTTATTTCTTTGAAAATGACTTTGGCAGC---TATCGCTTCAACTCCGGGGGCCAGGGAACCCTGGTCACCGTCTCCTCA
55	S55|IGHV2-5*08|IGHD4-17*01|IGHJ6*01|50	V2-5,J6 inter-subtype recombinant	J6,V2-5 recombinant	0.2886029862	1	0	0	297(296-298)	CAGGTCACGTTGAAGGAATCTGGTCCTCCTCCGGTGAAACCCACACAGACCCTCACACCGACCTGCACCTTTTCTGGAATGTCACTCAGTGCTAGCGGAATGCGTGTGACTCGGATCCGTCAGACCCCAGGCAGGGCCCTGGAGTGGCTTGCACTCATTTGTTGGGATGATAAGAAGCGCTCCAGCCCATCTCTGAAGAGAAGGCTCACCATCACCACGGACACCTCCAGAAACCAAGTGGTCCTTGCAATGACCAAGATGGACCCTGTAGACACGGCCACGTATTACGGTGGACCAGAAAACTACTGCTGCTACGACATGGACGTCTGGGGACAAGGGACCACGGTCCCCGCCTCCCCA	CAGGTCACGTTGAAGGAATCTGGTCCTCCTCCGGTGAAACCCACACAGACCCTCACACCGACCTGCACCTTT	QVTLKESGPPPVKPTQTLTPTCTF	TCTGGAATGTCACTCAGTGCTAGCGGAATGCGT	SGMSLSASGMR	GTGACTCGGATCCGTCAGACCCCAGGCAGGGCCCTGGAGTGGCTTGCACTC	VTRIRQTPGRALEWLAL	ATTTGTTGGGATGATAAGAAGCGCTCC	ICWDDKKRS	AGCCCATCTCTGAAGAGAAGGCTCACCATCACCACGGACACCTCCAGAAACCAAGTGGTCCTTGCAATGACCAAGATGGACCCTGTAGACACGGCCACGTATGACTCTGCACACAGACTTTGGTCTAAATACGGT	SPSLKRRLTITTDTSRNQVVLAMTKMDPVDTATYDSAHRLWSKYG	GGACCAGAA	GPE			0	0	0	0	0	0	0	0	AACTACTGCTGCTACGACATGGACGTCTGGGGACAAGGGACCACGGTCCCCGCCTCCCCA	NYCCYDMDVWGQGTTVPASP	CAGGTCACGTTGAAGGAATCTGGTCCTCCTCCGGTGAAACCCACACAGACCCTCACACCGACCTGCACCTTTTCTGGA------ATGTCACTCAGTGCTAGCGGAATGCGTGTGACTCGGATCCGTCAGACCCCAGGCAGGGCCCTGGAGTGGCTTGCACTCATTTGTTGGGATGATAAGAAGCGCTCC---------AGCCCATCTCTGAAGAGAAGGCTCACCATCACCACGGACACCTCCAGAAACCAAGTGGTCCTTGCAATGACCAAGATGGACCCTGTAGACACGGCCACGTATGACTCTGCACACAGACTTTGGTCTAAATACGGTGGACCAGAAAACTACTGCTGCTACGACATGGACGTCTGGGGACAAGGGACCACGGTCCCCGCCTCC…
54	S54|IGHV3-20*01|IGHD3-10*02|IGHJ2*01|50	V3-20,J2*01 inter-subtype recombinant	J2*01,V3-20 recombinant	0.4404652983	1	0	0	314(306-322)	GAGGTGCAGCTCGTGGAGTCTGGGGGAGGTGTGTTACGGCCTGGCGAATACGTGAGACTCTCCTGTGCAGCCTCTGGATATGCATTTGATGATTATGGCATGAACTGGGTCCGCCAAGCACCAGGGGAGGGGCTGGAGTGGGCCTGTGGTTTTGATTGGAATGGTGGTAGGACAGGTTATACAGACTCTGTGAAGGGCCGATTCACCATCTCCAGAGGCAATGCCGCGAAGTCCCCGTACCTGCAGATGAACAATCTGAGAGCCGAAGAAGCGGCCTTTTTTCACTGTGCGAGGGAGTATTACTTTATAACGTGCCTCGGTCTCTGGGGCCGTGACACCCCCGTCATTGTCGCTGCA	GAGGTGCAGCTCGTGGAGTCTGGGGGAGGTGTGTTACGGCCTGGCGAATACGTGAGACTCTCCTGTGCAGCC	EVQLVESGGGVLRPGEYVRLSCAA	TCTGGATATGCATTTGATGATTATGGC	SGYAFDDYG	ATGAACTGGGTCCGCCAAGCACCAGGGGAGGGGCTGGAGTGGGCCTGT	MNWVRQAPGEGLEWAC	GGTTTTGATTGGAATGGTGGTAGGACA	GFDWNGGRT	GGTTATACAGACTCTGTGAAGGGCCGATTCACCATCTCCAGAGGCAATGCCGCGAAGTCCCCGTACCTGCAGATGAACAATCTGAGAGCCGAAGAAGCGGCCTTTTTTCACTGT	GYTDSVKGRFTISRGNAAKSPYLQMNNLRAEEAAFFHC	GCGAGGGAG	ARE	TGTGCGAGGGAGTATTACTTTGGTCGGAGAGTTATGATAACG	CAREYYFGRRVMIT	D3_10	TGTGCGAGGgaGTATTACTTTGGT	CAR?YYFG	33.405572	D2_2	GagTATTACTTT	?YYF	26.405572	TATTACTTTGGTCGGAGAGTTATGATAACGTGCCTCGGTCTCTGGGGCCGTGACACCCCCGTCATTGTCGCTGCA	YYFGRRVMITCLGLWGRDTPVIVAA	GAGGTGCAGCTCGTGGAGTCTGGGGGAGGTGTGTTACGGCCTGGCGAATACGTGAGACTCTCCTGTGCAGCCTCTGGATATGCATTTGATGAT------------TATGGCATGAACTGGGTCCGCCAAGCACCAGGGGAGGGGCTGGAGTGGGCCTGT------GGTTTTGATTGGAATGGTGGTAGGACAGGTTATACAGACTCTGTGAAGGGCCGATTCACCATCTCCAGAGGCAATGCCGCGAAGTCCCCGTACCTGCAGATGAACAATCTGAGAGCCGAAGAAGCGGCCTTTTTTCACTGTGCGAGGGAGTATTACTTTGGTCGGAGAGTTATGATAACGTGCCTCGGTCTCTGGGGCCGTGACACCCCCGTCATTGTCGCTGCA
56	S56|IGHV3-53*03|IGHD2-15*01|IGHJ2*01|50	V3-53*03,J2*01 inter-subtype recombinant	J2*01,V3-53*03 recombinant	0.9998351594	1	0	0	311(309-313)	GAGGTGCAGCTGATGGAGTCTGGAGGAGGCTTGATCCAGCCGGGGGAGGCCCAGAGACTCTCCTGTGCAGCCTTGGGGTTCACCGTCAATGCCGACTACATAACCTGGGTCCGTCAGCGTCGTGGGAGGGGGCTGGGGTGGGTCTCTGTTAGTTATAGCGGTGGTAGGCCATCTTTCGCAGACTCTGTGATGGGCCGATTCACCATTTACAGAGATAATTCCAAGAACACACTGTCTCCTCAGATCAACAGCCAGAGAGTCGAAGACACGGTCGGCCATTACTGTGCTAGGGACCGGCAGATGAGAATGGTACTCGATCTCTGGGGCCATGGCACCCTAGCCACTGTCTCCTCA	GAGGTGCAGCTGATGGAGTCTGGAGGAGGCTTGATCCAGCCGGGGGAGGCCCAGAGACTCTCCTGTGCAGCC	EVQLMESGGGLIQPGEAQRLSCAA	TTGGGGTTCACCGTCAATGCCGACTAC	LGFTVNADY	ATAACCTGGGTCCGTCAGCGTCGTGGGAGGGGGCTGGGGTGGGTCTCTGTT	ITWVRQRRGRGLGWVSV	AGTTATAGCGGTGGTAGGCCA	SYSGGRP	TCTTTCGCAGACTCTGTGATGGGCCGATTCACCATTTACAGAGATAATTCCAAGAACACACTGTCTCCTCAGATCAACAGCCAGAGAGTCGAAGACACGGTCGGCCATTACTGT	SFADSVMGRFTIYRDNSKNTLSPQINSQRVEDTVGHYC	GCTAGGGAC	ARD	TGTGCTAGGGACCGGCAGATGAGAATGGTAGTGGCGGTGGCTGGGAACCTCGATCTCTGG	CARDRQMRMVVAVAGNLDLW	D2_15	aTgGTAGTGGCGGTGGCTGGGAAC--	?VVAVAGN?	37.811144	D5_18	AtgGTAGTGGCGGTGGCT--	?VVAVA?	22.811144	CGGCAGATGAGAATGGTAGTGGCGGTGGCTGGGAACCTCGATCTCTGGGGCCATGGCACCCTAGCCACTGTCTCCTCA	RQMRMVVAVAGNLDLWGHGTLATVSS	GAGGTGCAGCTGATGGAGTCTGGAGGAGGCTTGATCCAGCCGGGGGAGGCCCAGAGACTCTCCTGTGCAGCCTTGGGGTTCACCGTC------------AATGCCGACTACATAACCTGGGTCCGTCAGCGTCGTGGGAGGGGGCTGGGGTGGGTCTCTGTTAGTTAT---------AGCGGTGGTAGGCCATCTTTCGCAGACTCTGTGATGGGCCGATTCACCATTTACAGAGATAATTCCAAGAACACACTGTCTCCTCAGATCAACAGCCAGAGAGTCGAAGACACGGTCGGCCATTACTGTGCTAGGGACCGGCAGATGAGAATGGTAGTGGCGGTGGCTGGGAACCTCGATCTCTGGGGCCATGGCACCCTAGCCACTGTCTCCTCA
57	S57|IGHV4-38-2*01|IGHD4-17*01|IGHJ3*02|50	V4-38-2,J3 inter-subtype recombinant	J3,V4-38-2 recombinant	0.2744148269	1	0	0	314(312-316)	CAGGTGCAGTTGCACGAGTCGGGCCCAGGACTGGAGATGTCTTGGGAGACCCCGTCCCTCACCTGCCCTGGCTCTGGTTACTCCTTCAGGTGTGGTGACTCCGGGGACTGGACCCGGCAGCCCCCCGGTCAGGGGCTTGAGTGGAATGACAATCTATATCCTGCTGGAAGAACCTCCTACAACTCGACCCTCAAGAGGCGGGTCACCATAGCCCTCGACACGTCCAAGAACCTGTTCTCCCTGAAGTTGACCTGTGTGCCCGCCACAGACACGGCCGTGTATTTCTGTGCGAGGACTACGGTGACTCCTTTTAATGTCTGGGGCCAAGGGACAATGGTCACCGTCTCTTCA	CAGGTGCAGTTGCACGAGTCGGGCCCAGGACTGGAGATGTCTTGGGAGACCCCGTCCCTCACCTGCCCTGGC	QVQLHESGPGLEMSWETPSLTCPG	TCTGGTTACTCCTTCAGGTGTGGTGACTCCGGG	SGYSFRCGDSG	GACTGGACCCGGCAGCCCCCCGGTCAGGGGCTTGAGTGGAATGACAAT	DWTRQPPGQGLEWNDN	CTATATCCTGCTGGAAGAACC	LYPAGRT	TCCTACAACTCGACCCTCAAGAGGCGGGTCACCATAGCCCTCGACACGTCCAAGAACCTGTTCTCCCTGAAGTTGACCTGTGTGCCCGCCACAGACACGGCCGTGTATTTCTGT	SYNSTLKRRVTIALDTSKNLFSLKLTCVPATDTAVYFC	GCGAGG	AR	TGTGCGAGGACTACGGTGACTCCTTTTAATGTCTGG	CARTTVTPFNVW	D4_17	aGgACTACGGTGACT--	?TTVT?	37.811144	D3_10	TgtGCGAGGACTACGGTGACTCct	?ARTTVT?	33.811144	ACTACGGTGACTCCTTTTAATGTCTGGGGCCAAGGGACAATGGTCACCGTCTCTTCA	TTVTPFNVWGQGTMVTVSS	CAGGTGCAGTTGCACGAGTCGGGCCCAGGACTGGAGATGTCTTGGGAGACCCCGTCCCTCACCTGCCCTGGCTCTGGTTACTCCTTCAGGTGTGGTGACTCCGGG---------GACTGGACCCGGCAGCCCCCCGGTCAGGGGCTTGAGTGGAATGACAATCTATATCCTGCT---------GGAAGAACCTCCTACAACTCGACCCTCAAGAGGCGGGTCACCATAGCCCTCGACACGTCCAAGAACCTGTTCTCCCTGAAGTTGACCTGTGTGCCCGCCACAGACACGGCCGTGTATTTCTGTGCGAGG------ACTACGGTGACTCCTTTTAATGTCTGGGGCCAAGGGACAATGGTCACCGTCTCTTCA
60	S60|IGHV1-58*01|IGHD6-6*01|IGHJ4*02|50	Error: alignment failed
61	S61|IGHV3-43D*01|IGHD2-15*01|IGHJ3*02|50	Error: alignment failed
58	S58|IGHV1-58*02|IGHD5-18*01|IGHJ4*02|50	V1-58,J? inter-subtype recombinant	J?,V1-58 recombinant	0.2017912512	1	0	0	293(278-308)	CACATACAGCTGAGTCAGTCTGGGCCTGAAGTGAAGAAGCCTGAGACATCAGTGAAGGTCTTCTGCAAGGCTTCTGGATTCACCCTTACTTCCTCTATTGCGCAGTGGGTCCGACAGGCTCGTGGACAACACCTTGAGTGGATGGGAGGGATCGTCGTTGGCCGTGGTGACACAAACTACACACAGAAGTTGCAGGAAGGAGTCACATTAACCAGGGACAAGTCAACGAGCACAGCCCACATGGTGCTGAGCAGACTGAGATCCGAGGACACGGCCGTCTACTATTGTGCGCGAGACCACTTGGACTTCTGGGGCCAGGCAGCCCTGGTCACCGTCTCCTCA	CACATACAGCTGAGTCAGTCTGGGCCTGAAGTGAAGAAGCCTGAGACATCAGTGAAGGTCTTCTGCAAGGCT	HIQLSQSGPEVKKPETSVKVFCKA	TCTGGATTCACCCTTACTTCCTCTATTGCG	SGFTLTSSIA	CAGTGGGTCCGACAGGCTCGTGGACAACACCTTGAGTGGATGGGAGGG	QWVRQARGQHLEWMGG	ATCGTCGTTGGCCGTGGTGACACA	IVVGRGDT	AACTACACACAGAAGTTGCAGGAAGGAGTCACATTAACCAGGGACAAGTCAACGAGCACAGCCCACATGGTGCTGAGCAGACTGAGATCCGAGGACACGGCCGTCTACTATTGT	NYTQKLQEGVTLTRDKSTSTAHMVLSRLRSEDTAVYYC	GCGGTGGAGGAAACACCCTCTTTGGCTACAGTGCGAGAC	AVEETPSLATVRD	TGTGCGGTGGAGGAAACACCCTCTTTGGCTACAGTGCGAGACCACTTGGACTTCTGGGGCCAGGCAGCCCTG	CAVEETPSLATVRDHLDFWGQAAL	D3_3	caCTTGGACTTCTGG	?LDFW	33.405572	D7_7	TGTGCGGTGGAGGAAacACCCTCTTTGGct	CAVEE?PSL?	27.811144	CACTTGGACTTCTGGGGCCAGGCAGCCCTGGTCACCGTCTCCTCA	HLDFWGQAALVTVSS	CACATACAGCTGAGTCAGTCTGGGCCTGAAGTGAAGAAGCCTGAGACATCAGTGAAGGTCTTCTGCAAGGCTTCTGGATTCACCCTTACTTCCTCTATTGCG------------CAGTGGGTCCGACAGGCTCGTGGACAACACCTTGAGTGGATGGGAGGGATCGTC------GTTGGCCGTGGTGACACAAACTACACACAGAAGTTGCAGGAAGGAGTCACATTAACCAGGGACAAGTCAACGAGCACAGCCCACATGGTGCTGAGCAGACTGAGATCCGAGGACACGGCCGTCTACTATTGTGCGGTGGAGGAAACACCCTCTTTGGCTACAGTGCGAGACCAC---------------TTGGACTTCTGGGGCCAGGCAGCCCTGGTCACCGTC…
59	S59|IGHV3-74*03|IGHD2-8*02|IGHJ5*02|50	V3-74,J? inter-subtype recombinant	J?,V3-74 recombinant	0.1822726468	1	0	0	314(313-315)	GAGGTGCAGTTGGTGGAGTCCGGGGGAGGCTTCATTCAGCCTGGGGGGTCCCTGAGACTGTCCTCTGCAGCCTCTGGATTCCCCTTGAGTAGGTACTGCCTGACTTGGGTCCGCCAAGCTCCAGGGAAGGGGCTGGTCTGGGGCTCACGTTTTAAGAGTGATGGGACTACCACAATCTACCTGGACTCGGTGAAGGGCCGAGTCTCCATCTCCAGGGACAACGCCAAGAAGACCCTGTCTCCGCAAATGAACAGTGTTAGAGCCGAGGACAGGGCTGTGTTTTACTGTTCCAGATTTTGTACCGGTGATGTATGGGGCCACGAAACCCTGATCATCGTCTCCTCA	GAGGTGCAGTTGGTGGAGTCCGGGGGAGGCTTCATTCAGCCTGGGGGGTCCCTGAGACTGTCCTCTGCAGCC	EVQLVESGGGFIQPGGSLRLSSAA	TCTGGATTCCCCTTGAGTAGGTACTGC	SGFPLSRYC	CTGACTTGGGTCCGCCAAGCTCCAGGGAAGGGGCTGGTCTGGGGCTCACGT	LTWVRQAPGKGLVWGSR	TTTAAGAGTGATGGGACTACCACA	FKSDGTTT	ATCTACCTGGACTCGGTGAAGGGCCGAGTCTCCATCTCCAGGGACAACGCCAAGAAGACCCTGTCTCCGCAAATGAACAGTGTTAGAGCCGAGGACAGGGCTGTGTTTTACTGT	IYLDSVKGRVSISRDNAKKTLSPQMNSVRAEDRAVFYC	TCCAGA	SR	TGTTCCAGATTTTGTACCGGTGATGTATGT	CSRFCTGDVC	D2_21	AgaTTTTGTACCGGTGAT	?FCTGD	33.405572	D1_1	TttTGTACC	?CT	26.405572	TTTTGTACCGGTGATGTATGTAGTCGCGGCCCCTGGGGCCACGAAACCCTGATCATCGTCTCCTCA	FCTGDVCSRGPWGHETLIIVSS	GAGGTGCAGTTGGTGGAGTCCGGGGGAGGCTTCATTCAGCCTGGGGGGTCCCTGAGACTGTCCTCTGCAGCCTCTGGATTCCCCTTGAGTAGG------------TACTGCCTGACTTGGGTCCGCCAAGCTCCAGGGAAGGGGCTGGTCTGGGGCTCACGT------TTTAAGAGTGATGGGACTACCACAATCTACCTGGACTCGGTGAAGGGCCGAGTCTCCATCTCCAGGGACAACGCCAAGAAGACCCTGTCTCCGCAAATGAACAGTGTTAGAGCCGAGGACAGGGCTGTGTTTTACTGTTCCAGA------------TTTTGTACCGGTGATGTATGTAGTCGCGGCCCCTGGGGCCACGAAACCCTGATCATCGTCTCCTCA
62	S62|IGHV3-64*05|IGHD2-15*01|IGHJ4*01|50	V3-64,J4*03 inter-subtype recombinant	J4*03,V3-64 recombinant	0.2890299171	1	0	0	313(292-334)	GAGATGCAGATGGTGGAAACTGGGGGAGGCTTGGTCTCGCCCGGGGGGTCCCTCAGACTCTCCTGTTCAGCCTCTGGGTGCACCTTCAGTAACTATACTCTCCACTGGGTCCGCCAGGCTCCTGGCAAGGAACTGGCATTCGTCTCAGCCATTAATAGTATTGGGGGTAGAACTTACTACGCAGACTCAGTGAAGGGCAGATTCACCATCTCCACAGACAATTCCAAGACCGCGCCTTCTGTTCACCTGAGCCGTCTGAGAGCTGAAGACACGGCTGTTTATGACTCTGTGAAAGAAGGATTTTACTTCTTCTGCTTTGACTACTGGGGCCAGGAGACCCTGGCCACCGTCTCCTCA	GAGATGCAGATGGTGGAAACTGGGGGAGGCTTGGTCTCGCCCGGGGGGTCCCTCAGACTCTCCTGTTCAGCC	EMQMVETGGGLVSPGGSLRLSCSA	TCTGGGTGCACCTTCAGTAACTATACT	SGCTFSNYT	CTCCACTGGGTCCGCCAGGCTCCTGGCAAGGAACTGGCATTCGTCTCAGCC	LHWVRQAPGKELAFVSA	ATTAATAGTATTGGGGGTAGAACT	INSIGGRT	TACTACGCAGACTCAGTGAAGGGCAGATTCACCATCTCCACAGACAATTCCAAGACCGCGCCTTCTGTTCACCTGAGCCGTCTGAGAGCTGAAGACACGGCTGTTTATGACTCT	YYADSVKGRFTISTDNSKTAPSVHLSRLRAEDTAVYDS	GTGAAAGAA	VKE			0	0	0	0	0	0	0	0	GGATTTTCCAGTGGTGGTAGGTGCTACTTCTTCTGCTTTGACTACTGGGGCCAGGAGACCCTGGCCACCGTCTCCTCA	GFSSGGRCYFFCFDYWGQETLATVSS	GAGATGCAGATGGTGGAAACTGGGGGAGGCTTGGTCTCGCCCGGGGGGTCCCTCAGACTCTCCTGTTCAGCCTCTGGGTGCACCTTCAGTAAC------------TATACTCTCCACTGGGTCCGCCAGGCTCCTGGCAAGGAACTGGCATTCGTCTCAGCCATT------AATAGTATTGGGGGTAGAACTTACTACGCAGACTCAGTGAAGGGCAGATTCACCATCTCCACAGACAATTCCAAGACCGCGCCTTCTGTTCACCTGAGCCGTCTGAGAGCTGAAGACACGGCTGTTTATGACTCTGTGAAAGAAGGATTTTCCAGTGGTGGTAGGTGCTACTTCTTCTGCTTTGACTACTGGGGCCAGGAGACCCTGGCCACCGTCTCCTCA
63	S63|IGHV3-66*02|IGHD3-22*01|IGHJ3*01|50	V3,J3 inter-subtype recombinant	J3,V3 recombinant	0.408975007	1	0	0	291(286-296)	GAGATGCAGGTGGTGGAGTCCGGGGGAGGCTTGGTCCGGCCTGGGGGGTCCCTGAGACTTTCCTGTGCAGCCTCGTTATTCACCGCCAGTAGAGACTCCGTTAGCTGGGTCCGCCAGACTCCAGGGAAGGGACTGGAGTGGGTCTCAGTCAGTTATAGTGGTGATAGAGTATCCTACACAGGCTCCGTGAAGGGCCGACTCACCATCTCCATAGACAGTTCCAACTACACACCGTATCTTGAAATGACCTGCCTGAGAGCTGAGGACGCGACCGTAAATTACTGTGCGAAGATTGCAGTGGTTGATGCCGGTGCTGACGTCTGGGGCCAAGGGATAATGGTCACCGTCTCTTCA	GAGATGCAGGTGGTGGAGTCCGGGGGAGGCTTGGTCCGGCCTGGGGGGTCCCTGAGACTTTCCTGTGCAGCC	EMQVVESGGGLVRPGGSLRLSCAA	TCGTTATTCACCGCCAGTAGAGACTCCGTT	SLFTASRDSV	AGCTGGGTCCGCCAGACTCCAGGGAAGGGACTGGAGTGGGTCTCAGTC	SWVRQTPGKGLEWVSV	AGTTATAGTGGTGATAGAGTA	SYSGDRV	TCCTACACAGGCTCCGTGAAGGGCCGACTCACCATCTCCATAGACAGTTCCAACTACACACCGTATCTTGAAATGACCTGCCTGAGAGCTGAGGACGCGACCGTAAATTACTGT	SYTGSVKGRLTISIDSSNYTPYLEMTCLRAEDATVNYC	GCGAAGATT	AKI	TGTGCGAAGATTGCAGTGGTTGATGCCGGTTCGGCTGACGTCTGG	CAKIAVVDAGSADVW	D2_2	GcgAAGATTGCAGTGGTTGATGCCGGT	?KIAVVDAG	27.405572	D1_14	gcCGGTTCGGCT	?GSA	23.405572	GCAGTGGTTGATGCCGGTTCGGCTGACGTCTGGGGCCAAGGGATAATGGTCACCGTCTCTTCA	AVVDAGSADVWGQGIMVTVSS	GAGATGCAGGTGGTGGAGTCCGGGGGAGGCTTGGTCCGGCCTGGGGGGTCCCTGAGACTTTCCTGTGCAGCCTCGTTATTCACCGCCAGTAGAGACTCCGTT------------AGCTGGGTCCGCCAGACTCCAGGGAAGGGACTGGAGTGGGTCTCAGTCAGTTAT---------AGTGGTGATAGAGTATCCTACACAGGCTCCGTGAAGGGCCGACTCACCATCTCCATAGACAGTTCCAACTACACACCGTATCTTGAAATGACCTGCCTGAGAGCTGAGGACGCGACCGTAAATTACTGTGCGAAGATTGCAGTGGTTGATGCCGGTTCGGCTGACGTCTGGGGCCAAGGGATAATGGTCACCGTCTCTTCA
64	S64|IGHV4-59*08|IGHD6-13*01|IGHJ4*01|50	V4-59*08,J? inter-subtype recombinant	J?,V4-59*08 recombinant	0.2590042086	1	0	0	282(255-309)	CAGGTGCAGGTTCAGGCGTCGGGCCCAGGACTCATGCGGCCTTCGGAGACCCTGTCCCTCCCCTGCGCTGTCTCTAGTGCTTCCATCAGTAGTTACTATTGGAGCTGGGTCCGCCAGGCCCCAGAGAGGGGGCTGGAGTGGATTGGCCATGTCTTTTACAGTGGTAGAAGCAACTACAACCCCTCTCTCAAGAGTCGAGTCACCCTATCAATAGACACCTCCAAGATCCAGTTGTCCCTGAAGGTGAACTCTGCGACCGCCGAAGACACGGCCCTGTATTGCTCTCCGAGAGGGGGCGGCTATAGCTGGACCTCTGACTACTGGGGCCAAGGAAACCTGATCACCGTCTCACCA	CAGGTGCAGGTTCAGGCGTCGGGCCCAGGACTCATGCGGCCTTCGGAGACCCTGTCCCTCCCCTGCGCTGTC	QVQVQASGPGLMRPSETLSLPCAV	TCTAGTGCTTCCATCAGTAGTTACTAT	SSASISSYY	TGGAGCTGGGTCCGCCAGGCCCCAGAGAGGGGGCTGGAGTGGATTGGCCAT	WSWVRQAPERGLEWIGH	GTCTTTTACAGTGGTAGAAGC	VFYSGRS	AACTACAACCCCTCTCTCAAGAGTCGAGTCACCCTATCAATAGACACCTCCAAGATCCAGTTGTCCCTGAAGGTGAACTCTGCGACCGCCGAAGACACGGCCCTGTATTGCTCT	NYNPSLKSRVTLSIDTSKIQLSLKVNSATAEDTALYCS	CCGAGAGGG	PRG	TGCTCTCCGAGAGGGGGCGGCTATAGCAGAAACTGGACCTCTGACTACTGG	CSPRGGGYSRNWTSDYW	D6_13	GgcTATAGCAGAAACTGG	?YSRNW	33.405572	D1_14	agAGGGGGCGGCTATAGCAga	?GGGYS?	35.811144	GGCGGCTATAGCAGAAACTGGACCTCTGACTACTGGGGCCAAGGAAACCTGATCACCGTCTCACCA	GGYSRNWTSDYWGQGNLITVSP	CAGGTGCAGGTTCAGGCGTCGGGCCCAGGACTCATGCGGCCTTCGGAGACCCTGTCCCTCCCCTGCGCTGTCTCTAGTGCTTCCATCAGTAGT------------TACTATTGGAGCTGGGTCCGCCAGGCCCCAGAGAGGGGGCTGGAGTGGATTGGCCATGTCTTTTAC---------AGTGGTAGAAGCAACTACAACCCCTCTCTCAAGAGTCGAGTCACCCTATCAATAGACACCTCCAAGATCCAGTTGTCCCTGAAGGTGAACTCTGCGACCGCCGAAGACACGGCCCTGTATTGCTCTCCGAGAGGGGGCGGCTATAGCAGAAACTGGACCTCTGACTACTGGGGCCAAGGAAACCTGATCACCGTCTCACCA
65	S65|IGHV1-58*02|IGHD7-27*01|IGHJ6*01|50	V1-58,J6 inter-subtype recombinant	J6,V1-58 recombinant	0.2547016006	1	0	0	282(274-290)	CAAAGGCGGTTGGTGCAGTCTGGGCCTGAGGTGAAGAAGCCGGGGACCTTAGTGCAGGCGTCCTGCAAGGCTTCTGGGTTCACCCCTTCAAGCTCTGCTATGCCGTGGGTACGACAGGCTCGTGGACACCGCCTTGAGTGGCAAGGGTGGATCGTCGTTGACAGTGGAGACATAAACTACCCACAGAAGTTCCAGGAAAGAGTCACCATTACCGGTGACATGTCCACAAGCAGAGTCTACGTAGAGATGAGAAGCCTGAAATCCCAGGACGCGGCCGTGTCGTACTGTGGACACTTTTATTGCCACAACTATAGTATGGATGTCTGGGGTCGAGAGACCACGGTCACCGTCCCCTCA	CAAAGGCGGTTGGTGCAGTCTGGGCCTGAGGTGAAGAAGCCGGGGACCTTAGTGCAGGCGTCCTGCAAGGCT	QRRLVQSGPEVKKPGTLVQASCKA	TCTGGGTTCACCCCTTCAAGCTCTGCT	SGFTPSSSA	ATGCCGTGGGTACGACAGGCTCGTGGACACCGCCTTGAGTGGCAAGGGTGG	MPWVRQARGHRLEWQGW	ATCGTCGTTGACAGTGGAGACATA	IVVDSGDI	AACTACCCACAGAAGTTCCAGGAAAGAGTCACCATTACCGGTGACATGTCCACAAGCAGAGTCTACGTAGAGATGAGAAGCCTGAAATCCCAGGACGCGGCCGTGTCGTACTGT	NYPQKFQERVTITGDMSTSRVYVEMRSLKSQDAAVSYC	GTGGACTGGGGACACTTT	VDWGHF	TGTGTGGACTGGGGACACTTTTATTGCCACAACTATAGTATGGATGTCTGG	CVDWGHFYCHNYSMDVW	D2_2	tAtTGCCac	?C?	31.811144	D2_21	TgcCACAACTATAGTATG--	?HNYSM?	31.811144	TATTGCCACAACTATAGTATGGATGTCTGGGGTCGAGAGACCACGGTCACCGTCCCCTCA	YCHNYSMDVWGRETTVTVPS	CAAAGGCGGTTGGTGCAGTCTGGGCCTGAGGTGAAGAAGCCGGGGACCTTAGTGCAGGCGTCCTGCAAGGCTTCTGGGTTCACCCCTTCAAGCTCT------------GCTATGCCGTGGGTACGACAGGCTCGTGGACACCGCCTTGAGTGGCAAGGGTGGATCGTC------GTTGACAGTGGAGACATAAACTACCCACAGAAGTTCCAGGAAAGAGTCACCATTACCGGTGACATGTCCACAAGCAGAGTCTACGTAGAGATGAGAAGCCTGAAATCCCAGGACGCGGCCGTGTCGTACTGTGTGGACTGGGGACACTTTTATTGCCACAACTATAGTATGGATGTCTGGGGTCGAGAGACCACGGTCACCGTCCCCTCA
66	S66|IGHV3-20*01|IGHD6-6*01|IGHJ4*01|50	V3-9,J4 inter-subtype recombinant	J4,V3-9 recombinant	0.1408802601	1	0	0	317(315-319)	GAGGTGCAGCTTGTGGAGTCAGGGAGAGACGTGCTAGGGCCTGGGGGGGCCCTGAGACTCTCCGGTGCAGCGTCTAGATTCAGCTTTGACCATTTTGACATGAGCAGTGTCCGCCAAGCTCCAGGGCGGGGGCTGGAACGGGTCTCTGATATAAATTGGAATGGTGCTAGAGAAGATTATGCAGACTCTGTGAAGTGGCGATTCACCATCTCCAGAGGCACCGCCAACAGCTCCCTGTCTCTACACATGAACTGTCTGAGAGCCGAAGACACGGCCTTGTATCAATGTGCGAGAGAATCTTATTTGGCCGCCAAGCTTGACTACCGGGGCCACGGAACCCTGGTCACCGTCTCCTCA	GAGGTGCAGCTTGTGGAGTCAGGGAGAGACGTGCTAGGGCCTGGGGGGGCCCTGAGACTCTCCGGTGCAGCG	EVQLVESGRDVLGPGGALRLSGAA	TCTAGATTCAGCTTTGACCATTTTGAC	SRFSFDHFD	ATGAGCAGTGTCCGCCAAGCTCCAGGGCGGGGGCTGGAACGGGTCTCTGAT	MSSVRQAPGRGLERVSD	ATAAATTGGAATGGTGCTAGAGAA	INWNGARE	GATTATGCAGACTCTGTGAAGTGGCGATTCACCATCTCCAGAGGCACCGCCAACAGCTCCCTGTCTCTACACATGAACTGTCTGAGAGCCGAAGACACGGCCTTGTATCAATGT	DYADSVKWRFTISRGTANSSLSLHMNCLRAEDTALYQC	GCGAGAGAA	ARE	TGTGCGAGAGAATCTTATTTGGCCGATCGTAGGCCGGCCAAG	CARESYLADRRPAK	D3_10	TgtGCGAGAGAATCTTAT	?ARESY	27.405572	D1_20	gcGAGAGAATCTTAT	?RESY	27.405572	TCTTATTTGGCCGATCGTAGGCCGGCCAAGCTTGACTACCGGGGCCACGGAACCCTGGTCACCGTCTCCTCA	SYLADRRPAKLDYRGHGTLVTVSS	GAGGTGCAGCTTGTGGAGTCAGGGAGAGACGTGCTAGGGCCTGGGGGGGCCCTGAGACTCTCCGGTGCAGCGTCTAGATTC------------AGCTTTGACCATTTTGACATGAGCAGTGTCCGCCAAGCTCCAGGGCGGGGGCTGGAACGGGTCTCTGATATAAATTGG------AATGGTGCTAGAGAAGATTATGCAGACTCTGTGAAGTGGCGATTCACCATCTCCAGAGGCACCGCCAACAGCTCCCTGTCTCTACACATGAACTGTCTGAGAGCCGAAGACACGGCCTTGTATCAATGTGCGAGAGAATCTTATTTGGCCGATCGTAGGCCGGCCAAGCTTGACTACCGGGGCCACGGAACCCTGGTCACCGTCTCCTCA
67	S67|IGHV3-30*11|IGHD3-9*01|IGHJ6*04|50	V3,J6 inter-subtype recombinant	J6,V3 recombinant	0.075545607	1	0	0	290(272-308)	CAGCTGCAGCCGGTGGGGCCTGGCCTGGTCCAGCCTGGGAGGTCCCTGGGATTCTCCCGTGCAGCGTCTGGATTCACCTTCAATAGGTCTGCAATGGACTGGGTCCGCCCGGCTCCTGGCAAGGGGCTAGAGTGGGTGGCTGTTATCTCAGATCATGGAGGCAATAAGTACGACGCGGACTCCGTGAAGGGCCGATTCACCATCTCCAGAGACAATTCGAAGAACTCATGCTACCTGCACATGAAGAGCCTGAGAGGTGACGACACGGCTCTTTTTTACTGTGCGAGACCACACTATTACAACTACAGTATGGACGGCTGGGGCAAAGGGATCCCGGTCACCGTCTCCTCA	CAGCTGCAGCCGGTGGGGCCTAGGGGAGGCCTGGTCCAGCCTGGGAGGTCCCTGGGATTCTCCCGTGCAGCG	QLQPVGPRGGLVQPGRSLGFSRAA	TCTGGATTCACCTTCAATAGGTCTGCA	SGFTFNRSA	ATGGACTGGGTCCGCCCGGCTCCTGGCAAGGGGCTAGAGTGGGTGGCTGTT	MDWVRPAPGKGLEWVAV	ATCTCAGATCATGGAGGCAATAAG	ISDHGGNK	TACGACGCGGACTCCGTGAAGGGCCGATTCACCATCTCCAGAGACAATTCGAAGAACTCATGCTACCTGCACATGAAGAGCCTGAGAGGTGACGACACGGCTCTTTTTTACTGT	YDADSVKGRFTISRDNSKNSCYLHMKSLRGDDTALFYC	GCGAGACCA	ARP	TGTGCGAGACCACACTGCGGCTCTCTTGACCACGCTCTATATTACAACTACAGTATGGACGGCTGG	CARPHCGSLDHALYYNYSMDGW	D3_10	cTaTATTACAAC	?YYN	32.405572	D6_19	CCA--CACTGCGGCTCTCtt	P?TAAL?	34.811144	CACTGCGGCTCTCTTGACCACGCTCTATATTACAACTACAGTATGGACGGCTGGGGCAAAGGGATCCCGGTCACCGTCTCCTCA	HCGSLDHALYYNYSMDGWGKGIPVTVSS	------CAGCTGCAGCCGGTGGGGCCTAGGGGAGGCCTGGTCCAGCCTGGGAGGTCCCTGGGATTCTCCCGTGCAGCGTCTGGATTCACCTTC------------AATAGGTCTGCAATGGACTGGGTCCGCCCGGCTCCTGGCAAGGGGCTAGAGTGGGTGGCTGTTATC------TCAGATCATGGAGGCAATAAGTACGACGCGGACTCCGTGAAGGGCCGATTCACCATCTCCAGAGACAATTCGAAGAACTCATGCTACCTGCACATGAAGAGCCTGAGAGGTGACGACACGGCTCTTTTTTACTGTGCGAGACCACACTGCGGCTCTCTTGACCACGCTCTATATTACAACTACAGTATGGACGGCTGGGGCAAAGGGATCCCGGTCACCGTC…
70	S70|IGHV3-72*01|IGHD1-7*01|IGHJ6*03|50	Error: alignment failed
69	S69|IGHV1-24*01|IGHD5-18*01|IGHJ6*04|50	V1-24*01,J6*03 inter-subtype recombinant	J6*03,V1-24*01 recombinant	0.3396747975	1	0	0	308(303-313)	CAAGTCCAGCTGCAACAGTCTGGGGCTGAAGTGAAGAAGCCTGGGGCCTCAGTGAAGGTCTGCTGCAAGGTTTCCGGATACCCCCTCTCTGAGTTCTCAATACAGTGGGTGCGACAGACTCCTGAAAAAGGGCTTGAGTGGATGGGAAATTTTGATCCCACAGATAGCGAAATCATCCACGCACAGACATTCCAGGGCAGAGTCACCCTGACCCAGGAAACGTCTACGGCCACAGACTACATGGAATTGAGCAGCCTGACATCTGAAGACACGGCCGTGCATTACTGTGCAACACAGCTATGGAATTATTATGATGTGGACGTCTGGGTCGTAGGAACCACGGTCGCCGTCTCCTCA	CAAGTCCAGCTGCAACAGTCTGGGGCTGAAGTGAAGAAGCCTGGGGCCTCAGTGAAGGTCTGCTGCAAGGTT	QVQLQQSGAEVKKPGASVKVCCKV	TCCGGATACCCCCTCTCTGAGTTCTCA	SGYPLSEFS	ATACAGTGGGTGCGACAGACTCCTGAAAAAGGGCTTGAGTGGATGGGAAAT	IQWVRQTPEKGLEWMGN	TTTGATCCCACAGATAGCGAAATC	FDPTDSEI	ATCCACGCACAGACATTCCAGGGCAGAGTCACCCTGACCCAGGAAACGTCTACGGCCACAGACTACATGGAATTGAGCAGCCTGACATCTGAAGACACGGCCGTGCATTACTGT	IHAQTFQGRVTLTQETSTATDYMELSSLTSEDTAVHYC	GCAACAGGGATACAG	ATGIQ	TGTGCAACAGGGATACAGCTATGGAATTATTATGATGTGGACGTCTGG	CATGIQLWNYYDVDVW	D5_18	GggATACAGCTATGG	?IQLW	39.405572	D2_2	CtaTGGAATTATTATGATGTG--	?WNYYDV?	34.811144	CTATGGAATTATTATGATGTGGACGTCTGGGTCGTAGGAACCACGGTCGCCGTCTCCTCA	LWNYYDVDVWVVGTTVAVSS	CAAGTCCAGCTGCAACAGTCTGGGGCTGAAGTGAAGAAGCCTGGGGCCTCAGTGAAGGTCTGCTGCAAGGTTTCCGGATACCCCCTCTCTGAG------------TTCTCAATACAGTGGGTGCGACAGACTCCTGAAAAAGGGCTTGAGTGGATGGGAAAT------TTTGATCCCACAGATAGCGAAATCATCCACGCACAGACATTCCAGGGCAGAGTCACCCTGACCCAGGAAACGTCTACGGCCACAGACTACATGGAATTGAGCAGCCTGACATCTGAAGACACGGCCGTGCATTACTGTGCAACAGGGATACAGCTATGGAATTATTATGATGTGGACGTCTGGGTCGTAGGAACCACGGTCGCCGTCTCCTCA
72	S72|IGHV1-2*04|IGHD3-16*01|IGHJ5*02|50	Error: alignment failed
68	S68|IGHV3-30*06|IGHD4-4*01|IGHJ6*01|50	V3,J6*01 inter-subtype recombinant	J6*01,V3 recombinant	0.1079566018	1	0	0	310(291-329)	CAGATACAGTTGGGCGAGTCTGGGGGCGGCCTGGTCCAGCCTGGGAGGTCCCTGAGACTCTCCAGGGCAGCGTCTGAATTCACTTTCAGTAGCTCTGGCCTACACTGGGTCCGCCCGGCTCCAGGCAGGGGGTTAGAGTGGGTGACAGTTCTATCATATGGTGGGAATAATAAATACTACGCAGACTCCGTGAAGGGCCCATTCACCGTCTCGAGAGACTATTCCACGAATACGCTGTATCTACAATTGAAAAGCCTCAGAGCTGCGGAAACGGCTGTGTTTTACACTGCGAGAGACAATTACTACTTCTACGGTAAGGAGGTCTGGGGGCAAGTAAGAACGGTCCCCGGCAGCTCA	CAGATACAGTTGGGCGAGTCTGGGGGCGGCCTGGTCCAGCCTGGGAGGTCCCTGAGACTCTCCAGGGCAGCG	QIQLGESGGGLVQPGRSLRLSRAA	TCTGAATTCACTTTCAGTAGCTCTGGC	SEFTFSSSG	CTACACTGGGTCCGCCCGGCTCCAGGCAGGGGGTTAGAGTGGGTGACAGTT	LHWVRPAPGRGLEWVTV	CTATCATATGGTGGGAATAATAAA	LSYGGNNK	TACTACGCAGACTCCGTGAAGGGCCCATTCACCGTCTCGAGAGACTATTCCACGAATACGCTGTATCTACAATTGAAAAGCCTCAGAGCTGCGGAAACGGCTGTGTTTTACACT	YYADSVKGPFTVSRDYSTNTLYLQLKSLRAAETAVFYT	GCGAGAGAC	ARD			0	0	0	0	0	0	0	0	AATAATTACTACTTCTACGGTAAGGAGGTCTGGGGGCAAGTAAGAACGGTCCCCGGCAGCTCA	NNYYFYGKEVWGQVRTVPGSS	CAGATACAGTTGGGCGAGTCTGGGGGCGGCCTGGTCCAGCCTGGGAGGTCCCTGAGACTCTCCAGGGCAGCGTCTGAATTCACTTTCAGTAGCTCT------------GGCCTACACTGGGTCCGCCCGGCTCCAGGCAGGGGGTTAGAGTGGGTGACAGTTCTATCATATGGTGGGAATAAT------AAATACTACGCAGACTCCGTGAAGGGCCCATTCACCGTCTCGAGAGACTATTCCACGAATACGCTGTATCTACAATTGAAAAGCCTCAGAGCTGCGGAAACGGCTGTGTTTTACACTGCGAGAGACAATAATTACTACTTCTACGGTAAGGAGGTCTGGGGGCAAGTAAGAACGGTCCCCGGCAGCTCA
73	S73|IGHV3-13*05|IGHD3-3*02|IGHJ5*02|50	Error: alignment failed
75	S75|IGHV1-24*01|IGHD1-1*01|IGHJ2*01|50	Error: alignment failed
76	S76|IGHV1-46*01|IGHD1-20*01|IGHJ2*01|50	Error: alignment failed
71	S71|IGHV1-69D*01|IGHD3-22*01|IGHJ2*01|50	V1-69*01,J2*01 inter-subtype recombinant	J2*01,V1-69*01 recombinant	0.7884231885	1	0	0	310(307-313)	CAGGTGCAGCTGGTGCAGTCTGGGGCTGCCGTGAGGAAGCCTGGGACCTCGGTGAAGGTCCCCTGCGAGGCCTCTGGAGGCGGATTCAGCAACCATGCCATCAGGTGGGTGCGACAGGCCCCTGGACAAGGCCTTGAGTGGGTGGGAGGGATCATCCCTATCTTGGGTCCAGGAAAGTACGCACAGAAGTTCCAGGGCGGAGTCACAATCACCGCGGACGAGTCCACGAGCACAGAGTACGTGGAGCTGCGCAGCCTGAAATCTGAGGACACGACCCTGAACTACTGTGCCAGGGGTGGTCTTTACCGCTGCTACTGGGATCTCTGGGGCCGTGGCACCCTGGTCACTGTCGCCTCA	CAGGTGCAGCTGGTGCAGTCTGGGGCTGCCGTGAGGAAGCCTGGGACCTCGGTGAAGGTCCCCTGCGAGGCC	QVQLVQSGAAVRKPGTSVKVPCEA	TCTGGAGGCGGATTCAGCAACCATGCC	SGGGFSNHA	ATCAGGTGGGTGCGACAGGCCCCTGGACAAGGCCTTGAGTGGGTGGGAGGG	IRWVRQAPGQGLEWVGG	ATCATCCCTATCTTGGGTCCAGGA	IIPILGPG	AAGTACGCACAGAAGTTCCAGGGCGGAGTCACAATCACCGCGGACGAGTCCACGAGCACAGAGTACGTGGAGCTGCGCAGCCTGAAATCTGAGGACACGACCCTGAACTACTGT	KYAQKFQGGVTITADESTSTEYVELRSLKSEDTTLNYC	GCCAGGGGT	ARG	TGTGCCAGGGGTGGTCTTTACTGTGACACTAGTGGTTATCGCTCTATGCACGAGCGCTGCTACTGGGATCTCTGG	CARGGLYCDTSGYRSMHERCYWDLW	D3_22	cTtTACTGTGACACTAGTGGTTAT	?YCDTSGY	41.405572	D6_25	caCGAGCGCTGCTAC	?ERCY	35.405572	GGTCTTTACTGTGACACTAGTGGTTATCGCTCTATGCACGAGCGCTGCTACTGGGATCTCTGGGGCCGTGGCACCCTGGTCACTGTCGCCTCA	GLYCDTSGYRSMHERCYWDLWGRGTLVTVAS	CAGGTGCAGCTGGTGCAGTCTGGGGCTGCCGTGAGGAAGCCTGGGACCTCGGTGAAGGTCCCCTGCGAGGCCTCTGGAGGCGGATTCAGCAACCAT------------GCCATCAGGTGGGTGCGACAGGCCCCTGGACAAGGCCTTGAGTGGGTGGGAGGGATCATCCCTATCTTG------GGTCCAGGAAAGTACGCACAGAAGTTCCAGGGCGGAGTCACAATCACCGCGGACGAGTCCACGAGCACAGAGTACGTGGAGCTGCGCAGCCTGAAATCTGAGGACACGACCCTGAACTACTGTGCCAGGGGTGGTCTTTACTGTGACACTAGTGGTTATCGCTCTATGCACGAGCGCTGCTACTGGGATCTCTGGGGCCGTGGCACCCTGGTCACT…
74	S74|IGHV3-7*01|IGHD3-9*01|IGHJ6*02|50	V3-7,J6 inter-subtype recombinant	J6,V3-7 recombinant	0.140603665	1	0	0	312(311-313)	GAGGAGCAGTTGGTGGAATTTGGGGGAGGCTTGTTTCAGCCTGGGGGGTCCCTGAGACCCTCCTTTGCAGCCTCTGGACTCACCTTTGGTAGTTTTTGGATGACCTGGGTCCGCCAGGCTCCAGGGAAGGGGCTGGGGTGGGCGGCCAAAACAAAGAAAGACGTAAGTGAGAATTATTATGTGGACTGTCTGAAGGGCCGATTGACCATCTCCAGAGACAACGCCCAATACTCACTGTCTCTTCAAATGAACGGCCTCAGAGCCGAAGACACGGCTGTCTATTGCTATGCCCGAGAGGGCTACTTCTCTAACGCCATGGACGTCTGGGGCCAAACGACCACGGTCACCGTCTCCTCA	GAGGAGCAGTTGGTGGAATTTGGGGGAGGCTTGTTTCAGCCTGGGGGGTCCCTGAGACCCTCCTTTGCAGCC	EEQLVEFGGGLFQPGGSLRPSFAA	TCTGGACTCACCTTTGGTAGTTTTTGG	SGLTFGSFW	ATGACCTGGGTCCGCCAGGCTCCAGGGAAGGGGCTGGGGTGGGCGGCCAAA	MTWVRQAPGKGLGWAAK	ACAAAGAAAGACGTAAGTGAGAAT	TKKDVSEN	TATTATGTGGACTGTCTGAAGGGCCGATTGACCATCTCCAGAGACAACGCCCAATACTCACTGTCTCTTCAAATGAACGGCCTCAGAGCCGAAGACACGGCTGTCTATTGCTAT	YYVDCLKGRLTISRDNAQYSLSLQMNGLRAEDTAVYCY	GCCCGAGAG	ARE	TGCTATGCCCGAGAGGGCATTTTGACTGGTCATAATAATTACTTC	CYAREGILTGHNNYF	D3_9	ggCATTTTGACTGGTCATAATAAT	?ILTGHNN	34.405572	D1_14	TgcTATGCCCga	?YA?	28.811144	GGCATTTTGACTGGTCATAATAATTACTTCTCTAACGCCATGGACGTCTGGGGCCAAACGACCACGGTCACCGTCTCCTCA	GILTGHNNYFSNAMDVWGQTTTVTVSS	GAGGAGCAGTTGGTGGAATTTGGGGGAGGCTTGTTTCAGCCTGGGGGGTCCCTGAGACCCTCCTTTGCAGCCTCTGGACTCACCTTTGGTAGT------------TTTTGGATGACCTGGGTCCGCCAGGCTCCAGGGAAGGGGCTGGGGTGGGCGGCCAAAACA------AAGAAAGACGTAAGTGAGAATTATTATGTGGACTGTCTGAAGGGCCGATTGACCATCTCCAGAGACAACGCCCAATACTCACTGTCTCTTCAAATGAACGGCCTCAGAGCCGAAGACACGGCTGTCTATTGCTATGCCCGAGAGGGCATTTTGACTGGTCATAATAATTACTTCTCTAACGCCATGGACGTCTGGGGCCAAACGACCACGGTCACCGTCTCCTCA
77	S77|IGHV3-53*02|IGHD2-2*01|IGHJ3*01|50	V3-53*02,J3 inter-subtype recombinant	J3,V3-53*02 recombinant	0.7591894423	1	0	0	305(280-330)	GAGGTGCAGCCAGTGGAGACTGGAGGCGGCTTGAACCAGCCTGGGGGGTCCCTGAGACTGTCCTGCGCAGCTTCTGAGTTCACCGTCAGTAACAACGTCATGATCTGGGTCCGCCAGGCTCCAGGGAAGGGGCTAAAGTGGGTCTCAGTTATTAATTGCGGAGATGGCACATACTACACAGACTCCCTGAAGGGCCGATTCACCATGTCCAGCGACAACTCCAAGAACCCGCTGCGTCTTCAAATGAACAGCCTGAGAGCCGAGGACACGGTCGTTTATTCCTCTGCGCGAGAGGACCTGGGATTTTATCTTTTCGAAGTCTGGGGCCAAGCGACCATAGTCACTGTCTTCTCA	GAGGTGCAGCCAGTGGAGACTGGAGGCGGCTTGAACCAGCCTGGGGGGTCCCTGAGACTGTCCTGCGCAGCT	EVQPVETGGGLNQPGGSLRLSCAA	TCTGAGTTCACCGTCAGTAACAACGTCATGATC	SEFTVSNNVMI	TGGGTCCGCCAGGCTCCAGGGAAGGGGCTAAAGTGGGTCTCAGTT	WVRQAPGKGLKWVSV	ATTAATTGCGGAGATGGCACA	INCGDGT	TACTACACAGACTCCCTGAAGGGCCGATTCACCATGTCCAGCGACAACTCCAAGAACCCGCTGCGTCTTCAAATGAACAGCCTGAGAGCCGAGGACACGGTCGTTTATTCCTCT	YYTDSLKGRFTMSSDNSKNPLRLQMNSLRAEDTVVYSS	GCGCGAGAG	ARE			0	0	0	0	0	0	0	0	GACCTGGGATTTTGTAGGCCGACCATCTCTTATCTTTTCGAAGTCTGGGGCCAAGCGACCATAGTCACTGTCTTCTCA	DLGFCRPTISYLFEVWGQATIVTVFS	GAGGTGCAGCCAGTGGAGACTGGAGGCGGCTTGAACCAGCCTGGGGGGTCCCTGAGACTGTCCTGCGCAGCTTCTGAGTTCACCGTCAGTAACAACGTCATGATC------------TGGGTCCGCCAGGCTCCAGGGAAGGGGCTAAAGTGGGTCTCAGTTATTAATTGCGGAGAT---------GGCACATACTACACAGACTCCCTGAAGGGCCGATTCACCATGTCCAGCGACAACTCCAAGAACCCGCTGCGTCTTCAAATGAACAGCCTGAGAGCCGAGGACACGGTCGTTTATTCCTCTGCGCGAGAGGACCTGGGATTTTGTAGGCCGACCATCTCTTATCTTTTCGAAGTCTGGGGCCAAGCGACCATAGTCACTGTCTTCTCA
78	S78|IGHV3-21*01|IGHD5-18*01|IGHJ4*02|50	V3-21,J4*02 inter-subtype recombinant	J4*02,V3-21 recombinant	0.2331872419	1	0	0	307(306-308)	GAGGTGCAGATGGTGGCGTCTGGGAGAGGCCTGGTCAAGCCTGGGGGGTCCCCCAGACTCTCCTGTGCAGCCTCTGGAATCACCTTCAATTGCTGCATCACGAACTGGGCCCGCCAGGCTCCGGGGAAGGGGCTGGAGTGGGACTCTTCCATAAATAGTAGTGCAAGTTACTTCGCCGACTCAGAGAGGGGCCGATCTACGATCTCCAGGGGCGACGCCCAGAACTCACTCTGTCTTACAGTGAACAGCGTGAGAGGCGAGGACAGGGCTGTGTCTGTCTGTGCGAGAGGCTATGGTCCTTGTGGCTACTGGGGCCAGGGAACCCTGGTCACCGTCTCCTCA	GAGGTGCAGATGGTGGCGTCTGGGAGAGGCCTGGTCAAGCCTGGGGGGTCCCCCAGACTCTCCTGTGCAGCC	EVQMVASGRGLVKPGGSPRLSCAA	TCTGGAATCACCTTCAATTGCTGCATC	SGITFNCCI	ACGAACTGGGCCCGCCAGGCTCCGGGGAAGGGGCTGGAGTGGGACTCTTCC	TNWARQAPGKGLEWDSS	ATAAATAGTAGTGCAAGT	INSSAS	TACTTCGCCTGCGCAGACTCAGAGAGGGGCCGATCTACGATCTCCAGGGGCGACGCCCAGAACTCACTCTGTCTTACAGTGAACAGCGTGAGAGGCGAGGACAGGGCTGTGTCTGTCTGT	YFACADSERGRSTISRGDAQNSLCLTVNSVRGEDRAVSVC	GCGAGAGGC	ARG	TGTGCGAGAGGCTATGGTCCTTGTGGCTACTGG	CARGYGPCGYW	D5_18	TgtGCGAGAGGCTATGGT	?ARGYG	28.405572	D1_14	TgtGCGAGAGGCTATGGTCct	?ARGYG?	37.811144	TATGGTCCTTGTGGCTACTGGGGCCAGGGAACCCTGGTCACCGTCTCCTCA	YGPCGYWGQGTLVTVSS	GAGGTGCAGATGGTGGCGTCTGGGAGAGGCCTGGTCAAGCCTGGGGGGTCCCCCAGACTCTCCTGTGCAGCCTCTGGAATCACCTTC------------AATTGCTGCATCACGAACTGGGCCCGCCAGGCTCCGGGGAAGGGGCTGGAGTGGGACTCTTCCATA------------AATAGTAGTGCAAGTTACTTCGCCTGCGCAGACTCAGAGAGGGGCCGATCTACGATCTCCAGGGGCGACGCCCAGAACTCACTCTGTCTTACAGTGAACAGCGTGAGAGGCGAGGACAGGGCTGTGTCTGTCTGTGCGAGAGGCTAT---------GGTCCTTGTGGCTACTGGGGCCAGGGAACCCTGGTCACCGTCTCCTCA
79	S79|IGHV4-28*05|IGHD3-16*01|IGHJ2*01|50	V4-28,J2*01 inter-subtype recombinant	J2*01,V4-28 recombinant	0.3667625467	1	0	0	314(309-319)	CAGGCGCAGCGGCAGGAGTCGGGCCCCGGACTGGAAAAGCCCTCGGACACCCTGTCCCTCACCTGCGCTGTCTCTGGTTATTCCATCACCAGAGGTAACTGGTGGGGCTGGATCCGGCCGTCCCCAGGGAAGGGACTGGAGCGGATTGGATGTTCCTTTTACGGTGGGCGAATCTCCTACAACCCGTCCCTCAAGAGCCGTGTCACCATGTCAATAGCCACATCCAAGAACCAGTTCTCCCTGATTCTGAGTTCTGTGCCCGCCGTGGACGCGACCGTGCATTTTTGTGCGAGAGGGGGGTATCCCGACTGGTATTTCGATTTCTGGGGCCGTGGAACCCTGGTCGCTGCCTCCTCA	CAGGCGCAGCGGCAGGAGTCGGGCCCCGGACTGGAAAAGCCCTCGGACACCCTGTCCCTCACCTGCGCTGTC	QAQRQESGPGLEKPSDTLSLTCAV	TCTGGTTATTCCATCACCAGAGGTAACTGG	SGYSITRGNW	TGGGGCTGGATCCGGCCGTCCCCAGGGAAGGGACTGGAGCGGATTGGATGT	WGWIRPSPGKGLERIGC	TCCTTTTACGGTGGGCGAATC	SFYGGRI	TCCTACAACCCGTCCCTCAAGAGCCGTGTCACCATGTCAATAGCCACATCCAAGAACCAGTTCTCCCTGATTCTGAGTTCTGTGCCCGCCGTGGACGCGACCGTGCATTTTTGT	SYNPSLKSRVTMSIATSKNQFSLILSSVPAVDATVHFC	GCGAGAAGAGAAGTCAGTTCCGTTGGG	ARREVSSVG	TGTGCGAGAAGAGAAGTCAGTTCCGTTGGGGGGTATCCCGACTGGTATTTCGATTTCTGG	CARREVSSVGGYPDWYFDFW	D3_3	TGTGCGAGAAGAGAAGTCAGTTCCGTTGGGGGGTATCCCGACtgGTATTTCGATTTCTGG	CARREVSSVGGYPD?YFDFW	50.405572	D2_2	CccGACTGGTATTTC	?DWYF	30.405572	GGGTATCCCGACTGGTATTTCGATTTCTGGGGCCGTGGAACCCTGGTCGCTGCCTCCTCA	GYPDWYFDFWGRGTLVAASS	CAGGCGCAGCGGCAGGAGTCGGGCCCCGGACTGGAAAAGCCCTCGGACACCCTGTCCCTCACCTGCGCTGTCTCTGGTTATTCCATCACC---------AGAGGTAACTGGTGGGGCTGGATCCGGCCGTCCCCAGGGAAGGGACTGGAGCGGATTGGATGTTCCTTTTACGGT---------GGGCGAATCTCCTACAACCCGTCCCTCAAGAGCCGTGTCACCATGTCAATAGCCACATCCAAGAACCAGTTCTCCCTGATTCTGAGTTCTGTGCCCGCCGTGGACGCGACCGTGCATTTTTGTGCGAGAAGAGAAGTCAGTTCCGTTGGGGGGTATCCCGACTGGTATTTCGATTTCTGGGGCCGTGGAACCCTGGTCGCTGCCTCCTCA
80	S80|IGHV3-30*06|IGHD1-26*01|IGHJ1*01|50	V3-30*11,J1*01 inter-subtype recombinant	J1*01,V3-30*11 recombinant	0.1546399724	1	0	0	311(302-320)	CAGGTGCAGCTGGAGGAGCCGGGGGGAGGCCTGGCCCCGCCTGAGAGGTCCCTGAGACTCTCCTGTGCAGCGTCTGGGGTCATGTGCCCTCACTATGACATGACCTGGTTCCGCCAGACTCCAGCCAAGGGACTAGATTGGGTGGAACTTTTATCATTTGATGGAAGTGATCAATACTACGCAGACTCCTTGAAGGGCCGATTCACCATCTCCAGAGACAATTACAAGAGAACGCTGTATCCGCACATGAACAGCCTGAGAGCTGACGACACGGCTGTGTATTACTGTGCGGGAGTCGCTGTGGTTTGCTTGCATCACTGGGGCCAGGGCGCACTGGTCTCCGCCTCCGCA	CAGGTGCAGCTGGAGGAGCCGGGGGGAGGCCTGGCCCCGCCTGAGAGGTCCCTGAGACTCTCCTGTGCAGCG	QVQLEEPGGGLAPPERSLRLSCAA	TCTGGGGTCATGTGCCCTCACTATGAC	SGVMCPHYD	ATGACCTGGTTCCGCCAGACTCCAGCCAAGGGACTAGATTGGGTGGAACTT	MTWFRQTPAKGLDWVEL	TTATCATTTGATGGAAGTGATCAA	LSFDGSDQ	TACTACGCAGACTCCTTGAAGGGCCGATTCACCATCTCCAGAGACAATTACAAGAGAACGCTGTATCCGCACATGAACAGCCTGAGAGCTGACGACACGGCTGTGTATTACTGT	YYADSLKGRFTISRDNYKRTLYPHMNSLRADDTAVYYC	GCG	A	TGTGCGGGAGTCGCTGTGGTTTGCTTGCATCACTGG	CAGVAVVCLHHW	D3_16	GtcGCTGTGGTTTGCTTGCATCac	?AVVCLH?	34.811144	D2_8	-T-GCTTGCATCAC	?ACI?	29.405572	GGAGTCGCTGTGGTTTGCTTGCATCACTGGGGCCAGGGCGCACTGGTCTCCGCCTCCGCA	GVAVVCLHHWGQGALVSASA	CAGGTGCAGCTGGAGGAGCCGGGGGGAGGCCTGGCCCCGCCTGAGAGGTCCCTGAGACTCTCCTGTGCAGCGTCTGGGGTCATGTGCCCTCAC------------TATGACATGACCTGGTTCCGCCAGACTCCAGCCAAGGGACTAGATTGGGTGGAACTTTTATCATTTGATGGA------AGTGATCAATACTACGCAGACTCCTTGAAGGGCCGATTCACCATCTCCAGAGACAATTACAAGAGAACGCTGTATCCGCACATGAACAGCCTGAGAGCTGACGACACGGCTGTGTATTACTGTGCG------GGAGTCGCTGTGGTTTGCTTGCATCACTGGGGCCAGGGCGCACTGGTCTCCGCCTCCGCA
81	S81|IGHV3-NL1*01|IGHD5-18*01|IGHJ3*02|50	V3-NL1*01,J3*02 inter-subtype recombinant	J3*02,V3-NL1*01 recombinant	0.7002148593	1	0	0	314(309-319)	CAGGTGCAGCTGGTGGAGTCTGGGGGAGGCGTGGTCCAGCCTGGGGGGTCCCTGAGACTCTCCTGTGCAGTGTCTGGATTCGCCTTAATTAGTTACGGCCTGAACTGGGTCCGCCAGTCTCCAGGCTCGGGGCTGGCGTGGGACTCACTCATTTATGGCGGTGGAAATAGCACATACTGTCCAGACTCCGTGCAGGGCCGACTCACCCTCTCAAGAGACCATTCCAAGAACAGGCTTTTTCTGAACATTACCAGCCTGAGAGGTGGGGACGCGGCTGTGTATTACTGTGCGAGAGAGTACCGCACCGCCGCGTCTTTCGATATGTGGGGCCAAGGGACAAAGGTCAGTGTCATTTCA	CAGGTGCAGCTGGTGGAGTCTGGGGGAGGCGTGGTCCAGCCTGGGGGGTCCCTGAGACTCTCCTGTGCAGTG	QVQLVESGGGVVQPGGSLRLSCAV	TCTGGATTCGCCTTAATTAGTTACGGC	SGFALISYG	CTGAACTGGGTCCGCCAGTCTCCAGGCTCGGGGCTGGCGTGGGACTCACTC	LNWVRQSPGSGLAWDSL	ATTTATGGCGGTGGAAATAGCACA	IYGGGNST	TACTGTCCAGACTCCGTGCAGGGCCGACTCACCCTCTCAAGAGACCATTCCAAGAACAGGCTTTTTCTGAACATTACCAGCCTGAGAGGTGGGGACGCGGCTGTGTATTACTGT	YCPDSVQGRLTLSRDHSKNRLFLNITSLRGGDAAVYYC	GCGAGAGAG	ARE	TGTGCGAGAGAGGTATGTGTATACCGCACCGCCGCGTCTTTCGATATGTGG	CAREVCVYRTAASFDMW	D3_16	aGaGAGGTATGTGTATACCgc	?EVCVY?	43.811144	D1_1	tGtGTATACCgc	?VY?	29.811144	GTATGTGTATACCGCACCGCCGCGTCTTTCGATATGTGGGGCCAAGGGACAAAGGTCAGTGTCATTTCA	VCVYRTAASFDMWGQGTKVSVIS	CAGGTGCAGCTGGTGGAGTCTGGGGGAGGCGTGGTCCAGCCTGGGGGGTCCCTGAGACTCTCCTGTGCAGTGTCTGGATTCGCCTTAATTAGT------------TACGGCCTGAACTGGGTCCGCCAGTCTCCAGGCTCGGGGCTGGCGTGGGACTCACTCATTTATGGCGGTGGAAAT------AGCACATACTGTCCAGACTCCGTGCAGGGCCGACTCACCCTCTCAAGAGACCATTCCAAGAACAGGCTTTTTCTGAACATTACCAGCCTGAGAGGTGGGGACGCGGCTGTGTATTACTGTGCGAGAGAGGTATGTGTATACCGCACCGCCGCGTCTTTCGATATGTGGGGCCAAGGGACAAAGGTCAGTGTCATTTCA
84	S84|IGHV3-43D*01|IGHD1-26*01|IGHJ5*02|50	Error: alignment failed
83	S83|IGHV6-1*01|IGHD2-2*01|IGHJ1*01|50	V6-1,J1*01 inter-subtype recombinant	J1*01,V6-1 recombinant	0.3896283569	1	0	0	322(313-331)	CAGGTGCAGGTGCAGCAGTCAGGTCCAGGACTGGTAATGCCCTCGCAGACCCTCTCACTCTCCTGTGCCATCCCCGGGGACAGTGTCTCTAACAACAGTGCTACTTGGACATCTATCCGCCACTCCCCATCAAGAGGCCCTGAATGGCTGGGAAGGACGTTCTACAGGTCCAAGTGGAATAGTATTTGTGCACTATGTGTGAAAAGTCGAATAACCATCAACCCAGACACATCCAAAAAGCAGTTCTCCCCGCGGCTGAAGTCTGTGACTCCCGAGGACACGACTATGCATTACTGTGCAAAAACCAGTTGTTATGACATCCATTTGATGCGCTGGGGCCAGGGCGCGCTGGTCACCGTCCCCTCA	CAGGTGCAGGTGCAGCAGTCAGGTCCAGGACTGGTAATGCCCTCGCAGACCCTCTCACTCTCCTGTGCCATC	QVQVQQSGPGLVMPSQTLSLSCAI	CCCGGGGACAGTGTCTCTAACAACAGTGCTACT	PGDSVSNNSAT	TGGACATCTATCCGCCACTCCCCATCAAGAGGCCCTGAATGGCTGGGAAGG	WTSIRHSPSRGPEWLGR	ACGTTCTACAGGTCCAAGTGGAATAGT	TFYRSKWNS	ATTTGTGCACTATGTGTGAAAAGTCGAATAACCATCAACCCAGACACATCCAAAAAGCAGTTCTCCCCGCGGCTGAAGTCTGTGACTCCCGAGGACACGACTATGCATTACTGT	ICALCVKSRITINPDTSKKQFSPRLKSVTPEDTTMHYC	GCAAAATTTGAGCGGTGGTCTTGTAACAGTACC	AKFERWSCNST	TGTGCAAAATTTGAGCGGTGGTCTTGTAACAGTACCAGTTGTTATGACATCCATTTGATGCGCTGG	CAKFERWSCNSTSCYDIHLMRW	D2_2	TctTGTAACAGTACCAGTTGTTAT	?CNSTSCY	56.405572	D6_6	aGtACCAGTTGTTAT	?TSCY	38.405572	AGTTGTTATGACATCCATTTGATGCGCTGGGGCCAGGGCGCGCTGGTCACCGTCCCCTCA	SCYDIHLMRWGQGALVTVPS	CAGGTGCAGGTGCAGCAGTCAGGTCCAGGACTGGTAATGCCCTCGCAGACCCTCTCACTCTCCTGTGCCATCCCCGGGGACAGTGTCTCTAAC------AACAGTGCTACTTGGACATCTATCCGCCACTCCCCATCAAGAGGCCCTGAATGGCTGGGAAGGACGTTCTACAGG---TCCAAGTGGAATAGTATTTGTGCACTATGTGTGAAAAGTCGAATAACCATCAACCCAGACACATCCAAAAAGCAGTTCTCCCCGCGGCTGAAGTCTGTGACTCCCGAGGACACGACTATGCATTACTGTGCAAAATTTGAGCGGTGGTCTTGTAACAGTACCAGTTGTTATGACATCCATTTGATGCGCTGGGGCCAGGGCGCGCTGGTCACCGTCCCCTCA
82	S82|IGHV4-61*05|IGHD1-20*01|IGHJ2*01|50	V4,J2*01 inter-subtype recombinant	J2*01,V4 recombinant	0.5066447024	1	0	0	309(282-336)	CAGCTGAGACTGCACGAGTCGGCCCCAGGACTGGTGAAGCCTTCGGAGACCCTGTCCCTCACCTGCACTGTGTCTGCTGGCTCTACCAGCTGTAGGAGTTATAACTCGGGCTGGATCCGGCAGCCCCCAGGGAAGGGACTGGCGTGGACTGGTCATGTCTATTGCAGTGGGAGAACCAACTACAACCCCTCCCTCAAGAGTCGAGTCGCCATCTCATTAGACAAGTCCAAGAACCGGTTCTCCCTGAAGTCCACCTCCGTGACCGCCGTGGTCACGGCCCTTTCTCATTGTGCGAGTAAGGGCTACTGGAACCTGGATCTCGGGGGCCGCGAAATCCGAGTCGATGTGTCCTCA	CAGCTGAGACTGCACGAGTCGGCCCCAGGACTGGTGAAGCCTTCGGAGACCCTGTCCCTCACCTGCACTGTG	QLRLHESAPGLVKPSETLSLTCTV	TCTGCTGGCTCTACCAGCTGTAGGAGTTATAACTCGGGC	SAGSTSCRSYNSG	TGGATCCGGCAGCCCCCAGGGAAGGGACTGGCGTGGACTGGTCAT	WIRQPPGKGLAWTGH	GTCTATTGCAGTGGGAGAACC	VYCSGRT	AACTACAACCCCTCCCTCAAGAGTCGAGTCGCCATCTCATTAGACAAGTCCAAGAACCGGTTCTCCCTGAAGTCCACCTCCGTGACCGCCGTGGTCACGGCCCTTTCTCATTGT	NYNPSLKSRVAISLDKSKNRFSLKSTSVTAVVTALSHC	GCGAGTAAG	ASK	TGTGCGAGTAAGGGCTACTGGAACCTGGATCTCGGGGGCCGC	CASKGYWNLDLGGR	D3_10	TgtGCGAGTAAGGGCTACTGGAAC	?ASKGYWN	36.405572	D2_2	TgtGCGAGTAAGGGCTACTGGAACCTG--	?ASKGYWNL?	26.811144	GGCTACTGGAACCTGGATCTCGGGGGCCGCGAAATCCGAGTCGATGTGTCCTCA	GYWNLDLGGREIRVDVSS	CAGCTGAGACTGCACGAGTCGGCCCCAGGACTGGTGAAGCCTTCGGAGACCCTGTCCCTCACCTGCACTGTGTCTGCTGGCTCTACCAGCTGTAGGAGTTATAACTCGGGC------TGGATCCGGCAGCCCCCAGGGAAGGGACTGGCGTGGACTGGTCATGTCTATTGC---------AGTGGGAGAACCAACTACAACCCCTCCCTCAAGAGTCGAGTCGCCATCTCATTAGACAAGTCCAAGAACCGGTTCTCCCTGAAGTCCACCTCCGTGACCGCCGTGGTCACGGCCCTTTCTCATTGTGCGAGTAAGGGCTAC------TGGAACCTGGATCTCGGGGGCCGCGAAATCCGAGTCGATGTGTCCTCA
85	S85|IGHV3-74*02|IGHD3-9*01|IGHJ5*02|50	V3-74*02,J5*02 inter-subtype recombinant	J5*02,V3-74*02 recombinant	0.6647256931	1	0	0	293(287-299)	GAGGTGCAGCTCGTGGAGGCTGGGGGGGGCTTAGTTCAGCCGGGGGGGTCCCTGAGACTCTCCTCTGCAGCCTCCCGAGTCACTTTTAGTAGTTACTGGATGCACTGGGGCCGCAAAGCTCCAGGGAAGAGACTGGCATGGGCCTCACGAATTAATAGTGAAGGGAGTGCTGCAAGCTACGCCCACCCCGTGAAGGGCCGATTCACCATCTCCAGAGACAACGCCAAGGAGACCATGTGTCTGCAGATGAACAGTCCGAGAGTCGAGGACACGGCTCTGTATTACTGTGCATGGGGACCCAATATTTTGACTGGTATCGACCCCTGGGGCCAGGGAAACTTGGACTCCGTTGACTCA	GAGGTGCAGCTCGTGGAGGCTGGGGGGGGCTTAGTTCAGCCGGGGGGGTCCCTGAGACTCTCCTCTGCAGCC	EVQLVEAGGGLVQPGGSLRLSSAA	TCCCGAGTCACTTTTAGTAGTTACTGG	SRVTFSSYW	ATGCACTGGGGCCGCAAAGCTCCAGGGAAGAGACTGGCATGGGCCTCACGA	MHWGRKAPGKRLAWASR	ATTAATAGTGAAGGGAGTGCTGCAAGC	INSEGSAAS	TACGCCCACCCCGTGAAGGGCCGATTCACCATCTCCAGAGACAACGCCAAGGAGACCATGTGTCTGCAGATGAACAGTCCGAGAGTCGAGGACACGGCTCTGTATTACTGT	YAHPVKGRFTISRDNAKETMCLQMNSPRVEDTALYYC	GCATGGGGA	AWG	TGTGCATGGGGACCCAATATTTTGACTGGTTATTATAATGCCTCAGAGTGGATCGACCCCTGG	CAWGPNILTGYYNASEWIDPW	D3_9	CccAATATTTTGACTGGTTATTATAAT	?NILTGYYN	60.405572	D2_2	GGT--TATTATAAT	G?II?	31.405572	CCCAATATTTTGACTGGTTATTATAATGCCTCAGAGTGGATCGACCCCTGGGGCCAGGGAAACTTGGACTCCGTTGACTCA	PNILTGYYNASEWIDPWGQGNLDSVDS	GAGGTGCAGCTCGTGGAGGCTGGGGGGGGCTTAGTTCAGCCGGGGGGGTCCCTGAGACTCTCCTCTGCAGCCTCCCGAGTCACTTTTAGTAGT------------TACTGGATGCACTGGGGCCGCAAAGCTCCAGGGAAGAGACTGGCATGGGCCTCACGAATTAATAGTGAAGGGAGTGCTGCAAGC------TACGCCCACCCCGTGAAGGGCCGATTCACCATCTCCAGAGACAACGCCAAGGAGACCATGTGTCTGCAGATGAACAGTCCGAGAGTCGAGGACACGGCTCTGTATTACTGTGCATGGGGACCCAATATTTTGACTGGTTATTATAATGCCTCAGAGTGGATCGACCCCTGGGGCCAGGGAAACTTGGACTCCGTTGACTCA
87	S87|IGHV4-28*04|IGHD7-27*01|IGHJ2*01|50	V4-28*04,J2*01 inter-subtype recombinant	J2*01,V4-28*04 recombinant	0.9755960074	1	0	0	283(279-287)	CAGGCGCAACTGCCGGAGTCGGGCCCAAGACTGGTGAAGCCTTCGGACGCCCTGACCCTCACCTGCGCTGTCTCTGGTTATTCCGTCAGAGGTAGAAATTGGTGGGGCTGGATCCGGCAGCCCCCAGGAAAGAGACTGGATTGCATTGGGTGCACCTTTTATAGTGGGGGCGCTAATTTCAACGCGTGCCTCACGAGTCGAGTCATCATGTCATTAGACACGTCCAAGAAACAGGTCTCCCTGGAGTTGAAGTCTTTGCCCGCCGTGGACACCGGCGTGTACACGATGGGAAGGGACTCCGTTCTTTGGGGCCGTGCCACCCTGGCCACTGTCTCCTCA	CAGGCGCAACTGCCGGAGTCGGGCCCAAGACTGGTGAAGCCTTCGGACGCCCTGACCCTCACCTGCGCTGTC	QAQLPESGPRLVKPSDALTLTCAV	TCTGGTTATTCCGTCAGAGGTAGAAATTGG	SGYSVRGRNW	TGGGGCTGGATCCGGCAGCCCCCAGGAAAGAGACTGGATTGCATTGGGTGC	WGWIRQPPGKRLDCIGC	ACCTTTTATAGTGGGGGCGCT	TFYSGGA	AATTTCAACGCGTGCCTCACGAGTCGAGTCATCATGTCATTAGACACGTCCAAGAAACAGGTCTCCCTGGAGTTGAAGTCTTTGCCCGCCGTGGACACCGGCGTGTACTGTTATGCGACGATG	NFNACLTSRVIMSLDTSKKQVSLELKSLPAVDTGVYCYATM	GGAAGGGAC	GRD	TGTTATGCGACGATGGGAAGGGACTCCGTTCTTTGGGGCCGTGCCACCCTGGCC	CYATMGRDSVLWGRATLA	D5_18	GttCTTTGGGGCCgt	?LWG?	30.811144	D4_17	tAtGCGACGATGGGAAgg	?ATMG?	23.811144	TCCGTTCTTTGGGGCCGTGCCACCCTGGCCACTGTCTCCTCA	SVLWGRATLATVSS	CAGGCGCAACTGCCGGAGTCGGGCCCAAGACTGGTGAAGCCTTCGGACGCCCTGACCCTCACCTGCGCTGTCTCTGGTTATTCCGTCAGAGGTAGA---------AATTGGTGGGGCTGGATCCGGCAGCCCCCAGGAAAGAGACTGGATTGCATTGGGTGCACCTTTTAT---------AGTGGGGGCGCTAATTTCAACGCGTGCCTCACGAGTCGAGTCATCATGTCATTAGACACGTCCAAGAAACAGGTCTCCCTGGAGTTGAAGTCTTTGCCCGCCGTGGACACCGGCGTGTACTGTTATGCGACGATGGGAAGGGACTCCGTT------------------CTTTGGGGCCGTGCCACCCTGGCCACTGTCTCCTCA
86	S86|IGHV3-49*02|IGHD6-25*01|IGHJ2*01|50	V3-49*01,J5*02 inter-subtype recombinant	J5*02,V3-49*01 recombinant	0.4298941563	1	0	0	297(293-301)	GAGGATCAACTGATGGCGTCTGGGCGAGCCTTCATACAGGCAGGGCCGTCCCTGAGACTCTCCTGCACAGCTTCTGGATTCACCTTTGGTCATTATCCTATGAGGTGGGTCCGCCAGACTCCAGAAAAGGGGCTGGAGTGGATAGCCTTCATTAGAAGAAAAGCGTACGACGGGACAACAGAATACGCCGTGTCTGTGAAAGGCAGATTCTCCACCTCAAGAGACGGTTCCCAAGGCATCGCCCATATGAAAATGAACAGCCTGAAAACCGAGGCCACAGCCGTGCATCACTGTATCAGTGTGCAAACTGCGGCTAGATACCTCGATCTCTGGGACCGCGGCACCCGGGTCACTGTCTCCTCA	GAGGATCAACTGATGGCGTCTGGGCGAGCCTTCATACAGGCAGGGCCGTCCCTGAGACTCTCCTGCACAGCT	EDQLMASGRAFIQAGPSLRLSCTA	TCTGGATTCACCTTTGGTCATTATCCT	SGFTFGHYP	ATGAGGTGGGTCCGCCAGACTCCAGAAAAGGGGCTGGAGTGGATAGCCTTC	MRWVRQTPEKGLEWIAF	ATTAGAAGAAAAGCGTACGACGGGACAACA	IRRKAYDGTT	GAATACGCCGTGTCTGTGAAAGGCAGATTCTCCACCTCAAGAGACGGTTCCCAAGGCATCGCCCATATGAAAATGAACAGCCTGAAAACCGAGGCCACAGCCGTGCATCACTGT	EYAVSVKGRFSTSRDGSQGIAHMKMNSLKTEATAVHHC	ATCAGTGTG	ISV	TGTATCAGTGTGCAAACTGCGGCTAGATACCTCGATCTCTGG	CISVQTAARYLDLW	D3_3	aGaTACCTCGATCTCTGG	?YLDLW	33.405572	D5_18	tgTATCAGTGTGCAAACt	?ISVQ?	27.34262	CAAACTGCGGCTAGATACCTCGATCTCTGGGACCGCGGCACCCGGGTCACTGTCTCCTCA	QTAARYLDLWDRGTRVTVSS	GAGGATCAACTGATGGCGTCTGGGCGAGCCTTCATACAGGCAGGGCCGTCCCTGAGACTCTCCTGCACAGCTTCTGGATTCACCTTTGGTCAT------------TATCCTATGAGGTGGGTCCGCCAGACTCCAGAAAAGGGGCTGGAGTGGATAGCCTTCATTAGAAGAAAAGCGTACGACGGGACAACAGAATACGCCGTGTCTGTGAAAGGCAGATTCTCCACCTCAAGAGACGGTTCCCAAGGCATCGCCCATATGAAAATGAACAGCCTGAAAACCGAGGCCACAGCCGTGCATCACTGTATCAGTGTGCAAACTGCGGCTAGATACCTCGATCTCTGGGACCGCGGCACCCGGGTCACTGTCTCCTCA
90	S90|IGHV1-3*02|IGHD2-8*02|IGHJ3*02|50	Error: alignment failed
88	S88|IGHV4-30-2*01|IGHD5-5*01|IGHJ4*01|50	V4-30-2,J4 inter-subtype recombinant	J4,V4-30-2 recombinant	0.1141929698	1	0	0	311(306-316)	CAGCTGCAGCTTCAGGAGTCCGGCTCAGGACTGGTGAAACCTTCAGAGACCATATCCCTCACGTGCGCTGTCTCTAGTGACTCCATCAGAAGGGGTGGTTACTCCTGGACCTGCATCCGGCAGCCACAGGCGAAGGGCCTGGAGCGGATTGGGGACATCTATCATAGAGGGAGAAGTTACTACAATCCGTCCCTCGGGAGGCCCGGCACCATATCGGTAGACAGGTCCAAGAACCAATTCTCCCTACAGCTGAACCCTGTGACCGACGAGGACACGGCCGTCTACTACTGTGCCAGAGACCAGCTCTGGTTTTTACTGGTTGACTACCGGGGCCAAGGAATCTTGGTCACCGTCCCCTCA	CAGCTGCAGCTTCAGGAGTCCGGCTCAGGACTGGTGAAACCTTCAGAGACCATATCCCTCACGTGCGCTGTC	QLQLQESGSGLVKPSETISLTCAV	TCTAGTGACTCCATCAGAAGGGGTGGTTACTCC	SSDSIRRGGYS	TGGACCTGCATCCGGCAGCCACAGGCGAAGGGCCTGGAGCGGATTGGGGAC	WTCIRQPQAKGLERIGD	ATCTATCATAGAGGGAGAAGT	IYHRGRS	TACTACAATCCGTCCCTCGGGAGGCCCGGCACCATATCGGTAGACAGGTCCAAGAACCAATTCTCCCTACAGCTGAACCCTGTGACCGACGAGGACACGGCCGTCTACTACTGT	YYNPSLGRPGTISVDRSKNQFSLQLNPVTDEDTAVYYC	GCCAGAGAC	ARD	TGTGCCAGAGACAAACAGCTCTGGTTTTTACTGGTTGACTAC	CARDKQLWFLLVDY	D5_18	AaaCAGCTCTGGTTTTta	?QLWF?	38.811144	D1_14	TGTGCCAGAGACAAACAGctCTGGTTTTTACTG	CARDKQ?WFLL	26.405572	AAACAGCTCTGGTTTTTACTGGTTGACTACCGGGGCCAAGGAATCTTGGTCACCGTCCCCTCA	KQLWFLLVDYRGQGILVTVPS	CAGCTGCAGCTTCAGGAGTCCGGCTCAGGACTGGTGAAACCTTCAGAGACCATATCCCTCACGTGCGCTGTCTCTAGTGACTCCATCAGAAGGGGT------GGTTACTCCTGGACCTGCATCCGGCAGCCACAGGCGAAGGGCCTGGAGCGGATTGGGGACATCTATCATAGA---------GGGAGAAGTTACTACAATCCGTCCCTCGGGAGGCCCGGCACCATATCGGTAGACAGGTCCAAGAACCAATTCTCCCTACAGCTGAACCCTGTGACCGACGAGGACACGGCCGTCTACTACTGTGCCAGAGACAAACAGCTCTGGTTTTTACTGGTTGACTACCGGGGCCAAGGAATCTTGGTCACCGTCCCCTCA
89	S89|IGHV3-43D*01|IGHD4-17*01|IGHJ4*01|50	V3-43D*01,J1*01 inter-subtype recombinant	J1*01,V3-43D*01 recombinant	0.277182957	1	0	0	309(304-314)	GATGTGCAGGTGGGGGAGTCAGGGGGAATCGTGGGACAGCCTGGGGGGTCCCTGAGACTCTCCTGTGCAGCCTCTGAATTCACGTTTGATGGTTGTGTCATATACTGGGTCCGTCAAACTCCGGAGGTGAGTCTGGAGTGGGCCTCTCTTATCAGTTGGGATGGTGGTCTCACCTACTATGCAGATTCCGTGAAGGGTCGGTTAACCATGTCCAGAGACAACAGATTAAACTCCCTATGTCTACACATGAACAGTCTGAGACTCGAGGGCTCCGCCCCTTCTTACTGCGCAAAAGAACCACCTGACCACTGGGACCAAGGAACCCTGGTCGCCGTCTACTCA	GATGTGCAGGTGGGGGAGTCAGGGGGAATCGTGGGACAGCCTGGGGGGTCCCTGAGACTCTCCTGTGCAGCC	DVQVGESGGIVGQPGGSLRLSCAA	TCTGAATTCACGTTTGATGGTTGTGTC	SEFTFDGCV	ATATACTGGGTCCGTCAAACTCCGGAGGTGAGTCTGGAGTGGGCCTCTCTT	IYWVRQTPEVSLEWASL	ATCAGTTGGGATGGTGGTCTCACC	ISWDGGLT	TACTATGCAGATTCCGTGAAGGGTCGGTTAACCATGTCCAGAGACAACAGATTAAACTCCCTATGTCTACACATGAACAGTCTGAGACTCGAGGGCTCCGCCCCTTCTTACTGC	YYADSVKGRLTMSRDNRLNSLCLHMNSLRLEGSAPSYC	GCAAAAGAA	AKE	TGCGCAAAAGAACCACCTGACCACTGG	CAKEPPDHW	D1_14	AA--AGAACCACct	??NH?	33.811144	D3_10	CcaCCTGACCAC	?PDH	27.405572	CCACCTGACCACTGGGACCAAGGAACCCTGGTCGCCGTCTACTCA	PPDHWDQGTLVAVYS	GATGTGCAGGTGGGGGAGTCAGGGGGAATCGTGGGACAGCCTGGGGGGTCCCTGAGACTCTCCTGTGCAGCCTCTGAATTCACGTTT------------GATGGTTGTGTCATATACTGGGTCCGTCAAACTCCGGAGGTGAGTCTGGAGTGGGCCTCTCTTATCAGTTGGGATGGT------GGTCTCACCTACTATGCAGATTCCGTGAAGGGTCGGTTAACCATGTCCAGAGACAACAGATTAAACTCCCTATGTCTACACATGAACAGTCTGAGACTCGAGGGCTCCGCCCCTTCTTACTGCGCAAAAGAA---------------CCACCTGACCACTGGGACCAAGGAACCCTGGTCGCCGTCTACTCA
93	S93|IGHV5-51*02|IGHD3-10*01|IGHJ3*02|50	Error: alignment failed
91	S91|IGHV3-49*05|IGHD3-22*01|IGHJ2*01|50	V3-49*01,J2*01 inter-subtype recombinant	J2*01,V3-49*01 recombinant	0.8666565985	1	0	0	320(315-325)	GAGGTGCAGCTTGTGGAGTCTGGGGGAGGCTTGGTACAGCCAGGGCGGTCCCTGAGACTCTCCTCTAGATTTTCTGGATTCACCTTTGGTGATTATGCTATGAGCTGGTTCCGCCAGACTCCAGGGAAGGGGCTGGAGTGGGTGTGTTTCATTAGAAGAAAGGCTCATGGTGGGACAATAGAATGCCCCGCGTCTGTGAAAGGCAGATGCACCATCTCAAGACTTGGATCTTATAGATTCGCCTATCTGCAGATCAACAGTCTGCAAAACGACGACACAGCCGTCTCTAACTGTCTTAGAAGTAATCATGGTGTTTATGACTTCCATTTCTGGGGCCGTGGCACCCTGGGCCCTGCCTCCTCA	GAGGTGCAGCTTGTGGAGTCTGGGGGAGGCTTGGTACAGCCAGGGCGGTCCCTGAGACTCTCCTCTAGATTT	EVQLVESGGGLVQPGRSLRLSSRF	TCTGGATTCACCTTTGGTGATTATGCT	SGFTFGDYA	ATGAGCTGGTTCCGCCAGACTCCAGGGAAGGGGCTGGAGTGGGTGTGTTTC	MSWFRQTPGKGLEWVCF	ATTAGAAGAAAGGCTCATGGTGGGACAATA	IRRKAHGGTI	GAATGCCCCGCGTCTGTGAAAGGCAGATGCACCATCTCAAGACTTGGATCTTATAGATTCGCCTATCTGCAGATCAACAGTCTGCAAAACGACGACACAGCCGTCTCTAACTGT	ECPASVKGRCTISRLGSYRFAYLQINSLQNDDTAVSNC	CTTAGAAGT	LRS	TGTCTTAGAAGTAATCATGGTGTTTATGACGCGTGCTACTGGGACTTCCATTTCTGG	CLRSNHGVYDACYWDFHFW	D3_3	tGcTACTGGGACTTC	?YWDF	33.405572	D2_21	agAAGTAATCAT	?SNH	31.405572	AATCATGGTGTTTATGACGCGTGCTACTGGGACTTCCATTTCTGGGGCCGTGGCACCCTGGGCCCTGCCTCCTCA	NHGVYDACYWDFHFWGRGTLGPASS	GAGGTGCAGCTTGTGGAGTCTGGGGGAGGCTTGGTACAGCCAGGGCGGTCCCTGAGACTCTCCTCTAGATTTTCTGGATTCACCTTTGGTGAT------------TATGCTATGAGCTGGTTCCGCCAGACTCCAGGGAAGGGGCTGGAGTGGGTGTGTTTCATTAGAAGAAAGGCTCATGGTGGGACAATAGAATGCCCCGCGTCTGTGAAAGGCAGATGCACCATCTCAAGACTTGGATCTTATAGATTCGCCTATCTGCAGATCAACAGTCTGCAAAACGACGACACAGCCGTCTCTAACTGTCTTAGAAGTAATCATGGTGTTTATGACGCGTGCTACTGGGACTTCCATTTCTGGGGCCGTGGCACCCTGGGCCCTGCCTCCTCA
95	S95|IGHV1-46*01|IGHD5-5*01|IGHJ5*01|50	Error: alignment failed
92	S92|IGHV3-43D*01|IGHD6-19*01|IGHJ5*02|50	V3-43D*01,J5*02 inter-subtype recombinant	J5*02,V3-43D*01 recombinant	0.9711798077	1	0	0	317(305-329)	GAAGTGCAGGTGGTGGAGTCTGGGTCAGTCGAGGGACAGCCGGGGGGGTCCCTGAGACTCTCCGGGGCAGCGCCCCGATTCACCCTTGATGATTATGCCATGCACGGGGTCCGTCGCTCTCCGGGGAAGGGTCTGGAGAGGGTCTCTCTCATAAATTGGGAAGATACTAGGACCTACTATACAGGCTCTTTACAGGGTCGCCTCACCATCTCCAGTGACAACAATAGAAACTCCCTGTTTCTCAAACTGAACAGTCTGACAGTTGAGGACACCGCCTTGTATTCCCGTGCAAAACCGCGGGCGGGGCTTAACAGCTTCGTCCCCTGGGGCCAGGGAACCCTGGTCACCGTCACCTCA	GAAGTGCAGGTGGTGGAGTCTGGGTCAGTCGAGGGACAGCCGGGGGGGTCCCTGAGACTCTCCGGGGCAGCG	EVQVVESGSVEGQPGGSLRLSGAA	CCCCGATTCACCCTTGATGATTATGCCATGCACGGG	PRFTLDDYAMHG	GTCCGTCGCTCTCCGGGGAAGGGTCTGGAGAGGGTCTCTCTC	VRRSPGKGLERVSL	ATAAATTGGGAAGATACTAGGACC	INWEDTRT	TACTATACAGGCTCTTTACAGGGTCGCCTCACCATCTCCAGTGACAACAATAGAAACTCCCTGTTTCTCAAACTGAACAGTCTGACAGTTGAGGACACCGCCTTGTATTCCCGT	YYTGSLQGRLTISSDNNRNSLFLKLNSLTVEDTALYSR	GCAAAACCG	AKP			0	0	0	0	0	0	0	0	CGGGCGGGGCTTAACAGCTTCGTCCCCTGGGGCCAGGGAACCCTGGTCACCGTCACCTCA	RAGLNSFVPWGQGTLVTVTS	GAAGTGCAGGTGGTGGAGTCTGGGTCAGTCGAGGGACAGCCGGGGGGGTCCCTGAGACTCTCCGGGGCAGCGCCCCGATTCACCCTTGATGATTATGCCATGCACGGG------------GTCCGTCGCTCTCCGGGGAAGGGTCTGGAGAGGGTCTCTCTCATAAATTGGGAA------GATACTAGGACCTACTATACAGGCTCTTTACAGGGTCGCCTCACCATCTCCAGTGACAACAATAGAAACTCCCTGTTTCTCAAACTGAACAGTCTGACAGTTGAGGACACCGCCTTGTATTCCCGTGCAAAACCGCGGGCGGGGCTTAACAGCTTCGTCCCCTGGGGCCAGGGAACCCTGGTCACCGTCACCTCA
94	S94|IGHV4-39*05|IGHD1-7*01|IGHJ5*02|50	V4-39*05,J5*02 inter-subtype recombinant	J5*02,V4-39*05 recombinant	0.3342015643	1	0	0	313(310-316)	CAGATGCAGGTGAAAAAGTCGGGCCCAGGACTGGTGAAGCCTTTGGAGAACCCGTCCCTCGCCTACACTGTTTCTGGTGGCTCCATCGGGAGTTGTTCTTGCTCCTGGGGCTGGATCCGCCGACCCCCAGGGAAGTGGCTGGAGTGGATTGGGATGATCTGTCATAGTGGGAGCACCTATTACAACCCGTCCCTCTCGAGTCGCATTACCATATCCGTCGACACCTCCAAGACGCAGTCCTCCCTGAAGCTGAGCTCTGTGACCGCCTCAGACTCGGCCATCTTTTACTGTGCGCGGTATATGTGGAAATGCCCCGGGTTCGACCCCGGGGGCCGGGGAACCCTGGTCGCCGTCTCCTCA	CAGATGCAGGTGAAAAAGTCGGGCCCAGGACTGGTGAAGCCTTTGGAGAACCCGTCCCTCGCCTACACTGTT	QMQVKKSGPGLVKPLENPSLAYTV	TCTGGTGGCTCCATCGGGAGTTGTTCTTGCTCC	SGGSIGSCSCS	TGGGGCTGGATCCGCCGACCCCCAGGGAAGTGGCTGGAGTGGATTGGGATG	WGWIRRPPGKWLEWIGM	ATCTGTCATAGTGGGAGCACC	ICHSGST	TATTACAACCCGTCCCTCTCGAGTCGCATTACCATATCCGTCGACACCTCCAAGACGCAGTCCTCCCTGAAGCTGAGCTCTGTGACCGCCTCAGACTCGGCCATCTTTTACTGT	YYNPSLSSRITISVDTSKTQSSLKLSSVTASDSAIFYC	GCGCGGTAT	ARY	TGTGCGCGGTATATGTGGAAATGCCCCGGGTTCGACCCCGGG	CARYMWKCPGFDPG	D2_2	tGgAAATGCCcc	?KC?	28.811144	D7_7	TgcCCCGGGTTCGac	?PGF?	26.811144	ATGTGGAAATGCCCCGGGTTCGACCCCGGGGGCCGGGGAACCCTGGTCGCCGTCTCCTCA	MWKCPGFDPGGRGTLVAVSS	CAGATGCAGGTGAAAAAGTCGGGCCCAGGACTGGTGAAGCCTTTGGAGAACCCGTCCCTCGCCTACACTGTTTCTGGTGGCTCCATCGGGAGTTGT------TCTTGCTCCTGGGGCTGGATCCGCCGACCCCCAGGGAAGTGGCTGGAGTGGATTGGGATGATC---------TGTCATAGTGGGAGCACCTATTACAACCCGTCCCTCTCGAGTCGCATTACCATATCCGTCGACACCTCCAAGACGCAGTCCTCCCTGAAGCTGAGCTCTGTGACCGCCTCAGACTCGGCCATCTTTTACTGTGCGCGGTATATGTGGAAATGCCCCGGGTTCGACCCCGGGGGCCGGGGAACCCTGGTCGCCGTCTCCTCA
96	S96|IGHV3-20*01|IGHD6-6*01|IGHJ4*02|50	V3-20,J4*02 inter-subtype recombinant	J4*02,V3-20 recombinant	0.2253252101	1	0	0	291(284-298)	GAGGTGCAGGTGGCGGAGCCTGGGGGAGGCGTCCTACGGCCTGGGGGGTCCCTGAGACTCTCCTGTGCAGTTTTTTCATTAATCCTTGATGATGATGGCCTGATCTGGGTCCGCCTAGCTCCAGTGAAGGGGCTGGAGTGGGTCTCGGGTATTTCTTGGAAGGGTGGTTTCACAGGATATGCAGACTTTGTGAAGGGCCGCTTCACCATCACCAGAGACATCGCCAAGAATTCCCTGAACCTGGAAATGAATAGTCTGCGAGCCGAAGACACGGCCATATATCACTGTGGCAGGTCAATCCTTTACTTCGACTACTGGGGCCAGGGAACCCGGGTCACCGTGTCCTCA	GAGGTGCAGGTGGCGGAGCCTGGGGGAGGCGTCCTACGGCCTGGGGGGTCCCTGAGACTCTCCTGTGCAGTT	EVQVAEPGGGVLRPGGSLRLSCAV	TTTTCATTAATCCTTGATGATGATGGC	FSLILDDDG	CTGATCTGGGTCCGCCTAGCTCCAGTGAAGGGGCTGGAGTGGGTCTCGGGT	LIWVRLAPVKGLEWVSG	ATTTCTTGGAAGGGTGGTTTCACA	ISWKGGFT	GGATATGCAGACTTTGTGAAGGGCCGCTTCACCATCACCAGAGACATCGCCAAGAATTCCCTGAACCTGGAAATGAATAGTCTGCGAGCCGAAGACACGGCCATATATCACTGT	GYADFVKGRFTITRDIAKNSLNLEMNSLRAEDTAIYHC	CCGAGAGAGTCTCGCATAGCAGGCAGGTCA	PRESRIAGRS	TGTCCGAGAGAGTCTCGCATAGCAGGCAGGTCAATCCTTTACTTCGACTACTGG	CPRESRIAGRSILYFDYW	D3_3	TGTCCGAGAGAGTCTCGCATAGCAGGCAGGTCAATCctTTACTTCGACTACTGG	CPRESRIAGRSI?YFDYW	35.405572	D5_12	TgtCCGAga	?P?	27.811144	ATCCTTTACTTCGACTACTGGGGCCAGGGAACCCGGGTCACCGTGTCCTCA	ILYFDYWGQGTRVTVSS	GAGGTGCAGGTGGCGGAGCCTGGGGGAGGCGTCCTACGGCCTGGGGGGTCCCTGAGACTCTCCTGTGCAGTTTTTTCATTAATCCTTGATGATGAT------------GGCCTGATCTGGGTCCGCCTAGCTCCAGTGAAGGGGCTGGAGTGGGTCTCGGGTATTTCTTGGAAGGGT------GGTTTCACAGGATATGCAGACTTTGTGAAGGGCCGCTTCACCATCACCAGAGACATCGCCAAGAATTCCCTGAACCTGGAAATGAATAGTCTGCGAGCCGAAGACACGGCCATATATCACTGTCCGAGAGAGTCTCGCATAGCAGGCAGGTCAATCCTTTACTTC---------GACTACTGGGGCCAGGGAACCCGGGTCACCGTGTCCTCA
99	S99|IGHV3-7*02|IGHD5-18*01|IGHJ3*02|50	Error: alignment failed
100	S100|IGHV1-3*02|IGHD4-4*01|IGHJ2*01|50	Error: alignment failed
101	S101|IGHV1-58*02|IGHD2-8*02|IGHJ2*01|50	Error: alignment failed
97	S97|IGHV4-38-2*02|IGHD6-6*01|IGHJ5*02|50	V4-38-2,J5*02 inter-subtype recombinant	J5*02,V4-38-2 recombinant	0.3231977833	1	0	0	314(302-326)	CAGGTGCAGTCGCATGCGTCGGGCCCAGAAGTGATGAAGCCTTCGGCGACCCTGTCCCCCCCGTGCCCTGTCTCTGGTTACTCCATTTGCTGTGGTTATTTGTGGGGCTGGATCCGGCAGTCCCCAGAGAAGAGACTGGGGTGGATTGGGAGTATCTGTCACAGTGGGCAAACTTACTACAACCCGTCCCTCAAGAGTCGAGTCACCATCTCACTAGACCTGTCTAAGACTCAGTTCTCCCTGACCCTGAGTTCTGGGACCGCCGCAGCCACGGCCGTCTACTACTCTGCGAGAGCTCCCCACTTCGACGTCGACCCCTGGGGCCAGGTCACCCTGGTCACCGTCTCCTCA	CAGGTGCAGTCGCATGCGTCGGGCCCAGAAGTGATGAAGCCTTCGGCGACCCTGTCCCCCCCGTGCCCTGTC	QVQSHASGPEVMKPSATLSPPCPV	TCTGGTTACTCCATTTGCTGTGGTTATTTG	SGYSICCGYL	TGGGGCTGGATCCGGCAGTCCCCAGAGAAGAGACTGGGGTGGATTGGGAGT	WGWIRQSPEKRLGWIGS	ATCTGTCACAGTGGGCAAACT	ICHSGQT	TACTACAACCCGTCCCTCAAGAGTCGAGTCACCATCTCACTAGACCTGTCTAAGACTCAGTTCTCCCTGACCCTGAGTTCTGGGACCGCCGCAGCCACGGCCGTCTACTACTCT	YYNPSLKSRVTISLDLSKTQFSLTLSSGTAAATAVYYS	GCGAGAGCT	ARA			0	0	0	0	0	0	0	0	CCCCACTTCGACGTCGACCCCTGGGGCCAGGTCACCCTGGTCACCGTCTCCTCA	PHFDVDPWGQVTLVTVSS	CAGGTGCAGTCGCATGCGTCGGGCCCAGAAGTGATGAAGCCTTCGGCGACCCTGTCCCCCCCGTGCCCTGTCTCTGGTTACTCCATTTGCTGT---------GGTTATTTGTGGGGCTGGATCCGGCAGTCCCCAGAGAAGAGACTGGGGTGGATTGGGAGTATC---------TGTCACAGTGGGCAAACTTACTACAACCCGTCCCTCAAGAGTCGAGTCACCATCTCACTAGACCTGTCTAAGACTCAGTTCTCCCTGACCCTGAGTTCTGGGACCGCCGCAGCCACGGCCGTCTACTACTCTGCGAGAGCTCCCCAC------TTCGACGTCGACCCCTGGGGCCAGGTCACCCTGGTCACCGTCTCCTCA
103	S103|IGHV5-51*01|IGHD2-15*01|IGHJ3*02|50	Error: alignment failed
98	S98|IGHV3-66*04|IGHD5-12*01|IGHJ6*01|50	V3-66*01,J6 inter-subtype recombinant	J6,V3-66*01 recombinant	0.5475888935	1	0	0	303(289-317)	GAGGGACAGCTGGTGGAGTCTGGGAGAGACTTGGTCCAGCCTGGGGGGTCTTTGAGACTCTCCTGTGAGGCCTATGGATTGGCCGTCGGTAAACACTACATGAGGTGGGTCCGCCAGGCTCCAGGGCAGGTGCTGAAACGGGTCTCACTTGTTTATAGGGGCGGTAGGACATATTATATAGACTCCGTGAAGGACAGATTCACCATCTCCAGAGACAATTTTAAGAACACGCTGTGTCTTCAAATGAATAGCCTGAGAGTCGAGGAAACGGCCGTCTATTACTGTGCGAGACAGGCCTTCCACTATGACGATTTGGACGCGTGGGGTCAAGGAACCACGGTCACCGTCTCCTCA	GAGGGACAGCTGGTGGAGTCTGGGAGAGACTTGGTCCAGCCTGGGGGGTCTTTGAGACTCTCCTGTGAGGCC	EGQLVESGRDLVQPGGSLRLSCEA	TATGGATTGGCCGTCGGTAAACACTAC	YGLAVGKHY	ATGAGGTGGGTCCGCCAGGCTCCAGGGCAGGTGCTGAAACGGGTCTCACTT	MRWVRQAPGQVLKRVSL	GTTTATAGGGGCGGTAGGACA	VYRGGRT	TATTATATAGACTCCGTGAAGGACAGATTCACCATCTCCAGAGACAATTTTAAGAACACGCTGTGTCTTCAAATGAATAGCCTGAGAGTCGAGGAAACGGCCGTCTATTACTGT	YYIDSVKDRFTISRDNFKNTLCLQMNSLRVEETAVYYC	GCGAGACAG	ARQ	TGTGCGAGACAGGAACACCTAGTGGCCTTCCACTATGACGATTTGGACGCGTGG	CARQEHLVAFHYDDLDAW	D3_9	caCTATGACGATTTGGACGCG	?YDDLDA	28.405572	D1_26	ttCCACTAT	?HY	28.405572	GAACACCTAGTGGCCTTCCACTATGACGATTTGGACGCGTGGGGTCAAGGAACCACGGTCACCGTCTCCTCA	EHLVAFHYDDLDAWGQGTTVTVSS	GAGGGACAGCTGGTGGAGTCTGGGAGAGACTTGGTCCAGCCTGGGGGGTCTTTGAGACTCTCCTGTGAGGCCTATGGATTGGCCGTCGGTAAACAC------------TACATGAGGTGGGTCCGCCAGGCTCCAGGGCAGGTGCTGAAACGGGTCTCACTTGTTTATAGGGGC---------GGTAGGACATATTATATAGACTCCGTGAAGGACAGATTCACCATCTCCAGAGACAATTTTAAGAACACGCTGTGTCTTCAAATGAATAGCCTGAGAGTCGAGGAAACGGCCGTCTATTACTGTGCGAGACAGGAACACCTAGTGGCCTTCCACTATGACGATTTGGACGCGTGGGGTCAAGGAACCACGGTCACCGTCTCCTCA
102	S102|IGHV3-66*02|IGHD2-15*01|IGHJ1*01|50	V3-66,J1*01 inter-subtype recombinant	J1*01,V3-66 recombinant	0.345565045	1	0	0	291(287-295)	GAAGAGCAGCTGGTGGAGTCTGGGGGAGGCTTGGTCCAGCCTGGGGAGTCCCTGAGACTCTCCTGTGCAGCCTCTGGATTCACCGTCAGCAGCACGTACGTGACCTGGGTCCGCCCAGCTCCAGGACAGGGGCTGGAGTGGGTCTCAATTGTTTCCACCGGTGGTTGCACTTACTACACAGATTCCGTGAAGGGCCTCTTCACCGTCTCCAGAGACAACTTCAAGAAAACACTATATTTTCAAATGAGATGCCTGACAGTTGAGGACACGGCTGTGCATTATTGTGCGAACTCGGTTATTTTAGTGGTGGTATTCCAGAATTGGGGCCAGGGCTCCCTGGTCACCGTCTATTCA	GAAGAGCAGCTGGTGGAGTCTGGGGGAGGCTTGGTCCAGCCTGGGGAGTCCCTGAGACTCTCCTGTGCAGCC	EEQLVESGGGLVQPGESLRLSCAA	TCTGGATTCACCGTCAGCAGCACGTACGTG	SGFTVSSTYV	ACCTGGGTCCGCCCAGCTCCAGGACAGGGGCTGGAGTGGGTCTCAATT	TWVRPAPGQGLEWVSI	GTTTCCACCGGTGGTTGCACT	VSTGGCT	TACTACACAGATTCCGTGAAGGGCCTCTTCACCGTCTCCAGAGACAACTTCAAGAAAACACTATATTTTCAAATGAGATGCCTGACAGTTGAGGACACGGCTGTGCATTATTGT	YYTDSVKGLFTVSRDNFKKTLYFQMRCLTVEDTAVHYC	GCGAACTCG	ANS	TGTGCGAACTCGGTTATTTTAGTGGTGGTAGCTACTACTCCGGGACGTTTCCAGAATTGG	CANSVILVVVATTPGRFQNW	D2_15	gTtATTTTAGTGGTGGTAGCTACTACTCCg	?ILVVVATT?	53.34262	D2_15	gtGGTGGTAGCTACTACT	?VVATT	28.405572	GTTATTTTAGTGGTGGTAGCTACTACTCCGGGACGTTTCCAGAATTGGGGCCAGGGCTCCCTGGTCACCGTCTATTCA	VILVVVATTPGRFQNWGQGSLVTVYS	GAAGAGCAGCTGGTGGAGTCTGGGGGAGGCTTGGTCCAGCCTGGGGAGTCCCTGAGACTCTCCTGTGCAGCCTCTGGATTCACCGTCAGCAGCACGTACGTG------------ACCTGGGTCCGCCCAGCTCCAGGACAGGGGCTGGAGTGGGTCTCAATTGTT---------TCCACCGGTGGTTGCACTTACTACACAGATTCCGTGAAGGGCCTCTTCACCGTCTCCAGAGACAACTTCAAGAAAACACTATATTTTCAAATGAGATGCCTGACAGTTGAGGACACGGCTGTGCATTATTGTGCGAACTCGGTTATTTTAGTGGTGGTAGCTACTACTCCGGGACGTTTCCAGAATTGGGGCCAGGGCTCCCTGGTCACCGTCTATTCA
104	S104|IGHV4-30-2*05|IGHD1-7*01|IGHJ6*02|50	V4-30-2*05,J6 inter-subtype recombinant	J6,V4-30-2*05 recombinant	0.6239877453	1	0	0	299(293-305)	CAGCTGCAGCCGCAGGGGTCCGGCTCAGGACTGGTGAGGCCTTCACAGACACCGTCCCTCACCTGCGCTGTCTCCGGTGGCTCCACCAGCAGTGGTGGTTTTTCCCGGACCTGGATCCGGCAGCCACCAGGGAAGGGCCTGGAGTGGATTGGATACATCTGTTATAGTGGGAGCACCCTCTCTAAACCGTCCCTCAAGAGTCGAGTTTCCTTAACAGTAGACACATCCAAGAAGCAGTACTCTCTGAACTTGAGGTCTCTGACTTCCACACACACGGCCTTGTATCACTGTGCCAGAGATTACTACTACTATTGTGGTATAGACGTCTGGGGCCAAGGGAACGCGGCCTCCGTCTCCTCA	CAGCTGCAGCCGCAGGGGTCCGGCTCAGGACTGGTGAGGCCTTCACAGACACCGTCCCTCACCTGCGCTGTC	QLQPQGSGSGLVRPSQTPSLTCAV	TCCGGTGGCTCCACCAGCAGTGGTGGTTTTTCCCGG	SGGSTSSGGFSR	ACCTGGATCCGGCAGCCACCAGGGAAGGGCCTGGAGTGGATTGGATAC	TWIRQPPGKGLEWIGY	ATCTGTTATAGTGGGAGCACC	ICYSGST	CTCTCTAAACCGTCCCTCAAGAGTCGAGTTTCCTTAACAGTAGACACATCCAAGAAGCAGTACTCTCTGAACTTGAGGTCTCTGACTTCCACACACACGGCCTTGTATCACTGT	LSKPSLKSRVSLTVDTSKKQYSLNLRSLTSTHTALYHC	GCCAGAGAT	ARD	TGTGCCAGAGATGGAGTGAGTGTCAACTACTACTACTATTGTGGTATAGACGTCTGG	CARDGVSVNYYYYCGIDVW	D2_21	tAcTATTGTGGTATAGAC	?YCGID	39.405572	D2_2	aaCTACTACTACTAT	?YYYY	35.405572	GGAGTGAGTGTCAACTACTACTACTATTGTGGTATAGACGTCTGGGGCCAAGGGAACGCGGCCTCCGTCTCCTCA	GVSVNYYYYCGIDVWGQGNAASVSS	CAGCTGCAGCCGCAGGGGTCCGGCTCAGGACTGGTGAGGCCTTCACAGACACCGTCCCTCACCTGCGCTGTCTCCGGTGGCTCCACCAGCAGTGGTGGTTTTTCCCGG------ACCTGGATCCGGCAGCCACCAGGGAAGGGCCTGGAGTGGATTGGATACATCTGTTAT---------AGTGGGAGCACCCTCTCTAAACCGTCCCTCAAGAGTCGAGTTTCCTTAACAGTAGACACATCCAAGAAGCAGTACTCTCTGAACTTGAGGTCTCTGACTTCCACACACACGGCCTTGTATCACTGTGCCAGAGATGGAGTGAGTGTCAACTACTACTACTATTGTGGTATAGACGTCTGGGGCCAAGGGAACGCGGCCTCCGTCTCCTCA
107	S107|IGHV1-3*02|IGHD1-7*01|IGHJ1*01|50	Error: alignment failed
105	S105|IGHV3-7*02|IGHD5-12*01|IGHJ3*01|50	V3-7*02,J3 inter-subtype recombinant	J3,V3-7*02 recombinant	0.3758064615	1	0	0	293(289-297)	GAGGTGCAGATGGTGGAATCTGGGGGAGGCTTGGTCCAGCCTGGGGAGTCCCTGAGACCCGCTTGTGCAGCCTCTGGATTCGCCCTTAGTAATAAGTGGATAAGGTGGGTCCGCCAGCCTTCAGGGAAAGGGCTGGGGTGGGTGGACAACAGAAAGAACGAGAGAGGTGAGAACTCCTATGTGGACTCTGGGGAGGGCCGCTTCACCATCTCCAGAGACTCCGCCAAGATGTCACTGGATCTGAAACTTAACAGACTGGGAGCCGACGACACGACTGTCTATTACTGTGCGGCGAACATAGTGACTACAATTACCTTAAATTTCTGGGGCCACGGGTCAATGGTCACCGTCTCTTCA	GAGGTGCAGATGGTGGAATCTGGGGGAGGCTTGGTCCAGCCTGGGGAGTCCCTGAGACCCGCTTGTGCAGCC	EVQMVESGGGLVQPGESLRPACAA	TCTGGATTCGCCCTTAGTAATAAGTGG	SGFALSNKW	ATAAGGTGGGTCCGCCAGCCTTCAGGGAAAGGGCTGGGGTGGGTGGACAAC	IRWVRQPSGKGLGWVDN	AGAAAGAACGAGAGAGGTGAGAAC	RKNERGEN	TCCTATGTGGACTCTGGGGAGGGCCGCTTCACCATCTCCAGAGACTCCGCCAAGATGTCACTGGATCTGAAACTTAACAGACTGGGAGCCGACGACACGACTGTCTATTACTGT	SYVDSGEGRFTISRDSAKMSLDLKLNRLGADDTTVYYC	GCGACTGCGAAC	ATAN	TGTGCGACTGCGAACATAGTGACTACAATTACCTTAAATTTCTGG	CATANIVTTITLNFW	D5_12	aaCATAGTGACTACAATTACc	?IVTTI?	39.34262	D2_21	AacATAGTGACTACAATTACCTta	?IVTTIT?	36.811144	ATAGTGACTACAATTACCTTAAATTTCTGGGGCCACGGGTCAATGGTCACCGTCTCTTCA	IVTTITLNFWGHGSMVTVSS	GAGGTGCAGATGGTGGAATCTGGGGGAGGCTTGGTCCAGCCTGGGGAGTCCCTGAGACCCGCTTGTGCAGCCTCTGGATTCGCCCTTAGTAATAAG------------TGGATAAGGTGGGTCCGCCAGCCTTCAGGGAAAGGGCTGGGGTGGGTGGACAAC------AGAAAGAACGAGAGAGGTGAGAACTCCTATGTGGACTCTGGGGAGGGCCGCTTCACCATCTCCAGAGACTCCGCCAAGATGTCACTGGATCTGAAACTTAACAGACTGGGAGCCGACGACACGACTGTCTATTACTGTGCGACTGCGAACATAGTGACTACAATTACCTTAAATTTCTGGGGCCACGGGTCAATGGTCACCGTCTCTTCA
109	S109|IGHV5-10-1*01|IGHD2-2*02|IGHJ3*01|50	Error: alignment failed
106	S106|IGHV3-33*03|IGHD2-15*01|IGHJ1*01|50	V3-33*03,J1*01 inter-subtype recombinant	J1*01,V3-33*03 recombinant	0.6662949981	1	0	0	298(296-300)	CAGGAACAGCTGGCGGAGTCTGGAGAAGGCGTGGTCCAGCCTCGGAGGTCCCTGAGACCCTCCTATGCAGTGTCTGGATCAACCTTCCCTAGAGATGGCACACACTGGGCCCGCCAGACTCCAGGCAAGGGGCTAGAGTGGGTGGCAGTCATATGGTATGATGGAAGTAATCCATACAACACAGACTCCGTGAAGGGCCGACTCACCGTCCCCAGAGCCAACTCCAAGAACACACTGTGTCTGAAAGTGAATAGCCTGAGAACCGAGGACACGACTGTCTACTACGGTGCGAAAGAAGTGGCAGTAGCTGCTAGTCCGCCGCACTGGGGCCAGGTCTGCCTGGCCCCCGTCTCCTCA	CAGGAACAGCTGGCGGAGTCTGGAGAAGGCGTGGTCCAGCCTCGGAGGTCCCTGAGACCCTCCTATGCAGTG	QEQLAESGEGVVQPRRSLRPSYAV	TCTGGATCAACCTTCCCTAGAGATGGCACA	SGSTFPRDGT	CACTGGGCCCGCCAGACTCCAGGCAAGGGGCTAGAGTGGGTGGCAGTC	HWARQTPGKGLEWVAV	ATATGGTATGATGGAAGTAATCCA	IWYDGSNP	TACAACACAGACTCCGTGAAGGGCCGACTCACCGTCCCCAGAGCCAACTCCAAGAACACACTGTGTCTGAAAGTGAATAGCCTGAGAACCGAGGACACGACTGTCTACTACGGT	YNTDSVKGRLTVPRANSKNTLCLKVNSLRTEDTTVYYG	GCGAAAGAA	AKE	TGTCTGAAAGTGAATAGCCTGAGAACCGAGGACACGACTGTCTACTACGGTGCGAAAGAACGACCGGATATTGTAGTGGCAGTAGCTGCT	CLKVNSLRTEDTTVYYGAKERPDIVVAVAA	D2_15	ccGGATATTGTAGTGGCAGTAGCTGCT	?DIVVAVAA	53.405572	D2_15	gaCACGACTGTCTACTac	?TTVY?	30.811144	CGACCGGATATTGTAGTGGCAGTAGCTGCTAGTCCGCCGCACTGGGGCCAGGTCTGCCTGGCCCCCGTCTCCTCA	RPDIVVAVAASPPHWGQVCLAPVSS	CAGGAACAGCTGGCGGAGTCTGGAGAAGGCGTGGTCCAGCCTCGGAGGTCCCTGAGACCCTCCTATGCAGTGTCTGGATCAACCTTCCCTAGAGATGGCACA------------CACTGGGCCCGCCAGACTCCAGGCAAGGGGCTAGAGTGGGTGGCAGTCATATGGTATGATGGAAGTAATCCA------TACAACACAGACTCCGTGAAGGGCCGACTCACCGTCCCCAGAGCCAACTCCAAGAACACACTGTGTCTGAAAGTGAATAGCCTGAGAACCGAGGACACGACTGTCTACTACGGTGCGAAAGAACGACCGGATATTGTAGTGGCAGTAGCTGCTAGTCCGCCGCACTGGGGCCAGGTCTGCCTGGCCCCCGTCTCCTCA
111	S111|IGHV7-4-1*04|IGHD5-5*01|IGHJ5*01|50	Error: alignment failed
108	S108|IGHV6-1*01|IGHD6-19*01|IGHJ3*02|50	V6-1,J3*02 inter-subtype recombinant	J3*02,V6-1 recombinant	0.3560054297	1	0	0	319(302-336)	CAGGGCCCATTGCAGCAGTCAGGTCCAGGACTGACGAGGACCTCGCAGACCCTCTCACCCTCTTATGCCAACTCCGGGGACGGTGTCTCTAGAGACAGTGCTGCTTGGAATTGGGTCAGGCAGTCCCCATCGGGAGGCCTTGAGTGGCTGGGAAGGACATTCTACAGGTCCAAGACGTCTAATGAATATACAGTGTCTGTGAAACGTCGAATAAACACAATCTCAGACACAACCAAGAATCAGTTATCCCTACAGCTTAACTCTGTGACTCCCGAGGACACGGCTGTCAATTACTGTGCCAGAGAGGGAGATTCCGATGCTGCCCTTAATATCCGGGGCCAAGGGACAATGGTCACCGCCTCCTTA	CAGGGCCCATTGCAGCAGTCAGGTCCAGGACTGACGAGGACCTCGCAGACCCTCTCACCCTCTTATGCCAAC	QGPLQQSGPGLTRTSQTLSPSYAN	TCCGGGGACGGTGTCTCTAGAGACAGTGCTGCT	SGDGVSRDSAA	TGGAATTGGGTCAGGCAGTCCCCATCGGGAGGCCTTGAGTGGCTGGGAAGG	WNWVRQSPSGGLEWLGR	ACATTCTACAGGTCCAAGACGTCTAATGAA	TFYRSKTSNE	TATACAGTGTCTGTGAAACGTCGAATAAACACAATCTCAGACACAACCAAGAATCAGTTATCCCTACAGCTTAACTCTGTGACTCCCGAGGACACGGCTGTCAATTACTGT	YTVSVKRRINTISDTTKNQLSLQLNSVTPEDTAVNYC	GCCAGAGAG	ARE	TGTGCCAGAGAGGGAGATTCCGATGCTGATGCCCTTAATATC	CAREGDSDADALNI	D7_7	tGtGCCAga	?A?	25.811144	D2_15	CttAATATC--	?NI?	22.811144	GGAGATTCCGATGCTGATGCCCTTAATATCCGGGGCCAAGGGACAATGGTCACCGCCTCCTTA	GDSDADALNIRGQGTMVTASL	CAGGGCCCATTGCAGCAGTCAGGTCCAGGACTGACGAGGACCTCGCAGACCCTCTCACCCTCTTATGCCAACTCCGGGGACGGTGTCTCTAGA------GACAGTGCTGCTTGGAATTGGGTCAGGCAGTCCCCATCGGGAGGCCTTGAGTGGCTGGGAAGGACATTCTACAGGTCCAAGACGTCTAATGAATATACAGTG---TCTGTGAAACGTCGAATAAACACAATCTCAGACACAACCAAGAATCAGTTATCCCTACAGCTTAACTCTGTGACTCCCGAGGACACGGCTGTCAATTACTGTGCCAGAGAGGGAGATTCCGATGCTGATGCCCTTAATATCCGGGGCCAAGGGACAATGGTCACCGCCTCCTTA
110	S110|IGHV1-24*01|IGHD4-17*01|IGHJ6*04|50	V1-24*01,J6*03 inter-subtype recombinant	J6*03,V1-24*01 recombinant	0.5158808623	1	0	0	311(310-312)	CAGGCCCAGCTGGTACAGTCTGGGGCTCAAGTGACGAAGCCTGGGCCCTCAGTGAAAGTCTCCTGCAAAGTTTCCGTTTACACCCTCACTGAATTATCCGTGCAATGGGTGCGACAGACTCATGGGAAAGGACTTGAGTGGATTGTAGGTTTTGACTCTGAAGAAAGTGAAACAATCTCCGCCCAGAGGATCCAGGTCAGAGTCACCATGGCCGAAGACACATCTACAGACACAGCCGACATAGAAATGGTCAGCCCGGGATCTAAGGACACGGCCGTGTCTTGCTGTGCTCTTTACTGCTTCTGTAGTAGGGACGTGTGGGGCAAAGGGCCCACGGTCACCGTCTCTTCA	CAGGCCCAGCTGGTACAGTCTGGGGCTCAAGTGACGAAGCCTGGGCCCTCAGTGAAAGTCTCCTGCAAAGTT	QAQLVQSGAQVTKPGPSVKVSCKV	TCCGTTTACACCCTCACTGAATTATCC	SVYTLTELS	GTGCAATGGGTGCGACAGACTCATGGGAAAGGACTTGAGTGGATT	VQWVRQTHGKGLEWI	GTAGGTTTTGACTCTGAAGAAAGTGAAACA	VGFDSEESET	ATCTCCGCCCAGAGGATCCAGGTCAGAGTCACCATGGCCGAAGACACATCTACAGACACAGCCGACATAGAAATGGTCAGCCCGGGATCTAAGGACACGGCCGTGTCTTGCTGT	ISAQRIQVRVTMAEDTSTDTADIEMVSPGSKDTAVSCC	GCT	A	TGTGCTCTTTACTGCTTCTGTAGTAGGGACGTGTGG	CALYCFCSRDVW	D2_15	tAcTGCTTCTGTAGT	?CFCS	26.405572	D2_21	tAcTGCTtc	?C?	29.811144	CTTTACTGCTTCTGTAGTAGGGACGTGTGGGGCAAAGGGCCCACGGTCACCGTCTCTTCA	LYCFCSRDVWGKGPTVTVSS	CAGGCCCAGCTGGTACAGTCTGGGGCTCAAGTGACGAAGCCTGGGCCCTCAGTGAAAGTCTCCTGCAAAGTTTCCGTTTACACCCTCACTGAA------------TTATCCGTGCAATGGGTGCGACAGACTCATGGGAAAGGACTTGAGTGGATT------GTAGGTTTTGACTCTGAAGAAAGTGAAACAATCTCCGCCCAGAGGATCCAGGTCAGAGTCACCATGGCCGAAGACACATCTACAGACACAGCCGACATAGAAATGGTCAGCCCGGGATCTAAGGACACGGCCGTGTCTTGCTGTGCT------CTTTACTGCTTCTGTAGTAGGGACGTGTGGGGCAAAGGGCCCACGGTCACCGTCTCTTCA
112	S112|IGHV3-30-3*03|IGHD6-6*01|IGHJ1*01|50	V3-30*14,J1*01 inter-subtype recombinant	J1*01,V3-30*14 recombinant	0.322710479	1	0	0	298(291-305)	CAGCTTCAGATGGTGGAGTCTGGGGGAGGCCTGGTCCAGCGTGGGAAGTCCCTGAGATGCTCCTGTGCGGCCTCTGGATTCAACTTAAGTGGTTATGCTATGCACTGGGTCCGCCAGACTCCAGGCAAGGGGCTGGAGCGGGTGGCAGTTACCTCTTGTGATGGAAGTAATAGATACTACTCAGACTCCATGAAGGGCCGACTCACCATCTCCAGAGACAATTCCAAGAAAACGCTTTATCTCCAAACGAACAGCCTGCGAGGTCATGACACGGCTGTGTCTTCCTGTGCGAGGGAGGTTGAAGAGTACAAGTCCTTCCAGCACTGGGGCCATGTCACCCGGATTAGCTTCTCCTCA	CAGCTTCAGATGGTGGAGTCTGGGGGAGGCCTGGTCCAGCGTGGGAAGTCCCTGAGATGCTCCTGTGCGGCC	QLQMVESGGGLVQRGKSLRCSCAA	TCTGGATTCAACTTAAGTGGTTATGCT	SGFNLSGYA	ATGCACTGGGTCCGCCAGACTCCAGGCAAGGGGCTGGAGCGGGTGGCA	MHWVRQTPGKGLERVA	GTTACCTCTTGTGATGGAAGTAATAGA	VTSCDGSNR	TACTACTCAGACTCCATGAAGGGCCGACTCACCATCTCCAGAGACAATTCCAAGAAAACGCTTTATCTCCAAACGAACAGCCTGCGAGGTCATGACACGGCTGTGTCTTCCTGT	YYSDSMKGRLTISRDNSKKTLYLQTNSLRGHDTAVSSC	GCGAGGGAG	ARE	TGTGCGAGGGAGGTTGAAGAGTACAGAAGTTCGTCCGCTCTG	CAREVEEYRSSSAL	D6_6	GagTACAGAAGTTCGTCC	?YRSSS	34.405572	D1_1	TacAGAAGTTCG	?RSS	29.405572	GTTGAAGAGTACAGAAGTTCGTCCGCTCTGCCTCGTGCTAAGTCCTTCCAGCACTGGGGCCATGTCACCCGGATTAGCTTCTCCTCA	VEEYRSSSALPRAKSFQHWGHVTRISFSS	CAGCTTCAGATGGTGGAGTCTGGGGGAGGCCTGGTCCAGCGTGGGAAGTCCCTGAGATGCTCCTGTGCGGCCTCTGGATTCAACTTAAGT------------GGTTATGCTATGCACTGGGTCCGCCAGACTCCAGGCAAGGGGCTGGAGCGGGTGGCA------GTTACCTCTTGTGATGGAAGTAATAGATACTACTCAGACTCCATGAAGGGCCGACTCACCATCTCCAGAGACAATTCCAAGAAAACGCTTTATCTCCAAACGAACAGCCTGCGAGGTCATGACACGGCTGTGTCTTCCTGTGCGAGGGAGGTTGAAGAGTACAGAAGTTCGTCCGCTCTGCCTCGTGCTAAGTCCTTCCAGCACTGGGGCCATGTCACCCGGATTAGCTTCTCC…
114	S114|IGHV1-69*06|IGHD1-1*01|IGHJ4*02|50	V1-69*06,J? inter-subtype recombinant	J?,V1-69*06 recombinant	0.292815453	1	0	0	314(313-315)	CAGGTGCAGCTGATGCAGTCTGGGGCTGAGGTGAAAAGGCCTGTGTCCTCGGTGAAGGTCTCCTTTATGGCCTCTGGAGGCACCTTCAGAAAGTATGCCACCAAGAGGGAGCGAAAGGCCCCTGGACGCGGGCTGGAGTGGATGGGAGGAATCCAACCTCTTTTTGGGACGGCTAACTACGCACAGGAGCTCCAGGGCAGAGTCACCATTACCGCGGACAAGTCCACGAGCACAGCCTTGGTGGAAGTGAGCAGCCTGGTGTCTGAGGACACGGCCGTGTATTATTGTGCGCGAGTACAATTGGAGCGTCGGAGCATTGACTTCTGGGGCCGGGGACCCCTGGTCACCGTCTCCTCA	CAGGTGCAGCTGATGCAGTCTGGGGCTGAGGTGAAAAGGCCTGTGTCCTCGGTGAAGGTCTCCTTTATGGCC	QVQLMQSGAEVKRPVSSVKVSFMA	TCTGGAGGCACCTTCAGAAAGTATGCCACCAAGAGGGAG	SGGTFRKYATKRE	CGAAAGGCCCCTGGACGCGGGCTGGAGTGGATGGGAGGA	RKAPGRGLEWMGG	ATCCAACCTCTTTTTGGGACGGCTAAC	IQPLFGTAN	TACGCACAGGAGCTCCAGGGCAGAGTCACCATTACCGCGGACAAGTCCACGAGCACAGCCTTGGTGGAAGTGAGCAGCCTGGTGTCTGAGGACACGGCCGTGTATTATTGT	YAQELQGRVTITADKSTSTALVEVSSLVSEDTAVYYC	GCGCGAGTA	ARV	TGTGCGCGAGTACAATTGGAGCGTCGGAGCCCGTTCATTGACTTCTGG	CARVQLERRSPFIDFW	D1_1	cGaGTACAATTGGAGCGTCgg	?VQLER?	50.811144	D7_7	gtACAATTGGag	?QL?	26.811144	CAATTGGAGCGTCGGAGCCCGTTCATTGACTTCTGGGGCCGGGGACCCCTGGTCACCGTCTCCTCA	QLERRSPFIDFWGRGPLVTVSS	CAGGTGCAGCTGATGCAGTCTGGGGCTGAGGTGAAAAGGCCTGTGTCCTCGGTGAAGGTCTCCTTTATGGCCTCTGGAGGCACCTTCAGAAAGTATGCCACCAAGAGGGAG------------CGAAAGGCCCCTGGACGCGGGCTGGAGTGGATGGGAGGAATCCAACCTCTTTTTGGGACGGCTAAC------TACGCACAGGAGCTCCAGGGCAGAGTCACCATTACCGCGGACAAGTCCACGAGCACAGCCTTGGTGGAAGTGAGCAGCCTGGTGTCTGAGGACACGGCCGTGTATTATTGTGCGCGAGTACAATTGGAGCGTCGGAGCCCGTTCATTGACTTCTGGGGCCGGGGACCCCTGGTCACCGTCTCCTCA
113	S113|IGHV2-26*01|IGHD2-15*01|IGHJ5*02|50	V2-26*01,J5*02 inter-subtype recombinant	J5*02,V2-26*01 recombinant	0.5366045668	1	0	0	317(289-345)	CAGGTCACGTTGAAGGAGTGTGGTCCTGTGCTGGTGAAACCCAGAGAGACGCTCCCACTGACCTGCACCGTCTCTGGTTTCTCACCCAGCAATGCTAGAGTGGGTCTGAGCTGGGTCCGGCAGTCCCCAGGAAGGGCCCGAGAGTGGTTGACACACTTTTTTTCGAATGACGGAAAATCCTGCAGGACATCTCTAAGGAGAGGACTCACGATCTCCAAGGACACCTCCAAAAGCCAGGTGGTCCTTACCATGACCACCAAGGACCCAGTGGACACAGCCACACACTACCGTGAAAATCGGAGACCAGATTTTAGTGGTGGTGACCCCTGGCGCCAGGGAAGGGTGGTCACCGTCTCCTCA	CAGGTCACGTTGAAGGAGTGTGGTCCTGTGCTGGTGAAACCCAGAGAGACGCTCCCACTGACCTGCACCGTC	QVTLKECGPVLVKPRETLPLTCTV	TCTGGTTTCTCACCCAGCAATGCTAGAGTGGGT	SGFSPSNARVG	CTGAGCTGGGTCCGGCAGTCCCCAGGAAGGGCCCGAGAGTGGTTGACACAC	LSWVRQSPGRAREWLTH	TTTTTTTCGAATGACGGAAAA	FFSNDGK	TCCTGCAGGACATCTCTAAGGAGAGGACTCACGATCTCCAAGGACACCTCCAAAAGCCAGGTGGTCCTTACCATGACCACCAAGGACCCAGTGGACACAGCCACACACTACCGT	SCRTSLRRGLTISKDTSKSQVVLTMTTKDPVDTATHYR	GAAAATCGG	ENR	TGCAGGACATCTCTAAGGAGAGGACTCACGATCTCCAAGGACACCTCCAAAAGCCAGGTGGTCCTTACCATGACCACCAAGGACCCAGTGGACACAGCCACACACTACCGTGAAAATCGGAGACCAGATTTTAGTGGTGGTAAATGCTGC	CRTSLRRGLTISKDTSKSQVVLTMTTKDPVDTATHYRENRRPDFSGGKCC	D2_15	-TT-TAGTGGTGGTAAATGC	??VVVN?	37.405572	D3_9	gAcACCTCCAAAAGCCAGGTGGTCCtt	?TSKSQVV?	30.811144	AGACCAGATTTTAGTGGTGGTAAATGCTGCGTAAGGTGCGACCCCTGGCGCCAGGGAAGGGTGGTCACCGTCTCCTCA	RPDFSGGKCCVRCDPWRQGRVVTVSS	CAGGTCACGTTGAAGGAGTGTGGTCCTGTGCTGGTGAAACCCAGAGAGACGCTCCCACTGACCTGCACCGTCTCTGGTTTC------TCACCCAGCAATGCTAGAGTGGGTCTGAGCTGGGTCCGGCAGTCCCCAGGAAGGGCCCGAGAGTGGTTGACACACTTTTTT---------TCGAATGACGGAAAATCCTGCAGGACATCTCTAAGGAGAGGACTCACGATCTCCAAGGACACCTCCAAAAGCCAGGTGGTCCTTACCATGACCACCAAGGACCCAGTGGACACAGCCACACACTACCGTGAAAATCGGAGACCAGATTTTAGTGGTGGTAAATGCTGCGTAAGGTGCGACCCCTGGCGCCAGGGAAGGGTGGTCACCGTCTCCTCA
115	S115|IGHV3-30-3*03|IGHD6-25*01|IGHJ2*01|50	V3-30*09,J2*01 inter-subtype recombinant	J2*01,V3-30*09 recombinant	0.2392147876	1	0	0	314(310-318)	CAGGTGCAGTTGGTGGAGTCTGGGGGAGGCGTGGTCCAGTCTGGAATGTCCCTGACACTCTGCTGTGCAGCTTGTGGATTCACCTTCGATAGCTTTCCTATACACTGGGTCCACCAGCGTCCAGACACGGGGCTGGGCTGGGTGGCAGTTAAGTCATCTGATGGAAGTCATCACTATTGCGCAGACTCCGTGAAGGGCCGATTCTCCATCGCCAGAGACAGTTCCAAGAACACTCTGTATCTGAAAATGAGAAGTCAGAGAGATGAGGAAACGGCTGTATATTTCCTTGCGAGAGACGTGGCTACGCGCATGTACTTCGAACTCTGGGGCCGTGGCACCATGGCCACTGTCTCCTCA	CAGGTGCAGTTGGTGGAGTCTGGGGGAGGCGTGGTCCAGTCTGGAATGTCCCTGACACTCTGCTGTGCAGCT	QVQLVESGGGVVQSGMSLTLCCAA	TGTGGATTCACCTTCGATAGCTTTCCT	CGFTFDSFP	ATACACTGGGTCCACCAGCGTCCAGACACGGGGCTGGGCTGGGTGGCA	IHWVHQRPDTGLGWVA	GTTAAGTCATCTGATGGAAGTCATCAC	VKSSDGSHH	TATTGCGCAGACTCCGTGAAGGGCCGATTCTCCATCGCCAGAGACAGTTCCAAGAACACTCTGTATCTGAAAATGAGAAGTCAGAGAGATGAGGAAACGGCTGTATATTTCCTT	YCADSVKGRFSIARDSSKNTLYLKMRSQRDEETAVYFL	GCGAGAAGAGGCGCGGGTATAGAC	ARRGAGID	TGCGCAGACTCCGTGAAGGGCCGATTCTCCATCGCCAGAGACAGTTCCAAGAACACTCTGTATCTGAAAATGAGAAGTCAGAGAGATGAGGAAACGGCTGTATATTTCCTTGCGAGAAGAGGCGCGGGTATAGACGTGGCTACGCGCATGTACTTCGAACTCTGG	CADSVKGRFSIARDSSKNTLYLKMRSQRDEETAVYFLARRGAGIDVATRMYFELW	D3_3	TGCGCAGACTCCGTGAAGGGCCGATTCTCCATCGCCAGAGACAGTTCCAAGAACACTCTGTATCTGAAAATGAGAAGTCAGAGAGATGAGGAAACGGCTGTATATTTCCTTGCGAGAAGAGGCGCGGGTATAGACGTGGCTACGCGCatGTACTTCGAACTCTGG	CADSVKGRFSIARDSSKNTLYLKMRSQRDEETAVYFLARRGAGIDVATR?YFELW	30.405572	D6_13	AgaGGCGCGGGTATA	?GAGI	30.405572	GTGGCTACGCGCATGTACTTCGAACTCTGGGGCCGTGGCACCATGGCCACTGTCTCCTCA	VATRMYFELWGRGTMATVSS	CAGGTGCAGTTGGTGGAGTCTGGGGGAGGCGTGGTCCAGTCTGGAATGTCCCTGACACTCTGCTGTGCAGCTTGTGGATTCACCTTCGATAGC------------TTTCCTATACACTGGGTCCACCAGCGTCCAGACACGGGGCTGGGCTGGGTGGCA------GTTAAGTCATCTGATGGAAGTCATCACTATTGCGCAGACTCCGTGAAGGGCCGATTCTCCATCGCCAGAGACAGTTCCAAGAACACTCTGTATCTGAAAATGAGAAGTCAGAGAGATGAGGAAACGGCTGTATATTTCCTTGCGAGAAGAGGCGCGGGTATAGACGTGGCTACGCGCATGTACTTCGAACTCTGGGGCCGTGGCACCATGGCCACTGTCTCCTCA
116	S116|IGHV4-30-4*02|IGHD6-25*01|IGHJ1*01|50	V4-30-4*02,J1*01 inter-subtype recombinant	J1*01,V4-30-4*02 recombinant	0.9984422581	1	0	0	308(307-309)	CACGTGCACCTGCAGGAGTCGGGCCCAGGACTGGTGAAGCCTTGGGACACCCTGTGCCCTTTGTGGTGTGTCTCTGGTGGCTCCATCAGAGGTGGGAGTGAGTTCTGGAGTCGGATCAGCCGGCCCCCAGGGAAGGGCCTGGAGTGCATTGACTACATCTATTGCAGTGAGAACCCCTACTACAACCCGTCCCTTAAGAGTCGGATTACCATTTCACTAATTACGCCCAAGAATCAGTTCTCCCTGAGGCTGAGTTCTGTGACTGCGGATGACACGGCCGTGTCTTGGTGTGCCAGTTGCTACTTCCAGCACTGGGGCCAGGTCACCCTGGTCACCCTCTCCTCA	CACGTGCACCTGCAGGAGTCGGGCCCAGGACTGGTGAAGCCTTGGGACACCCTGTGCCCTTTGTGGTGTGTC	HVHLQESGPGLVKPWDTLCPLWCV	TCTGGTGGCTCCATCAGAGGTGGGAGTGAGTTC	SGGSIRGGSEF	TGGAGTCGGATCAGCCGGCCCCCAGGGAAGGGCCTGGAGTGCATTGACTAC	WSRISRPPGKGLECIDY	ATCTATTGCAGTGAGAACCCC	IYCSENP	TACTACAACCCGTCCCTTAAGAGTCGGATTACCATTTCACTAATTACGCCCAAGAATCAGTTCTCCCTGAGGCTGAGTTCTGTGACTGCGGATGACACGGCCGTGTCTTGGTGT	YYNPSLKSRITISLITPKNQFSLRLSSVTADDTAVSWC	GCCAGTTGC	ASC	TGTGCCAGTTGCTACTTCCAGCACTGGGGCCAGGTCACCCTG	CASCYFQHWGQVTL	D2_15	-TG-TGCCAGTTGCTAC	??PVA?	41.405572	D6_6	tGtGCCAGTTGCTACTTCCag	?ASCYF?	39.811144	TACTTCCAGCACTGGGGCCAGGTCACCCTGGTCACCCTCTCCTCA	YFQHWGQVTLVTLSS	CACGTGCACCTGCAGGAGTCGGGCCCAGGACTGGTGAAGCCTTGGGACACCCTGTGCCCTTTGTGGTGTGTCTCTGGTGGCTCCATC------AGAGGTGGGAGTGAGTTCTGGAGTCGGATCAGCCGGCCCCCAGGGAAGGGCCTGGAGTGCATTGACTACATCTATTGC---------AGTGAGAACCCCTACTACAACCCGTCCCTTAAGAGTCGGATTACCATTTCACTAATTACGCCCAAGAATCAGTTCTCCCTGAGGCTGAGTTCTGTGACTGCGGATGACACGGCCGTGTCTTGGTGTGCCAGTTGCTACTTC---------------CAGCACTGGGGCCAGGTCACCCTGGTCACCCTCTCCTCA
119	S119|IGHV3-13*05|IGHD1-7*01|IGHJ1*01|50	Error: alignment failed
120	S120|IGHV1-8*02|IGHD3-3*01|IGHJ4*01|50	Error: alignment failed
117	S117|IGHV4-30-2*04|IGHD1-26*01|IGHJ3*02|50	V4,J3 inter-subtype recombinant	J3,V4 recombinant	0.1838683524	1	0	0	242(237-247)	TCTGGAGCCTCCATCACCAGTGGTGGTTCCCTCTGGAGTTGGATCCGGCAGCCACAAGGGAAGGGCCTGAAGAGGATTGACTACTTCTCTCAGAGTTGGAACACCCACTACAACCCGTCCCTCAAGACTCGTGTCGCCGTCCCCATCCACACGCCCAAGAAACAGTTCTCCCTGAAGATGGACTCTGAGACCGCCGCAGACCCGGTCGTGAACTGCTGTGCCACAGGGGGGGGTGCTTTTGATTTTTGGGGTCAAGGGACAACGGTCACTGTCACCTCA			TCTGGAGCCTCCATCACCAGTGGTGGTTCCCTC	SGASITSGGSL	TGGAGTTGGATCCGGCAGCCACAAGGGAAGGGCCTGAAGAGG	WSWIRQPQGKGLKR	ATTGACTACTTCTCTCAGAGTTGGAACACC	IDYFSQSWNT	CACTACAACCCGTCCCTCAAGACTCGTGTCGCCGTCCCCATCCACACGCCCAAGAAACAGTTCTCCCTGAAGATGGACTCTGAGACCGCCGCAGACCCGGTCGTGAACTGCTGT	HYNPSLKTRVAVPIHTPKKQFSLKMDSETAADPVVNCC	GCC	A	TGTGCCACAGGGGGGGGTGCTTTTGATTTTTGG	CATGGGAFDFW	D3_3	gcTTTTGATTTTTGG	?FDFW	36.405572	D2_2	TgtGCCACAGGGGGGGGTGCTTtt	?ATGGGA?	26.811144	ACAGGGGGGGGTGCTTTTGATTTTTGGGGTCAAGGGACAACGGTCACTGTCACCTCA	TGGGAFDFWGQGTTVTVTS	------------------------------------------------------------------------TCTGGAGCCTCCATCACCAGTGGT------GGTTCCCTCTGGAGTTGGATCCGGCAGCCACAAGGGAAGGGCCTGAAG---------AGGATTGACTACTTCTCTCAGAGTTGGAACACCCACTACAACCCGTCCCTCAAGACTCGTGTCGCCGTCCCCATCCACACGCCCAAGAAACAGTTCTCCCTGAAGATGGACTCTGAGACCGCCGCAGACCCGGTCGTGAACTGCTGTGCC---------ACAGGGGGGGGTGCTTTTGATTTTTGGGGTCAAGGGACAACGGTCACTGTCACCTCA
118	S118|IGHV3-53*02|IGHD5-18*01|IGHJ4*03|50	V3-53*02,J4*03 inter-subtype recombinant	J4*03,V3-53*02 recombinant	0.7466793825	1	0	0	304(284-324)	GAGGTGCAGTTGGTGGAGACTGGAGGAGACTTGATCCGGCCGGGGGGGGTTCTAAGACTCTCCTGTGCAGCCTCTGGATTCACCGTCAATACCAACTACATGGGCTGGGTCCGCCAGGCTCCAGGGAAGGGGCTAGACTGGGTCTCACTCAATTCTAGTGGTGGCAGAACATATTACACAGACTCCGTGAAGGGCCGATGCATCATGTCCAGAGACAATTCCAAGAGCACCCTGTATCCTCACATGTACAGCCTCAGAGTCGAGGACACGGCCGTCTGTTCTTGTGCGCGAGACCCCAGGCGCTTTGCCTACTGGGGCCAAGGGACCCTGGTCCCCGTCTCCTTA	GAGGTGCAGTTGGTGGAGACTGGAGGAGACTTGATCCGGCCGGGGGGGGTTCTAAGACTCTCCTGTGCAGCC	EVQLVETGGDLIRPGGVLRLSCAA	TCTGGATTCACCGTCAATACCAACTACATGGGC	SGFTVNTNYMG	TGGGTCCGCCAGGCTCCAGGGAAGGGGCTAGACTGGGTCTCA	WVRQAPGKGLDWVS	CTCAATTCTAGTGGTGGCAGAACA	LNSSGGRT	TATTACACAGACTCCGTGAAGGGCCGATGCATCATGTCCAGAGACAATTCCAAGAGCACCCTGTATCCTCACATGTACAGCCTCAGAGTCGAGGACACGGCCGTCTGTTCTTGT	YYTDSVKGRCIMSRDNSKSTLYPHMYSLRVEDTAVCSC	GCGCGAGTGAGGAGAGATCGGCAGCCAGGGTCTGAC	ARVRRDRQPGSD	TGTGCGCGAGTGAGGAGAGATCGGCAGCCAGGGTCTGACCCCAGGCGCTTTGCCTACTGG	CARVRRDRQPGSDPRRFAYW	D3_3	AggCGCTTTGCCTACTGG	?RFAYW	29.405572	D3_16	gaCCCCAGGCGC	?PRR	26.405572	CCCAGGCGCTTTGCCTACTGGGGCCAAGGGACCCTGGTCCCCGTCTCCTTA	PRRFAYWGQGTLVPVSL	GAGGTGCAGTTGGTGGAGACTGGAGGAGACTTGATCCGGCCGGGGGGGGTTCTAAGACTCTCCTGTGCAGCCTCTGGATTCACCGTCAATACCAACTACATGGGC------------TGGGTCCGCCAGGCTCCAGGGAAGGGGCTAGACTGGGTCTCA---------CTCAATTCTAGTGGTGGCAGAACATATTACACAGACTCCGTGAAGGGCCGATGCATCATGTCCAGAGACAATTCCAAGAGCACCCTGTATCCTCACATGTACAGCCTCAGAGTCGAGGACACGGCCGTCTGTTCTTGTGCGCGAGTGAGGAGAGATCGGCAGCCAGGGTCTGACCCCAGGCGCTTTGCC---------TACTGGGGCCAAGGGACCCTGGTCCCCGTCTCC…
121	S121|IGHV3-NL1*01|IGHD1-1*01|IGHJ5*02|50	V3-NL1*01,J5*02 inter-subtype recombinant	J5*02,V3-NL1*01 recombinant	0.6143077491	1	0	0	281(276-286)	CAAATGCGGCTGGCGGCGTCTGGGGGAGGCGTGGCCCAGCCTGGGGGGTCCCTGAGACTCTCCTGTGCAACGCCGGGAATTCCCTGCACTAGTAATGGCATGCACTGGGTGCGCCAGACTCCAGGCAAGGGGCTGGATTGGGTGTCAGTTATTTATAGCTGTGCTTATAGGACATATTGTGCAGACTCCGCGAAGGGCCGATTCACCATTTCCAGAGACAATTCCAAGAACGCGCTGGATCTGCCAGTGAATGGCCTGGGACCTGAGGACACGACTGTGATTTTCTCGGCGATGCCCGTAACTGGAGTGCACTGGTTCGACTCCTGGGGCCAGGGAACCCTGGTGACCGTCTCCTCA	CAAATGCGGCTGGCGGCGTCTGGGGGAGGCGTGGCCCAGCCTGGGGGGTCCCTGAGACTCTCCTGTGCAACG	QMRLAASGGGVAQPGGSLRLSCAT	CCGGGAATTCCCTGCACTAGTAATGGC	PGIPCTSNG	ATGCACTGGGTGCGCCAGACTCCAGGCAAGGGGCTGGATTGGGTGTCAGTT	MHWVRQTPGKGLDWVSV	ATTTATAGCTGTGCTTATAGGACA	IYSCAYRT	TATTGTGCAGACTCCGCGAAGGGCCGATTCACCATTTCCAGAGACAATTCCAAGAACGCGCTGGATCTGCCAGTGAATGGCCTGGGACCTGAGGACACGACTGTGATTTTCTCG	YCADSAKGRFTISRDNSKNALDLPVNGLGPEDTTVIFS	GCGATGCCC	AMP	TGTGCAGACTCCGCGAAGGGCCGATTCACCATTTCCAGAGACAATTCCAAGAACGCGCTGGATCTGCCAGTGAATGGCCTGGGACCTGAGGACACGACTGTGATTTTCTCGGCGATGCCCGTAACTGGAGTGAATCACTGGTTCGACTCCTGG	CADSAKGRFTISRDNSKNALDLPVNGLGPEDTTVIFSAMPVTGVNHWFDSW	D2_2	GagGACACGACTGTGATTTTCTCGGCGATGCCc	?DTTVIFSAM?	37.34262	D4_17	ccCGTAACTGGAGTGAat	?VTGV?	33.811144	GTAACTGGAGTGAATCACTGGTTCGACTCCTGGGGCCAGGGAACCCTGGTGACCGTCTCCTCA	VTGVNHWFDSWGQGTLVTVSS	CAAATGCGGCTGGCGGCGTCTGGGGGAGGCGTGGCCCAGCCTGGGGGGTCCCTGAGACTCTCCTGTGCAACGCCGGGAATTCCCTGCACTAGTAAT------------GGCATGCACTGGGTGCGCCAGACTCCAGGCAAGGGGCTGGATTGGGTGTCAGTTATTTAT------AGCTGTGCTTATAGGACATATTGTGCAGACTCCGCGAAGGGCCGATTCACCATTTCCAGAGACAATTCCAAGAACGCGCTGGATCTGCCAGTGAATGGCCTGGGACCTGAGGACACGACTGTGATTTTCTCGGCGATGCCCGTAACTGGAGTGAATCACTGGTTCGACTCCTGGGGCCAGGGAACCCTGGTGACCGTCTCCTCA
124	S124|IGHV5-51*02|IGHD2-21*01|IGHJ6*04|50	Error: alignment failed
122	S122|IGHV3-11*03|IGHD3-3*02|IGHJ3*02|50	V3-11,J3*02 inter-subtype recombinant	J3*02,V3-11 recombinant	0.4561472836	1	0	0	310(308-312)	CAGGCGCAAGTGTTGGAGCCTGGGGGAGCCTGGGTCAAGCCTGGAGGGTCCCTAAGACCCTCCCGTGCAGACCCTGGCTGCACCTTCAATGAGTACCACATGACCTGGATCCGCCAGTCTCTAGGGAAGGGGCTGGACTGGGTTTCACACATGAATACTACTAGAAGTTACACAAAAGACACAGACTCTGTGAAGGGCCTTTTCACCATCCCCAGAGACAACCCCAAGAATTCCGTGTCTTTGAAAATGAACAGCCTGGAAGCCGTGGACACGGCCGTCTATTATTGTGCGAGGCCCCATTTTTGGTATCTCGCTCTTGATATCTGGGGCCACCGGACATTGGTCAGCGTCTCTTCA	CAGGCGCAAGTGTTGGAGCCTGGGGGAGCCTGGGTCAAGCCTGGAGGGTCCCTAAGACCCTCCCGTGCAGAC	QAQVLEPGGAWVKPGGSLRPSRAD	CCTGGCTGCACCTTCAATGAGTACCAC	PGCTFNEYH	ATGACCTGGATCCGCCAGTCTCTAGGGAAGGGGCTGGACTGGGTTTCACAC	MTWIRQSLGKGLDWVSH	ATGAATACTACTAGAAGTTACACA	MNTTRSYT	AAAGACACAGACTCTGTGAAGGGCCTTTTCACCATCCCCAGAGACAACCCCAAGAATTCCGTGTCTTTGAAAATGAACAGCCTGGAAGCCGTGGACACGGCCGTCTATTATTGT	KDTDSVKGLFTIPRDNPKNSVSLKMNSLEAVDTAVYYC	GCGAGGCCC	ARP	TGTGCGAGGCCCCATTTTTGGAGTGGTTATCTCGCTCTTGAT	CARPHFWSGYLALD	D3_3	-C-ATTTTTGGAGTGGTTAT	?IFGVV?	53.405572	D1_14	-TGG-AGTGGTTAT	??VV?	34.405572	CATTTTTGGAGTGGTTATCTCGCTCTTGATATCTGGGGCCACCGGACATTGGTCAGCGTCTCTTCA	HFWSGYLALDIWGHRTLVSVSS	CAGGCGCAAGTGTTGGAGCCTGGGGGAGCCTGGGTCAAGCCTGGAGGGTCCCTAAGACCCTCCCGTGCAGACCCTGGCTGCACCTTC------------AATGAGTACCACATGACCTGGATCCGCCAGTCTCTAGGGAAGGGGCTGGACTGGGTTTCACACATG------AATACTACTAGAAGTTACACAAAAGACACAGACTCTGTGAAGGGCCTTTTCACCATCCCCAGAGACAACCCCAAGAATTCCGTGTCTTTGAAAATGAACAGCCTGGAAGCCGTGGACACGGCCGTCTATTATTGTGCGAGGCCCCATTTTTGGAGTGGTTATCTCGCTCTTGATATCTGGGGCCACCGGACATTGGTCAGCGTCTCTTCA
126	S126|IGHV3-74*03|IGHD4-17*01|IGHJ2*01|50	Error: alignment failed
123	S123|IGHV2-26*01|IGHD6-25*01|IGHJ2*01|50	V2-26*01,J2*01 inter-subtype recombinant	J2*01,V2-26*01 recombinant	0.9780951028	1	0	0	287(264-310)	CAAATCACCGTGAAGGAGTCTGCTCCTGTGCTGGTGAAATCGACAGAGAACCTCACGCTGGCCTGGACCGTCTGTGGATTCCCACTCTCCAACGCTAGAGTGGGTGTGAGGAGGGTCCGTCAGACCCCAGGGAAGGCCCTGAAGTGGCTTCCACACATTTGCCCGAATGACGAACAGTCCTACAGAACGTCTCCGAAGAGTCGACTCACAATCTCCAAGGACACCTCCACCAGCCAGCTGGTCCTTACCATGACCAACATAGACCCTGTGGACACAGCCACATATCATTATGCTAGAGCGGCCACATATTTCGATCTCTGGGGCCGTGGAACCCTGGTAACTGTCTCCTCA	CAAATCACCGTGAAGGAGTCTGCTCCTGTGCTGGTGAAATCGACAGAGAACCTCACGCTGGCCTGGACCGTC	QITVKESAPVLVKSTENLTLAWTV	TGTGGATTCCCACTCTCCAACGCTAGAGTGGGTGTG	CGFPLSNARVGV	AGGAGGGTCCGTCAGACCCCAGGGAAGGCCCTGAAGTGGCTTCCACAC	RRVRQTPGKALKWLPH	ATTTGCCCGAATGACGAACAG	ICPNDEQ	TCCTACAGAACGTCTCCGAAGAGTCGACTCACAATCTCCAAGGACACCTCCACCAGCCAGCTGGTCCTTACCATGACCAACATAGACCCTGTGGACACAGCCACATATCATTAT	SYRTSPKSRLTISKDTSTSQLVLTMTNIDPVDTATYHY	GCTCGGATACGAGTAAGAGCG	ARIRVRA			0	0	0	0	0	0	0	0	GCCACATATTTCGATCTCTGGGGCCGTGGAACCCTGGTAACTGTCTCCTCA	ATYFDLWGRGTLVTVSS	CAAATCACCGTGAAGGAGTCTGCTCCTGTGCTGGTGAAATCGACAGAGAACCTCACGCTGGCCTGGACCGTCTGTGGATTCCCACTCTCCAACGCTAGAGTGGGTGTG------AGGAGGGTCCGTCAGACCCCAGGGAAGGCCCTGAAGTGGCTTCCACACATT---------TGCCCGAATGACGAACAGTCCTACAGAACGTCTCCGAAGAGTCGACTCACAATCTCCAAGGACACCTCCACCAGCCAGCTGGTCCTTACCATGACCAACATAGACCCTGTGGACACAGCCACATATCATTATGCTCGGATACGAGTAAGAGCGGCCACATATTTC---------GATCTCTGGGGCCGTGGAACCCTGGTAACTGTCTCCTCA
125	S125|IGHV3-49*03|IGHD1-20*01|IGHJ2*01|50	V3-49,J2*01 inter-subtype recombinant	J2*01,V3-49 recombinant	0.3424683539	1	0	0	317(315-319)	GAGTTGCAGCTGGTGGCGTCTGGGGGAGGCTTGGAACAGCCAGGGCGGTCCCTGAGACTCTCCTTGACGGATTCCAGACTCACCTCTGGTACTTCTGCTATCAGCTGGTTCCGCCCGACTCCAGGGAACGGGCTGGACTGGGTTGGTTTCATCAGAATCCAAGTTCATGGTGGCACAACAGAATGCGCCGCGTCTGTGAAAGGCAGATTCACCGTCTCAAGAGATGATGCCAAAAACTTTGACTATGTGCAAATGAACAGGGTGAATAACGGGGCCACAGCCACGTTTTTCTGTTCAAGAGATTGGAACGCCCCGTACCTCGATCAATGGGGCCGTGGCACCCTGGTCACTGGCTCCTCA	GAGTTGCAGCTGGTGGCGTCTGGGGGAGGCTTGGAACAGCCAGGGCGGTCCCTGAGACTCTCCTTGACGGAT	ELQLVASGGGLEQPGRSLRLSLTD	TCCAGACTCACCTCTGGTACTTCTGCT	SRLTSGTSA	ATCAGCTGGTTCCGCCCGACTCCAGGGAACGGGCTGGACTGGGTTGGTTTC	ISWFRPTPGNGLDWVGF	ATCAGAATCCAAGTTCATGGTGGCACAACA	IRIQVHGGTT	GAATGCGCCGCGTCTGTGAAAGGCAGATTCACCGTCTCAAGAGATGATGCCAAAAACTTTGACTATGTGCAAATGAACAGGGTGAATAACGGGGCCACAGCCACGTTTTTCTGT	ECAASVKGRFTVSRDDAKNFDYVQMNRVNNGATATFFC	TCAAGAGAT	SRD	TGTTCAAGAGATTGGAACGCCCCGTACCTCGATCAATGG	CSRDWNAPYLDQW	D3_3	gaTTGGAACGCCCCGTAC	?WNAPY	29.405572	D3_10	TggAACGCCCCG	?NAP	30.405572	TGGAACGCCCCGTACCTCGATCAATGGGGCCGTGGCACCCTGGTCACTGGCTCCTCA	WNAPYLDQWGRGTLVTGSS	GAGTTGCAGCTGGTGGCGTCTGGGGGAGGCTTGGAACAGCCAGGGCGGTCCCTGAGACTCTCCTTGACGGATTCCAGACTCACCTCTGGTACTTCT------------GCTATCAGCTGGTTCCGCCCGACTCCAGGGAACGGGCTGGACTGGGTTGGTTTCATCAGAATCCAAGTTCATGGTGGCACAACAGAATGCGCCGCGTCTGTGAAAGGCAGATTCACCGTCTCAAGAGATGATGCCAAAAACTTTGACTATGTGCAAATGAACAGGGTGAATAACGGGGCCACAGCCACGTTTTTCTGTTCAAGAGATTGGAACGCCCCGTAC---CTCGATCAATGGGGCCGTGGCACCCTGGTCACTGGCTCCTCA
127	S127|IGHV2-26*01|IGHD3-16*01|IGHJ5*01|50	V2-26*01,J5 inter-subtype recombinant	J5,V2-26*01 recombinant	0.5358951562	1	0	0	320(319-321)	CAGCTCACGTTGAAGGAGTCTGGTCCTGTGCTGGTGAAACCCCCCGAGACCCTCATGCTGACCTGCACCGTCTCTGGGTTCACACTCGACAATGCTAGAAGGGCTGTGAGCTGGATCCGTCAGTCACTAGGGAAGGCCCTGGATTGGCTTTTGCACATGTTCTCCAATGACGAAACTTCCTGCAGAACATCTCTGAAGAGAAGACCCACCATTTCCAAAGACACCTCCAAAAGCCAGATGGTCCTCACCAGGACCAACCTGGACCCTGTGGACACAGGCACATGTTACTGCGCCCGGTGTCACTTCTATGTTGTTCGTTCGACTCCTGGGGCCACGGAATCCGGGTCACCGTCTCCTCA	CAGCTCACGTTGAAGGAGTCTGGTCCTGTGCTGGTGAAACCCCCCGAGACCCTCATGCTGACCTGCACCGTC	QLTLKESGPVLVKPPETLMLTCTV	TCTGGGTTCACACTCGACAATGCTAGAAGGGCTGTG	SGFTLDNARRAV	AGCTGGATCCGTCAGTCACTAGGGAAGGCCCTGGATTGGCTTTTGCAC	SWIRQSLGKALDWLLH	ATGTTCTCCAATGACGAAACT	MFSNDET	TCCTGCAGAACATCTCTGAAGAGAAGACCCACCATTTCCAAAGACACCTCCAAAAGCCAGATGGTCCTCACCAGGACCAACCTGGACCCTGTGGACACAGGCACATGTTACTGC	SCRTSLKRRPTISKDTSKSQMVLTRTNLDPVDTGTCYC	GCCCGGTGT	ARC	TGCGCCCGGTGTCACTTCGTCTGGGGGTGGTATGTTGTTNCGTTCGACTCCTGG	CARCHFVWGWYVV?FDSW	D3_16	caCTTCGTCTGGGGGTGGTAT	?FVWGWY	38.405572	D2_15	gAcTCCTgg	?S?	29.811144	CACTTCGTCTGGGGGTGGTATGTTGTTNCGTTCGACTCCTGGGGCCACGGAATCCGGGTCACCGTCTCCTCA	HFVWGWYVV?FDSWGHGIRVTVSS	CAGCTCACGTTGAAGGAGTCTGGTCCTGTGCTGGTGAAACCCCCCGAGACCCTCATGCTGACCTGCACCGTCTCTGGGTTCACACTCGACAATGCTAGAAGGGCTGTG------AGCTGGATCCGTCAGTCACTAGGGAAGGCCCTGGATTGGCTTTTGCACATGTTC---------TCCAATGACGAAACTTCCTGCAGAACATCTCTGAAGAGAAGACCCACCATTTCCAAAGACACCTCCAAAAGCCAGATGGTCCTCACCAGGACCAACCTGGACCCTGTGGACACAGGCACATGTTACTGCGCCCGGTGTCACTTCGTCTGGGGGTGGTATGTTGTTNCGTTCGACTCCTGGGGCCACGGAATCCGGGTCACCGTCTCCTCA
128	S128|IGHV6-1*02|IGHD6-25*01|IGHJ6*01|50	V6-1,J6 inter-subtype recombinant	J6,V6-1 recombinant	0.511732088	1	0	0	316(288-344)	CAGGTGCAGCTGCAGCACTCAGGTCCGGGACTGTTGAAGTCCTCGCAGACCCTTTCTCTCCCCTGTGCCATCTCCGGGGTCATTGTCTCTAGCAACAATGCTGGTAGGAATTGGATCAGGCAGGCCCCATCGAGAGGCCTTGAGTGCCTGGGAAGGACCTACTACGAGTCCCAGTGGTATAATTATTGTGCTGTCTCTCTGCACAGCCGAATAACCATCAAGCCGGACACACCCAAGAACCAGTTCTCCCTGCAGCTGAACTCTCTGACTCCCGAGGTCACGGCTGTGTCTTCCTGTTCGCAGCTTTTGGCTAGCTGCTACGGCATGGCCGTCTGGGGTCAAGTGAGCACAGTCACCGTCTCCTCA	CAGGTGCAGCTGCAGCACTCAGGTCCGGGACTGTTGAAGTCCTCGCAGACCCTTTCTCTCCCCTGTGCCATC	QVQLQHSGPGLLKSSQTLSLPCAI	TCCGGGGTCATTGTCTCTAGCAACAATGCTGGT	SGVIVSSNNAG	AGGAATTGGATCAGGCAGGCCCCATCGAGAGGCCTTGAGTGCCTGGGAAGG	RNWIRQAPSRGLECLGR	ACCTACTACGAGTCCCAGTGGTATAAT	TYYESQWYN	TATTGTGCTGTCTCTCTGCACAGCCGAATAACCATCAAGCCGGACACACCCAAGAACCAGTTCTCCCTGCAGCTGAACTCTCTGACTCCCGAGGTCACGGCTGTGTCTTCCTGT	YCAVSLHSRITIKPDTPKNQFSLQLNSLTPEVTAVSSC	GAAGGGTATATCTCGCAGCTT	EGYISQL	TGTGAAGGGTATATCTCGCAGCTTTTGGCTAGCTGCTACGGCATGGCCGTCTGG	CEGYISQLLASCYGMAVW	D2_15	TtgGCTAGCTGCTAC	?ASCY	38.405572	D6_6	GctAGCTGCTACGGCAtg	?SCYG?	33.811144	TTGGCTAGCTGCTACGGCATGGCCGTCTGGGGTCAAGTGAGCACAGTCACCGTCTCCTCA	LASCYGMAVWGQVSTVTVSS	CAGGTGCAGCTGCAGCACTCAGGTCCGGGACTGTTGAAGTCCTCGCAGACCCTTTCTCTCCCCTGTGCCATCTCCGGGGTCATTGTCTCTAGC------AACAATGCTGGTAGGAATTGGATCAGGCAGGCCCCATCGAGAGGCCTTGAGTGCCTGGGAAGGACCTACTACGAGTCCCAGTGGTATAAT---TATTGTGCTGTCTCTCTGCACAGCCGAATAACCATCAAGCCGGACACACCCAAGAACCAGTTCTCCCTGCAGCTGAACTCTCTGACTCCCGAGGTCACGGCTGTGTCTTCCTGTGAAGGGTATATCTCGCAGCTTTTGGCTAGCTGCTACGGCATGGCCGTCTGGGGTCAAGTGAGCACAGTCACCGTCTCCTCA
129	S129|IGHV3-21*02|IGHD2-2*03|IGHJ3*02|50	V3-21*02,J3 inter-subtype recombinant	J3,V3-21*02 recombinant	0.4143297873	1	0	0	306(296-316)	GAGGTGCCACTGGTGGAGTCTGGGCGAGGCCTGGTCAAGCCGGGGGGGTCCCCGAGACTCTCCTGTGCAGCCTTTGGACTCACCTTCAGTGGCTGTCGCCTAATCTGGGTCCGCCAGGCTCCAGAGAGGGGGCTGGATTGGGTCTCACCCACTAGGCGTAGTAATAATTACATATACTATGCAGACTCAGTGAAGGGCCGACTCACCATCCCCAGAGACATCGCCAAGCGCTCACTCTATCTGGAAATGAACAGCCTGGGCGCCGAGGAAACGGCTGTTTATCACTGTGCGAGAGACCAGGGATTTTATACTACTTTTGATGTCTGGGGCCACGGGACACTGGTCTCCGTGTCCTCA	GAGGTGCCACTGGTGGAGTCTGGGCGAGGCCTGGTCAAGCCGGGGGGGTCCCCGAGACTCTCCTGTGCAGCC	EVPLVESGRGLVKPGGSPRLSCAA	TTTGGACTCACCTTCAGTGGCTGTCGC	FGLTFSGCR	CTAATCTGGGTCCGCCAGGCTCCAGAGAGGGGGCTGGATTGGGTCTCACCC	LIWVRQAPERGLDWVSP	ACTAGGCGTAGTAATAATTACATA	TRRSNNYI	TACTATGCAGACTCAGTGAAGGGCCGACTCACCATCCCCAGAGACATCGCCAAGCGCTCACTCTATCTGGAAATGAACAGCCTGGGCGCCGAGGAAACGGCTGTTTATCACTGT	YYADSVKGRLTIPRDIAKRSLYLEMNSLGAEETAVYHC	GCGAGAGAC	ARD	TGTGCGAGAGACCAGGGATTTTATACTAATACCAGCTGCCAGACCAGGGACGTGGATACTTTTGATGTCTGG	CARDQGFYTNTSCQTRDVDTFDVW	D2_2	cAgGGATTTTATACTAATACCAGCTGC	?GFYTNTSC	36.405572	D6_6	AatACCAGCTGCCAGACCAgg	?TSCQT?	35.811144	CAGGGATTTTATACTAATACCAGCTGCCAGACCAGGGACGTGGATACTTTTGATGTCTGGGGCCACGGGACACTGGTCTCCGTGTCCTCA	QGFYTNTSCQTRDVDTFDVWGHGTLVSVSS	GAGGTGCCACTGGTGGAGTCTGGGCGAGGCCTGGTCAAGCCGGGGGGGTCCCCGAGACTCTCCTGTGCAGCCTTTGGACTCACCTTCAGT------------GGCTGTCGCCTAATCTGGGTCCGCCAGGCTCCAGAGAGGGGGCTGGATTGGGTCTCACCCACT------AGGCGTAGTAATAATTACATATACTATGCAGACTCAGTGAAGGGCCGACTCACCATCCCCAGAGACATCGCCAAGCGCTCACTCTATCTGGAAATGAACAGCCTGGGCGCCGAGGAAACGGCTGTTTATCACTGTGCGAGAGACCAGGGATTTTATACTAATACCAGCTGCCAGACCAGGGACGTGGATACTTTTGATGTCTGGGGCCACGGGACACTGGTCTCCGTG…
130	S130|IGHV4-39*07|IGHD7-27*01|IGHJ6*01|50	V4-39*07,J6 inter-subtype recombinant	J6,V4-39*07 recombinant	0.3678193672	1	0	0	282(268-296)	CACCTGCAGGTGCAGGAGTCGCGCCCAAGACTACTTAAACCTTCGGAGACCTTGCCCCCCACCTGCACTGTCTCTGGTGGCTCCATCCGCAGTAGTAGTTACTACTGGGGCTGGATCCGCCAGCCCCCAGGGAAGGGGCTGGATTGGATTGGGAGTCTGAATTATAGAGGGACAACCGACTACAATCCGTCCCCCAAGAGTCGCGTCACCATGACAGTAGACACGTCCAAGAGCCAATTCTCCCTGAAGGTGAGGTGTGGGACCGCCGCGGACACGGCCGACTATTACTCTAGCAGACATTACTGCTTCTACTACACTATGGACGTCTGGGGTATGGGGACCACGGCCACCGTCTCGTCA	CACCTGCAGGTGCAGGAGTCGCGCCCAAGACTACTTAAACCTTCGGAGACCTTGCCCCCCACCTGCACTGTC	HLQVQESRPRLLKPSETLPPTCTV	TCTGGTGGCTCCATCCGCAGTAGTAGTTACTAC	SGGSIRSSSYY	TGGGGCTGGATCCGCCAGCCCCCAGGGAAGGGGCTGGATTGGATTGGGAGT	WGWIRQPPGKGLDWIGS	CTGAATTATAGAGGGACAACC	LNYRGTT	GACTACAATCCGTCCCCCAAGAGTCGCGTCACCATGACAGTAGACACGTCCAAGAGCCAATTCTCCCTGAAGGTGAGGTGTGGGACCGCCGCGGACACGGCCGACTATTACTCT	DYNPSPKSRVTMTVDTSKSQFSLKVRCGTAADTADYYS	AGCAGAGGGCTACCTTCGGTCCAT	SRGLPSVH	TGTGGGACCGCCGCGGACACGGCCGACTATTACTCTAGCAGAGGGCTACCTTCGGTCCATTACTGCTTCTACTACACTATGGACGTCTGG	CGTAADTADYYSSRGLPSVHYCFYYTMDVW	D3_22	gaCTATTACTCTAGCAGAGGG	?YYSSRG	32.405572	D2_2	tGcTTCTACTACACTATG--	?FYYTM?	30.811144	TACTGCTTCTACTACACTATGGACGTCTGGGGTATGGGGACCACGGCCACCGTCTCGTCA	YCFYYTMDVWGMGTTATVSS	CACCTGCAGGTGCAGGAGTCGCGCCCAAGACTACTTAAACCTTCGGAGACCTTGCCCCCCACCTGCACTGTCTCTGGTGGCTCCATCCGCAGTAGT------AGTTACTACTGGGGCTGGATCCGCCAGCCCCCAGGGAAGGGGCTGGATTGGATTGGGAGTCTGAATTATAGA---------GGGACAACCGACTACAATCCGTCCCCCAAGAGTCGCGTCACCATGACAGTAGACACGTCCAAGAGCCAATTCTCCCTGAAGGTGAGGTGTGGGACCGCCGCGGACACGGCCGACTATTACTCTAGCAGAGGGCTACCTTCGGTCCATTACTGCTTCTACTACACTATGGACGTCTGGGGTATGGGGACCACGGCCACCGTCTCGTCA
131	S131|IGHV2-70D*14|IGHD5-12*01|IGHJ2*01|50	V2,J2*01 inter-subtype recombinant	J2*01,V2 recombinant	0.9157636449	1	0	0	289(283-295)	CAGGTCACCTGGAAGGAGTCTGGTCCTGTGGTGGTGAAACCCACATACACCCTCACACTGACCTGCGCCTTCTCTGTATTCTCATTCAGAACTAGGGGAATGAGTGTGAGCAGAATCCGTCAGTCCCCAGGTAAGGCCCTGGAGTGGCCTGCACACATTGATTGGGATCATAATAAACTCTACGGGAGATCTCTGAAGACCAGGCTCACCATCTCCAAGGACGCCTCCAGAACTCAGGTGGTCCTTAGAGTGACCAACAGAGACTCGATGAATTCAGCCACATATTATAGTGGCGACGATTGGTCGTACTTCGATCTCTGGGGCCATGGAACCCTGGCCACTGTCTCCTCA	CAGGTCACCTGGAAGGAGTCTGGTCCTGTGGTGGTGAAACCCACATACACCCTCACACTGACCTGCGCCTTC	QVTWKESGPVVVKPTYTLTLTCAF	TCTGTATTCTCATTCAGAACTAGGGGAATGAGTGTG	SVFSFRTRGMSV	AGCAGAATCCGTCAGTCCCCAGGTAAGGCCCTGGAGTGGCCTGCACAC	SRIRQSPGKALEWPAH	ATTGATTGGGATCATAATAAA	IDWDHNK	CTCTACGGGAGATCTCTGAAGACCAGGCTCACCATCTCCAAGGACGCCTCCAGAACTCAGGTGGTCCTTAGAGTGACCAACAGAGACTCGATGAATTCAGCCACATATGATTGGGCCCGGAATCCGGATCGCCGTGGATATAGT	LYGRSLKTRLTISKDASRTQVVLRVTNRDSMNSATYDWARNPDRRGYS	GGCGACGAT	GDD			0	0	0	0	0	0	0	0	TGGTCGTACTTCGATCTCTGGGGCCATGGAACCCTGGCCACTGTCTCCTCA	WSYFDLWGHGTLATVSS	CAGGTCACCTGGAAGGAGTCTGGTCCTGTGGTGGTGAAACCCACATACACCCTCACACTGACCTGCGCCTTCTCTGTATTCTCATTCAGAACTAGGGGAATGAGTGTG------AGCAGAATCCGTCAGTCCCCAGGTAAGGCCCTGGAGTGGCCTGCACACATTGATTGG---------GATCATAATAAACTCTACGGGAGATCTCTGAAGACCAGGCTCACCATCTCCAAGGACGCCTCCAGAACTCAGGTGGTCCTTAGAGTGACCAACAGAGACTCGATGAATTCAGCCACATATGATTGGGCCCGGAATCCGGATCGCCGTGGATATAGTGGCGACGATTGGTCGTACTTC---------GATCTCTGGGGCCATGGAACCCTGGCCACTGTC…
134	S134|IGHV1-69-2*01|IGHD4-4*01|IGHJ4*01|50	Error: alignment failed
135	S135|IGHV1-69*09|IGHD2-2*03|IGHJ5*02|50	Error: alignment failed
136	S136|IGHV1-8*02|IGHD4-17*01|IGHJ1*01|50	Error: alignment failed
137	S137|IGHV3-64*02|IGHD3-16*01|IGHJ3*01|50	Error: alignment failed
132	S132|IGHV3-33*06|IGHD5-5*01|IGHJ1*01|50	V3-33,J1*01 inter-subtype recombinant	J1*01,V3-33 recombinant	0.2337278012	1	0	0	310(302-318)	CAGGTGCAGTTGATGGAGTCTGAGAGAGGCGTGGTCCAGTCTGGGAGGTCCCTGAGACTCTCCTGTGCAGCGTCTGGACTCACCTTCAGTAGGTATGGCATGAACTGGGTCCGCCAGGCGCTAGGCAAGGGTCTGGAGTGGGTGGCCGTTCTTCGGTCTAATAGAAGTGAGGAATACTATGCAGATTTTGTGAATCGCCGACTCACCATCTACAGAGACAGTTCCAAGAACACCCTGATTCTGCACATAAACAGTCTCACAGCGGAAGACACGACTGTGTTTTACTGTGCGAAAGACTACTTACAGCTCTGGGGCCAGGGAACATTAGCCACCGTCTCCTCA	CAGGTGCAGTTGATGGAGTCTGAGAGAGGCGTGGTCCAGTCTGGGAGGTCCCTGAGACTCTCCTGTGCAGCG	QVQLMESERGVVQSGRSLRLSCAA	TCTGGACTCACCTTCAGTAGGTATGGC	SGLTFSRYG	ATGAACTGGGTCCGCCAGGCGCTAGGCAAGGGTCTGGAGTGGGTGGCCGTT	MNWVRQALGKGLEWVAV	CTTCGGTCTAATAGAAGTGAGGAA	LRSNRSEE	TACTATGCAGATTTTGTGAATCGCCGACTCACCATCTACAGAGACAGTTCCAAGAACACCCTGATTCTGCACATAAACAGTCTCACAGCGGAAGACACGACTGTGTTTTACTGT	YYADFVNRRLTIYRDSSKNTLILHINSLTAEDTTVFYC	GCGAAAGGTGAAGGTGAC	AKGEGD	TGTGCGAAAGGTGAAGGTGACTACTTACAGCTCTGG	CAKGEGDYLQLW	D5_18	GacTACTTACAGCTCTGG	?YLQLW	34.405572	D1_1	GacTACTta	?Y?	24.811144	TACTTACAGCTCTGGGGCCAGGGAACATTAGCCACCGTCTCCTCA	YLQLWGQGTLATVSS	CAGGTGCAGTTGATGGAGTCTGAGAGAGGCGTGGTCCAGTCTGGGAGGTCCCTGAGACTCTCCTGTGCAGCGTCTGGACTCACCTTCAGTAGG------------TATGGCATGAACTGGGTCCGCCAGGCGCTAGGCAAGGGTCTGGAGTGGGTGGCCGTTCTT------CGGTCTAATAGAAGTGAGGAATACTATGCAGATTTTGTGAATCGCCGACTCACCATCTACAGAGACAGTTCCAAGAACACCCTGATTCTGCACATAAACAGTCTCACAGCGGAAGACACGACTGTGTTTTACTGTGCGAAAGGTGAAGGTGACTAC---------------TTACAGCTCTGGGGCCAGGGAACATTAGCCACCGTCTCCTCA
133	S133|IGHV4-30-4*07|IGHD2-8*02|IGHJ2*01|50	V4-30-2,J2*01 inter-subtype recombinant	J2*01,V4-30-2 recombinant	0.8795267174	1	0	0	317(315-319)	CAGATGCAGCTGCAGGAGTCGGGCCCAGGATTAGTGACGCCTTCACAGACCCTGTCCCTCACCTGCGCAGTCTCTGGTGGCTCCAAAAGCAGTCGTGGTTGCTCCTGGAGCTGGATCCGGCAGACACCCGGGAAGGGACTGGACTGTATTCGGTATATCCATGACTGTGGGATCACCTACTGCAATCCGTCCCTCAAGAACCGAGTTTTCACATCAGTAGACACGTCCACGCATCAGTTCTCCCCTAATGTAACCTCTGTGACCGCCACGGACACGACCGTGTATTTTTATGCCAGACTGGTTATATTATTGGTGGTTTTCGATCTCTGGGGCCGTGGCACCCTGGTCACTGTCCCCTTA	CAGATGCAGCTGCAGGAGTCGGGCCCAGGATTAGTGACGCCTTCACAGACCCTGTCCCTCACCTGCGCAGTC	QMQLQESGPGLVTPSQTLSLTCAV	TCTGGTGGCTCCAAAAGCAGTCGTGGTTGCTCC	SGGSKSSRGCS	TGGAGCTGGATCCGGCAGACACCCGGGAAGGGACTGGACTGTATTCGGTAT	WSWIRQTPGKGLDCIRY	ATCCATGACTGTGGGATCACC	IHDCGIT	TACTGCAATCCGTCCCTCAAGAACCGAGTTTTCACATCAGTAGACACGTCCACGCATCAGTTCTCCCCTAATGTAACCTCTGTGACCGCCACGGACACGACCGTGTATTTTTAT	YCNPSLKNRVFTSVDTSTHQFSPNVTSVTATDTTVYFY	GCCAGACTG	ARL	TGCAATCCGTCCCTCAAGAACCGAGTTTTCACATCAGTAGACACGTCCACGCATCAGTTCTCCCCTAATGTAACCTCTGTGACCGCCACGGACACGACCGTGTATTTTTATGCCAGACTGGTTATATTATTGGTGGTTTATGCCATACCCCCCCTGTACTTCGATCTCTGG	CNPSLKNRVFTSVDTSTHQFSPNVTSVTATDTTVYFYARLVILLVVYAIPPLYFDLW	D2_8	gTtATATTATTGGTGGTTTATGCCATACCc	?ILLVVYAI?	52.34262	D2_15	TctGTGACCGCCACGGACACGACCGTGTATTtt	?VTATDTTVY?	39.811144	GTTATATTATTGGTGGTTTATGCCATACCCCCCCTGTACTTCGATCTCTGGGGCCGTGGCACCCTGGTCACTGTCCCCTTA	VILLVVYAIPPLYFDLWGRGTLVTVPL	CAGATGCAGCTGCAGGAGTCGGGCCCAGGATTAGTGACGCCTTCACAGACCCTGTCCCTCACCTGCGCAGTCTCTGGT------GGCTCCAAAAGCAGTCGTGGTTGCTCCTGGAGCTGGATCCGGCAGACACCCGGGAAGGGACTGGACTGTATTCGGTATATCCAT---------GACTGTGGGATCACCTACTGCAATCCGTCCCTCAAGAACCGAGTTTTCACATCAGTAGACACGTCCACGCATCAGTTCTCCCCTAATGTAACCTCTGTGACCGCCACGGACACGACCGTGTATTTTTATGCCAGACTGGTTATATTATTGGTGGTTTATGCCATACCCCCCCTGTACTTCGATCTCTGGGGCCGTGGCACCCTGGTCACTGTCCCCTTA
140	S140|IGHV1-46*03|IGHD1-20*01|IGHJ3*01|50	Error: alignment failed
139	S139|IGHV3-49*01|IGHD3-9*01|IGHJ3*02|50	V3-49,J3*02 inter-subtype recombinant	J3*02,V3-49 recombinant	0.5391058048	1	0	0	311(308-314)	GAAATACATCTGGTGGAGTCTGGGGGAGCCTTGCTGAAGTCAGGGCGGTCCCTGAGACTGTCCTGTACAGCTTCTGCATTCACTTTTGGTGATTATACTATGAGCTGGTTTCGCCAGTCTCCAGGGAAGGGACTGGAGGGGGTAGGCCTCATTGCACGAACTGCCTTTGGTGGGACAATAGAGTTCACCACGTCTGTGAAAGGCAGATTCACCATTTCAAGCGATGATTCCAGAAGCGTCGTGTATCTGCAAATGAACAGCCTGAAAACCGAGGACACAGACGTGTATTACTGTACTAAGGATATTTTGACTGGTTATGTGTGTGATACCTGGGGCCCAGGGACCATGGTTACCGCCCCCTCA	GAAATACATCTGGTGGAGTCTGGGGGAGCCTTGCTGAAGTCAGGGCGGTCCCTGAGACTGTCCTGTACAGCT	EIHLVESGGALLKSGRSLRLSCTA	TCTGCATTCACTTTTGGTGATTATACT	SAFTFGDYT	ATGAGCTGGTTTCGCCAGTCTCCAGGGAAGGGACTGGAGGGGGTAGGCCTC	MSWFRQSPGKGLEGVGL	ATTGCACGAACTGCCTTTGGTGGGACAATA	IARTAFGGTI	GAGTTCACCACGTCTGTGAAAGGCAGATTCACCATTTCAAGCGATGATTCCAGAAGCGTCGTGTATCTGCAAATGAACAGCCTGAAAACCGAGGACACAGACGTGTATTACTGT	EFTTSVKGRFTISSDDSRSVVYLQMNSLKTEDTDVYYC	ACTAAGAGGAACTACGAT	TKRNYD	TGTACTAAGAGGAACTACGATATTTTGACTGGTTATGTGTGTGATACCTGG	CTKRNYDILTGYVCDTW	D3_9	aaCTACGATATTTTGACTGGTTAT	?YDILTGY	59.405572	D3_16	aCtAAGAGGAACTACGAT--	?KRNYD?	29.811144	ATTTTGACTGGTTATGTGTGTGATACCTGGGGCCCAGGGACCATGGTTACCGCCCCCTCA	ILTGYVCDTWGPGTMVTAPS	GAAATACATCTGGTGGAGTCTGGGGGAGCCTTGCTGAAGTCAGGGCGGTCCCTGAGACTGTCCTGTACAGCTTCTGCATTCACTTTTGGTGAT------------TATACTATGAGCTGGTTTCGCCAGTCTCCAGGGAAGGGACTGGAGGGGGTAGGCCTCATTGCACGAACTGCCTTTGGTGGGACAATAGAGTTCACCACGTCTGTGAAAGGCAGATTCACCATTTCAAGCGATGATTCCAGAAGCGTCGTGTATCTGCAAATGAACAGCCTGAAAACCGAGGACACAGACGTGTATTACTGTACTAAGAGGAACTACGATATTTTGACTGGTTATGTGTGTGATACCTGGGGCCCAGGGACCATGGTTACCGCCCCCTCA
142	S142|IGHV1-2*02|IGHD5-18*01|IGHJ4*03|50	Error: alignment failed
138	S138|IGHV2-70*03|IGHD3-10*02|IGHJ4*01|50	V2-70,J? inter-subtype recombinant	J?,V2-70 recombinant	0.2259797675	1	0	0	281(274-288)	CAGGTCGCCTTGAAGGAGTCTGGTCCTGCGCTGGTGAACGCCACACAGACCCTCACACTGACGTGCACGCTCTCTGGATTCTCACTTAACTCTTGTGGAATGCGTGTGAACTGGATCCGTCAGCCCCCAGGAAAGGCCCTGGAGTCTCTTTCACCCTTTGCTTGGGATGAGAATAACTTTTACAGTACATCTCTGAGGACCAGACTCACCCTCTCCAAGGACACCTCCAGAAATAAGGTGGTCCTTCCGGTGACGTACATCGACCCTGTGGGCGCGGCCGTGCACAATTGCACGGTGTTCGGGGAGTTCTTGTTGGGGTTTGACTACTGGGGGCAACGAGCCCTGGTCACCGTCTCCTCA	CAGGTCGCCTTGAAGGAGTCTGGTCCTGCGCTGGTGAACGCCACACAGACCCTCACACTGACGTGCACGCTC	QVALKESGPALVNATQTLTLTCTL	TCTGGATTCTCACTTAACTCTTGTGGAATGCGTGTG	SGFSLNSCGMRV	AACTGGATCCGTCAGCCCCCAGGAAAGGCCCTGGAGTCTCTTTCACCC	NWIRQPPGKALESLSP	TTTGCTTGGGATGAGAATAAC	FAWDENN	TTTTACAGTACATCTCTGAGGACCAGACTCACCCTCTCCAAGGACACCTCCAGAAATAAGGTGGTCCTTCCGGTGACGTACATCGACCCTGTGGGCGCGGCCGTGCACAATTGC	FYSTSLRTRLTLSKDTSRNKVVLPVTYIDPVGAAVHNC	ACGGTGTTC	TVF	TGCACGGTGTTCGGGGAGTTCTTGTTGGGGGACTTTGACTAC	CTVFGEFLLGDFDY	D3_10	GtgTTCGGGGAGTTCTTG	?FGEFL	32.405572	D4_17	T-G-CACGGTG	??R?	22.405572	GGGGAGTTCTTGTTGGGGGACTTTGACTACTGGGGGCAACGAGCCCTGGTCACCGTCTCCTCA	GEFLLGDFDYWGQRALVTVSS	CAGGTCGCCTTGAAGGAGTCTGGTCCTGCGCTGGTGAACGCCACACAGACCCTCACACTGACGTGCACGCTCTCTGGATTCTCACTTAACTCTTGTGGAATGCGTGTG------AACTGGATCCGTCAGCCCCCAGGAAAGGCCCTGGAGTCTCTTTCACCCTTTGCTTGGGATGAGAATAAC---------TTTTACAGTACATCTCTGAGGACCAGACTCACCCTCTCCAAGGACACCTCCAGAAATAAGGTGGTCCTTCCGGTGACGTACATCGACCCTGTGGGCGCGGCCGTGCACAATTGCACGGTGTTCGGGGAGTTCTTGTTGGGGGACTTTGACTACTGGGGGCAACGAGCCCTGGTCACCGTCTCCTCA
141	S141|IGHV4-4*07|IGHD2-2*01|IGHJ6*02|50	V4-59*03,J6 inter-subtype recombinant	J6,V4-59*03 recombinant	0.3081641943	1	0	0	305(292-318)	CAGGTGCATCTGCAGGAGTCGGGGCCCGGACTGGTGACGCCTTCGGAGGCCCTGTCCCTGACCGGCACTGTCTCTGGTGGCTCCCTCGGTAGTGCCTACTGGAGTTGGATCCGGCAGACCGCCGGGAAGGAGCTGGTGTGGACTGGCCGAATCTCTACCGGTGGGAGCACCAACTCCAACCGCTCCCCCAAGCGACGATTCACCATGTCAGTCGGAACGTCCATGAACCAATTCTCCCTCAAGCTGAACTCCGTGACCGCCGTGGACACGGCCGTCTATTACTGTGCGAGATTGAAAGGATATTGTCATATTGGGGACCTCTGGGGCCGAGGGACCACAGTCACCGCCTCCTCA	CAGGTGCATCTGCAGGAGTCGGGGCCCGGACTGGTGACGCCTTCGGAGGCCCTGTCCCTGACCGGCACTGTC	QVHLQESGPGLVTPSEALSLTGTV	TCTGGTGGCTCCCTCGGTAGTGCCTAC	SGGSLGSAY	TGGAGTTGGATCCGGCAGACCGCCGGGAAGGAGCTGGTGTGGACTGGCCGA	WSWIRQTAGKELVWTGR	ATCTCTACCGGTGGGAGCACC	ISTGGST	AACTCCAACCGCTCCCCCAAGCGACGATTCACCATGTCAGTCGGAACGTCCATGAACCAATTCTCCCTCAAGCTGAACTCCGTGACCGCCGTGGACACGGCCGTCTATTACTGT	NSNRSPKRRFTMSVGTSMNQFSLKLNSVTAVDTAVYYC	GCGAGATTG	ARL	TGTGCGAGATTGAAAGGATATTGTCATATTACCGGCTGCGACGATGGGGACCTCTGG	CARLKGYCHITGCDDGDLW	D2_2	TGTGCGAGATTGaaAGGATATTGTCATATTACCGGCTGC	CARL?GYCHITGC	43.405572	D1_14	TtgAAAGGATATTGTCat	?KGYC?	29.811144	AAAGGATATTGTCATATTACCGGCTGCGACGATGGGGACCTCTGGGGCCGAGGGACCACAGTCACCGCCTCCTCA	KGYCHITGCDDGDLWGRGTTVTASS	CAGGTGCATCTGCAGGAGTCGGGGCCCGGACTGGTGACGCCTTCGGAGGCCCTGTCCCTGACCGGCACTGTCTCTGGTGGCTCCCTCGGTAGT------------GCCTACTGGAGTTGGATCCGGCAGACCGCCGGGAAGGAGCTGGTGTGGACTGGCCGAATC---------TCTACCGGTGGGAGCACCAACTCCAACCGCTCCCCCAAGCGACGATTCACCATGTCAGTCGGAACGTCCATGAACCAATTCTCCCTCAAGCTGAACTCCGTGACCGCCGTGGACACGGCCGTCTATTACTGTGCGAGATTGAAAGGATATTGTCATATTACCGGCTGCGACGATGGGGACCTCTGGGGCCGAGGGACCACAGTCACCGCCTCCTCA
144	S144|IGHV3-48*04|IGHD3-9*01|IGHJ6*04|50	V3-21,J6*03 inter-subtype recombinant	J6*03,V3-21 recombinant	0.4256512952	1	0	0	314(311-317)	GAGGTGCAACTGGCGGAGTCTGGGGGAGACTTGGAGGAGCCTGCGGGGTCCCTGAGACTCTCCTGTGCAGCCTCTGAATTCAGCTTCAGTAGCTATAATTTGACTTGGGTCCACCAGGCTCCAGAGAAGGGGCTGGAGTGCGTTTCATCCGTTAGTACTAGTAATAACAGATTGTATTACGCAGACTGTGCGAAGAGGCGATTCACCATCTCCAGAGACAACGCCAGGAACTCACTGTATCTGCAAATGAACAGCCTGAGAGCCGAGGACACGGCTGTCTATTACTGTCCGAGAGCGCGCTGGTTGTTGAATTCTATGGGCGTCTGGGTCAACGAGACCTCGGTCAGTGTCTCCTCA	GAGGTGCAACTGGCGGAGTCTGGGGGAGACTTGGAGGAGCCTGCGGGGTCCCTGAGACTCTCCTGTGCAGCC	EVQLAESGGDLEEPAGSLRLSCAA	TCTGAATTCAGCTTCAGTAGCTATAAT	SEFSFSSYN	TTGACTTGGGTCCACCAGGCTCCAGAGAAGGGGCTGGAGTGCGTTTCATCC	LTWVHQAPEKGLECVSS	GTTAGTACTAGTAATAACAGATTG	VSTSNNRL	TATTACGCAGACTGTGCGAAGAGGCGATTCACCATCTCCAGAGACAACGCCAGGAACTCACTGTATCTGCAAATGAACAGCCTGAGAGCCGAGGACACGGCTGTCTATTACTGT	YYADCAKRRFTISRDNARNSLYLQMNSLRAEDTAVYYC	CCGAGAGCG	PRA	TGTCCGAGAGCGCGCGGTCGTTTGTTACAATCTTTTGACTGG	CPRARGRLLQSFDW	D3_9	ttGTTACAATCTTTTGACTGG	?LQSFDW	37.405572	D5_12	TgtCCGAga	?P?	27.811144	CGCGGTCGTTTGTTACAATCTTTTGACTGGTTGTTGAATTCTATGGGCGTCTGGGTCAACGAGACCTCGGTCAGTGTCTCCTCA	RGRLLQSFDWLLNSMGVWVNETSVSVSS	GAGGTGCAACTGGCGGAGTCTGGGGGAGACTTGGAGGAGCCTGCGGGGTCCCTGAGACTCTCCTGTGCAGCCTCTGAATTCAGCTTCAGTAGC------------TATAATTTGACTTGGGTCCACCAGGCTCCAGAGAAGGGGCTGGAGTGCGTTTCATCCGTT------AGTACTAGTAATAACAGATTGTATTACGCAGACTGTGCGAAGAGGCGATTCACCATCTCCAGAGACAACGCCAGGAACTCACTGTATCTGCAAATGAACAGCCTGAGAGCCGAGGACACGGCTGTCTATTACTGTCCGAGAGCGCGCGGTCGTTTGTTACAATCTTTTGACTGGTTGTTGAATTCTATGGGCGTCTGGGTCAACGAGACCTCGGTCAGTGTCTCCTCA
146	S146|IGHV1-69*04|IGHD1-1*01|IGHJ3*01|50	Error: alignment failed
147	S147|IGHV1-3*02|IGHD6-6*01|IGHJ2*01|50	Error: alignment failed
143	S143|IGHV3-21*03|IGHD2-15*01|IGHJ2*01|50	V3-21,J2*01 inter-subtype recombinant	J2*01,V3-21 recombinant	0.3671903782	1	0	0	314(311-317)	GAAGTGCAGGCGGGGGAATCTGGGAGAGGCCTGGTCATGCCTGGGGGGTCCCTGAGACTCTCCTCTGCAGCCTCTGAATTCACGTTCACTAGCTATAGCATGACCTGGGTCCGCCAGACTCCGGGGAAGGGGCTGGAGCGGGTCTCATCCGCTAGTAGGACTGGCACTAACATAAACTATACAGACTCCGTGAAGGGCCAATTCACCATCTCCAGAGACAACGCCAAGATTTCATTTTATCTGAACATGAACAGTCTGAGAGCCGAAGACACGGCAGTCTCTCACTGTGCGAGAGAGTCCTACGCCGAGTGGCACTTCGATCTCTGGGGCCGTGGCACCCTGGTCACTGCCTCTTCA	GAAGTGCAGGCGGGGGAATCTGGGAGAGGCCTGGTCATGCCTGGGGGGTCCCTGAGACTCTCCTCTGCAGCC	EVQAGESGRGLVMPGGSLRLSSAA	TCTGAATTCACGTTCACTAGCTATAGC	SEFTFTSYS	ATGACCTGGGTCCGCCAGACTCCGGGGAAGGGGCTGGAGCGGGTCTCATCC	MTWVRQTPGKGLERVSS	GCTAGTAGGACTGGCACTAACATAAAC	ASRTGTNIN	TATACAGACTCCGTGAAGGGCCAATTCACCATCTCCAGAGACAACGCCAAGATTTCATTTTATCTGAACATGAACAGTCTGAGAGCCGAAGACACGGCAGTCTCTCACTGT	YTDSVKGQFTISRDNAKISFYLNMNSLRAEDTAVSHC	GCGAGAGAG	ARE	TGTGCGAGAGAGGGGGGATATTGTCGGGATGGTGGCTCCTACGCCGAGTGGCACTTCGATCTCTGG	CAREGGYCRDGGSYAEWHFDLW	D2_2	TGTGCGAGAGAGggGGGATATTGTCGGGATGGTGGCTCCTACGCC	CARE?GYCRDGGSYA	39.405572	D1_14	agAGAGGGGGGATATTGTCgg	?EGGYC?	27.811144	GGGGGATATTGTCGGGATGGTGGCTCCTACGCCGAGTGGCACTTCGATCTCTGGGGCCGTGGCACCCTGGTCACTGCCTCTTCA	GGYCRDGGSYAEWHFDLWGRGTLVTASS	GAAGTGCAGGCGGGGGAATCTGGGAGAGGCCTGGTCATGCCTGGGGGGTCCCTGAGACTCTCCTCTGCAGCCTCTGAATTCACGTTCACTAGC------------TATAGCATGACCTGGGTCCGCCAGACTCCGGGGAAGGGGCTGGAGCGGGTCTCATCCGCTAGTAGGACTGGCACTAACATAAAC------TATACAGACTCCGTGAAGGGCCAATTCACCATCTCCAGAGACAACGCCAAGATTTCATTTTATCTGAACATGAACAGTCTGAGAGCCGAAGACACGGCAGTCTCTCACTGTGCGAGAGAGGGGGGATATTGTCGGGATGGTGGCTCCTACGCCGAGTGGCACTTCGATCTCTGGGGCCGTGGCACCCTGGTCACTGCCTCTTCA
149	S149|IGHV3-9*01|IGHD6-25*01|IGHJ5*02|50	Error: alignment failed
150	S150|IGHV1-69-2*01|IGHD2-8*02|IGHJ1*01|50	Error: alignment failed
151	S151|IGHV1-24*01|IGHD3-3*01|IGHJ6*04|50	Error: alignment failed
152	S152|IGHV1-8*02|IGHD5-12*01|IGHJ6*04|50	Error: alignment failed
153	S153|IGHV4-4*06|IGHD6-13*01|IGHJ2*01|50	V4-34,J2*01 inter-subtype recombinant	J2*01,V4-34 recombinant	0.8481306298	1	0	0	229(227-231)	TCTGAGGGCCCCATCAGTGGATGGACCTGGGTCCGCCAGACCCTAGGGAAGGGGCAAGAGTGGATTGAGGAAGTCTACCGTTGTGGGAGTACCAGTTACAACCCGTCCCTCAAGAGTGGGGTCACCATGTCAATAGACATGTCCACGAACTTATTCTCCCATAAGATGATCTCTGAGATCGGCGCGGACACGGCCGGGGATTATTGTGTGGAAGAGAAGAAACTGCGCTATTACCTCGATGTCTGGGGCCGTGGCATCCTGGTCACTGTCTCCTCA			TCTGAGGGCCCCATCAGTGGA	SEGPISG	AGAAACTGGTGGACCTGGGTCCGCCAGACCCTAGGGAAGGGGCAAGAGTGGATTGAGGAA	RNWWTWVRQTLGKGQEWIEE	GTCTACCGTTGTGGGAGTACC	VYRCGST	AGTTACAACCCGTCCCTCAAGAGTGGGGTCACCATGTCAATAGACATGTCCACGAACTTATTCTCCCATAAGATGATCTCTGAGATCGGCGCGGACACGGCCGGGGATTATTGT	SYNPSLKSGVTMSIDMSTNLFSHKMISEIGADTAGDYC	GTGGAAGAG	VEE	TGTGTGGAAGAGAAGAAACTGCGCTATTGGTACCTCGATGTCTGG	CVEEKKLRYWYLDVW	D3_3	TGTGTGGAAGAGAAGAAACTGCGCTATtgGTACCTCGATGTCTGG	CVEEKKLRY?YLDVW	35.405572	D2_2	taTTGGTAC	?WY	30.405572	AAGAAACTGCGCTATTGGTACCTCGATGTCTGGGGCCGTGGCATCCTGGTCACTGTCTCCTCA	KKLRYWYLDVWGRGILVTVSS	------------------------------------------------------------------------------------------TCTGAGGGCCCCATCAGTGGAAGAAACTGGTGGACCTGGGTCCGCCAGACCCTAGGGAAGGGGCAAGAGTGGATTGAGGAAGTCTAC---------CGTTGTGGGAGTACCAGTTACAACCCGTCCCTCAAGAGTGGGGTCACCATGTCAATAGACATGTCCACGAACTTATTCTCCCATAAGATGATCTCTGAGATCGGCGCGGACACGGCCGGGGATTATTGTGTGGAAGAGAAGAAACTGCGCTATTGGTACCTCGATGTCTGGGGCCGTGGCATCCTGGTCACTGTCTCCTCA
154	S154|IGHV1-2*04|IGHD6-6*01|IGHJ2*01|50	Error: alignment failed
145	S145|IGHV4-4*02|IGHD6-19*01|IGHJ6*04|50	V4-4,J6*04 inter-subtype recombinant	J6*04,V4-4 recombinant	0.2275508469	1	0	0	293(278-308)	CAGGTGCAGATGCAGGAGTCGGGCCCCGGACTGGTGAAGCCTTCGGTGACCCTGTGCCTCACCTGCGCTGTCTCTGGTGGCTCCATGTGCTGTAATAAGTGGTGCACCTGGGTCCGCCAACCCCCAGCAAAGGGGCTGGATTGCATTGGGGAAGTCTTTCACGGTGAGAGCGCCAACTACAACCCGTCCCCCAAGAGTCGAGTCACCATATCTGTTGACAGAACCAAGAAACAGTTCTCCCCAAAGCTGGGCTCTCTGACCGCCGAGGCCACGACCGTGTGCTACTGTGCGCGTGGTTACTACTACTACTACGGTAGGGGCGTCTGGGACAAAGGGAACACGGTCACCGTCTCTTCA	CAGGTGCAGATGCAGGAGTCGGGCCCCGGACTGGTGAAGCCTTCGGTGACCCTGTGCCTCACCTGCGCTGTC	QVQMQESGPGLVKPSVTLCLTCAV	TCTGGTGGCTCCATGTGCTGTAATAAGTGG	SGGSMCCNKW	TGCACCTGGGTCCGCCAACCCCCAGCAAAGGGGCTGGATTGCATTGGGGAA	CTWVRQPPAKGLDCIGE	GTCTTTCACGGTGAGAGCGCC	VFHGESA	AACTACAACCCGTCCCCCAAGAGTCGAGTCACCATATCTGTTGACAGAACCAAGAAACAGTTCTCCCCAAAGCTGGGCTCTCTGACCGCCGAGGCCACGACCGTGTGCTACTGT	NYNPSPKSRVTISVDRTKKQFSPKLGSLTAEATTVCYC	GCGAAAGAGAATCCGTGCGTTACCACTCGCCGGATTGGCGCCCGTGGT	AKENPCVTTRRIGARG	TGTGCGAAAGAGAATCCGTGCGTTACCACTCGCCGGATTGGCGCCCGTGGTTACTACTACTACTACGGTAGGGGCGTCTGG	CAKENPCVTTRRIGARGYYYYYGRGVW	D3_22	cgTGGTTACTACTAC	?GYYY	41.405572	D2_2	taCTACTACTACTAC	?YYYY	37.405572	TACTACTACTACTACGGTAGGGGCGTCTGGGACAAAGGGAACACGGTCACCGTCTCTTCA	YYYYYGRGVWDKGNTVTVSS	CAGGTGCAGATGCAGGAGTCGGGCCCCGGACTGGTGAAGCCTTCGGTGACCCTGTGCCTCACCTGCGCTGTCTCTGGTGGCTCCATGTGCTGTAAT---------AAGTGGTGCACCTGGGTCCGCCAACCCCCAGCAAAGGGGCTGGATTGCATTGGGGAAGTCTTTCACGGT---------GAGAGCGCCAACTACAACCCGTCCCCCAAGAGTCGAGTCACCATATCTGTTGACAGAACCAAGAAACAGTTCTCCCCAAAGCTGGGCTCTCTGACCGCCGAGGCCACGACCGTGTGCTACTGTGCGAAAGAGAATCCGTGCGTTACCACTCGCCGGATTGGCGCCCGTGGTTACTACTACTACTACGGTAGGGGCGTCTGGGACAAAGGGAACACG…
148	S148|IGHV4-59*01|IGHD4-17*01|IGHJ1*01|50	V4,J1*01 inter-subtype recombinant	J1*01,V4 recombinant	0.2585011704	1	0	0	311(290-332)	CAGGTGCAGCTGCAGGAGTCGGGCCCAGGACTGGTGAAGCCTTTGGAGAACCTGTCCCTCACATGCACTGGCTCTCCTGGCTCCGTCACAAATTGCTACCGGAGCTGGATCCGCCATTGCCCAGGGAAGGGGCCTGAATGGATTGGATCTATTTATTCCAGTGGGAGAACCCACTACAACCCCTCCCTCAAGAGTCGCGTCACCATATCACTAGACACGTCCAGAAACCCGTTCTCCCTGAGGCTGGGCTCTGTGACCCCGACGGACACGGCCGCGTTTTACTGTGCAAGGCACCTGAGTTCGGTGACGTACTTTCGGTACTGGGGCCGGGGCACCCGCGTCACCGTCTCCTCA	CAGGTGCAGCTGCAGGAGTCGGGCCCAGGACTGGTGAAGCCTTTGGAGAACCTGTCCCTCACATGCACTGGC	QVQLQESGPGLVKPLENLSLTCTG	TCTCCTGGCTCCGTCACAAATTGCTACCGG	SPGSVTNCYR	AGCTGGATCCGCCATTGCCCAGGGAAGGGGCCTGAATGGATTGGATCT	SWIRHCPGKGPEWIGS	ATTTATTCCAGTGGGAGAACC	IYSSGRT	CACTACAACCCCTCCCTCAAGAGTCGCGTCACCATATCACTAGACACGTCCAGAAACCCGTTCTCCCTGAGGCTGGGCTCTGTGACCCCGACGGACACGGCCGCGTTTTACTGT	HYNPSLKSRVTISLDTSRNPFSLRLGSVTPTDTAAFYC	GCAAGGCAC	ARH	TGTGCAAGGCACCTGAGTTCGGTGACGTACTTTCGGTACTGG	CARHLSSVTYFRYW	D1_1	tGtGCAAGGCac	?AR?	27.811144	D2_8	-CAC-CTGAGTTCGGTGACGTac	??XVRXR?	30.811144	CTGAGTTCGGTGACGTACTTTCGGTACTGGGGCCGGGGCACCCGCGTCACCGTCTCCTCA	LSSVTYFRYWGRGTRVTVSS	CAGGTGCAGCTGCAGGAGTCGGGCCCAGGACTGGTGAAGCCTTTGGAGAACCTGTCCCTCACATGCACTGGCTCTCCTGGCTCCGTCACAAATTGCTACCGG------------AGCTGGATCCGCCATTGCCCAGGGAAGGGGCCTGAATGGATTGGATCTATTTAT---------TCCAGTGGGAGAACCCACTACAACCCCTCCCTCAAGAGTCGCGTCACCATATCACTAGACACGTCCAGAAACCCGTTCTCCCTGAGGCTGGGCTCTGTGACCCCGACGGACACGGCCGCGTTTTACTGTGCAAGGCACCTGAGTTCGGTGACGTACTTTCGGTACTGGGGCCGGGGCACCCGCGTCACCGTCTCCTCA
155	S155|IGHV3-21*04|IGHD1-1*01|IGHJ5*01|50	V3,J5 inter-subtype recombinant	J5,V3 recombinant	0.4728799106	1	0	0	314(296-332)	GAGGTGCAGTTGGTGGAGTCTGGGGGAGGCCTGGTCAAGCCTGGGGGGTCCCTGAGACTGTCCTGTGCAGCCTCTGGATTCACCTTCACTGCCTATTTCAAAAACTGGGTCCGCCAGGCTCCAGGGGAGGGGCTAGAACGGGTCTCATCCACAAGTAGTAATCGTTGTCGCATTTTCTACACTGACTCAGTGAAGGGCCGATTCACCGTCTCCAGAGACGACGCCAAGAATTCCCCCTGTCTGCACATGAACAGACTGAGAGTCGACGCCACGGCCGTGAATTACTGTGCGAGAGGAGTCCACCGAGGGAGAGGACTCGACTCCTGGGGCCAAGGACCACTGGTCACCGTCCCCCCA	GAGGTGCAGTTGGTGGAGTCTGGGGGAGGCCTGGTCAAGCCTGGGGGGTCCCTGAGACTGTCCTGTGCAGCC	EVQLVESGGGLVKPGGSLRLSCAA	TCTGGATTCACCTTCACTGCCTATTTC	SGFTFTAYF	AAAAACTGGGTCCGCCAGGCTCCAGGGGAGGGGCTAGAACGGGTCTCATCC	KNWVRQAPGEGLERVSS	ACAAGTAGTAATCGTTGTCGCATT	TSSNRCRI	TTCTACACTGACTCAGTGAAGGGCCGATTCACCGTCTCCAGAGACGACGCCAAGAATTCCCCCTGTCTGCACATGAACAGACTGAGAGTCGACGCCACGGCCGTGAATTACTGT	FYTDSVKGRFTVSRDDAKNSPCLHMNRLRVDATAVNYC	GCGAGAGTGGACACTGGA	ARVDTG	TGTGCGAGAGTGGACACTGGAGTCCACCGAGGGAGAGGACTCGACTCCTGG	CARVDTGVHRGRGLDSW	D6_13	G-A-CTCCTGG	??P?	27.405572	D2_15	gAcTCCTgg	?S?	29.811144	GTCCACCGAGGGAGAGGACTCGACTCCTGGGGCCAAGGACCACTGGTCACCGTCCCCCCA	VHRGRGLDSWGQGPLVTVPP	GAGGTGCAGTTGGTGGAGTCTGGGGGAGGCCTGGTCAAGCCTGGGGGGTCCCTGAGACTGTCCTGTGCAGCCTCTGGATTCACCTTCACT------------GCCTATTTCAAAAACTGGGTCCGCCAGGCTCCAGGGGAGGGGCTAGAACGGGTCTCATCCACA------AGTAGTAATCGTTGTCGCATTTTCTACACTGACTCAGTGAAGGGCCGATTCACCGTCTCCAGAGACGACGCCAAGAATTCCCCCTGTCTGCACATGAACAGACTGAGAGTCGACGCCACGGCCGTGAATTACTGTGCGAGAGTGGACACTGGAGTCCACCGAGGGAGAGGACTCGACTCCTGGGGCCAAGGACCACTGGTCACCGTCCCCCCA
157	S157|IGHV4-39*06|IGHD6-13*01|IGHJ3*02|50	V4-39*06,J3 inter-subtype recombinant	J3,V4-39*06 recombinant	0.3519008146	1	0	0	317(315-319)	CGGCTGCAGCTGCAGGAGCCGGGCCCAGGACTGGTGAAGCCCTTGGAGACCCTGTCCCTCACCTGCACTGTCTCTGGTGATTCCATCTGCACTGGAAGTTACTACTGGGACTGGGTCCGCCAGGCCCCAGGGAAGGGCCTGGAGTGGATTGGGAGAATATATTATAGTGGGAGAACGTATTACAACCCGTCCCTCAAGAGTCGGGTCACCATACCACTAGATAGGTCTAAGAAAATGTTCTCCCGAAACATGAACTCTGTTATCGTCGCGGACACGGCCGTCTATTACTGTGTGTATAGCAGTACCTGGTCAAAGACTCTTGATGTCCGGGGCCACGGGACAATGGTCACCGTCTCCTCA	CGGCTGCAGCTGCAGGAGCCGGGCCCAGGACTGGTGAAGCCCTTGGAGACCCTGTCCCTCACCTGCACTGTC	RLQLQEPGPGLVKPLETLSLTCTV	TCTGGTGATTCCATCTGCACTGGAAGTTACTAC	SGDSICTGSYY	TGGGACTGGGTCCGCCAGGCCCCAGGGAAGGGCCTGGAGTGGATTGGGAGA	WDWVRQAPGKGLEWIGR	ATATATTATAGTGGGAGAACG	IYYSGRT	TATTACAACCCGTCCCTCAAGAGTCGGGTCACCATACCACTAGATAGGTCTAAGAAAATGTTCTCCCGAAACATGAACTCTGTTATCGTCGCGGACACGGCCGTCTATTACTGT	YYNPSLKSRVTIPLDRSKKMFSRNMNSVIVADTAVYYC	GTGGATTATAGC	VDYS	TGTGTGGATTATAGCAGTACCTGGTCAAAGACTCTTGATGTCCGG	CVDYSSTWSKTLDVR	D6_13	GatTATAGCAGTACCTGG	?YSSTW	43.405572	D3_9	tGgTCAAAG	?SK	26.405572	AGTACCTGGTCAAAGACTCTTGATGTCCGGGGCCACGGGACAATGGTCACCGTCTCCTCA	STWSKTLDVRGHGTMVTVSS	CGGCTGCAGCTGCAGGAGCCGGGCCCAGGACTGGTGAAGCCCTTGGAGACCCTGTCCCTCACCTGCACTGTCTCTGGTGATTCCATCTGCACTGGA------AGTTACTACTGGGACTGGGTCCGCCAGGCCCCAGGGAAGGGCCTGGAGTGGATTGGGAGAATATATTAT---------AGTGGGAGAACGTATTACAACCCGTCCCTCAAGAGTCGGGTCACCATACCACTAGATAGGTCTAAGAAAATGTTCTCCCGAAACATGAACTCTGTTATCGTCGCGGACACGGCCGTCTATTACTGTGTGGATTATAGCAGTACCTGGTCAAAGACTCTTGATGTCCGGGGCCACGGGACAATGGTCACCGTCTCCTCA
159	S159|IGHV3-74*02|IGHD6-25*01|IGHJ3*01|50	Error: alignment failed
160	S160|IGHV1-18*03|IGHD1-1*01|IGHJ4*02|50	Error: alignment failed
156	S156|IGHV3-23*03|IGHD3-3*01|IGHJ6*02|50	V3-23*02,J6 inter-subtype recombinant	J6,V3-23*02 recombinant	0.2309441995	1	0	0	302(299-305)	GAGGTACAACTGTTGGCGTCTGGGAGAGGCTTTCTACAGTCTGGGGGGTCCCTGAGACTCTCCTGTGCAGCCTCAGTCCTCATCTTTAGCACCTATGCCATGAACTGGGTCCGCCAGGCTCCAGGGAAGGGGCTGGAGTGGGTCTCAGTTATTTATCGTGGTGTTGATGACACCTACTCTGCAGACTCCGTGAAGGGCCGCTTCACCATCTCTAGAGATAATTGTAGGAATTCAGTGCATCTGCAAATGAGCAGCCTGAGAGCCAAAGACACGGCCTTTTCTTACTGTGCGAAGCATTTTTACTACTATTACGGGCTGGACGTCTGGGGCCAAGGGACCTCGGTCACCGTCTCCTCA	GAGGTACAACTGTTGGCGTCTGGGAGAGGCTTTCTACAGTCTGGGGGGTCCCTGAGACTCTCCTGTGCAGCC	EVQLLASGRGFLQSGGSLRLSCAA	TCAGTCCTCATCTTTAGCACCTATGCC	SVLIFSTYA	ATGAACTGGGTCCGCCAGGCTCCAGGGAAGGGGCTGGAGTGGGTCTCAGTT	MNWVRQAPGKGLEWVSV	ATTTATCGTGGTGTTGATGACACC	IYRGVDDT	TACTCTGCAGACTCCGTGAAGGGCCGCTTCACCATCTCTAGAGATAATTGTAGGAATTCAGTGCATCTGCAAATGAGCAGCCTGAGAGCCAAAGACACGGCCTTTTCTTACTGT	YSADSVKGRFTISRDNCRNSVHLQMSSLRAKDTAFSYC	GCGAAGCAT	AKH	TGTGCGAAGCATTTTTGGACTGGTCACTATACCAATTCTCCCTACTACTATTACGGGCTGGACGTCTGG	CAKHFWTGHYTNSPYYYYGLDVW	D3_3	-C-ATTTTTGGACTGGTCACTATACC	?IFGLVTI?	53.405572	D1_26	TggACTGGTCACTATACC	?TGHYT	39.405572	TTTTGGACTGGTCACTATACCAATTCTCCCTACTACTATTACGGGCTGGACGTCTGGGGCCAAGGGACCTCGGTCACCGTCTCCTCA	FWTGHYTNSPYYYYGLDVWGQGTSVTVSS	GAGGTACAACTGTTGGCGTCTGGGAGAGGCTTTCTACAGTCTGGGGGGTCCCTGAGACTCTCCTGTGCAGCCTCAGTCCTCATCTTTAGCACC------------TATGCCATGAACTGGGTCCGCCAGGCTCCAGGGAAGGGGCTGGAGTGGGTCTCAGTTATTTATCGTGGTGTTGAT------GACACCTACTCTGCAGACTCCGTGAAGGGCCGCTTCACCATCTCTAGAGATAATTGTAGGAATTCAGTGCATCTGCAAATGAGCAGCCTGAGAGCCAAAGACACGGCCTTTTCTTACTGTGCGAAGCATTTTTGGACTGGTCACTATACCAATTCTCCCTACTACTATTACGGGCTGGACGTCTGGGGCCAAGGGACCTCGGTCACCGTCTCC…
161	S161|IGHV4-61*08|IGHD6-6*01|IGHJ6*02|50	V4-61*03,J6 inter-subtype recombinant	J6,V4-61*03 recombinant	0.4195421681	1	0	0	316(313-319)	CAGGGGCAGAGGCAGGAATCGGGCCCAGGACTGGTGAAGCCTTCGGAGACCCTGTCCCTCCCCTGCAATGTCTCTGCTGGCTCCGACAGCAGTGGTAGTTATTGCTGGAAGTGGACCCGGCAGCCCCCAGGGAAGGGGCGGGAGTACATTGGTCATCTCTCCTTCAGTGGGAGCACCAAGTACAACCCCTCCCTCAAGAGGCGAGGCACCATTTCCATAGACACGTCCAAGAACCACTTCTCCCTGAAGTGGATCTCTGTGGCCGCTCCGGACACGGCCGTGTATTGCTGTGCGAGAGATCGATGGTCAGTTGGCGGTAGAGACGTGTGGGGCCAAGCTATCACGGTCCTCGTCTCCTCA	CAGGGGCAGAGGCAGGAATCGGGCCCAGGACTGGTGAAGCCTTCGGAGACCCTGTCCCTCCCCTGCAATGTC	QGQRQESGPGLVKPSETLSLPCNV	TCTGCTGGCTCCGACAGCAGTGGTAGTTATTGC	SAGSDSSGSYC	TGGAAGTGGACCCGGCAGCCCCCAGGGAAGGGGCGGGAGTACATTGGTCAT	WKWTRQPPGKGREYIGH	CTCTCCTTCAGTGGGAGCACC	LSFSGST	AAGTACAACCCCTCCCTCAAGAGGCGAGGCACCATTTCCATAGACACGTCCAAGAACCACTTCTCCCTGAAGTGGATCTCTGTGGCCGCTCCGGACACGGCCGTGTATTGCTGT	KYNPSLKRRGTISIDTSKNHFSLKWISVAAPDTAVYCC	GCGAGAGAT	ARD	TGTGCGAGAGATCGAGATTGGTCAGTTGGCGGTAGAGACGTG	CARDRDWSVGGRDV	D6_6	TGTGCGAGAGATCGAGATtgGTCAGTTGGCGGTAGA--	CARDRD?SVGGR?	39.811144	D2_15	tcAGTTGGCGGT	?VGG	23.405572	CGAGATTGGTCAGTTGGCGGTAGAGACGTGTGGGGCCAAGCTATCACGGTCCTCGTCTCCTCA	RDWSVGGRDVWGQAITVLVSS	CAGGGGCAGAGGCAGGAATCGGGCCCAGGACTGGTGAAGCCTTCGGAGACCCTGTCCCTCCCCTGCAATGTCTCTGCTGGCTCCGACAGCAGTGGT------AGTTATTGCTGGAAGTGGACCCGGCAGCCCCCAGGGAAGGGGCGGGAGTACATTGGTCATCTCTCCTTC---------AGTGGGAGCACCAAGTACAACCCCTCCCTCAAGAGGCGAGGCACCATTTCCATAGACACGTCCAAGAACCACTTCTCCCTGAAGTGGATCTCTGTGGCCGCTCCGGACACGGCCGTGTATTGCTGTGCGAGAGATCGAGATTGGTCAGTTGGCGGTAGAGACGTGTGGGGCCAAGCTATCACGGTCCTCGTCTCCTCA
158	S158|IGHV4-30-2*01|IGHD1-7*01|IGHJ2*01|50	V4-30-2,J2*01 inter-subtype recombinant	J2*01,V4-30-2 recombinant	0.2176370591	1	0	0	317(311-323)	CAGGTGCAGCTGCAGGGGACCGACTCAGGACTGGTGAGGCCTTCACAGACCCTGTCCCTCACCTACGCTGTCTCTGGTGGCTCCATCAGTTGCAGTGGCTACTGCTGGTGCTGGACCCGGCAGCCACCGGCAAAGGACCGGGAGAGGATTGGTCACATCCACCCAAGTCGGAGCACTTCTTGCAACCCGACCCTCAAAAGTCGAGTCACCATCTCAGTAGACAGCTCCACGAACCACTTCTCCCTGAAGCTGAAGTCTCTGACCGCCGCGGACACGGCCGTGCATTCTTGTGCTAGAGATGCTGAAAGGCCGAAGTGCGACCCCTGGGGCCGTGGCCCCCTGGTCAGTGTCTCCTCA	CAGGTGCAGCTGCAGGGGACCGACTCAGGACTGGTGAGGCCTTCACAGACCCTGTCCCTCACCTACGCTGTC	QVQLQGTDSGLVRPSQTLSLTYAV	TCTGGTGGCTCCATCAGTTGCAGTGGCTACTGC	SGGSISCSGYC	TGGTGCTGGACCCGGCAGCCACCGGCAAAGGACCGGGAGAGGATTGGTCAC	WCWTRQPPAKDRERIGH	ATCCACCCAAGTCGGAGCACT	IHPSRST	TCTTGCAACCCGACCCTCAAAAGTCGAGTCACCATCTCAGTAGACAGCTCCACGAACCACTTCTCCCTGAAGCTGAAGTCTCTGACCGCCGCGGACACGGCCGTGCATTCTTGT	SCNPTLKSRVTISVDSSTNHFSLKLKSLTAADTAVHSC	GCTAGAGAT	ARD	TGTGCTAGAGATGCTGAAAGGCCGAAGTGCGACCCCTGG	CARDAERPKCDPW	D1_1	GctGAAAGGCcg	?ER?	31.811144	D2_15	CccTgg	??	23.811144	GCTGAAAGGCCGAAGTGCGACCCCTGGGGCCGTGGCCCCCTGGTCAGTGTCTCCTCA	AERPKCDPWGRGPLVSVSS	CAGGTGCAGCTGCAGGGGACCGACTCAGGACTGGTGAGGCCTTCACAGACCCTGTCCCTCACCTACGCTGTCTCTGGTGGCTCCATCAGTTGCAGT------GGCTACTGCTGGTGCTGGACCCGGCAGCCACCGGCAAAGGACCGGGAGAGGATTGGTCACATCCAC---------CCAAGTCGGAGCACTTCTTGCAACCCGACCCTCAAAAGTCGAGTCACCATCTCAGTAGACAGCTCCACGAACCACTTCTCCCTGAAGCTGAAGTCTCTGACCGCCGCGGACACGGCCGTGCATTCTTGTGCTAGAGATGCTGAAAGG---CCGAAGTGCGACCCCTGGGGCCGTGGCCCCCTGGTCAGTGTCTCCTCA
162	S162|IGHV3-23*02|IGHD6-13*01|IGHJ3*02|50	V3-23*02,J3*02 inter-subtype recombinant	J3*02,V3-23*02 recombinant	0.6937516539	1	0	0	281(265-297)	GAGGGACAGGTGTTGGCTTCTGGGGGAGGCCTGGCACAGCCGGGGGGGTCCCTGAGACTCTCCCGTGCAGCCTCGGGATTTCCCCTTGGCAGTCATGCCACGAGCTGGGTCCGCCAGGCCCCAGGGAAGGGGCTGGCGCGGGTCTCAGTTTTAAGTGGTAGTAGTGATAGCACATGCTACCAAGACTCCGTGAAGGGCCGGTTCACTAACTCAAGAGGCAACTCCAAGAACACGGTGTATCTGCAAATGAGCAGCCTGAGAGCCGAGGACACGGCCAAAAATGACTCTCCGAGAGAGGGAAGGGGTTGGTGGCATTTTGAAATCTGGGGCCAAGGGACACTGGTCACGGTCTCCTCA	GAGGGACAGGTGTTGGCTTCTGGGGGAGGCCTGGCACAGCCGGGGGGGTCCCTGAGACTCTCCCGTGCAGCC	EGQVLASGGGLAQPGGSLRLSRAA	TCGGGATTTCCCCTTGGCAGTCATGCCACG	SGFPLGSHAT	AGCTGGGTCCGCCAGGCCCCAGGGAAGGGGCTGGCGCGGGTCTCAGTT	SWVRQAPGKGLARVSV	TTAAGTGGTAGTAGTGATAGCACA	LSGSSDST	TGCTACCAAGACTCCGTGAAGGGCCGGTTCACTAACTCAAGAGGCAACTCCAAGAACACGGTGTATCTGCAAATGAGCAGCCTGAGAGCCGAGGACACGGCCAAAAATGACTCT	CYQDSVKGRFTNSRGNSKNTVYLQMSSLRAEDTAKNDS	CCGAGAGAG	PRE	TGCTACCAAGACTCCGTGAAGGGCCGGTTCACTAACTCAAGAGGCAACTCCAAGAACACGGTGTATCTGCAAATGAGCAGCCTGAGAGCCGAGGACACGGCCAAAAATGACTCTCCGAGAGAGAGGCGTGGAAGGGGTTGGTGGCATTTTGAAATCTGG	CYQDSVKGRFTNSRGNSKNTVYLQMSSLRAEDTAKNDSPRERRGRGWWHFEIW	D1_1	aGaGAGAGGCgt	?ER?	31.811144	D3_10	acTAACTCAAGAGGCAACTCCAAGAACACg	?NSRGNSKN?	31.34262	AGGCGTGGAAGGGGTTGGTGGCATTTTGAAATCTGGGGCCAAGGGACACTGGTCACGGTCTCCTCA	RRGRGWWHFEIWGQGTLVTVSS	GAGGGACAGGTGTTGGCTTCTGGGGGAGGCCTGGCACAGCCGGGGGGGTCCCTGAGACTCTCCCGTGCAGCCTCGGGATTTCCCCTTGGCAGTCATGCCACG------------AGCTGGGTCCGCCAGGCCCCAGGGAAGGGGCTGGCGCGGGTCTCAGTTTTA------AGTGGTAGTAGTGATAGCACATGCTACCAAGACTCCGTGAAGGGCCGGTTCACTAACTCAAGAGGCAACTCCAAGAACACGGTGTATCTGCAAATGAGCAGCCTGAGAGCCGAGGACACGGCCAAAAATGACTCTCCGAGAGAGAGGCGTGGAAGGGGTTGGTGGCATTTTGAAATCTGGGGCCAAGGGACACTGGTCACGGTCTCCTCA
164	S164|IGHV3-72*01|IGHD2-8*02|IGHJ1*01|50	V3,J1*01 inter-subtype recombinant	J1*01,V3 recombinant	0.9997692164	1	0	0	319(309-329)	GAGGTCCAGACGGTGGAGTCTGGGGGAGACTTTGTCCAGCCTGCAGGGTCCCTGGGTCTCTCGTCTGCAGCCTCTGAATTCACCTCCCGTGACGACTATATGGACCGGGTCCGCCAGACTCCAGGGAAGGGGCTGGAGTGGGTTGGCCGAACTCGATTCAAAGGTTTCAGTTACGCCACAGAGTACGCCACTTCTGTGAAAGGCAGATTCACCATCTCAAGAGATGATTCAAGGACCTCACTGGATCCGCAGATGGACAGCCTGGTAACCGAGGACACGGCCGTCGATTATTGTGCTATAGACTGGCTATATCCGTCCGGTTTCCAACACTGGGGCCAGGTCACCCTGGTCATCGTCTCCCCA	GAGGTCCAGACGGTGGAGTCTGGGGGAGACTTTGTCCAGCCTGCAGGGTCCCTGGGTCTCTCGTCTGCAGCC	EVQTVESGGDFVQPAGSLGLSSAA	TCTGAATTCACCTCCCGTGACGACTAT	SEFTSRDDY	ATGGACCGGGTCCGCCAGACTCCAGGGAAGGGGCTGGAGTGGGTTGGCCGA	MDRVRQTPGKGLEWVGR	ACTCGATTCAAAGGTTTCAGTTACGCCACA	TRFKGFSYAT	GAGTACGCCACTTCTGTGAAAGGCAGATTCACCATCTCAAGAGATGATTCAAGGACCTCACTGGATCCGCAGATGGACAGCCTGGTAACCGAGGACACGGCCGTCGATTATTGT	EYATSVKGRFTISRDDSRTSLDPQMDSLVTEDTAVDYC	GCTATAGAC	AID	TGTGCTATAGACTGGCGGAGAATGCTATATCCGTCCGGTTTC	CAIDWRRMLYPSGF	D2_8	agAATGCTATATCcg	?MLY?	41.811144	D1_26	AtgCTATATCcg	?LY?	34.811144	TGGCGGAGAATGCTATATCCGTCCGGTTTCCAACACTGGGGCCAGGTCACCCTGGTCATCGTCTCCCCA	WRRMLYPSGFQHWGQVTLVIVSP	GAGGTCCAGACGGTGGAGTCTGGGGGAGACTTTGTCCAGCCTGCAGGGTCCCTGGGTCTCTCGTCTGCAGCCTCTGAATTCACCTCCCGTGACGAC------------TATATGGACCGGGTCCGCCAGACTCCAGGGAAGGGGCTGGAGTGGGTTGGCCGAACTCGATTCAAAGGTTTCAGTTACGCCACAGAGTACGCCACTTCTGTGAAAGGCAGATTCACCATCTCAAGAGATGATTCAAGGACCTCACTGGATCCGCAGATGGACAGCCTGGTAACCGAGGACACGGCCGTCGATTATTGTGCTATAGACTGGCGGAGAATGCTATATCCGTCCGGTTTCCAACACTGGGGCCAGGTCACCCTGGTCATCGTCTCCCCA
163	S163|IGHV3-72*01|IGHD3-22*01|IGHJ3*01|50	V3-72*01,J3 inter-subtype recombinant	J3,V3-72*01 recombinant	0.4380526133	1	0	0	316(314-318)	GAGGTGCGACTGATGGAGTCTGGGGGAGGGTTGATCCGGCCTGGAAGCTCCCTGAGAGTCTCCTGCGCAGCCTCTGGGTTCACCTTCAGCGACCACTACATGGACCGGGTCCGCCAGTCTCCAGGGAAGGGGCTGGAGTGGGTTAGCCTTGCTAGAAGCAAAGCTAACGGTCACACCACAGAATACGCCGCGTCTGTGACAGGCAGATCGACCATCTCAAGAGATGACCCAAAGACCTCACTGGATCTGCACATAATTAGCCTGAAAACCGAGGAATCGGCCGTATTTCACTGTGCTAGAAGTGGTCGTCACCCTAATCCTTTTCATGTCTGGGGCCGAGGGACAATAGTCACCGTCTCTTCA	GAGGTGCGACTGATGGAGTCTGGGGGAGGGTTGATCCGGCCTGGAAGCTCCCTGAGAGTCTCCTGCGCAGCC	EVRLMESGGGLIRPGSSLRVSCAA	TCTGGGTTCACCTTCAGCGACCACTAC	SGFTFSDHY	ATGGACCGGGTCCGCCAGTCTCCAGGGAAGGGGCTGGAGTGGGTTAGCCTT	MDRVRQSPGKGLEWVSL	GCTAGAAGCAAAGCTAACGGTCACACCACA	ARSKANGHTT	GAATACGCCGCGTCTGTGACAGGCAGATCGACCATCTCAAGAGATGACCCAAAGACCTCACTGGATCTGCACATAATTAGCCTGAAAACCGAGGAATCGGCCGTATTTCACTGT	EYAASVTGRSTISRDDPKTSLDLHIISLKTEESAVFHC	GCTAGAGCGCGTGTCGGGCAGTGTTATTCTAATAGTAGT	ARARVGQCYSNSS	TGTGCTAGAGCGCGTGTCGGGCAGTGTTATTCTAATAGTAGTGGTCGTCACCCTAATCCTTTTCATGTCTGG	CARARVGQCYSNSSGRHPNPFHVW	D6_6	tGtTATTCTAATAGTAGT	?YSNSS	38.405572	D3_10	TctAATAGTAGTGGTCGTCACCCTAAT--	?NSSGRHPN?	34.811144	GGTCGTCACCCTAATCCTTTTCATGTCTGGGGCCGAGGGACAATAGTCACCGTCTCTTCA	GRHPNPFHVWGRGTIVTVSS	GAGGTGCGACTGATGGAGTCTGGGGGAGGGTTGATCCGGCCTGGAAGCTCCCTGAGAGTCTCCTGCGCAGCCTCTGGGTTCACCTTCAGCGACCAC------------TACATGGACCGGGTCCGCCAGTCTCCAGGGAAGGGGCTGGAGTGGGTTAGCCTTGCTAGAAGCAAAGCTAACGGTCACACCACAGAATACGCCGCGTCTGTGACAGGCAGATCGACCATCTCAAGAGATGACCCAAAGACCTCACTGGATCTGCACATAATTAGCCTGAAAACCGAGGAATCGGCCGTATTTCACTGTGCTAGAGCGCGTGTCGGGCAGTGTTATTCTAATAGTAGTGGTCGTCACCCTAATCCTTTTCATGTCTGGGGCCGAGGGACAATAGTCACCGTC…
165	S165|IGHV3-30-3*03|IGHD4-17*01|IGHJ1*01|50	V3-30*10,J1*01 inter-subtype recombinant	J1*01,V3-30*10 recombinant	0.33376768	1	0	0	297(285-309)	CAGGTGCAGGTGGTGGAGTCTGGGGGAGGCGCGGTCCAGCCTGGGAGGTCCCTGAGACTTTCCTGTGCAGCCTCTGTATTCACCTTGAGTAGACTTGCTATACGGTGGGTCCGTCGGGCTCCAGGCAGGGGGCTGGTGTGGCTGGCACTTATTTCATCTGAGGGAAATGGTAATTATTGCACAGACTCCGTGAAGGGTCGATTCACCCTCTTCAGACACAAATCCACGAGCCCGCTGTGTCTGCAAATGAACAGGCTGAGAGCTGAGGACACGACTGTATATTCCTGTGCGAGAGCTGCCGTGACTAAGCTGACTGTCCAGCACTGGGGCCTGGGAAGCCTGGTGACCGCCTCTTCA	CAGGTGCAGGTGGTGGAGTCTGGGGGAGGCGCGGTCCAGCCTGGGAGGTCCCTGAGACTTTCCTGTGCAGCC	QVQVVESGGGAVQPGRSLRLSCAA	TCTGTATTCACCTTGAGTAGACTTGCT	SVFTLSRLA	ATACGGTGGGTCCGTCGGGCTCCAGGCAGGGGGCTGGTGTGGCTGGCACTT	IRWVRRAPGRGLVWLAL	ATTTCATCTGAGGGAAATGGTAAT	ISSEGNGN	TATTGCACAGACTCCGTGAAGGGTCGATTCACCCTCTTCAGACACAAATCCACGAGCCCGCTGTGTCTGCAAATGAACAGGCTGAGAGCTGAGGACACGACTGTATATTCCTGT	YCTDSVKGRFTLFRHKSTSPLCLQMNRLRAEDTTVYSC	GCGAGAGCT	ARA	TGTGCGAGAGCTGCCGTGACTAAGCTGACTGTCCAGCACTGG	CARAAVTKLTVQHW	D6_25	tGtGCGAGAGCTGCCGTGACt	?ARAAV?	27.34262	D2_2	-AG-AGCTGCCGTGACT	??LPX?	26.405572	GCCGTGACTAAGCTGACTGTCCAGCACTGGGGCCTGGGAAGCCTGGTGACCGCCTCTTCA	AVTKLTVQHWGLGSLVTASS	CAGGTGCAGGTGGTGGAGTCTGGGGGAGGCGCGGTCCAGCCTGGGAGGTCCCTGAGACTTTCCTGTGCAGCCTCTGTATTCACCTTGAGTAGA------------CTTGCTATACGGTGGGTCCGTCGGGCTCCAGGCAGGGGGCTGGTGTGGCTGGCACTTATTTCATCTGAGGGAAAT------GGTAATTATTGCACAGACTCCGTGAAGGGTCGATTCACCCTCTTCAGACACAAATCCACGAGCCCGCTGTGTCTGCAAATGAACAGGCTGAGAGCTGAGGACACGACTGTATATTCCTGTGCGAGAGCTGCCGTGACTAAGCTGACTGTCCAGCACTGGGGCCTGGGAAGCCTGGTGACCGCCTCTTCA
167	S167|IGHV3-73*01|IGHD3-3*02|IGHJ5*02|50	V3-73,J5*02 inter-subtype recombinant	J5*02,V3-73 recombinant	0.2733448848	1	0	0	319(310-328)	GAGTTACAACTCGTGGAGTCTGAGAGAGGCTCGGTCCAGCCTGGGGGGTCCCTGAAACTCCCCTGTGCAGCCTCTGGGTTCACATTCAGTGCCTCTACGATCCACTGGGGCCGCCAGACTTCCGGGAAAGGGCTGGAATCGGTTGGCCGATTTTTCAGGAAGGCTAACACTTGCGCGACTGCCTCTGTTGCGTCGGTGAAGGGCAGGTTCACCATCTCCAGAGATAGTTCAGCGAACACGGCGCTTTTTCAAATGAGTAGCCTGAAAACCGAGGACACGGTCGTGTGTTACTGTACTAGACGCATTTTTGGAGTGGTCATTTTGGACCGTTGGGGCGGGGGAACCCTGGTCACCGTCCCCTCA	GAGTTACAACTCGTGGAGTCTGAGAGAGGCTCGGTCCAGCCTGGGGGGTCCCTGAAACTCCCCTGTGCAGCC	ELQLVESERGSVQPGGSLKLPCAA	TCTGGGTTCACATTCAGTGCCTCTACG	SGFTFSAST	ATCCACTGGGGCCGCCAGACTTCCGGGAAAGGGCTGGAATCGGTTGGCCGA	IHWGRQTSGKGLESVGR	TTTTTCAGGAAGGCTAACACTTGCGCGACT	FFRKANTCAT	GCCTCTGTTGCGTCGGTGAAGGGCAGGTTCACCATCTCCAGAGATAGTTCAGCGAACACGGCGCTTTTTCAAATGAGTAGCCTGAAAACCGAGGACACGGTCGTGTGTTACTGT	ASVASVKGRFTISRDSSANTALFQMSSLKTEDTVVCYC	ACTAGACGC	TRR	TGTACTAGACGCATTTTTGGAGTGGTCATTATAGTGGACAACTGGTTGGACCGTTGG	CTRRIFGVVIIVDNWLDRW	D3_3	cGcATTTTTGGAGTGGTCATTATA--	?IFGVVII?	53.811144	D7_7	tGgTTGGac	?L?	27.811144	ATTTTTGGAGTGGTCATTATAGTGGACAACTGGTTGGACCGTTGGGGCGGGGGAACCCTGGTCACCGTCCCCTCA	IFGVVIIVDNWLDRWGGGTLVTVPS	GAGTTACAACTCGTGGAGTCTGAGAGAGGCTCGGTCCAGCCTGGGGGGTCCCTGAAACTCCCCTGTGCAGCCTCTGGGTTCACATTCAGTGCCTCT------------ACGATCCACTGGGGCCGCCAGACTTCCGGGAAAGGGCTGGAATCGGTTGGCCGATTTTTCAGGAAGGCTAACACTTGCGCGACTGCCTCTGTTGCGTCGGTGAAGGGCAGGTTCACCATCTCCAGAGATAGTTCAGCGAACACGGCGCTTTTTCAAATGAGTAGCCTGAAAACCGAGGACACGGTCGTGTGTTACTGTACTAGACGCATTTTTGGAGTGGTCATTATAGTGGACAACTGGTTGGACCGTTGGGGCGGGGGAACCCTGGTCACCGTCCCCTCA
169	S169|IGHV3-64*05|IGHD2-15*01|IGHJ2*01|50	Error: alignment failed
166	S166|IGHV2-5*02|IGHD7-27*01|IGHJ5*02|50	V2-5,J1*01 inter-subtype recombinant	J1*01,V2-5 recombinant	0.154092269	1	0	0	320(319-321)	CAGATCACCTTGAAGGGGTCTGGTCGTACGATGGTGAAATCCACACAAACCCTCACGATGACCCACACCTTCTCTGGGTTCTCACTCAGCACTGGTGGAATGAGGGCGGGCTGGATCGGTCAGTCCCCAGGAAAGGCCCTGGAGTGGCTTGCGCTAATTTCTTGGGATGATGATAAGTGCCACGGCCCGTCTCTGAAAAGAAGGCTCACCATCGCCACGGACACCTCCAAGATCCAATTGGTCCTCACAATGACCGACATTGATCCTGGCGGCAAAGACACACATTATTGTGCATCCACAACGTGGGAAGCGCGCTGTTGGGGCCAGGGAGGCCTGGTCACCGTCTCCTCA	CAGATCACCTTGAAGGGGTCTGGTCGTACGATGGTGAAATCCACACAAACCCTCACGATGACCCACACCTTC	QITLKGSGRTMVKSTQTLTMTHTF	TCTGGGTTCTCACTCAGCACTGGTGGAATGAGGGCGGGC	SGFSLSTGGMRAG	TGGATCGGTCAGTCCCCAGGAAAGGCCCTGGAGTGGCTTGCGCTA	WIGQSPGKALEWLAL	ATTTCTTGGGATGATGATAAGTGC	ISWDDDKC	CACGGCCCGTCTCTGAAAAGAAGGCTCACCATCGCCACGGACACCTCCAAGATCCAATTGGTCCTCACAATGACCGACATTGATCCTGGCGGCAAAGACACACATTATTGT	HGPSLKRRLTIATDTSKIQLVLTMTDIDPGGKDTHYC	GCATCCACA	AST	TGTGCATCCACAACGTGGGAAGCGCGCTGTTGG	CASTTWEARCW	D1_26	T-GT-GCATCCACAACg	??HPQ?	30.34262	D2_21	CgcTGTTgg	?C?	30.811144	ACGTGGGAAGCGCGCTGTTGGGGCCAGGGAGGCCTGGTCACCGTCTCCTCA	TWEARCWGQGGLVTVSS	CAGATCACCTTGAAGGGGTCTGGTCGTACGATGGTGAAATCCACACAAACCCTCACGATGACCCACACCTTCTCTGGGTTCTCACTCAGCACTGGTGGAATGAGGGCGGGC------TGGATCGGTCAGTCCCCAGGAAAGGCCCTGGAGTGGCTTGCGCTAATTTCTTGGGATGATGATAAGTGC---------CACGGCCCGTCTCTGAAAAGAAGGCTCACCATCGCCACGGACACCTCCAAGATCCAATTGGTCCTCACAATGACCGACATTGATCCTGGCGGCAAAGACACACATTATTGTGCATCCACAACG---------TGGGAAGCGCGCTGTTGGGGCCAGGGAGGCCTGGTCACCGTCTCCTCA
168	S168|IGHV4-28*03|IGHD4-4*01|IGHJ2*01|50	V4-28,J2*01 inter-subtype recombinant	J2*01,V4-28 recombinant	0.4551339027	1	0	0	314(296-332)	CAGGTGCAGGTACAGGGGTCGGTCACAATACTGGTGAGGCCCTTGGACACCCTGTCCCTCACCTGCGTTGTCTCTGGTTACTCGATCACCAGTAGTAACTGGTTGGGCTGGATCCGGCAGTCCCCAGGTCAGGGTCTGGAGTGGATTGGAACCATCCAGTATAGTGGCAGAACCTACTACAACGCGCCCCTCGAGAGTCGCGTCACCATGTCTCTAGACACGCCCCAGAATCGGTTCTCCCTGAAGCTGAACTCTGTGACCGCCGTGGACACGGCCGTGTATTATTTTGCGAGAGGGACGCCAAGGGCTTGGTGCTCCGGTCTCTGGGGCCGTGGCCCCCCGGTCACGGCCTCCTCA	CAGGTGCAGGTACAGGGGTCGGTCACAATACTGGTGAGGCCCTTGGACACCCTGTCCCTCACCTGCGTTGTC	QVQVQGSVTILVRPLDTLSLTCVV	TCTGGTTACTCGATCACCAGTAGTAACTGGTTGGGC	SGYSITSSNWLG	TGGATCCGGCAGTCCCCAGGTCAGGGTCTGGAGTGGATTGGAACC	WIRQSPGQGLEWIGT	ATCCAGTATAGTGGCAGAACC	IQYSGRT	TACTACAACGCGCCCCTCGAGAGTCGCGTCACCATGTCTCTAGACACGCCCCAGAATCGGTTCTCCCTGAAGCTGAACTCTGTGACCGCCGTGGACACGGCCGTGTATTATTTT	YYNAPLESRVTMSLDTPQNRFSLKLNSVTAVDTAVYYF	GCGAGAGGG	ARG			0	0	0	0	0	0	0	0	ACGCCAAGGGCTACAGTAACTCGGCGGCCACGACCCTGGTGCTCCGGTCTCTGGGGCCGTGGCCCCCCGGTCACGGCCTCCTCA	TPRATVTRRPRPWCSGLWGRGPPVTASS	CAGGTGCAGGTACAGGGGTCGGTCACAATACTGGTGAGGCCCTTGGACACCCTGTCCCTCACCTGCGTTGTCTCTGGTTACTCGATCACCAGTAGTAACTGGTTGGGC---------TGGATCCGGCAGTCCCCAGGTCAGGGTCTGGAGTGGATTGGAACCATCCAGTAT---------AGTGGCAGAACCTACTACAACGCGCCCCTCGAGAGTCGCGTCACCATGTCTCTAGACACGCCCCAGAATCGGTTCTCCCTGAAGCTGAACTCTGTGACCGCCGTGGACACGGCCGTGTATTATTTTGCGAGAGGGACGCCAAGGGCTACAGTAACTCGGCGGCCACGACCCTGGTGCTCCGGTCTCTGGGGCCGTGGCCCCCCGGTCACGGCCTCCTCA
170	S170|IGHV3-11*03|IGHD4-17*01|IGHJ3*02|50	V3-11,J3*02 inter-subtype recombinant	J3*02,V3-11 recombinant	0.5675125938	1	0	0	296(283-309)	CAAGTGCACCTGTTGGAGTCTGGGGGAGGCCGGGTCAAGCCTGGAGGGTCCGTGAGACCCTCCTGTGCAGCCTCTGGATTCACGTTCAATGACTACTACCTAGGCTGGTTCCGCCAGCCTCCAGGGAAGGGGCTGGAGTGGGCTTCATACATTAGTAATAATGATAGTTACGGCAACTACACAGACTCTGAGAAGGATCGCTTCACCATCTCCAGAGACAACGCCAAGATTTCACTGTGTCTACGAGTGAACAGTCTGACAGTCGACGACACGGCCGTGTATAATTGTGCGGGAACTCTTGCGGTGACTCCGAGTGTTGTTAGCTGGGGCCAAGGGACAAAGCTCACCGACTCTTCA	CAAGTGCACCTGTTGGAGTCTGGGGGAGGCCGGGTCAAGCCTGGAGGGTCCGTGAGACCCTCCTGTGCAGCC	QVHLLESGGGRVKPGGSVRPSCAA	TCTGGATTCACGTTCAATGACTACTAC	SGFTFNDYY	CTAGGCTGGTTCCGCCAGCCTCCAGGGAAGGGGCTGGAGTGGGCTTCA	LGWFRQPPGKGLEWAS	TACATTAGTAATAATGATAGTTACGGC	YISNNDSYG	AACTACACAGACTCTGAGAAGGATCGCTTCACCATCTCCAGAGACAACGCCAAGATTTCACTGTGTCTACGAGTGAACAGTCTGACAGTCGACGACACGGCCGTGTATAATTGT	NYTDSEKDRFTISRDNAKISLCLRVNSLTVDDTAVYNC	GCGGGAACT	AGT	TGTGCGGGAACTCTTGCGGTGACTCCGAGTGTTGTTAGCTGG	CAGTLAVTPSVVSW	D4_23	GgaACTCTTGCGGTGACTCCg	?TLAVT?	32.34262	D2_8	acTCTTGCGGTGACTCCGAGTGTTGTTAGCTgg	?LAVTPSVVS?	38.811144	CTTGCGGTGACTCCGAGTGTTGTTAGCTGGGGCCAAGGGACAAAGCTCACCGACTCTTCA	LAVTPSVVSWGQGTKLTDSS	CAAGTGCACCTGTTGGAGTCTGGGGGAGGCCGGGTCAAGCCTGGAGGGTCCGTGAGACCCTCCTGTGCAGCCTCTGGATTCACGTTC------------AATGACTACTACCTAGGCTGGTTCCGCCAGCCTCCAGGGAAGGGGCTGGAGTGGGCTTCA------TACATTAGTAATAATGATAGTTACGGCAACTACACAGACTCTGAGAAGGATCGCTTCACCATCTCCAGAGACAACGCCAAGATTTCACTGTGTCTACGAGTGAACAGTCTGACAGTCGACGACACGGCCGTGTATAATTGTGCGGGAACTCTTGCGGTGACTCCGAGTGTTGTTAGCTGGGGCCAAGGGACAAAGCTCACCGACTCTTCA
171	S171|IGHV3-23*05|IGHD3-3*01|IGHJ1*01|50	V3-23,J1*01 inter-subtype recombinant	J1*01,V3-23 recombinant	0.3706433736	1	0	0	314(310-318)	GATGTGCAGGTGTTGCAGTCTGGGGGAGCCTTGGTACAGACTGGGGGGTCCCTGAGACTCTCCTGCGCAGACTCTGGATCCACCTTTAGTAATTATACCATGGGCTGGGTCCGCCAGTCTCCAGAGAAGGCAATGGAGTGGATCTCAGCTATCTATAGCAGAGGAACTAGCACCTCCTACAAAGACTCTGTGAAGGGTCGGTTCACCATCTCCAGAGACAATTCCAAGAACACGCTTTATCTAAAAGTGAACAGCCTGAGAACCAAGGACACGGCAGTCTATTACTCTGCAAAAGAGTATTTTGCCTGTGAACACTTTCAGCACTGGGGCCGGGTCACCCTGGTCACCGCCTCCTCA	GATGTGCAGGTGTTGCAGTCTGGGGGAGCCTTGGTACAGACTGGGGGGTCCCTGAGACTCTCCTGCGCAGAC	DVQVLQSGGALVQTGGSLRLSCAD	TCTGGATCCACCTTTAGTAATTATACCATGGGC	SGSTFSNYTMG	TGGGTCCGCCAGTCTCCAGAGAAGGCAATGGAGTGGATCTCAGCT	WVRQSPEKAMEWISA	ATCTATAGCAGAGGAACTAGCACC	IYSRGTST	TCCTACAAAGACTCTGTGAAGGGTCGGTTCACCATCTCCAGAGACAATTCCAAGAACACGCTTTATCTAAAAGTGAACAGCCTGAGAACCAAGGACACGGCAGTCTATTACTCT	SYKDSVKGRFTISRDNSKNTLYLKVNSLRTKDTAVYYS	GCAAAAGAG	AKE			0	0	0	0	0	0	0	0	GTTAGTTTTTGGAGTGTTTATTTTGCCTGTGAACACTTTCAGCACTGGGGCCGGGTCACCCTGGTCACCGCCTCCTCA	VSFWSVYFACEHFQHWGRVTLVTASS	GATGTGCAGGTGTTGCAGTCTGGGGGAGCCTTGGTACAGACTGGGGGGTCCCTGAGACTCTCCTGCGCAGACTCTGGATCCACCTTTAGTAATTATACCATGGGC------------TGGGTCCGCCAGTCTCCAGAGAAGGCAATGGAGTGGATCTCAGCTATCTATAGCAGAGGA------ACTAGCACCTCCTACAAAGACTCTGTGAAGGGTCGGTTCACCATCTCCAGAGACAATTCCAAGAACACGCTTTATCTAAAAGTGAACAGCCTGAGAACCAAGGACACGGCAGTCTATTACTCTGCAAAAGAGGTTAGTTTTTGGAGTGTTTATTTTGCCTGTGAACACTTTCAGCACTGGGGCCGGGTCACCCTGGTCACCGCCTCCTCA
174	S174|IGHV1-58*01|IGHD4-17*01|IGHJ5*02|50	Error: alignment failed
173	S173|IGHV1-24*01|IGHD6-25*01|IGHJ3*01|50	V1-24*01,J3 inter-subtype recombinant	J3,V1-24*01 recombinant	0.7031454965	1	0	0	314(313-315)	CAGGTCAAGCTGGAACAGTCTGGGGCTGAGGTGAAGAAGTCGGGGGCCCCAGTGAAGGTCGCCTGTACGATCTCCGGATACACCCTCACTGAATTATCCATGCACTCGGTGCGACAGGCCCCTGGAAAGGGGCTTGAGTGGATGGGAGGTTTTAATTCTGGAGATGACGAGAAACTCTATGCTCGTAGTCTCCAAGCCAGAGTCACCATGACCGAGGACACAGTGACAGACACAGCCTCCAGGGAATTGGGGAACCTGAGGTCTGAGGACACGGCCGTGTATTACTGTGCAGCTGCCAATCTATACGACATAGCAGCGCCGGTCTGGGGCCAAGGGACAATGGGCGCCGTCTCCTCA	CAGGTCAAGCTGGAACAGTCTGGGGCTGAGGTGAAGAAGTCGGGGGCCCCAGTGAAGGTCGCCTGTACGATC	QVKLEQSGAEVKKSGAPVKVACTI	TCCGGATACACCCTCACTGAATTATCCATGCACTCG	SGYTLTELSMHS	GTGCGACAGGCCCCTGGAAAGGGGCTTGAGTGGATGGGA	VRQAPGKGLEWMG	GGTTTTAATTCTGGAGATGACGAGAAA	GFNSGDDEK	CTCTATGCTCGTAGTCTCCAAGCCAGAGTCACCATGACCGAGGACACAGTGACAGACACAGCCTCCAGGGAATTGGGGAACCTGAGGTCTGAGGACACGGCCGTGTATTACTGT	LYARSLQARVTMTEDTVTDTASRELGNLRSEDTAVYYC	GCAGCTGCC	AAA	TGTGCAGCTGCCAATCTATACGACATAGCAGCGCCGACGTCTGTTGTCTGG	CAAANLYDIAAPTSVVW	D6_25	gaCATAGCAGCGCCGACg	?IAAP?	32.34262	D2_21	gAcATAGCAGCGCCGACGTCTGTTGTCTgg	?IAAPTSVV?	34.811144	AATCTATACGACATAGCAGCGCCGACGTCTGTTGTCTGGGGCCAAGGGACAATGGGCGCCGTCTCCTCA	NLYDIAAPTSVVWGQGTMGAVSS	CAGGTCAAGCTGGAACAGTCTGGGGCTGAGGTGAAGAAGTCGGGGGCCCCAGTGAAGGTCGCCTGTACGATCTCCGGATACACCCTCACTGAATTATCCATGCACTCG------------GTGCGACAGGCCCCTGGAAAGGGGCTTGAGTGGATGGGA------GGTTTTAATTCTGGAGATGACGAGAAACTCTATGCTCGTAGTCTCCAAGCCAGAGTCACCATGACCGAGGACACAGTGACAGACACAGCCTCCAGGGAATTGGGGAACCTGAGGTCTGAGGACACGGCCGTGTATTACTGTGCAGCTGCCAATCTATACGACATAGCAGCGCCGACGTCTGTTGTCTGGGGCCAAGGGACAATGGGCGCCGTCTCCTCA
172	S172|IGHV2-26*01|IGHD3-16*01|IGHJ3*01|50	V2-26*01,J3 inter-subtype recombinant	J3,V2-26*01 recombinant	0.9523273537	1	0	0	320(319-321)	CAGGTCACCTTGAAGGAGTCTGTTCCTGTGCTGGCAGACCCCTCAGAGACACTCACGCTGGCCTGCACCCTCTCTGGGATCCCACTCGCCAACGCTAGAACGGGTGTGAGATGGATCCGTCAACCCCCAGGGAAGGCCCTGGAGTGGCTTGCACACTTTTTCTCGACTGACGAGAAATCCTACAGCACATCTCTGAAGAGAAGGCTCACCATCTCCGTGGACACCTCTAGAAGCCAGGTTGTCGTTATCATGATCAACATGGACCCTGTGGACACAGCCACATTTCACTGTGCACGGTCTTATAGCGGGAAGCTGCTTTTGACGTGTGGGGCCAAGGGACAATGGTCACAGTCTCCTCA	CAGGTCACCTTGAAGGAGTCTGTTCCTGTGCTGGCAGACCCCTCAGAGACACTCACGCTGGCCTGCACCCTC	QVTLKESVPVLADPSETLTLACTL	TCTGGGATCCCACTCGCCAACGCTAGAACGGGTGTG	SGIPLANARTGV	AGATGGATCCGTCAACCCCCAGGGAAGGCCCTGGAGTGGCTTGCACAC	RWIRQPPGKALEWLAH	TTTTTCTCGACTGACGAGAAATCC	FFSTDEKS	TACAGCACATCTCTGAAGAGAAGGCTCACCATCTCCGTGGACACCTCTAGAAGCCAGGTTGTCGTTATCATGATCAACATGGACCCTGTGGACACAGCCACATTTCACTGT	YSTSLKRRLTISVDTSRSQVVVIMINMDPVDTATFHC	GCACGGATCCTGTGTGGGCGGTATGATGATTGTGTTCGGGGGAACCATTCT	ARILCGRYDDCVRGNHS	TGTGCACGGATCCTGTGTGGGCGGTATGATGATTGTGTTCGGGGGAACCATTCTTATAGCGGGANAGCTGCTTTTGACGTGTGG	CARILCGRYDDCVRGNHSYSG?AAFDVW	D3_16	TGTGCACGGATCCTGTGTGGGcgGTATGATGATTGTGTTCGGGGGAACCATTCTTAT	CARILCG?YDDCVRGNHSY	32.405572	D3_10	CggGGGAACCATTCT	?GNHS	31.405572	TATAGCGGGANAGCTGCTTTTGACGTGTGGGGCCAAGGGACAATGGTCACAGTCTCCTCA	YSG?AAFDVWGQGTMVTVSS	CAGGTCACCTTGAAGGAGTCTGTTCCTGTGCTGGCAGACCCCTCAGAGACACTCACGCTGGCCTGCACCCTCTCTGGGATCCCACTCGCCAACGCTAGAACGGGTGTG------AGATGGATCCGTCAACCCCCAGGGAAGGCCCTGGAGTGGCTTGCACACTTTTTCTCGACTGACGAGAAATCC---------TACAGCACATCTCTGAAGAGAAGGCTCACCATCTCCGTGGACACCTCTAGAAGCCAGGTTGTCGTTATCATGATCAACATGGACCCTGTGGACACAGCCACATTTCACTGTGCACGGATCCTGTGTGGGCGGTATGATGATTGTGTTCGGGGGAACCATTCTTATAGCGGGANAGCTGCTTTTGACGTGTGGGGCCAAGGGACA…
175	S175|IGHV4-31*05|IGHD5-5*01|IGHJ3*01|50	V4-31,J3 inter-subtype recombinant	J3,V4-31 recombinant	0.210484073	1	0	0	310(307-313)	CAGGTACAGTTGCAAGAGTCGGGCCCAGGACTGGTGCAGCCTTCACAGACCCTGTCCCTCACCTCCGCTGTCTCTGGAGACTGCGTGGTCACTGGTGGTTACTACTGGGATTGGACGCGCCAGAACCCAGGGAAGGGCCTGGAATGGACTGGCTACATCAACTCCGGTGGGAGCGCCTACTACAAACCGTCCCCCAAGAGTCGAGTTACCACATTACTGGGCACGTTTGAGAACCAGTTCTCACTGAAGTTGAGCTCCGTGACCGCGGACGCGGCTGTCTATGACTGTACCCATGGTTTTCGCGTGGCTGATGATCTTGATGTCTGGGGCCAGGGGACAACGGTCACCGTCTCTTCA	CAGGTACAGTTGCAAGAGTCGGGCCCAGGACTGGTGCAGCCTTCACAGACCCTGTCCCTCACCTCCGCTGTC	QVQLQESGPGLVQPSQTLSLTSAV	TCTGGAGACTGCGTGGTCACTGGTGGTTACTAC	SGDCVVTGGYY	TGGGATTGGACGCGCCAGAACCCAGGGAAGGGCCTGGAATGGACTGGC	WDWTRQNPGKGLEWTG	TACATCAACTCCGGTGGGAGCGCC	YINSGGSA	TACTACAAACCGTCCCCCAAGAGTCGAGTTACCACATTACTGGGCACGTTTGAGAACCAGTTCTCACTGAAGTTGAGCTCCGTGACCGCGGACGCGGCTGTCTATGACTGT	YYKPSPKSRVTTLLGTFENQFSLKLSSVTADAAVYDC	ACCCATGGT	THG	TGTACCCATGGTTTTCGCGTGGCTGATGATCTTGATGTCTGG	CTHGFRVADDLDVW	D3_16	gaTGTCTGG	?VW	25.405572	D1_14	TgtACCCat	?T?	29.811144	TTTCGCGTGGCTGATGATCTTGATGTCTGGGGCCAGGGGACAACGGTCACCGTCTCTTCA	FRVADDLDVWGQGTTVTVSS	CAGGTACAGTTGCAAGAGTCGGGCCCAGGACTGGTGCAGCCTTCACAGACCCTGTCCCTCACCTCCGCTGTCTCTGGAGACTGCGTGGTCACTGGT------GGTTACTACTGGGATTGGACGCGCCAGAACCCAGGGAAGGGCCTGGAATGGACTGGC---------TACATCAACTCCGGTGGGAGCGCCTACTACAAACCGTCCCCCAAGAGTCGAGTTACCACATTACTGGGCACGTTTGAGAACCAGTTCTCACTGAAGTTGAGCTCCGTGACCGCG---GACGCGGCTGTCTATGACTGTACCCATGGTTTTCGCGTGGCTGATGATCTTGATGTCTGGGGCCAGGGGACAACGGTCACCGTCTCTTCA
177	S177|IGHV4-30-2*03|IGHD5-5*01|IGHJ3*01|50	V4-30-2*02,J3 inter-subtype recombinant	J3,V4-30-2*02 recombinant	0.3284378731	1	0	0	314(311-317)	CAGGTGCTACCACGAGGGTCCGGCTCAGGCCTGGTGAGGCCTTCACAGACCCTGTCCCTCACGTGCGCTGTCTCTGGTGGCCCCTTTAAAACTGGCGGTTATTCCTGGACCTGGATCCGACAGCCACCAGGGAAGGGCCTGGGGTGGATTGGTCATATCTCTTATACTGGGAGAACCAACAGCAGTCCGTCCCTCAAGGGTCGAGTCACCCTCCCCGAAGACGTGTCCAAGAACCAGTTCTCCCTGAAGGTGAGTTCTGTGACCACTTCAGACACGGCAGTGTATTCCTGTGCGAGACATGAGACCAGAGGGGCGGGTGAGGTCTGGGGCCAAGGGACACTGGACACCGTCTCTTCA	CAGGTGCTACCACGAGGGTCCGGCTCAGGCCTGGTGAGGCCTTCACAGACCCTGTCCCTCACGTGCGCTGTC	QVLPRGSGSGLVRPSQTLSLTCAV	TCTGGTGGCCCCTTTAAAACTGGCGGTTATTCC	SGGPFKTGGYS	TGGACCTGGATCCGACAGCCACCAGGGAAGGGCCTGGGGTGGATTGGTCAT	WTWIRQPPGKGLGWIGH	ATCTCTTATACTGGGAGAACC	ISYTGRT	AACAGCAGTCCGTCCCTCAAGGGTCGAGTCACCCTCCCCGAAGACGTGTCCAAGAACCAGTTCTCCCTGAAGGTGAGTTCTGTGACCACTTCAGACACGGCAGTGTATTCCTGT	NSSPSLKGRVTLPEDVSKNQFSLKVSSVTTSDTAVYSC	GCGAGA	AR	TGTGCGAGACATGAGACCAGAGGGGCGGGTGAGGTCTGG	CARHETRGAGEVW	D1_1	tGtGCGAGACat	?AR?	27.811144	D2_2	AgaGGGGCGGGT	?GAG	25.405572	CATGAGACCAGAGGGGCGGGTGAGGTCTGGGGCCAAGGGACACTGGACACCGTCTCTTCA	HETRGAGEVWGQGTLDTVSS	CAGGTGCTACCACGAGGGTCCGGCTCAGGCCTGGTGAGGCCTTCACAGACCCTGTCCCTCACGTGCGCTGTCTCTGGTGGCCCCTTTAAAACTGGC------GGTTATTCCTGGACCTGGATCCGACAGCCACCAGGGAAGGGCCTGGGGTGGATTGGTCATATCTCTTAT---------ACTGGGAGAACCAACAGCAGTCCGTCCCTCAAGGGTCGAGTCACCCTCCCCGAAGACGTGTCCAAGAACCAGTTCTCCCTGAAGGTGAGTTCTGTGACCACTTCAGACACGGCAGTGTATTCCTGTGCGAGA---CATGAGACCAGAGGGGCGGGTGAGGTCTGGGGCCAAGGGACACTGGACACCGTCTCTTCA
179	S179|IGHV1-69D*01|IGHD1-1*01|IGHJ5*01|50	Error: alignment failed
176	S176|IGHV4-59*02|IGHD5-12*01|IGHJ3*02|50	V4-59*02,J3 inter-subtype recombinant	J3,V4-59*02 recombinant	0.215548385	1	0	0	289(280-298)	CAGGTGCAGCTCCAGGAGTCGGCCCCAGGACTGGGGAGGCCTTGGGAGCCCCTGTCCCCCACCTGCACTGTCTCTGGTGGCTCAGTCAGTAGTTATTCCTGGAGGCGGATCCGACAGTCTCCAGTGACGAGACTGGCGTGGAATGGGTCTATTCTTTACAGTGGGAACACCAATAACACTCCCTCCCTCAAGAGTGACGTCACCATCTCAGTAGACACGTCCAAGAACCAGCTCTCCCTGAAACTGAGCTCTGTGACCGATGTGGACACGGCCATGTATTTCTGTGCTCGAGAGGACGCCACAGTGGCCGCCCCGCGATTCTGGGGCCAAGGGCCAGAAGTCACCGCCTCTTCA	CAGGTGCAGCTCCAGGAGTCGGCCCCAGGACTGGGGAGGCCTTGGGAGCCCCTGTCCCCCACCTGCACTGTC	QVQLQESAPGLGRPWEPLSPTCTV	TCTGGTGGCTCAGTCAGTAGTTATTCC	SGGSVSSYS	TGGAGGCGGATCCGACAGTCTCCAGTGACGAGACTGGCGTGGAATGGGTCT	WRRIRQSPVTRLAWNGS	ATTCTTTACAGTGGGAACACCAATAACACT	ILYSGNTNNT	CCCTCCCTCAAGAGTGACGTCACCATCTCAGTAGACACGTCCAAGAACCAGCTCTCCCTGAAACTGAGCTCTGTGACCGATGTGGACACGGCCATGTATTTCTGT	PSLKSDVTISVDTSKNQLSLKLSSVTDVDTAMYFC	GCTCGAGAG	ARE	TGTGCTCGAGAGGACGCCACAGTGGCCGCCCCGCGATTCCATCATCTCTGG	CAREDATVAAPRFHHLW	D2_21	cgATTCCat	?F?	28.811144	D2_15	CgaTTCCATCAT	?FHH	28.405572	GACGCCACAGTGGCCGCCCCGCGATTCCATCATCTCTGGGGCCAAGGGCCAGAAGTCACCGCCTCTTCA	DATVAAPRFHHLWGQGPEVTASS	CAGGTGCAGCTCCAGGAGTCGGCCCCAGGACTGGGGAGGCCTTGGGAGCCCCTGTCCCCCACCTGCACTGTCTCTGGTGGCTCAGTCAGTAGT------------TATTCCTGGAGGCGGATCCGACAGTCTCCAGTGACGAGACTGGCGTGGAATGGGTCTATTCTTTACAGTGGGAACACCAATAACACT---------CCCTCCCTCAAGAGTGACGTCACCATCTCAGTAGACACGTCCAAGAACCAGCTCTCCCTGAAACTGAGCTCTGTGACCGATGTGGACACGGCCATGTATTTCTGTGCTCGAGAGGACGCCACAGTGGCCGCCCCGCGATTCCATCATCTCTGGGGCCAAGGGCCAGAAGTCACCGCCTCTTCA
181	S181|IGHV1-3*01|IGHD2-8*01|IGHJ2*01|50	Error: alignment failed
178	S178|IGHV3-30*01|IGHD1-20*01|IGHJ1*01|50	V3-30*10,J5*02 inter-subtype recombinant	J5*02,V3-30*10 recombinant	0.1422940144	1	0	0	292(281-303)	CAGGTGCAACTGGTGGAGTCTGGGGGAGGCGTAGTCCAGCCTGGCTGGTCCCTGAGACTCTGCTGTACAGACTCTGGATTCACGTTCAGTGGTTCTGCTATGCACAGGGTCCGCCAGTCCCCAGGCAAGGGGCTAGAGTGGGTGGCATTTCTATCATATGCTGGAAGTGATATATACTACACAGACTCCGTGAAGGGCCGATTCGTCGCCTCCAGAGACACTCGCGAGAACACACTGTATCTGCGAGTGAGCAGCCCGAGAGCTGAAGACACGTCTGTGTGCTACTGTGCCAGCGGATTTGACTGTAACGACACTGAAAACTTCTGGGGCCGGGAAACCCTGGTCACCGTTTCCTCA	CAGGTGCAACTGGTGGAGTCTGGGGGAGGCGTAGTCCAGCCTGGCTGGTCCCTGAGACTCTGCTGTACAGAC	QVQLVESGGGVVQPGWSLRLCCTD	TCTGGATTCACGTTCAGTGGTTCTGCT	SGFTFSGSA	ATGCACAGGGTCCGCCAGTCCCCAGGCAAGGGGCTAGAGTGGGTGGCATTT	MHRVRQSPGKGLEWVAF	CTATCATATGCTGGAAGTGATATA	LSYAGSDI	TACTACACAGACTCCGTGAAGGGCCGATTCGTCGCCTCCAGAGACACTCGCGAGAACACACTGTATCTGCGAGTGAGCAGCCCGAGAGCTGAAGACACGTCTGTGTGCTACTGT	YYTDSVKGRFVASRDTRENTLYLRVSSPRAEDTSVCYC	GCCAGCGGA	ASG	TGTGCCAGCGGATTTGACTGTAACGACACTGAAAACTTCCAG	CASGFDCNDTENFQ	D1_1	tGtAACGAC	?ND	27.405572	D1_14	TgtGCCAGCGGATTT	?ASGF	28.405572	TTTGACTGTAACGACACTGAAAACTTCCAGAACTGGGGCCGGGAAACCCTGGTCACCGTTTCCTCA	FDCNDTENFQNWGRETLVTVSS	CAGGTGCAACTGGTGGAGTCTGGGGGAGGCGTAGTCCAGCCTGGCTGGTCCCTGAGACTCTGCTGTACAGACTCTGGATTCACGTTCAGT------------GGTTCTGCTATGCACAGGGTCCGCCAGTCCCCAGGCAAGGGGCTAGAGTGGGTGGCATTTCTATCATATGCTGGA------AGTGATATATACTACACAGACTCCGTGAAGGGCCGATTCGTCGCCTCCAGAGACACTCGCGAGAACACACTGTATCTGCGAGTGAGCAGCCCGAGAGCTGAAGACACGTCTGTGTGCTACTGTGCCAGCGGATTTGACTGTAACGACACTGAAAACTTCCAGAACTGGGGCCGGGAAACCCTGGTCACCGTTTCCTCA
183	S183|IGHV3-53*04|IGHD4-17*01|IGHJ1*01|50	V3,J1*01 inter-subtype recombinant	J1*01,V3 recombinant	0.9172043163	1	0	0	295(291-299)	GAGGTGCAGGTGGTGGAATCTGGGGGAGGCATGGCCCAGCCTGGGGGGTCCCTGAGACTCTCCTGTGCAGCCTCTGGACTCTCCGCCAGTGGCAACTACATGAACTGGGTCCGACAGACTCCAGGGAAGGGGCTTGAGAGGGTCTCAGTTGTTGATGACGGCGGTACCACATATGGCGTAGACTCCGTGAAGGGCCGACTCCCCATCTCCAGACACAATTCTAAGAACTCACTGTATCCTCCTATGAATAGCCAGAGAGTTGGGGACACGGCCCCTTCTTACTGTGCGAGAGAAACCGGAGGTGATTGCTTCCGTCGCTGGGGCCAGATCACCCTGGTCACCGTCTCCTCA	GAGGTGCAGGTGGTGGAATCTGGGGGAGGCATGGCCCAGCCTGGGGGGTCCCTGAGACTCTCCTGTGCAGCC	EVQVVESGGGMAQPGGSLRLSCAA	TCTGGACTCTCCGCCAGTGGCAACTAC	SGLSASGNY	ATGAACTGGGTCCGACAGACTCCAGGGAAGGGGCTTGAGAGG	MNWVRQTPGKGLER	GTCTCAGTTGTTGATGACGGCGGTACCACA	VSVVDDGGTT	TATGGCGTAGACTCCGTGAAGGGCCGACTCCCCATCTCCAGACACAATTCTAAGAACTCACTGTATCCTCCTATGAATAGCCAGAGAGTTGGGGACACGGCCCCTTCTTACTGT	YGVDSVKGRLPISRHNSKNSLYPPMNSQRVGDTAPSYC	GCGAGAGAA	ARE	TGTGCGAGAGAAACCGGAGGTGATTGCTTCCGTCGCTGGGGC	CARETGGDCFRRWG	D2_21	acCGGAGGTGATTGCTTC	?GGDCF	37.405572	D2_21	gAtTGCTtc	?C?	28.811144	ACCGGAGGTGATTGCTTCCGTCGCTGGGGCCAGATCACCCTGGTCACCGTCTCCTCA	TGGDCFRRWGQITLVTVSS	GAGGTGCAGGTGGTGGAATCTGGGGGAGGCATGGCCCAGCCTGGGGGGTCCCTGAGACTCTCCTGTGCAGCCTCTGGACTC------------TCCGCCAGTGGCAACTACATGAACTGGGTCCGACAGACTCCAGGGAAGGGGCTTGAG---------AGGGTCTCAGTTGTTGATGACGGCGGTACCACATATGGCGTAGACTCCGTGAAGGGCCGACTCCCCATCTCCAGACACAATTCTAAGAACTCACTGTATCCTCCTATGAATAGCCAGAGAGTTGGGGACACGGCCCCTTCTTACTGTGCGAGAGAAACCGGAGGT---GATTGCTTCCGTCGCTGGGGCCAGATCACCCTGGTCACCGTCTCCTCA
182	S182|IGHV4-38-2*01|IGHD2-15*01|IGHJ6*04|50	V4-38-2*01,J6 inter-subtype recombinant	J6,V4-38-2*01 recombinant	0.3835024314	1	0	0	292(279-305)	CAGGTGGAGCTACAGGAGTCGGGCCCAGGACTGGTGAAGCCTTGGGAGACTCTGTCCCACACCTGCGCGGTCTCTGGTTACGCCGTCAGCAGAGGTTACTACTGGGGCTGGATCCGGCAGTCCCCAGGGAAGGGGCTGGAATGGATTGGGACTATGCTTCATAGTGGGAGCGCCTCTTACAACCCGTCCCTCACGAGTCGAGCCACCATATCCGTAGACACGTCCAAGAACCAGTTCTCCCTCAACCTGAACTCTGTGACCACCGCAGAAGCGCCCGTATATAACTGTGCCTTCGACTCCTACTGCTATTTCCGTATTGACGGCTGGGCCGAAGGAATCACGGTCACCGTCCCCTCA	CAGGTGGAGCTACAGGAGTCGGGCCCAGGACTGGTGAAGCCTTGGGAGACTCTGTCCCACACCTGCGCGGTC	QVELQESGPGLVKPWETLSHTCAV	TCTGGTTACGCCGTCAGCAGAGGTTACTAC	SGYAVSRGYY	TGGGGCTGGATCCGGCAGTCCCCAGGGAAGGGGCTGGAATGGATTGGGACT	WGWIRQSPGKGLEWIGT	ATGCTTCATAGTGGGAGCGCC	MLHSGSA	TCTTACAACCCGTCCCTCACGAGTCGAGCCACCATATCCGTAGACACGTCCAAGAACCAGTTCTCCCTCAACCTGAACTCTGTGACCACCGCAGAAGCGCCCGTATATAACTGT	SYNPSLTSRATISVDTSKNQFSLNLNSVTTAEAPVYNC	GCCTTCGAC	AFD	TGTGCCTTCGACATAGTGTTGGAAGCTGCTAGTACATGCTCC	CAFDIVLEAASTCS	D1_26	GaaGCTGCTAGTACa	?AAS?	27.34262	D5_18	gAaGCTGCTAGTACa	?AAS?	27.34262	ATAGTGTTGGAAGCTGCTAGTACATGCTCCTACTGCTATTTCCGTATTGACGGCTGGGCCGAAGGAATCACGGTCACCGTCCCCTCA	IVLEAASTCSYCYFRIDGWAEGITVTVPS	CAGGTGGAGCTACAGGAGTCGGGCCCAGGACTGGTGAAGCCTTGGGAGACTCTGTCCCACACCTGCGCGGTCTCTGGTTACGCCGTCAGC---------AGAGGTTACTACTGGGGCTGGATCCGGCAGTCCCCAGGGAAGGGGCTGGAATGGATTGGGACTATG---------CTTCATAGTGGGAGCGCCTCTTACAACCCGTCCCTCACGAGTCGAGCCACCATATCCGTAGACACGTCCAAGAACCAGTTCTCCCTCAACCTGAACTCTGTGACCACCGCAGAAGCGCCCGTATATAACTGTGCCTTCGACATAGTGTTGGAAGCTGCTAGTACATGCTCCTACTGCTATTTCCGTATTGACGGCTGGGCCGAAGGAATCACGGTCACCGTCCCC…
180	S180|IGHV3-20*01|IGHD5-5*01|IGHJ2*01|50	V3-20,J2*01 inter-subtype recombinant	J2*01,V3-20 recombinant	0.3785948884	1	0	0	314(291-337)	GAGGTGCAGCTGGTGGTGTCTGGGAGAGGTGTGGTATGCCCTGGGGTGTCCCTCAGACTCTCCTGTGCAACCTCTGGATTCATGTTTGATGAGTGCGGCATGAGCTATGTACGCCAAACTCCAGGGAAGGGGCTGGAGAGGGTCTCTGGTATCAGCTGGGGTGCTGGCAACACAGCTTATACAGACTCTGCGACGGGCCGTTTCCCCGTCTCCAGAGACAACGCCAGCAGTTCTCTGAATTTGCAATTGAACCGTCTGAGAGCCGAGGACACGGCCCTGTATCACTGTGCGAGGCCACAACTATCTCGCCGCGATCGCTGGGGCCGTGGCACGGTGGTCACTGTCTTCTCA	GAGGTGCAGCTGGTGGTGTCTGGGAGAGGTGTGGTATGCCCTGGGGTGTCCCTCAGACTCTCCTGTGCAACC	EVQLVVSGRGVVCPGVSLRLSCAT	TCTGGATTCATGTTTGATGAGTGCGGC	SGFMFDECG	ATGAGCTATGTACGCCAAACTCCAGGGAAGGGGCTGGAGAGGGTCTCTGGT	MSYVRQTPGKGLERVSG	ATCAGCTGGGGTGCTGGCAACACA	ISWGAGNT	GCTTATACAGACTCTGCGACGGGCCGTTTCCCCGTCTCCAGAGACAACGCCAGCAGTTCTCTGAATTTGCAATTGAACCGTCTGAGAGCCGAGGACACGGCCCTGTATCACTGT	AYTDSATGRFPVSRDNASSSLNLQLNRLRAEDTALYHC	GCGAGGCCA	ARP	TGTGCGAGGCCACAACTATCTCGCCGCGATCGCTGG	CARPQLSRRDRW	D1_1	ccACAACTATCTCGCCgc	?QLSR?	38.811144	D7_7	TGTGCGagGCCACAACTATct	CA?PQL?	29.811144	CAACTATCTCGCCGCGATCGCTGGGGCCGTGGCACGGTGGTCACTGTCTTCTCA	QLSRRDRWGRGTVVTVFS	GAGGTGCAGCTGGTGGTGTCTGGGAGAGGTGTGGTATGCCCTGGGGTGTCCCTCAGACTCTCCTGTGCAACCTCTGGATTCATGTTT------------GATGAGTGCGGCATGAGCTATGTACGCCAAACTCCAGGGAAGGGGCTGGAGAGGGTCTCTGGTATCAGCTGGGGTGCT------GGCAACACAGCTTATACAGACTCTGCGACGGGCCGTTTCCCCGTCTCCAGAGACAACGCCAGCAGTTCTCTGAATTTGCAATTGAACCGTCTGAGAGCCGAGGACACGGCCCTGTATCACTGTGCGAGGCCA------CAACTATCTCGCCGCGATCGCTGGGGCCGTGGCACGGTGGTCACTGTCTTCTCA
184	S184|IGHV4-34*13|IGHD1-26*01|IGHJ1*01|50	V4-34,J1*01 inter-subtype recombinant	J1*01,V4-34 recombinant	0.4931899361	1	0	0	239(233-245)	TATGGTGGGCCCTTCAGTACTTACTACTGGAATTGGGTCCGCCAGCCCCCAGGGACGGGGCTGGGGTGGATTGGGGAGATCAATCATGGTGGAAGTACCAACTACACTTGCTCCCTCAAGAGTCGGGTCACCATCTCGCAAGACTCGTCCGAGAAGAAGATCTCCCTGCAGGTGAGGTCTGTGACCGCCGAGAACTTTGCGGGAGGGTATTGCGGGAGGTACCACATTGAATACTTTCCACACTGGGGCCAGGTCACCCTGGTCACCGTCGCATCA			TATGGTGGGCCCTTCAGTACTTACTAC	YGGPFSTYY	TGGAATTGGGTCCGCCAGCCCCCAGGGACGGGGCTGGGGTGGATTGGGGAG	WNWVRQPPGTGLGWIGE	ATCAATCATGGTGGAAGTACC	INHGGST	AACTACACTTGCTCCCTCAAGAGTCGGGTCACCATCTCGCAAGACTCGTCCGAGAAGAAGATCTCCCTGCAGGTGAGGTCTGTGACCGCCGAGGGATCGGCTGCAAATAACTTTGCGGGAGGGTATTGC	NYTCSLKSRVTISQDSSEKKISLQVRSVTAEGSAANNFAGGYC	GGGAGG	GR	TGCGGGAGGTACCACATTGAATACTTTCCACACTGG	CGRYHIEYFPHW	D2_8	AggTACCac	?Y?	29.811144	D5_12	tAcTTTCCACac	?FP?	31.811144	TACCACATTGAATACTTTCCACACTGGGGCCAGGTCACCCTGGTCACCGTCGCATCA	YHIEYFPHWGQVTLVTVAS	------------------------------------------------------------------------------------TATGGTGGGCCCTTCAGTACTTACTACTGGAATTGGGTCCGCCAGCCCCCAGGGACGGGGCTGGGGTGGATTGGGGAGATC---------AATCATGGTGGAAGTACCAACTACACTTGCTCCCTCAAGAGTCGGGTCACCATCTCGCAAGACTCGTCCGAGAAGAAGATCTCCCTGCAGGTGAGGTCTGTGACCGCCGAGGGATCGGCTGCAAATAACTTTGCGGGAGGGTATTGCGGGAGG------TACCACATTGAATACTTTCCACACTGGGGCCAGGTCACCCTGGTCACCGTCGCATCA
185	S185|IGHV3-11*01|IGHD2-21*01|IGHJ1*01|50	V3-11*01,J1*01 inter-subtype recombinant	J1*01,V3-11*01 recombinant	0.8199538723	1	0	0	314(306-322)	CAGGTGCAGCTGGGAGAGTCTGGGGAAGGCTTTGTCAAGCCTGGAGGGTCCCTGAGACTCTCCTGTGCAGCCTCTGGACTCACCTTCTGTGACTGCTGCATGAACTGGACCCGCCAGGCTCCAGGAAAGGGGCTGAAGTGGGTTTCATTCATTAGTAGCAGTGGTGCGGTCACATACTATGTGGACTCAGTGAAGGGCCGAGTAACCAACTCTAGGGACAACGCCAAGAACTCACTGTGTCCGCAAGTGATCCGCCTAAGAGTCGAGGACACGGCCGTTTCTTATTGTGCGCGAGGATGCTATTATTCTGAATACTCCCAGTACCGGGGCCAGGCGACCCTGGTCCCCGTCCCCTCA	CAGGTGCAGCTGGGAGAGTCTGGGGAAGGCTTTGTCAAGCCTGGAGGGTCCCTGAGACTCTCCTGTGCAGCC	QVQLGESGEGFVKPGGSLRLSCAA	TCTGGACTCACCTTCTGTGACTGCTGC	SGLTFCDCC	ATGAACTGGACCCGCCAGGCTCCAGGAAAGGGGCTGAAGTGGGTTTCATTC	MNWTRQAPGKGLKWVSF	ATTAGTAGCAGTGGTGCGGTCACA	ISSSGAVT	TACTATGTGGACTCAGTGAAGGGCCGAGTAACCAACTCTAGGGACAACGCCAAGAACTCACTGTGTCCGCAAGTGATCCGCCTAAGAGTCGAGGACACGGCCGTTTCTTATTGT	YYVDSVKGRVTNSRDNAKNSLCPQVIRLRVEDTAVSYC	GCGCGAGGA	ARG	TGTGCGCGAGGATGCTATTGTGGTGATGATTGCTATTCTGAA	CARGCYCGDDCYSE	D2_21	TGTGCGCGAggATGCTATTGTGGTGATGATTGCTATTCT	CAR?CYCGDDCYS	59.405572	D2_21	gAtTGCTat	?C?	29.811144	TGCTATTGTGGTGATGATTGCTATTCTGAATACTCCCAGTACCGGGGCCAGGCGACCCTGGTCCCCGTCCCCTCA	CYCGDDCYSEYSQYRGQATLVPVPS	CAGGTGCAGCTGGGAGAGTCTGGGGAAGGCTTTGTCAAGCCTGGAGGGTCCCTGAGACTCTCCTGTGCAGCCTCTGGACTCACCTTCTGTGAC------------TGCTGCATGAACTGGACCCGCCAGGCTCCAGGAAAGGGGCTGAAGTGGGTTTCATTCATT------AGTAGCAGTGGTGCGGTCACATACTATGTGGACTCAGTGAAGGGCCGAGTAACCAACTCTAGGGACAACGCCAAGAACTCACTGTGTCCGCAAGTGATCCGCCTAAGAGTCGAGGACACGGCCGTTTCTTATTGTGCGCGAGGATGCTATTGTGGTGATGATTGCTATTCTGAATACTCCCAGTACCGGGGCCAGGCGACCCTGGTCCCCGTCCCCTCA
186	S186|IGHV3-73*02|IGHD2-21*01|IGHJ3*02|50	V3-73*02,J3*02 inter-subtype recombinant	J3*02,V3-73*02 recombinant	0.5776488691	1	0	0	314(309-319)	GAGGCGCGACTGGTGGTGTCCGGGAGAGGCTTGGTCCAGGCTGGGGGGCCCCCGAAACTCTCCTGTGCCACCTCTGGCTTGACCTTCAGTGCCTCTGCTATCTACTGGGTCCGCCAGGCTTCTGGGCAGGGCCTGGTATGGATTGGCCGTACTAGAAGGAAAGCTAACAGTTACGCGACAGCATATGCTGCGTCGGTGATATGCAGCCTCACCATCTCCAGAGATGCCTCAAAGAACACGGCGTCTCTGCACCTGAACAGTCTGAAGACCGAGGACACGGCCGCGGCCTGTTGTACTGGTGATTGCTATTCCTTTGATATCTGGGGCCCCGGGACAAGAGTCGCCGACTCTTCA	GAGGCGCGACTGGTGGTGTCCGGGAGAGGCTTGGTCCAGGCTGGGGGGCCCCCGAAACTCTCCTGTGCCACC	EARLVVSGRGLVQAGGPPKLSCAT	TCTGGCTTGACCTTCAGTGCCTCTGCT	SGLTFSASA	ATCTACTGGGTCCGCCAGGCTTCTGGGCAGGGCCTGGTATGGATTGGCCGT	IYWVRQASGQGLVWIGR	ACTAGAAGGAAAGCTAACAGTTACGCGACA	TRRKANSYAT	GCATATGCTGCGTCGGTGATATGCAGCCTCACCATCTCCAGAGATGCCTCAAAGAACACGGCGTCTCTGCACCTGAACAGTCTGAAGACCGAGGACACGGCCGCGTGTAATTGGACTAGAGCCTGTTGT	AYAASVICSLTISRDASKNTASLHLNSLKTEDTAACNWTRACC	ACTGGTGAT	TGD	TGTACTGGTGATTGCTATTCCTTTGATATCTGG	CTGDCYSFDIW	D2_21	-T-GTACTGGTGATTGCTATTCC	?VLVIAI?	50.405572	D6_19	TgtACTGGTGATTGCTATTCC-	?TGDCYS?	34.34262	TGCTATTCCTTTGATATCTGGGGCCCCGGGACAAGAGTCGCCGACTCTTCA	CYSFDIWGPGTRVADSS	GAGGCGCGACTGGTGGTGTCCGGGAGAGGCTTGGTCCAGGCTGGGGGGCCCCCGAAACTCTCCTGTGCCACCTCTGGCTTGACCTTCAGTGCCTCT------------GCTATCTACTGGGTCCGCCAGGCTTCTGGGCAGGGCCTGGTATGGATTGGCCGTACTAGAAGGAAAGCTAACAGTTACGCGACAGCATATGCTGCGTCGGTGATATGCAGCCTCACCATCTCCAGAGATGCCTCAAAGAACACGGCGTCTCTGCACCTGAACAGTCTGAAGACCGAGGACACGGCCGCGTGTAATTGGACTAGAGCCTGTTGTACTGGTGATTGCTATTCCTTT---------GATATCTGGGGCCCCGGGACAAGAGTCGCCGACTCTTCA
187	S187|IGHV3-9*02|IGHD7-27*01|IGHJ1*01|50	V3-9*02,J1*01 inter-subtype recombinant	J1*01,V3-9*02 recombinant	0.3407199615	1	0	0	316(310-322)	GATGTGCAGATGGTGGAGTCTGGGGGAGCCTTGCTACAGTCAGGCAGGTCCCTGAGACTCTCGTTCACAGCCTCGGAATTCACCTCTGAAGATTCTGGCGTCCACTGGGTCCGGCAATTGCCAGGGAAGAGCCTGGATTGGGTCTCAAGAATTAGTTGGACAAGTCGTGGCATAGGCTATGCGGACTCTGTGAAGGGCCGATTCACCATTTCCAGAGACAACGCCAAGAACTCCCCATATCTGCAAATGAGCAGTCTCAGATTAAAAGAACCGGCCTTGTATCACTGTGCAAAAGAACTAAGTGGGGATCGGACTGATGACTACTGGGGCCAGGCCGCCCTGGTCACCGTCTCCCCA	GATGTGCAGATGGTGGAGTCTGGGGGAGCCTTGCTACAGTCAGGCAGGTCCCTGAGACTCTCGTTCACAGCC	DVQMVESGGALLQSGRSLRLSFTA	TCGGAATTCACCTCTGAAGATTCTGGCGTC	SEFTSEDSGV	CACTGGGTCCGGCAATTGCCAGGGAAGAGCCTGGATTGGGTCTCAAGA	HWVRQLPGKSLDWVSR	ATTAGTTGGACAAGTCGTGGCATA	ISWTSRGI	GGCTATGCGGACTCTGTGAAGGGCCGATTCACCATTTCCAGAGACAACGCCAAGAACTCCCCATATCTGCAAATGAGCAGTCTCAGATTAAAAGAACCGGCCTTGTATCACTGT	GYADSVKGRFTISRDNAKNSPYLQMSSLRLKEPALYHC	GCAAAAGAA	AKE	TGTGCAAAAGAACTAAGTGGGGATCGGACTGATGACTACTTC	CAKELSGDRTDDYF	D4_17	TGTGCAAAAGAACTAAGTGGGGATCGGACTgaTGACTAC	CAKELSGDRT?DY	26.405572	D3_10	gaTCGGACT	?RT	21.405572	CTAAGTGGGGATCGGACTGATGACTACTTCCAGCAATGGGGCCAGGCCGCCCTGGTCACCGTCTCCCCA	LSGDRTDDYFQQWGQAALVTVSP	GATGTGCAGATGGTGGAGTCTGGGGGAGCCTTGCTACAGTCAGGCAGGTCCCTGAGACTCTCGTTCACAGCCTCGGAATTCACCTCTGAAGATTCTGGCGTC------------CACTGGGTCCGGCAATTGCCAGGGAAGAGCCTGGATTGGGTCTCAAGAATTAGTTGG------ACAAGTCGTGGCATAGGCTATGCGGACTCTGTGAAGGGCCGATTCACCATTTCCAGAGACAACGCCAAGAACTCCCCATATCTGCAAATGAGCAGTCTCAGATTAAAAGAACCGGCCTTGTATCACTGTGCAAAAGAACTAAGTGGGGATCGGACTGATGACTACTTCCAGCAATGGGGCCAGGCCGCCCTGGTCACCGTCTCCCCA
188	S188|IGHV3-64*03|IGHD6-25*01|IGHJ6*04|50	V3-64,J6*03 inter-subtype recombinant	J6*03,V3-64 recombinant	0.2921119988	1	0	0	309(306-312)	GAGGTGCAGATGCTGGTGTCCGGGAGAGACTTGGTCCAGTCGGGGGGGTCCCTCAGACTCTCCCGTTCAGCCTCTGGATTCACCGTCAGTAGCTATGCTATACACTGGGTCCGCCAGACTCCAGGGAAGGGACTGGAATTTGTTTCAACTTTTGTTACTAATGGGGGTACCACTTACTACACAGACTCAGTGAAGGTCAGATTCACCTTCTCCAGAGACAATTCCATGAACACGCTGAATGTCCAAGTGAGAAGTCTGAGAGCTGAAGACTCGGCTGTTTATTACTGTGTGAAAATTAGGAGAAGAGACTTCGCATTGGACGTCTGGGACAGGGGGACCACGGTCACCGTCTCCTCA	GAGGTGCAGATGCTGGTGTCCGGGAGAGACTTGGTCCAGTCGGGGGGGTCCCTCAGACTCTCCCGTTCAGCC	EVQMLVSGRDLVQSGGSLRLSRSA	TCTGGATTCACCGTCAGTAGCTATGCT	SGFTVSSYA	ATACACTGGGTCCGCCAGACTCCAGGGAAGGGACTGGAATTTGTTTCA	IHWVRQTPGKGLEFVS	ACTTTTGTTACTAATGGGGGTACCACT	TFVTNGGTT	TACTACACAGACTCAGTGAAGGTCAGATTCACCTTCTCCAGAGACAATTCCATGAACACGCTGAATGTCCAAGTGAGAAGTCTGAGAGCTGAAGACTCGGCTGTTTATTACTGT	YYTDSVKVRFTFSRDNSMNTLNVQVRSLRAEDSAVYYC	GTGAAAATT	VKI	TGTGTGAAAATTAGGAGAAGAGACTTCGCACATTCCGACAAT	CVKIRRRDFAHSDN	D1_1	tGtGTGAAAATTAGGAGAAga	?VKIRR?	29.811144	D3_3	gCaCATTCCGACAAT	?HSDN	29.405572	AGGAGAAGAGACTTCGCACATTCCGACAATTCCGATTTGGACGTCTGGGACAGGGGGACCACGGTCACCGTCTCCTCA	RRRDFAHSDNSDLDVWDRGTTVTVSS	GAGGTGCAGATGCTGGTGTCCGGGAGAGACTTGGTCCAGTCGGGGGGGTCCCTCAGACTCTCCCGTTCAGCCTCTGGATTCACCGTCAGTAGC------------TATGCTATACACTGGGTCCGCCAGACTCCAGGGAAGGGACTGGAATTTGTTTCA------ACTTTTGTTACTAATGGGGGTACCACTTACTACACAGACTCAGTGAAGGTCAGATTCACCTTCTCCAGAGACAATTCCATGAACACGCTGAATGTCCAAGTGAGAAGTCTGAGAGCTGAAGACTCGGCTGTTTATTACTGTGTGAAAATTAGGAGAAGAGACTTCGCACATTCCGACAATTCCGATTTGGACGTCTGGGACAGGGGGACCACGGTCACCGTCTCCTCA
191	S191|IGHV1-69-2*01|IGHD1-7*01|IGHJ2*01|50	Error: alignment failed
189	S189|IGHV3-20*01|IGHD6-25*01|IGHJ1*01|50	V3-20,J1*01 inter-subtype recombinant	J1*01,V3-20 recombinant	0.3482491773	1	0	0	298(293-303)	GAGGTGCAGCTGGTGGGGTCTGGGGGAGGTGTTGTACGGCCTGGTGGGTCCCTCCGACTCTCCTGTGCAGACTCTGGATTCACCTTTGATCATTTCGACACGACCTGGGTCCGCCAAGCTCCAGAGAAGGGGCTGGAATGGGTCTCTGGAATTAGTTGGCATGGTCATAGGACAAGTTATTCAGACTCGGAGAAGGGCCGATCCACCATGTCCAGAGACAACACCAAGAACTCCCCAAATCCACAAATGAACCATCTGAGAGCCGAGGACACGTCCTTCTGTCACTGTACGAGAGAGGCTGGCTACTTCCGGCACTGGGGCCAGGTCCCCCTGGTCACCGCCTCCTCA	GAGGTGCAGCTGGTGGGGTCTGGGGGAGGTGTTGTACGGCCTGGTGGGTCCCTCCGACTCTCCTGTGCAGAC	EVQLVGSGGGVVRPGGSLRLSCAD	TCTGGATTCACCTTTGATCATTTCGACACG	SGFTFDHFDT	ACCTGGGTCCGCCAAGCTCCAGAGAAGGGGCTGGAATGGGTCTCTGGA	TWVRQAPEKGLEWVSG	ATTAGTTGGCATGGTCATAGGACA	ISWHGHRT	AGTTATTCAGACTCGGAGAAGGGCCGATCCACCATGTCCAGAGACAACACCAAGAACTCCCCAAATCCACAAATGAACCATCTGAGAGCCGAGGACACGTCCTTCTGTCACTGT	SYSDSEKGRSTMSRDNTKNSPNPQMNHLRAEDTSFCHC	ACGAGAGAG	TRE	TGTACGAGAGAGGACATAGAAATGGCTACAGCCGCTGGCTAC	CTREDIEMATAAGY	D6_25	TGTACGAGAGAGGACATAGAAatGGCTACAGCCGCTGGC--	CTREDIE?ATAAG?	29.811144	D6_19	AtgGCTACAGCC	?ATA	26.405572	GACATAGAAATGGCTACAGCCGCTGGCTACTTCCGGCACTGGGGCCAGGTCCCCCTGGTCACCGCCTCCTCA	DIEMATAAGYFRHWGQVPLVTASS	GAGGTGCAGCTGGTGGGGTCTGGGGGAGGTGTTGTACGGCCTGGTGGGTCCCTCCGACTCTCCTGTGCAGACTCTGGATTCACCTTTGATCATTTCGACACG------------ACCTGGGTCCGCCAAGCTCCAGAGAAGGGGCTGGAATGGGTCTCTGGAATTAGTTGGCATGGTCAT------AGGACAAGTTATTCAGACTCGGAGAAGGGCCGATCCACCATGTCCAGAGACAACACCAAGAACTCCCCAAATCCACAAATGAACCATCTGAGAGCCGAGGACACGTCCTTCTGTCACTGTACGAGAGAGGACATAGAAATGGCTACAGCCGCTGGCTACTTCCGG---------CACTGGGGCCAGGTCCCCCTGGTCACCGCCTCCTCA
190	S190|IGHV3-23D*01|IGHD3-3*02|IGHJ3*02|50	V3-23*02,J3*02 inter-subtype recombinant	J3*02,V3-23*02 recombinant	0.2968386316	1	0	0	306(305-307)	GAGGTGCATCTGTTGGAGTCTAGGGGAGGCTTAGTACAGCCAGGGGGGTCCCTGAGACTCTCCTGGGCTGCCTCAGGATTCACCTTTAGAAGGTATGCCATGAGGCGGGTCCGCCGGGCTCCAGAAAGGGGGCTGGAGTGGGTCTCAGTTTTTAGTGTTAGTGGTGGAAGCCCAGACCACCCAGACTCCGTGAAGGGCCGCTTTACCATCTCGAGAGACCATTCCAAGAACACGCTTTTTCTGAAACTGAACAGCCTGAGACGTGAGGATAAGGCCTTATGCCACTGTGCGGAAGATATTACCATTTTTGGATCTTTGATATCTGGGGCCAAGGGACGGTGGTCACCGTTTCTTCA	GAGGTGCATCTGTTGGAGTCTAGGGGAGGCTTAGTACAGCCAGGGGGGTCCCTGAGACTCTCCTGGGCTGCC	EVHLLESRGGLVQPGGSLRLSWAA	TCAGGATTCACCTTTAGAAGGTATGCC	SGFTFRRYA	ATGAGGCGGGTCCGCCGGGCTCCAGAAAGGGGGCTGGAGTGGGTCTCA	MRRVRRAPERGLEWVS	GTTTTTAGTGTTAGTGGTGGAAGCCCA	VFSVSGGSP	GACCACCCAGACTCCGTGAAGGGCCGCTTTACCATCTCGAGAGACCATTCCAAGAACACGCTTTTTCTGAAACTGAACAGCCTGAGACGTGAGGATAAGGCCTTATGCCACTGT	DHPDSVKGRFTISRDHSKNTLFLKLNSLRREDKALCHC	GCGGAAGAN	AE?	TGTGCGGAAGANTATTACCATTTTTGGATCTCGCGACCGGTCGTGGATTTTGATATCTGG	CAE?YYHFWISRPVVDFDIW	D3_3	TatTACCATTTTTGG	?YHFW	36.405572	D1_14	TgtGCGGAAGANTATTACCat	?AE?YY?	32.811144	TATTACCATTTTTGGATCTCGCGACCGGTCGTGGATTTTGATATCTGGGGCCAAGGGACGGTGGTCACCGTTTCTTCA	YYHFWISRPVVDFDIWGQGTVVTVSS	GAGGTGCATCTGTTGGAGTCTAGGGGAGGCTTAGTACAGCCAGGGGGGTCCCTGAGACTCTCCTGGGCTGCCTCAGGATTCACCTTTAGAAGG------------TATGCCATGAGGCGGGTCCGCCGGGCTCCAGAAAGGGGGCTGGAGTGGGTCTCA------GTTTTTAGTGTTAGTGGTGGAAGCCCAGACCACCCAGACTCCGTGAAGGGCCGCTTTACCATCTCGAGAGACCATTCCAAGAACACGCTTTTTCTGAAACTGAACAGCCTGAGACGTGAGGATAAGGCCTTATGCCACTGTGCGGAAGANTATTACCATTTTTGGATCTCGCGACCGGTCGTGGATTTTGATATCTGGGGCCAAGGGACGGTGGTCACCGTTTCTTCA
192	S192|IGHV3-23*04|IGHD5-18*01|IGHJ3*02|50	V3-23,J3*02 inter-subtype recombinant	J3*02,V3-23 recombinant	0.5955183966	1	0	0	302(294-310)	GAGGTGAAACTGGTGGAGACTGGACGGGGCTTGGTACAGCCTGGGGGGTCCCTGAGACTCCCCTGTGCAGCCTCTGAATTCACCTTTATGAACTCTGCCTTGAATTGGGTCCGCCAGGCTCCAGGGCAGGGACTGGAGTGCCTCTCAGCTATTAGTGGCAGTGGCGGTTGCACATGCTCCGAGGACACCGTGAAGGGCCAGTTGGCCATGTCCAGAGACTACTCCAAGTATACGCTGCACCTGAAAGTGAACAGCCTGAGCGCCGAGAACACGGCCGTATTTTATTGTGCAAAAGACGGGGGTCGCGGGACAGACATGTGGGGCCACGGGACAATGGTCACCGTCTCTTCA	GAGGTGAAACTGGTGGAGACTGGACGGGGCTTGGTACAGCCTGGGGGGTCCCTGAGACTCCCCTGTGCAGCC	EVKLVETGRGLVQPGGSLRLPCAA	TCTGAATTCACCTTTATGAACTCTGCC	SEFTFMNSA	TTGAATTGGGTCCGCCAGGCTCCAGGGCAGGGACTGGAGTGCCTCTCAGCT	LNWVRQAPGQGLECLSA	ATTAGTGGCAGTGGCGGTTGCACA	ISGSGGCT	TGCTCCGAGGACACCGTGAAGGGCCAGTTGGCCATGTCCAGAGACTACTCCAAGTATACGCTGCACCTGAAAGTGAACAGCCTGAGCGCCGAGAACACGGCCGTATTTTATTGT	CSEDTVKGQLAMSRDYSKYTLHLKVNSLSAENTAVFYC	GCAAAAGAC	AKD	TGTGCAAAAGACGGGGGTCGCGGGACAGACATGTGG	CAKDGGRGTDMW	D6_13	gAcGGGGGTCGCGGGACa	?GGRG?	29.34262	D2_2	gAcGGGGGTCGCGGGACAGACATGTgg	?GGRGTDM?	28.811144	GGGGGTCGCGGGACAGACATGTGGGGCCACGGGACAATGGTCACCGTCTCTTCA	GGRGTDMWGHGTMVTVSS	GAGGTGAAACTGGTGGAGACTGGACGGGGCTTGGTACAGCCTGGGGGGTCCCTGAGACTCCCCTGTGCAGCCTCTGAATTCACCTTTATGAACTCT------------GCCTTGAATTGGGTCCGCCAGGCTCCAGGGCAGGGACTGGAGTGCCTCTCAGCTATT------AGTGGCAGTGGCGGTTGCACATGCTCCGAGGACACCGTGAAGGGCCAGTTGGCCATGTCCAGAGACTACTCCAAGTATACGCTGCACCTGAAAGTGAACAGCCTGAGCGCCGAGAACACGGCCGTATTTTATTGTGCAAAAGACGGGGGT------CGCGGGACAGACATGTGGGGCCACGGGACAATGGTCACCGTCTCTTCA
193	S193|IGHV4-39*06|IGHD6-13*01|IGHJ3*01|50	V4-39*06,J3 inter-subtype recombinant	J3,V4-39*06 recombinant	0.5422161133	1	0	0	313(310-316)	CGCCTGAAGCTGCAGGGGTCGGGCCCAGGACTGGTGAAGCCTTCGGAGACCCTGTCCCTCCCCTGCACTGTCTGTGGTGGCTCCTTCAGCAATAGTTGTCGCTGCCGGGGCTGGATCCGCCAGCCCCCAGGGAAGGTGCTGGATTGGACTGGAAGTTTCTTTTTTCGTGGACGCACCAACTACAACCCGTCCCTCAAGAGTCGAGTCACCATATTAATGGGCCCGTCCAAGAACCGGTTCCCCCTGAAATTGGCCTCTGTGACCGCCGCGGACACGGCCGTGTGCCACTGTGCGAGAAGCTGGTACTCCGATTGTTCTTTCGACGTCTGGGGCCAAGAGACAAGGGTCACCGTCTCTTCA	CGCCTGAAGCTGCAGGGGTCGGGCCCAGGACTGGTGAAGCCTTCGGAGACCCTGTCCCTCCCCTGCACTGTC	RLKLQGSGPGLVKPSETLSLPCTV	TGTGGTGGCTCCTTCAGCAATAGTTGTCGCTGCCGGGGC	CGGSFSNSCRCRG	TGGATCCGCCAGCCCCCAGGGAAGGTGCTGGATTGGACTGGAAGT	WIRQPPGKVLDWTGS	TTCTTTTTTCGTGGACGCACC	FFFRGRT	AACTACAACCCGTCCCTCAAGAGTCGAGTCACCATATTAATGGGCCCGTCCAAGAACCGGTTCCCCCTGAAATTGGCCTCTGTGACCGCCGCGGACACGGCCGTGTGCCACTGT	NYNPSLKSRVTILMGPSKNRFPLKLASVTAADTAVCHC	GCGACAGCCTATTGGAGCGGCTATAGCAGAAGC	ATAYWSGYSRS	TGTGCGACAGCCTATTGGAGCGGCTATAGCAGAAGCTGGTACTCCGATTGTTCTTTCGACGTCTGG	CATAYWSGYSRSWYSDCSFDVW	D6_13	GgcTATAGCAGAAGCTGGTAC	?YSRSWY	49.405572	D1_14	-TGG-AGCGGCTATAGCAga	??AAIA?	41.811144	TGGTACTCCGATTGTTCTTTCGACGTCTGGGGCCAAGAGACAAGGGTCACCGTCTCTTCA	WYSDCSFDVWGQETRVTVSS	CGCCTGAAGCTGCAGGGGTCGGGCCCAGGACTGGTGAAGCCTTCGGAGACCCTGTCCCTCCCCTGCACTGTCTGTGGTGGCTCCTTCAGCAATAGTTGTCGCTGCCGGGGC------TGGATCCGCCAGCCCCCAGGGAAGGTGCTGGATTGGACTGGAAGTTTCTTTTTTCGT---------GGACGCACCAACTACAACCCGTCCCTCAAGAGTCGAGTCACCATATTAATGGGCCCGTCCAAGAACCGGTTCCCCCTGAAATTGGCCTCTGTGACCGCCGCGGACACGGCCGTGTGCCACTGTGCGACAGCCTATTGGAGCGGCTATAGCAGAAGCTGGTACTCCGATTGTTCTTTCGACGTCTGGGGCCAAGAGACAAGGGTCACCGTCTCTTCA
194	S194|IGHV4-30-2*04|IGHD3-22*01|IGHJ3*01|50	V4-30-2,J3 inter-subtype recombinant	J3,V4-30-2 recombinant	0.4368500488	1	0	0	235(218-252)	TCTGGCGACACCATCAACAGTGCTACCTACTCCTGGAGGTGGATCCGGCAGTCCCCAGGAAAGGGCCTGGAGTGCATTGGGAACATCTATCATATTGGGAGTGCATGCGAGGACTCGTCCCTCCAGAGTGGCGTCACCATATCAGGTGGCACGTCCAAGAACCAGGTCTCCCTGAAGATGATCCCGATGACCGGCGCAGACACGGCCGTGTCTTACTGTGCGAGAGATAATAGTGATTATTGTTCTTTTGACGACTGGGGCCCAGGGACAAGGGTCACCGTCTCTGCA			TCTGGCGACACCATCAACAGTGCTACCTACTCC	SGDTINSATYS	TGGAGGTGGATCCGGCAGTCCCCAGGAAAGGGCCTGGAGTGCATTGGGAAC	WRWIRQSPGKGLECIGN	ATCTATCATATTGGGAGTGCA	IYHIGSA	TGCGAGGACTCGTCCCTCCAGAGTGGCGTCACCATATCAGGTGGCACGTCCAAGAACCAGGTCTCCCTGAAGATGATCCCGATGACCGGCGCAGACACGGCCGTGTCTTACTGT	CEDSSLQSGVTISGGTSKNQVSLKMIPMTGADTAVSYC	GCGAGAGTGACTGTCGCTGCGATCGAT	ARVTVAAID	TGTGCGAGAGTGACTGTCGCTGCGATCGATAATAGTGATTATTGTTCTTTTGACGACTGG	CARVTVAAIDNSDYCSFDDW	D2_15	gAtTATTGTTCT	?YCS	34.405572	D2_21	tAtTGTTct	?C?	27.811144	AATAGTGATTATTGTTCTTTTGACGACTGGGGCCCAGGGACAAGGGTCACCGTCTCTGCA	NSDYCSFDDWGPGTRVTVSA	------------------------------------------------------------------------TCTGGCGACACCATCAACAGTGCT------ACCTACTCCTGGAGGTGGATCCGGCAGTCCCCAGGAAAGGGCCTGGAGTGCATTGGGAACATCTATCATATT---------GGGAGTGCATGCGAGGACTCGTCCCTCCAGAGTGGCGTCACCATATCAGGTGGCACGTCCAAGAACCAGGTCTCCCTGAAGATGATCCCGATGACCGGCGCAGACACGGCCGTGTCTTACTGTGCGAGAGTGACTGTCGCTGCGATCGATAATAGTGATTATTGTTCTTTTGACGACTGGGGCCCAGGGACAAGGGTCACCGTCTCTGCA
195	S195|IGHV5-10-1*03|IGHD3-9*01|IGHJ2*01|50	V5-10-1*03,J2*01 inter-subtype recombinant	J2*01,V5-10-1*03 recombinant	0.8424586668	1	0	0	314(311-317)	GAAGTGCCACTGGTGCAGTCCAGAGCAGGGGTGAAAAGGCCCGGGGAATCCCTGAGCGTCTCCTGTAGGGGCTCTGGACACATCTTTACCAGCCTCTGGATCAGCTGGGCGCGCCACATGGCCGGGACAGGCCTGGAGTGGATGGAGAGGGTTGATCCCAGTGACTCTAATCCCAACTACAGCCCGCCATTCCAGGGCCACGTCACCATCCCAGCTGGCAAGTCCAACAGCACCGCCTCTCTGCAGTGGAGCAGCCTGAAGGCCTCGGACACCGCCATGTTTTACTGTGCGAGAGACTATAATATTTTAACTGGTCTCTACCTCTGGGGCCTTGGCATACTGGTCACTGTCTCCTCA	GAAGTGCCACTGGTGCAGTCCAGAGCAGGGGTGAAAAGGCCCGGGGAATCCCTGAGCGTCTCCTGTAGGGGC	EVPLVQSRAGVKRPGESLSVSCRG	TCTGGACACATCTTTACCAGCCTCTGG	SGHIFTSLW	ATCAGCTGGGCGCGCCACATGGCCGGGACAGGCCTGGAGTGGATGGAGAGG	ISWARHMAGTGLEWMER	GTTGATCCCAGTGACTCTAATCCCAAC	VDPSDSNPN	TACAGCCCGCCATTCCAGGGCCACGTCACCATCCCAGCTGGCAAGTCCAACAGCACCGCCTCTCTGCAGTGGAGCAGCCTGAAGGCCTCGGACACCGCCATGTTTTACTGT	YSPPFQGHVTIPAGKSNSTASLQWSSLKASDTAMFYC	GCGAGAGAC	ARD	TGTGCGAGAGACTATAATATTTTAACTGGTTCTTATAATGCCAAAAGGTTCCTCTACCTCTGG	CARDYNILTGSYNAKRFLYLW	D3_9	gaCTATAATATTTTAACTGGTTCTTATAAT	?YNILTGSYN	53.405572	D2_8	gAcTATAATATTTTAACTGGTTCTTat	?YNILTGS?	36.811144	TATAATATTTTAACTGGTTCTTATAATGCCAAAAGGTTCCTCTACCTCTGGGGCCTTGGCATACTGGTCACTGTCTCCTCA	YNILTGSYNAKRFLYLWGLGILVTVSS	GAAGTGCCACTGGTGCAGTCCAGAGCAGGGGTGAAAAGGCCCGGGGAATCCCTGAGCGTCTCCTGTAGGGGCTCTGGACACATCTTTACCAGC------------CTCTGGATCAGCTGGGCGCGCCACATGGCCGGGACAGGCCTGGAGTGGATGGAGAGGGTTGATCCCAGTGACTCTAATCCCAAC------TACAGCCCGCCATTCCAGGGCCACGTCACCATCCCAGCTGGCAAGTCCAACAGCACCGCCTCTCTGCAGTGGAGCAGCCTGAAGGCCTCGGACACCGCCATGTTTTACTGTGCGAGAGACTATAATATTTTAACTGGTTCTTATAATGCCAAAAGGTTCCTCTACCTCTGGGGCCTTGGCATACTGGTCACTGTCTCCTCA
196	S196|IGHV2-70*13|IGHD5-5*01|IGHJ2*01|50	V2-70*13,J2*01 inter-subtype recombinant	J2*01,V2-70*13 recombinant	0.8251397175	1	0	0	306(302-310)	CAGGTCACCTTGAGGGAGTCTGGTCCCTCGCTGGTGAAACCCACACAGGCCCTCACACTGACCTGCACCCTTTCTGGGTTCTCTCTGAACACTGGTGGAATGAGTATGAGCTGGACCCGTCAACCCCCAGGGACGGCCCTGGAGTGGCTTGCGCTCATTCATTGGGACGAAGTTAAATCCTGCAGCTCGTCTCTGAAGACCGGGCTCACCATCTCCATGGACACCTCCAAACGACAGGTGATCCTGACAATTCCCTACAGGGACCCTGCGGACACAGCCACGCCTGATTCTTCACGGATATGGGGGAGCTTCGATCTCTGGGGCCGTGGACCCCTAGTTCCTGTCTCGGCA	CAGGTCACCTTGAGGGAGTCTGGTCCCTCGCTGGTGAAACCCACACAGGCCCTCACACTGACCTGCACCCTT	QVTLRESGPSLVKPTQALTLTCTL	TCTGGGTTCTCTCTGAACACTGGTGGAATGAGT	SGFSLNTGGMS	ATGAGCTGGACCCGTCAACCCCCAGGGACGGCCCTGGAGTGGCTTGCGCTC	MSWTRQPPGTALEWLAL	ATTCATTGGGACGAAGTTAAATCC	IHWDEVKS	TGCAGCTCGTCTCTGAAGACCGGGCTCACCATCTCCATGGACACCTCCAAACGACAGGTGATCCTGACAATTCCCTACAGGGACCCTGCGGACACAGCCACGCCTGATTCT	CSSSLKTGLTISMDTSKRQVILTIPYRDPADTATPDS	TCACGGATA	SRI	TGCAGCTCGTCTCTGAAGACCGGGCTCACCATCTCCATGGACACCTCCAAACGACAGGTGATCCTGACAATTCCCTACAGGGACCCTGCGGACACAGCCACGCCTGATTCTTCACGGATATGGGGGAGCTTCGATCTCTGG	CSSSLKTGLTISMDTSKRQVILTIPYRDPADTATPDSSRIWGSFDLW	D3_16	CggATATGGGGGAGCTTC	?IWGSF	36.405572	D3_9	gAcACCTCCAAACGACAGGTGATCCtg	?TSKRQVI?	31.811144	TGGGGGAGCTTCGATCTCTGGGGCCGTGGACCCCTAGTTCCTGTCTCGGCA	WGSFDLWGRGPLVPVSA	CAGGTCACCTTGAGGGAGTCTGGTCCCTCGCTGGTGAAACCCACACAGGCCCTCACACTGACCTGCACCCTTTCTGGGTTCTCTCTGAACACTGGT------GGAATGAGTATGAGCTGGACCCGTCAACCCCCAGGGACGGCCCTGGAGTGGCTTGCGCTCATTCATTGGGACGAAGTTAAATCC---------TGCAGCTCGTCTCTGAAGACCGGGCTCACCATCTCCATGGACACCTCCAAACGACAGGTGATCCTGACAATTCCCTACAGGGACCCTGCGGACACAGCCACGCCTGATTCTTCACGGATATGGGGGAGCTTC---------GATCTCTGGGGCCGTGGACCCCTAGTTCCTGTCTCGGCA
197	S197|IGHV3-49*02|IGHD3-10*02|IGHJ2*01|50	V3-49,J2*01 inter-subtype recombinant	J2*01,V3-49 recombinant	0.9625496961	1	0	0	320(318-322)	GAGGTGCAGCTGCCGGAGTCTGGGCGAGGCTTGGAACAGCCAGAGCCGTCCCTGAGACTCTCCTGCACAGCCTCTGAATTCACCTTTGGGTCTTCTCCTATGAGAAGGGTCCGCCAGGCTCCAGGGAAGGGCCTGGAGTCGGTCGGCTTTAGTAGAAGAAAGGCTCACGGGGGGACAATAGAGTACTCCGCGTCTGTGAGAGGCAGACTCACCATCTCAAGAGATGGTTCCAAAAACATCGCCTTTCTGAAAGTGAGCAGCCTGAGAACCGAGGACACAGATGTGCATCACTGTACTACACACCCATACTATCTTCGGGAAATCGATCTCTGGGACCGTGGAACCCTGGTCATTGTCTCCTCA	GAGGTGCAGCTGCCGGAGTCTGGGCGAGGCTTGGAACAGCCAGAGCCGTCCCTGAGACTCTCCTGCACAGCC	EVQLPESGRGLEQPEPSLRLSCTA	TCTGAATTCACCTTTGGGTCTTCTCCT	SEFTFGSSP	ATGAGAAGGGTCCGCCAGGCTCCAGGGAAGGGCCTGGAGTCGGTCGGCTTT	MRRVRQAPGKGLESVGF	AGTAGAAGAAAGGCTCACGGGGGGACAATA	SRRKAHGGTI	GAGTACTCCGCGTCTGTGAGAGGCAGACTCACCATCTCAAGAGATGGTTCCAAAAACATCGCCTTTCTGAAAGTGAGCAGCCTGAGAACCGAGGACACAGATGTGCATCACTGT	EYSASVRGRLTISRDGSKNIAFLKVSSLRTEDTDVHHC	ACTACACAC	TTH	TGTACTACACACCCATACTATCTTCGGGAAGTTGCAAGTCCT	CTTHPYYLREVASP	D1_26	CcaTACTAT	?YY	27.405572	D6_19	TgtACTACACACCCATACTATCtt	?TTHPYY?	34.811144	CCATACTATCTTCGGGAAGTTGCAAGTCCTGGGCACATCGATCTCTGGGACCGTGGAACCCTGGTCATTGTCTCCTCA	PYYLREVASPGHIDLWDRGTLVIVSS	GAGGTGCAGCTGCCGGAGTCTGGGCGAGGCTTGGAACAGCCAGAGCCGTCCCTGAGACTCTCCTGCACAGCCTCTGAATTCACCTTTGGGTCTTCT------------CCTATGAGAAGGGTCCGCCAGGCTCCAGGGAAGGGCCTGGAGTCGGTCGGCTTTAGTAGAAGAAAGGCTCACGGGGGGACAATAGAGTACTCCGCGTCTGTGAGAGGCAGACTCACCATCTCAAGAGATGGTTCCAAAAACATCGCCTTTCTGAAAGTGAGCAGCCTGAGAACCGAGGACACAGATGTGCATCACTGTACTACACACCCATACTATCTTCGGGAAGTTGCAAGTCCTGGGCACATCGATCTCTGGGACCGTGGAACCCTGGTCATTGTCTCCTCA
198	S198|IGHV1-46*02|IGHD1-7*01|IGHJ1*01|50	V1-46,J1*01 inter-subtype recombinant	J1*01,V1-46 recombinant	0.8788609008	1	0	0	305(301-309)	CAGATTCAGGTGGTGCAGTCAGGGGCTGAGGTGAAAAAGCCGGGGGCCTCGGTGAAGTTTTCCTGGAAGGCATCTGGATACACCCTCAGCAGCTACTATGTACACTGGGGGCGACAGGCCCCTGGACACGGGCTTGAGTGGATGGGCGAAATCAACCCTGGTGGTGGCAGCAGAAACTATGCACAGAAGTTCCAGGTCAGAGTCACCATGGCTAGGGAGACGTCCAGGAGCACAGTCTGCATGGAGATGAAGAGCCTGAGATGTGATGACACGACCGCCTACTATAATGCCAGCGACTACCTCCAGAACTGGGGCCAGGTCTCCCGGGTCACCGTCTCGTCA	CAGATTCAGGTGGTGCAGTCAGGGGCTGAGGTGAAAAAGCCGGGGGCCTCGGTGAAGTTTTCCTGGAAGGCA	QIQVVQSGAEVKKPGASVKFSWKA	TCTGGATACACCCTCAGCAGCTACTATGTA	SGYTLSSYYV	CACTGGGGGCGACAGGCCCCTGGACACGGGCTTGAGTGGATGGGCGAA	HWGRQAPGHGLEWMGE	ATCAACCCTGGTGGTGGCAGCAGAAAC	INPGGGSRN	TATGCACAGAAGTTCCAGGTCAGAGTCACCATGGCTAGGGAGACGTCCAGGAGCACAGTCTGCATGGAGATGAAGAGCCTGAGATGTGATGACACGACCGCCTACTATAAT	YAQKFQVRVTMARETSRSTVCMEMKSLRCDDTTAYYN	GCCAGCGAC	ASD	TGTGATGACACGACCGCCTACTATAATGCCAGCGACTACCTCCAGAACTGGGGCCAGGTCTCCCGG	CDDTTAYYNASDYLQNWGQVSR	D3_9	tgTGATGACACGACCGCCTACTATAAT	?DDTTAYYN	45.405572	D2_2	gCcTACTATAAT	?YYN	32.405572	TACCTCCAGAACTGGGGCCAGGTCTCCCGGGTCACCGTCTCGTCA	YLQNWGQVSRVTVSS	CAGATTCAGGTGGTGCAGTCAGGGGCTGAGGTGAAAAAGCCGGGGGCCTCGGTGAAGTTTTCCTGGAAGGCATCTGGATACACCCTCAGCAGCTACTATGTA------------CACTGGGGGCGACAGGCCCCTGGACACGGGCTTGAGTGGATGGGCGAAATCAACCCTGGTGGTGGCAGCAGAAAC------TATGCACAGAAGTTCCAGGTCAGAGTCACCATGGCTAGGGAGACGTCCAGGAGCACAGTCTGCATGGAGATGAAGAGCCTGAGATGTGATGACACGACCGCCTACTATAATGCCAGCGACTAC---------------CTCCAGAACTGGGGCCAGGTCTCCCGGGTCACCGTCTCGTCA
199	S199|IGHV1-3*02|IGHD2-2*01|IGHJ6*02|50	V1-3*01,J6 inter-subtype recombinant	J6,V1-3*01 recombinant	0.5982005706	1	0	0	308(307-309)	CAAGTTCCGCTGGAGAAGTCTGGGACTCAGGTGAAGAAGCCTGGGGCCTCAGTGAAGGCTTCCTGCAGAGCTTCTGGATACACCTTCACTAGCTATGCTGTGCACTGGGTGCGCCATGCCCCCGGACACAGACTTGAATGGAGGGGATGGAGACACACTGGCAATGGAAACACAAAATATTCACAGGTATTGAAAGTCAGAGCCACCATTACAAGGGACACATCCCCGAGATTTCCCTCCATGGAGATGAGGAGTCTGAAATCTGAGGACATGGCTGTCTATCACTGTGCACGAGACACCAGATTTTACTACGGTATGGACGTCTGGGGCCGAGGGACCACGGTCACCGTCTCCTCA	CAAGTTCCGCTGGAGAAGTCTGGGACTCAGGTGAAGAAGCCTGGGGCCTCAGTGAAGGCTTCCTGCAGAGCT	QVPLEKSGTQVKKPGASVKASCRA	TCTGGATACACCTTCACTAGCTATGCT	SGYTFTSYA	GTGCACTGGGTGCGCCATGCCCCCGGACACAGACTTGAATGGAGG	VHWVRHAPGHRLEWR	GGATGGAGACACACTGGCAATGGAAACACA	GWRHTGNGNT	AAATATTCACAGGTATTGAAAGTCAGAGCCACCATTACAAGGGACACATCCCCGAGATTTCCCTCCATGGAGATGAGGAGTCTGAAATCTGAGGACATGGCTGTCTATCACTGT	KYSQVLKVRATITRDTSPRFPSMEMRSLKSEDMAVYHC	GCACGAGAC	ARD	TGTGCACGAGACACCAGATTTAGATATTCTAGTAGTTCCAGCTACTACGGTATGGACGTCTGG	CARDTRFRYSSSSSYYGMDVW	D2_2	AgaTATTCTAGTAGTTCCAGCTACTACGGT	?YSSSSSYYG	46.405572	D2_15	aGtAGTTCCAGCTAC	?SSSY	37.405572	ACCAGATTTAGATATTCTAGTAGTTCCAGCTACTACGGTATGGACGTCTGGGGCCGAGGGACCACGGTCACCGTCTCCTCA	TRFRYSSSSSYYGMDVWGRGTTVTVSS	CAAGTTCCGCTGGAGAAGTCTGGGACTCAGGTGAAGAAGCCTGGGGCCTCAGTGAAGGCTTCCTGCAGAGCTTCTGGATACACCTTCACTAGC------------TATGCTGTGCACTGGGTGCGCCATGCCCCCGGACACAGACTTGAATGG------AGGGGATGGAGACACACTGGCAATGGAAACACAAAATATTCACAGGTATTGAAAGTCAGAGCCACCATTACAAGGGACACATCCCCGAGATTTCCCTCCATGGAGATGAGGAGTCTGAAATCTGAGGACATGGCTGTCTATCACTGTGCACGAGACACCAGATTTAGATATTCTAGTAGTTCCAGCTACTACGGTATGGACGTCTGGGGCCGAGGGACCACGGTCACCGTCTCCTCA
202	S202|IGHV5-51*03|IGHD5-12*01|IGHJ2*01|50	Error: alignment failed
200	S200|IGHV3-NL1*01|IGHD7-27*01|IGHJ4*01|50	V3-NL1*01,J? inter-subtype recombinant	J?,V3-NL1*01 recombinant	0.2974915075	1	0	0	288(283-293)	CAGTTACAATTGGAGGAGTCTGGGGTAGGCGTGGTCCAGCCTGGGGGGTCCCTGAGACTCTCCTCTGCAGTGTCTGGATTCACCTTCACTAGCTGTGGAACTCATTGGGTCCGCCAGGCTCCAGGCAAGGGACTGGATTGCGTCTCAGTTATTCATAGAGATGACAGTAGCACATACTGTGCAGACTCCGTGAAGGGCCGGTCCCCCATGTCCAGAGACAATTCCACGAACACACTGTTTCAGGGAATGAATAGCCAGAGAGTTGAGGACACGACTGTGTATTACTCTACGAGACGAGGGGGCGCATTCCACTACTTTGACTACTGGGGCCACGGAAGTCTGGCCAACGTCTCCTCA	CAGTTACAATTGGAGGAGTCTGGGGTAGGCGTGGTCCAGCCTGGGGGGTCCCTGAGACTCTCCTCTGCAGTG	QLQLEESGVGVVQPGGSLRLSSAV	TCTGGATTCACCTTCACTAGCTGTGGAACT	SGFTFTSCGT	CATTGGGTCCGCCAGGCTCCAGGCAAGGGACTGGATTGCGTCTCAGTT	HWVRQAPGKGLDCVSV	ATTCATAGAGATGACAGTAGCACA	IHRDDSST	TACTGTGCAGACTCCGTGAAGGGCCGGTCCCCCATGTCCAGAGACAATTCCACGAACACACTGTTTCAGGGAATGAATAGCCAGAGAGTTGAGGACACGACTGTGTATTACTCT	YCADSVKGRSPMSRDNSTNTLFQGMNSQRVEDTTVYYS	ACGAGAGCCTCCCGA	TRASR	TGTGCAGACTCCGTGAAGGGCCGGTCCCCCATGTCCAGAGACAATTCCACGAACACACTGTTTCAGGGAATGAATAGCCAGAGAGTTGAGGACACGACTGTGTATTACTCTACGAGAGCCTCCCGAGGGGGCGCATTCCACTACTTTGACTACTGG	CADSVKGRSPMSRDNSTNTLFQGMNSQRVEDTTVYYSTRASRGGAFHYFDYW	D3_9	cAcTACTTTGAC	?YFD	35.405572	D2_15	gaCACGACTGTGTATTac	?TTVY?	30.811144	GGGGGCGCATTCCACTACTTTGACTACTGGGGCCACGGAAGTCTGGCCAACGTCTCCTCA	GGAFHYFDYWGHGSLANVSS	CAGTTACAATTGGAGGAGTCTGGGGTAGGCGTGGTCCAGCCTGGGGGGTCCCTGAGACTCTCCTCTGCAGTGTCTGGATTCACCTTCACTAGCTGTGGAACT------------CATTGGGTCCGCCAGGCTCCAGGCAAGGGACTGGATTGCGTCTCAGTTATTCAT------AGAGATGACAGTAGCACATACTGTGCAGACTCCGTGAAGGGCCGGTCCCCCATGTCCAGAGACAATTCCACGAACACACTGTTTCAGGGAATGAATAGCCAGAGAGTTGAGGACACGACTGTGTATTACTCTACGAGAGCCTCCCGAGGGGGCGCATTCCACTACTTTGACTACTGGGGCCACGGAAGTCTGGCCAACGTCTCCTCA
204	S204|IGHV1-46*02|IGHD1-26*01|IGHJ2*01|50	Error: alignment failed
201	S201|IGHV4-34*06|IGHD2-2*02|IGHJ2*01|50	V4-34*06,J2*01 inter-subtype recombinant	J2*01,V4-34*06 recombinant	0.7705926756	1	0	0	277(275-279)	CAGGTGCATGCACACCAGTGGGACACAGGGCTGTGGAAGCCTTCGGAGGCCCTGTCCCTCACCTGCGCTGCCTATGGGGGGTCCTTCAGTGATTGCTACTGGAGCTGGATCCGCCAGGCCCCAGGGAAGGGGCTGGAGTGGACTGGAGAAATCGATCACGGTAGAGGCACCAACTACAATCCGTCCCTCAAGAGTCGACTCACCATATCAGTGGACCCGTCCACGAGGCACTTGTCCCTGAAGCTGGGGTCTGTGACCGCCGCGGACACGGCCGTTCACTTCTTCCCACAGGACATTATATTAGTGTCAGTTGTCGATCTCTGGGCGCGTGGAACTTTGGTCACTGTCTCCTCA	CAGGTGCATGCACACCAGTGGGACACAGGGCTGTGGAAGCCTTCGGAGGCCCTGTCCCTCACCTGCGCTGCC	QVHAHQWDTGLWKPSEALSLTCAA	TATGGGGGGTCCTTCAGTGATTGCTAC	YGGSFSDCY	TGGAGCTGGATCCGCCAGGCCCCAGGGAAGGGGCTGGAGTGGACTGGAGAA	WSWIRQAPGKGLEWTGE	ATCGATCACGGTAGAGGCACC	IDHGRGT	AACTACAATCCGTCCCTCAAGAGTCGACTCACCATATCAGTGGACCCGTCCACGAGGCACTTGTCCCTGAAGCTGGGGTCTGTGACCGCCGCGGACACGGCCGTTCACTTCTTC	NYNPSLKSRLTISVDPSTRHLSLKLGSVTAADTAVHFF	CCACAGGAC	PQD			0	0	0	0	0	0	0	0	ATTATATTAGTGTCAGTTGCCACAGTCCTGGTCGATCTCTGGGCGCGTGGAACTTTGGTCACTGTCTCCTCA	IILVSVATVLVDLWARGTLVTVSS	CAGGTGCATGCACACCAGTGGGACACAGGGCTGTGGAAGCCTTCGGAGGCCCTGTCCCTCACCTGCGCTGCCTATGGGGGGTCCTTCAGTGAT------------TGCTACTGGAGCTGGATCCGCCAGGCCCCAGGGAAGGGGCTGGAGTGGACTGGAGAAATC---------GATCACGGTAGAGGCACCAACTACAATCCGTCCCTCAAGAGTCGACTCACCATATCAGTGGACCCGTCCACGAGGCACTTGTCCCTGAAGCTGGGGTCTGTGACCGCCGCGGACACGGCCGTTCACTTCTTCCCACAGGACATTATATTAGTGTCAGTTGCCACAGTCCTGGTCGATCTCTGGGCGCGTGGAACTTTGGTCACTGTCTCCTCA
205	S205|IGHV3-33*03|IGHD6-19*01|IGHJ1*01|50	V3-33*03,J1*01 inter-subtype recombinant	J1*01,V3-33*03 recombinant	0.7303284283	1	0	0	294(276-312)	CAGGTACAGGTGGTGGAGTCTGGGGGAGGCGTGGTCCAGCCTGGCAGGTCCCTAGGACCCTCCTTTGCAGCGTCTGGATTCACCTCCACTAGTCACGGCATGCACTGGGTCCATCAGTCTCCGGTCAAGGGGCTGAAATGGGTGGCAGCTGTTTACTATAATGGAAGTAATAAATACTATGCAGACTCCGTGAAGGGCCAGTTCACCATCTCCAGAGACAACTCCAAGAAGGCGGCATATCTGCACATGGACAGCCTGAGAGGCGAAGACACGACTTTGTTTTACTGTGCGACAGCGGAAGGCGAGTCAGTGGCTAATACGCATTGGGGCCATGTCACCCTGGTCATCGTCTCCTCA	CAGGTACAGGTGGTGGAGTCTGGGGGAGGCGTGGTCCAGCCTGGCAGGTCCCTAGGACCCTCCTTTGCAGCG	QVQVVESGGGVVQPGRSLGPSFAA	TCTGGATTCACCTCCACTAGTCACGGC	SGFTSTSHG	ATGCACTGGGTCCATCAGTCTCCGGTCAAGGGGCTGAAATGGGTGGCAGCT	MHWVHQSPVKGLKWVAA	GTTTACTATAATGGAAGTAATAAA	VYYNGSNK	TACTATGCAGACTCCGTGAAGGGCCAGTTCACCATCTCCAGAGACAACTCCAAGAAGGCGGCATATCTGCACATGGACAGCCTGAGAGGCGAAGACACGACTTTGTTTTACTGT	YYADSVKGQFTISRDNSKKAAYLHMDSLRGEDTTLFYC	GCGACAGCG	ATA	TGTGCGACAGCGGAAGGCGAGTCAGTGGCTAATACGCATTGG	CATAEGESVANTHW	D7_7	gcGACAGCGGAa	?TA?	25.34262	D1_14	aaTACGCat	?T?	26.811144	GAAGGCGAGTCAGTGGCTAATACGCATTGGGGCCATGTCACCCTGGTCATCGTCTCCTCA	EGESVANTHWGHVTLVIVSS	CAGGTACAGGTGGTGGAGTCTGGGGGAGGCGTGGTCCAGCCTGGCAGGTCCCTAGGACCCTCCTTTGCAGCGTCTGGATTCACCTCCACTAGTCAC------------GGCATGCACTGGGTCCATCAGTCTCCGGTCAAGGGGCTGAAATGGGTGGCAGCTGTTTACTAT------AATGGAAGTAATAAATACTATGCAGACTCCGTGAAGGGCCAGTTCACCATCTCCAGAGACAACTCCAAGAAGGCGGCATATCTGCACATGGACAGCCTGAGAGGCGAAGACACGACTTTGTTTTACTGTGCGACAGCGGAAGGCGAGTCAGTGGCTAATACGCATTGGGGCCATGTCACCCTGGTCATCGTCTCCTCA
203	S203|IGHV2-70D*14|IGHD2-21*02|IGHJ2*01|50	V2-70*13,J2*01 inter-subtype recombinant	J2*01,V2-70*13 recombinant	0.6837731551	1	0	0	319(314-324)	CAGGTCACCTTGAAGGAGTCTGGTCTTTGTCTGGTGAAGGCCACACAGACCCTCAGACTGACCTACTGTTTCTCTGGATTCTCACTCAACACTAGTGGAAGGCGTGTGAAGTGGATCCGTCAGGCCCGAGGTAAGGCCCTGGAGTGGCTTGCACGCAGTGGTTGGGCTGATGACAAATTTTACAGCACGTCTCTGAAGACCAGGCTCCCCATCTCCAAGGATACCTCCAAAAACCAGGCGGTCCTGACAATGACCAACTTGGCCCCTGTGGACAGAGCCTCGTCCTATCGTGCACGAATAGTCCGACGAACAGGCTCTTTTAATCTCTGGGGCCGTGCCACCCTGGTCACTGTCTTCTCA	CAGGTCACCTTGAAGGAGTCTGGTCTTTGTCTGGTGAAGGCCACACAGACCCTCAGACTGACCTACTGTTTC	QVTLKESGLCLVKATQTLRLTYCF	TCTGGATTCTCACTCAACACTAGTGGAAGGCGTGTG	SGFSLNTSGRRV	AAGTGGATCCGTCAGGCCCGAGGTAAGGCCCTGGAGTGGCTTGCACGC	KWIRQARGKALEWLAR	AGTGGTTGGGCTGATGACAAA	SGWADDK	TTTTACAGCACGTCTCTGAAGACCAGGCTCCCCATCTCCAAGGATACCTCCAAAAACCAGGCGGTCCTGACAATGACCAACTTGGCCCCTGTGGACAGAGCCTCGTCCTATCGT	FYSTSLKTRLPISKDTSKNQAVLTMTNLAPVDRASSYR	GCACGAATA	ARI			0	0	0	0	0	0	0	0	GTCCGACGAACATGTTGTGCTGGTGAAGGCTCTTTTAATCTCTGGGGCCGTGCCACCCTGGTCACTGTCTTCTCA	VRRTCCAGEGSFNLWGRATLVTVFS	CAGGTCACCTTGAAGGAGTCTGGTCTTTGTCTGGTGAAGGCCACACAGACCCTCAGACTGACCTACTGTTTCTCTGGATTCTCACTCAACACTAGTGGAAGGCGTGTG------AAGTGGATCCGTCAGGCCCGAGGTAAGGCCCTGGAGTGGCTTGCACGCAGTGGTTGGGCTGATGACAAA---------TTTTACAGCACGTCTCTGAAGACCAGGCTCCCCATCTCCAAGGATACCTCCAAAAACCAGGCGGTCCTGACAATGACCAACTTGGCCCCTGTGGACAGAGCCTCGTCCTATCGTGCACGAATAGTCCGACGAACATGTTGTGCTGGTGAAGGCTCTTTTAATCTCTGGGGCCGTGCCACCCTGGTCACTGTCTTCTCA
208	S208|IGHV1-45*02|IGHD4-4*01|IGHJ1*01|50	Error: alignment failed
206	S206|IGHV4-38-2*01|IGHD7-27*01|IGHJ6*02|50	V4-38-2*01,J6 inter-subtype recombinant	J6,V4-38-2*01 recombinant	0.4229975901	1	0	0	313(284-342)	CAGGAGACACTGAAGGAGTCGGGCCCAGGACTGGAGAAGACTTTGGAGACCCTGTCCCTCACCTGCGCTCTGTCTGGTTATTCCATTTGCAGTAGTGACTATTGGGTCTGGATCCGGCAGACTCCAGGGAAGGGGCTCAAGTGGATTGGGAGTATCTATCGTAGTGGGAGCACTGACTACAACCCGTTCCTCGAGAGTCGTGTCATCATTTCACTAGACACGTCCAAGAAACAGTTCTCCCTGAAGTCGAGCTCTTTGACTGCCGCAGACACGGCCGTGTGTTATTGTGCGAGAGATTACTACAATGGCAGGGACGTCTGGGGCCAGGGGAACACGGTCACCGCCTACTCA	CAGGAGACACTGAAGGAGTCGGGCCCAGGACTGGAGAAGACTTTGGAGACCCTGTCCCTCACCTGCGCTCTG	QETLKESGPGLEKTLETLSLTCAL	TCTGGTTATTCCATTTGCAGTAGTGACTAT	SGYSICSSDY	TGGGTCTGGATCCGGCAGACTCCAGGGAAGGGGCTCAAGTGGATTGGGAGT	WVWIRQTPGKGLKWIGS	ATCTATCGTAGTGGGAGCACT	IYRSGST	GACTACAACCCGTTCCTCGAGAGTCGTGTCATCATTTCACTAGACACGTCCAAGAAACAGTTCTCCCTGAAGTCGAGCTCTTTGACTGCCGCAGACACGGCCGTGTGTTATTGT	DYNPFLESRVIISLDTSKKQFSLKSSSLTAADTAVCYC	GCGAGAATCCGTCCGACGCTAATTGGAGAT	ARIRPTLIGD	TGTGCGAGAATCCGTCCGACGCTAATTGGAGATTACTACAATGGCAGGGACGTCTGG	CARIRPTLIGDYYNGRDVW	D3_10	G-A-TTACTACAAT	??TT?	32.405572	D2_2	G--ATTACTACAAT	?ITT?	34.405572	TACTACAATGGCAGGGACGTCTGGGGCCAGGGGAACACGGTCACCGCCTACTCA	YYNGRDVWGQGNTVTAYS	CAGGAGACACTGAAGGAGTCGGGCCCAGGACTGGAGAAGACTTTGGAGACCCTGTCCCTCACCTGCGCTCTGTCTGGTTATTCCATTTGCAGTAGT---------GACTATTGGGTCTGGATCCGGCAGACTCCAGGGAAGGGGCTCAAGTGGATTGGGAGTATCTAT---------CGTAGTGGGAGCACTGACTACAACCCGTTCCTCGAGAGTCGTGTCATCATTTCACTAGACACGTCCAAGAAACAGTTCTCCCTGAAGTCGAGCTCTTTGACTGCCGCAGACACGGCCGTGTGTTATTGTGCGAGAATCCGTCCGACGCTAATTGGAGATTACTAC------AATGGCAGGGACGTCTGGGGCCAGGGGAACACGGTCACCGCCTACTCA
207	S207|IGHV3-NL1*01|IGHD1-7*01|IGHJ1*01|50	V3,J1*01 inter-subtype recombinant	J1*01,V3 recombinant	0.9936898109	1	0	0	313(287-339)	CAGGTGCGTCTGGTGGAGTCTGGGGGAGGCGTGGTCCAGCCTGGGGGGTCCCTGGGACTCTCCTGGTCAGCGTCTGGGCTTAAGTTCAGTAACTATTGCATTCTCTGGGTCCGCCAGCCTCCAGGCACGGGGCTGGAATGGGTCTCAGGTATTTATGGGAGTGCTAGTATCACATACTATGCAGACTCCGTGAAGAGCCGATTCATCAGCTCTACAGACAACTCCAAGGAGACCGTGTATCTGGAAATGAACAGCCTGAGAGTTGAGGACACGACTGTATGTTACTGTGCGAGAGACGCAAACAAAGGGAGCCTCGTGCTTCGCTGGGGCCGGGACACCCTGGTCACCGTCTCCTCA	CAGGTGCGTCTGGTGGAGTCTGGGGGAGGCGTGGTCCAGCCTGGGGGGTCCCTGGGACTCTCCTGGTCAGCG	QVRLVESGGGVVQPGGSLGLSWSA	TCTGGGCTTAAGTTCAGTAACTATTGCATTCTC	SGLKFSNYCIL	TGGGTCCGCCAGCCTCCAGGCACGGGGCTGGAATGGGTCTCAGGT	WVRQPPGTGLEWVSG	ATTTATGGGAGTGCTAGTATCACA	IYGSASIT	TACTATGCAGACTCCGTGAAGAGCCGATTCATCAGCTCTACAGACAACTCCAAGGAGACCGTGTATCTGGAAATGAACAGCCTGAGAGTTGAGGACACGACTGTATGTTACTGT	YYADSVKSRFISSTDNSKETVYLEMNSLRVEDTTVCYC	GCGAGAGAC	ARD	TGTGCGAGAGACGCAAACAAAGGGAGCCTCGTGCTTCGCTGG	CARDANKGSLVLRW	D4_23	gtGCTTCGCTGG	?LRW	30.405572	D2_2	AGC--CTCGTGCTT	S?SC?	23.405572	GCAAACAAAGGGAGCCTCGTGCTTCGCTGGGGCCGGGACACCCTGGTCACCGTCTCCTCA	ANKGSLVLRWGRDTLVTVSS	CAGGTGCGTCTGGTGGAGTCTGGGGGAGGCGTGGTCCAGCCTGGGGGGTCCCTGGGACTCTCCTGGTCAGCGTCTGGGCTTAAGTTCAGTAACTATTGCATTCTC------------TGGGTCCGCCAGCCTCCAGGCACGGGGCTGGAATGGGTCTCAGGTATTTAT------GGGAGTGCTAGTATCACATACTATGCAGACTCCGTGAAGAGCCGATTCATCAGCTCTACAGACAACTCCAAGGAGACCGTGTATCTGGAAATGAACAGCCTGAGAGTTGAGGACACGACTGTATGTTACTGTGCGAGAGACGCAAACAAAGGGAGCCTCGTGCTTCGCTGGGGCCGGGACACCCTGGTCACCGTCTCCTCA
211	S211|IGHV5-10-1*03|IGHD2-8*02|IGHJ3*02|50	Error: alignment failed
212	S212|IGHV2-70*03|IGHD4-17*01|IGHJ4*02|50	Error: alignment failed
209	S209|IGHV3-23*04|IGHD5-12*01|IGHJ1*01|50	V3-23,J1*01 inter-subtype recombinant	J1*01,V3-23 recombinant	0.2917055967	1	0	0	314(310-318)	GAGGTGCAGTCGTTGGAGTCTGGGCGACCCTTGGTACAGCCTGGGGGGTCCCTGAGACTCTCCTATGCAGCCTCTGGATTCACCTTTGTCGGCTTTGACCTGAGATGGGTCCACCTGGCTCCAGGGAAGGGGCTGGAGCGGGGCTCAGTTCTTAGTGGTAAAAATGATAGCACGTGCTACGCAGACTCCGTGAAGGGCCGGTGCACCATGTCCACAGACGACTCCAAGACCCCCCTGTTTCTGCACTTGAACAGCCTGAGATGCGAGGACGCGGCCGGATACTATCGTGCGAAAGATCTGTGGATATCATGTGCGCCTGAATACTGGGGCCAGGTCACCCTGGTCACCGTGTCCTCA	GAGGTGCAGTCGTTGGAGTCTGGGCGACCCTTGGTACAGCCTGGGGGGTCCCTGAGACTCTCCTATGCAGCC	EVQSLESGRPLVQPGGSLRLSYAA	TCTGGATTCACCTTTGTCGGCTTTGAC	SGFTFVGFD	CTGAGATGGGTCCACCTGGCTCCAGGGAAGGGGCTGGAGCGGGGCTCAGTT	LRWVHLAPGKGLERGSV	CTTAGTGGTAAAAATGATAGCACG	LSGKNDST	TGCTACGCAGACTCCGTGAAGGGCCGGTGCACCATGTCCACAGACGACTCCAAGACCCCCCTGTTTCTGCACTTGAACAGCCTGAGATGCGAGGACGCGGCCGGATACTATCGT	CYADSVKGRCTMSTDDSKTPLFLHLNSLRCEDAAGYYR	GCGAAAGAT	AKD	TGCGAGGACGCGGCCGGATACTATCGTGCGAAAGATCTGTGGATATCATGTGCGCCTGAATACTTC	CEDAAGYYRAKDLWISCAPEYF	D3_22	tgCGAGGACGCGGCCGGATACTAT	?EDAAGYY	35.405572	D1_14	gaCGCGGCCGGATACTATCgt	?AAGYY?	32.811144	CTGTGGATATCATGTGCGCCTGAATACTTCCAGCATTGGGGCCAGGTCACCCTGGTCACCGTGTCCTCA	LWISCAPEYFQHWGQVTLVTVSS	GAGGTGCAGTCGTTGGAGTCTGGGCGACCCTTGGTACAGCCTGGGGGGTCCCTGAGACTCTCCTATGCAGCCTCTGGATTCACCTTTGTC------------GGCTTTGACCTGAGATGGGTCCACCTGGCTCCAGGGAAGGGGCTGGAGCGGGGCTCAGTTCTTAGTGGTAAA------AATGATAGCACGTGCTACGCAGACTCCGTGAAGGGCCGGTGCACCATGTCCACAGACGACTCCAAGACCCCCCTGTTTCTGCACTTGAACAGCCTGAGATGCGAGGACGCGGCCGGATACTATCGTGCGAAAGATCTGTGGATATCATGTGCGCCTGAATACTTCCAGCATTGGGGCCAGGTCACCCTGGTCACCGTGTCCTCA
214	S214|IGHV3-43*01|IGHD6-6*01|IGHJ2*01|50	Error: alignment failed
210	S210|IGHV3-53*04|IGHD3-3*02|IGHJ6*02|50	V3-53*04,J6 inter-subtype recombinant	J6,V3-53*04 recombinant	0.5247273589	1	0	0	293(279-307)	GAGGTGCAGCTGCTGGAGTCTGGAGGAGACTTGGTCCAGCCGGGGGGGTCCCTGAAAATCTCCTGTACAGCCTCTGTGTTCACCGTCGGTAGAAACTACACGAACTGGGTCCGCCAGGTTCCAGTGAAGGGGCTGGGGTGGTTCTCAGTCTTTTATAACGGTGGGATCTCATGCTACGCAGACTCCGTGAAGGGCCGATTCACTTTCTCCAGACACAATTCCAAGAACACGGTGTATCTTCAAATGAACAGCCTGGGTCCTGAGGACACGGCCGTCTATTCCTGTGCGAGAAACTACCACTGCCACTATTATATGGACGACCGGGGCCACGGGACCATGCTCACCACCTCCTCA	GAGGTGCAGCTGCTGGAGTCTGGAGGAGACTTGGTCCAGCCGGGGGGGTCCCTGAAAATCTCCTGTACAGCC	EVQLLESGGDLVQPGGSLKISCTA	TCTGTGTTCACCGTCGGTAGAAACTACACG	SVFTVGRNYT	AACTGGGTCCGCCAGGTTCCAGTGAAGGGGCTGGGGTGGTTCTCAGTC	NWVRQVPVKGLGWFSV	TTTTATAACGGTGGGATCTCA	FYNGGIS	TGCTACGCAGACTCCGTGAAGGGCCGATTCACTTTCTCCAGACACAATTCCAAGAACACGGTGTATCTTCAAATGAACAGCCTGGGTCCTGAGGACACGGCCGTCTATTCCTGT	CYADSVKGRFTFSRHNSKNTVYLQMNSLGPEDTAVYSC	GCGAGAATTATCATTTTTGGAGTGACCATTATTCACTGTCGCAAC	ARIIIFGVTIIHCRN	TGTGCGAGAATTATCATTTTTGGAGTGACCATTATTCACTGTCGCAACTACCACTGCCACTATTATATGGACGACCGG	CARIIIFGVTIIHCRNYHCHYYMDDR	D3_3	agAATTATCATTTTTGGAGTGACCATTATT--	?IIIFGVTII?	49.811144	D3_22	tgCCACTATTAT	?HYY	38.405572	TACCACTGCCACTATTATATGGACGACCGGGGCCACGGGACCATGCTCACCACCTCCTCA	YHCHYYMDDRGHGTMLTTSS	GAGGTGCAGCTGCTGGAGTCTGGAGGAGACTTGGTCCAGCCGGGGGGGTCCCTGAAAATCTCCTGTACAGCCTCTGTGTTCACCGTCGGTAGAAACTACACG------------AACTGGGTCCGCCAGGTTCCAGTGAAGGGGCTGGGGTGGTTCTCAGTCTTTTAT---------AACGGTGGGATCTCATGCTACGCAGACTCCGTGAAGGGCCGATTCACTTTCTCCAGACACAATTCCAAGAACACGGTGTATCTTCAAATGAACAGCCTGGGTCCTGAGGACACGGCCGTCTATTCCTGTGCGAGAATTATCATTTTTGGAGTGACCATTATTCACTGTCGCAACTACCACTGCCACTATTATATGGACGACCGGGGCCACGGGACCATGCTC…
213	S213|IGHV3-21*02|IGHD5-12*01|IGHJ2*01|50	V3-21*02,J2*01 inter-subtype recombinant	J2*01,V3-21*02 recombinant	0.6463679404	1	0	0	311(309-313)	GAGGTGAAATTGGTGGAGTCTGGTGGAGGCCTGGTCACGCCTGGGGGGTCCCAGAGACTCTCCTCCGCAGCCTATGGCTTCCCCTTGAGAAGCTATAACATGGCGTGGGTCCGCCGGGCTCCAGGGAAGGGGCTGGAGGGGGCCTCATCCACCGGCAGTACTGGTCATTACATATACCACACAGACTCAGTGAAGGGCCGCCTCACCATCTTGAGAGACAACGCCAAGAACTCACTGTCTCTGAAAATTAGACGACTGAGAGCCGAGGACACGGCAGTCTATCACTGTGAGGCCAATGGATATTGTGCATACTTCGATCTGTGGGGCCGTGGCACCCTGGTCTCTGTCTCCTCA	GAGGTGAAATTGGTGGAGTCTGGTGGAGGCCTGGTCACGCCTGGGGGGTCCCAGAGACTCTCCTCCGCAGCC	EVKLVESGGGLVTPGGSQRLSSAA	TATGGCTTCCCCTTGAGAAGCTATAACATGGCG	YGFPLRSYNMA	TGGGTCCGCCGGGCTCCAGGGAAGGGGCTGGAGGGGGCC	WVRRAPGKGLEGA	TCATCCACCGGCAGTACTGGTCATTACATA	SSTGSTGHYI	TACCACACAGACTCAGTGAAGGGCCGCCTCACCATCTTGAGAGACAACGCCAAGAACTCACTGTCTCTGAAAATTAGACGACTGAGAGCCGAGGACACGGCAGTCTATCACTGT	YHTDSVKGRLTILRDNAKNSLSLKIRRLRAEDTAVYHC	GAGGCCAAT	EAN	TGTGAGGCCAATGGATATTGTGCATACTTCGATCTGTGG	CEANGYCAYFDLW	D2_21	AatGGATATTGTGCA	?GYCA	38.405572	D6_13	taTTGTGCATAC	?CAY	24.405572	GGATATTGTGCATACTTCGATCTGTGGGGCCGTGGCACCCTGGTCTCTGTCTCCTCA	GYCAYFDLWGRGTLVSVSS	GAGGTGAAATTGGTGGAGTCTGGTGGAGGCCTGGTCACGCCTGGGGGGTCCCAGAGACTCTCCTCCGCAGCCTATGGCTTCCCCTTGAGAAGCTATAACATGGCG------------TGGGTCCGCCGGGCTCCAGGGAAGGGGCTGGAG------GGGGCCTCATCCACCGGCAGTACTGGTCATTACATATACCACACAGACTCAGTGAAGGGCCGCCTCACCATCTTGAGAGACAACGCCAAGAACTCACTGTCTCTGAAAATTAGACGACTGAGAGCCGAGGACACGGCAGTCTATCACTGTGAGGCCAATGGATATTGTGCATAC---TTCGATCTGTGGGGCCGTGGCACCCTGGTCTCTGTCTCCTCA
215	S215|IGHV3-30*14|IGHD1-26*01|IGHJ1*01|50	V3-30*14,J5*02 inter-subtype recombinant	J5*02,V3-30*14 recombinant	0.3727370718	1	0	0	297(284-310)	CAGTTGCAGGTGGTGGAATCTGGGGAAGGCCTGGTCCAGTCTGGCAGGTCCCTGAGACTCTCCTGTGCAGCCTCTGTATTCACCTTCGGTAGCTATGCTATCCACTGCGTCCGCCAGACTCGGGACAGGGGACTGGACTGGGTGGCTGATGTCTCATCTGAGGGATATAATAGATACTTTCCAGACTCCCTGAAGGGCCGACTCACCATCTCCAGAGACACTTCCAAGACCACACTGTGTCCTCAAATGAACAGCCTGAGAGCTGAGAACACGTCTGCTTATCACTGTGCGAGAGGGGAGAATCTATACTCCCAGAACGGGGGCCAGGGAACTCTGGTCACCGTCCCCTCA	CAGTTGCAGGTGGTGGAATCTGGGGAAGGCCTGGTCCAGTCTGGCAGGTCCCTGAGACTCTCCTGTGCAGCC	QLQVVESGEGLVQSGRSLRLSCAA	TCTGTATTCACCTTCGGTAGCTATGCT	SVFTFGSYA	ATCCACTGCGTCCGCCAGACTCGGGACAGGGGACTGGACTGGGTGGCTGAT	IHCVRQTRDRGLDWVAD	GTCTCATCTGAGGGATATAATAGA	VSSEGYNR	TACTTTCCAGACTCCCTGAAGGGCCGACTCACCATCTCCAGAGACACTTCCAAGACCACACTGTGTCCTCAAATGAACAGCCTGAGAGCTGAGAACACGTCTGCTTATCACTGT	YFPDSLKGRLTISRDTSKTTLCPQMNSLRAENTSAYHC	GCGAGAGGG	ARG	TGTGCGAGAGGGGAGAATCTATACTCCCAGAACGGGGGCCAG	CARGENLYSQNGGQ	D7_7	tGtGCGAga	?A?	25.811144	D5_12	AatCTATACTCCCag	?LYS?	30.811144	GAGAATCTATACTCCCAGAACGGGGGCCAGGGAACTCTGGTCACCGTCCCCTCA	ENLYSQNGGQGTLVTVPS	CAGTTGCAGGTGGTGGAATCTGGGGAAGGCCTGGTCCAGTCTGGCAGGTCCCTGAGACTCTCCTGTGCAGCCTCTGTATTCACCTTCGGTAGC------------TATGCTATCCACTGCGTCCGCCAGACTCGGGACAGGGGACTGGACTGGGTGGCTGATGTC------TCATCTGAGGGATATAATAGATACTTTCCAGACTCCCTGAAGGGCCGACTCACCATCTCCAGAGACACTTCCAAGACCACACTGTGTCCTCAAATGAACAGCCTGAGAGCTGAGAACACGTCTGCTTATCACTGTGCGAGAGGGGAGAATCTATACTCCCAGAACGGG------GGCCAGGGAACTCTGGTCACCGTCCCCTCA
216	S216|IGHV3-72*01|IGHD5-5*01|IGHJ4*03|50	V3-72*01,J4*03 inter-subtype recombinant	J4*03,V3-72*01 recombinant	0.6717028102	1	0	0	320(303-337)	GAGGTGCAGTTGGTCGAGTCTGGGGGAGGCATTGTCCAGTCGGAAGGGTCCCTGAGACTCTCCTGTGCAGGCCCGAGATTCACCTTCAGCGACCACTACTTGGCCTGGGTCGGCCAGGCTCCAGGGAAGGGCCTGGAGCGATTTGGCCATAGTCGAAACAAAGTGAACAGTTTCACCACAGAATGCGCCGTGTCTGTGAACGGCAGATTCGCGACCTCAAAAGATGAATCAGAGAATTCACTGTATCTGCATTTGAATAGTCCGAAGACCGAGGACACGGCCGTATATCACTGTGCTAGAGAAGGCGAGCTCAACTCTGACTGTTGGGGCCGAGGGACCCTGGTCACCGTTTCCTCA	GAGGTGCAGTTGGTCGAGTCTGGGGGAGGCATTGTCCAGTCGGAAGGGTCCCTGAGACTCTCCTGTGCAGGC	EVQLVESGGGIVQSEGSLRLSCAG	CCGAGATTCACCTTCAGCGACCACTACTTGGCC	PRFTFSDHYLA	TGGGTCGGCCAGGCTCCAGGGAAGGGCCTGGAGCGATTTGGCCAT	WVGQAPGKGLERFGH	AGTCGAAACAAAGTGAACAGTTTCACCACA	SRNKVNSFTT	GAATGCGCCGTGTCTGTGAACGGCAGATTCGCGACCTCAAAAGATGAATCAGAGAATTCACTGTATCTGCATTTGAATAGTCCGAAGACCGAGGACACGGCCGTATATCACTGT	ECAVSVNGRFATSKDESENSLYLHLNSPKTEDTAVYHC	GCTAGAGAA	ARE	TGTGCTAGAGAAGGCGAGCTCAACTCTGACTGTTGG	CAREGELNSDCW	D7_7	tGtGCTAga	?A?	25.811144	D2_21	gAcTGTTgg	?C?	31.811144	GGCGAGCTCAACTCTGACTGTTGGGGCCGAGGGACCCTGGTCACCGTTTCCTCA	GELNSDCWGRGTLVTVSS	GAGGTGCAGTTGGTCGAGTCTGGGGGAGGCATTGTCCAGTCGGAAGGGTCCCTGAGACTCTCCTGTGCAGGCCCGAGATTCACCTTCAGCGACCACTACTTGGCC------------TGGGTCGGCCAGGCTCCAGGGAAGGGCCTGGAGCGATTTGGCCATAGTCGAAACAAAGTGAACAGTTTCACCACAGAATGCGCCGTGTCTGTGAACGGCAGATTCGCGACCTCAAAAGATGAATCAGAGAATTCACTGTATCTGCATTTGAATAGTCCGAAGACCGAGGACACGGCCGTATATCACTGTGCTAGAGAAGGCGAG------CTCAACTCTGACTGTTGGGGCCGAGGGACCCTGGTCACCGTTTCCTCA
217	S217|IGHV4-39*06|IGHD6-25*01|IGHJ2*01|50	V4-39*06,J2*01 inter-subtype recombinant	J2*01,V4-39*06 recombinant	0.9883311175	1	0	0	317(310-324)	CGGCTGCTGTTGCGGGAGTCGGGCCCAGGACTCATGATGCCCTCGGAGACCCTGTCCTTCACTTTCATTGTCTCTGGTGGCTCCTTCAGCAGTATTAAATACTCCTGGGCCTGGATCCGACAGCCCCCAGGGAAGGGGCTGGAATGGATTGGGAATATCTATTGTGGTGGGAGAACCTACTCCAATCCGTCCCTCAAGAGTCGAGCCACTCCATCAGTAGAAACGTCCAAGAAACAGTTTGCCCAGAAGCTGAAGTCTGTGACCGCCGCGGACACGGGCGTACATTACTGTGCGAGTGAGCGAGGCCTCTACTGGTTCGTCGATCTCTGGGGCCGTGACACCCTCGTCCCTGGCTCCTCA	CGGCTGCTGTTGCGGGAGTCGGGCCCAGGACTCATGATGCCCTCGGAGACCCTGTCCTTCACTTTCATTGTC	RLLLRESGPGLMMPSETLSFTFIV	TCTGGTGGCTCCTTCAGCAGTATTAAATACTCC	SGGSFSSIKYS	TGGGCCTGGATCCGACAGCCCCCAGGGAAGGGGCTGGAATGGATTGGGAAT	WAWIRQPPGKGLEWIGN	ATCTATTGTGGTGGGAGAACC	IYCGGRT	TACTCCAATCCGTCCCTCAAGAGTCGAGCCACTCCATCAGTAGAAACGTCCAAGAAACAGTTTGCCCAGAAGCTGAAGTCTGTGACCGCCGCGGACACGGGCGTACATTACTGT	YSNPSLKSRATPSVETSKKQFAQKLKSVTAADTGVHYC	GCGAGTGAG	ASE	TGTGCGAGTGAGCGACGCGGCTGCCCGACAGAAGGCCTCTAC	CASERRGCPTEGLY	D1_1	aGtGAGCGACgc	?ER?	31.811144	D6_6	aCaGAAGGCCTCTAC--	?EGLY?	26.811144	CGACGCGGCTGCCCGACAGAAGGCCTCTACTGGTTCGTCGATCTCTGGGGCCGTGACACCCTCGTCCCTGGCTCCTCA	RRGCPTEGLYWFVDLWGRDTLVPGSS	CGGCTGCTGTTGCGGGAGTCGGGCCCAGGACTCATGATGCCCTCGGAGACCCTGTCCTTCACTTTCATTGTCTCTGGTGGCTCCTTCAGCAGTATT------AAATACTCCTGGGCCTGGATCCGACAGCCCCCAGGGAAGGGGCTGGAATGGATTGGGAATATCTATTGTGGT---------GGGAGAACCTACTCCAATCCGTCCCTCAAGAGTCGAGCCACTCCATCAGTAGAAACGTCCAAGAAACAGTTTGCCCAGAAGCTGAAGTCTGTGACCGCCGCGGACACGGGCGTACATTACTGTGCGAGTGAGCGACGCGGCTGCCCGACAGAAGGCCTCTACTGGTTCGTCGATCTCTGGGGCCGTGACACCCTCGTCCCTGGCTCCTCA
220	S220|IGHV1-3*01|IGHD3-10*01|IGHJ3*02|50	Error: alignment failed
218	S218|IGHV3-64*03|IGHD2-8*01|IGHJ2*01|50	V3,J1*01 inter-subtype recombinant	J1*01,V3 recombinant	0.8592399803	1	0	0	298(289-307)	GAGGAGAACCTGGTGGGGTCTGGGGGAGGCTTGGCCCAGCCTGGGGGGTCCCTGAGACTCCCCTGTTCAGCCTCTGGATGCACCTTCAGTAGCTCTATTCTACACTGGGTCCGCCAGATTCCGGGGAAGGGACTGGAATATTTTTCAGCTCTTAGCGATAACGGGGGTAGAACTTACCACACAGACTCACTGAAGGTCAGATTCACCATCCCCAGAGACAGTTCAAAGAACTCGCTGTCTGTCCAAATGAGAAGTCTGAGAGGTGAGGACACGGCTGTTTATTTCTGTGTGAAAGAGACTCCCCAATTCCGTTCTCTCTATCTCTGGGGCCGTGGCGACCTGGTCACTGTCTCCTCA	GAGGAGAACCTGGTGGGGTCTGGGGGAGGCTTGGCCCAGCCTGGGGGGTCCCTGAGACTCCCCTGTTCAGCC	EENLVGSGGGLAQPGGSLRLPCSA	TCTGGATGCACCTTCAGTAGCTCTATT	SGCTFSSSI	CTACACTGGGTCCGCCAGATTCCGGGGAAGGGACTGGAATATTTTTCAGCT	LHWVRQIPGKGLEYFSA	CTTAGCGATAACGGGGGTAGAACT	LSDNGGRT	TACCACACAGACTCACTGAAGGTCAGATTCACCATCCCCAGAGACAGTTCAAAGAACTCGCTGTCTGTCCAAATGAGAAGTCTGAGAGGTGAGGACACGGCTGTTTATTTCTGT	YHTDSLKVRFTIPRDSSKNSLSVQMRSLRGEDTAVYFC	GTGAAAGAG	VKE	TGTGTGAAAGAGACTCCCCAATTCCGTTCTAAGGGTCTATGCTCTACCTGCCTCTATCTCTGG	CVKETPQFRSKGLCSTCLYLW	D3_16	AccTGCCTCTATCtc	?CLY?	38.811144	D1_1	tGcCTCTATCtc	?LY?	31.811144	ACTCCCCAATTCCGTTCTAAGGGTCTATGCTCTACCTGCCTCTATCTCTGGGGCCGTGGCGACCTGGTCACTGTCTCCTCA	TPQFRSKGLCSTCLYLWGRGDLVTVSS	GAGGAGAACCTGGTGGGGTCTGGGGGAGGCTTGGCCCAGCCTGGGGGGTCCCTGAGACTCCCCTGTTCAGCCTCTGGATGCACCTTCAGTAGCTCT------------ATTCTACACTGGGTCCGCCAGATTCCGGGGAAGGGACTGGAATATTTTTCAGCTCTT------AGCGATAACGGGGGTAGAACTTACCACACAGACTCACTGAAGGTCAGATTCACCATCCCCAGAGACAGTTCAAAGAACTCGCTGTCTGTCCAAATGAGAAGTCTGAGAGGTGAGGACACGGCTGTTTATTTCTGTGTGAAAGAGACTCCCCAATTCCGTTCTAAGGGTCTATGCTCTACCTGCCTCTATCTCTGGGGCCGTGGCGACCTGGTCACTGTCTCCTCA
221	S221|IGHV3-15*03|IGHD2-21*01|IGHJ3*02|50	V3,J3*02 inter-subtype recombinant	J3*02,V3 recombinant	0.339779746	1	0	0	320(319-321)	GAGGGACAGTTGGTGGAGTCTGCCGGAGCCTTGGTGCAGCCTGGGGGGTCCCTTAGACTCTCCTTTGCAGCCTCTGGCTGCACCTACCATAACGCCTGGATAAACTGGGTCAGCCAGACTGCAGGGACGGGGCTGGATTGGGTTGGCCGAAGTAAAAGAAAGGCTAATGGTGGAACGCCAGAGTGCGCTGCACCTGTGAAAGGCAGATTCGCCGTCTCCAGAGTTGACTCAAAAAACACACTGCACCTGAAGGTGAACAGCCTGAAAACCGAGGACACAGGCGTGAATGATTGTACCACAATGGAAAGATATTGGGGTGGTGCTGATATCTGGGGCCAGGGGACAATGGTCACCGTTTCTCCA	GAGGGACAGTTGGTGGAGTCTGCCGGAGCCTTGGTGCAGCCTGGGGGGTCCCTTAGACTCTCCTTTGCAGCC	EGQLVESAGALVQPGGSLRLSFAA	TCTGGCTGCACCTACCATAACGCCTGG	SGCTYHNAW	ATAAACTGGGTCAGCCAGACTGCAGGGACGGGGCTGGATTGGGTTGGCCGA	INWVSQTAGTGLDWVGR	AGTAAAAGAAAGGCTAATGGTGGAACGCCA	SKRKANGGTP	GAGTGCGCTGCACCTGTGAAAGGCAGATTCGCCGTCTCCAGAGTTGACTCAAAAAACACACTGCACCTGAAGGTGAACAGCCTGAAAACCGAGGACACAGGCGTGAATGATTGT	ECAAPVKGRFAVSRVDSKNTLHLKVNSLKTEDTGVNDC	ACCACAATG	TTM	TGTACCACAATGGAAAGATATTGGGGTGGTGATTGTTCGTCTGCTGATATCTGG	CTTMERYWGGDCSSADIW	D2_21	AgaTATTGGGGTGGTGATTGTTCGTCT	?YWGGDCSS	46.405572	D4_23	TgtACCACAATGGAAAga	?TTME?	29.811144	GAAAGATATTGGGGTGGTGATTGTTCGTCTGCTGATATCTGGGGCCAGGGGACAATGGTCACCGTTTCTCCA	ERYWGGDCSSADIWGQGTMVTVSP	GAGGGACAGTTGGTGGAGTCTGCCGGAGCCTTGGTGCAGCCTGGGGGGTCCCTTAGACTCTCCTTTGCAGCCTCTGGCTGCACCTACCATAAC------------GCCTGGATAAACTGGGTCAGCCAGACTGCAGGGACGGGGCTGGATTGGGTTGGCCGAAGTAAAAGAAAGGCTAATGGTGGAACGCCAGAGTGCGCTGCACCTGTGAAAGGCAGATTCGCCGTCTCCAGAGTTGACTCAAAAAACACACTGCACCTGAAGGTGAACAGCCTGAAAACCGAGGACACAGGCGTGAATGATTGTACCACAATGGAAAGATATTGGGGTGGTGATTGTTCGTCTGCTGATATCTGGGGCCAGGGGACAATGGTCACCGTTTCTCCA
219	S219|IGHV3-64D*06|IGHD3-10*01|IGHJ4*02|50	V3-64,J4*03 inter-subtype recombinant	J4*03,V3-64 recombinant	0.4577046583	1	0	0	310(292-328)	GAAGTGCAACTGGTCGAGTCTGGGGGAGGCTTGGTCCAGCCTGGGGGGTCCCTGAGACTCTCGTGTTCGGCCTCTAGATTCCGCTTCAGTCACTATACTCTGCACTGGGTCCGCCAGGCTCCAGGAAAGGAAGTGGAAGAGGCTTCACTTCTTAATAGTTATGGGGATAGCACAAACTATACAGACTCCGAGAAGGTCAGATGCACCATCTCCAGAGACAATTCCAAGAGAAAGTCATATCGTCTAATGAGCAGTCTGAGGGCTGAGGACACGGCTGTGTGTCAATGTGCGAAGGAAAGTTATTACCATGGATCGTTTGACTACTGGGGCCAGGGGGCCCTGGTCACCGTCTCCTCA	GAAGTGCAACTGGTCGAGTCTGGGGGAGGCTTGGTCCAGCCTGGGGGGTCCCTGAGACTCTCGTGTTCGGCC	EVQLVESGGGLVQPGGSLRLSCSA	TCTAGATTCCGCTTCAGTCACTATACT	SRFRFSHYT	CTGCACTGGGTCCGCCAGGCTCCAGGAAAGGAAGTGGAAGAGGCTTCACTT	LHWVRQAPGKEVEEASL	CTTAATAGTTATGGGGATAGCACAAAC	LNSYGDSTN	TATACAGACTCCGAGAAGGTCAGATGCACCATCTCCAGAGACAATTCCAAGAGAAAGTCATATCGTCTAATGAGCAGTCTGAGGGCTGAGGACACGGCTGTGTGTCAATGT	YTDSEKVRCTISRDNSKRKSYRLMSSLRAEDTAVCQC	GCGAAGGAA	AKE	TGTGCGAAGGAAAGTTATTACCATGGATCGAAGAGTTACTTTGACTACTGG	CAKESYYHGSKSYFDYW	D3_10	aGtTATTACCATGGATCGAAGAGTTACTTT	?YYHGSKSYF	52.405572	D3_22	aGtTATTACCATGGATCG--	?YYHGS?	34.811144	AGTTATTACCATGGATCGAAGAGTTACTTTGACTACTGGGGCCAGGGGGCCCTGGTCACCGTCTCCTCA	SYYHGSKSYFDYWGQGALVTVSS	GAAGTGCAACTGGTCGAGTCTGGGGGAGGCTTGGTCCAGCCTGGGGGGTCCCTGAGACTCTCGTGTTCGGCCTCTAGATTCCGCTTCAGTCAC------------TATACTCTGCACTGGGTCCGCCAGGCTCCAGGAAAGGAAGTGGAAGAGGCTTCACTTCTTAATAGTTATGGGGATAGCACAAAC------TATACAGACTCCGAGAAGGTCAGATGCACCATCTCCAGAGACAATTCCAAGAGAAAGTCATATCGTCTAATGAGCAGTCTGAGGGCTGAGGACACGGCTGTGTGTCAATGTGCGAAGGAAAGTTATTACCATGGATCGAAGAGTTACTTTGACTACTGGGGCCAGGGGGCCCTGGTCACCGTCTCCTCA
223	S223|IGHV3-30*17|IGHD4-4*01|IGHJ6*04|50	V3-30*17,J6*03 inter-subtype recombinant	J6*03,V3-30*17 recombinant	0.2036071697	1	0	0	310(292-328)	CAGGTGCAGCTGGTCAAGTCTGGGGGAGGCGTGGTACAGCCGGGGACGTCCCCGAGACTGCCCTGTGCAGCCTCTGATTTCACCTTCAGTGGCTCTACTGGTCTGCGGGTCCGCCCGGCTCCGGGCGAGGGGCTAAAGTGGGTGGCAGTTATATCATCTAATGGAAATGAAAGAAACTACGCAGACTCCGTGCAGGGCCGATTCACCATCTCCAGAGGCAATTCCAAGAACCCGCTATATCTGAAAGTGAACAGCCTGAGAGGTGAGGACACGCCTGTGTTTTACTGTGCGAGAGGGAACTACCACTTCTACGTTATGGACGTCTGGGTCAAAGGGATCACGGACACCGCCTCCTCA	CAGGTGCAGCTGGTCAAGTCTGGGGGAGGCGTGGTACAGCCGGGGACGTCCCCGAGACTGCCCTGTGCAGCC	QVQLVKSGGGVVQPGTSPRLPCAA	TCTGATTTCACCTTCAGTGGCTCTACTGGTCTGCGG	SDFTFSGSTGLR	GTCCGCCCGGCTCCGGGCGAGGGGCTAAAGTGGGTGGCAGTT	VRPAPGEGLKWVAV	ATATCATCTAATGGAAATGAAAGAAAC	ISSNGNERN	TACGCAGACTCCGTGCAGGGCCGATTCACCATCTCCAGAGGCAATTCCAAGAACCCGCTATATCTGAAAGTGAACAGCCTGAGAGGTGAGGACACGCCTGTGTTTTACTGT	YADSVQGRFTISRGNSKNPLYLKVNSLRGEDTPVFYC	GCGAGAGTGCCGACAATGTTGTCCGGG	ARVPTMLSG	TGTGCGAGAGTGCCGACAATGTTGTCCGGGAACTACCACTTCTACGTTATGGACGTCTGG	CARVPTMLSGNYHFYVMDVW	D2_8	AacTACCac	?Y?	29.811144	D2_15	ttGTCCGGGAACTACCACTTCTAC	?SGNYHFY	38.405572	AACTACCACTTCTACGTTATGGACGTCTGGGTCAAAGGGATCACGGACACCGCCTCCTCA	NYHFYVMDVWVKGITDTASS	CAGGTGCAGCTGGTCAAGTCTGGGGGAGGCGTGGTACAGCCGGGGACGTCCCCGAGACTGCCCTGTGCAGCCTCTGATTTCACCTTCAGTGGCTCTACTGGTCTGCGG------------GTCCGCCCGGCTCCGGGCGAGGGGCTAAAGTGGGTGGCAGTTATATCATCTAATGGAAATGAAAGAAAC------TACGCAGACTCCGTGCAGGGCCGATTCACCATCTCCAGAGGCAATTCCAAGAACCCGCTATATCTGAAAGTGAACAGCCTGAGAGGTGAGGACACGCCTGTGTTTTACTGTGCGAGAGTGCCGACAATGTTGTCCGGGAACTACCACTTCTACGTTATGGACGTCTGGGTCAAAGGGATCACGGACACCGCCTCCTCA
222	S222|IGHV3-21*04|IGHD3-16*02|IGHJ3*01|50	V3-21*02,J3 inter-subtype recombinant	J3,V3-21*02 recombinant	0.3093328739	1	0	0	305(297-313)	GAGGTGCAACTGGGGGATTCCGGGGGAGGCCTGGTCAAGCCTGGGGGGGCCCTGAGGCTCTCGTCGGCACCCACTGGATTCACCTTCAAGAGGTATGGCATCAAGTGGGTCCGCCAGGCTCCAGGAAAGGGGCTGGAGTGGGTCTCATCCATTAATAGGAGTATTAGTTACATATACTACGACGACTCAGTGGAGGGCCGATTCACCATTTCCAGAGACAGCGTCGAGAAATCACTGTGTCTACAAATGAACAGCCTGAGAGCCGAGGACACGGCCGAGTATAAATGTGCGAGAGACCAAATGGTTTTAGATGCATTTGATGGCTGGGGCCAAGGGGCAAGGGTCACCGTCTCCACA	GAGGTGCAACTGGGGGATTCCGGGGGAGGCCTGGTCAAGCCTGGGGGGGCCCTGAGGCTCTCGTCGGCACCC	EVQLGDSGGGLVKPGGALRLSSAP	ACTGGATTCACCTTCAAGAGGTATGGC	TGFTFKRYG	ATCAAGTGGGTCCGCCAGGCTCCAGGAAAGGGGCTGGAGTGGGTCTCATCC	IKWVRQAPGKGLEWVSS	ATTAATAGGAGTATTAGTTACATA	INRSISYI	TACTACGACGACTCAGTGGAGGGCCGATTCACCATTTCCAGAGACAGCGTCGAGAAATCACTGTGTCTACAAATGAACAGCCTGAGAGCCGAGGACACGGCCGAGTATAAATGT	YYDDSVEGRFTISRDSVEKSLCLQMNSLRAEDTAEYKC	GCGAGAGAC	ARD	TGTGCGAGAGACCAAATACGCAATATGATTACATTTGGGGGCCCTATGGTTTTAGATGCATTTGATGGCTGG	CARDQIRNMITFGGPMVLDAFDGW	D3_16	aaTATGATTACATTTGGGGGCCCTATGGTTTTA--	?MITFGGPMVL?	55.811144	D2_21	CgcAATATG--	?NM?	27.811144	CAAATACGCAATATGATTACATTTGGGGGCCCTATGGTTTTAGATGCATTTGATGGCTGGGGCCAAGGGGCAAGGGTCACCGTCTCCACA	QIRNMITFGGPMVLDAFDGWGQGARVTVST	GAGGTGCAACTGGGGGATTCCGGGGGAGGCCTGGTCAAGCCTGGGGGGGCCCTGAGGCTCTCGTCGGCACCCACTGGATTCACCTTCAAGAGG------------TATGGCATCAAGTGGGTCCGCCAGGCTCCAGGAAAGGGGCTGGAGTGGGTCTCATCCATT------AATAGGAGTATTAGTTACATATACTACGACGACTCAGTGGAGGGCCGATTCACCATTTCCAGAGACAGCGTCGAGAAATCACTGTGTCTACAAATGAACAGCCTGAGAGCCGAGGACACGGCCGAGTATAAATGTGCGAGAGACCAAATACGCAATATGATTACATTTGGGGGCCCTATGGTTTTAGATGCATTTGATGGCTGGGGCCAAGGGGCAAGGGTCACCGTC…
224	S224|IGHV4-38-2*01|IGHD6-19*01|IGHJ1*01|50	V4-38-2*01	V4-38-2*01	0.8100752134	0	0	0		CAGGTGAAGCTGCGGGAGTCGGGCGCGGGGCTGGTGAAGCCTTCGGAGACCCTGTCCTTCACCTTTGTTGTCTCTTATTTCTCCTTCAGATGTGGTCCCTACTGGGGCTGGATCCGGCAGCCCCCAGAGAGGGGGCTGGAGTGGCTTGGGAATTTCTATCAGAGCGGAAGAACCTACTGCATACCCTCCCTCAAGAGTCGAGTCACCAAATCAGAAGACATGTCCCAGAACCAGTTCTCCCTGAAGTTGAGATCGCTGACCGCCGCAGAAACGGCCGTGTCTCATTGTGCGAGA	CAGGTGAAGCTGCGGGAGTCGGGCGCGGGGCTGGTGAAGCCTTCGGAGACCCTGTCCTTCACCTTTGTTGTC	QVKLRESGAGLVKPSETLSFTFVV	TCTTATTTCTCCTTCAGATGTGGTCCCTAC	SYFSFRCGPY	TGGGGCTGGATCCGGCAGCCCCCAGAGAGGGGGCTGGAGTGGCTTGGGAAT	WGWIRQPPERGLEWLGN	TTCTATCAGAGCGGAAGAACC	FYQSGRT	TACTGCATACCCTCCCTCAAGAGTCGAGTCACCAAATCAGAAGACATGTCCCAGAACCAGTTCTCCCTGAAGTTGAGATCGCTGACCGCCGCAGAAACGGCCGTGTCTCATTGT	YCIPSLKSRVTKSEDMSQNQFSLKLRSLTAAETAVSHC	GCGAGACCAGGAGATAGGAGTTGCTGGGCCAGGTCACACGGGTCACCGTCTCCTAAG	ARPGDRSCWARSHGSPSPK			0	0	0	0	0	0	0	0			CAGGTGAAGCTGCGGGAGTCGGGCGCGGGGCTGGTGAAGCCTTCGGAGACCCTGTCCTTCACCTTTGTTGTCTCTTATTTCTCCTTCAGATGT---------GGTCCCTACTGGGGCTGGATCCGGCAGCCCCCAGAGAGGGGGCTGGAGTGGCTTGGGAATTTCTAT---------CAGAGCGGAAGAACCTACTGCATACCCTCCCTCAAGAGTCGAGTCACCAAATCAGAAGACATGTCCCAGAACCAGTTCTCCCTGAAGTTGAGATCGCTGACCGCCGCAGAAACGGCCGTGTCTCATTGTGCGAGACCAGGAGATAGGAGTTGCTGGGCCAGGTCACACGGGTCACCGTCTCCTAAG
225	S225|IGHV3-20*01|IGHD6-13*01|IGHJ1*01|50	V3-20,J1*01 inter-subtype recombinant	J1*01,V3-20 recombinant	0.3812522925	1	0	0	294(277-311)	GAGGTGCAGTTGGTGGAGTCTGGGGGAGGTGTGCTAGGCCCTCGGGGGTCCCTGAGACCTTTCTGTGCAGCCTCTGGACTCACCATTGATTCTTATGGCATGAACTGGGGCCGCCAAGCTCCAGAGAAGGGCCTGAATTGGGTCTCTGCTATTAACTGGACTGGTGGTTGCCCAGATTCTGCGGTCTCTCTGAAGGACCGATTCACCGCCTCCAGAGACAACGCCAAGTACTCCCCATATCTGAACATGAACGTTCTGAGAACCGACGACACGGCCTTCTATCACTGTGCGAACCGGCTTATAGCAGAACTATACTTCCTGCACTGGGCCCAGGTCACCCTGGTCACCGTCTCCTCA	GAGGTGCAGTTGGTGGAGTCTGGGGGAGGTGTGCTAGGCCCTCGGGGGTCCCTGAGACCTTTCTGTGCAGCC	EVQLVESGGGVLGPRGSLRPFCAA	TCTGGACTCACCATTGATTCTTATGGC	SGLTIDSYG	ATGAACTGGGGCCGCCAAGCTCCAGAGAAGGGCCTGAATTGGGTCTCTGCT	MNWGRQAPEKGLNWVSA	ATTAACTGGACTGGTGGTTGCCCAGATTCT	INWTGGCPDS	GCGGTCTCTCTGAAGGACCGATTCACCGCCTCCAGAGACAACGCCAAGTACTCCCCATATCTGAACATGAACGTTCTGAGAACCGACGACACGGCCTTCTATCACTGT	AVSLKDRFTASRDNAKYSPYLNMNVLRTDDTAFYHC	GCGAACCGG	ANR	TGTGCGAACCGGCTTATAGCAGAACTATACTTCCTGCACTGG	CANRLIAELYFLHW	D3_3	gAaCTATACTTCCTGCACTGG	?LYFLHW	33.405572	D2_15	CacTgg	??	24.811144	CTTATAGCAGAACTATACTTCCTGCACTGGGCCCAGGTCACCCTGGTCACCGTCTCCTCA	LIAELYFLHWAQVTLVTVSS	GAGGTGCAGTTGGTGGAGTCTGGGGGAGGTGTGCTAGGCCCTCGGGGGTCCCTGAGACCTTTCTGTGCAGCCTCTGGACTCACCATTGATTCT------------TATGGCATGAACTGGGGCCGCCAAGCTCCAGAGAAGGGCCTGAATTGGGTCTCTGCTATTAACTGGACTGGTGGTTGCCCAGATTCT------GCGGTCTCTCTGAAGGACCGATTCACCGCCTCCAGAGACAACGCCAAGTACTCCCCATATCTGAACATGAACGTTCTGAGAACCGACGACACGGCCTTCTATCACTGTGCGAACCGGCTTATAGCAGAACTATACTTCCTGCACTGGGCCCAGGTCACCCTGGTCACCGTCTCCTCA
227	S227|IGHV3-64D*06|IGHD2-21*02|IGHJ1*01|50	V3-64,J1*01 inter-subtype recombinant	J1*01,V3-64 recombinant	0.8968257601	1	0	0	313(308-318)	GAGGTACAGTTGGTGGGGTCCGGGAGAGCCTTGGCCCAGCCTAGGGGGTCACTGAGAATCTCCTGTTCAGACTCTGCATTCCCCTTCAATCGCCATGCCACCCACTGGGTCCGCCAGGCTCCAGGGAAGGGACCGGACCATGTTTCAGCTATTAGTAATAATGGGGCTATCACATACCACGCAGACTCCGTGAAGGGCAGAATTACCATCTCCAGAGACCATTCCAAGAACACCCAGTCTAGTCAGATGAGCAGTCTGAGACCTGAAGACACGGCTAGATATTACTGTGTGAAAGATCGACATATTGTGGTCGCGACTCAGCACTGGGGCCAGGTCCCCCTGGTCACCTTCTCCTCA	GAGGTACAGTTGGTGGGGTCCGGGAGAGCCTTGGCCCAGCCTAGGGGGTCACTGAGAATCTCCTGTTCAGAC	EVQLVGSGRALAQPRGSLRISCSD	TCTGCATTCCCCTTCAATCGCCATGCC	SAFPFNRHA	ACCCACTGGGTCCGCCAGGCTCCAGGGAAGGGACCGGACCATGTTTCAGCT	THWVRQAPGKGPDHVSA	ATTAGTAATAATGGGGCTATCACA	ISNNGAIT	TACCACGCAGACTCCGTGAAGGGCAGAATTACCATCTCCAGAGACCATTCCAAGAACACCCAGTCTAGTCAGATGAGCAGTCTGAGACCTGAAGACACGGCTAGATATTACTGT	YHADSVKGRITISRDHSKNTQSSQMSSLRPEDTARYYC	GTGAAAGAT	VKD	TGTGTGAAAGATCGACATATTGTGGTCGCGACTGGTATTTGC	CVKDRHIVVATGIC	D2_21	cGaCATATTGTGGTCGCGACTGGTATT--	?HIVVATGI?	45.811144	D2_21	cAtATTGTGGTCGCGACTGGTATTTGC-	?IVVATGIC?	37.34262	CGACATATTGTGGTCGCGACTGGTATTTGCCCGGGGACTGAATGCTCACAGCACTGGGGCCAGGTCCCCCTGGTCACCTTCTCCTCA	RHIVVATGICPGTECSQHWGQVPLVTFSS	GAGGTACAGTTGGTGGGGTCCGGGAGAGCCTTGGCCCAGCCTAGGGGGTCACTGAGAATCTCCTGTTCAGACTCTGCATTCCCCTTC------------AATCGCCATGCCACCCACTGGGTCCGCCAGGCTCCAGGGAAGGGACCGGACCATGTTTCAGCTATT------AGTAATAATGGGGCTATCACATACCACGCAGACTCCGTGAAGGGCAGAATTACCATCTCCAGAGACCATTCCAAGAACACCCAGTCTAGTCAGATGAGCAGTCTGAGACCTGAAGACACGGCTAGATATTACTGTGTGAAAGATCGACATATTGTGGTCGCGACTGGTATTTGCCCGGGGACTGAATGCTCACAGCACTGGGGCCAGGTCCCCCTGGTCACCTTCTCC…
229	S229|IGHV1-46*02|IGHD5-18*01|IGHJ3*01|50	Error: alignment failed
226	S226|IGHV3-21*02|IGHD6-13*01|IGHJ6*03|50	V3-21*02,J6*03 inter-subtype recombinant	J6*03,V3-21*02 recombinant	0.6897576632	1	0	0	302(284-320)	GAGGTGAAACTTCTGGAGTCTGGGGGAGGCCTGGTCCAGCCTGGGGGGTCCGTGAGACTCTCCTGTGCAGGCTCTGAATTCACACTCCGCAGCTTTCACATGAACCGGGTCCGCCAGGCTCCAGGGAAGGGGCTGCAAGGGGGCTCATCCACTAGTAGTAGTAGAAGTTACATACACTATGAGGACTCAGTGAAGGGCCGATTCACCATCCCCAGGGGCAACGCCACGTTGTCACTGTTTCCGCAAATGAATAGCCTGAGACTCGAGGACACGTCTGTCTATTTCTGTGCGAGAGACTATTACTACTATTACTACCTAGACGTCTGGGACAAAGGGAGGCCGGTCACCGTCTCCTCA	GAGGTGAAACTTCTGGAGTCTGGGGGAGGCCTGGTCCAGCCTGGGGGGTCCGTGAGACTCTCCTGTGCAGGC	EVKLLESGGGLVQPGGSVRLSCAG	TCTGAATTCACACTCCGCAGCTTTCAC	SEFTLRSFH	ATGAACCGGGTCCGCCAGGCTCCAGGGAAGGGGCTGCAAGGGGGC	MNRVRQAPGKGLQGG	TCATCCACTAGTAGTAGTAGAAGTTACATA	SSTSSSRSYI	CACTATGAGGACTCAGTGAAGGGCCGATTCACCATCCCCAGGGGCAACGCCACGTTGTCACTGTTTCCGCAAATGAATAGCCTGAGACTCGAGGACACGTCTGTCTATTTCTGT	HYEDSVKGRFTIPRGNATLSLFPQMNSLRLEDTSVYFC	GCGAGAGAC	ARD	TGTGCGAGAGACGGCGAGCAGGTGTTACCCAATTATTACTAC	CARDGEQVLPNYYY	D3_22	aaTTATTACTAC	?YYY	36.405572	D3_22	ccCAATTATTACTAC	?NYYY	33.405572	GGCGAGCAGGTGTTACCCAATTATTACTACTATTACTACCTAGACGTCTGGGACAAAGGGAGGCCGGTCACCGTCTCCTCA	GEQVLPNYYYYYYLDVWDKGRPVTVSS	GAGGTGAAACTTCTGGAGTCTGGGGGAGGCCTGGTCCAGCCTGGGGGGTCCGTGAGACTCTCCTGTGCAGGCTCTGAATTCACACTCCGCAGC------------TTTCACATGAACCGGGTCCGCCAGGCTCCAGGGAAGGGGCTGCAA------GGGGGCTCATCCACTAGTAGTAGTAGAAGTTACATACACTATGAGGACTCAGTGAAGGGCCGATTCACCATCCCCAGGGGCAACGCCACGTTGTCACTGTTTCCGCAAATGAATAGCCTGAGACTCGAGGACACGTCTGTCTATTTCTGTGCGAGAGACGGCGAGCAGGTGTTACCCAATTATTACTACTATTACTACCTAGACGTCTGGGACAAAGGGAGGCCGGTCACCGTCTCCTCA
231	S231|IGHV3-13*03|IGHD1-26*01|IGHJ6*04|50	Error: alignment failed
228	S228|IGHV4-34*08|IGHD3-16*02|IGHJ4*02|50	V4-34*08,J4*02 inter-subtype recombinant	J4*02,V4-34*08 recombinant	0.6070526198	1	0	0	288(280-296)	CAGGTGCAGCAAGGGCAGTGGGGCGTGGAACGATTGAAGCCTTCGGAAATCCTGTCCGTCGCCTGCTCGGTCTTTGGTGGGACCCTGAGTGGTTACTATTGGAGGTGGATTCGCACGCCCCCAGGGAAGGGGCTGGAGTGGATTGGCGGAGTCAATCATAGAGGAGGCACCAACTACAACCCGTCCTTCAAGAGTCGAGTCACCATGTCAGTTGACTCGTCCAAGAGGCAGTTCTCTCCCAAGTTGAGCTCTGTGACCGCCGCGGACACGCCTGTCTATTACTGTGTGTCGTGTTATGATTACGTGTGGGGGTTTGACTATTGGGGCCAGGGAATCCGGGTCACCGTCTCCTCA	CAGGTGCAGCAAGGGCAGTGGGGCGTGGAACGATTGAAGCCTTCGGAAATCCTGTCCGTCGCCTGCTCGGTC	QVQQGQWGVERLKPSEILSVACSV	TTTGGTGGGACCCTGAGTGGTTACTAT	FGGTLSGYY	TGGAGGTGGATTCGCACGCCCCCAGGGAAGGGGCTGGAGTGGATTGGCGGA	WRWIRTPPGKGLEWIGG	GTCAATCATAGAGGAGGCACC	VNHRGGT	AACTACAACCCGTCCTTCAAGAGTCGAGTCACCATGTCAGTTGACTCGTCCAAGAGGCAGTTCTCTCCCAAGTTGAGCTCTGTGACCGCCGCGGACACGCCTGTCTATTACTGT	NYNPSFKSRVTMSVDSSKRQFSPKLSSVTAADTPVYYC	GTGTCGTGT	VSC	TGTGTGTCGTGTTATGATTACGTGTGGGGGAGTACTCGCTATGAAGTTCAAGACAACTTTGACTATTGG	CVSCYDYVWGSTRYEVQDNFDYW	D3_16	TgtTATGATTACGTGTGGGGGAGTACTCGCTAT	?YDYVWGSTRY	70.405572	D6_6	tGtGTGTCGTGTTAT	?VSCY	34.405572	TATGATTACGTGTGGGGGAGTACTCGCTATGAAGTTCAAGACAACTTTGACTATTGGGGCCAGGGAATCCGGGTCACCGTCTCCTCA	YDYVWGSTRYEVQDNFDYWGQGIRVTVSS	CAGGTGCAGCAAGGGCAGTGGGGCGTGGAACGATTGAAGCCTTCGGAAATCCTGTCCGTCGCCTGCTCGGTCTTTGGTGGGACCCTGAGT------------GGTTACTATTGGAGGTGGATTCGCACGCCCCCAGGGAAGGGGCTGGAGTGGATTGGCGGAGTC---------AATCATAGAGGAGGCACCAACTACAACCCGTCCTTCAAGAGTCGAGTCACCATGTCAGTTGACTCGTCCAAGAGGCAGTTCTCTCCCAAGTTGAGCTCTGTGACCGCCGCGGACACGCCTGTCTATTACTGTGTGTCGTGTTATGATTACGTGTGGGGGAGTACTCGCTATGAAGTTCAAGACAACTTTGACTATTGGGGCCAGGGAATCCGGGTCACCGTCTCC…
230	S230|IGHV4-59*05|IGHD1-7*01|IGHJ5*01|50	V4-59*05,J5 inter-subtype recombinant	J5,V4-59*05 recombinant	0.3921257759	1	0	0	290(277-303)	CAGACACAACTGCAGGAATCGGGCCCAGGACTAGTGAAGGTTCCGGAGACCCTGTCCCTCGCCTGCACTGTCTCTGTTAGCTCCATCAGAAGTTTCTACTGGAGTTGGATCCGGCAGACAAAGGGGAAGGGACTGGATTGCGCTGGGCGTGTCTATTATACTGGAAGCACCTACTTAAGCCCGTCTCTCAAGAGTCGAGTCACCATTTTCATAGACACGTCCAAGAATCAGTTCTCCCTGAAGGCGAGTTCTGTGACCGACGCAGACACGGCTCTGTCTTCCTGTGCGTGTGGGATTCACAGGAGCTACTGGTTCGGCTCCTGGGGCCATGGAACCCTTGTCGCCGTCTCCTCA	CAGACACAACTGCAGGAATCGGGCCCAGGACTAGTGAAGGTTCCGGAGACCCTGTCCCTCGCCTGCACTGTC	QTQLQESGPGLVKVPETLSLACTV	TCTGTTAGCTCCATCAGAAGTTTCTAC	SVSSIRSFY	TGGAGTTGGATCCGGCAGACAAAGGGGAAGGGACTGGATTGCGCTGGGCGT	WSWIRQTKGKGLDCAGR	GTCTATTATACTGGAAGCACC	VYYTGST	TACTTAAGCCCGTCTCTCAAGAGTCGAGTCACCATTTTCATAGACACGTCCAAGAATCAGTTCTCCCTGAAGGCGAGTTCTGTGACCGACGCAGACACGGCTCTGTCTTCCTGT	YLSPSLKSRVTIFIDTSKNQFSLKASSVTDADTALSSC	GCGTGTGGG	ACG	TGTGCGTGTGGGATTCACAGGAGCTACTGGTTCGGCTCCTGG	CACGIHRSYWFGSW	D3_10	TAC--TGGTTCGGC	Y?GS?	35.405572	D4_23	tGtGGGATTCACAGGAGC--	?GIHRS?	32.811144	ATTCACAGGAGCTACTGGTTCGGCTCCTGGGGCCATGGAACCCTTGTCGCCGTCTCCTCA	IHRSYWFGSWGHGTLVAVSS	CAGACACAACTGCAGGAATCGGGCCCAGGACTAGTGAAGGTTCCGGAGACCCTGTCCCTCGCCTGCACTGTCTCTGTTAGCTCCATCAGAAGT------------TTCTACTGGAGTTGGATCCGGCAGACAAAGGGGAAGGGACTGGATTGCGCTGGGCGTGTCTATTAT---------ACTGGAAGCACCTACTTAAGCCCGTCTCTCAAGAGTCGAGTCACCATTTTCATAGACACGTCCAAGAATCAGTTCTCCCTGAAGGCGAGTTCTGTGACCGACGCAGACACGGCTCTGTCTTCCTGTGCGTGTGGGATTCACAGGAGCTACTGGTTCGGCTCCTGGGGCCATGGAACCCTTGTCGCCGTCTCCTCA
234	S234|IGHV1-2*04|IGHD2-8*01|IGHJ1*01|50	Error: alignment failed
232	S232|IGHV3-15*05|IGHD1-7*01|IGHJ6*03|50	V3-15*05,J6 inter-subtype recombinant	J6,V3-15*05 recombinant	0.2416660937	1	0	0	308(305-311)	GAGGTGCACATGGTGGAGTCTGGAGAGGACTTGGAACAGTCGGGGGGGTCCCTTAGACTCCCCTGTGCAGCCTCTGGATTCACTGTCAGTAACGCCTGGATGAACTGGGTCCGCCAGACTCCAGGGAAGGGGCTGGAGTGGGTTGGCCACATTAAGAACAAAGCTGAGAGTGGAACAGAAGACTGCACTCCACCCGCGAGAGGCGAATTCAGCCTCTCAAGAAATGATTCCAAAAGCAGGCTGTATGTACACGTGAACAGTCTGAAAACCGAAGACACAGGCGTGTATGATTGGACCACAGATAATTACTACTACATGGACGTCTGGGTCACAGGCACCACGGTCACCGTCTCCTCA	GAGGTGCACATGGTGGAGTCTGGAGAGGACTTGGAACAGTCGGGGGGGTCCCTTAGACTCCCCTGTGCAGCC	EVHMVESGEDLEQSGGSLRLPCAA	TCTGGATTCACTGTCAGTAACGCCTGG	SGFTVSNAW	ATGAACTGGGTCCGCCAGACTCCAGGGAAGGGGCTGGAGTGGGTTGGCCAC	MNWVRQTPGKGLEWVGH	ATTAAGAACAAAGCTGAGAGTGGAACAGAA	IKNKAESGTE	GACTGCACTCCACCCGCGAGAGGCGAATTCAGCCTCTCAAGAAATGATTCCAAAAGCAGGCTGTATGTACACGTGAACAGTCTGAAAACCGAAGACACAGGCGTGTATGATTGG	DCTPPARGEFSLSRNDSKSRLYVHVNSLKTEDTGVYDW	ACCACAGAT	TTD	TGCACTCCACCCGCGAGAGGCGAATTCAGCCTCTCAAGAAATGATTCCAAAAGCAGGCTGTATGTACACGTGAACAGTCTGAAAACCGAAGACACAGGCGTGTATGATTGGACCACAGATAATTACTACTACATGGACGTCTGGGTCACA	CTPPARGEFSLSRNDSKSRLYVHVNSLKTEDTGVYDWTTDNYYYMDVWVT	D3_22	aaTTACTACTAC	?YYY	35.405572	D3_22	G-A-TAATTACTACTAC	??ITT?	33.405572	AATTACTACTACATGGACGTCTGGGTCACAGGCACCACGGTCACCGTCTCCTCA	NYYYMDVWVTGTTVTVSS	GAGGTGCACATGGTGGAGTCTGGAGAGGACTTGGAACAGTCGGGGGGGTCCCTTAGACTCCCCTGTGCAGCCTCTGGATTCACTGTCAGTAAC------------GCCTGGATGAACTGGGTCCGCCAGACTCCAGGGAAGGGGCTGGAGTGGGTTGGCCACATTAAGAACAAAGCTGAGAGTGGAACAGAAGACTGCACTCCACCCGCGAGAGGCGAATTCAGCCTCTCAAGAAATGATTCCAAAAGCAGGCTGTATGTACACGTGAACAGTCTGAAAACCGAAGACACAGGCGTGTATGATTGGACCACAGATAATTACTACTAC------ATGGACGTCTGGGTCACAGGCACCACGGTCACCGTCTCCTCA
233	S233|IGHV4-61*07|IGHD6-13*01|IGHJ4*03|50	V4-61,J4*03 inter-subtype recombinant	J4*03,V4-61 recombinant	0.2323654523	1	0	0	241(238-244)	TCTGATGCCTCCGCCAGAAGTGGTACTTCTACCTGGTATTTCATCCGGCAGACCCCAGGAAAGGGACTGGAATGCATTGGGTATATCTATTACAGTGGAACAATCAACTGCAACCCCACCCTCAAGAGTCGAGTCACTATGTCAGTAGACGCGTCCAAGACCCAGATCTCCCTGAAGCTGAACCCTGTGACCGTTGCGGACACAGCCGTGTGTCAGTATGCGCGACACATAACTATTACTGTTGGCTTTGACTACTGGGGCCACGGGACCTTAGTCACCGTCTCTTCA			TCTGATGCCTCCGCCAGAAGTGGTACTTCTACC	SDASARSGTST	TGGTATTTCATCCGGCAGACCCCAGGAAAGGGACTGGAATGCATTGGGTAT	WYFIRQTPGKGLECIGY	ATCTATTACAGTGGAACAATC	IYYSGTI	AACTGCAACCCCACCCTCAAGAGTCGAGTCACTATGTCAGTAGACGCGTCCAAGACCCAGATCTCCCTGAAGCTGAACCCTGTGACCGTTGCGGACACAGCCGTGTGTCAGTAT	NCNPTLKSRVTMSVDASKTQISLKLNPVTVADTAVCQY	GCGCGACAC	ARH	TGTCAGTATGCGCGACACATAACTATTACTGTTGGCGACTACTTTGACTACTGG	CQYARHITITVGDYFDYW	D3_3	GacTACTTTGACTACTGG	?YFDYW	38.405572	D3_22	cAcATAACTATTACTGTT	?ITITV	30.405572	ATAACTATTACTGTTGGCGACTACTTTGACTACTGGGGCCACGGGACCTTAGTCACCGTCTCTTCA	ITITVGDYFDYWGHGTLVTVSS	------------------------------------------------------------------------------TCTGATGCCTCCGCCAGAAGTGGTACTTCTACCTGGTATTTCATCCGGCAGACCCCAGGAAAGGGACTGGAATGCATTGGGTATATCTATTAC---------AGTGGAACAATCAACTGCAACCCCACCCTCAAGAGTCGAGTCACTATGTCAGTAGACGCGTCCAAGACCCAGATCTCCCTGAAGCTGAACCCTGTGACCGTTGCGGACACAGCCGTGTGTCAGTATGCGCGACACATAACTATTACTGTTGGCGACTACTTTGACTACTGGGGCCACGGGACCTTAGTCACCGTCTCTTCA
235	S235|IGHV3-74*03|IGHD3-10*01|IGHJ1*01|50	V3-74*03,J1*01 inter-subtype recombinant	J1*01,V3-74*03 recombinant	0.7594639335	1	0	0	314(309-319)	GAGGCCCAATTGGTGGAGTCCGGGGGGGGCCTATTTCAGCCTGGGGGGCCCCTGAGACTCTCCTGCGCAGCCTGTGGACTCACCTTCAATAGCTACTGGATGCAATGGGTCCGCCAATCGCCAGGGAAGGGACTGGTGTGGGTCTCACATTTTAGGAGTCATGGGGTTAGCACAACGTACGTGGACCTCGTGAAGGGCCGATTCACCTTCGCCAGAGACAACGCCAAGAACACACTCTATCTGACCTTGAACAATCTGAGAGCCGGGGAAACGGCTGTCTATTACCCTGCAAGAGGTTTTACTATGGTCCGGGGAGTTCAGCCCTGGGGCCAGGGAAGCCTGGTCACCGTCTCCTCA	GAGGCCCAATTGGTGGAGTCCGGGGGGGGCCTATTTCAGCCTGGGGGGCCCCTGAGACTCTCCTGCGCAGCC	EAQLVESGGGLFQPGGPLRLSCAA	TGTGGACTCACCTTCAATAGCTACTGG	CGLTFNSYW	ATGCAATGGGTCCGCCAATCGCCAGGGAAGGGACTGGTGTGGGTCTCA	MQWVRQSPGKGLVWVS	CATTTTAGGAGTCATGGGGTTAGCACA	HFRSHGVST	ACGTACGTGGACCTCGTGAAGGGCCGATTCACCTTCGCCAGAGACAACGCCAAGAACACACTCTATCTGACCTTGAACAATCTGAGAGCCGGGGAAACGGCTGTCTATTACCCT	TYVDLVKGRFTFARDNAKNTLYLTLNNLRAGETAVYYP	GCAAGAGGT	ARG			0	0	0	0	0	0	0	0	TTTACTATGGTCCGGGGAGTTATTCCTCGTCACACCCACCTCGGTGCTGAATACTTCCAGCCCTGGGGCCAGGGAAGCCTGGTCACCGTCTCCTCA	FTMVRGVIPRHTHLGAEYFQPWGQGSLVTVSS	GAGGCCCAATTGGTGGAGTCCGGGGGGGGCCTATTTCAGCCTGGGGGGCCCCTGAGACTCTCCTGCGCAGCCTGTGGACTCACCTTC------------AATAGCTACTGGATGCAATGGGTCCGCCAATCGCCAGGGAAGGGACTGGTGTGGGTCTCA------CATTTTAGGAGTCATGGGGTTAGCACAACGTACGTGGACCTCGTGAAGGGCCGATTCACCTTCGCCAGAGACAACGCCAAGAACACACTCTATCTGACCTTGAACAATCTGAGAGCCGGGGAAACGGCTGTCTATTACCCTGCAAGAGGTTTTACTATGGTCCGGGGAGTTATTCCTCGTCACACCCACCTCGGTGCTGAATACTTCCAGCCCTGGGGCCAGGGAAGCCTGGTC…
238	S238|IGHV1-3*01|IGHD5-5*01|IGHJ3*02|50	Error: alignment failed
236	S236|IGHV3-64*02|IGHD2-8*02|IGHJ5*02|50	V3-64*02,J4*02 inter-subtype recombinant	J4*02,V3-64*02 recombinant	0.5465796345	1	0	0	310(305-315)	GAGGTGCAGCTGGTAGAGTCTGGAGAAGGCTTGGTCCACCCTGGGGGGTTCCTGAGACTCTCCTGTGCAGCCTCTGGATTCACTTTTAATATGTATGCTATGCGCTGGGTCCGCCAGGCTCCAGGGAAGGGACTGGAATCTGTTTCATCTATTAGTACTATTGGGGATAGTTTATATTTTTCAGACTCTCTGAAGGGCAGATTCACCGTCGCCGGAGACGATTCAAACAACACACTGGGTTTTGAAATGGTCAGCCTGGGAGGTGAGGACATGACTGGGGACTACTGGGCGAGAGGTCGATATTATACTGGTGGTGCATTCTATTGGTGCCAGGGAATGCTGGTCACCGTCTCCTCA	GAGGTGCAGCTGGTAGAGTCTGGAGAAGGCTTGGTCCACCCTGGGGGGTTCCTGAGACTCTCCTGTGCAGCC	EVQLVESGEGLVHPGGFLRLSCAA	TCTGGATTCACTTTTAATATGTATGCT	SGFTFNMYA	ATGCGCTGGGTCCGCCAGGCTCCAGGGAAGGGACTGGAATCTGTTTCATCT	MRWVRQAPGKGLESVSS	ATTAGTACTATTGGGGATAGTTTA	ISTIGDSL	TATTTTTCAGACTCTCTGAAGGGCAGATTCACCGTCGCCGGAGACGATTCAAACAACACACTGGGTTTTGAAATGGTCAGCCTGGGAGGTGAGGACATGACTGGGGACTACTGG	YFSDSLKGRFTVAGDDSNNTLGFEMVSLGGEDMTGDYW	GCGAGAGGT	ARG			0	0	0	0	0	0	0	0	CGATATTATACTGGTGGTGCATTCTATACCTGGTGCGGCCCCTGGTGCCAGGGAATGCTGGTCACCGTCTCCTCA	RYYTGGAFYTWCGPWCQGMLVTVSS	GAGGTGCAGCTGGTAGAGTCTGGAGAAGGCTTGGTCCACCCTGGGGGGTTCCTGAGACTCTCCTGTGCAGCCTCTGGATTCACTTTT------------AATATGTATGCTATGCGCTGGGTCCGCCAGGCTCCAGGGAAGGGACTGGAATCTGTTTCATCTATT------AGTACTATTGGGGATAGTTTATATTTTTCAGACTCTCTGAAGGGCAGATTCACCGTCGCCGGAGACGATTCAAACAACACACTGGGTTTTGAAATGGTCAGCCTGGGAGGTGAGGACATGACTGGGGACTACTGGGCGAGAGGTCGATATTATACTGGTGGTGCATTCTATACCTGGTGCGGCCCCTGGTGCCAGGGAATGCTGGTCACCGTCTCCTCA
239	S239|IGHV4-34*10|IGHD6-13*01|IGHJ1*01|50	V4-34,J1*01 inter-subtype recombinant	J1*01,V4-34 recombinant	0.758229548	1	0	0	309(289-329)	CAGGTGCAGCTGCAGGAGTCGGGCCCAGGGCCGGTGACACCTTCGGAGACCCTGTCCCTCACCTGCGCTGTCTTTGATGGGTCCCTCAGTGGTGACTCCTGGAGCTGGATCCGCCAGACCCCGGGGAAGGGACTGGTATGGAGTGAAGAAGTCAATCAGAGCGGCAGAGCCACCTACAATCCGTCCCTCCAGACTCGAATCACCATGTCAGGAGACACGTCCAAGAATCAGTTCTACCTGGGGTTGAGATCTGAGACCGCCCCGGACACGGCCGTGTTTCATTGTGCGAAATATCGTCTAGCAGAAGACAATTCGCAGTGCTGGGGCCAGGTCTCCCTGGTCACCCTGTCCTCA	CAGGTGCAGCTGCAGGAGTCGGGCCCAGGGCCGGTGACACCTTCGGAGACCCTGTCCCTCACCTGCGCTGTC	QVQLQESGPGPVTPSETLSLTCAV	TTTGATGGGTCCCTCAGTGGTGACTCC	FDGSLSGDS	TGGAGCTGGATCCGCCAGACCCCGGGGAAGGGACTGGTATGGAGTGAAGAA	WSWIRQTPGKGLVWSEE	GTCAATCAGAGCGGCAGAGCC	VNQSGRA	ACCTACAATCCGTCCCTCCAGACTCGAATCACCATGTCAGGAGACACGTCCAAGAATCAGTTCTACCTGGGGTTGAGATCTGAGACCGCCCCGGACACGGCCGTGTTTCATTGT	TYNPSLQTRITMSGDTSKNQFYLGLRSETAPDTAVFHC	GCGAAATAT	AKY	TGTGCGAAATATCGTCTAGCAGAAGACAATTCGCAGTGCTGG	CAKYRLAEDNSQCW	D3_16	tAtCGTCTAGCAGAA	?RLAE	34.405572	D3_9	tGtGCGAAATATCGT	?AKYR	35.405572	CGTCTAGCAGAAGACAATTCGCAGTGCTGGGGCCAGGTCTCCCTGGTCACCCTGTCCTCA	RLAEDNSQCWGQVSLVTLSS	CAGGTGCAGCTGCAGGAGTCGGGCCCAGGGCCGGTGACACCTTCGGAGACCCTGTCCCTCACCTGCGCTGTC------------TTTGATGGGTCCCTCAGTGGTGACTCCTGGAGCTGGATCCGCCAGACCCCGGGGAAGGGACTGGTATGGAGTGAAGAAGTC---------AATCAGAGCGGCAGAGCCACCTACAATCCGTCCCTCCAGACTCGAATCACCATGTCAGGAGACACGTCCAAGAATCAGTTCTACCTGGGGTTGAGATCTGAGACCGCCCCGGACACGGCCGTGTTTCATTGTGCGAAATATCGTCTAGCAGAAGACAATTCGCAGTGCTGGGGCCAGGTCTCCCTGGTCACCCTGTCCTCA
240	S240|IGHV3-49*04|IGHD4-17*01|IGHJ5*01|50	V3-49,J5 inter-subtype recombinant	J5,V3-49 recombinant	0.3029482147	1	0	0	320(318-322)	GAAATGCAAGTGGAGGAGTCTGGGAGAGGCTTGATACGGCCAGGCCGGTCCCTGAGACTCTCCTGCACTGCCTCGGGAGTCACCCTTGATGATTGTGCTATGACCTGGGTCCGCCAGCCTCCAGGGAAGGGGCTGGAGTGGCTAGGGTTCATTCGACCCAAGGCTTGTGGTGGATCATCAGAATACGTCACGTCTGTGAAAGACAGAGTCACCGTCTCAAGAGATGACTCCAAAAGTATCGCCTATCTGCAAATGAACAGCCTGAACACCGAGGACACGGCCGTGTTTTACTGTACTCGAGACGGTGACTACAGCATGCGGTTCGACTCTTGGGGCCAAGGAACCCTGGTCACCGTTTCCTCA	GAAATGCAAGTGGAGGAGTCTGGGAGAGGCTTGATACGGCCAGGCCGGTCCCTGAGACTCTCCTGCACTGCC	EMQVEESGRGLIRPGRSLRLSCTA	TCGGGAGTCACCCTTGATGATTGTGCT	SGVTLDDCA	ATGACCTGGGTCCGCCAGCCTCCAGGGAAGGGGCTGGAGTGGCTAGGGTTC	MTWVRQPPGKGLEWLGF	ATTCGACCCAAGGCTTGTGGTGGATCATCA	IRPKACGGSS	GAATACGTCACGTCTGTGAAAGACAGAGTCACCGTCTCAAGAGATGACTCCAAAAGTATCGCCTATCTGCAAATGAACAGCCTGAACACCGAGGACACGGCCGTGTTTTACTGT	EYVTSVKDRVTVSRDDSKSIAYLQMNSLNTEDTAVFYC	ACTCGAAGACCTCCAGACGAC	TRRPPDD	TGTACTCGAAGACCTCCAGACGACGGTGACTACAGCATGCGGTTCGACTCTTGG	CTRRPPDDGDYSMRFDSW	D4_17	TGTACTCGAAGACCTccAGACGACGGTGACTAC	CTRRP?DDGDY	34.405572	D2_15	gAcTCTTgg	?S?	28.811144	GGTGACTACAGCATGCGGTTCGACTCTTGGGGCCAAGGAACCCTGGTCACCGTTTCCTCA	GDYSMRFDSWGQGTLVTVSS	GAAATGCAAGTGGAGGAGTCTGGGAGAGGCTTGATACGGCCAGGCCGGTCCCTGAGACTCTCCTGCACTGCCTCGGGAGTCACCCTTGATGAT------------TGTGCTATGACCTGGGTCCGCCAGCCTCCAGGGAAGGGGCTGGAGTGGCTAGGGTTCATTCGACCCAAGGCTTGTGGTGGATCATCAGAATACGTCACGTCTGTGAAAGACAGAGTCACCGTCTCAAGAGATGACTCCAAAAGTATCGCCTATCTGCAAATGAACAGCCTGAACACCGAGGACACGGCCGTGTTTTACTGTACTCGAAGACCTCCAGACGACGGTGACTACAGCATGCGGTTCGACTCTTGGGGCCAAGGAACCCTGGTCACCGTTTCCTCA
237	S237|IGHV3-30*05|IGHD1-20*01|IGHJ6*01|50	V3,J6*01 inter-subtype recombinant	J6*01,V3 recombinant	0.4760790158	1	0	0	309(281-337)	CAGGTGCAGCTGCTGGTGTCTGGGTCAGGCGTGGTCCTGCCTGGGAGGCCCCTGAAATTCTCCTCTGCAGCCTCTGGATTGACCCTCAATAGGTATGGCTTGCGCTGGGTCCGCCAGGCTCCAGGCACGGGGCTGGCGTGGGTGGCAATTTTAGCATGTGAAGGAAATAATAATTACTACAAAGACTCCGTGAAGGGCCGATTCACCATCTCCAGAGACAATTCCACGAACACGCTGCCTCTGAACATGAACAGCCTGAAAGCTGAGGTCACGGCTGCATATTTTTGTGCGAGAAATTACTACTTTCACTACGGAAGGGACATCTGGGGGCAAGAGACCACGGTCACCGTCTCCTCA	CAGGTGCAGCTGCTGGTGTCTGGGTCAGGCGTGGTCCTGCCTGGGAGGCCCCTGAAATTCTCCTCTGCAGCC	QVQLLVSGSGVVLPGRPLKFSSAA	TCTGGATTGACCCTCAATAGGTATGGC	SGLTLNRYG	TTGCGCTGGGTCCGCCAGGCTCCAGGCACGGGGCTGGCGTGGGTGGCAATT	LRWVRQAPGTGLAWVAI	TTAGCATGTGAAGGAAATAATAAT	LACEGNNN	TACTACAAAGACTCCGTGAAGGGCCGATTCACCATCTCCAGAGACAATTCCACGAACACGCTGCCTCTGAACATGAACAGCCTGAAAGCTGAGGTCACGGCTGCATATTTTTGT	YYKDSVKGRFTISRDNSTNTLPLNMNSLKAEVTAAYFC	GCGAGAGAGCAGCTCTTGAATTGGCGCTGGGACGACACTAGAACGAAT	AREQLLNWRWDDTRTN	TGTGCGAGAGAGCAGCTCTTGAATTGGCGCTGGGACGACACTAGAACGAATTACTACTTTCACTACGGAAGGGACATCTGG	CAREQLLNWRWDDTRTNYYFHYGRDIW	D1_20	TggCGCTGGGACGAC	?RWDD	31.405572	D2_15	taCTACTTTCACTAC	?YFHY	35.405572	TACTACTTTCACTACGGAAGGGACATCTGGGGGCAAGAGACCACGGTCACCGTCTCCTCA	YYFHYGRDIWGQETTVTVSS	CAGGTGCAGCTGCTGGTGTCTGGGTCAGGCGTGGTCCTGCCTGGGAGGCCCCTGAAATTCTCCTCTGCAGCCTCTGGATTGACCCTC------------AATAGGTATGGCTTGCGCTGGGTCCGCCAGGCTCCAGGCACGGGGCTGGCGTGGGTGGCAATTTTAGCATGTGAAGGAAATAAT------AATTACTACAAAGACTCCGTGAAGGGCCGATTCACCATCTCCAGAGACAATTCCACGAACACGCTGCCTCTGAACATGAACAGCCTGAAAGCTGAGGTCACGGCTGCATATTTTTGTGCGAGAGAGCAGCTCTTGAATTGGCGCTGGGACGACACTAGAACGAATTACTACTTTCACTACGGAAGGGACATCTGGGGGCAAGAGACCACG…
243	S243|IGHV5-10-1*01|IGHD6-6*01|IGHJ3*02|50	V5-10-1,J3*02 inter-subtype recombinant	J3*02,V5-10-1 recombinant	0.2340937982	1	0	0	314(313-315)	GAAGTGCAGCTGGTGCAGTCTGGAGGGGCGCTGAAGAACCCAGGGGAGTCTCTGAAGATCTCCTGTAAGGGTTCTGGAGACGGCTTTCGCAGCTGCTGGATCAGTTGGGTGCGCCAGATGACCGGGAAAGGCCTGGGGTGGCAGGGGAGATTTGATGCTTGTGTCTCTTATCCCAACTATAGCCCGTCCTTGCAAGGCAACGTCACCATCTCAATTAACAAGTCCATCAGAACTGCGATCCTGCTGGGGAACAGCCTGAAGGCCTCGGACACCGCCACACATTACTGTGCGAGGACCTTGGCAGCGGGTCCGATCTGGGGCCAGGGGACAACGGTCACCGTCTCTATA	GAAGTGCAGCTGGTGCAGTCTGGAGGGGCGCTGAAGAACCCAGGGGAGTCTCTGAAGATCTCCTGTAAGGGT	EVQLVQSGGALKNPGESLKISCKG	TCTGGAGACGGCTTTCGCAGCTGCTGG	SGDGFRSCW	ATCAGTTGGGTGCGCCAGATGACCGGGAAAGGCCTGGGGTGGCAGGGGAGA	ISWVRQMTGKGLGWQGR	TTTGATGCTTGTGTCTCTTATCCCAAC	FDACVSYPN	TATAGCCCGTCCTTGCAAGGCAACGTCACCATCTCAATTAACAAGTCCATCAGAACTGCGATCCTGCTGGGGAACAGCCTGAAGGCCTCGGACACCGCCACACATTACTGT	YSPSLQGNVTISINKSIRTAILLGNSLKASDTATHYC	GCGAGG	AR	TGTGCGAGGACCTTGGCAGCGGGTCCGATCTGG	CARTLAAGPIW	D2_15	-AG-GACCTTGGCAGCGGGTCCg	??PWQRV?	27.34262	D1_14	tgTGCGAGGACCTtg	?ART?	25.811144	ACCTTGGCAGCGGGTCCGATCTGGGGCCAGGGGACAACGGTCACCGTCTCTATA	TLAAGPIWGQGTTVTVSI	GAAGTGCAGCTGGTGCAGTCTGGAGGGGCGCTGAAGAACCCAGGGGAGTCTCTGAAGATCTCCTGTAAGGGTTCTGGAGACGGCTTTCGCAGC------------TGCTGGATCAGTTGGGTGCGCCAGATGACCGGGAAAGGCCTGGGGTGGCAGGGGAGATTTGATGCTTGTGTCTCTTATCCCAAC------TATAGCCCGTCCTTGCAAGGCAACGTCACCATCTCAATTAACAAGTCCATCAGAACTGCGATCCTGCTGGGGAACAGCCTGAAGGCCTCGGACACCGCCACACATTACTGTGCGAGG---------ACCTTGGCAGCGGGTCCGATCTGGGGCCAGGGGACAACGGTCACCGTCTCTATA
244	S244|IGHV3-74*03|IGHD5-18*01|IGHJ3*01|50	Error: alignment failed
242	S242|IGHV3-23D*01|IGHD1-1*01|IGHJ1*01|50	V3-23,J1*01 inter-subtype recombinant	J1*01,V3-23 recombinant	0.3508881029	1	0	0	298(295-301)	GAGATGCAGATGTTGGAGTCTGGGGGGGACTTGATACAGGCTGGGGGGTCCCTGGCGCTCTCCTGTGCAGCCTCTGGATTCGCCCTGAGCAGTTATGTCATGAGATGGGTCCGCCAGACTCCAGGAGAGGGGCTGGGGTGGGTCTCAGTTATAAGTGGTTTTGCTGCTAACACAGGCTATACAGACTCAGTGAAGGGCCGGTCCACCACGTCCAGCGACACTTGCAAGAACACACTTTATGTGCAAATGAACAGCCTGAAAGCCGAGGACACGGCCATATATTATGGTGCGAAAGAAGGTGAATACTTCCAGAAGTGGGGCCAGGGCACCCTCGTCACCGTCTCCACA	GAGATGCAGATGTTGGAGTCTGGGGGGGACTTGATACAGGCTGGGGGGTCCCTGGCGCTCTCCTGTGCAGCC	EMQMLESGGDLIQAGGSLALSCAA	TCTGGATTCGCCCTGAGCAGTTATGTC	SGFALSSYV	ATGAGATGGGTCCGCCAGACTCCAGGAGAGGGGCTGGGGTGGGTCTCAGTT	MRWVRQTPGEGLGWVSV	ATAAGTGGTTTTGCTGCTAACACA	ISGFAANT	GGCTATACAGACTCAGTGAAGGGCCGGTCCACCACGTCCAGCGACACTTGCAAGAACACACTTTATGTGCAAATGAACAGCCTGAAAGCCGAGGACACGGCCATATATTATGGT	GYTDSVKGRSTTSSDTCKNTLYVQMNSLKAEDTAIYYG	GCGAAAGAA	AKE	TGCAAGAACACACTTTATGTGCAAATGAACAGCCTGAAAGCCGAGGACACGGCCATATATTATGGTGCGAAAGAAAATGTGCAGGAACGAACGTGTCTCGGTGAATACTTCCAGAAGTGG	CKNTLYVQMNSLKAEDTAIYYGAKENVQERTCLGEYFQKW	D3_10	aTaTATTATGGT	?YYG	30.405572	D2_15	gaCACGGCCATATATTat	?TAIY?	27.811144	AATGTGCAGGAACGAACGTGTCTCGGTGAATACTTCCAGAAGTGGGGCCAGGGCACCCTCGTCACCGTCTCCACA	NVQERTCLGEYFQKWGQGTLVTVST	GAGATGCAGATGTTGGAGTCTGGGGGGGACTTGATACAGGCTGGGGGGTCCCTGGCGCTCTCCTGTGCAGCCTCTGGATTCGCCCTGAGCAGT------------TATGTCATGAGATGGGTCCGCCAGACTCCAGGAGAGGGGCTGGGGTGGGTCTCAGTTATA------AGTGGTTTTGCTGCTAACACAGGCTATACAGACTCAGTGAAGGGCCGGTCCACCACGTCCAGCGACACTTGCAAGAACACACTTTATGTGCAAATGAACAGCCTGAAAGCCGAGGACACGGCCATATATTATGGTGCGAAAGAAAATGTGCAGGAACGAACGTGTCTCGGTGAATACTTCCAGAAG---------TGGGGCCAGGGCACCCTCGTCACCGTCTCCACA
245	S245|IGHV5-10-1*02|IGHD3-9*01|IGHJ6*02|50	Error: alignment failed
241	S241|IGHV3-9*03|IGHD6-6*01|IGHJ1*01|50	V3-9*03,J5*02 inter-subtype recombinant	J5*02,V3-9*03 recombinant	0.4409646793	1	0	0	317(316-318)	GAAGTGCAGCTGCTGGAGTCTGGGGATGCCTTGGAAGAGCCGGGCAGGTCCCTGAGACTGTCCTGTGCAGCCTCCGGATTCACCGTTGATGATTCTACCATGAACAGGGTCCGGCAAAGTCCAGGGAAGGGCCTGGAATTGGTCTCAGGAACAGTTTGGGATGATGGTAACATTGGTTCTGCGGACTCTGTGAAGGGCCGATTCACCATCTCCAGAAATGACGGCGCGAACTCCCTGTATCCGCAGATGAACAGTCTGAGAGCTGGAGACATGGCCTTCTACTCCTGTGAAAAAGATGCCACCCTAGAAGCTCGTCTCTGGGGCCAGGGAACCCTGGTCAGCGTGTCCTCA	GAAGTGCAGCTGCTGGAGTCTGGGGATGCCTTGGAAGAGCCGGGCAGGTCCCTGAGACTGTCCTGTGCAGCC	EVQLLESGDALEEPGRSLRLSCAA	TCCGGATTCACCGTTGATGATTCTACC	SGFTVDDST	ATGAACAGGGTCCGGCAAAGTCCAGGGAAGGGCCTGGAATTGGTCTCAGGA	MNRVRQSPGKGLELVSG	ACAGTTTGGGATGATGGTAACATT	TVWDDGNI	GGTTCTGCGGACTCTGTGAAGGGCCGATTCACCATCTCCAGAAATGACGGCGCGAACTCCCTGTATCCGCAGATGAACAGTCTGAGAGCTGGAGACATGGCCTTCTACTCCTGT	GSADSVKGRFTISRNDGANSLYPQMNSLRAGDMAFYSC	GAAAAAGAT	EKD	TGTGAAAAAGATGCCACCCTAGAAGCTCGTCTCTGG	CEKDATLEARLW	D1_1	AccCTAGAAGCTCgt	?LEA?	26.811144	D5_12	gAtGCCACCCTAGAA--	?ATLE?	21.811144	GCCACCCTAGAAGCTCGTCTCTGGGGCCAGGGAACCCTGGTCAGCGTGTCCTCA	ATLEARLWGQGTLVSVSS	GAAGTGCAGCTGCTGGAGTCTGGGGATGCCTTGGAAGAGCCGGGCAGGTCCCTGAGACTGTCCTGTGCAGCCTCCGGATTCACCGTTGATGATTCT------------ACCATGAACAGGGTCCGGCAAAGTCCAGGGAAGGGCCTGGAATTGGTCTCAGGAACAGTTTGG------GATGATGGTAACATTGGTTCTGCGGACTCTGTGAAGGGCCGATTCACCATCTCCAGAAATGACGGCGCGAACTCCCTGTATCCGCAGATGAACAGTCTGAGAGCTGGAGACATGGCCTTCTACTCCTGTGAAAAAGATGCCACC------CTAGAAGCTCGTCTCTGGGGCCAGGGAACCCTGGTCAGCGTGTCCTCA
246	S246|IGHV3-53*04|IGHD1-20*01|IGHJ3*02|50	V3-53*04,J6 inter-subtype recombinant	J6,V3-53*04 recombinant	0.4457581222	1	0	0	277(262-292)	GAGGTGCAGCTGGTGGAATCTGGAGGAGTCCCGGTCCAGCCTGGGGGGGCCCTAAGACTCTCCTATCCAGCCTCTGGGTTTACCGTCAACAGAAACTACATGAACTGGGTCCGCCAGACTCCAGGGAAGGCCCTGGCGTGGATGTCAGTGCTTTATAGCGGTGAGAGAACATTTTACACTGACTCCGGGAAGGACCCATTCACCATCTCCAGACACAATTCCAAGAGGACGCTGTATTTTGAAATGAACAGCCTGAGAGCTGAGGACACGGCCGTTTTTTGTTGTGCAAGAACATTTAGTTTTGACATCTGGGCCCAAGGGACAACGGTCACCGTCGCCTCA	GAGGTGCAGCTGGTGGAATCTGGAGGAGTCCCGGTCCAGCCTGGGGGGGCCCTAAGACTCTCCTATCCAGCC	EVQLVESGGVPVQPGGALRLSYPA	TCTGGGTTTACCGTCAACAGAAACTAC	SGFTVNRNY	ATGAACTGGGTCCGCCAGACTCCAGGGAAGGCCCTGGCGTGGATGTCAGTG	MNWVRQTPGKALAWMSV	CTTTATAGCGGTGAGAGAACA	LYSGERT	TTTTACACTGACTCCGGGAAGGACCCATTCACCATCTCCAGACACAATTCCAAGAGGACGCTGTATTTTGAAATGAACAGCCTGAGAGCTGAGGACACGGCCGTTTTTTGTTGT	FYTDSGKDPFTISRHNSKRTLYFEMNSLRAEDTAVFCC	GCAAGAACA	ART	TGTGCAAGAACATTTAGTTTTGACATCTGG	CARTFSFDIW	D3_3	agTTTTGACATCTGG	?FDIW	27.405572	D2_15	agAACATTTAGTTtt	?TFS?	29.811144	TTTAGTTTTGACATCTGGGCCCAAGGGACAACGGTCACCGTCGCCTCA	FSFDIWAQGTTVTVAS	GAGGTGCAGCTGGTGGAATCTGGAGGAGTCCCGGTCCAGCCTGGGGGGGCCCTAAGACTCTCCTATCCAGCCTCTGGGTTTACCGTC------------AACAGAAACTACATGAACTGGGTCCGCCAGACTCCAGGGAAGGCCCTGGCGTGGATGTCAGTGCTTTAT---------AGCGGTGAGAGAACATTTTACACTGACTCCGGGAAGGACCCATTCACCATCTCCAGACACAATTCCAAGAGGACGCTGTATTTTGAAATGAACAGCCTGAGAGCTGAGGACACGGCCGTTTTTTGTTGTGCAAGAACA------------TTTAGTTTTGACATCTGGGCCCAAGGGACAACGGTCACCGTCGCCTCA
247	S247|IGHV3-64D*06|IGHD1-26*01|IGHJ5*01|50	V3-64,J5 inter-subtype recombinant	J5,V3-64 recombinant	0.403006158	1	0	0	314(290-338)	GAGGTGCAGCTGGTAGAGTCTGGGGGAGGCTTGGTCCAGACTGGGGGCTCCCTGAGACTCTCCAATTCAGGCTCTGGATTCACCTTGAGAAACTGCACTATACACTGGGTCGGCCAGGCTCCAGGGCAGGGACTGGAATGTTTTTCCGCCCTTATTAGTACTGGGGGTACCACATACTCCCCAGACTCCGTGAGGAGCATATTCGCAATCTCCAGAGACAACTCCAAGGACACGATGCATCTTCAAATGAGCGGTCTGAGAGCTGAGGACACGTCTGTAGAGTACTGTGTGAGAGAAGACACAGGAATATTGGGATTCGACTCCTGGGGTCAAGAAACCCGGGTCACCGTCTCCTCA	GAGGTGCAGCTGGTAGAGTCTGGGGGAGGCTTGGTCCAGACTGGGGGCTCCCTGAGACTCTCCAATTCAGGC	EVQLVESGGGLVQTGGSLRLSNSG	TCTGGATTCACCTTGAGAAACTGCACT	SGFTLRNCT	ATACACTGGGTCGGCCAGGCTCCAGGGCAGGGACTGGAATGTTTTTCCGCC	IHWVGQAPGQGLECFSA	CTTATTAGTACTGGGGGTACCACA	LISTGGTT	TACTCCCCAGACTCCGTGAGGAGCATATTCGCAATCTCCAGAGACAACTCCAAGGACACGATGCATCTTCAAATGAGCGGTCTGAGAGCTGAGGACACGTCTGTAGAGTACTGT	YSPDSVRSIFAISRDNSKDTMHLQMSGLRAEDTSVEYC	GTGAGAGAA	VRE	TGTGTGAGAGAAGACACAGGAATATTGGGAGAAACTACAAGA	CVREDTGILGETTR	D1_26	ggAATATTGGGAGAAACTACa	?ILGET?	31.34262	D6_19	gaCACAGGAATA	?TGI	26.405572	GACACAGGAATATTGGGAGAAACTACAAGACCTCGGTTCGACTCCTGGGGTCAAGAAACCCGGGTCACCGTCTCCTCA	DTGILGETTRPRFDSWGQETRVTVSS	GAGGTGCAGCTGGTAGAGTCTGGGGGAGGCTTGGTCCAGACTGGGGGCTCCCTGAGACTCTCCAATTCAGGCTCTGGATTCACCTTGAGAAAC------------TGCACTATACACTGGGTCGGCCAGGCTCCAGGGCAGGGACTGGAATGTTTTTCCGCCCTTATT------AGTACTGGGGGTACCACATACTCCCCAGACTCCGTGAGGAGCATATTCGCAATCTCCAGAGACAACTCCAAGGACACGATGCATCTTCAAATGAGCGGTCTGAGAGCTGAGGACACGTCTGTAGAGTACTGTGTGAGAGAAGACACAGGAATATTGGGAGAAACTACAAGACCTCGGTTCGACTCCTGGGGTCAAGAAACCCGGGTCACCGTCTCCTCA
248	S248|IGHV3-66*03|IGHD3-22*01|IGHJ6*02|50	V3-66*03,J6 inter-subtype recombinant	J6,V3-66*03 recombinant	0.5782145232	1	0	0	276(249-303)	GAGGTGCATCTGGGGGGGTCTAGAGGAGTGTTGATCCAGCCTGGGGGGTCCCTGAGACACGCCTGTGCAGCCTCTGGGTTCACCGTCAATAGCAACAACTTGAGATGGGTCCGCCAGGTTCCAGGGAAGGGGCTGGAGCGGGTCTCGGTTATCTATACCTGTGGCAACACATACTTTGCAGACTCCGTGAAGAGCCGATTGGCCATCTCCAGAGACAATTCCGTGAAGCCGCTGTGTCTTCCAATGAAGAGCCTGAGAGCTGATGACACGGCTGCCAATTTGTGTGCGAGAGATTACTACTATGACTATGCTACGGCCGTCTGGGGCCAGGGGACCACTGTCACCGTCTTATCA	GAGGTGCATCTGGGGGGGTCTAGAGGAGTGTTGATCCAGCCTGGGGGGTCCCTGAGACACGCCTGTGCAGCC	EVHLGGSRGVLIQPGGSLRHACAA	TCTGGGTTCACCGTCAATAGCAACAAC	SGFTVNSNN	TTGAGATGGGTCCGCCAGGTTCCAGGGAAGGGGCTGGAGCGGGTCTCGGTT	LRWVRQVPGKGLERVSV	ATCTATACCTGTGGCAACACA	IYTCGNT	TACTTTGCAGACTCCGTGAAGAGCCGATTGGCCATCTCCAGAGACAATTCCGTGAAGCCGCTGTGTCTTCCAATGAAGAGCCTGAGAGCTGATGACACGGCTGCCAATTTGTGT	YFADSVKSRLAISRDNSVKPLCLPMKSLRADDTAANLC	GCGAGAGAT	ARD	TGTGCGAGAGATCTCCACTACTCTGATAGTAGTGGTTATTACTACTATGACTATGCTACGGCCGTCTGG	CARDLHYSDSSGYYYYDYATAVW	D3_22	caCTACTCTGATAGTAGTGGTTATTACTAC	?YSDSSGYYY	71.405572	D2_2	G--ATAGTAGTGGTTATTACTAC	?IVVVIT?	42.405572	CTCCACTACTCTGATAGTAGTGGTTATTACTACTATGACTATGCTACGGCCGTCTGGGGCCAGGGGACCACTGTCACCGTCTTATCA	LHYSDSSGYYYYDYATAVWGQGTTVTVLS	GAGGTGCATCTGGGGGGGTCTAGAGGAGTGTTGATCCAGCCTGGGGGGTCCCTGAGACACGCCTGTGCAGCCTCTGGGTTCACCGTCAATAGCAAC------------AACTTGAGATGGGTCCGCCAGGTTCCAGGGAAGGGGCTGGAGCGGGTCTCGGTTATCTAT---------ACCTGTGGCAACACATACTTTGCAGACTCCGTGAAGAGCCGATTGGCCATCTCCAGAGACAATTCCGTGAAGCCGCTGTGTCTTCCAATGAAGAGCCTGAGAGCTGATGACACGGCTGCCAATTTGTGTGCGAGAGATCTCCACTACTCTGATAGTAGTGGTTATTACTACTATGACTATGCTACGGCCGTCTGGGGCCAGGGGACCACTGTCACCGTCTTA…
251	S251|IGHV1-69*10|IGHD2-2*02|IGHJ4*03|50	Error: alignment failed
249	S249|IGHV3-64*04|IGHD6-6*01|IGHJ3*02|50	V3-64*02,J3*02 inter-subtype recombinant	J3*02,V3-64*02 recombinant	0.2703783989	1	0	0	313(308-318)	CAGGTGCATCTGGTGGAGTCTGGGGAAGCCTTGGTCCAGCCTGGGAGGTCCCAGCAATTCTCCTGTTCAGCCTCTGGGTTCAACTTCAGTAGGTATGCTTTACACTGGGTCCGCCAGGCTCCAGAGAAGGGACTCGTTCATATTTCGGCTATTGGTAGTGACGGGGGTAACACCTACTACACAGACTCACTAGAGGTCAGATTCACCATCTCCAGAGGCACTTCCAAGAATTCGCTGAATCCCCAAATGAACCGTCTGAGACCTGAGGACACGGCTATATATTCCTGTGCGAGAGATGGAACACTAGAAGCCGGTTTTCCCATGTGGGGCCAAGGGACAATGATCAACGTCTCTTCA	CAGGTGCATCTGGTGGAGTCTGGGGAAGCCTTGGTCCAGCCTGGGAGGTCCCAGCAATTCTCCTGTTCAGCC	QVHLVESGEALVQPGRSQQFSCSA	TCTGGGTTCAACTTCAGTAGGTATGCT	SGFNFSRYA	TTACACTGGGTCCGCCAGGCTCCAGAGAAGGGACTCGTTCATATTTCGGCT	LHWVRQAPEKGLVHISA	ATTGGTAGTGACGGGGGTAACACC	IGSDGGNT	TACTACACAGACTCACTAGAGGTCAGATTCACCATCTCCAGAGGCACTTCCAAGAATTCGCTGAATCCCCAAATGAACCGTCTGAGACCTGAGGACACGGCTATATATTCCTGT	YYTDSLEVRFTISRGTSKNSLNPQMNRLRPEDTAIYSC	GCGAGAGAT	ARD	TGTGCGAGAGATGGAACACTAGAAGCCGGTTTTCCCATGTGG	CARDGTLEAGFPMW	D2_2	gAaGCCGGTTTTCCc	?AGF?	27.34262	D2_21	-ATG-Tgg	???	23.811144	GGAACACTAGAAGCCGGTTTTCCCATGTGGGGCCAAGGGACAATGATCAACGTCTCTTCA	GTLEAGFPMWGQGTMINVSS	CAGGTGCATCTGGTGGAGTCTGGGGAAGCCTTGGTCCAGCCTGGGAGGTCCCAGCAATTCTCCTGTTCAGCCTCTGGGTTCAACTTCAGTAGG------------TATGCTTTACACTGGGTCCGCCAGGCTCCAGAGAAGGGACTCGTTCATATTTCGGCTATT------GGTAGTGACGGGGGTAACACCTACTACACAGACTCACTAGAGGTCAGATTCACCATCTCCAGAGGCACTTCCAAGAATTCGCTGAATCCCCAAATGAACCGTCTGAGACCTGAGGACACGGCTATATATTCCTGTGCGAGAGATGGAACACTAGAAGCCGGTTTTCCCATGTGGGGCCAAGGGACAATGATCAACGTCTCTTCA
253	S253|IGHV3-9*02|IGHD2-8*02|IGHJ3*01|50	Error: alignment failed
254	S254|IGHV1-45*01|IGHD2-15*01|IGHJ4*01|50	Error: alignment failed
250	S250|IGHV3-21*01|IGHD6-25*01|IGHJ6*03|50	V3-21,J6*03 inter-subtype recombinant	J6*03,V3-21 recombinant	0.2413349804	1	0	0	309(291-327)	GAGGTGCGGTTGGTGGAGTCTGGGGAAGGCCTGGTCAGGCCTGGGGGGTTCTTCAGCCTCTCTTGTGCAGCCTCTGCATTCTCGGTCCGTAACCATATCATGAGCTGGGTCCGTCAGTCTCCAGGGAAGGGGCTGGAGTGGGGCGCATCCAGTGAAAGAAGTCGTAGTTATATACATCAGGCAGACTCAGTGCAGGGCCGATTCACCATCTCCAGAGACAACGCCAAGAGCTCGCTGTATCAGAGAATCAACGGCCTAAGAGCCGAGGACACGGCTGTGTGTTACTTTGTGAGAGAGCACTACCGCGACTACTACATGGACGTCTGGGTCATAGGGACTGCGGTCGCCGTCTCCTCA	GAGGTGCGGTTGGTGGAGTCTGGGGAAGGCCTGGTCAGGCCTGGGGGGTTCTTCAGCCTCTCTTGTGCAGCC	EVRLVESGEGLVRPGGFFSLSCAA	TCTGCATTCTCGGTCCGTAACCATATC	SAFSVRNHI	ATGAGCTGGGTCCGTCAGTCTCCAGGGAAGGGGCTGGAGTGGGGCGCATCC	MSWVRQSPGKGLEWGAS	AGTGAAAGAAGTCGTAGTTATATA	SERSRSYI	CATCAGGCAGACTCAGTGCAGGGCCGATTCACCATCTCCAGAGACAACGCCAAGAGCTCGCTGTATCAGAGAATCAACGGCCTAAGAGCCGAGGACACGGCTGTGTGTTACTTT	HQADSVQGRFTISRDNAKSSLYQRINGLRAEDTAVCYF	GTGAGAGAG	VRE	TGTTACTTTGTGAGAGAGCACTACCGCGACTACTACATGGACGTCTGG	CYFVREHYRDYYMDVW	D4_17	CacTACCGCGACTAC	?YRDY	34.405572	D5_12	gTgAGAGAGCACTAC	?REHY	31.405572	CACTACCGCGACTACTACATGGACGTCTGGGTCATAGGGACTGCGGTCGCCGTCTCCTCA	HYRDYYMDVWVIGTAVAVSS	GAGGTGCGGTTGGTGGAGTCTGGGGAAGGCCTGGTCAGGCCTGGGGGGTTCTTCAGCCTCTCTTGTGCAGCCTCTGCATTCTCGGTCCGTAACCAT------------ATCATGAGCTGGGTCCGTCAGTCTCCAGGGAAGGGGCTGGAGTGGGGCGCATCC------AGTGAAAGAAGTCGTAGTTATATACATCAGGCAGACTCAGTGCAGGGCCGATTCACCATCTCCAGAGACAACGCCAAGAGCTCGCTGTATCAGAGAATCAACGGCCTAAGAGCCGAGGACACGGCTGTGTGTTACTTTGTGAGAGAGCACTACCGCGACTACTACATGGACGTCTGGGTCATAGGGACTGCGGTCGCCGTCTCCTCA
252	S252|IGHV4-59*04|IGHD1-7*01|IGHJ2*01|50	V4-59*04,J2*01 inter-subtype recombinant	J2*01,V4-59*04 recombinant	0.3084974728	1	0	0	290(275-305)	CAGGTGCAGCGGCCGGCGTCGGGCTCAGGACTGGTGCAGCCTTCGGAGACCCTGTCCCTCAGCTGCACTGCCGCTGGTGGCTCCATCGATAGTTATAATTGGAGTTGGATCCGGCAGCCCCCAGGGACGGGACTAGAGTGGCTTGGATATATCTATTATCGTGGGAGAACCTACTACATCCCGTCCCTCATGTGTCGAGCCACTATGTCAGTAGACACGTCCAAGAACTTGTTCTCCCTGACACTGGGCCGTGTGACCGTCGCAGACCCTCCTGCGAATTATGGTGCGCCGCAGATAATTGGAACTACCCGGTGGACATTCTGGGGCCGTGGCGCCCTGGTCTCTGTATACTCA	CAGGTGCAGCGGCCGGCGTCGGGCTCAGGACTGGTGCAGCCTTCGGAGACCCTGTCCCTCAGCTGCACTGCC	QVQRPASGSGLVQPSETLSLSCTA	GCTGGTGGCTCCATCGATAGTTATAAT	AGGSIDSYN	TGGAGTTGGATCCGGCAGCCCCCAGGGACGGGACTAGAGTGGCTTGGATAT	WSWIRQPPGTGLEWLGY	ATCTATTATCGTGGGAGAACC	IYYRGRT	TACTACATCCCGTCCCTCATGTGTCGAGCCACTATGTCAGTAGACACGTCCAAGAACTTGTTCTCCCTGACACTGGGCCGTGTGACCGTCGCAGACCCTCCTGCGAATTATGGT	YYIPSLMCRATMSVDTSKNLFSLTLGRVTVADPPANYG	GCGCCGCAG	APQ	TGTCGAGCCACTATGTCAGTAGACACGTCCAAGAACTTGTTCTCCCTGACACTGGGCCGTGTGACCGTCGCAGACCCTCCTGCGAATTATGGTGCGCCGCAGATAATTGGAACTACCCGGTGGACATTCGGTCTCTGG	CRATMSVDTSKNLFSLTLGRVTVADPPANYGAPQIIGTTRWTFGLW	D1_14	TGTCGAGCCACTATGTCAGTAGACACGTCCAAGAACTTGTTCTCCCTGACACTGGGCCGTGTGACCGTCGCAGACCCTCCTGCGAATTATGGTGCGccGCAGATAATTGGAACTACc	CRATMSVDTSKNLFSLTLGRVTVADPPANYGA?QIIGT?	32.34262	D2_15	gAcCCTCCTGCGAATTAT	?PPANY	30.405572	ATAATTGGAACTACCCGGTGGACATTCGGTCTCTGGGGCCGTGGCGCCCTGGTCTCTGTATACTCA	IIGTTRWTFGLWGRGALVSVYS	CAGGTGCAGCGGCCGGCGTCGGGCTCAGGACTGGTGCAGCCTTCGGAGACCCTGTCCCTCAGCTGCACTGCCGCTGGTGGCTCCATCGATAGT------------TATAATTGGAGTTGGATCCGGCAGCCCCCAGGGACGGGACTAGAGTGGCTTGGATATATCTATTATCGT---------GGGAGAACCTACTACATCCCGTCCCTCATGTGTCGAGCCACTATGTCAGTAGACACGTCCAAGAACTTGTTCTCCCTGACACTGGGCCGTGTGACCGTCGCAGACCCTCCTGCGAATTATGGTGCGCCGCAGATAATTGGAACTACCCGGTGGACATTCGGTCTCTGGGGCCGTGGCGCCCTGGTCTCTGTATACTCA
257	S257|IGHV1-3*02|IGHD2-2*03|IGHJ3*01|50	Error: alignment failed
255	S255|IGHV3-72*01|IGHD1-7*01|IGHJ4*01|50	V3-72*01,J5 inter-subtype recombinant	J5,V3-72*01 recombinant	0.3716514427	1	0	0	320(319-321)	GAGGTGCATCCGGTGGAGTCCGGGGAGGGCTTGGTCCAGCCTGGAGGGTCCCTGAGACTGTCGTGTCCAGCCTCTACACTCACCTTTAGTGACCACTATCTGGTCTGGGTCCGTCAAATTCCAGGGAAGGGACTGAAGTGGGCTAGCCATGCTAGAGACAAAGCTAGCTATTACTTCACAGAATTCGGCCCGTCTGTGAAGGGCAGATTCACCTTGTCAAGAGATGACTCAGAGACCTCACTGTATCTGCAAATGAATTGCCTGAAAACCGAGGACACGGCCGTTTATGTCTGTGCTAGAGAGTGGGCTGGCCACCGGGGCCAAGGAACCCGGGTCACCGTCCCCTCA	GAGGTGCATCCGGTGGAGTCCGGGGAGGGCTTGGTCCAGCCTGGAGGGTCCCTGAGACTGTCGTGTCCAGCC	EVHPVESGEGLVQPGGSLRLSCPA	TCTACACTCACCTTTAGTGACCACTAT	STLTFSDHY	CTGGTCTGGGTCCGTCAAATTCCAGGGAAGGGACTGAAGTGGGCTAGCCAT	LVWVRQIPGKGLKWASH	GCTAGAGACAAAGCTAGCTATTACTTCACA	ARDKASYYFT	GAATTCGGCCCGTCTGTGAAGGGCAGATTCACCTTGTCAAGAGATGACTCAGAGACCTCACTGTATCTGCAAATGAATTGCCTGAAAACCGAGGACACGGCCGTTTATGTCTGT	EFGPSVKGRFTLSRDDSETSLYLQMNCLKTEDTAVYVC	GCTAGAGAG	ARE	TGTGCTAGAGAGTGGGCTGGCCACCGGGGCCAAGGAACCCGG	CAREWAGHRGQGTR	D3_3	aGaGAGTGGGCTGGCCACCgg	?EWAGH?	31.811144	D4_23	tGgGCTGGCCACCGGGGCCAa	?AGHRG?	36.34262	TGGGCTGGCCACCGGGGCCAAGGAACCCGGGTCACCGTCCCCTCA	WAGHRGQGTRVTVPS	GAGGTGCATCCGGTGGAGTCCGGGGAGGGCTTGGTCCAGCCTGGAGGGTCCCTGAGACTGTCGTGTCCAGCCTCTACACTCACCTTTAGTGACCAC------------TATCTGGTCTGGGTCCGTCAAATTCCAGGGAAGGGACTGAAGTGGGCTAGCCATGCTAGAGACAAAGCTAGCTATTACTTCACAGAATTCGGCCCGTCTGTGAAGGGCAGATTCACCTTGTCAAGAGATGACTCAGAGACCTCACTGTATCTGCAAATGAATTGCCTGAAAACCGAGGACACGGCCGTTTATGTCTGTGCTAGAGAGTGGGCTGGCCACCGG---------------GGCCAAGGAACCCGGGTCACCGTCCCCTCA
259	S259|IGHV1-18*03|IGHD1-26*01|IGHJ1*01|50	Error: alignment failed
258	S258|IGHV5-10-1*01|IGHD4-17*01|IGHJ6*01|50	V5-10-1,J6*01 inter-subtype recombinant	J6*01,V5-10-1 recombinant	0.3353001116	1	0	0	314(313-315)	GACGTACAGCTGGTGCAGTCTGGAGCAGAACTGGTAAAGCCCGGGGAGTCTCTGAGGATCTCCTGTAAGGGCTCTGGACACGAGGTCAACAGCTATTGGATCAGCTGGGTGCGCCAGATGCCCGGGGATGGCCAGGTGTCACTGGGGAAGATTGGTCCTTTTGACTCCTATACCTACTATAGTCCGTCCTTCCGAGGCCGCGTCACCATCTCACGTGACAAGTCCATCAGAATTACCTACCTGCAGTGGAGCGGCCTACAGGCCTCGGACACTGCCATATCTTGCTGTGCGAGACAATTAAATTACAAATCTGGTATGGACGTCTGGGGGCAAGGGACCACGGTCACCGTCTGCTCA	GACGTACAGCTGGTGCAGTCTGGAGCAGAACTGGTAAAGCCCGGGGAGTCTCTGAGGATCTCCTGTAAGGGC	DVQLVQSGAELVKPGESLRISCKG	TCTGGACACGAGGTCAACAGCTATTGG	SGHEVNSYW	ATCAGCTGGGTGCGCCAGATGCCCGGGGATGGCCAGGTGTCACTGGGGAAG	ISWVRQMPGDGQVSLGK	ATTGGTCCTTTTGACTCCTATACC	IGPFDSYT	TACTATAGTCCGTCCTTCCGAGGCCGCGTCACCATCTCACGTGACAAGTCCATCAGAATTACCTACCTGCAGTGGAGCGGCCTACAGGCCTCGGACACTGCCATATCTTGCTGT	YYSPSFRGRVTISRDKSIRITYLQWSGLQASDTAISCC	GCGAGACAA	ARQ	TGTGCGAGACAACCATTAAATTACAAATCTGGTATGGACGTCTGG	CARQPLNYKSGMDVW	D3_16	gaCGTCTGG	?VW	26.405572	D6_19	AgaCAACCATTAAATTAC--	?QPLNY?	33.811144	CCATTAAATTACAAATCTGGTATGGACGTCTGGGGGCAAGGGACCACGGTCACCGTCTGCTCA	PLNYKSGMDVWGQGTTVTVCS	GACGTACAGCTGGTGCAGTCTGGAGCAGAACTGGTAAAGCCCGGGGAGTCTCTGAGGATCTCCTGTAAGGGCTCTGGACACGAGGTC------------AACAGCTATTGGATCAGCTGGGTGCGCCAGATGCCCGGGGATGGCCAGGTGTCACTGGGGAAGATT------GGTCCTTTTGACTCCTATACCTACTATAGTCCGTCCTTCCGAGGCCGCGTCACCATCTCACGTGACAAGTCCATCAGAATTACCTACCTGCAGTGGAGCGGCCTACAGGCCTCGGACACTGCCATATCTTGCTGTGCGAGACAACCATTAAATTACAAATCTGGTATGGACGTCTGGGGGCAAGGGACCACGGTCACCGTCTGCTCA
256	S256|IGHV3-15*07|IGHD2-2*01|IGHJ3*02|50	V3-15,J3 inter-subtype recombinant	J3,V3-15 recombinant	0.4270636913	1	0	0	287(286-288)	GAGGTGCAGCTGGTGGAGTCTGGGGTAGGCGTGGTAACGACTGGGGGGTCCCTTAGACTCTCCTGTACTGCCTGTGGATTCACTCTCAGTAACGCCTGGATGAACTGGGTCCGCCAGGTTCCAAGGAAGGGGCTGGATTGGGTCGGCCGTGTTTCACGCAACACTGACGGTGGGACAGAAGACTCCACTACACACGTGAAAGGCAGGCTCACCATCTCAAGAGATGATTCAGAAACCAGACTGTCTCTGCAACTGAACAGCCTGGCAAGCGAAGACGCAGCCGTGGGAGATTCTAATAATACCAGCTGCTATGAATATGCTTTTGATATCTGGGGCCAAGAGACAATGGTCACACTTTCTTCA	GAGGTGCAGCTGGTGGAGTCTGGGGTAGGCGTGGTAACGACTGGGGGGTCCCTTAGACTCTCCTGTACTGCC	EVQLVESGVGVVTTGGSLRLSCTA	TGTGGATTCACTCTCAGTAACGCCTGG	CGFTLSNAW	ATGAACTGGGTCCGCCAGGTTCCAAGGAAGGGGCTGGATTGGGTCGGCCGT	MNWVRQVPRKGLDWVGR	GTTTCACGCAACACTGACGGTGGGACAGAA	VSRNTDGGTE	GACTCCACTACACACGTGAAAGGCAGGCTCACCATCTCAAGAGATGATTCAGAAACCAGACTGTCTCTGCAACTGAACAGCCTGGCAAGCGAAGACGCAGCCGTGGATGACGGTATCACAGAAGGAGATTCT	DSTTHVKGRLTISRDDSETRLSLQLNSLASEDAAVDDGITEGDS	AATAATACC	NNT			0	0	0	0	0	0	0	0	AGCTGCTATGAATATGCTTTTGATATCTGGGGCCAAGAGACAATGGTCACACTTTCTTCA	SCYEYAFDIWGQETMVTLSS	GAGGTGCAGCTGGTGGAGTCTGGGGTAGGCGTGGTAACGACTGGGGGGTCCCTTAGACTCTCCTGTACTGCCTGTGGATTCACTCTCAGTAAC------------GCCTGGATGAACTGGGTCCGCCAGGTTCCAAGGAAGGGGCTGGATTGGGTCGGCCGTGTTTCACGCAACACTGACGGTGGGACAGAAGACTCCACTACACACGTGAAAGGCAGGCTCACCATCTCAAGAGATGATTCAGAAACCAGACTGTCTCTGCAACTGAACAGCCTGGCAAGCGAAGACGCAGCCGTGGATGACGGTATCACAGAAGGAGATTCTAATAATACCAGCTGCTATGAATATGCTTTTGATATCTGGGGCCAAGAGACAATGGTCACACTTTCTTCA
260	S260|IGHV1-46*01|IGHD1-20*01|IGHJ5*02|50	V1-46,J5 inter-subtype recombinant	J5,V1-46 recombinant	0.2269844066	1	0	0	308(306-310)	CAGATACAACTGGTGCAGTCTGGGGCTGAGGTGAAGAAGACAAGGGCCTCAGTGAAGGTTTCCGCCACGACATCTGGATACACTTTCACAAGCTACTATTTGTATGGGGTGCGACAGGCCCCAAGACCAGGGCTTGAGTGGATGAGAATAAGAAACCCTACTGGTGATAGAACAAGCTATACACACAAGTTCAAGGACAGAGTCACAGTGGGAAGGGACACGTCCACGAGCACTGTCTCCGTAGAGCTGAGGAGCCTGACATCTGAGGACACGGCCGGTTACTACTGTGCGAGTATGACATGGTTCGACTCCGGGGGCCAGGGAATTCTGGTCACCGTCTCGTCA	CAGATACAACTGGTGCAGTCTGGGGCTGAGGTGAAGAAGACAAGGGCCTCAGTGAAGGTTTCCGCCACGACA	QIQLVQSGAEVKKTRASVKVSATT	TCTGGATACACTTTCACAAGCTACTATTTGTATGGG	SGYTFTSYYLYG	GTGCGACAGGCCCCAAGACCAGGGCTTGAGTGGATGAGA	VRQAPRPGLEWMR	ATAAGAAACCCTACTGGTGATAGAACA	IRNPTGDRT	AGCTATACACACAAGTTCAAGGACAGAGTCACAGTGGGAAGGGACACGTCCACGAGCACTGTCTCCGTAGAGCTGAGGAGCCTGACATCTGAGGACACGGCCGGTTACTACTGT	SYTHKFKDRVTVGRDTSTSTVSVELRSLTSEDTAGYYC	GCGAGTATG	ASM	TGTGCGAGTATGACATGGTTCGACTCCGGGGGCCAGGGAATT	CASMTWFDSGGQGI	D3_10	-AC-ATGGTTC	??G?	28.405572	D1_14	TGTGCGAGTATGacATGGTTC	CASM?WF	27.405572	ACATGGTTCGACTCCGGGGGCCAGGGAATTCTGGTCACCGTCTCGTCA	TWFDSGGQGILVTVSS	CAGATACAACTGGTGCAGTCTGGGGCTGAGGTGAAGAAGACAAGGGCCTCAGTGAAGGTTTCCGCCACGACATCTGGATACACTTTCACAAGCTACTATTTGTATGGG------------GTGCGACAGGCCCCAAGACCAGGGCTTGAGTGGATG---AGAATAAGAAACCCTACTGGTGAT---AGAACAAGCTATACACACAAGTTCAAGGACAGAGTCACAGTGGGAAGGGACACGTCCACGAGCACTGTCTCCGTAGAGCTGAGGAGCCTGACATCTGAGGACACGGCCGGTTACTACTGTGCGAGTATGACATGGTTC------------GACTCCGGGGGCCAGGGAATTCTGGTCACCGTCTCGTCA
262	S262|IGHV4-39*01|IGHD1-7*01|IGHJ1*01|50	V4-39,J1*01 inter-subtype recombinant	J1*01,V4-39 recombinant	0.3925641589	1	0	0	316(314-318)	CAACTGCAACTGCATGAGTCGGACCCAGGCCTGATACAGCCTTCGGAGTCCCTGTCCCTCACCTACACTCTCTCTGGTGGCTCCGTCAGGAGGAGTACTTACTCCTGGGGCTGGCTCCGCCACTCCCCAGGGAAGGGGCTGGAATGGATTGGGGATCTCTGTTTTAGTGGGAACACGAACTGCAACCCGTCCCTCAAGAGTCGAGTCAGCAAATCCCCAGACCCGTCGAAGAAGGATTTCTCCCTGAAGCTGACCTCTATTATCGCCGCAGACACGACTGTGTCCTACTGTGCGCGACAAACTGGAACTACAGTCTGCTTGCACCACTGGGGCCAGGGAACCCTGGTCACCGTCTCCTCA	CAACTGCAACTGCATGAGTCGGACCCAGGCCTGATACAGCCTTCGGAGTCCCTGTCCCTCACCTACACTCTC	QLQLHESDPGLIQPSESLSLTYTL	TCTGGTGGCTCCGTCAGGAGGAGTACTTACTCC	SGGSVRRSTYS	TGGGGCTGGCTCCGCCACTCCCCAGGGAAGGGGCTGGAATGGATTGGGGAT	WGWLRHSPGKGLEWIGD	CTCTGTTTTAGTGGGAACACG	LCFSGNT	AACTGCAACCCGTCCCTCAAGAGTCGAGTCAGCAAATCCCCAGACCCGTCGAAGAAGGATTTCTCCCTGAAGCTGACCTCTATTATCGCCGCAGACACGACTGTGTCCTACTGT	NCNPSLKSRVSKSPDPSKKDFSLKLTSIIAADTTVSYC	GCGCGACAA	ARQ	TGTGCGCGACAAACTGGAACTACAGTCTGCGAATGCTTGCACCACTGG	CARQTGTTVCECLHHW	D1_7	cAaACTGGAACTACa	?TGT?	37.34262	D2_21	aCtGGAACTACAGTCTGC-	?GTTVC?	33.34262	ACTGGAACTACAGTCTGCGAATGCTTGCACCACTGGGGCCAGGGAACCCTGGTCACCGTCTCCTCA	TGTTVCECLHHWGQGTLVTVSS	CAACTGCAACTGCATGAGTCGGACCCAGGCCTGATACAGCCTTCGGAGTCCCTGTCCCTCACCTACACTCTCTCTGGTGGCTCCGTCAGGAGGAGT------ACTTACTCCTGGGGCTGGCTCCGCCACTCCCCAGGGAAGGGGCTGGAATGGATTGGGGATCTCTGTTTT---------AGTGGGAACACGAACTGCAACCCGTCCCTCAAGAGTCGAGTCAGCAAATCCCCAGACCCGTCGAAGAAGGATTTCTCCCTGAAGCTGACCTCTATTATCGCCGCAGACACGACTGTGTCCTACTGTGCGCGACAAACTGGAACTACAGTCTGCGAATGCTTGCACCACTGGGGCCAGGGAACCCTGGTCACCGTCTCCTCA
261	S261|IGHV3-20*01|IGHD5-12*01|IGHJ2*01|50	V3-20,J2*01 inter-subtype recombinant	J2*01,V3-20 recombinant	0.3994597758	1	0	0	313(307-319)	GAAGTGCGGCTGACGGAGTCTGGGGGAGGTGTGGGACGGCCTGGGGGGTCCCTAAGACTCTCCTGTGCAGCCCCTGGACTCACCGTTGCGGATTACGGCACGGACTGGGTCCGTCAAGTCCCAAGGAAGGGACTGGGGTGGGTCTCTGTTATCAATTGGAATAGTGATGGGACAGGTTATGCAGACTCCGTGAAGGGGCGATTCACCATTTCCAGAGACGCCGCCAAGAACTCCCTGTTTGTGCAACTGAACACTCCTAGAGCCGAGGACACGGCCTTTTCTCTCTGTGCGAGAGATGCCTACAATTACCGCTACTTCGATCTCGGGGGCCCAGGAACCCTGGTCACTGTCTCCTCA	GAAGTGCGGCTGACGGAGTCTGGGGGAGGTGTGGGACGGCCTGGGGGGTCCCTAAGACTCTCCTGTGCAGCC	EVRLTESGGGVGRPGGSLRLSCAA	CCTGGACTCACCGTTGCGGATTACGGCACG	PGLTVADYGT	GACTGGGTCCGTCAAGTCCCAAGGAAGGGACTGGGGTGGGTCTCTGTT	DWVRQVPRKGLGWVSV	ATCAATTGGAATAGTGATGGGACA	INWNSDGT	GGTTATGCAGACTCCGTGAAGGGGCGATTCACCATTTCCAGAGACGCCGCCAAGAACTCCCTGTTTGTGCAACTGAACACTCCTAGAGCCGAGGACACGGCCTTTTCTCTCTGT	GYADSVKGRFTISRDAAKNSLFVQLNTPRAEDTAFSLC	GCGAGAGAT	ARD	TGTGCGAGAGATGGACATAGTGCCTACAATTACCGCTACTTC	CARDGHSAYNYRYF	D5_12	gaTGGACATAGTGCCTACAATTAC	?GHSAYNY	45.405572	D1_14	caTAGTGCCTACAATTac	?SAYN?	30.811144	GGACATAGTGCCTACAATTACCGCTACTTCGATCTCGGGGGCCCAGGAACCCTGGTCACTGTCTCCTCA	GHSAYNYRYFDLGGPGTLVTVSS	GAAGTGCGGCTGACGGAGTCTGGGGGAGGTGTGGGACGGCCTGGGGGGTCCCTAAGACTCTCCTGTGCAGCCCCTGGACTCACCGTTGCGGATTACGGCACG------------GACTGGGTCCGTCAAGTCCCAAGGAAGGGACTGGGGTGGGTCTCTGTTATCAATTGG------AATAGTGATGGGACAGGTTATGCAGACTCCGTGAAGGGGCGATTCACCATTTCCAGAGACGCCGCCAAGAACTCCCTGTTTGTGCAACTGAACACTCCTAGAGCCGAGGACACGGCCTTTTCTCTCTGTGCGAGAGATGGACATAGTGCCTACAATTACCGCTACTTCGATCTCGGGGGCCCAGGAACCCTGGTCACTGTCTCCTCA
265	S265|IGHV1-24*01|IGHD3-16*01|IGHJ4*02|50	Error: alignment failed
266	S266|IGHV1-2*05|IGHD1-7*01|IGHJ1*01|50	Error: alignment failed
267	S267|IGHV3-43*02|IGHD5-18*01|IGHJ2*01|50	Error: alignment failed
263	S263|IGHV5-10-1*04|IGHD3-9*01|IGHJ2*01|50	V5-10-1,J2*01 inter-subtype recombinant	J2*01,V5-10-1 recombinant	0.5803620725	1	0	0	311(309-313)	GAAGTGCAACTTACACAGTCCGGAGAAGAGCTGAGGAAGCCCGGGGAGTCTCTGAGGATCTCCTGTACGGCGTCTGCGTGCCGTTTTACCAGCTACTGGATCAACTGGGAGCGCCAGATGCCCGGGAAAGGCCTGGACTGCTTGGTCAGGATTGATCCTAATGTCTCCAACACCAATTACAGTCCGTCCTTGCCAGGCCAGGTCACCATCCCAGTTGACAAGTCCAACAGCCCTACCTACCTGCAGTGGAGAAGCCTGAAGGCCTCGGACTCCGCCATGCATTATCGTGCCAGGCACCCGGCTTGGTATTACTACTTCGATCTCTGGGGCCGTGGCACACTGGTCACTGTCTCGTCA	GAAGTGCAACTTACACAGTCCGGAGAAGAGCTGAGGAAGCCCGGGGAGTCTCTGAGGATCTCCTGTACGGCG	EVQLTQSGEELRKPGESLRISCTA	TCTGCGTGCCGTTTTACCAGCTACTGG	SACRFTSYW	ATCAACTGGGAGCGCCAGATGCCCGGGAAAGGCCTGGACTGCTTGGTCAGG	INWERQMPGKGLDCLVR	ATTGATCCTAATGTCTCCAACACC	IDPNVSNT	AATTACAGTCCGTCCTTGCCAGGCCAGGTCACCATCCCAGTTGACAAGTCCAACAGCCCTACCTACCTGCAGTGGAGAAGCCTGAAGGCCTCGGACTCCGCCATGCATTATCGT	NYSPSLPGQVTIPVDKSNSPTYLQWRSLKASDSAMHYR	GCCAGGCAC	ARH			0	0	0	0	0	0	0	0	CCGGCTTGGTATTACGATTTTTTGACTGGTTATTTTAACCGGGGATACTTCGATCTCTGGGGCCGTGGCACACTGGTCACTGTCTCGTCA	PAWYYDFLTGYFNRGYFDLWGRGTLVTVSS	GAAGTGCAACTTACACAGTCCGGAGAAGAGCTGAGGAAGCCCGGGGAGTCTCTGAGGATCTCCTGTACGGCGTCTGCGTGCCGTTTTACCAGC------------TACTGGATCAACTGGGAGCGCCAGATGCCCGGGAAAGGCCTGGACTGCTTGGTCAGGATT------GATCCTAATGTCTCCAACACCAATTACAGTCCGTCCTTGCCAGGCCAGGTCACCATCCCAGTTGACAAGTCCAACAGCCCTACCTACCTGCAGTGGAGAAGCCTGAAGGCCTCGGACTCCGCCATGCATTATCGTGCCAGGCACCCGGCTTGGTATTACGATTTTTTGACTGGTTATTTTAACCGGGGATACTTCGATCTCTGGGGCCGTGGCACACTGGTCACTGTC…
264	S264|IGHV1-69D*01|IGHD3-3*02|IGHJ4*02|50	V1-69*01,J4*02 inter-subtype recombinant	J4*02,V1-69*01 recombinant	0.5936869814	1	0	0	310(307-313)	CAGGTGCAACTGGTGCTGTCTGGGGCTGGGGTGGAGAAGCCTAAGTCTTCGGTGCAGGTCTTCCTCAAGGCTTTTGGAGGAAGCTTGAGAAGCTATGCTATTGGCTGGGTGCGACAGACCCCTGGACAAGGGCTGGAGTGGCTGGGAGGGATCACCCCTATCTTTGGGACACCAACCTGCCCACACAAGTTCCAGGTCAGAGCCACCATTACCGCGGACGATTCCACGAATACAGTCTACAGGGAGCTGAGCAGCCTCACATCTGAAGACACGGCCGTGTGTTACTGTGCGAGAGATTTTTTTACCTGTTGGCACTTCGACTACTGGGGCCAGGGAATCCGGGTCACCGTCTCCTCA	CAGGTGCAACTGGTGCTGTCTGGGGCTGGGGTGGAGAAGCCTAAGTCTTCGGTGCAGGTC	QVQLVLSGAGVEKPKSSVQV	TTCCTCAAGGCTTTTGGAGGAAGCTTGAGAAGCTATGCT	FLKAFGGSLRSYA	ATTGGCTGGGTGCGACAGACCCCTGGACAAGGGCTGGAGTGGCTGGGAGGG	IGWVRQTPGQGLEWLGG	ATCACCCCTATCTTTGGGACACCA	ITPIFGTP	ACCTGCCCACACAAGTTCCAGGTCAGAGCCACCATTACCGCGGACGATTCCACGAATACAGTCTACAGGGAGCTGAGCAGCCTCACATCTGAAGACACGGCCGTGTGTTACTGT	TCPHKFQVRATITADDSTNTVYRELSSLTSEDTAVCYC	GCGAGAGAT	ARD	TGTGCGAGAGATTTTATTTGGACTGGTTTTTTTACCTGTTGGCACTTCGACTACTGG	CARDFIWTGFFTCWHFDYW	D3_3	TttATTTGGACTGGTTTTTTTACC	?IWTGFFT	35.405572	D2_21	AccTGTTgg	?C?	30.811144	TTTATTTGGACTGGTTTTTTTACCTGTTGGCACTTCGACTACTGGGGCCAGGGAATCCGGGTCACCGTCTCCTCA	FIWTGFFTCWHFDYWGQGIRVTVSS	CAGGTGCAACTGGTGCTGTCTGGGGCTGGGGTGGAGAAGCCTAAGTCTTCGGTGCAG------------GTCTTCCTCAAGGCTTTTGGAGGAAGCTTGAGAAGCTATGCTATTGGCTGGGTGCGACAGACCCCTGGACAAGGGCTGGAGTGGCTGGGAGGGATC------ACCCCTATCTTTGGGACACCAACCTGCCCACACAAGTTCCAGGTCAGAGCCACCATTACCGCGGACGATTCCACGAATACAGTCTACAGGGAGCTGAGCAGCCTCACATCTGAAGACACGGCCGTGTGTTACTGTGCGAGAGATTTTATTTGGACTGGTTTTTTTACCTGTTGGCACTTCGACTACTGGGGCCAGGGAATCCGGGTCACCGTCTCCTCA
270	S270|IGHV3-20*01|IGHD3-3*01|IGHJ2*01|50	Error: alignment failed
268	S268|IGHV3-7*03|IGHD3-10*02|IGHJ1*01|50	V3-7*03,J4*02 inter-subtype recombinant	J4*02,V3-7*03 recombinant	0.5772133525	1	0	0	314(312-316)	GAGGTGCAGCTCATAGAGTCTGAGAGAGGCTTGGTCCAGCCTGGGGGGTCCCTGAGACTCGGCTGTGCAGCCCCCGGATTCACATGTAGTAGCTCTTGGATGAGTTGGGTCCGCCAGACTCCAGGGAAGGGGCTGGAGTGGGTGGCCAACATAAAGAAAGAAGGAAGGGAGGGTTTCTATGTGGACTGTGTGCATAGCCGATTGACCGTCTCCAATGACAGCGCCGACAACTCAGTGCATCTGCAAATTTACGGCCCGAGAGCCGAGGACACGGCCGTCAATTACCGTAGGAGAAGTTATTATAACCCAGCGGACGCTGACAATTGGGGCCAGGGAACCCTGGTCACCGTCTCCTCA	GAGGTGCAGCTCATAGAGTCTGAGAGAGGCTTGGTCCAGCCTGGGGGGTCCCTGAGACTCGGCTGTGCAGCC	EVQLIESERGLVQPGGSLRLGCAA	CCCGGATTCACATGTAGTAGCTCTTGG	PGFTCSSSW	ATGAGTTGGGTCCGCCAGACTCCAGGGAAGGGGCTGGAGTGGGTGGCCAAC	MSWVRQTPGKGLEWVAN	ATAAAGAAAGAAGGAAGGGAGGGT	IKKEGREG	TTCTATGTGGACTGTGTGCATAGCCGATTGACCGTCTCCAATGACAGCGCCGACAACTCAGTGCATCTGCAAATTTACGGCCCGAGAGCCGAGGACACGGCCGTCAATTACCGT	FYVDCVHSRLTVSNDSADNSVHLQIYGPRAEDTAVNYR	AGGAGACATCAAGGTTCGGGGAGT	RRHQGSGS	TGTGTGCATAGCCGATTGACCGTCTCCAATGACAGCGCCGACAACTCAGTGCATCTGCAAATTTACGGCCCGAGAGCCGAGGACACGGCCGTCAATTACCGTAGGAGACATCAAGGTTCGGGGAGTTATTATAACCCAGCGGACGCTGACAACTTCCAGAATTGG	CVHSRLTVSNDSADNSVHLQIYGPRAEDTAVNYRRRHQGSGSYYNPADADNFQNW	D3_10	CatCAAGGTTCGGGGAGTTATTATAAC	?QGSGSYYN	60.405572	D1_14	TcgGGGAGTTATTATAACCca	?GSYYN?	34.811144	TATTATAACCCAGCGGACGCTGACAACTTCCAGAATTGGGGCCAGGGAACCCTGGTCACCGTCTCCTCA	YYNPADADNFQNWGQGTLVTVSS	GAGGTGCAGCTCATAGAGTCTGAGAGAGGCTTGGTCCAGCCTGGGGGGTCCCTGAGACTCGGCTGTGCAGCCCCCGGATTCACATGTAGTAGCTCT------------TGGATGAGTTGGGTCCGCCAGACTCCAGGGAAGGGGCTGGAGTGGGTGGCCAACATAAAGAAAGAAGGAAGGGAGGGT------TTCTATGTGGACTGTGTGCATAGCCGATTGACCGTCTCCAATGACAGCGCCGACAACTCAGTGCATCTGCAAATTTACGGCCCGAGAGCCGAGGACACGGCCGTCAATTACCGTAGGAGACATCAAGGTTCGGGGAGTTATTATAACCCAGCGGACGCTGACAACTTCCAGAATTGGGGCCAGGGAACCCTGGTCACCGTCTCCTCA
271	S271|IGHV2-5*09|IGHD1-20*01|IGHJ3*01|50	V2-5,J3 inter-subtype recombinant	J3,V2-5 recombinant	0.1445527475	1	0	0	296(294-298)	CAGGACACCTTGAAGGAGTCTGGTCCAATACTGATGAAACCCTCACAGACCCTCACACTGACCTGCCCCTCCTGTGGATTTTCACTCAGAGCTAGTGGAGTGGGATTGGACTGGATCCGTCCATCCCCAGGAAAGGCCGTGGAGTGGCTTGCACTCAGTGATTGGGATGAAGAGAAGTGCTCCGGCCCAGCCCTGAAGAAGAGACTCACCATCGCCAGGGACACCTCCAAACATCAGGTGCTCCTTACACTGACCAACATGGACCTTATGGACACAGTCACATCTTATTGTGCAAGAGACCCTTTTGATGTCTGGGGCCAAGGGGCAATGATCATTGTCTCTCCA	CAGGACACCTTGAAGGAGTCTGGTCCAATACTGATGAAACCCTCACAGACCCTCACACTGACCTGCCCCTCC	QDTLKESGPILMKPSQTLTLTCPS	TGTGGATTTTCACTCAGAGCTAGTGGAGTGGGA	CGFSLRASGVG	TTGGACTGGATCCGTCCATCCCCAGGAAAGGCCGTGGAGTGGCTTGCACTC	LDWIRPSPGKAVEWLAL	AGTGATTGGGATGAAGAGAAGTGCTCC	SDWDEEKCS	GGCCCAGCCCTGAAGAAGAGACTCACCATCGCCAGGGACACCTCCAAACATCAGGTGCTCCTTACACTGACCAACATGGACCTTATGGACACAGTCACATCTTATTGT	GPALKKRLTIARDTSKHQVLLTLTNMDLMDTVTSYC	GCACACAGAGAC	AHRD	TGTGCACACAGAGACCCTTTTGATGTCTGG	CAHRDPFDVW	D3_3	ccTTTTGATGTCTGG	?FDVW	28.405572	D4_17	TgtGCACACAGAGAC--	?AHRD?	28.811144	CCTTTTGATGTCTGGGGCCAAGGGGCAATGATCATTGTCTCTCCA	PFDVWGQGAMIIVSP	CAGGACACCTTGAAGGAGTCTGGTCCAATACTGATGAAACCCTCACAGACCCTCACACTGACCTGCCCCTCCTGTGGATTTTCACTCAGAGCTAGT------GGAGTGGGATTGGACTGGATCCGTCCATCCCCAGGAAAGGCCGTGGAGTGGCTTGCACTCAGTGATTGGGATGAAGAGAAGTGCTCC---------GGCCCAGCCCTGAAGAAGAGACTCACCATCGCCAGGGACACCTCCAAACATCAGGTGCTCCTTACACTGACCAACATGGACCTTATGGACACAGTCACATCTTATTGTGCACACAGAGAC---------------CCTTTTGATGTCTGGGGCCAAGGGGCAATGATCATTGTCTCTCCA
273	S273|IGHV1-2*05|IGHD1-20*01|IGHJ5*01|50	Error: alignment failed
274	S274|IGHV1-58*01|IGHD6-6*01|IGHJ2*01|50	Error: alignment failed
275	S275|IGHV5-51*03|IGHD2-2*03|IGHJ3*01|50	Error: alignment failed
269	S269|IGHV2-26*01|IGHD1-20*01|IGHJ2*01|50	V2-26*01,J5 inter-subtype recombinant	J5,V2-26*01 recombinant	0.2399202472	1	0	0	298(295-301)	CAGGACACCTTGAAGGAGTCTCGTCCTGAGCTGGTGAAACCCACAGAGACCCTCACGCTGACCTCCACCATCTCTGGATTCTCACTCAGCAGTGCTAACATGGGTCTGACCTGGATCCGTCAGTCCCCAGGGAAGGCCCTGGAGGGGCTTCCACACGTTTTTTCGAATGACGGGACATCCTGCAGCACATCTCTGAAGAGCGGGGTCACCATCTCCAAGAACACCTCCAAAAGTCCGGTGGTGCTTGCCACGACCAGCATGGACGCTACGGACACAGTCACCTGTTACTCTGCACGTGGAATAACCCGTCACTGGTACCGCCCTTTCTGGGGCCATGGAGCCCTGGTCACTGACTCCTCA	CAGGACACCTTGAAGGAGTCTCGTCCTGAGCTGGTGAAACCCACAGAGACCCTCACGCTGACCTCCACCATC	QDTLKESRPELVKPTETLTLTSTI	TCTGGATTCTCACTCAGCAGTGCTAACATGGGT	SGFSLSSANMG	CTGACCTGGATCCGTCAGTCCCCAGGGAAGGCCCTGGAGGGGCTTCCACAC	LTWIRQSPGKALEGLPH	GTTTTTTCGAATGACGGGACA	VFSNDGT	TCCTGCAGCACATCTCTGAAGAGCGGGGTCACCATCTCCAAGAACACCTCCAAAAGTCCGGTGGTGCTTGCCACGACCAGCATGGACGCTACGGACACAGTCACCTGTTACTCT	SCSTSLKSGVTISKNTSKSPVVLATTSMDATDTVTCYS	GCACGTCTCACTGGA	ARLTG	TGTTACTCTGCACGTCTCACTGGAATAACCCGTCACTGGTACCGCCCTTTCTGG	CYSARLTGITRHWYRPFW	D3_3	TGTTACTCTGCACGTCTCACTGGAATAACCCGTCACtgGTACCGCCCTTTCTGG	CYSARLTGITRH?YRPFW	34.405572	D6_19	aTaACCCGTCACTGGTACCGCCct	?TRHWYR?	33.811144	ATAACCCGTCACTGGTACCGCCCTTTCTGGGGCCATGGAGCCCTGGTCACTGACTCCTCA	ITRHWYRPFWGHGALVTDSS	CAGGACACCTTGAAGGAGTCTCGTCCTGAGCTGGTGAAACCCACAGAGACCCTCACGCTGACCTCCACCATCTCTGGATTCTCACTCAGCAGTGCT------AACATGGGTCTGACCTGGATCCGTCAGTCCCCAGGGAAGGCCCTGGAGGGGCTTCCACACGTTTTT---------TCGAATGACGGGACATCCTGCAGCACATCTCTGAAGAGCGGGGTCACCATCTCCAAGAACACCTCCAAAAGTCCGGTGGTGCTTGCCACGACCAGCATGGACGCTACGGACACAGTCACCTGTTACTCTGCACGTCTCACTGGAATAACCCGTCACTGGTACCGCCCTTTCTGGGGCCATGGAGCCCTGGTCACTGACTCCTCA
272	S272|IGHV4-30-2*03|IGHD1-20*01|IGHJ4*02|50	V4-30-2*05,J4*02 inter-subtype recombinant	J4*02,V4-30-2*05 recombinant	0.1565837811	1	0	0	293(287-299)	CAGCCGCAGAAGCAGGCGTCCGGCTCAGAACTGGTGAAGCCTTCGCAGACCCTGTCCCTCACCTGCGGTGTCTCTGGTGACTCCGCCACCAGTGGTGGTTGCTCCTGGAGCCGGATCCGGCAGCCACCAGGGAAGGGCCTGGTGTGGATTGGGAGTTTGTATTGTATTGGGAGAGCCCGCTACAACCCGTGCCTCAAGAGTCGAGTCACCATATCCATAGGCACGTCTCAGAATCAGTTCTCCCTGAAACTGAGATCTTTGACGGCTGCAGGCACGGCTGTGTTTGACTGTTCGCGCTCTGTCCCATCTAGTTGGGTGTTAGACTCCGGGGGCCAGGGAAATCTGGTCACCGTCTCGTCA	CAGCCGCAGAAGCAGGCGTCCGGCTCAGAACTGGTGAAGCCTTCGCAGACCCTGTCCCTCACCTGCGGTGTC	QPQKQASGSELVKPSQTLSLTCGV	TCTGGTGACTCCGCCACCAGTGGTGGTTGCTCC	SGDSATSGGCS	TGGAGCCGGATCCGGCAGCCACCAGGGAAGGGCCTGGTGTGGATTGGGAGT	WSRIRQPPGKGLVWIGS	TTGTATTGTATTGGGAGAGCC	LYCIGRA	CGCTACAACCCGTGCCTCAAGAGTCGAGTCACCATATCCATAGGCACGTCTCAGAATCAGTTCTCCCTGAAACTGAGATCTTTGACGGCTGCAGGCACGGCTGTGTTTGACTGT	RYNPCLKSRVTISIGTSQNQFSLKLRSLTAAGTAVFDC	GAGGGGACTGCGTCGCGCTCT	EGTASRS	TGTGAGGGGACTGCGTCGCGCTCTGTCCCATCTAGTTGGGTGTTAGACTCCGGG	CEGTASRSVPSSWVLDSG	D6_13	CcaTCTAGTTGG	?SSW	34.405572	D2_2	ccATCTAGTTGG	?SSW	33.405572	GTCCCATCTAGTTGGGTGTTAGACTCCGGGGGCCAGGGAAATCTGGTCACCGTCTCGTCA	VPSSWVLDSGGQGNLVTVSS	CAGCCGCAGAAGCAGGCGTCCGGCTCAGAACTGGTGAAGCCTTCGCAGACCCTGTCCCTCACCTGCGGTGTCTCTGGTGACTCCGCCACCAGTGGT------GGTTGCTCCTGGAGCCGGATCCGGCAGCCACCAGGGAAGGGCCTGGTGTGGATTGGGAGTTTGTATTGTATT---------GGGAGAGCCCGCTACAACCCGTGCCTCAAGAGTCGAGTCACCATATCCATAGGCACGTCTCAGAATCAGTTCTCCCTGAAACTGAGATCTTTGACGGCTGCAGGCACGGCTGTGTTTGACTGTGAGGGGACTGCGTCGCGCTCTGTCCCATCTAGTTGGGTGTTAGACTCCGGGGGCCAGGGAAATCTGGTCACCGTCTCGTCA
278	S278|IGHV1-2*03|IGHD5-5*01|IGHJ2*01|50	Error: alignment failed
276	S276|IGHV1-46*02|IGHD4-4*01|IGHJ3*02|50	V1-46,J3 inter-subtype recombinant	J3,V1-46 recombinant	0.307720472	1	0	0	314(311-317)	CAGGTGCAGCTGGTGCAGCCTGGGCCTGAGGTGAAGAAGCCCGGGGCCTTAGTGAAGATTTCCTGCAGGGTACCTGGATTCACTTGCAACAGCTATTATGTGCACTGGGTGCGACAGGCCCCTGGACATGGGCCTGAGTGGGTGGGACTATTCAATCCTAGTGGTGGCAGAACAAGTTACGCAGAGAAGTTCCAGGACAGAATCATACTGACCAGAGACTCGTCCACGAGATCAACCTCCACGAAACTCAGCCGCCTGAGATTTGAGGACACGGTCGTCTATTACTGTGCAAGAGGTAGAGTCGATGCTTTTGATCTCTGGGTCAAAGGGACAAAGGTCACCGTCTCTTCA	CAGGTGCAGCTGGTGCAGCCTGGGCCTGAGGTGAAGAAGCCCGGGGCCTTAGTGAAGATTTCCTGCAGGGTA	QVQLVQPGPEVKKPGALVKISCRV	CCTGGATTCACTTGCAACAGCTATTAT	PGFTCNSYY	GTGCACTGGGTGCGACAGGCCCCTGGACATGGGCCTGAGTGGGTGGGA	VHWVRQAPGHGPEWVG	CTATTCAATCCTAGTGGTGGCAGAACA	LFNPSGGRT	AGTTACGCAGAGAAGTTCCAGGACAGAATCATACTGACCAGAGACTCGTCCACGAGATCAACCTCCACGAAACTCAGCCGCCTGAGATTTGAGGACACGGTCGTCTATTACTGT	SYAEKFQDRIILTRDSSTRSTSTKLSRLRFEDTVVYYC	GCAAGA	AR	TGTGCAAGAGGTAGAGTCGATGCTTTTGATCTCTGG	CARGRVDAFDLW	D3_3	gcTTTTGATCTCTGG	?FDLW	27.405572	D2_15	CtcTgg	??	20.811144	GGTAGAGTCGATGCTTTTGATCTCTGGGTCAAAGGGACAAAGGTCACCGTCTCTTCA	GRVDAFDLWVKGTKVTVSS	CAGGTGCAGCTGGTGCAGCCTGGGCCTGAGGTGAAGAAGCCCGGGGCCTTAGTGAAGATTTCCTGCAGGGTACCTGGATTCACT------------TGCAACAGCTATTATGTGCACTGGGTGCGACAGGCCCCTGGACATGGGCCTGAGTGGGTGGGA------CTATTCAATCCTAGTGGTGGCAGAACAAGTTACGCAGAGAAGTTCCAGGACAGAATCATACTGACCAGAGACTCGTCCACGAGATCAACCTCCACGAAACTCAGCCGCCTGAGATTTGAGGACACGGTCGTCTATTACTGTGCAAGA------GGTAGAGTCGATGCTTTTGATCTCTGGGTCAAAGGGACAAAGGTCACCGTCTCTTCA
277	S277|IGHV3-33*03|IGHD1-20*01|IGHJ1*01|50	V3-33,J1*01 inter-subtype recombinant	J1*01,V3-33 recombinant	0.2299067957	1	0	0	313(312-314)	CAGGTGCAGCTGGTGCTGTCTGCCAGAGGCGTGGTCCAGCCTGGGAGGTCCCTCAGACCCGCCTATACACCGTCTGCATTCACCTTGGGTCGCTATGGCAAGCACTGGGTCCGCCAGCCTCCAGGCAAGGGGCTGGAGTGGGTGACAGTTATTTGGCCTGATGAAAGTAATAAATGCTATGCAGAGTCCGCGATGGGCCGACTCACCGTCTCCAGAGGCAAGTTTGAGAAGCCGGTATATCTGCAGATGAACAGCCTGAGAGCCGAGGACGCGGCTTTGCATCACTGTGCGAACCTCCGTTATAGTCAGTTCTGGGGCCAGGGAACCCCATTCACCGACTCCTCA	CAGGTGCAGCTGGTGCTGTCTGCCAGAGGCGTGGTCCAGCCTGGGAGGTCCCTCAGACCCGCCTATACACCG	QVQLVLSARGVVQPGRSLRPAYTP	TCTGCATTCACCTTGGGTCGCTATGGCAAG	SAFTLGRYGK	CACTGGGTCCGCCAGCCTCCAGGCAAGGGGCTGGAGTGGGTGACAGTT	HWVRQPPGKGLEWVTV	ATTTGGCCTGATGAAAGTAATAAA	IWPDESNK	TGCTATGCAGAGTCCGCGATGGGCCGACTCACCGTCTCCAGAGGCAAGTTTGAGAAGCCGGTATATCTGCAGATGAACAGCCTGAGAGCCGAGGACGCGGCTTTGCATCACTGT	CYAESAMGRLTVSRGKFEKPVYLQMNSLRAEDAALHHC	GCGAACCTC	ANL	TGTGCGAACCTCCGTTATAGTCAGTTCTGG	CANLRYSQFW	D3_3	cGtTATAGTCAGTTCTGG	?YSQFW	32.405572	D1_14	C-G-TTATAGTCag	??IV?	27.811144	CGTTATAGTCAGTTCTGGGGCCAGGGAACCCCATTCACCGACTCCTCA	RYSQFWGQGTPFTDSS	CAGGTGCAGCTGGTGCTGTCTGCCAGAGGCGTGGTCCAGCCTGGGAGGTCCCTCAGACCCGCCTATACACCGTCTGCATTCACCTTGGGTCGCTATGGCAAG------------CACTGGGTCCGCCAGCCTCCAGGCAAGGGGCTGGAGTGGGTGACAGTTATTTGG------CCTGATGAAAGTAATAAATGCTATGCAGAGTCCGCGATGGGCCGACTCACCGTCTCCAGAGGCAAGTTTGAGAAGCCGGTATATCTGCAGATGAACAGCCTGAGAGCCGAGGACGCGGCTTTGCATCACTGTGCGAACCTCCGTTAT------------AGTCAGTTCTGGGGCCAGGGAACCCCATTCACCGACTCCTCA
279	S279|IGHV2-70D*14|IGHD6-25*01|IGHJ1*01|50	V2-70*11,J1*01 inter-subtype recombinant	J1*01,V2-70*11 recombinant	0.6481170331	1	0	0	320(317-323)	CAGGTCACCTTGAAGGAGTCTGGTCCTTCGCTGATGAAACCCACACAGACCCCCAGACTGACCGGCACCTTCTTTGGATTCTCACTCGGAACTTGTGGAATGCGTGTGAAATGCATCCGTCACTCCCCAGGCAAGGCCCTGGAGTGGCTTGCACGCATTGACTGGTATCATGATAAGTTTTCCAGCACATCTCTGAAGACCAGGCTCACCGTCTCCGAGGACACCTCCAGAGTCCAGGCGGTCCTCACACTGAGCAACGGCGACACTGTGGACACAGCCACCTCTGCCTGTGCACGGCTGCCCGGTATAGTAGCGGCATTGCAGCACTGGGGCCAGGACACCCTGGTTACCGTCTACTCA	CAGGTCACCTTGAAGGAGTCTGGTCCTTCGCTGATGAAACCCACACAGACCCCCAGACTGACCGGCACCTTC	QVTLKESGPSLMKPTQTPRLTGTF	TTTGGATTCTCACTCGGAACTTGTGGAATGCGTGTG	FGFSLGTCGMRV	AAATGCATCCGTCACTCCCCAGGCAAGGCCCTGGAGTGGCTTGCACGC	KCIRHSPGKALEWLAR	ATTGACTGGTATCATGATAAG	IDWYHDK	TTTTCCAGCACATCTCTGAAGACCAGGCTCACCGTCTCCGAGGACACCTCCAGAGTCCAGGCGGTCCTCACACTGAGCAACGGCGACACTGTGGACACAGCCACCTCTGCCTGT	FSSTSLKTRLTVSEDTSRVQAVLTLSNGDTVDTATSAC	GCACGGCTG	ARL	TGTGCACGGCTGCCCGGTATAGTAGCGGCACCTCAATATTTG	CARLPGIVAAPQYL	D6_25	tGtGCACGGCTGCcc	?ARL?	32.811144	D2_21	gcACCTCAATAT	?PQY	32.405572	CCCGGTATAGTAGCGGCACCTCAATATTTGCAGCACTGGGGCCAGGACACCCTGGTTACCGTCTACTCA	PGIVAAPQYLQHWGQDTLVTVYS	CAGGTCACCTTGAAGGAGTCTGGTCCTTCGCTGATGAAACCCACACAGACCCCCAGACTGACCGGCACCTTCTTTGGATTCTCACTCGGAACTTGTGGAATGCGTGTG------AAATGCATCCGTCACTCCCCAGGCAAGGCCCTGGAGTGGCTTGCACGCATTGACTGGTAT---------CATGATAAGTTTTCCAGCACATCTCTGAAGACCAGGCTCACCGTCTCCGAGGACACCTCCAGAGTCCAGGCGGTCCTCACACTGAGCAACGGCGACACTGTGGACACAGCCACCTCTGCCTGTGCACGGCTGCCCGGTATAGTAGCGGCACCTCAATATTTGCAGCACTGGGGCCAGGACACCCTGGTTACCGTCTACTCA
282	S282|IGHV5-51*02|IGHD3-10*01|IGHJ3*02|50	Error: alignment failed
280	S280|IGHV1-2*04|IGHD5-12*01|IGHJ4*01|50	V1-2,J4 inter-subtype recombinant	J4,V1-2 recombinant	0.1600426499	1	0	0	313(307-319)	CAGGTGCAGCTGGTGCAGTCTGGGGCTGAGGTGAAGACGCCTGGGGCCTCACTGAAGGCCCCCCACAGGGCCTCTGGACAGACCCTCACCGGCTCCTCTCTGCCCTGGGTGCGCCAGGCCCCTGGACAAGGGCTTGAGTGGATGGGATGGATCAACCCTACAACTGGTGGCACATACTATCCACAGCAGTTTCAGGGCTGGGTCACCTTGACCCGGGACCCGTCCCTCAGAAGAGCCTCCATGGAACTGCGCAGACTGAGATTTGACGACACGGCCGTTCGTTACTGTGCGAGGGAATCCGTACTGGCTCCTCTCGATTATTGGGGCCAAGCAGCCCTGGTCAGGGTCTCCTCA	CAGGTGCAGCTGGTGCAGTCTGGGGCTGAGGTGAAGACGCCTGGGGCCTCACTGAAGGCCCCCCACAGGGCC	QVQLVQSGAEVKTPGASLKAPHRA	TCTGGACAGACCCTCACCGGCTCCTCT	SGQTLTGSS	CTGCCCTGGGTGCGCCAGGCCCCTGGACAAGGGCTTGAGTGGATGGGATGG	LPWVRQAPGQGLEWMGW	ATCAACCCTACAACTGGTGGCACA	INPTTGGT	TACTATCCACAGCAGTTTCAGGGCTGGGTCACCTTGACCCGGGACCCGTCCCTCAGAAGAGCCTCCATGGAACTGCGCAGACTGAGATTTGACGACACGGCCGTTCGTTACTGT	YYPQQFQGWVTLTRDPSLRRASMELRRLRFDDTAVRYC	GCGAGGGAA	ARE	TGTGCGAGGGAATCCGTACTGGCTCCTCTCGATTATTGG	CARESVLAPLDYW	D3_3	ccTCTCGATTATTGG	?LDYW	28.405572	D2_15	GtaCTGGCTCCTCTCGATTAT	?LAPLDY	30.405572	TCCGTACTGGCTCCTCTCGATTATTGGGGCCAAGCAGCCCTGGTCAGGGTCTCCTCA	SVLAPLDYWGQAALVRVSS	CAGGTGCAGCTGGTGCAGTCTGGGGCTGAGGTGAAGACGCCTGGGGCCTCACTGAAGGCCCCCCACAGGGCCTCTGGACAGACCCTCACCGGCTCC------------TCTCTGCCCTGGGTGCGCCAGGCCCCTGGACAAGGGCTTGAGTGGATGGGATGGATCAACCCTACAACT------GGTGGCACATACTATCCACAGCAGTTTCAGGGCTGGGTCACCTTGACCCGGGACCCGTCCCTCAGAAGAGCCTCCATGGAACTGCGCAGACTGAGATTTGACGACACGGCCGTTCGTTACTGTGCGAGGGAA---TCCGTACTGGCTCCTCTCGATTATTGGGGCCAAGCAGCCCTGGTCAGGGTCTCCTCA
284	S284|IGHV3-7*03|IGHD1-26*01|IGHJ4*01|50	Error: alignment failed
285	S285|IGHV3-13*05|IGHD1-26*01|IGHJ3*02|50	Error: alignment failed
286	S286|IGHV5-51*04|IGHD1-7*01|IGHJ5*01|50	Error: alignment failed
281	S281|IGHV3-73*01|IGHD2-8*02|IGHJ2*01|50	V3-73,J? inter-subtype recombinant	J?,V3-73 recombinant	0.5490223629	1	0	0	319(313-325)	GAGGTGCAAGTGGTGGAGTCTAAGGGAGGCTTGGCCCAGGCGGGGGGGTCCCTGAAATTCTCCTTTACAGCCTTTGGATTGACCTTCAGTGGCTCTGCTATGCACTGGGTCCGCCAGGCTGCCGGGAAGGGGCTGGAGTGGCTTGGCCTTATTATAAGCAAAGGCAACAGTTACGCAACAGCACACGCTGTGTCGGTGAAAGGCAGGTTCACCATTTCCAGGCGTGATTCAAAGAGCACGACATATCTGAAAGTGAACTGCCTGGAAGCCGAGGACAGGGCCGCGAATACCTGTAGTAGATCCACTGGTGATCTATGCGTCCTCGATCTCTGGGACCGTGGAACCCTGGTCATTGTCTCCTCA	GAGGTGCAAGTGGTGGAGTCTAAGGGAGGCTTGGCCCAGGCGGGGGGGTCCCTGAAATTCTCCTTTACAGCC	EVQVVESKGGLAQAGGSLKFSFTA	TTTGGATTGACCTTCAGTGGCTCTGCT	FGLTFSGSA	ATGCACTGGGTCCGCCAGGCTGCCGGGAAGGGGCTGGAGTGGCTTGGCCTT	MHWVRQAAGKGLEWLGL	ATTATAAGCAAAGGCAACAGTTACGCAACA	IISKGNSYAT	GCACACGCTGTGTCGGTGAAAGGCAGGTTCACCATTTCCAGGCGTGATTCAAAGAGCACGACATATCTGAAAGTGAACTGCCTGGAAGCCGAGGACAGGGCCGCGAATACCTGT	AHAVSVKGRFTISRRDSKSTTYLKVNCLEAEDRAANTC	AGTAGACGGCCGGTCGATTCC	SRRPVDS	TGTAGTAGACGGCCGGTCGATTCCACTGGTGATCTATGCGTCCTCGATCTCTGG	CSRRPVDSTGDLCVLDLW	D7_7	TccACTGGTGAt	?TG?	28.34262	D6_25	TgtAGTAGA	?SR	24.405572	ACTGGTGATCTATGCGTCCTCGATCTCTGGGACCGTGGAACCCTGGTCATTGTCTCCTCA	TGDLCVLDLWDRGTLVIVSS	GAGGTGCAAGTGGTGGAGTCTAAGGGAGGCTTGGCCCAGGCGGGGGGGTCCCTGAAATTCTCCTTTACAGCCTTTGGATTGACCTTCAGTGGCTCT------------GCTATGCACTGGGTCCGCCAGGCTGCCGGGAAGGGGCTGGAGTGGCTTGGCCTTATTATAAGCAAAGGCAACAGTTACGCAACAGCACACGCTGTGTCGGTGAAAGGCAGGTTCACCATTTCCAGGCGTGATTCAAAGAGCACGACATATCTGAAAGTGAACTGCCTGGAAGCCGAGGACAGGGCCGCGAATACCTGTAGTAGACGGCCGGTCGATTCCACTGGTGATCTATGCGTCCTCGATCTCTGGGACCGTGGAACCCTGGTCATTGTCTCCTCA
283	S283|IGHV3-64D*06|IGHD5-5*01|IGHJ6*04|50	V3-64,J6 inter-subtype recombinant	J6,V3-64 recombinant	0.2548204909	1	0	0	280(269-291)	GAGGTGCAACTGGTGGAGTCTGGGGGAGGCCGGGTCCAGCCTGGGGGGTCCCTGAGACTCTCCTGTTCAGCCTCTGGATTCACCTTCACTAGGAATGCTATACACTGGGTCCGCCAGACTCTAGGGAGGGGACTGGAACATATTAATAGTATTGGGTCTAGAACAGACAACCCAGACTCCTTGAAGGCCAGATTCACCATCTCCAAAGACAGTTCCAAGAGCCCCCTGTATCCTCAAACGAGCAATCTCAGAGCTGAGGACACGGCTGTGTATTACTGCGTGCGGAGTTACTACTGCTACTTCGCTAGGGCCGTCTGGGACAAAGGGACCACGGTCATCGCCTCCTCA	GAGGTGCAACTGGTGGAGTCTGGGGGAGGCCGGGTCCAGCCTGGGGGGTCCCTGAGACTCTCCTGTTCAGCC	EVQLVESGGGRVQPGGSLRLSCSA	TCTGGATTCACCTTCACTAGGAATGCT	SGFTFTRNA	ATACACTGGGTCCGCCAGACTCTAGGGAGGGGACTGGAACATGTTTCACCAATTAATAGT	IHWVRQTLGRGLEHVSPINS	ATTGGGTCTAGAACAGACAACCCAGAC	IGSRTDNPD	TCCTTGAAGGCCAGATTCACCATCTCCAAAGACAGTTCCAAGAGCCCCCTGTATCCTCAAACGAGCAATCTCAGAGCTGAGGACACGGCTGTGTATTACTGC	SLKARFTISKDSSKSPLYPQTSNLRAEDTAVYYC	GTGGGAGAGCGCATTCAGTTATGGTCACCCCGGAGT	VGERIQLWSPRS	TGCGTGGGAGAGCGCATTCAGTTATGGTCACCCCGGAGTTACTACTGCTACTTCGCTAGGGCCGTCTGG	CVGERIQLWSPRSYYCYFARAVW	D5_18	cGcATTCAGTTATGGTCACcc	?IQLWS?	44.811144	D2_21	tAcTGCTac	?C?	30.811144	TACTACTGCTACTTCGCTAGGGCCGTCTGGGACAAAGGGACCACGGTCATCGCCTCCTCA	YYCYFARAVWDKGTTVIASS	GAGGTGCAACTGGTGGAGTCTGGGGGAGGCCGGGTCCAGCCTGGGGGGTCCCTGAGACTCTCCTGTTCAGCCTCTGGATTCACCTTCACTAGGAAT------------GCTATACACTGGGTCCGCCAGACTCTAGGGAGGGGACTGGAACATGTTTCACCAATTAATAGTATTGGGTCTAGAACAGACAACCCAGAC---------------TCCTTGAAGGCCAGATTCACCATCTCCAAAGACAGTTCCAAGAGCCCCCTGTATCCTCAAACGAGCAATCTCAGAGCTGAGGACACGGCTGTGTATTACTGCGTGGGAGAGCGCATTCAGTTATGGTCACCCCGGAGTTACTACTGCTACTTCGCTAGGGCCGTCTGGGACAAAGGGACCACGGTC…
287	S287|IGHV3-73*01|IGHD2-8*01|IGHJ3*01|50	V3-73,J3 inter-subtype recombinant	J3,V3-73 recombinant	0.1669410963	1	0	0	310(304-316)	GAGGCGCAGCTGGTTGAGTCTGGGGGAGGCTTGGTCCAGCCTGGGGGGTCCCTGAAACTCTCCTGTGCAGAGTCTGGACTCACTTTCAGAGGCTCTGTTATGAACTGGGTCCGTCAGGCTTCCGGGAAAGGGCTGGAGTGGATTGGCCATAGTAGAGGTCATGCTGGCAGTTACGCGCCACCATGTACTGCGTCGGTGAAAGGCAGGGTCACCATCTCCAGAAATGGTTCAAAGAATACGGCGTTTACGCAAATGAACTGCCTGAAAGCCGAGGACACGGCCGTGTATAACTGTACTAGACGTTATTTTATTAATAGTGTCCGCTCCGTCTGGGACCAAGGGACAAGGGTCACCGTCTCCACA	GAGGCGCAGCTGGTTGAGTCTGGGGGAGGCTTGGTCCAGCCTGGGGGGTCCCTGAAACTCTCCTGTGCAGAG	EAQLVESGGGLVQPGGSLKLSCAE	TCTGGACTCACTTTCAGAGGCTCTGTT	SGLTFRGSV	ATGAACTGGGTCCGTCAGGCTTCCGGGAAAGGGCTGGAGTGGATTGGCCAT	MNWVRQASGKGLEWIGH	AGTAGAGGTCATGCTGGCAGTTACGCGCCA	SRGHAGSYAP	CCATGTACTGCGTCGGTGAAAGGCAGGGTCACCATCTCCAGAAATGGTTCAAAGAATACGGCGTTTACGCAAATGAACTGCCTGAAAGCCGAGGACACGGCCGTGTATAACTGT	PCTASVKGRVTISRNGSKNTAFTQMNCLKAEDTAVYNC	ACTAGACGT	TRR	TGTACTAGACGTTATTTTATTAATAGTGTCCGCTCCAGGACA	CTRRYFINSVRSRT	D3_9	AgaCGTTATTTT	?RYF	33.405572	D2_8	-CG-TTATTTTATTAATAGTGTCCGCTcc	??ILLIVSA?	26.811144	TATTTTATTAATAGTGTCCGCTCCAGGACAACTTTTGGTGTCTGGGACCAAGGGACAAGGGTCACCGTCTCCACA	YFINSVRSRTTFGVWDQGTRVTVST	GAGGCGCAGCTGGTTGAGTCTGGGGGAGGCTTGGTCCAGCCTGGGGGGTCCCTGAAACTCTCCTGTGCAGAGTCTGGACTCACTTTCAGAGGCTCT------------GTTATGAACTGGGTCCGTCAGGCTTCCGGGAAAGGGCTGGAGTGGATTGGCCATAGTAGAGGTCATGCTGGCAGTTACGCGCCACCATGTACTGCGTCGGTGAAAGGCAGGGTCACCATCTCCAGAAATGGTTCAAAGAATACGGCGTTTACGCAAATGAACTGCCTGAAAGCCGAGGACACGGCCGTGTATAACTGTACTAGACGTTATTTTATTAATAGTGTCCGCTCCAGGACAACTTTTGGTGTCTGGGACCAAGGGACAAGGGTCACCGTCTCCACA
290	S290|IGHV3-64*03|IGHD3-16*02|IGHJ4*02|50	Error: alignment failed
289	S289|IGHV1-69D*01|IGHD2-8*02|IGHJ4*01|50	V1-69*06,J5 inter-subtype recombinant	J5,V1-69*06 recombinant	0.194867416	1	0	0	314(311-317)	CAGGTGCAGCTGATGCAGTCTGGGGCTGAGGTGACGAAGCCGGGGTCCTCGGTTAAAGTCTCCTGCAAGACTTCTGGAGGAACCCTCAGCAGCTTTGCTATCAGCTGGGTGCGACAGGCCCCTGGACCAGGACTTTACTGGATGGGAGGGATCATCCCTTTTTTTGGCGTAGCATCTTGCGCACGGAAGTTCCAGGACAGAGTCACCATTTCCGGGCACTATTCCACGAGCACAGTCAACATGGAGCTGAGGAGCCTGAAATTTGAGGACACGGCCCTGTATTACTGTCCTAGATTGGTGTACACTATACATAACTCTGACTCCTGGGGCCACGGAATCCTGGTCACCGTCTCCTCA	CAGGTGCAGCTGATGCAGTCTGGGGCTGAGGTGACGAAGCCGGGGTCCTCGGTTAAAGTCTCCTGCAAGACT	QVQLMQSGAEVTKPGSSVKVSCKT	TCTGGAGGAACCCTCAGCAGCTTTGCT	SGGTLSSFA	ATCAGCTGGGTGCGACAGGCCCCTGGACCAGGACTTTACTGGATGGGAGGG	ISWVRQAPGPGLYWMGG	ATCATCCCTTTTTTTGGCGTAGCA	IIPFFGVA	TCTTGCGCACGGAAGTTCCAGGACAGAGTCACCATTTCCGGGCACTATTCCACGAGCACAGTCAACATGGAGCTGAGGAGCCTGAAATTTGAGGACACGGCCCTGTATTACTGT	SCARKFQDRVTISGHYSTSTVNMELRSLKFEDTALYYC	CCTAGAGTTTTAATTGTACCGTTG	PRVLIVPL	TGTCCTAGAGTTTTAATTGTACCGTTGGTGTACACTATACATAACTCTGACTCCTGG	CPRVLIVPLVYTIHNSDSW	D2_8	TtaATTGTACCGTTGGTGTACACTATA--	?IVPLVYTI?	35.811144	D3_10	TgtCCTAGAGTTTTAATTGTACcg	?PRVLIV?	39.811144	GTGTACACTATACATAACTCTGACTCCTGGGGCCACGGAATCCTGGTCACCGTCTCCTCA	VYTIHNSDSWGHGILVTVSS	CAGGTGCAGCTGATGCAGTCTGGGGCTGAGGTGACGAAGCCGGGGTCCTCGGTTAAAGTCTCCTGCAAGACTTCTGGAGGAACCCTCAGCAGC------------TTTGCTATCAGCTGGGTGCGACAGGCCCCTGGACCAGGACTTTACTGGATGGGAGGGATCATC------CCTTTTTTTGGCGTAGCATCTTGCGCACGGAAGTTCCAGGACAGAGTCACCATTTCCGGGCACTATTCCACGAGCACAGTCAACATGGAGCTGAGGAGCCTGAAATTTGAGGACACGGCCCTGTATTACTGTCCTAGAGTTTTAATTGTACCGTTGGTGTACACTATACATAACTCTGACTCCTGGGGCCACGGAATCCTGGTCACCGTCTCCTCA
288	S288|IGHV1-3*02|IGHD4-17*01|IGHJ2*01|50	V1-3*01,J2*01 inter-subtype recombinant	J2*01,V1-3*01 recombinant	0.9999988974	1	0	0	314(309-319)	CAGGTCCAGCTGGCACTGTCTGGGGCTGAGGAGAAGAAGTCTGGGGCCTCAGTGAACTTGTCCTGCTCGACTTCTGGAAACACCTTCACTAGCTATGTTATGCAGTGGGTGCGCCAGGCCCCCGGACAAAGACTTGACTGGACGATATGGAGCAACGCTGCCAGTGGTAACACAAAATGTTCACAGGAGTTCCAAGTCCGCGTCACCATTAACAGGGACACATCCGCGAGCACAGCCCACATAGGTCTGAGAGGCCTGACATCTGAGGACACGACTGTGTATTATTGTGCGAGCGAGTCGTATTTCTACTGGTTCCTCGGTCTCTGGGGCCGTGGCACCCTGGTCACTGTCCCCTCA	CAGGTCCAGCTGGCACTGTCTGGGGCTGAGGAGAAGAAGTCTGGGGCCTCAGTGAACTTGTCCTGCTCGACT	QVQLALSGAEEKKSGASVNLSCST	TCTGGAAACACCTTCACTAGCTATGTT	SGNTFTSYV	ATGCAGTGGGTGCGCCAGGCCCCCGGACAAAGACTTGACTGGACG	MQWVRQAPGQRLDWT	ATATGGAGCAACGCTGCCAGTGGTAACACA	IWSNAASGNT	AAATGTTCACAGGAGTTCCAAGTCCGCGTCACCATTAACAGGGACACATCCGCGAGCACAGCCCACATAGGTCTGAGAGGCCTGACATCTGAGGACACGACTGTGTATTATTGT	KCSQEFQVRVTINRDTSASTAHIGLRGLTSEDTTVYYC	GCGAGCGAG	ASE	TGTGCGAGCGAGTCGTATGTCGCTGCTTTCTACTGGTTCCTCGGTCTCTGG	CASESYVAAFYWFLGLW	D3_10	TgtGCGAGCGAGTCGTAT	?ASESY	35.405572	D1_7	gcGAGCGAGTCGTAT	?SESY	26.405572	TCGTATGTCGCTGCTTTCTACTGGTTCCTCGGTCTCTGGGGCCGTGGCACCCTGGTCACTGTCCCCTCA	SYVAAFYWFLGLWGRGTLVTVPS	CAGGTCCAGCTGGCACTGTCTGGGGCTGAGGAGAAGAAGTCTGGGGCCTCAGTGAACTTGTCCTGCTCGACTTCTGGAAACACCTTCACTAGC------------TATGTTATGCAGTGGGTGCGCCAGGCCCCCGGACAAAGACTTGACTGGACG------ATATGGAGCAACGCTGCCAGTGGTAACACAAAATGTTCACAGGAGTTCCAAGTCCGCGTCACCATTAACAGGGACACATCCGCGAGCACAGCCCACATAGGTCTGAGAGGCCTGACATCTGAGGACACGACTGTGTATTATTGTGCGAGCGAGTCGTATGTCGCTGCTTTCTACTGGTTCCTCGGTCTCTGGGGCCGTGGCACCCTGGTCACTGTCCCCTCA
293	S293|IGHV2-5*06|IGHD3-10*01|IGHJ4*03|50	Error: alignment failed
291	S291|IGHV3-20*01|IGHD3-9*01|IGHJ6*03|50	V3-20,J6*03 inter-subtype recombinant	J6*03,V3-20 recombinant	0.3517796863	1	0	0	285(277-293)	GAGTTACAGGTAGTGGAATCTGGGAGAGGTGTGGCACGGCCTGGGGGGTCACTGAGACTCTCGTGTACAGCCTCTGGATTCACCTCTGATGATTATGGCATGAGCTGGGTCGGCCTAGGTCCAGGAAGGGGGCTGGAGTGGGTCCCTGATATTATGGCGAATCGTGGTAGCACAGGTTCTGTGGACTCTGTGAAGGGCCGATTCTCCATCTCCAGAGACAACGCCACCAACTCCCTGTGTCTAAAAATGGACAGTTTAAGAGACGAGGACACGGGGCTATCACGATGTTTTGACTCCTATTACTACTACTACTGCATGGACGTCTGGGACAAAGGGACTAGGGTCACCGTCTCGTCA	GAGTTACAGGTAGTGGAATCTGGGAGAGGTGTGGCACGGCCTGGGGGGTCACTGAGACTCTCGTGTACAGCC	ELQVVESGRGVARPGGSLRLSCTA	TCTGGATTCACCTCTGATGATTATGGC	SGFTSDDYG	ATGAGCTGGGTCGGCCTAGGTCCAGGAAGGGGGCTGGAGTGGGTCCCTGAT	MSWVGLGPGRGLEWVPD	ATTATGGCGAATCGTGGTAGCACA	IMANRGST	GGTTCTGTGGACTCTGTGAAGGGCCGATTCTCCATCTCCAGAGACAACGCCACCAACTCCCTGTGTCTAAAAATGGACAGTTTAAGAGACGAGGACACGCCCCTGTCTCACCGTGCGCCGGCCACGGGGCTATCACGATGT	GSVDSVKGRFSISRDNATNSLCLKMDSLRDEDTPLSHRAPATGLSRC	TTTGACTCC	FDS	TGTTTTGACTCCTATTACTACTCCTACTACTGCATGGACGTC	CFDSYYYSYYCMDV	D3_22	TttGACTCCTATTACTAC	?DSYYY	35.405572	D2_2	gaCTCCTATTACTAC	?SYYY	33.405572	TATTACTACTCCTACTACTGCATGGACGTCTGGGACAAAGGGACTAGGGTCACCGTCTCGTCA	YYYSYYCMDVWDKGTRVTVSS	GAGTTACAGGTAGTGGAATCTGGGAGAGGTGTGGCACGGCCTGGGGGGTCACTGAGACTCTCGTGTACAGCCTCTGGATTCACC------------TCTGATGATTATGGCATGAGCTGGGTCGGCCTAGGTCCAGGAAGGGGGCTGGAGTGGGTCCCTGATATT------ATGGCGAATCGTGGTAGCACAGGTTCTGTGGACTCTGTGAAGGGCCGATTCTCCATCTCCAGAGACAACGCCACCAACTCCCTGTGTCTAAAAATGGACAGTTTAAGAGACGAGGACACGCCCCTGTCTCACCGTGCGCCGGCCACGGGGCTATCACGATGTTTTGACTCCTATTACTACTCCTACTACTGCATGGACGTCTGGGACAAAGGGACTAGGGTCACCGTC…
295	S295|IGHV3-66*03|IGHD3-9*01|IGHJ4*03|50	Error: alignment failed
292	S292|IGHV1-46*02|IGHD3-22*01|IGHJ3*02|50	V1-46,J3 inter-subtype recombinant	J3,V1-46 recombinant	0.2750849255	1	0	0	314(310-318)	CAGGTGCAGCTGGTAAAGTCTGGGCCTCAGGTGAAGGGGCCTGGGGCCTCAGTGGAGGTTTCCCGCAAGGCATCTGTTTACCCCTTGAACAGATACTATATGCACTGGGTGCGACAGGCCCCTGGACACGGGCTTGAGTGGATGGGAATGATCAACCCTAGTAGTGGCAGCACAAGCCACGCAAAGATGCTGCCGGTCAGAGTCACCCTGATCAGGGACACGCCCACGAGCACGGGCTACATGGACCTGGTCCGCCTGAGAGCGGAGGACACGCCCGTGTATTATTGTGCGCGAGAGGGTAGTCATAGCAGTGACTCTTCATTTTGGGGGCACGGGACAATAGTCACCGTCTCTTCA	CAGGTGCAGCTGGTAAAGTCTGGGCCTCAGGTGAAGGGGCCTGGGGCCTCAGTGGAGGTTTCCCGCAAGGCA	QVQLVKSGPQVKGPGASVEVSRKA	TCTGTTTACCCCTTGAACAGATACTAT	SVYPLNRYY	ATGCACTGGGTGCGACAGGCCCCTGGACACGGGCTTGAGTGGATGGGAATG	MHWVRQAPGHGLEWMGM	ATCAACCCTAGTAGTGGCAGCACA	INPSSGST	AGCCACGCAAAGATGCTGCCGGTCAGAGTCACCCTGATCAGGGACACGCCCACGAGCACGGGCTACATGGACCTGGTCCGCCTGAGAGCGGAGGACACGCCCGTGTATTATTGT	SHAKMLPVRVTLIRDTPTSTGYMDLVRLRAEDTPVYYC	GCGCGAGAG	ARE	TGTGCGCGAGAGGGTAGTCATAGCAGTGACTCTTCATTTGGTCTCTGG	CAREGSHSSDSSFGLW	D2_2	caTAGCAGTGACTCTTCATTTGGT	?SSDSSFG	31.405572	D2_2	aGtCATAGCAGT	?HSS	31.405572	GGTAGTCATAGCAGTGACTCTTCATTTGGTCTCTGGGGGCACGGGACAATAGTCACCGTCTCTTCA	GSHSSDSSFGLWGHGTIVTVSS	CAGGTGCAGCTGGTAAAGTCTGGGCCTCAGGTGAAGGGGCCTGGGGCCTCAGTGGAGGTTTCCCGCAAGGCATCTGTTTACCCCTTG------------AACAGATACTATATGCACTGGGTGCGACAGGCCCCTGGACACGGGCTTGAGTGGATGGGAATGATC------AACCCTAGTAGTGGCAGCACAAGCCACGCAAAGATGCTGCCGGTCAGAGTCACCCTGATCAGGGACACGCCCACGAGCACGGGCTACATGGACCTGGTCCGCCTGAGAGCGGAGGACACGCCCGTGTATTATTGTGCGCGAGAGGGTAGTCATAGCAGTGACTCTTCATTTGGTCTCTGGGGGCACGGGACAATAGTCACCGTCTCTTCA
294	S294|IGHV3-30*08|IGHD3-10*01|IGHJ2*01|50	V3-30*08,J2*01 inter-subtype recombinant	J2*01,V3-30*08 recombinant	0.9537009991	1	0	0	313(308-318)	CAGGAACAGTTGCTGGACTCTGGGGGAGGCGTGGTCCAGCCTGGGACAGCCCTGAGACTACTCTGTGCAGCCTCTGCTCTCACCTTCACTAGTTATGCTATTCACTGGGTCAGCCAGACTCCAGGCGAGGGGCTAGAGTGGATGGCAGTTATGTCAGCAGATGAACGTGACAAATACTACGCAGACTCCATGAAGGGCCGATTCTCCATCTCCAGGGACACTTCTAGGAAGACATTGTGTCGCCAAATGAACAGCCTGAGAGCTGAGGTCACGGCCGTATATTATTCTGCGAGATGGAAGGGCGGATGGTTCGGGCTCGATCTCTGGGGCCATGGAAACCTGGTCATTGTGTCCTCA	CAGGAACAGTTGCTGGACTCTGGGGGAGGCGTGGTCCAGCCTGGGACAGCCCTGAGACTACTCTGTGCAGCC	QEQLLDSGGGVVQPGTALRLLCAA	TCTGCTCTCACCTTCACTAGTTATGCT	SALTFTSYA	ATTCACTGGGTCAGCCAGACTCCAGGCGAGGGGCTAGAGTGGATGGCAGTT	IHWVSQTPGEGLEWMAV	ATGTCAGCAGATGAACGTGACAAA	MSADERDK	TACTACGCAGACTCCATGAAGGGCCGATTCTCCATCTCCAGGGACACTTCTAGGAAGACATTGTGTCGCCAAATGAACAGCCTGAGAGCTGAGGTCACGGCCGTATATTATTCT	YYADSMKGRFSISRDTSRKTLCRQMNSLRAEVTAVYYS	GCGAGATGG	ARW	TGTCGCCAAATGAACAGCCTGAGAGCTGAGGTCACGGCCGTATATTATTCTGCGAGATGGAAGGGCGGATGGTTCGGGGAGGCGCGTGACCTCGATCTCTGG	CRQMNSLRAEVTAVYYSARWKGGWFGEARDLDLW	D3_10	ggATGGTTCGGGGAG	?WFGE	40.405572	D1_14	GgaTGGTTC	?WF	27.405572	AAGGGCGGATGGTTCGGGGAGGCGCGTGACCTCGATCTCTGGGGCCATGGAAACCTGGTCATTGTGTCCTCA	KGGWFGEARDLDLWGHGNLVIVSS	CAGGAACAGTTGCTGGACTCTGGGGGAGGCGTGGTCCAGCCTGGGACAGCCCTGAGACTACTCTGTGCAGCCTCTGCTCTCACCTTCACTAGT------------TATGCTATTCACTGGGTCAGCCAGACTCCAGGCGAGGGGCTAGAGTGGATGGCAGTTATG------TCAGCAGATGAACGTGACAAATACTACGCAGACTCCATGAAGGGCCGATTCTCCATCTCCAGGGACACTTCTAGGAAGACATTGTGTCGCCAAATGAACAGCCTGAGAGCTGAGGTCACGGCCGTATATTATTCTGCGAGATGGAAGGGCGGATGGTTCGGGGAGGCGCGTGACCTCGATCTCTGGGGCCATGGAAACCTGGTCATTGTGTCCTCA
298	S298|IGHV3-23*03|IGHD3-16*02|IGHJ3*01|50	Error: alignment failed
296	S296|IGHV3-73*01|IGHD5-12*01|IGHJ1*01|50	V3-73,J1*01 inter-subtype recombinant	J1*01,V3-73 recombinant	0.6434519942	1	0	0	301(284-318)	GAGGTGCATCTGGTGGAGTCTGGGAGAGGCTTGGTCCCGCCTGGGGGGTCCCTGGAACTCTCCTACGAAGCCTCTGGCTTCACCTTCAGTGACCCGACTATGCACTGGGTCCGCCAGGCCTCCGGGAAAGGCCTGGACTGGGTTGGCCGGATTAGAAGCAAAGGTAACAGGTTCGCAACAACATCTGGTGCTTTGGTGAAAGGCAGGTTCACCATCTCCAGAGATCATTCAATGAACGCGGCGTATCTACAAGAGATCAGCCCGAAAGTCGAGGACACGGCCGTGTGTTACTCAACTAGGCGTATGGGTTGGCTTCGAGCCTTCCAACGCTGGGGGCAGGTCACCCTGGTCACCGTCGCCTTA	GAGGTGCATCTGGTGGAGTCTGGGAGAGGCTTGGTCCCGCCTGGGGGGTCCCTGGAACTCTCCTACGAAGCC	EVHLVESGRGLVPPGGSLELSYEA	TCTGGCTTCACCTTCAGTGACCCGACT	SGFTFSDPT	ATGCACTGGGTCCGCCAGGCCTCCGGGAAAGGCCTGGACTGGGTTGGCCGG	MHWVRQASGKGLDWVGR	ATTAGAAGCAAAGGTAACAGGTTCGCAACA	IRSKGNRFAT	ACATCTGGTGCTTTGGTGAAAGGCAGGTTCACCATCTCCAGAGATCATTCAATGAACGCGGCGTATCTACAAGAGATCAGCCCGAAAGTCGAGGACACGGCCGTGTGTTACTCA	TSGALVKGRFTISRDHSMNAAYLQEISPKVEDTAVCYS	ACTAGGCGT	TRR	TGTTACTCAACTAGGCGTATGGGTTGGCTTCGATTACCTGAAGCCTTC	CYSTRRMGWLRLPEAF	D5_12	GgtTGGCTTCGATTACct	?WLRL?	48.811144	D1_14	GgtTGGCTTCGATTA	?WLRL	31.405572	ATGGGTTGGCTTCGATTACCTGAAGCCTTCCAACGCTGGGGGCAGGTCACCCTGGTCACCGTCGCCTTA	MGWLRLPEAFQRWGQVTLVTVAL	GAGGTGCATCTGGTGGAGTCTGGGAGAGGCTTGGTCCCGCCTGGGGGGTCCCTGGAACTCTCCTACGAAGCCTCTGGCTTCACCTTCAGTGAC------------CCGACTATGCACTGGGTCCGCCAGGCCTCCGGGAAAGGCCTGGACTGGGTTGGCCGGATTAGAAGCAAAGGTAACAGGTTCGCAACAACATCTGGTGCTTTGGTGAAAGGCAGGTTCACCATCTCCAGAGATCATTCAATGAACGCGGCGTATCTACAAGAGATCAGCCCGAAAGTCGAGGACACGGCCGTGTGTTACTCAACTAGGCGTATGGGTTGGCTTCGATTACCTGAAGCCTTCCAACGCTGGGGGCAGGTCACCCTGGTCACCGTCGCCTTA
297	S297|IGHV1-2*02|IGHD3-9*01|IGHJ5*01|50	V1-2,J5 inter-subtype recombinant	J5,V1-2 recombinant	0.1566397507	1	0	0	299(298-300)	CAAGTGCAGCTGGTGCATTCTGGGCCTGGAGTGAGGAAGTCTGGGGCCTCGATGAAGGTCTCATGCGCCTTCGCCGACTACTCTATACACTGGGCGCGACAGGCCCCTGGACAAGGGCTTGAGTGGATGGAACGGATCAAGCCTGGCAGAGGTGGCACACACTATGCACAGAAGTCTCAGGTCAGGGTCACCACGACCAGAGACACGTCCTTCAGCACAGCCTACCTTGAGGGGAGCAGGCTGAGATTCGACGACACGGACGTGAATTGCTGTGCCAGAGAGGATTTCGGTATTTTGACTCTTGACTCCTGGGGCCAAGGAACCCTGGTCACCGTCTCCTCA	CAAGTGCAGCTGGTGCATTCTGGGCCTGGAGTGAGGAAGTCTGGGGCCTCGATGAAGGTCTCATACAGGCCTTCTGTGTGCGCCTTC	QVQLVHSGPGVRKSGASMKVSYRPSVCAF	GCCGACTACTCTATA	ADYSI	CACTGGGCGCGACAGGCCCCTGGACAAGGGCTTGAGTGGATGGAACGG	HWARQAPGQGLEWMER	ATCAAGCCTGGCAGAGGTGGCACA	IKPGRGGT	CACTATGCACAGAAGTCTCAGGTCAGGGTCACCACGACCAGAGACACGTCCTTCAGCACAGCCTACCTTGAGGGGAGCAGGCTGAGATTCGACGACACGGACGTGAATTGCTGT	HYAQKSQVRVTTTRDTSFSTAYLEGSRLRFDDTDVNCC	GCCAGAGAG	ARE	TGTGCCAGAGAGGATTTCGGTATTTTGACTCTTTATTGCCGGTTCGACTCCTGG	CAREDFGILTLYCRFDSW	D3_9	ggTATTTTGACTCTTTAT	?ILTLY	32.405572	D2_15	gAcTCCTgg	?S?	29.811144	GATTTCGGTATTTTGACTCTTTATTGCCGGTTCGACTCCTGGGGCCAAGGAACCCTGGTCACCGTCTCCTCA	DFGILTLYCRFDSWGQGTLVTVSS	CAAGTGCAGCTGGTGCATTCTGGGCCTGGAGTGAGGAAGTCTGGGGCCTCGATGAAGGTCTCATACAGGCCTTCTGTGTGCGCCTTCGCCGACTACTCTATA---------------------------CACTGGGCGCGACAGGCCCCTGGACAAGGGCTTGAGTGGATGGAACGGATC------AAGCCTGGCAGAGGTGGCACACACTATGCACAGAAGTCTCAGGTCAGGGTCACCACGACCAGAGACACGTCCTTCAGCACAGCCTACCTTGAGGGGAGCAGGCTGAGATTCGACGACACGGACGTGAATTGCTGTGCCAGAGAGGATTTCGGTATTTTGACTCTTTATTGCCGGTTCGACTCCTGGGGCCAAGGAACCCTGGTCACCGTCTCC…
299	S299|IGHV4-34*02|IGHD6-19*01|IGHJ6*02|50	V4-34,J6*03 inter-subtype recombinant	J6*03,V4-34 recombinant	0.4403087021	1	0	0	306(301-311)	CAGGTTCAGCTATACCAGGGGGGCGCAGGACTGTCGAAGCTTTCGGAGACCCAGTCCCTCGTCTGCGCTGTCTATGGTGGGTCCTCTAGTTTTTGCTTCTGGAGCTGGATCCGCCGGCCCCCAGGGAAGGGGCTGGAGTTGACTGGGACAATCGCTCCTAGTGGAAGTGCCAACTTGAAAACGTGCCTCAATAGTCGAGTCGCCATATCAGAGGACACGTCCAAGAGCCAGTTTGCCCTGAAACTGAGGTCTATGACCGCCGCGGACACGTCTGTGTACTACTGTGCGAGCGGGAGTTGCTACGACTACCACTTGGACGTCTGGGGCCAAGGGACCACGGTCACCGTCTCCTCA	CAGGTTCAGCTATACCAGGGGGGCGCAGGACTGTCGAAGCTTTCGGAGACCCAGTCCCTCGTCTGCGCTGTC	QVQLYQGGAGLSKLSETQSLVCAV	TATGGTGGGTCCTCTAGTTTTTGCTTC	YGGSSSFCF	TGGAGCTGGATCCGCCGGCCCCCAGGGAAGGGGCTGGAGTTGACTGGGACA	WSWIRRPPGKGLELTGT	ATCGCTCCTAGTGGAAGTGCC	IAPSGSA	AACTTGAAAACGTGCCTCAATAGTCGAGTCGCCATATCAGAGGACACGTCCAAGAGCCAGTTTGCCCTGAAACTGAGGTCTATGACCGCCGCGGACACGTCTGTGTACTACTGT	NLKTCLNSRVAISEDTSKSQFALKLRSMTAADTSVYYC	GCGAGCGGG	ASG	TGTGCGAGCGGGAGTTGCTACGACTACCACAATTTGGACGTCTGG	CASGSCYDYHNLDVW	D2_15	-T-GTGCGAGCGGGAGTTGCTAC	?VRAGVA?	41.405572	D6_6	aGcGGGAGTTGCTAC	?GSCY	31.405572	AGTTGCTACGACTACCACAATTTGGACGTCTGGGGCCAAGGGACCACGGTCACCGTCTCCTCA	SCYDYHNLDVWGQGTTVTVSS	CAGGTTCAGCTATACCAGGGGGGCGCAGGACTGTCGAAGCTTTCGGAGACCCAGTCCCTCGTCTGCGCTGTCTATGGT------------GGGTCCTCTAGTTTTTGCTTCTGGAGCTGGATCCGCCGGCCCCCAGGGAAGGGGCTGGAGTTGACTGGGACAATC---------GCTCCTAGTGGAAGTGCCAACTTGAAAACGTGCCTCAATAGTCGAGTCGCCATATCAGAGGACACGTCCAAGAGCCAGTTTGCCCTGAAACTGAGGTCTATGACCGCCGCGGACACGTCTGTGTACTACTGTGCGAGCGGGAGTTGCTACGACTACCACAATTTGGACGTCTGGGGCCAAGGGACCACGGTCACCGTCTCCTCA
302	S302|IGHV1-2*02|IGHD6-25*01|IGHJ4*02|50	Error: alignment failed
301	S301|IGHV3-53*03|IGHD3-22*01|IGHJ6*01|50	V3-53*03,J6 inter-subtype recombinant	J6,V3-53*03 recombinant	0.474213528	1	0	0	299(295-303)	GAGGTGAAGCTGGTGGAGTCGGGAGGAGGCTTGATCCAGCCTGGGGGGTCCCTGAGACTCGCCCTTGCAGCCTCTGGGTTTACCGTCAGCAGAAACTACCGGCGCTGGGTCCGCCGGTCTCCAGGGAAGGGACTGAAATGGGCCTCAGTTATTGACGGCGGTGGAAGCACGTACTGTGCAGACTCTATGCAGGGCCGATTGACCAGCTCCAGAGACAATTCCAAGAACACGCTCCATCTTCAAATGAACAGTCCCAGAAACGAGGACACGGCCGTGTATTATTGTGCTAGGGATTCTTACTACTACTACGGTGTGGACGTTTGGGGACACGGGACCCCGGTCACCGTCTCCTCA	GAGGTGAAGCTGGTGGAGTCGGGAGGAGGCTTGATCCAGCCTGGGGGGTCCCTGAGACTCGCCCTTGCAGCC	EVKLVESGGGLIQPGGSLRLALAA	TCTGGGTTTACCGTCAGCAGAAACTACCGG	SGFTVSRNYR	CGCTGGGTCCGCCGGTCTCCAGGGAAGGGACTGAAATGGGCCTCAGTT	RWVRRSPGKGLKWASV	ATTGACGGCGGTGGAAGCACG	IDGGGST	TACTGTGCAGACTCTATGCAGGGCCGATTGACCAGCTCCAGAGACAATTCCAAGAACACGCTCCATCTTCAAATGAACAGTCCCAGAAACGAGGACACGGCCGTGTATTATTGT	YCADSMQGRLTSSRDNSKNTLHLQMNSPRNEDTAVYYC	GCTAGGGCGTCTCACTATGATAGTCGAAGTTATCACTACGAT	ARASHYDSRSYHYD	TGTGCTAGGGCGTCTCACTATGATAGTCGAAGTTATCACTACGATTCTTACTACTACTACGGTGTGGACGTTTGG	CARASHYDSRSYHYDSYYYYGVDVW	D3_22	CacTATGATAGTCGAAGTTATCACTAC	?YDSRSYHY	51.405572	D2_2	TacGATTCTTACTACTACTAC	?DSYYYY	42.405572	TCTTACTACTACTACGGTGTGGACGTTTGGGGACACGGGACCCCGGTCACCGTCTCCTCA	SYYYYGVDVWGHGTPVTVSS	GAGGTGAAGCTGGTGGAGTCGGGAGGAGGCTTGATCCAGCCTGGGGGGTCCCTGAGACTCGCCCTTGCAGCCTCTGGGTTTACCGTCAGCAGAAACTACCGG------------CGCTGGGTCCGCCGGTCTCCAGGGAAGGGACTGAAATGGGCCTCAGTTATT---------GACGGCGGTGGAAGCACGTACTGTGCAGACTCTATGCAGGGCCGATTGACCAGCTCCAGAGACAATTCCAAGAACACGCTCCATCTTCAAATGAACAGTCCCAGAAACGAGGACACGGCCGTGTATTATTGTGCTAGGGCGTCTCACTATGATAGTCGAAGTTATCACTACGATTCTTACTACTACTACGGTGTGGACGTTTGGGGACACGGGACCCCGGTCACC…
300	S300|IGHV3-49*04|IGHD2-15*01|IGHJ3*01|50	V3-49*01,J3 inter-subtype recombinant	J3,V3-49*01 recombinant	0.4143546067	1	0	0	303(287-319)	GAAGTGCAGCTGGTGGAGTCTGGGGGAGACTTGGTGCAGCCAGGCCGGTCCCTGAGACCCCTCTGTTCAGCCTCTGGATTCACCTTTGGTGATTATGCTTTGAACTGGGTCCGCCAGGCTCCAGGGAAGGGGCTGGAGTGGTTACATTTCATGAGAGGCAAAGACTACGGTGTGACAACAGAAAACGTCACGGCTGTGAAAGGCAGGTTCGCCCTCTCAAGAGATGGTTTCAAAAGCCTCGCCTGTCTGAAAATGAGCAGCCTGCAAAACGAGGACACAGTCGTGTTTTGCTATACTCGATCAAATGTCAGTGGTGTTCGCTGCTACTTTTGGGGCCAAGGGACAATGGTCACCGTCTCCTCA	GAAGTGCAGCTGGTGGAGTCTGGGGGAGACTTGGTGCAGCCAGGCCGGTCCCTGAGACCCCTCTGTTCAGCC	EVQLVESGGDLVQPGRSLRPLCSA	TCTGGATTCACCTTTGGTGATTATGCT	SGFTFGDYA	TTGAACTGGGTCCGCCAGGCTCCAGGGAAGGGGCTGGAGTGGTTACATTTC	LNWVRQAPGKGLEWLHF	ATGAGAGGCAAAGACTACGGTGTGACAACA	MRGKDYGVTT	GAAAACGTCACGGCTGTGAAAGGCAGGTTCGCCCTCTCAAGAGATGGTTTCAAAAGCCTCGCCTGTCTGAAAATGAGCAGCCTGCAAAACGAGGACACAGTCGTGTTTTGCTAT	ENVTAVKGRFALSRDGFKSLACLKMSSLQNEDTVVFCY	ACTCGATCA	TRS	TGCTATACTCGATCAAATGTCAGTGGTGTTCGCTGCTACTTTGAAGTCTGG	CYTRSNVSGVRCYFEVW	D2_15	-A-ATGTCAGTGGTGTTCGCTGCTAC	?MSVVFAA?	36.405572	D6_6	--TGCTATACTCga	?AIL?	36.811144	AATGTCAGTGGTGTTCGCTGCTACTTTGAAGTCTGGGGCCAAGGGACAATGGTCACCGTCTCCTCA	NVSGVRCYFEVWGQGTMVTVSS	GAAGTGCAGCTGGTGGAGTCTGGGGGAGACTTGGTGCAGCCAGGCCGGTCCCTGAGACCCCTCTGTTCAGCCTCTGGATTCACCTTTGGTGAT------------TATGCTTTGAACTGGGTCCGCCAGGCTCCAGGGAAGGGGCTGGAGTGGTTACATTTCATGAGAGGCAAAGACTACGGTGTGACAACAGAAAACGTCACGGCTGTGAAAGGCAGGTTCGCCCTCTCAAGAGATGGTTTCAAAAGCCTCGCCTGTCTGAAAATGAGCAGCCTGCAAAACGAGGACACAGTCGTGTTTTGCTATACTCGATCAAATGTCAGTGGTGTTCGCTGCTACTTTGAAGTCTGGGGCCAAGGGACAATGGTCACCGTCTCCTCA
303	S303|IGHV3-23*01|IGHD1-26*01|IGHJ4*01|50	V3-23,J4*03 inter-subtype recombinant	J4*03,V3-23 recombinant	0.0826629714	1	0	0	307(305-309)	GAGGTACAGTTACTGGAGTCTGGGGAAGGCTTTGTACAGCCTGGGGGGTCCCTGAGAGTCTCCTGTGCAGCCTCTGGATTCACCCCTAACACGTGTGCCACGAGCTGGGTCCGCCAGCCTCCAGAGAAGGGGCTGGACTGCGACTCAGTTATTAGTGATAGTGGCGGTAACACAAATTACGATGACTCTGTGAAGGGCCGTTTCAGCACCTCCAGAGACAGTTCCAAGGACACGTTGTACCTGAAATTGAACTGCCTGAGCGCCGAGGACACGGCCCCATATTCCTGTGGGGAAGAGAGACGGTGCTTTGACTATTGGGGCCACGGAACCCGGATCACCGTCTCCTCA	GAGGTACAGTTACTGGAGTCTGGGGAAGGCTTTGTACAGCCTGGGGGGTCCCTGAGAGTCTCCTGTGCAGCC	EVQLLESGEGFVQPGGSLRVSCAA	TCTGGATTCACCCCTAACACGTGTGCC	SGFTPNTCA	ACGAGCTGGGTCCGCCAGCCTCCAGAGAAGGGGCTGGACTGCGACTCAGTT	TSWVRQPPEKGLDCDSV	ATTAGTGATAGTGGCGGTAACACA	ISDSGGNT	AATTACGATGACTCTGTGAAGGGCCGTTTCAGCACCTCCAGAGACAGTTCCAAGGACACGTTGTACCTGAAATTGAACTGCCTGAGCGCCGAGGACACGGCCCCATATTCCTGT	NYDDSVKGRFSTSRDSSKDTLYLKLNCLSAEDTAPYSC	GGGGAAGAG	GEE	TGTGGGGAAGAGAGACGGTGCTTTGACTATTGG	CGEERRCFDYW	D3_3	TgcTTTGACTATTGG	?FDYW	32.405572	D2_21	CggTGCTtt	?C?	27.811144	AGACGGTGCTTTGACTATTGGGGCCACGGAACCCGGATCACCGTCTCCTCA	RRCFDYWGHGTRITVSS	GAGGTACAGTTACTGGAGTCTGGGGAAGGCTTTGTACAGCCTGGGGGGTCCCTGAGAGTCTCCTGTGCAGCCTCTGGATTCACC------------CCTAACACGTGTGCCACGAGCTGGGTCCGCCAGCCTCCAGAGAAGGGGCTGGACTGCGACTCAGTTATT------AGTGATAGTGGCGGTAACACAAATTACGATGACTCTGTGAAGGGCCGTTTCAGCACCTCCAGAGACAGTTCCAAGGACACGTTGTACCTGAAATTGAACTGCCTGAGCGCCGAGGACACGGCCCCATATTCCTGTGGGGAAGAGAGACGGTGCTTT---------GACTATTGGGGCCACGGAACCCGGATCACCGTCTCCTCA
304	S304|IGHV1-18*01|IGHD3-10*01|IGHJ4*03|50	V1-18,J4*03 inter-subtype recombinant	J4*03,V1-18 recombinant	0.3831850616	1	0	0	314(311-317)	CAGCTTCAGCTGGTGACGTCTGGAGGTGAGGTGAGGAAGTCTGGGGCCTCACTGAAGGTCTCCTGCAAGGCTTACAGTGACACCTTTTTCAGCTATGGTATCAATTGGGTGCGCCAGTCCCCTGGACAGGGACTTGACTGGATGGGATGCGTTAGCGCATGCAATGGTCACACAAACTATGCACAGAGACTCCAGGTCAGAGTCGCCAGGACCACAGACACATCCACGAGCGCGGCCTACATGGAGCTGAGGAGCCTGAGATCCGACGGGACGACCGTGTATCAGTGTGCGAGAGATTGCCCTTTGCTATGGTGCTTTGACTACTGGGGCCACGGGACCCTGGTCACCTTGTCTTCA	CAGCTTCAGCTGGTGACGTCTGGAGGTGAGGTGAGGAAGTCTGGGGCCTCACTGAAGGTCTCCTGCAAGGCT	QLQLVTSGGEVRKSGASLKVSCKA	TACAGTGACACCTTTTTCAGCTATGGT	YSDTFFSYG	ATCAATTGGGTGCGCCAGTCCCCTGGACAGGGACTTGACTGGATGGGATGC	INWVRQSPGQGLDWMGC	GTTAGCGCATGCAATGGTCACACA	VSACNGHT	AACTATGCACAGAGACTCCAGGTCAGAGTCGCCAGGACCACAGACACATCCACGAGCGCGGCCTACATGGAGCTGAGGAGCCTGAGATCCGACGGGACGACCGTGTATCAGTGT	NYAQRLQVRVARTTDTSTSAAYMELRSLRSDGTTVYQC	GCGAGAGAT	ARD	TGTGCGAGAGATTGCCCTTTGCTATGGTGCGGGGAGTTGTTACTCTTTGACTACTGG	CARDCPLLWCGELLLFDYW	D3_10	ccTTTGCTATGGTGCGGGGAGTTGTTA	?LLWCGELL	51.405572	D6_19	tGcCCTTTGCTATGG--	?PLLW?	31.811144	TGCCCTTTGCTATGGTGCGGGGAGTTGTTACTCTTTGACTACTGGGGCCACGGGACCCTGGTCACCTTGTCTTCA	CPLLWCGELLLFDYWGHGTLVTLSS	CAGCTTCAGCTGGTGACGTCTGGAGGTGAGGTGAGGAAGTCTGGGGCCTCACTGAAGGTCTCCTGCAAGGCTTACAGTGACACCTTTTTCAGCTATGGT------------ATCAATTGGGTGCGCCAGTCCCCTGGACAGGGACTTGACTGGATGGGATGCGTT------AGCGCATGCAATGGTCACACAAACTATGCACAGAGACTCCAGGTCAGAGTCGCCAGGACCACAGACACATCCACGAGCGCGGCCTACATGGAGCTGAGGAGCCTGAGATCCGACGGGACGACCGTGTATCAGTGTGCGAGAGATTGCCCTTTGCTATGGTGCGGGGAGTTGTTACTCTTTGACTACTGGGGCCACGGGACCCTGGTCACCTTGTCTTCA
307	S307|IGHV1-3*01|IGHD1-1*01|IGHJ6*01|50	Error: alignment failed
305	S305|IGHV4-4*07|IGHD1-20*01|IGHJ1*01|50	V4-61*03,J? inter-subtype recombinant	J?,V4-61*03 recombinant	0.0848283709	1	0	0	310(303-317)	CAGGTGCAGGTGCAAGAGTCGGGCCCGGGACTGATCAAGCCTTCGGAGGCCCTGTCCCTCCCCTGCCCTGTCTCTGGTGCCTCCATCAATAGTTACTTCTGGAGCTGGATCCGGCAGACCGCCGGAAAGGGACTGGCGTGGATTGGTCGTGTCAATCCCAGAGGGGTCACCACCTACAACCCCTCCATCAAGAGTCAAGTCACCATCTCAGTACACACGTCTATGAATCAGTTCTGCCTGAAGTTGGATTCTCTGACCGCCGCGGTCACGGCAGTGAATGACTGTGCCAGAGACCGTTATAACTGGACCGCTGAAGACTTCTGGGGCCAGGAATCCCTGGTCACCGTCTTCTCA	CAGGTGCAGGTGCAAGAGTCGGGCCCGGGACTGATCAAGCCTTCGGAGGCCCTGTCCCTCCCCTGCCCTGTC	QVQVQESGPGLIKPSEALSLPCPV	TCTGGTGCCTCCATCAATAGTTACTTC	SGASINSYF	TGGAGCTGGATCCGGCAGACCGCCGGAAAGGGACTGGCGTGGATTGGTCGT	WSWIRQTAGKGLAWIGR	GTCAATCCCAGAGGGGTCACC	VNPRGVT	ACCTACAACCCCTCCATCAAGAGTCAAGTCACCATCTCAGTACACACGTCTATGAATCAGTTCTGCCTGAAGTTGGATTCTCTGACCGCCGCGGTCACGGCAGTGAATGACTGT	TYNPSIKSQVTISVHTSMNQFCLKLDSLTAAVTAVNDC	GCCAGAGAC	ARD	TGTGCCAGAGACCGTTATAACTGGACCGACGCTGAAGACTTC	CARDRYNWTDAEDF	D1_20	cGtTATAACTGGACCGAC	?YNWTD	45.405572	D3_10	cgTTATAAC	?YN	25.405572	CGTTATAACTGGACCGACGCTGAAGACTTCCAGATGTGGGGCCAGGAATCCCTGGTCACCGTCTTCTCA	RYNWTDAEDFQMWGQESLVTVFS	CAGGTGCAGGTGCAAGAGTCGGGCCCGGGACTGATCAAGCCTTCGGAGGCCCTGTCCCTCCCCTGCCCTGTCTCTGGT------------GCCTCCATCAATAGTTACTTCTGGAGCTGGATCCGGCAGACCGCCGGAAAGGGACTGGCGTGGATTGGTCGTGTC---------AATCCCAGAGGGGTCACCACCTACAACCCCTCCATCAAGAGTCAAGTCACCATCTCAGTACACACGTCTATGAATCAGTTCTGCCTGAAGTTGGATTCTCTGACCGCCGCGGTCACGGCAGTGAATGACTGTGCCAGAGACCGTTATAACTGGACCGACGCTGAAGACTTCCAGATGTGGGGCCAGGAATCCCTGGTCACCGTCTTCTCA
308	S308|IGHV1-46*01|IGHD6-19*01|IGHJ6*02|50	V1-46,J6 inter-subtype recombinant	J6,V1-46 recombinant	0.3905696963	1	0	0	307(306-308)	CAGGTGCAGCTGGTGCTGTCCGGGGCTGAAGTGAAGGAGCCCAGGGCCTCAGTGAAGGCTTCCTGCAGGTCCTTGGGATACTCCTTCACCAGATGCTATGTGAACTGGGCGCGGCAGGCCCCTGGACAAGGGCTTGAGTGGATGGGAAACATCTATCCGAGTAGCGACAGAACAAGCTTCGCACAGAAGTTGCAGGTCAGAGTCACCTTGACCAGGGACACGTCCACGGGAACAGTCTATACAGAGTTGAGCAGCCTGAGAACTGAAGACACGGCCGTGTTCTACTATGCGAGAGACGGGGGTTTCTACTACGGTGTGGACGTCAGGGGCCAGGGGACCACGGTCACCGTCTCCTCA	CAGGTGCAGCTGGTGCTGTCCGGGGCTGAAGTGAAGGAGCCCAGGGCCTCAGTGAAGGCTTCCTGCAGGTCC	QVQLVLSGAEVKEPRASVKASCRS	TTGGGATACTCCTTCACCAGATGCTAT	LGYSFTRCY	GTGAACTGGGCGCGGCAGGCCCCTGGACAAGGGCTTGAGTGGATGGGAAAC	VNWARQAPGQGLEWMGN	ATCTATCCGAGTAGCGACAGAACA	IYPSSDRT	AGCTTCGCACAGAAGTTGCAGGTCAGAGTCACCTTGACCAGGGACACGTCCACGGGAACAGTCTATACAGAGTTGAGCAGCCTGAGAACTGAAGACACGGCCGTGTTCTACTAT	SFAQKLQVRVTLTRDTSTGTVYTELSSLRTEDTAVFYY	GCGAGAGAC	ARD			0	0	0	0	0	0	0	0	GGGGGTATAGAAGTGGCTGGTGTCGACAACTTCTACTACGGTGTGGACGTCAGGGGCCAGGGGACCACGGTCACCGTCTCCTCA	GGIEVAGVDNFYYGVDVRGQGTTVTVSS	CAGGTGCAGCTGGTGCTGTCCGGGGCTGAAGTGAAGGAGCCCAGGGCCTCAGTGAAGGCTTCCTGCAGGTCCTTGGGATAC------------TCCTTCACCAGATGCTATGTGAACTGGGCGCGGCAGGCCCCTGGACAAGGGCTTGAGTGGATGGGAAACATCTATCCGAGTAGCGAC------AGAACAAGCTTCGCACAGAAGTTGCAGGTCAGAGTCACCTTGACCAGGGACACGTCCACGGGAACAGTCTATACAGAGTTGAGCAGCCTGAGAACTGAAGACACGGCCGTGTTCTACTATGCGAGAGACGGGGGTATAGAAGTGGCTGGTGTCGACAACTTCTACTACGGTGTGGACGTCAGGGGCCAGGGGACCACGGTCACCGTCTCCTCA
310	S310|IGHV1-8*01|IGHD6-6*01|IGHJ4*02|50	Error: alignment failed
306	S306|IGHV3-49*03|IGHD6-19*01|IGHJ2*01|50	V3-49,J2*01 inter-subtype recombinant	J2*01,V3-49 recombinant	0.4086830676	1	0	0	311(282-340)	GAGAAGCAGATGGTGGAGTCTGGGGGAGACTTAGTAAAGCCAGGGAGGTCCCTGGGACTCTCCTGGACAGTTTCTGGATTTACCTTTGGTAATCGTGCCATGAGGTGGTCCCGCCAGGCTCCAGGGAAGGGGCTGGAGTGGCTAGGTCTCATTAGAAGCAACGCTTATGGTGTGACAACAGAACACGCCGCGTCTGTGAAAGGCGGACTCACCATTTTAAGGTATAATTCGACAAACGTTGCCTGCCTGCAAATGAAGAGCCTGGAAAACGAGGACACAGGCGTTTTTTACTATACTACTTCTGGAGATTCGATCTCTGGGGCCGTGGAACCCTGGTCACTGTCTCCTCA	GAGAAGCAGATGGTGGAGTCTGGGGGAGACTTAGTAAAGCCAGGGAGGTCCCTGGGACTCTCCTGGACAGTT	EKQMVESGGDLVKPGRSLGLSWTV	TCTGGATTTACCTTTGGTAATCGTGCC	SGFTFGNRA	ATGAGGTGGTCCCGCCAGGCTCCAGGGAAGGGGCTGGAGTGGCTAGGTCTC	MRWSRQAPGKGLEWLGL	ATTAGAAGCAACGCTTATGGTGTGACAACA	IRSNAYGVTT	GAACACGCCGCGTCTGTGAAAGGCGGACTCACCATTTTAAGGTATAATTCGACAAACGTTGCCTGCCTGCAAATGAAGAGCCTGGAAAACGAGGACACAGGCGTTTTTTAC	EHAASVKGGLTILRYNSTNVACLQMKSLENEDTGVFY			TGCCTGCAAATGAAGAGCCTGGAAAACGAGGACACAGGCGTTTTTTACTANTACTACAGGGCATAGCAGTGGCTGGGGGTCTCTGTCTGCGCTCGCTTCTGGAGATTCGATCTCTGG	CLQMKSLENEDTGVFY?YYRAXQWLGVSVCARFWRFDLW	D6_19	aGgGCATAGCAGTGGCTGGGGGtc	?AXQWLG?	34.811144	D2_2	taCTANTACTAC	??YY	28.405572	TANTACTACAGGGCATAGCAGTGGCTGGGGGTCTCTGTCTGCGCTCGCTTCTGGAGATTCGATCTCTGGGGCCGTGGAACCCTGGTCACTGTCTCCTCA	?YYRAXQWLGVSVCARFWRFDLWGRGTLVTVSS	GAGAAGCAGATGGTGGAGTCTGGGGGAGACTTAGTAAAGCCAGGGAGGTCCCTGGGACTCTCCTGGACAGTTTCTGGATTTACCTTTGGTAATCGT------------GCCATGAGGTGGTCCCGCCAGGCTCCAGGGAAGGGGCTGGAGTGGCTAGGTCTCATTAGAAGCAACGCTTATGGTGTGACAACAGAACACGCCGCGTCTGTGAAAGGCGGACTCACCATTTTAAGGTATAATTCGACAAACGTTGCCTGCCTGCAAATGAAGAGCCTGGAAAACGAGGACACAGGCGTTTTTTAC------------TANTACTACAGGGCATAGCAGTGGCTGGGGGTCTCTGTCTGCGCTCGCTTCTGGAGATTCGATCTCTGGGGCCGTGGAACCCTG…
309	S309|IGHV1-46*01|IGHD3-3*02|IGHJ6*04|50	V1-46,J6*03 inter-subtype recombinant	J6*03,V1-46 recombinant	0.3267618068	1	0	0	310(303-317)	CAGGTGCGGTTGGTGCATTCTGGGACTGAGGTGAAGGAGACTGGGGCCTCAGTGAAAGCTTCCTGCAAGGCATCTGGATACACCTTGACCAGTGACTCCATCCACTGGGTGCGACAGGCCCCTGGACAAGGGCTTGAGTGGAAGGGGATAGCCAACCCTAGTGGTGGAAGCACAAGTTACGCACGGAAGTTTCAGGGCAGAGACACCACGACGAGGGACACGTCCACCAGAACAGTTCACAGGGAACTGAGCAGACTGAAGTGTGAGGACACGGCCGTCTATTACCGTGCGCAGAACTATCGCTACTCCTACGATATTGACGTCTGGGACAAAGGGACCACGGTCACCGTCTCCTCA	CAGGTGCGGTTGGTGCATTCTGGGACTGAGGTGAAGGAGACTGGGGCCTCAGTGAAAGCTTCCTGCAAGGCA	QVRLVHSGTEVKETGASVKASCKA	TCTGGATACACCTTGACCAGTGACTCC	SGYTLTSDS	ATCCACTGGGTGCGACAGGCCCCTGGACAAGGGCTTGAGTGGAAGGGG	IHWVRQAPGQGLEWKG	ATAGCCAACCCTAGTGGTGGAAGCACA	IANPSGGST	AGTTACGCACGGAAGTTTCAGGGCAGAGACACCACGACGAGGGACACGTCCACCAGAACAGTTCACAGGGAACTGAGCAGACTGAAGTGTGAGGACACGGCCGTCTATTACCGT	SYARKFQGRDTTTRDTSTRTVHRELSRLKCEDTAVYYR	GCGCAGAAC	AQN	TGTGAGGACACGGCCGTCTATTACCGTGCGCAGAACCGCATTTTTGGAGTGGTTATTATGACTTAT	CEDTAVYYRAQNRIFGVVIMTY	D3_3	cGcATTTTTGGAGTGGTTATTATG--	?IFGVVIM?	48.811144	D4_23	gTcTATTACCGTGCGCAg	?YYRA?	32.34262	CGCATTTTTGGAGTGGTTATTATGACTTATCGCTACTCCTACGATATTGACGTCTGGGACAAAGGGACCACGGTCACCGTCTCCTCA	RIFGVVIMTYRYSYDIDVWDKGTTVTVSS	CAGGTGCGGTTGGTGCATTCTGGGACTGAGGTGAAGGAGACTGGGGCCTCAGTGAAAGCTTCCTGCAAGGCATCTGGATACACCTTGACCAGTGAC------------TCCATCCACTGGGTGCGACAGGCCCCTGGACAAGGGCTTGAGTGGAAGGGG------ATAGCCAACCCTAGTGGTGGAAGCACAAGTTACGCACGGAAGTTTCAGGGCAGAGACACCACGACGAGGGACACGTCCACCAGAACAGTTCACAGGGAACTGAGCAGACTGAAGTGTGAGGACACGGCCGTCTATTACCGTGCGCAGAACCGCATTTTTGGAGTGGTTATTATGACTTATCGCTACTCCTACGATATTGACGTCTGGGACAAAGGGACCACGGTCACCGTCTCC…
311	S311|IGHV7-4-1*01|IGHD1-20*01|IGHJ1*01|50	V7-4-1*01,J1*01 inter-subtype recombinant	J1*01,V7-4-1*01 recombinant	0.9501649645	1	0	0	309(308-310)	CAGGTGCAGGTGTCACAATCTGGGCCTGAGTGGAGGAAGGCTCGGGACTCAGTGAAGGTTCCCTGCAAGACGTCTGGATACGCCTTCGCTTGCTATGCTATGAATTGGGTGCGACGGGCCCCGGGACAAGGGCTTGAGTGGATGGGGCGGATCGGAACCAACAATGGGAATCCACCATATGCCAAGGGCCTCACAGGACAGTTTGACTTCTCCTTGGACACCTCTGTCAGATCGGCATGTCTGCAGATGTGCAGCCTAAAGACTCAGGACACAGCCCCGTATGATTGTGACTGGCAGTACTTTCAATACTGGGGCCAGGACACCCTCGTCAACGTCTCCTCA	CAGGTGCAGGTGTCACAATCTGGGCCTGAGTGGAGGAAGGCTCGGGACTCAGTGAAGGTTCCCTGCAAGACG	QVQVSQSGPEWRKARDSVKVPCKT	TCTGGATACGCCTTCGCTTGCTATGCT	SGYAFACYA	ATGAATTGGGTGCGACGGGCCCCGGGACAAGGGCTTGAGTGGATGGGGCGG	MNWVRRAPGQGLEWMGR	ATCGGAACCAACAATGGGAATCCA	IGTNNGNP	CCATATGCCAAGGGCCTCACAGGACAGTTTGACTTCTCCTTGGACACCTCTGTCAGATCGGCATGTCTGCAGATGTGCAGCCTAAAGACTCAGGACACAGCCCCGTATGATTGT	PYAKGLTGQFDFSLDTSVRSACLQMCSLKTQDTAPYDC	GACTGGCAG	DWQ	TGTGACTGGCAGTACTTTCAATACTGGGGCCAGGACACCCTC	CDWQYFQYWGQDTL	D1_7	TgtGACTGGCAGTAC	?DWQY	31.405572	D2_2	-T-GTGACTGGCAGTACTTT	?VTGST?	28.405572	TACTTTCAATACTGGGGCCAGGACACCCTCGTCAACGTCTCCTCA	YFQYWGQDTLVNVSS	CAGGTGCAGGTGTCACAATCTGGGCCTGAGTGGAGGAAGGCTCGGGACTCAGTGAAGGTTCCCTGCAAGACGTCTGGATACGCCTTCGCT------------TGCTATGCTATGAATTGGGTGCGACGGGCCCCGGGACAAGGGCTTGAGTGGATGGGGCGGATC------GGAACCAACAATGGGAATCCACCATATGCCAAGGGCCTCACAGGACAGTTTGACTTCTCCTTGGACACCTCTGTCAGATCGGCATGTCTGCAGATGTGCAGCCTAAAGACTCAGGACACAGCCCCGTATGATTGTGACTGGCAGTACTTT---------------CAATACTGGGGCCAGGACACCCTCGTCAACGTCTCCTCA
312	S312|IGHV4-38-2*02|IGHD6-13*01|IGHJ2*01|50	V4-38-2,J2*01 inter-subtype recombinant	J2*01,V4-38-2 recombinant	0.4234227319	1	0	0	314(311-317)	CAGGTGCAGCTCCAGGAGTCGGGCCCAGGGCTGGTGAGGCCCTCGGAGACCCTGTCCCTCACTTGCAGTGTCTCTGATTGCACCCTCGTCAGTGGTTACTACTGGGGCTGGATCCGACAGTCCCCAGGGAAGGGGCTGGAGTGGATTGGGCGTGTCTCACATGGTTGGAGAATCAACTACAATCCGTCCCTCAAGAGTCGAGTCACCATATCAGAAGCCACGCCAATGAACCAACTCTCCCTTAAGGTGAGCTCTGTGACCGTCGCAGAAACGACCGTATATTATTTTCCGAGAGCGTCCTGCCAGGAAATGCCCTTCGATCTCTGGGGCCGTGGAACCCTGGTCACTGTCTCCCTA	CAGGTGCAGCTCCAGGAGTCGGGCCCAGGGCTGGTGAGGCCCTCGGAGACCCTGTCCCTCACTTGCAGTGTC	QVQLQESGPGLVRPSETLSLTCSV	TCTGATTGCACCCTCGTCAGTGGTTACTAC	SDCTLVSGYY	TGGGGCTGGATCCGACAGTCCCCAGGGAAGGGGCTGGAGTGGATTGGGCGT	WGWIRQSPGKGLEWIGR	GTCTCACATGGTTGGAGAATC	VSHGWRI	AACTACAATCCGTCCCTCAAGAGTCGAGTCACCATATCAGAAGCCACGCCAATGAACCAACTCTCCCTTAAGGTGAGCTCTGTGACCGTCGCAGAAACGACCGTATATTATTTT	NYNPSLKSRVTISEATPMNQLSLKVSSVTVAETTVYYF	CCGAGAGCG	PRA			0	0	0	0	0	0	0	0	TCCTGCCAGGAAATGGACCCCCCCTTCGATCTCTGGGGCCGTGGAACCCTGGTCACTGTCTCCCTA	SCQEMDPPFDLWGRGTLVTVSL	CAGGTGCAGCTCCAGGAGTCGGGCCCAGGGCTGGTGAGGCCCTCGGAGACCCTGTCCCTCACTTGCAGTGTCTCTGATTGCACCCTCGTCAGT---------GGTTACTACTGGGGCTGGATCCGACAGTCCCCAGGGAAGGGGCTGGAGTGGATTGGGCGTGTC---------TCACATGGTTGGAGAATCAACTACAATCCGTCCCTCAAGAGTCGAGTCACCATATCAGAAGCCACGCCAATGAACCAACTCTCCCTTAAGGTGAGCTCTGTGACCGTCGCAGAAACGACCGTATATTATTTTCCGAGAGCGTCCTGCCAGGAAATGGACCCCCCCTTCGATCTCTGGGGCCGTGGAACCCTGGTCACTGTCTCCCTA
315	S315|IGHV1-69D*01|IGHD1-7*01|IGHJ6*03|50	Error: alignment failed
313	S313|IGHV3-53*04|IGHD4-4*01|IGHJ4*01|50	V3-53*04,J4*02 inter-subtype recombinant	J4*02,V3-53*04 recombinant	0.2680962237	1	0	0	291(273-309)	GAGGTGCACCGGGTGGAGTCTGGAGGAGGCTTGGTCCAGCCCGGGGGGTCCCTGAGACTCTCCTGTGCAGCCTCTGAGTTCACCGTCGGGAGAAACTTTCTGGACTGGGTCCGCCAGACTACAGGAAAGGGACTGGAGTGGGTCTCACTTATTTGTAGCGCTTGCAGCACATATTACCCAGACTCCGTGAGGGGCCGATTCAGCATCTCCCGACACAGTTCGAAGAACACCCTATTTCTTCCGATGGACGGCCTGAGAGCTGAGGACACAGCCGTAGATTGCTGTGCGACTGGCCACATTGAAGTGATCTACTGGGGCCACGGAACCCTGGTCTCAGTCTCGGCA	GAGGTGCACCGGGTGGAGTCTGGAGGAGGCTTGGTCCAGCCCGGGGGGTCCCTGAGACTCTCCTGTGCAGCC	EVHRVESGGGLVQPGGSLRLSCAA	TCTGAGTTCACCGTCGGGAGAAACTTT	SEFTVGRNF	CTGGACTGGGTCCGCCAGACTACAGGAAAGGGACTGGAGTGGGTCTCACTT	LDWVRQTTGKGLEWVSL	ATTTGTAGCGCTTGCAGCACA	ICSACST	TATTACCCAGACTCCGTGAGGGGCCGATTCAGCATCTCCCGACACAGTTCGAAGAACACCCTATTTCTTCCGATGGACGGCCTGAGAGCTGAGGACACAGCCGTAGATTGCTGT	YYPDSVRGRFSISRHSSKNTLFLPMDGLRAEDTAVDCC	GCGACTGGC	ATG	TGTGCGACTGGCCACATTGAAGTGATCTACTGG	CATGHIEVIYW	D2_21	GgcCACATTGAAGTGATC	?HIEVI	26.405572	D2_8	-CAC-ATTGAAGTGATCTACTgg	??LKXST?	30.811144	CACATTGAAGTGATCTACTGGGGCCACGGAACCCTGGTCTCAGTCTCGGCA	HIEVIYWGHGTLVSVSA	GAGGTGCACCGGGTGGAGTCTGGAGGAGGCTTGGTCCAGCCCGGGGGGTCCCTGAGACTCTCCTGTGCAGCCTCTGAGTTCACCGTCGGGAGAAAC------------TTTCTGGACTGGGTCCGCCAGACTACAGGAAAGGGACTGGAGTGGGTCTCACTTATT---------TGTAGCGCTTGCAGCACATATTACCCAGACTCCGTGAGGGGCCGATTCAGCATCTCCCGACACAGTTCGAAGAACACCCTATTTCTTCCGATGGACGGCCTGAGAGCTGAGGACACAGCCGTAGATTGCTGTGCGACTGGCCAC---------ATTGAAGTGATCTACTGGGGCCACGGAACCCTGGTCTCAGTCTCGGCA
314	S314|IGHV3-NL1*01|IGHD1-7*01|IGHJ3*01|50	V3-NL1*01,J3 inter-subtype recombinant	J3,V3-NL1*01 recombinant	0.4113988425	1	0	0	314(312-316)	CAGGTGCAGCTCGTGGAATCTGGGGGAGACGTGGTCCAGCCTGGGGGGTTCCTGAGACTCTCCTGTGCATCGTCTGGACTCACCTTCAATAACGATGGCATGCTCTGGGACTGCCAGGGGTCAGGCGAGAGGCTGGAGTGGGTCTCAGTTTTTCTTAGCGGTGACAGAAAGACATACTATGCAGACTCCATGAAGGGCCGTTTCATCTTCTCCAGAGACGATTCCAAGAACATACAGCTTCTGCAAGTGAGAAGCCTGGGAGCTGAGGACACGGCTGTGTACTACTGTGCGAAAGACAATTGGAACACTGCTGCTTTTGAGGTCTGGGGCCAAGGGACGATGGTCGCCGTCTCCTCA	CAGGTGCAGCTCGTGGAATCTGGGGGAGACGTGGTCCAGCCTGGGGGGTTCCTGAGACTCTCCTGTGCATCG	QVQLVESGGDVVQPGGFLRLSCAS	TCTGGACTCACCTTCAATAACGATGGCATGCTC	SGLTFNNDGML	TGGGACTGCCAGGGGTCAGGCGAGAGGCTGGAGTGGGTCTCA	WDCQGSGERLEWVS	GTTTTTCTTAGCGGTGACAGAAAGACA	VFLSGDRKT	TACTATGCAGACTCCATGAAGGGCCGTTTCATCTTCTCCAGAGACGATTCCAAGAACATACAGCTTCTGCAAGTGAGAAGCCTGGGAGCTGAGGACACGGCTGTGTACTACTGT	YYADSMKGRFIFSRDDSKNIQLLQVRSLGAEDTAVYYC	GCGAAAGAC	AKD	TGTGCGAAAGACCCTGACTTTAATTGGAACACTGCTGCTTTTGAGGTCTGG	CAKDPDFNWNTAAFEVW	D1_1	GacTTTAATTGGAAC	?FNWN	37.405572	D3_10	TggAACACt	?N?	28.34262	CCTGACTTTAATTGGAACACTGCTGCTTTTGAGGTCTGGGGCCAAGGGACGATGGTCGCCGTCTCCTCA	PDFNWNTAAFEVWGQGTMVAVSS	CAGGTGCAGCTCGTGGAATCTGGGGGAGACGTGGTCCAGCCTGGGGGGTTCCTGAGACTCTCCTGTGCATCGTCTGGACTCACCTTCAATAACGATGGCATGCTC------------TGGGACTGCCAGGGGTCAGGCGAGAGGCTGGAGTGGGTCTCA------GTTTTTCTTAGCGGTGACAGAAAGACATACTATGCAGACTCCATGAAGGGCCGTTTCATCTTCTCCAGAGACGATTCCAAGAACATACAGCTTCTGCAAGTGAGAAGCCTGGGAGCTGAGGACACGGCTGTGTACTACTGTGCGAAAGACCCTGACTTTAATTGGAACACTGCTGCTTTTGAGGTCTGGGGCCAAGGGACGATGGTCGCCGTCTCCTCA
318	S318|IGHV1-24*01|IGHD6-6*01|IGHJ2*01|50	Error: alignment failed
316	S316|IGHV3-49*05|IGHD5-5*01|IGHJ6*01|50	V3-49,J6 inter-subtype recombinant	J6,V3-49 recombinant	0.1827134932	1	0	0	303(298-308)	GAGGTGCAGGTGGTGGAGTCTGGGGGAGCCTTTGTGCAGGCAGGCCGGGCCCTGAGACTCTCCTGTACCGATTCTGGACTAACCTTTGGTGACTATCCTATGAGCTGGCTCCGCCAGGCTCCAGGGGAGGGACTGGAGTGGTCAGGTTTCATTTCAACTGAAGTCTATGGTGGGACGCCAGAATTCGCCGCGTCTGTGAAAGGCAGATTCACCATCTCAAGACATGATTCCAAAAGAATCGCCTATCGGCATGTGAACAGCCTGAAAGCCAACGACACAGCCGTGGATTGCTGTAGTAGATCTTACTACTACTACTTCGGTTTGGCCGTCTGGGGACACGGGACCACGGTCACCGTCTCCTCA	GAGGTGCAGGTGGTGGAGTCTGGGGGAGCCTTTGTGCAGGCAGGCCGGGCCCTGAGACTCTCCTGTACCGAT	EVQVVESGGAFVQAGRALRLSCTD	TCTGGACTAACCTTTGGTGACTATCCT	SGLTFGDYP	ATGAGCTGGCTCCGCCAGGCTCCAGGGGAGGGACTGGAGTGGTCAGGTTTC	MSWLRQAPGEGLEWSGF	ATTTCAACTGAAGTCTATGGTGGGACGCCA	ISTEVYGGTP	GAATTCGCCGCGTCTGTGAAAGGCAGATTCACCATCTCAAGACATGATTCCAAAAGAATCGCCTATCGGCATGTGAACAGCCTGAAAGCCAACGACACAGCCGTGGATTGCTGT	EFAASVKGRFTISRHDSKRIAYRHVNSLKANDTAVDCC	AGTAGAGGCGGGAGACAGCCATGGCTCGGGCTGTCT	SRGGRQPWLGLS	TGTAGTAGAGGCGGGAGACAGCCATGGCTCGGGCTGTCTTACTACTACTACTTCGGTTTGGCCGTCTGG	CSRGGRQPWLGLSYYYYFGLAVW	D3_22	cTgTCTTACTACTACTAC	?SYYYY	36.405572	D2_2	CtgTCTTACTACTACTAC	?SYYYY	40.405572	TACTACTACTACTTCGGTTTGGCCGTCTGGGGACACGGGACCACGGTCACCGTCTCCTCA	YYYYFGLAVWGHGTTVTVSS	GAGGTGCAGGTGGTGGAGTCTGGGGGAGCCTTTGTGCAGGCAGGCCGGGCCCTGAGACTCTCCTGTACCGATTCTGGACTAACCTTTGGTGAC------------TATCCTATGAGCTGGCTCCGCCAGGCTCCAGGGGAGGGACTGGAGTGGTCAGGTTTCATTTCAACTGAAGTCTATGGTGGGACGCCAGAATTCGCCGCGTCTGTGAAAGGCAGATTCACCATCTCAAGACATGATTCCAAAAGAATCGCCTATCGGCATGTGAACAGCCTGAAAGCCAACGACACAGCCGTGGATTGCTGTAGTAGAGGCGGGAGACAGCCATGGCTCGGGCTGTCTTACTACTACTACTTCGGTTTGGCCGTCTGGGGACACGGGACCACGGTCACCGTCTCC…
317	S317|IGHV4-59*03|IGHD5-5*01|IGHJ6*03|50	V4-59*03,J6 inter-subtype recombinant	J6,V4-59*03 recombinant	0.2959438075	1	0	0	292(279-305)	CAGGTGCAGCCACAGGAGGCGGGCCCAGGACTGATAAAGCCTACGGAGACCCCGTCCCTCTCCTACACTGTCTCTGGTGCCTCCATCAGTAGTTCTGCCTGGAACTGGATCCGGCAGCCCCCAGGTAAGGGACTGGAGACGATTGGGTATGTCACCTACACTGGGAGAACCACAAAGAACCCCTCCCTCACGAGTCGAGTCACCGTATCAGAAGACACGTCCAAGAGTCAATTCTCCCTGAAGATGACCTCTGTGACAGTTACGGACACGGCCCTGTATTACTGTGCGAGGTGCTACTACATGGGCGTCTGGGTCAAAGGGCCCAGGCTCACCGTCCCGTCA	CAGGTGCAGCCACAGGAGGCGGGCCCAGGACTGATAAAGCCTACGGAGACCCCGTCCCTCTCCTACACTGTC	QVQPQEAGPGLIKPTETPSLSYTV	TCTGGTGCCTCCATCAGTAGTTCTGCC	SGASISSSA	TGGAACTGGATCCGGCAGCCCCCAGGTAAGGGACTGGAGACGATTGGG	WNWIRQPPGKGLETIG	TATGTCACCTACACTGGGAGAACC	YVTYTGRT	ACAAAGAACCCCTCCCTCACGAGTCGAGTCACCGTATCAGAAGACACGTCCAAGAGTCAATTCTCCCTGAAGATGACCTCTGTGACAGTTACGGACACGGCCCTGTATTACTGT	TKNPSLTSRVTVSEDTSKSQFSLKMTSVTVTDTALYYC	GCGCTACCGGCCGCAGCGAGGTGC	ALPAAARC	TGTGCGCTACCGGCCGCAGCGAGGTGCTACTACATGGGCGTCTGGGTCAAAGGGCCC	CALPAAARCYYMGVWVKGP	D2_15	ccGGCCGCAGCGAGGTGCTAC	?AAARCY	36.405572	D6_25	gCgAGGTGCTAC	?RCY	32.405572	TACTACATGGGCGTCTGGGTCAAAGGGCCCAGGCTCACCGTCCCGTCA	YYMGVWVKGPRLTVPS	CAGGTGCAGCCACAGGAGGCGGGCCCAGGACTGATAAAGCCTACGGAGACCCCGTCCCTCTCCTACACTGTCTCTGGTGCCTCCATCAGTAGTTCT------------GCCTGGAACTGGATCCGGCAGCCCCCAGGTAAGGGACTGGAGACGATTGGG---------TATGTCACCTACACTGGGAGAACCACAAAGAACCCCTCCCTCACGAGTCGAGTCACCGTATCAGAAGACACGTCCAAGAGTCAATTCTCCCTGAAGATGACCTCTGTGACAGTTACGGACACGGCCCTGTATTACTGTGCGCTACCGGCCGCAGCGAGGTGCTACTAC------------ATGGGCGTCTGGGTCAAAGGGCCCAGGCTCACCGTCCCGTCA
321	S321|IGHV5-10-1*03|IGHD3-10*01|IGHJ5*01|50	Error: alignment failed
319	S319|IGHV3-NL1*01|IGHD6-25*01|IGHJ3*02|50	V3,J3 inter-subtype recombinant	J3,V3 recombinant	0.6045875359	1	0	0	307(302-312)	CAGGTGCAGCTGGTGGAGTCTGGGCGAGGCGTGGTCCAGCCTGGGGGGTCACTGAGACTCTCCTGTGTAACGTCTGGACTCACCATCCTTAGCTGTGGCACGCCCTGGGTCCACCAGGCCCCAGGCATGAGGCTGGAGTGGGTCTCAGTACTTTATAGCAGTGGTTCCAGACACTACTATACAGATTCGGTGAAGGGCCGATTCACCATGGCCAGAGACAACTCCAAGAACACACTGCATCTGCAGATGAACAGCCTGAGAGCGATGGACACGACCGTCTATTACAGTGCGAAAGGGGGCCATGGTTATGCTTTTGAGGTCTGGGGCCCTGGGACAGTTGTCACCGTCTCTTCA	CAGGTGCAGCTGGTGGAGTCTGGGCGAGGCGTGGTCCAGCCTGGGGGGTCACTGAGACTCTCCTGTGTAACG	QVQLVESGRGVVQPGGSLRLSCVT	TCTGGACTCACCATCCTTAGCTGTGGCACG	SGLTILSCGT	CCCTGGGTCCACCAGGCCCCAGGCATGAGGCTGGAGTGGGTCTCAGTA	PWVHQAPGMRLEWVSV	CTTTATAGCAGTGGTTCCAGACAC	LYSSGSRH	TACTATACAGATTCGGTGAAGGGCCGATTCACCATGGCCAGAGACAACTCCAAGAACACACTGCATCTGCAGATGAACAGCCTGAGAGCGATGGACACGACCGTCTATTACAGT	YYTDSVKGRFTMARDNSKNTLHLQMNSLRAMDTTVYYS	GCGAAA	AK			0	0	0	0	0	0	0	0	GGGGGCCATGGTTATGCTTTTGAGGTCTGGGGCCCTGGGACAGTTGTCACCGTCTCTTCA	GGHGYAFEVWGPGTVVTVSS	CAGGTGCAGCTGGTGGAGTCTGGGCGAGGCGTGGTCCAGCCTGGGGGGTCACTGAGACTCTCCTGTGTAACGTCTGGACTCACCATCCTTAGCTGTGGCACG------------CCCTGGGTCCACCAGGCCCCAGGCATGAGGCTGGAGTGGGTCTCAGTACTTTAT------AGCAGTGGTTCCAGACACTACTATACAGATTCGGTGAAGGGCCGATTCACCATGGCCAGAGACAACTCCAAGAACACACTGCATCTGCAGATGAACAGCCTGAGAGCGATGGACACGACCGTCTATTACAGTGCGAAA---GGGGGCCATGGTTATGCTTTTGAGGTCTGGGGCCCTGGGACAGTTGTCACCGTCTCTTCA
320	S320|IGHV2-5*05|IGHD6-13*01|IGHJ2*01|50	V2-5,J2*01 inter-subtype recombinant	J2*01,V2-5 recombinant	0.3901415539	1	0	0	315(311-319)	CACATAGTCCTGAAGGAGTCTGGTCCTCTGCTGGTGGAACACACACAGACCCTCACGCTGACCTGCACCTTCTCTGGGTTCTCACACAGCCCTGGTGGAGTGGGTGTGGGCTGGATACGTCAGACCCCAGGCATGACCCTGGTGTGGCTAGGACTCATTTTTTGGGATGATGATACGCCTTACGGCCCATCTCTAATGAGGAGACTCACCATCACCACGGACACCTCCAAAAATCAGGTGGTCCTTATAATGAACAAAATGATCCCTGTGGACATAGCCACACATAACTGTGGGGCCGACTGGTATTTCAATATCTGGGGCCGCGGCACCCTGGTCACTGTCTCCTCA	CACATAGTCCTGAAGGAGTCTGGTCCTCTGCTGGTGGAACACACACAGACCCTCACGCTGACCTGCACCTTC	HIVLKESGPLLVEHTQTLTLTCTF	TCTGGGTTCTCACACAGCCCTGGTGGAGTGGGTGTGGGC	SGFSHSPGGVGVG	TGGATACGTCAGACCCCAGGCATGACCCTGGTGTGGCTAGGACTC	WIRQTPGMTLVWLGL	ATTTTTTGGGATGATGATACG	IFWDDDT	CCTTACGGCCCATCTCTAATGAGGAGACTCACCATCACCACGGACACCTCCAAAAATCAGGTGGTCCTTATAATGAACAAAATGATCCCTGTGGACATAGCCACACATAACTGT	PYGPSLMRRLTITTDTSKNQVVLIMNKMIPVDIATHNC	GAAAATAGATTGGCGGAAGCTGGCTTAGGGGCCGAC	ENRLAEAGLGAD	TGTGAAAATAGATTGGCGGAAGCTGGCTTAGGGGCCGACTGGTATTTCAATATCTGG	CENRLAEAGLGADWYFNIW	D3_16	AatAGATTGGCGGAAGCTGGCTTA	?RLAEAGL	34.405572	D2_2	GacTGGTATTTCAATATC--	?WYFNI?	33.811144	TGGTATTTCAATATCTGGGGCCGCGGCACCCTGGTCACTGTCTCCTCA	WYFNIWGRGTLVTVSS	CACATAGTCCTGAAGGAGTCTGGTCCTCTGCTGGTGGAACACACACAGACCCTCACGCTGACCTGCACCTTCTCTGGGTTCTCACACAGCCCTGGTGGAGTGGGTGTGGGC------TGGATACGTCAGACCCCAGGCATGACCCTGGTGTGGCTAGGACTCATTTTTTGG---------GATGATGATACGCCTTACGGCCCATCTCTAATGAGGAGACTCACCATCACCACGGACACCTCCAAAAATCAGGTGGTCCTTATAATGAACAAAATGATCCCTGTGGACATAGCCACACATAACTGTGAAAATAGATTGGCGGAAGCTGGCTTAGGGGCCGACTGGTATTTC------------AATATCTGGGGCCGCGGCACCCTGGTCACTGTCTCC…
322	S322|IGHV3-30*11|IGHD7-27*01|IGHJ2*01|50	V3-30-3*02,J2*01 inter-subtype recombinant	J2*01,V3-30-3*02 recombinant	0.503854222	1	0	0	293(275-311)	CAGGGACAGCTGGCGGCGTCTGGGAGAGGCGTGGCCCAGCCTGGGAAGTCCCTGGGACTCTCGTCTGCAGCGTCCGGACTCACCTGCAGGAGTTATGCTCTGCACTGGGTCGGCCAGACTCCAGGCATGAGCCTCGGGTGGGTGGCACTTGTCTCACATGATGGTGTCAATGAACACTGCACAGACTCCGTGAAGGGCCGATTGACCAACTCCAGAGACAATTCCATGAACACGCTCTATCTGGTAATGAACAGCCTGAGAGCTGAGGACACGTCTATGTATTACTGTGCGGGAGTATTTTTGTGGGTCAGGGGCTTCGATCTCTGGGGCCGGGGCGCCCTGGTCACTGTCTCCTCA	CAGGGACAGCTGGCGGCGTCTGGGAGAGGCGTGGCCCAGCCTGGGAAGTCCCTGGGACTCTCGTCTGCAGCG	QGQLAASGRGVAQPGKSLGLSSAA	TCCGGACTCACCTGCAGGAGTTATGCT	SGLTCRSYA	CTGCACTGGGTCGGCCAGACTCCAGGCATGAGCCTCGGGTGGGTGGCACTT	LHWVGQTPGMSLGWVAL	GTCTCACATGATGGTGTCAATGAA	VSHDGVNE	CACTGCACAGACTCCGTGAAGGGCCGATTGACCAACTCCAGAGACAATTCCATGAACACGCTCTATCTGGTAATGAACAGCCTGAGAGCTGAGGACACGTCTATGTATTACTGT	HCTDSVKGRLTNSRDNSMNTLYLVMNSLRAEDTSMYYC	GCGGGAGTA	AGV	TGTGCGGGAGTATTTCCTAACTTGTGGGTCAGGGGCTTCGATCTCTGG	CAGVFPNLWVRGFDLW	D5_18	ccTAACTTGTGGGTCAgg	?NLWV?	33.811144	D3_10	ttTCCTAAC	?PN	24.405572	TTTCCTAACTTGTGGGTCAGGGGCTTCGATCTCTGGGGCCGGGGCGCCCTGGTCACTGTCTCCTCA	FPNLWVRGFDLWGRGALVTVSS	CAGGGACAGCTGGCGGCGTCTGGGAGAGGCGTGGCCCAGCCTGGGAAGTCCCTGGGACTCTCGTCTGCAGCGTCCGGACTCACCTGCAGGAGT------------TATGCTCTGCACTGGGTCGGCCAGACTCCAGGCATGAGCCTCGGGTGGGTGGCACTTGTCTCACATGATGGT------GTCAATGAACACTGCACAGACTCCGTGAAGGGCCGATTGACCAACTCCAGAGACAATTCCATGAACACGCTCTATCTGGTAATGAACAGCCTGAGAGCTGAGGACACGTCTATGTATTACTGTGCGGGAGTATTTCCTAACTTGTGGGTCAGGGGCTTCGATCTCTGGGGCCGGGGCGCCCTGGTCACTGTCTCCTCA
323	S323|IGHV5-10-1*03|IGHD6-13*01|IGHJ2*01|50	V5-10-1*03,J? inter-subtype recombinant	J?,V5-10-1*03 recombinant	0.8612070252	1	0	0	314(294-334)	GAGGCGAAGCTGGTGTTGTCCGGAACAGAGTTGAAGAAGCCCGGAGAGTCTTTGAGGGTCTCTTGTAAGGGTTGTGGATACAGCTTAACCAGCTACTGGAGAAGCTGGGTGCGCCAGACGCCCGGGAAAGGCCTGGACTGGCTGGGGAGGATTGATCCCAGTGACTCTAATACCAATTACAGCCCGTCCTTACAAGGCCACGTCACCATTTCTTCTGACAAGTCCAGAAACACTGCACGCCTGCGGAGGAGCAGCCTGACGGCCTCGGACACCGCCATCGATTGCTGTGCGCGAAGATCCTGCTACCACCGGAGCTTCGATCTTTGGGGCCGCGGCACCCTGGTCACTGTCTCCTCA	GAGGCGAAGCTGGTGTTGTCCGGAACAGAGTTGAAGAAGCCCGGAGAGTCTTTGAGGGTCTCTTGTAAGGGT	EAKLVLSGTELKKPGESLRVSCKG	TGTGGATACAGCTTAACCAGCTACTGGAGA	CGYSLTSYWR	AGCTGGGTGCGCCAGACGCCCGGGAAAGGCCTGGACTGGCTGGGGAGG	SWVRQTPGKGLDWLGR	ATTGATCCCAGTGACTCTAATACC	IDPSDSNT	AATTACAGCCCGTCCTTACAAGGCCACGTCACCATTTCTTCTGACAAGTCCAGAAACACTGCACGCCTGCGGAGGAGCAGCCTGACGGCCTCGGACACCGCCATCGATTGCTGT	NYSPSLQGHVTISSDKSRNTARLRRSSLTASDTAIDCC	GCGCGACTGGGCAGGTCTAGCAGA	ARLGRSSR	TGTGCGCGACTGGGCAGGTCTAGCAGATCCTGCTACCACCGGAGCTTCGATCTTTGG	CARLGRSSRSCYHRSFDLW	D2_2	agGTCTAGCAGATCCTGCTAC	?SSRSCY	41.405572	D4_23	TgcTACCACCGGAGC--	?YHRS?	44.811144	TCCTGCTACCACCGGAGCTTCGATCTTTGGGGCCGCGGCACCCTGGTCACTGTCTCCTCA	SCYHRSFDLWGRGTLVTVSS	GAGGCGAAGCTGGTGTTGTCCGGAACAGAGTTGAAGAAGCCCGGAGAGTCTTTGAGGGTCTCTTGTAAGGGTTGTGGATACAGCTTAACCAGCTACTGGAGA------------AGCTGGGTGCGCCAGACGCCCGGGAAAGGCCTGGACTGGCTGGGGAGGATT------GATCCCAGTGACTCTAATACCAATTACAGCCCGTCCTTACAAGGCCACGTCACCATTTCTTCTGACAAGTCCAGAAACACTGCACGCCTGCGGAGGAGCAGCCTGACGGCCTCGGACACCGCCATCGATTGCTGTGCGCGACTGGGCAGGTCTAGCAGATCCTGCTACCACCGGAGCTTCGATCTTTGGGGCCGCGGCACCCTGGTCACTGTCTCCTCA
324	S324|IGHV3-33*04|IGHD4-4*01|IGHJ2*01|50	V3-33*04,J2*01 inter-subtype recombinant	J2*01,V3-33*04 recombinant	0.9160102963	1	0	0	311(307-315)	CAGGTGCAGGTGGTGAAGTCTGGGAGAGGCGGGGGCCAGCCTAGACGGTCCCTGAGATTCGCCTGTGCAGCGCCCGGATTTACCTTCACTAGGGATGGCATGCCCTGGGTCCGCCAGGCTCCAGGCATGGGAGTAGAGTGGGTGGCAGTTAGATGGTGTGACGGATCTGATATTTATTATGAAGACTCCGAGAAGGGCCGACTCACCATCTCCAGAGACCCTTCCAAGAACACGTTGAATCTCCATATGAACAGCCTGAGAGCCGAGGACACGGCTGTGTCTTCCTGTGCGAGAGAAATTGTCTGTTCTTACTTCGATCTGTGGGACCGTGTCCCCCTGGTCACTGTCTCCTCA	CAGGTGCAGGTGGTGAAGTCTGGGAGAGGCGGGGGCCAGCCTAGACGGTCCCTGAGATTCGCCTGTGCAGCG	QVQVVKSGRGGGQPRRSLRFACAA	CCCGGATTTACCTTCACTAGGGATGGC	PGFTFTRDG	ATGCCCTGGGTCCGCCAGGCTCCAGGCATGGGAGTAGAGTGGGTGGCA	MPWVRQAPGMGVEWVA	GTTAGATGGTGTGACGGATCTGATATT	VRWCDGSDI	TATTATGAAGACTCCGAGAAGGGCCGACTCACCATCTCCAGAGACCCTTCCAAGAACACGTTGAATCTCCATATGAACAGCCTGAGAGCCGAGGACACGGCTGTGTCTTCCTGT	YYEDSEKGRLTISRDPSKNTLNLHMNSLRAEDTAVSSC	GCGAGAGAA	ARE	TGTGCGAGAGAAATTGTCTGTTCTTACTTCGATCTGTGGGAC	CAREIVCSYFDLWD	D3_3	TGTGCGAGAGAAATTGTCTGTtcTTACTTCGATCTGTGG	CAREIVC?YFDLW	35.405572	D2_21	AttGTCTGTTct	?VC?	26.811144	ATTGTCTGTTCTTACTTCGATCTGTGGGACCGTGTCCCCCTGGTCACTGTCTCCTCA	IVCSYFDLWDRVPLVTVSS	CAGGTGCAGGTGGTGAAGTCTGGGAGAGGCGGGGGCCAGCCTAGACGGTCCCTGAGATTCGCCTGTGCAGCGCCCGGATTTACCTTCACTAGGGAT------------GGCATGCCCTGGGTCCGCCAGGCTCCAGGCATGGGAGTAGAGTGGGTGGCA------GTTAGATGGTGTGACGGATCTGATATTTATTATGAAGACTCCGAGAAGGGCCGACTCACCATCTCCAGAGACCCTTCCAAGAACACGTTGAATCTCCATATGAACAGCCTGAGAGCCGAGGACACGGCTGTGTCTTCCTGTGCGAGAGAAATTGTCTGTTCTTAC---TTCGATCTGTGGGACCGTGTCCCCCTGGTCACTGTCTCCTCA
325	S325|IGHV3-30-3*02|IGHD1-20*01|IGHJ4*02|50	V3-30*19,J4*02 inter-subtype recombinant	J4*02,V3-30*19 recombinant	0.3157366333	1	0	0	314(311-317)	CAAGTGCAGGTGGTGGAGTCTGGGGGAGGCGTGCTCCAGTCTGGGAAGTCCCTGAGACTCTCCTGTGCAGTGCCTGGCCTCACCTTCAGTAGGTGTGCTTTTCACTGGGTCCGCCAGCCTCCAGGCAGGGGGTTGGAGTGGATGGCACTTATGTCATATGGGGGAAGAAATAAGTATTACGTAGACTCCACGAAGGGCCAATTCACCATCTCCAGAGACAATTCCAAGAACACATGGCTTCCGAAATTGCACAGACTAAGAGGTGAGGACACGACTGTATATAGCTGTGCGAAATCTGGGAAATGGAAGGACTTTGACTACTGGGGCCAGGGAACCCTGGTCACCGTCTCCCCA	CAAGTGCAGGTGGTGGAGTCTGGGGGAGGCGTGCTCCAGTCTGGGAAGTCCCTGAGACTCTCCTGTGCAGTG	QVQVVESGGGVLQSGKSLRLSCAV	CCTGGCCTCACCTTCAGTAGGTGTGCT	PGLTFSRCA	TTTCACTGGGTCCGCCAGCCTCCAGGCAGGGGGTTGGAGTGGATGGCACTT	FHWVRQPPGRGLEWMAL	ATGTCATATGGGGGAAGAAATAAG	MSYGGRNK	TATTACGTAGACTCCACGAAGGGCCAATTCACCATCTCCAGAGACAATTCCAAGAACACATGGCTTCCGAAATTGCACAGACTAAGAGGTGAGGACACGACTGTATATAGCTGT	YYVDSTKGQFTISRDNSKNTWLPKLHRLRGEDTTVYSC	GCGAAATCT	AKS	TGTGCGAAATCTGGGAAATGGAAGGACTTTGACTACTGG	CAKSGKWKDFDYW	D3_3	gaCTTTGACTACTGG	?FDYW	29.405572	D2_15	TA-C-Tgg	???	23.811144	GGGAAATGGAAGGACTTTGACTACTGGGGCCAGGGAACCCTGGTCACCGTCTCCCCA	GKWKDFDYWGQGTLVTVSP	CAAGTGCAGGTGGTGGAGTCTGGGGGAGGCGTGCTCCAGTCTGGGAAGTCCCTGAGACTCTCCTGTGCAGTGCCTGGCCTCACCTTCAGTAGG------------TGTGCTTTTCACTGGGTCCGCCAGCCTCCAGGCAGGGGGTTGGAGTGGATGGCACTTATGTCATATGGGGGAAGAAAT------AAGTATTACGTAGACTCCACGAAGGGCCAATTCACCATCTCCAGAGACAATTCCAAGAACACATGGCTTCCGAAATTGCACAGACTAAGAGGTGAGGACACGACTGTATATAGCTGTGCGAAATCT---GGGAAATGGAAGGACTTTGACTACTGGGGCCAGGGAACCCTGGTCACCGTCTCCCCA
328	S328|IGHV1-45*01|IGHD5-18*01|IGHJ4*03|50	Error: alignment failed
326	S326|IGHV3-43D*01|IGHD6-6*01|IGHJ2*01|50	V3-43D*01,J2*01 inter-subtype recombinant	J2*01,V3-43D*01 recombinant	0.9439289979	1	0	0	317(314-320)	GAAGTGCAGCTGGTGGAGTCTAGGGGAGTCGCGGTCCAGCCTGGACGGTCCCTAAGACTCTCCGGGTCAGCCTCCGCATTCAACTTTGATGATTGTGCCATGCACTGGGTCCGCCAAGCTCCGGGGAAGGGTCTGGAGTGGGTTTCCCTTGTTAGTTGGGATGGTGCTAGAACCTCCTATGAAGACTCTGAGAAGGGTCGATACGCTCTGTCCGGAGGCAACAGCGAGGAATCCCTGTATCTGCAAGTGAGCAGTCTGACAACTCAGGACACCGCCTTATATTACTGTGGAACAAAGACCTATATAGCAGCTCGATGGAACTTCGGGGGCCGTGGAACCCTGGTCACTGTCTCCTCA	GAAGTGCAGCTGGTGGAGTCTAGGGGAGTCGCGGTCCAGCCTGGACGGTCCCTAAGACTCTCCGGGTCAGCC	EVQLVESRGVAVQPGRSLRLSGSA	TCCGCATTCAACTTTGATGATTGTGCC	SAFNFDDCA	ATGCACTGGGTCCGCCAAGCTCCGGGGAAGGGTCTGGAGTGGGTTTCCCTT	MHWVRQAPGKGLEWVSL	GTTAGTTGGGATGGTGCTAGAACC	VSWDGART	TCCTATGAAGACTCTGAGAAGGGTCGATACGCTCTGTCCGGAGGCAACAGCGAGGAATCCCTGTATCTGCAAGTGAGCAGTCTGACAACTCAGGACACCGCCTTATATTACTGT	SYEDSEKGRYALSGGNSEESLYLQVSSLTTQDTALYYC	GGAACAAAG	GTK	TGTGGAACAAAGACCTATATAGCAGCTCGATGGAACTTCAAT	CGTKTYIAARWNFN	D6_6	TatATAGCAGCTCGA--	?IAAR?	36.811144	D2_15	T-GT-GGAACAAAGACCTATATAGCAGct	??EQRPIXQ?	29.811144	ACCTATATAGCAGCTCGATGGAACTTCAATCTCGGGGGCCGTGGAACCCTGGTCACTGTCTCCTCA	TYIAARWNFNLGGRGTLVTVSS	GAAGTGCAGCTGGTGGAGTCTAGGGGAGTCGCGGTCCAGCCTGGACGGTCCCTAAGACTCTCCGGGTCAGCCTCCGCATTCAACTTTGATGAT------------TGTGCCATGCACTGGGTCCGCCAAGCTCCGGGGAAGGGTCTGGAGTGGGTTTCCCTTGTTAGTTGGGATGGT------GCTAGAACCTCCTATGAAGACTCTGAGAAGGGTCGATACGCTCTGTCCGGAGGCAACAGCGAGGAATCCCTGTATCTGCAAGTGAGCAGTCTGACAACTCAGGACACCGCCTTATATTACTGTGGAACAAAGACCTATATAGCAGCTCGATGGAACTTCAATCTCGGGGGCCGTGGAACCCTGGTCACTGTCTCCTCA
327	S327|IGHV1-8*02|IGHD2-21*02|IGHJ6*04|50	V1-8,J6*03 inter-subtype recombinant	J6*03,V1-8 recombinant	0.3179255023	1	0	0	309(296-322)	CACGTGCAGGTGGTGCAGTCTGGGGCTGAGGTGAAGAAGCCTGGGGCCTCAGTGAAGGACTCCTGTAAGCCTTGTCGATACACCTTGACGACCTTTGATAACAAGTGGGTCCGACAGGCCACCGGACAAGGGCTTGAGTGGAGGGGATGGATAAACCCTAGCAGTGGTAGCACAGACTATGCACAGAAGTGCCAGGTCAGAGTCACCGTGACCCGGAACACCTCCAGAAGCACAGACTGCATGGAGATGAGCAGCCTGAGATATGACGACACGACCCTGCATTACTGTGCGAGATCCTATTACCATGATTACGCCATGGACGTCTGGGGAACAGGGACCACGGTCCCCGTCCTCTCA	CACGTGCAGGTGGTGCAGTCTGGGGCTGAGGTGAAGAAGCCTGGGGCCTCAGTGAAGGACTCCTGTAAGCCT	HVQVVQSGAEVKKPGASVKDSCKP	TGTCGATACACCTTGACGACCTTTGATAAC	CRYTLTTFDN	AAGTGGGTCCGACAGGCCACCGGACAAGGGCTTGAGTGGAGG	KWVRQATGQGLEWR	GGATGGATAAACCCTAGCAGTGGTAGCACA	GWINPSSGST	GACTATGCACAGAAGTGCCAGGTCAGAGTCACCGTGACCCGGAACACCTCCAGAAGCACAGACTGCATGGAGATGAGCAGCCTGAGATATGACGACACGACCCTGCATTACTGT	DYAQKCQVRVTVTRNTSRSTDCMEMSSLRYDDTTLHYC	GCGAGAGGAGAATCTTATGGTGATGACTGCAATTCC	ARGESYGDDCNS	TGTGCGAGAGGAGAATCTTATGGTGATGACTGCAATTCCTATTACCATGATTACGCCATGGACGTCTGG	CARGESYGDDCNSYYHDYAMDVW	D3_22	TGTGCGAGAGGAGAATCTTATGGTGATGACTGCAATtcCTATTACCATGAT	CARGESYGDDCN?YYHD	33.405572	D3_22	TgcAATTCCTATTACCAT	?NSYYH	42.405572	TATTACCATGATTACGCCATGGACGTCTGGGGAACAGGGACCACGGTCCCCGTCCTCTCA	YYHDYAMDVWGTGTTVPVLS	CACGTGCAGGTGGTGCAGTCTGGGGCTGAGGTGAAGAAGCCTGGGGCCTCAGTGAAGGACTCCTGTAAGCCTTGTCGATACACCTTGACGACCTTTGATAAC------------AAGTGGGTCCGACAGGCCACCGGACAAGGGCTTGAGTGG------AGGGGATGGATAAACCCTAGCAGTGGTAGCACAGACTATGCACAGAAGTGCCAGGTCAGAGTCACCGTGACCCGGAACACCTCCAGAAGCACAGACTGCATGGAGATGAGCAGCCTGAGATATGACGACACGACCCTGCATTACTGTGCGAGAGGAGAATCTTATGGTGATGACTGCAATTCCTATTACCATGATTACGCCATGGACGTCTGGGGAACAGGGACCACGGTCCCCGTCCTC…
331	S331|IGHV5-10-1*02|IGHD3-22*01|IGHJ1*01|50	Error: alignment failed
330	S330|IGHV4-30-4*04|IGHD6-13*01|IGHJ3*01|50	V4-30-4*04,J3 inter-subtype recombinant	J3,V4-30-4*04 recombinant	0.6980755183	1	0	0	296(291-301)	CAGATGCGCGTGCGGGGCTCGGGCCCAGGACTGGTGAAGTCTCCACAGACCCTGTCGCTCACCTGCGCTGTCTCTGGCGGCTCCCTCAGCCGCGTTAATTGCGATTGGAATTGGGTCCGCCACTCCCCAGGAAAGGGCCTGGACTGGATTGGCAACTTCTCTTACAGTGGGAGCACATACTGCCACCCGTCCCTCAATAGTCGAGTTACCATATCAGTAGACACGTCCAAGAAACACTTCTCCCTGAAGCTGAGCTCTCCGACCGTCGCAGACAGGGCCGTGTATTACTGTGGCTATAGAAGGAACTGGTTTCGGTCATTTGATGTCTGGGGCCCAGGGACAGTAGTCACCGTCTCTTCA	CAGATGCGCGTGCGGGGCTCGGGCCCAGGACTGGTGAAGTCTCCACAGACCCTGTCGCTCACCTGCGCTGTC	QMRVRGSGPGLVKSPQTLSLTCAV	TCTGGCGGCTCCCTCAGCCGCGTTAATTGCGAT	SGGSLSRVNCD	TGGAATTGGGTCCGCCACTCCCCAGGAAAGGGCCTGGACTGGATTGGCAAC	WNWVRHSPGKGLDWIGN	TTCTCTTACAGTGGGAGCACA	FSYSGST	TACTGCCACCCGTCCCTCAATAGTCGAGTTACCATATCAGTAGACACGTCCAAGAAACACTTCTCCCTGAAGCTGAGCTCTCCGACCGTCGCAGACAGGGCCGTGTATTACTGT	YCHPSLNSRVTISVDTSKKHFSLKLSSPTVADRAVYYC	GGAGGCTATAGA	GGYR	TGTGGAGGCTATAGAAGGAACTGGTTTCGGTCATTTGATGTCTGG	CGGYRRNWFRSFDVW	D5_18	AacTGGTTTCgg	?WF?	29.811144	D1_14	-TG-TGGAGGCTATAGAAgg	??EAIE?	30.811144	AGGAACTGGTTTCGGTCATTTGATGTCTGGGGCCCAGGGACAGTAGTCACCGTCTCTTCA	RNWFRSFDVWGPGTVVTVSS	CAGATGCGCGTGCGGGGCTCGGGCCCAGGACTGGTGAAGTCTCCACAGACCCTGTCGCTCACCTGCGCTGTCTCTGGCGGCTCCCTCAGCCGCGTT------AATTGCGATTGGAATTGGGTCCGCCACTCCCCAGGAAAGGGCCTGGACTGGATTGGCAACTTCTCTTAC---------AGTGGGAGCACATACTGCCACCCGTCCCTCAATAGTCGAGTTACCATATCAGTAGACACGTCCAAGAAACACTTCTCCCTGAAGCTGAGCTCTCCGACCGTCGCAGACAGGGCCGTGTATTACTGTGGAGGCTATAGAAGGAACTGGTTTCGGTCATTTGATGTCTGGGGCCCAGGGACAGTAGTCACCGTCTCTTCA
329	S329|IGHV3-30-3*01|IGHD1-26*01|IGHJ4*03|50	V3-30-3*01,J4*03 inter-subtype recombinant	J4*03,V3-30-3*01 recombinant	0.1097369385	1	0	0	291(283-299)	CAGCTGCAGCTGGTGGAGTCTGGGGGACGTGTGGTCCAGCCTGGGAGGTCCCCGAGACTCTCCTGTGCAGACTGGGGATTCACCTTCATTAACTTCGCGATGCGCTGGGTCCGCCAGCCTCCGGACAGGGGGCTGGAGTGGGTGGCAGTTTTATCATCTGATACGAGAAATATATACTCCGCAGACTCCGCGAAGGGCCAATTCACCATCTCCAGAGACAGGTCCACGAACACGCTGTACTTGAAAGTTAACAGCTTGAGAGCTGAAGACACGGCCGTTCATTGCTGTGAGGGACGAGTGGGATATCTTGGCTATTTTGCCTATTGGGGCCAGGGGACCCTGGTCACCGTCTCCTCA	CAGCTGCAGCTGGTGGAGTCTGGGGGACGTGTGGTCCAGCCTGGGAGGTCCCCGAGACTCTCCTGTGCAGAC	QLQLVESGGRVVQPGRSPRLSCAD	TGGGGATTCACCTTCATTAACTTCGCG	WGFTFINFA	ATGCGCTGGGTCCGCCAGCCTCCGGACAGGGGGCTGGAGTGGGTGGCAGTT	MRWVRQPPDRGLEWVAV	TTATCATCTGATACGAGAAATATA	LSSDTRNI	TACTCCGCAGACTCCGCGAAGGGCCAATTCACCATCTCCAGAGACAGGTCCACGAACACGCTGTACTTGAAAGTTAACAGCTTGAGAGCTGAAGACACGGCCGTTCATTGCTGT	YSADSAKGQFTISRDRSTNTLYLKVNSLRAEDTAVHCC	GAGGGACGA	EGR	TGTGAGGGACGAGTGGGATATACCAGTCGGCTTGGCTATTTTGCCTATTGG	CEGRVGYTSRLGYFAYW	D5_12	cTtGGCTATTTTGCCTAT	?GYFAY	30.405572	D2_8	cgAGTGGGATATACC	?VGYT	30.405572	GTGGGATATACCAGTCGGCTTGGCTATTTTGCCTATTGGGGCCAGGGGACCCTGGTCACCGTCTCCTCA	VGYTSRLGYFAYWGQGTLVTVSS	CAGCTGCAGCTGGTGGAGTCTGGGGGACGTGTGGTCCAGCCTGGGAGGTCCCCGAGACTCTCCTGTGCAGACTGGGGATTCACCTTCATTAAC------------TTCGCGATGCGCTGGGTCCGCCAGCCTCCGGACAGGGGGCTGGAGTGGGTGGCAGTTTTATCATCTGATACGAGAAAT------ATATACTCCGCAGACTCCGCGAAGGGCCAATTCACCATCTCCAGAGACAGGTCCACGAACACGCTGTACTTGAAAGTTAACAGCTTGAGAGCTGAAGACACGGCCGTTCATTGCTGTGAGGGACGAGTGGGATATACCAGTCGGCTTGGCTATTTTGCCTATTGGGGCCAGGGGACCCTGGTCACCGTCTCCTCA
332	S332|IGHV3-64*04|IGHD4-4*01|IGHJ4*01|50	V3-64,J4*02 inter-subtype recombinant	J4*02,V3-64 recombinant	0.1933282416	1	0	0	296(283-309)	CAGGTGCAGCTGGTGGAGTCTGGGGTAGGCTCGGTCCAGCCTGGGGGGTACCTGAGACCGTCCTATTCAGCCTCTGGGTTCACCTTCAATAGTTGTGCTATGCAGCGGGTCCGCCGGGGTCCAGGGAAGGGACTCGAATCTGTTTCAACTATTACTAGAAGTGGGGGTAGCACATCCGACCCAGACTCGGTGAAGGACAGATTCACCAACTCTAGAGACTATGCCAAGAACAGGCTGTATCTGCAAATGAACAGCCGGAGACGTGAGGAGACGACAGAATATTATTGTGCGAGAAGACTCCAGTTCTGTGACAAGTGGGGCCACAAATCCCTGATCACCGTCTCCTCA	CAGGTGCAGCTGGTGGAGTCTGGGGTAGGCTCGGTCCAGCCTGGGGGGTACCTGAGACCGTCCTATTCAGCC	QVQLVESGVGSVQPGGYLRPSYSA	TCTGGGTTCACCTTCAATAGTTGTGCT	SGFTFNSCA	ATGCAGCGGGTCCGCCGGGGTCCAGGGAAGGGACTCGAATCTGTTTCAACT	MQRVRRGPGKGLESVST	ATTACTAGAAGTGGGGGTAGCACA	ITRSGGST	TCCGACCCAGACTCGGTGAAGGACAGATTCACCAACTCTAGAGACTATGCCAAGAACAGGCTGTATCTGCAAATGAACAGCCGGAGACGTGAGGAGACGACAGAATATTATTGT	SDPDSVKDRFTNSRDYAKNRLYLQMNSRRREETTEYYC	GCGAGAAGA	ARR	TGTGCGAGAAGACTCCAGTTCTGTGACAAGTGGGGCCACAAA	CARRLQFCDKWGHK	D5_12	AgaAGACTCCag	?RL?	30.811144	D4_17	TggGGCCACAAA	?GHK	24.405572	CTCCAGTTCTGTGACAAGTGGGGCCACAAATCCCTGATCACCGTCTCCTCA	LQFCDKWGHKSLITVSS	CAGGTGCAGCTGGTGGAGTCTGGGGTAGGCTCGGTCCAGCCTGGGGGGTACCTGAGACCGTCCTATTCAGCCTCTGGGTTCACCTTC------------AATAGTTGTGCTATGCAGCGGGTCCGCCGGGGTCCAGGGAAGGGACTCGAATCTGTTTCAACTATTACTAGAAGTGGG------GGTAGCACATCCGACCCAGACTCGGTGAAGGACAGATTCACCAACTCTAGAGACTATGCCAAGAACAGGCTGTATCTGCAAATGAACAGCCGGAGACGTGAGGAGACGACAGAATATTATTGTGCGAGAAGACTCCAGTTC---------TGTGACAAGTGGGGCCACAAATCCCTGATCACCGTCTCCTCA
334	S334|IGHV4-59*10|IGHD3-16*01|IGHJ3*01|50	V4-34,J3 inter-subtype recombinant	J3,V4-34 recombinant	0.3434245915	1	0	0	307(305-309)	CAGGTGCAGTTACACCAGTGGGGCGCAGGACTGTTGAGACCTTCGAAGACTCTGTCCCTCACCTGCGCTGTCTATGGTGGCTCCGTAATTAGTCACTACTGGAACTGCATCAGGCAGCCTGCCGGGACGGGGCTGGGGTCGATTGGGCGTATCAAGACCAGTGGCAGCACCAACTACAATCCCTCCCCCAAGAATCGCGTCACCACGTCTGAAGACGCGTCCAAGAGCCAGTTCTCGCTGAAGCTGAGCCCTTTGGCCGCCGCGGACCCGGCCGTCTACTACTCTGCGAGAATTAGTCCATATGATAACGTTTTGGTGTCTGGGGTCACGGGACAATGGTCCCCGTCTCCTCA	CAGGTGCAGTTACACCAGTGGGGCGCAGGACTGTTGAGACCTTCGAAGACTCTGTCCCTCACCTGCGCTGTC	QVQLHQWGAGLLRPSKTLSLTCAV	TATGGTGGCTCCGTAATTAGTCACTAC	YGGSVISHY	TGGAACTGCATCAGGCAGCCTGCCGGGACGGGGCTGGGGTCGATTGGGCGT	WNCIRQPAGTGLGSIGR	ATCAAGACCAGTGGCAGCACC	IKTSGST	AACTACAATCCCTCCCCCAAGAATCGCGTCACCACGTCTGAAGACGCGTCCAAGAGCCAGTTCTCGCTGAAGCTGAGCCCTTTGGCCGCCGCGGACCCGGCCGTCTACTACTCT	NYNPSPKNRVTTSEDASKSQFSLKLSPLAAADPAVYYS	GCGAGAATT	ARI			0	0	0	0	0	0	0	0	AGTCCATATGATAACGTTTGGGGCTGTTGTCGTTTTTTGGNTGTCTGGGGTCACGGGACAATGGTCCCCGTCTCCTCA	SPYDNVWGCCRFL?VWGHGTMVPVSS	CAGGTGCAGTTACACCAGTGGGGCGCAGGACTGTTGAGACCTTCGAAGACTCTGTCCCTCACCTGCGCTGTCTATGGTGGCTCCGTAATTAGTCAC------------TACTGGAACTGCATCAGGCAGCCTGCCGGGACGGGGCTGGGGTCGATTGGGCGTATC---------AAGACCAGTGGCAGCACCAACTACAATCCCTCCCCCAAGAATCGCGTCACCACGTCTGAAGACGCGTCCAAGAGCCAGTTCTCGCTGAAGCTGAGCCCTTTGGCCGCCGCGGACCCGGCCGTCTACTACTCTGCGAGAATTAGTCCATATGATAACGTTTGGGGCTGTTGTCGTTTTTTGGNTGTCTGGGGTCACGGGACAATGGTCCCCGTCTCCTCA
333	S333|IGHV3-74*01|IGHD3-22*01|IGHJ6*04|50	V3-74,J6 inter-subtype recombinant	J6,V3-74 recombinant	0.1670633392	1	0	0	307(305-309)	GAGGTGCAACTGGTGGAGTCCGGGGGAGGCTTAGTTCAGCCTGGGGGGTCCCTGAGACTCTCCTGTCCAGCCTCCGAATTCACGTTCAGTGTCAACTGGATGCACTGGGTCCGCCCCGGTCCAGGGAAGGGGCGGGTATGGGTCCCACGTATTGAAAGTGATGGGACTAGAACAAGCCATACGGACTCCGTGAAGGGCCGATTCACCATCTCCAGAGCCAACGCCAAGAACACAATGTCTCCGCAAATGAGCAGTCTGGGATCCGAGGACACGACTGTGTGTTACTGTCCCAGAGTCATTACTACCTATTACGGTACAGACATCTGGGACGAAGTGACCACGGTCGCCGTCTCCTCA	GAGGTGCAACTGGTGGAGTCCGGGGGAGGCTTAGTTCAGCCTGGGGGGTCCCTGAGACTCTCCTGTCCAGCC	EVQLVESGGGLVQPGGSLRLSCPA	TCCGAATTCACGTTCAGTGTCAACTGG	SEFTFSVNW	ATGCACTGGGTCCGCCCCGGTCCAGGGAAGGGGCGGGTATGGGTCCCACGT	MHWVRPGPGKGRVWVPR	ATTGAAAGTGATGGGACTAGAACA	IESDGTRT	AGCCATACGGACTCCGTGAAGGGCCGATTCACCATCTCCAGAGCCAACGCCAAGAACACAATGTCTCCGCAAATGAGCAGTCTGGGATCCGAGGACACGACTGTGTGTTACTGT	SHTDSVKGRFTISRANAKNTMSPQMSSLGSEDTTVCYC	CCCAGAGTTAGTCGGGATCTGGAACAAGTGGTC	PRVSRDLEQVV	TGTCCCAGAGTTAGTCGGGATCTGGAACAAGTGGTCATTACTACCTATTACGGTACAGACATCTGG	CPRVSRDLEQVVITTYYGTDIW	D3_22	cAaGTGGTCATTACTACc	?VVIT?	41.34262	D2_21	cAaGTGGTCATTACTACC	?VVITT	28.405572	ATTACTACCTATTACGGTACAGACATCTGGGACGAAGTGACCACGGTCGCCGTCTCCTCA	ITTYYGTDIWDEVTTVAVSS	GAGGTGCAACTGGTGGAGTCCGGGGGAGGCTTAGTTCAGCCTGGGGGGTCCCTGAGACTCTCCTGTCCAGCCTCCGAATTCACGTTCAGTGTCAAC------------TGGATGCACTGGGTCCGCCCCGGTCCAGGGAAGGGGCGGGTATGGGTCCCACGTATT------GAAAGTGATGGGACTAGAACAAGCCATACGGACTCCGTGAAGGGCCGATTCACCATCTCCAGAGCCAACGCCAAGAACACAATGTCTCCGCAAATGAGCAGTCTGGGATCCGAGGACACGACTGTGTGTTACTGTCCCAGAGTTAGTCGGGATCTGGAACAAGTGGTCATTACTACCTATTACGGTACAGACATCTGGGACGAAGTGACCACGGTCGCCGTCTCCTCA
335	S335|IGHV4-30-4*02|IGHD3-16*02|IGHJ3*01|50	V4-30-4*02,J3 inter-subtype recombinant	J3,V4-30-4*02 recombinant	0.4218672345	1	0	0	312(308-316)	CAAGTGCAACTGCAAGAGTCGGGCCCAGGACGGGTGAAGTCCTCGGACACCCTGTTCCTCTCATACACTCTCTCTGGCGGCTCCATCACAAGTGATGATGACTACTGGAGTTGGCTCCGCCGGCTCTTAGGGAAGGGCCTGGAGTGGATTGTCTATATCTTTTGCAGTGTGAGCACCTACTACAATCCGTCCCTCAAGAGTCGAGTTACCCTTTCAGTGGACACGTCCAAGAGTCAGTTCTCCCCGAGCCTGAGCTCTGTGACTGCAGTAGACACGACCGTATATTACTGTGCCAGAGATTCTTATCACCTTTGGGGATCTGAAGTCTGGGGCCAGGGGACAATGGTCACCGTCTCTGCA	CAAGTGCAACTGCAAGAGTCGGGCCCAGGACGGGTGAAGTCCTCGGACACCCTGTTCCTCTCATACACTCTC	QVQLQESGPGRVKSSDTLFLSYTL	TCTGGCGGCTCCATCACAAGTGATGATGACTAC	SGGSITSDDDY	TGGAGTTGGCTCCGCCGGCTCTTAGGGAAGGGCCTGGAGTGGATTGTCTAT	WSWLRRLLGKGLEWIVY	ATCTTTTGCAGTGTGAGCACC	IFCSVST	TACTACAATCCGTCCCTCAAGAGTCGAGTTACCCTTTCAGTGGACACGTCCAAGAGTCAGTTCTCCCCGAGCCTGAGCTCTGTGACTGCAGTAGACACGACCGTATATTACTGT	YYNPSLKSRVTLSVDTSKSQFSPSLSSVTAVDTTVYYC	GCCAGAGAT	ARD	TGTGCCAGAGATTCTTATCACCTTTGGGGAAGTGAGACTGATTCTTCTGAAGTCTGG	CARDSYHLWGSETDSSEVW	D3_16	CacCTTTGGGGAAGT	?LWGS	35.405572	D4_23	GatTCTTATCAC	?SYH	33.405572	TCTTATCACCTTTGGGGAAGTGAGACTGATTCTTCTGAAGTCTGGGGCCAGGGGACAATGGTCACCGTCTCTGCA	SYHLWGSETDSSEVWGQGTMVTVSA	CAAGTGCAACTGCAAGAGTCGGGCCCAGGACGGGTGAAGTCCTCGGACACCCTGTTCCTCTCATACACTCTCTCTGGCGGCTCCATCACAAGTGATGATGAC------TACTGGAGTTGGCTCCGCCGGCTCTTAGGGAAGGGCCTGGAGTGGATTGTCTATATCTTTTGC---------AGTGTGAGCACCTACTACAATCCGTCCCTCAAGAGTCGAGTTACCCTTTCAGTGGACACGTCCAAGAGTCAGTTCTCCCCGAGCCTGAGCTCTGTGACTGCAGTAGACACGACCGTATATTACTGTGCCAGAGATTCTTATCACCTTTGGGGAAGTGAGACTGATTCTTCTGAAGTCTGGGGCCAGGGGACAATGGTCACCGTCTCTGCA
336	S336|IGHV7-4-1*01|IGHD2-2*02|IGHJ4*03|50	V7-4-1*01,J4*03 inter-subtype recombinant	J4*03,V7-4-1*01 recombinant	0.7073937773	1	0	0	304(296-312)	CAGGTGCAGGTGGTGCAATTTGGGTCTGAGTTGATGAAGCCAGGGGCCTCAGTGAAGGTCTCCTACAAGGCTTCTAAATACACCTTCACTCGCTGCACTACACACTGGGTGCGACAAGCCCCGGGTCATGGGCTTGAGTGGAAGAGATGGATCAAAACCAACACTGGGAAACCAACCTATGGGCAGGGCTTCACAGGACGGTTTGTCTTCTCCTTGGACACCTCTGTCAGTACGTCATATCTCCAGATCTCCAGCCTTAAGGCTGAGACCACTGCCGTCTACCATTGTGCGAGAGACCTTTCCTACCTTGACTACTGGGGTCACGGGAGCCTGGTCACCGTCTTCTCA	CAGGTGCAGGTGGTGCAATTTGGGTCTGAGTTGATGAAGCCAGGGGCCTCAGTGAAGGTCTCCTACAAGGCT	QVQVVQFGSELMKPGASVKVSYKA	TCTAAATACACCTTCACTCGCTGCACTACA	SKYTFTRCTT	CACTGGGTGCGACAAGCCCCGGGTCATGGGCTTGAGTGGAAGAGATGG	HWVRQAPGHGLEWKRW	ATCAAAACCAACACTGGGAAACCA	IKTNTGKP	ACCTATGGGCAGGGCTTCACAGGACGGTTTGTCTTCTCCTTGGACACCTCTGTCAGTACGTCATATCTCCAGATCTCCAGCCTTAAGGCTGAGACCACTGCCGTCTACCATTGT	TYGQGFTGRFVFSLDTSVSTSYLQISSLKAETTAVYHC	GCGAGAGGGTCTCCTGGTAATACCAGCAGCGAC	ARGSPGNTSSD	TGTGCGAGAGGGTCTCCTGGTAATACCAGCAGCGACCTTTCCTACCTTGACTACTGG	CARGSPGNTSSDLSYLDYW	D3_3	TGTGCGAGAGGGTCTCCTGGTAATACCAGCAGCGACCTTtcCTACCTTGACTACTGG	CARGSPGNTSSDL?YLDYW	32.405572	D2_8	ccTGGTAATACCAGCAGCGACCTTTCCTac	?GNTSSDLS?	32.811144	CTTTCCTACCTTGACTACTGGGGTCACGGGAGCCTGGTCACCGTCTTCTCA	LSYLDYWGHGSLVTVFS	CAGGTGCAGGTGGTGCAATTTGGGTCTGAGTTGATGAAGCCAGGGGCCTCAGTGAAGGTCTCCTACAAGGCTTCTAAATACACCTTCACTCGCTGCACTACA------------CACTGGGTGCGACAAGCCCCGGGTCATGGGCTTGAGTGGAAGAGATGGATC------AAAACCAACACTGGGAAACCAACCTATGGGCAGGGCTTCACAGGACGGTTTGTCTTCTCCTTGGACACCTCTGTCAGTACGTCATATCTCCAGATCTCCAGCCTTAAGGCTGAGACCACTGCCGTCTACCATTGTGCGAGAGGGTCTCCTGGTAATACCAGCAGCGACCTTTCCTAC---------CTTGACTACTGGGGTCACGGGAGCCTGGTCACCGTCTTCTCA
337	S337|IGHV3-23*05|IGHD1-26*01|IGHJ6*02|50	V3-23,J6 inter-subtype recombinant	J6,V3-23 recombinant	0.1971633047	1	0	0	279(260-298)	GAGGTGCAGCTGTTGGTGTCTGGGACAGTCTTCGCACAGACTGGGGGATCCCTGAGACGCTCGTGTGCAGCCTCTGCATTCACCTTTGGCAGCTATGCCATGAGCTGGGTCCGCCAGGCTCCAGGGCAGGGGCTGGAGCGGGGCTCAGATATTTGTATCAGTGAAAGGAGCACATATTATACAGACTCCGTGCAGGGCCTGTTCACCACCTCCAGAGACAACTCCAAGAGCATGCTGTCTCTGCAAATGAACAGACTGAGAGCCGAGGACACGGCCGACTTTTACTGTGCGAGGTACTACGACTACTGCTGTGATATAGACGTCTGGGGCCCAGGGACCAGGGTCACCGTCTCGTCA	GAGGTGCAGCTGTTGGTGTCTGGGACAGTCTTCGCACAGACTGGGGGATCCCTGAGACGCTCGTGTGCAGCC	EVQLLVSGTVFAQTGGSLRRSCAA	TCTGCATTCACCTTTGGCAGCTATGCC	SAFTFGSYA	ATGAGCTGGGTCCGCCAGGCTCCAGGGCAGGGGCTGGAGCGGGGCTCAGAT	MSWVRQAPGQGLERGSD	ATTTGTATCAGTGAAAGGAGCACA	ICISERST	TATTATACAGACTCCGTGCAGGGCCTGTTCACCACCTCCAGAGACAACTCCAAGAGCATGCTGTCTCTGCAAATGAACAGACTGAGAGCCGAGGACACGGCCGACTTTTACTGT	YYTDSVQGLFTTSRDNSKSMLSLQMNRLRAEDTADFYC	GCGACTCATAGTGGGGACAGGGATATTGGAAGGTAC	ATHSGDRDIGRY	TGTGCGACTCATAGTGGGGACAGGGATATTGGAAGGTACTACGACTACTGCTGTGATATAGACGTCTGG	CATHSGDRDIGRYYDYCCDIDVW	D3_16	TGTGCGACTCATAGTGGGGACAGGGATATTGGAagGTACTACGACTAC	CATHSGDRDIG?YYDY	41.405572	D2_21	tAcTGCTgt	?C?	31.811144	TACGACTACTGCTGTGATATAGACGTCTGGGGCCCAGGGACCAGGGTCACCGTCTCGTCA	YDYCCDIDVWGPGTRVTVSS	GAGGTGCAGCTGTTGGTGTCTGGGACAGTCTTCGCACAGACTGGGGGATCCCTGAGACGCTCGTGTGCAGCCTCTGCATTCACCTTTGGCAGC------------TATGCCATGAGCTGGGTCCGCCAGGCTCCAGGGCAGGGGCTGGAGCGGGGCTCAGATATTTGT------ATCAGTGAAAGGAGCACATATTATACAGACTCCGTGCAGGGCCTGTTCACCACCTCCAGAGACAACTCCAAGAGCATGCTGTCTCTGCAAATGAACAGACTGAGAGCCGAGGACACGGCCGACTTTTACTGTGCGACTCATAGTGGGGACAGGGATATTGGAAGGTACTACGACTACTGCTGTGATATAGACGTCTGGGGCCCAGGGACCAGGGTCACCGTCTCG…
338	S338|IGHV3-23*05|IGHD6-13*01|IGHJ1*01|50	V3-23,J1*01 inter-subtype recombinant	J1*01,V3-23 recombinant	0.3644023906	1	0	0	314(307-321)	GAGGTGCAGCTGTTGGAGTCTGGGGCAGGCTTGGTATTGCCTGGGGGGCTCCTGAGACTCTCTTGTGCAGCCTCTGGATTCACCTTTGGCAGTTATGCCGTGAACTGGGTCCGCCCGGCGCCAGGGAAGGGGCTGGAGTGGGTCTCAGTTACTTATAGAAGTCGTAGAAGCACAACCTCTGCAGACTCCGTGAAGGGCCGTATCACCATCTCCAGACACAGTTTCAAGAATGTGCTGTATCTGCAAGTGAAGAGCCTGAGCGCCGATGACACGGCCCTTTATAAGTGTGCGAGGGATATATACTTCCAGCTTTGGGGCCAGGCCACCCGGGTCACCGTCTCCTCA	GAGGTGCAGCTGTTGGAGTCTGGGGCAGGCTTGGTATTGCCTGGGGGGCTCCTGAGACTCTCTTGTGCAGCC	EVQLLESGAGLVLPGGLLRLSCAA	TCTGGATTCACCTTTGGCAGTTATGCCGTG	SGFTFGSYAV	AACTGGGTCCGCCCGGCGCCAGGGAAGGGGCTGGAGTGGGTCTCAGTT	NWVRPAPGKGLEWVSV	ACTTATAGAAGTCGTAGAAGCACA	TYRSRRST	ACCTCTGCAGACTCCGTGAAGGGCCGTATCACCATCTCCAGACACAGTTTCAAGAATGTGCTGTATCTGCAAGTGAAGAGCCTGAGCGCCGATGACACGGCCCTTTATAAGTGT	TSADSVKGRITISRHSFKNVLYLQVKSLSADDTALYKC	GCGAGGGCTGTAGAGGAAACTGAT	ARAVEETD	TGTGCGAGGGCTGTAGAGGAAACTGATATATACTTCCAGCTTTGGGGCCAGGCCACC	CARAVEETDIYFQLWGQAT	D5_18	TGTGCGAGGGCTGTAGAGGAAACTGATatATACTTCCAGCTTTGGGGCCag	CARAVEETD?YFQLWG?	33.811144	D2_15	AggGCTGTAGAGGAAACTGATATATACTtc	?AVEETDIY?	25.811144	ATATACTTCCAGCTTTGGGGCCAGGCCACCCGGGTCACCGTCTCCTCA	IYFQLWGQATRVTVSS	GAGGTGCAGCTGTTGGAGTCTGGGGCAGGCTTGGTATTGCCTGGGGGGCTCCTGAGACTCTCTTGTGCAGCCTCTGGATTCACCTTTGGCAGTTATGCCGTG------------AACTGGGTCCGCCCGGCGCCAGGGAAGGGGCTGGAGTGGGTCTCAGTTACTTAT------AGAAGTCGTAGAAGCACAACCTCTGCAGACTCCGTGAAGGGCCGTATCACCATCTCCAGACACAGTTTCAAGAATGTGCTGTATCTGCAAGTGAAGAGCCTGAGCGCCGATGACACGGCCCTTTATAAGTGTGCGAGGGCTGTAGAGGAAACTGATATATACTTC------------CAGCTTTGGGGCCAGGCCACCCGGGTCACCGTCTCCTCA
339	S339|IGHV3-30-3*02|IGHD5-18*01|IGHJ2*01|50	V3-30*19,J2*01 inter-subtype recombinant	J2*01,V3-30*19 recombinant	0.3873416091	1	0	0	314(303-325)	CAGGTGCACCTACTGGAGTCTGAGAGAGGCGTAGTCCAGCCAGGGAGGTCCCCGGGGCTCTCCTGTGCAGCGTCTGGACTCACCTTCAGTAGGTCTGCTATACACTGGGTCCGCCAGTGTCCAGACAAGGGGCTGGATTGGATGGCAGTTTTATCATATAATGGAGGCACTCAGTTCTACGCAGCCTCCGTGAAGGGCCGGCTCACTGTCTCCAGAGACAATTCCAAGAACACACTGTGTCTGAAAATGAGCAGCCTGAGAACTGGGGACACGGCTGTTTTTTATTGTGCGAATGAAGACGTGTGGTTACAGTACATCGATCTCTGGGGCCGTGACACCCTGGCCACTGTCTCCTCA	CAGGTGCACCTACTGGAGTCTGAGAGAGGCGTAGTCCAGCCAGGGAGGTCCCCGGGGCTCTCCTGTGCAGCG	QVHLLESERGVVQPGRSPGLSCAA	TCTGGACTCACCTTCAGTAGGTCTGCT	SGLTFSRSA	ATACACTGGGTCCGCCAGTGTCCAGACAAGGGGCTGGATTGGATGGCAGTT	IHWVRQCPDKGLDWMAV	TTATCATATAATGGAGGCACTCAG	LSYNGGTQ	TTCTACGCAGCCTCCGTGAAGGGCCGGCTCACTGTCTCCAGAGACAATTCCAAGAACACACTGTGTCTGAAAATGAGCAGCCTGAGAACTGGGGACACGGCTGTTTTTTATTGT	FYAASVKGRLTVSRDNSKNTLCLKMSSLRTGDTAVFYC	GCGAATGAA	ANE	TGTGCGAATGAAGACGTGTGGTTACAGAACTGTTACATCGAT	CANEDVWLQNCYID	D5_18	GacGTGTGGTTACag	?VWL?	36.811144	D2_21	AacTGTTac	?C?	28.811144	GACGTGTGGTTACAGAACTGTTACATCGATCTCTGGGGCCGTGACACCCTGGCCACTGTCTCCTCA	DVWLQNCYIDLWGRDTLATVSS	CAGGTGCACCTACTGGAGTCTGAGAGAGGCGTAGTCCAGCCAGGGAGGTCCCCGGGGCTCTCCTGTGCAGCGTCTGGACTCACCTTCAGTAGGTCT------------GCTATACACTGGGTCCGCCAGTGTCCAGACAAGGGGCTGGATTGGATGGCAGTTTTATCATAT------AATGGAGGCACTCAGTTCTACGCAGCCTCCGTGAAGGGCCGGCTCACTGTCTCCAGAGACAATTCCAAGAACACACTGTGTCTGAAAATGAGCAGCCTGAGAACTGGGGACACGGCTGTTTTTTATTGTGCGAATGAAGACGTGTGGTTACAGAACTGTTACATCGATCTCTGGGGCCGTGACACCCTGGCCACTGTCTCCTCA
340	S340|IGHV3-64*03|IGHD6-6*01|IGHJ6*01|50	V3-64,J6*01 inter-subtype recombinant	J6*01,V3-64 recombinant	0.5441632262	1	0	0	307(305-309)	GAAGTGCAACTGGTGGAGTCTGGGAGAGGCTTGGTCCAGCCTGGGGGGTCCCTGCGACTCTCGTATCCAGCCTGTGGATTCCCCTCAATTAGCTATGCTGTGCGCTGGGTCCGCCAGGCTCCAGGGAAGAGAGTGGAATTTGTTTCAGCTATCAGTATTAGTGGGCTTAGCACGGATCACCCAGAATCAGTGAAGGGCAGATTCATCATCTTTAGGGACAGTTCCAAGAACAGTCTGTATATCCAAATGAGACGTCTGAGAATTCAGGACACGACTGTGTATTATTGTGTGGATGTCGCTATTCGCGGTATGGACGTCTGGGGGCAAGGGACCACGGTCACCGTCGCCTCA	GAAGTGCAACTGGTGGAGTCTGGGAGAGGCTTGGTCCAGCCTGGGGGGTCCCTGCGACTCTCGTATCCAGCC	EVQLVESGRGLVQPGGSLRLSYPA	TGTGGATTCCCCTCAATTAGCTATGCT	CGFPSISYA	GTGCGCTGGGTCCGCCAGGCTCCAGGGAAGAGAGTGGAATTTGTTTCAGCT	VRWVRQAPGKRVEFVSA	ATCAGTATTAGTGGGCTTAGCACG	ISISGLST	GATCACCCAGAATCAGTGAAGGGCAGATTCATCATCTTTAGGGACAGTTCCAAGAACAGTCTGTATATCCAAATGAGACGTCTGAGAATTCAGGACACGACTGTGTATTATTGT	DHPESVKGRFIIFRDSSKNSLYIQMRRLRIQDTTVYYC	GTGGAT	VD	TGTGTGGATGTCGCTATTCGCGGTATGGACGTCTGG	CVDVAIRGMDVW	D2_21	T-GT-GTGGATGTCGCTATT--	??WMSL??	26.811144	D3_3	gAtGTCGCTATTCgc	?VAI?	24.811144	GTCGCTATTCGCGGTATGGACGTCTGGGGGCAAGGGACCACGGTCACCGTCGCCTCA	VAIRGMDVWGQGTTVTVAS	GAAGTGCAACTGGTGGAGTCTGGGAGAGGCTTGGTCCAGCCTGGGGGGTCCCTGCGACTCTCGTATCCAGCCTGTGGATTCCCCTCAATTAGC------------TATGCTGTGCGCTGGGTCCGCCAGGCTCCAGGGAAGAGAGTGGAATTTGTTTCAGCTATC------AGTATTAGTGGGCTTAGCACGGATCACCCAGAATCAGTGAAGGGCAGATTCATCATCTTTAGGGACAGTTCCAAGAACAGTCTGTATATCCAAATGAGACGTCTGAGAATTCAGGACACGACTGTGTATTATTGTGTGGAT------GTCGCTATTCGCGGTATGGACGTCTGGGGGCAAGGGACCACGGTCACCGTCGCCTCA
342	S342|IGHV3-21*04|IGHD3-3*01|IGHJ3*01|50	V3-21*04,J3 inter-subtype recombinant	J3,V3-21*04 recombinant	0.4761297561	1	0	0	314(308-320)	GAGGTGCAGCTGCTGGAGACTGGGGAAGGCCTGGTCAAGCCTGGGGCGTCCCTGAGACTCTCCTGTTCAGCCTGGGGATCCACCTTCAGTACATCTCGCAGGAACTGGGTCCGCCAGGCTCCAGGGAAGGGGCTGGAGTGGGTCCCATCCATCAAGAATATGAGTTGTTGCGTACACTACTCAGACTCAGTGAAGGTCCGATTCACCGTCTCCAGAGGCAGCGCCAAGAAATCACCCTATCTGCAAATGAACAGCCTGAGACTCGAAGACACGGCCGCGTCTAACCGTGAGAGAGTGGCGATACGATTTGGAAGTTTTGACGTCTGGGGCCAAGGAAGAATGGTCACCGTCTCTTCA	GAGGTGCAGCTGCTGGAGACTGGGGAAGGCCTGGTCAAGCCTGGGGCGTCCCTGAGACTCTCCTGTTCAGCC	EVQLLETGEGLVKPGASLRLSCSA	TGGGGATCCACCTTCAGTACATCTCGCAGG	WGSTFSTSRR	AACTGGGTCCGCCAGGCTCCAGGGAAGGGGCTGGAGTGGGTCCCATCC	NWVRQAPGKGLEWVPS	ATCAAGAATATGAGTTGTTGCGTA	IKNMSCCV	CACTACTCAGACTCAGTGAAGGTCCGATTCACCGTCTCCAGAGGCAGCGCCAAGAAATCACCCTATCTGCAAATGAACAGCCTGAGACTCGAAGACACGGCCGCGTCTAACCGT	HYSDSVKVRFTVSRGSAKKSPYLQMNSLRLEDTAASNR	GAGAGAGTG	ERV			0	0	0	0	0	0	0	0	GCGATACGATTTTCGGAGTGGTTGATTTATCGAGGAAGTTTTGACGTCTGGGGCCAAGGAAGAATGGTCACCGTCTCTTCA	AIRFSEWLIYRGSFDVWGQGRMVTVSS	GAGGTGCAGCTGCTGGAGACTGGGGAAGGCCTGGTCAAGCCTGGGGCGTCCCTGAGACTCTCCTGTTCAGCCTGGGGATCCACCTTCAGTACATCTCGCAGG------------AACTGGGTCCGCCAGGCTCCAGGGAAGGGGCTGGAGTGGGTCCCATCCATC------AAGAATATGAGTTGTTGCGTACACTACTCAGACTCAGTGAAGGTCCGATTCACCGTCTCCAGAGGCAGCGCCAAGAAATCACCCTATCTGCAAATGAACAGCCTGAGACTCGAAGACACGGCCGCGTCTAACCGTGAGAGAGTGGCGATACGATTTTCGGAGTGGTTGATTTATCGAGGAAGTTTTGACGTCTGGGGCCAAGGAAGAATGGTCACCGTCTCTTCA
341	S341|IGHV3-64*04|IGHD3-16*01|IGHJ3*01|50	V3-64,J3 inter-subtype recombinant	J3,V3-64 recombinant	0.428297581	1	0	0	310(309-311)	CAGGTGAAGCTGGTGGAGCCTGGGGGAGGCTTGGTCCAGCCTGGGGGGTTTCTGAGACTCCCCTGCTCAGCCTCTGGATTCACCTTAAATAATCTGGCCAGACACTGGGTCCGCCCGGCTCCAGGGAAGGGCCTGGAATATGTTTCAGCTATTAGTAGTAATGGGGAAAGAGCATACAACGCAGACTCCGTGAAGGGCAGGTTCACCAACTCCAGTGAACATGCCAATGCGGCGCTGATTCTGAAAAGGAACAGGCTGACAGCTGAGGACACGGCTGTCTATGACTGTGCGAGAGTTATGTTGTTTCATTACGCTTGTGGTGTCTGGGGCCAAGGGACAATGGTCACCGTCTCTTCA	CAGGTGAAGCTGGTGGAGCCTGGGGGAGGCTTGGTCCAGCCTGGGGGGTTTCTGAGACTCCCCTGCTCAGCC	QVKLVEPGGGLVQPGGFLRLPCSA	TCTGGATTCACCTTAAATAATCTGGCC	SGFTLNNLA	AGACACTGGGTCCGCCCGGCTCCAGGGAAGGGCCTGGAATATGTTTCAGCT	RHWVRPAPGKGLEYVSA	ATTAGTAGTAATGGGGAAAGAGCA	ISSNGERA	TACAACGCAGACTCCGTGAAGGGCAGGTTCACCAACTCCAGTGAACATGCCAATGCGGCGCTGATTCTGAAAAGGAACAGGCTGACAGCTGAGGACACGGCTGTCTATGACTGT	YNADSVKGRFTNSSEHANAALILKRNRLTAEDTAVYDC	GCGAGTAGGATCACGTTTGGGAGAGTT	ASRITFGRV	TGTGCGAGTAGGATCACGTTTGGGAGAGTTATGTTGTTTCATTACGCTTGTGGTGTCTGG	CASRITFGRVMLFHYACGVW	D3_16	aGgATCACGTTTGGGAGAGTTATGTTGTTT--	?ITFGRVMLF?	52.811144	D1_1	atGTTGTTTCat	?LF?	28.811144	ATGTTGTTTCATTACGCTTGTGGTGTCTGGGGCCAAGGGACAATGGTCACCGTCTCTTCA	MLFHYACGVWGQGTMVTVSS	CAGGTGAAGCTGGTGGAGCCTGGGGGAGGCTTGGTCCAGCCTGGGGGGTTTCTGAGACTCCCCTGCTCAGCCTCTGGATTCACCTTA------------AATAATCTGGCCAGACACTGGGTCCGCCCGGCTCCAGGGAAGGGCCTGGAATATGTTTCAGCTATT------AGTAGTAATGGGGAAAGAGCATACAACGCAGACTCCGTGAAGGGCAGGTTCACCAACTCCAGTGAACATGCCAATGCGGCGCTGATTCTGAAAAGGAACAGGCTGACAGCTGAGGACACGGCTGTCTATGACTGTGCGAGTAGGATCACGTTTGGGAGAGTTATGTTGTTTCATTACGCTTGTGGTGTCTGGGGCCAAGGGACAATGGTCACCGTCTCTTCA
343	S343|IGHV3-43*01|IGHD2-8*01|IGHJ6*04|50	V3-43*01,J6 inter-subtype recombinant	J6,V3-43*01 recombinant	0.2515141782	1	0	0	298(296-300)	GAAGTGCAGCTGGAGGGGTCTGGGGGAGTCGTGGCACAGCCTGGGGGGTCCCTGAGACTCTCTTATGCAGCCTCTGGATTCGCCTTTGATGGTTATAGAATGCACTGGGTCCGTCACGTTTCGGGGAAGGGTCTGGAGTGGGCCTCTCTTATTAGTTGGGTTGGTGTTAGTCAATACTGTACAGACTCGGTGAAGGGCCGATTCACCGTCTCCACAGACAACAGCAAAAACTCCCTGTGTCTGCAAGTGAACAATCTGGGAATCAATGAAACCGCCTTCCACTATTATGCAAAAGAGTACTACTACTCCTACGGGATCTACGTCTGGGATAAAGGGACCACGGTCACCGTCTCCTCA	GAAGTGCAGCTGGAGGGGTCTGGGGGAGTCGTGGCACAGCCTGGGGGGTCCCTGAGACTCTCTTATGCAGCC	EVQLEGSGGVVAQPGGSLRLSYAA	TCTGGATTCGCCTTTGATGGTTATAGA	SGFAFDGYR	ATGCACTGGGTCCGTCACGTTTCGGGGAAGGGTCTGGAGTGGGCCTCTCTT	MHWVRHVSGKGLEWASL	ATTAGTTGGGTTGGTGTTAGTCAA	ISWVGVSQ	TACTGTACAGACTCGGTGAAGGGCCGATTCACCGTCTCCACAGACAACAGCAAAAACTCCCTGTGTCTGCAAGTGAACAATCTGGGAATCAATGAAACCGCCTTCCACTATTAT	YCTDSVKGRFTVSTDNSKNSLCLQVNNLGINETAFHYY	GCAAAAGAG	AKE	TGTCTGCAAGTGAACAATCTGGGAATCAATGAAACCGCCTTCCACTATTATGCAAAAGAGGATGGAGTGGATATAGTACTAATGGTCTGT	CLQVNNLGINETAFHYYAKEDGVDIVLMVC	D2_8	GtgGATATAGTACTAATGGTC	?DIVLMV	46.405572	D3_22	ttCCACTATTAT	?HYY	36.405572	GATGGAGTGGATATAGTACTAATGGTCTGTGCCATGCACCATTACTACTACTCCTACGGGATCTACGTCTGGGATAAAGGGACCACGGTCACCGTCTCCTCA	DGVDIVLMVCAMHHYYYSYGIYVWDKGTTVTVSS	GAAGTGCAGCTGGAGGGGTCTGGGGGAGTCGTGGCACAGCCTGGGGGGTCCCTGAGACTCTCTTATGCAGCCTCTGGATTCGCCTTT------------GATGGTTATAGAATGCACTGGGTCCGTCACGTTTCGGGGAAGGGTCTGGAGTGGGCCTCTCTTATTAGTTGGGTTGGT------GTTAGTCAATACTGTACAGACTCGGTGAAGGGCCGATTCACCGTCTCCACAGACAACAGCAAAAACTCCCTGTGTCTGCAAGTGAACAATCTGGGAATCAATGAAACCGCCTTCCACTATTATGCAAAAGAGGATGGAGTGGATATAGTACTAATGGTCTGTGCCATGCACCATTACTACTACTCCTACGGGATCTACGTCTGGGATAAAGGGACC…
344	S344|IGHV3-21*03|IGHD1-7*01|IGHJ5*01|50	V3-21*03,J5*02 inter-subtype recombinant	J5*02,V3-21*03 recombinant	0.2428562275	1	0	0	284(276-292)	GAGGTGCGACTAGTAGAGTCTGGGTCAGGCCTGGTCAAAGCTGGGGGGTCCCTGAGACTCTCCTGTGCAGTGCCTGGATTCACCTTCAGTAGCTATAGAATGCACTGGGTCCGCCAGGCTCCAGGGAAGGGGCTGGAGTGGGTCTCATCCATTAGGAGAAATAAATGTGACCTGATCTACCCAGACTCAATGAAGGGCCAATTCCCCATCTCCAGACTTAACGCCCAGAACTCACTGTCCCTGCAAATGAACAGCCTGAGAGTCGACGACACAGGTGTCTATCACAATGTGGGCGACCCGAGGCGGCGCCTGAAATTGGACTCCTGGGGCCCGGGAATCCTGGTCAGCGTCTCCTCA	GAGGTGCGACTAGTAGAGTCTGGGTCAGGCCTGGTCAAAGCTGGGGGGTCCCTGAGACTCTCCTGTGCAGTG	EVRLVESGSGLVKAGGSLRLSCAV	CCTGGATTCACCTTCAGTAGCTATAGA	PGFTFSSYR	ATGCACTGGGTCCGCCAGGCTCCAGGGAAGGGGCTGGAGTGGGTCTCATCC	MHWVRQAPGKGLEWVSS	ATTAGGAGAAATAAATGTGACCTG	IRRNKCDL	ATCTACCCAGACTCAATGAAGGGCCAATTCCCCATCTCCAGACTTAACGCCCAGAACTCACTGTCCCTGCAAATGAACAGCCTGAGAGTCGACGACACAGGTGTCTATCACAAT	IYPDSMKGQFPISRLNAQNSLSLQMNSLRVDDTGVYHN	GTGGGCGAC	VGD			0	0	0	0	0	0	0	0	CCGAGGCGGCGCCTGAAACTCTGGTTGGACTCCTGGGGCCCGGGAATCCTGGTCAGCGTCTCCTCA	PRRRLKLWLDSWGPGILVSVSS	GAGGTGCGACTAGTAGAGTCTGGGTCAGGCCTGGTCAAAGCTGGGGGGTCCCTGAGACTCTCCTGTGCAGTGCCTGGATTCACCTTCAGTAGC------------TATAGAATGCACTGGGTCCGCCAGGCTCCAGGGAAGGGGCTGGAGTGGGTCTCATCCATT------AGGAGAAATAAATGTGACCTGATCTACCCAGACTCAATGAAGGGCCAATTCCCCATCTCCAGACTTAACGCCCAGAACTCACTGTCCCTGCAAATGAACAGCCTGAGAGTCGACGACACAGGTGTCTATCACAATGTGGGCGACCCGAGGCGGCGCCTGAAACTCTGGTTGGACTCCTGGGGCCCGGGAATCCTGGTCAGCGTCTCCTCA
346	S346|IGHV2-26*01|IGHD1-1*01|IGHJ5*02|50	V2-26*01,J5*02 inter-subtype recombinant	J5*02,V2-26*01 recombinant	0.9741069554	1	0	0	318(313-323)	CAGGGCACCTTAAAGGTGTCTTGTCCTGTGGTGGTGAAACCCACAGGGACCCTCCCGCTGACCTCCACCGTCTCTGGATTCTCACTCTGTAATGCTAGAGTGGGTGTGAGTTGGATCCGTCAGCCCCCAGGTCAGGCCCTGGGGTGGCTTATACACATTTTTTCGACTGACAAAAAGTCCTACAGGACATGTCTGCAGAACAGGCTCTCCATCTCGAGGGACACCTCCAGAGGCCAGGTGGTCTCTACAATGACCACCATGGGCCTTGTGGACACGGTCCCATGCTGCTGTGAACGGACGTCGATCCAAGTGCACTGTTTCGACCCCTGGGGCCAGGGAAACCTGGTCACCGGCTCCTCA	CAGGGCACCTTAAAGGTGTCTTGTCCTGTGGTGGTGAAACCCACAGGGACCCTCCCGCTGACCTCCACCGTC	QGTLKVSCPVVVKPTGTLPLTSTV	TCTGGATTCTCACTCTGTAATGCTAGAGTGGGTGTG	SGFSLCNARVGV	AGTTGGATCCGTCAGCCCCCAGGTCAGGCCCTGGGGTGGCTTATACAC	SWIRQPPGQALGWLIH	ATTTTTTCGACTGACAAAAAGTCC	IFSTDKKS	TACAGGACATGTCTGCAGAACAGGCTCTCCATCTCGAGGGACACCTCCAGAGGCCAGGTGGTCTCTACAATGACCACCATGGGCCTTGTGGACACGGTCCCATGCTGCTGT	YRTCLQNRLSISRDTSRGQVVSTMTTMGLVDTVPCCC	GAACGGACG	ERT	TGTGAACGGACGTCGATCCAAGTGCACTGTTTCGACCCCTGG	CERTSIQVHCFDPW	D3_9	TgtTTCGAC	?FD	26.405572	D6_19	gtGCACTGTTTCGACCcc	?HCFD?	33.811144	TCGATCCAAGTGCACTGTTTCGACCCCTGGGGCCAGGGAAACCTGGTCACCGGCTCCTCA	SIQVHCFDPWGQGNLVTGSS	CAGGGCACCTTAAAGGTGTCTTGTCCTGTGGTGGTGAAACCCACAGGGACCCTCCCGCTGACCTCCACCGTCTCTGGATTCTCACTCTGTAATGCTAGAGTGGGTGTG------AGTTGGATCCGTCAGCCCCCAGGTCAGGCCCTGGGGTGGCTTATACACATTTTTTCGACTGACAAAAAGTCC---------TACAGGACATGTCTGCAGAACAGGCTCTCCATCTCGAGGGACACCTCCAGAGGCCAGGTGGTCTCTACAATGACCACCATGGGCCTTGTGGACACGGTCCCATGCTGCTGTGAACGGACGTCGATCCAAGTGCACTGTTTCGACCCCTGGGGCCAGGGAAACCTGGTCACCGGCTCCTCA
345	S345|IGHV3-11*03|IGHD1-7*01|IGHJ6*01|50	V3-11*01,J6 inter-subtype recombinant	J6,V3-11*01 recombinant	0.5160800617	1	0	0	296(279-313)	CAGCTGCAGTTGTTGGTGTCTGGGTCAGGATTGCTCAGCCCTGGAGGACCCCTGCGACTCTCCTGTGCAGCCTCTGGATTCCCCCTCAGTGACTACTATAAGAGTTGGATCCGCCAGACTTCAGGGAAGGGGCTGAAGTGGACTTCATACTTGACTAGTGATAGTAGTTACACAAACTACTCAGACTCTGTGAAGGGCCAATTCACCATCTCCAGAGACAACGCCAAGAAACCACCATATCTACAAATGTACAGCCTGAGAGCCGAGGACACGGCCGTTTACTACTGTGCGAGACGACACTACTGCAAATACGGAACGGCCGTCTGGGGTCAAGGGACCACGGTCACCGTCTCATCA	CAGCTGCAGTTGTTGGTGTCTGGGTCAGGATTGCTCAGCCCTGGAGGACCCCTGCGACTCTCCTGTGCAGCC	QLQLLVSGSGLLSPGGPLRLSCAA	TCTGGATTCCCCCTCAGTGACTACTATAAG	SGFPLSDYYK	AGTTGGATCCGCCAGACTTCAGGGAAGGGGCTGAAGTGGACTTCA	SWIRQTSGKGLKWTS	TACTTGACTAGTGATAGTAGTTACACA	YLTSDSSYT	AACTACTCAGACTCTGTGAAGGGCCAATTCACCATCTCCAGAGACAACGCCAAGAAACCACCATATCTACAAATGTACAGCCTGAGAGCCGAGGACACGGCCGTTTACTACTGT	NYSDSVKGQFTISRDNAKKPPYLQMYSLRAEDTAVYYC	GCGAGACGA	ARR	TGTGCGAGACGAAGGAAGGTTCACTACTGCAAATACGGAACGGCCGTCTGG	CARRRKVHYCKYGTAVW	D2_15	cAcTACTGCAAATACGGA	?YCKYG	29.405572	D6_19	TAC--GGAACGGCCGTC	Y?ERP?	28.405572	AGGAAGGTTCACTACTGCAAATACGGAACGGCCGTCTGGGGTCAAGGGACCACGGTCACCGTCTCATCA	RKVHYCKYGTAVWGQGTTVTVSS	CAGCTGCAGTTGTTGGTGTCTGGGTCAGGATTGCTCAGCCCTGGAGGACCCCTGCGACTCTCCTGTGCAGCCTCTGGATTCCCCCTCAGTGACTACTATAAG------------AGTTGGATCCGCCAGACTTCAGGGAAGGGGCTGAAGTGGACTTCA------TACTTGACTAGTGATAGTAGTTACACAAACTACTCAGACTCTGTGAAGGGCCAATTCACCATCTCCAGAGACAACGCCAAGAAACCACCATATCTACAAATGTACAGCCTGAGAGCCGAGGACACGGCCGTTTACTACTGTGCGAGACGAAGGAAGGTTCACTACTGCAAATACGGAACGGCCGTCTGGGGTCAAGGGACCACGGTCACCGTCTCATCA
347	S347|IGHV3-66*04|IGHD1-7*01|IGHJ4*02|50	V3-66*01,J4*02 inter-subtype recombinant	J4*02,V3-66*01 recombinant	0.4561412649	1	0	0	307(294-320)	GAGAGGCAGCTGGTGGAGTCTGAGAGAGGCTTGGTCCAGCGTGGGGGGTCCCTGATTGTCTCCTGTGCAGCCTTTGGGTTCACCGTCATTAGCGATTTCCTGAGCTGGGTCCGCCAGCCTCCAGGGAAGGGCCGGGAGCGGGCCTCAGATTTTTATAGCGGGGCTAGCGCCTCCTCCGCAGACTCCGTGAACGTCAAATTCACTGTCTCCAGAGACACTTCCAAGAGCACCCTCCATCTTCAGATCGACAGCCTGAGAGCCGAAGACACGACTGTGTGTTACTGTGCGAGACAGTGTGAACTAAGTGGAACGTGGGGCCAGGGACCCCGGGTCACCGTCTCCTCA	GAGAGGCAGCTGGTGGAGTCTGAGAGAGGCTTGGTCCAGCGTGGGGGGTCCCTGATTGTCTCCTGTGCAGCC	ERQLVESERGLVQRGGSLIVSCAA	TTTGGGTTCACCGTCATTAGCGATTTC	FGFTVISDF	CTGAGCTGGGTCCGCCAGCCTCCAGGGAAGGGCCGGGAGCGGGCCTCAGAT	LSWVRQPPGKGRERASD	TTTTATAGCGGGGCTAGCGCC	FYSGASA	TCCTCCGCAGACTCCGTGAACGTCAAATTCACTGTCTCCAGAGACACTTCCAAGAGCACCCTCCATCTTCAGATCGACAGCCTGAGAGCCGAAGACACGACTGTGTGTTACTGT	SSADSVNVKFTVSRDTSKSTLHLQIDSLRAEDTTVCYC	GCGAGACAG	ARQ	TGTGCGAGACAGTGTGAACTAAGTGGAACGTGG	CARQCELSGTW	D1_1	tGtGCGAGACag	?AR?	25.811144	D4_23	tGtGAACTA	?EL	22.405572	TGTGAACTAAGTGGAACGTGGGGCCAGGGACCCCGGGTCACCGTCTCCTCA	CELSGTWGQGPRVTVSS	GAGAGGCAGCTGGTGGAGTCTGAGAGAGGCTTGGTCCAGCGTGGGGGGTCCCTGATTGTCTCCTGTGCAGCCTTTGGGTTCACCGTCATTAGCGAT------------TTCCTGAGCTGGGTCCGCCAGCCTCCAGGGAAGGGCCGGGAGCGGGCCTCAGATTTTTAT---------AGCGGGGCTAGCGCCTCCTCCGCAGACTCCGTGAACGTCAAATTCACTGTCTCCAGAGACACTTCCAAGAGCACCCTCCATCTTCAGATCGACAGCCTGAGAGCCGAAGACACGACTGTGTGTTACTGTGCGAGACAGTGTGAACTAAGTGGAACG---------TGGGGCCAGGGACCCCGGGTCACCGTCTCCTCA
350	S350|IGHV1-18*03|IGHD3-16*01|IGHJ1*01|50	Error: alignment failed
349	S349|IGHV5-10-1*03|IGHD5-5*01|IGHJ3*01|50	V5-10-1*03,J3*02 inter-subtype recombinant	J3*02,V5-10-1*03 recombinant	0.5820905355	1	0	0	286(282-290)	GAAGTGCAGGTGGTGCAGTCCGGAACAGAGGTGAACAAGTCCGGGGAGTCTCTGAGGATTTCCTGTAAGGAATCTGGAGACAGGTTTACCAGCTACTGGATCAGGTGGCTGCGCGAGATGCCCAGGAAAGGCCTGATGTGGATGGGGAGGATTGATTCCAGTGACTCTTTTACCACGTGCAGACCGTCCTTCCAAGGCCGTGTCACCATCTCAGTTGACAAGTCCATCAGACCTGCCCACCTGCAGTGGACAAGCCCGACGGCCCCGGAAACCGGCATATATTATGGTGGGTCCAGCTATGGTTTTAAGGTCGCCTTTGACATCTGGGGCCACGGAGAAATGGCCACCGTCTCTTCA	GAAGTGCAGGTGGTGCAGTCCGGAACAGAGGTGAACAAGTCCGGGGAGTCTCTGAGGATTTCCTGTAAGGAA	EVQVVQSGTEVNKSGESLRISCKE	TCTGGAGACAGGTTTACCAGCTACTGG	SGDRFTSYW	ATCAGGTGGCTGCGCGAGATGCCCAGGAAAGGCCTGATGTGGATGGGGAGG	IRWLREMPRKGLMWMGR	ATTGATTCCAGTGACTCTTTTACC	IDSSDSFT	ACGTGCAGACCGTCCTTCCAAGGCCGTGTCACCATCTCAGTTGACAAGTCCATCAGACCTGCCCACCTGCAGTGGACAAGCCCGACGGCCCCGGAAACCGGCATATATTATGGT	TCRPSFQGRVTISVDKSIRPAHLQWTSPTAPETGIYYG	GGGTCCAGC	GSS	TGCAGACCGTCCTTCCAAGGCCGTGTCACCATCTCAGTTGACAAGTCCATCAGACCTGCCCACCTGCAGTGGACAAGCCCGACGGCCCCGGAAACCGGCATATATTATGGTGGGTCCAGCTATGGTTTTAAGGTCGCCTTTGACATCTGG	CRPSFQGRVTISVDKSIRPAHLQWTSPTAPETGIYYGGSSYGFKVAFDIW	D3_10	aTaTATTATGGTGGGTCCAGCTAT	?YYGGSSY	45.405572	D1_1	TGCAGAccGTCCTTCCAA	CR?SFQ	31.405572	TATGGTTTTAAGGTCGCCTTTGACATCTGGGGCCACGGAGAAATGGCCACCGTCTCTTCA	YGFKVAFDIWGHGEMATVSS	GAAGTGCAGGTGGTGCAGTCCGGAACAGAGGTGAACAAGTCCGGGGAGTCTCTGAGGATTTCCTGTAAGGAATCTGGAGACAGGTTTACCAGC------------TACTGGATCAGGTGGCTGCGCGAGATGCCCAGGAAAGGCCTGATGTGGATGGGGAGGATT------GATTCCAGTGACTCTTTTACCACGTGCAGACCGTCCTTCCAAGGCCGTGTCACCATCTCAGTTGACAAGTCCATCAGACCTGCCCACCTGCAGTGGACAAGCCCGACGGCCCCGGAAACCGGCATATATTATGGTGGGTCCAGCTATGGTTTTAAGGTCGCCTTTGACATCTGGGGCCACGGAGAAATGGCCACCGTCTCTTCA
[truncated: 651 more rows]
