# Supplementary material for: Assigning and visualizing germline genes in antibody repertoires
Source: Philos Trans R Soc Lond B Biol Sci. 2015 Sep 5;370(1676):20140240. doi: 10.1098/rstb.2014.0240 (PMC4528417; doi:10.1098/rstb.2014.0240)
Supplement: IgSCUEAL [file rstb20140240supp1.zip › IgSCUEAL-master/Simon/sim1_igscueal_full.txt]

Index	Name	Subtype	Simplified Subtype	Support	Recombination Support	Intra-subtype Support	Reading Frame	Breakpoints	Sequence	FW1	FW1_AA	CDR1	CDR1_AA	FW2	FW2_AA	CDR2	CDR2_AA	FW3	FW3_AA	CDR3	CDR3_AA	JUNCTION	JUNCTION_AA	D_ALLELE	D	D_AA	D_SCORE	D/INV_ALLELE	D/INV	D/INV_AA	D/INV_SCORE	J	J_AA	Mapped Read
3	S3|IGHV3-64*03|IGHD1-1*01|IGHJ4*03	V3,J4*03 inter-subtype recombinant	J4*03,V3 recombinant	0.8397696639134637	1	0	0	317(313-321)	GAGGTGCAGCTGGTGGAGTCTGGGGGAGGCTTGGTCCAGCCTGGGGGGTCCCTGAGACTCTCCTGTTCAGCCTCTGGATTCACCTTCAGTAGCTATGCTATGCACTGGGTCCGCCAGGCTCCAGGGAAGGGACTGGAATATGTTTCAGCTATTAGTAGTAATGGGGGTAGCACATACTACGCAGACTCAGTGAAGGGCAGATTCACCATCTCCAGAGACAATTCCAAGAACACGCTGTATGTCCAAATGAGCAGTCTGAGAGCTGAGGACACGGCTGTGTATTACTGTGTGAAAGGAGTACAACTGGAACGTGTAATGGACTACTGGGGCCAAGGGACCCTGGTCACCGTCTCCTCA	GAGGTGCAGCTGGTGGAGTCTGGGGGAGGCTTGGTCCAGCCTGGGGGGTCCCTGAGACTCTCCTGTTCAGCC	EVQLVESGGGLVQPGGSLRLSCSA	TCTGGATTCACCTTCAGTAGCTATGCT	SGFTFSSYA	ATGCACTGGGTCCGCCAGGCTCCAGGGAAGGGACTGGAATATGTTTCAGCT	MHWVRQAPGKGLEYVSA	ATTAGTAGTAATGGGGGTAGCACA	ISSNGGST	TACTACGCAGACTCAGTGAAGGGCAGATTCACCATCTCCAGAGACAATTCCAAGAACACGCTGTATGTCCAAATGAGCAGTCTGAGAGCTGAGGACACGGCTGTGTATTACTGT	YYADSVKGRFTISRDNSKNTLYVQMSSLRAEDTAVYYC	GTGAAAGGA	VKG	TGTGTGAAAGGAGTACAACTGGAACGTGTAATGGACTACTGG	CVKGVQLERVMDYW	D1_1	GgaGTACAACTGGAACGTGta	?VQLER?	42.811144	D7_7	gtACAACTGGaa	?QL?	26.811144	GTACAACTGGAACGTGTAATGGACTACTGGGGCCAAGGGACCCTGGTCACCGTCTCCTCA	VQLERVMDYWGQGTLVTVSS	GAGGTGCAGCTGGTGGAGTCTGGGGGAGGCTTGGTCCAGCCTGGGGGGTCCCTGAGACTCTCCTGTTCAGCCTCTGGATTCACCTTCAGTAGC------------TATGCTATGCACTGGGTCCGCCAGGCTCCAGGGAAGGGACTGGAATATGTTTCAGCTATT------AGTAGTAATGGGGGTAGCACATACTACGCAGACTCAGTGAAGGGCAGATTCACCATCTCCAGAGACAATTCCAAGAACACGCTGTATGTCCAAATGAGCAGTCTGAGAGCTGAGGACACGGCTGTGTATTACTGTGTGAAAGGAGTACAACTGGAACGTGTAATGGACTACTGGGGCCAAGGGACCCTGGTCACCGTCTCCTCA
2	S2|IGHV4-61*04|IGHD3-22*01|IGHJ3*02	V4,J3*02 inter-subtype recombinant	J3*02,V4 recombinant	0.2471879968647359	1	0	0	291(289-293)	CAGGTGCAGCTGCAGGAGTCGGGCCCAGGACTGGTGAAGCCTTCGGAGACCCTGTCCCTCACCTGCACTGTCTCTGGTGGCTCCGTCAGCAGTGGTAGTTACTACTGGAGCTGGATCCGGCAGCCCCCAGGGAAGGGACTGGAGTGGATTGGATATATCTATTACAGTGGGAGCACCAACTACAACCCCTCCCTCAAGAGTCGAGTCACCATATCAGTAGACACGTCCAAGAACCAGTTCTCCCTGAAGCTGAGCTCTGTGACCGCTGACACGGCCGTGTATTACTGTGGCCTCACTGTTATTACTTGGATCGCCTTTGATATCTGGGGCCAAGGGACAATGGTCACCGTCTCTTCA	CAGGTGCAGCTGCAGGAGTCGGGCCCAGGACTGGTGAAGCCTTCGGAGACCCTGTCCCTCACCTGCACTGTC	QVQLQESGPGLVKPSETLSLTCTV	TCTGGTGGCTCCGTCAGCAGTGGTAGTTACTAC	SGGSVSSGSYY	TGGAGCTGGATCCGGCAGCCCCCAGGGAAGGGACTGGAGTGGATTGGATAT	WSWIRQPPGKGLEWIGY	ATCTATTACAGTGGGAGCACC	IYYSGST	AACTACAACCCCTCCCTCAAGAGTCGAGTCACCATATCAGTAGACACGTCCAAGAACCAGTTCTCCCTGAAGCTGAGCTCTGTGACCGCTGACACGGCCGTGTATTACTGT	NYNPSLKSRVTISVDTSKNQFSLKLSSVTADTAVYYC	GGCCTCACT	GLT	TGTGGCCTCACTATGATAGTAGTGGTTATTACTTGGATCGCCTTTGATATCTGG	CGLTMIVVVITWIAFDIW	D3_22	cTcACTATGATAGTAGTGGTTATTACT--	?TMIVVVIT?	61.811144	D3_22	cTcACTATGATAGTAGTGGtt	?TMIVV?	29.811144	ATGATAGTAGTGGTTATTACTTGGATCGCCTTTGATATCTGGGGCCAAGGGACAATGGTCACCGTCTCTTCA	MIVVVITWIAFDIWGQGTMVTVSS	CAGGTGCAGCTGCAGGAGTCGGGCCCAGGACTGGTGAAGCCTTCGGAGACCCTGTCCCTCACCTGCACTGTCTCTGGTGGCTCCGTCAGCAGTGGT------AGTTACTACTGGAGCTGGATCCGGCAGCCCCCAGGGAAGGGACTGGAGTGGATTGGATATATCTATTAC---------AGTGGGAGCACCAACTACAACCCCTCCCTCAAGAGTCGAGTCACCATATCAGTAGACACGTCCAAGAACCAGTTCTCCCTGAAGCTGAGCTCTGTGACCGCT---GACACGGCCGTGTATTACTGTGGCCTCACTATGATAGTAGTGGTTATTACTTGGATCGCCTTTGATATCTGGGGCCAAGGGACAATGGTCACCGTCTCTTCA
1	S1|IGHV3-30*02|IGHD5-18*01|IGHJ1*01	V3-33,J1*01 inter-subtype recombinant	J1*01,V3-33 recombinant	0.8284790148581346	1	0	0	314(311-317)	CAGGTGCAGCTGGTGGAGTCTGGGGGAGGCGTGGTCCAGCCTGGGGGGTCCCTGAGACTCTCCTGTGCAGCGTCTGGATTCACCTTCAGTAGCTATGGCATGCACTGGGTCCGCCAGGCTCCAGGCAAGGGGCTGGAGTGGGTGGCATTTATACGGTATGATGGAAGTAATAAATACTATGCAGACTCCGTGAAGGGCCGATTCACCATCTCCAGAGACAATTCCAAGAACACGCTGTATCTGCAAATGAACAGCCTGAGAGCTGAGGACACGGCTGTGTATTACTGTGCGAAAAGCTATGGTTACGCTGAATACTTCCAGCACTGGGGCCAGGGCACCCTGGTCACCGTCTCCTCA	CAGGTGCAGCTGGTGGAGTCTGGGGGAGGCGTGGTCCAGCCTGGGGGGTCCCTGAGACTCTCCTGTGCAGCG	QVQLVESGGGVVQPGGSLRLSCAA	TCTGGATTCACCTTCAGTAGCTATGGC	SGFTFSSYG	ATGCACTGGGTCCGCCAGGCTCCAGGCAAGGGGCTGGAGTGGGTGGCATTT	MHWVRQAPGKGLEWVAF	ATACGGTATGATGGAAGTAATAAA	IRYDGSNK	TACTATGCAGACTCCGTGAAGGGCCGATTCACCATCTCCAGAGACAATTCCAAGAACACGCTGTATCTGCAAATGAACAGCCTGAGAGCTGAGGACACGGCTGTGTATTACTGT	YYADSVKGRFTISRDNSKNTLYLQMNSLRAEDTAVYYC	GCGAAAGGTTCGCCCAGC	AKGSPS	TGTGCGAAAGGTTCGCCCAGCTATGGTTACGCTGAATACTTCCAGCACTGG	CAKGSPSYGYAEYFQHW	D5_18	CccAGCTATGGTTAC	?SYGY	41.405572	D2_21	TcgCCCAGCTATGGT	?PSYG	28.405572	TATGGTTACGCTGAATACTTCCAGCACTGGGGCCAGGGCACCCTGGTCACCGTCTCCTCA	YGYAEYFQHWGQGTLVTVSS	CAGGTGCAGCTGGTGGAGTCTGGGGGAGGCGTGGTCCAGCCTGGGGGGTCCCTGAGACTCTCCTGTGCAGCGTCTGGATTCACCTTCAGTAGC------------TATGGCATGCACTGGGTCCGCCAGGCTCCAGGCAAGGGGCTGGAGTGGGTGGCATTTATACGGTATGATGGAAGTAAT------AAATACTATGCAGACTCCGTGAAGGGCCGATTCACCATCTCCAGAGACAATTCCAAGAACACGCTGTATCTGCAAATGAACAGCCTGAGAGCTGAGGACACGGCTGTGTATTACTGTGCGAAAGGTTCGCCCAGCTATGGTTACGCTGAATACTTCCAGCACTGGGGCCAGGGCACCCTGGTCACCGTCTCCTCA
4	S4|IGHV1-3*01|IGHD5-5*01|IGHJ5*02	V1-3*01,J5*02 inter-subtype recombinant	J5*02,V1-3*01 recombinant	0.998013151566609	1	0	0	314(311-317)	CAGGTCCAGCTTGTGCAGTCTGGGGCTGAGGTGAAGAAGCCTGGGGCCTCAGTGAAGGTTTCCTGCAAGGCTTCTGGATACACCTTCACTAGCTATGCTATGCATTGGGTGCGCCAGGCCCCCGGACAAAGGCTTGAGTGGATGGGATGGATCAACGCTGGCAATGGTAACACAAAATATTCACAGAAGTTCCAGGGCAGAGTCACCATTACCAGGGACACATCCGCGAGCACAGCCTACATGGAGCTGAGCAGCCTGAGATCTGAAGACACGGCTGTGTATTACTGTGCGAGAGAATGGATACAGCTATGGTTATTCGACCCCTGGGGCCAGGGAACCCTGGTCACCGTCTCCTCA	CAGGTCCAGCTTGTGCAGTCTGGGGCTGAGGTGAAGAAGCCTGGGGCCTCAGTGAAGGTTTCCTGCAAGGCT	QVQLVQSGAEVKKPGASVKVSCKA	TCTGGATACACCTTCACTAGCTATGCT	SGYTFTSYA	ATGCATTGGGTGCGCCAGGCCCCCGGACAAAGGCTTGAGTGGATGGGATGG	MHWVRQAPGQRLEWMGW	ATCAACGCTGGCAATGGTAACACA	INAGNGNT	AAATATTCACAGAAGTTCCAGGGCAGAGTCACCATTACCAGGGACACATCCGCGAGCACAGCCTACATGGAGCTGAGCAGCCTGAGATCTGAAGACACGGCTGTGTATTACTGT	KYSQKFQGRVTITRDTSASTAYMELSSLRSEDTAVYYC	GCGAGAGAA	ARE	TGTGCGAGAGAATGGATACAGCTATGGTTACCCTCCAGCCTCTGGTTCGACCCCTGG	CAREWIQLWLPSSLWFDPW	D5_18	GaaTGGATACAGCTATGGTTACcc	?WIQLWL?	68.811144	D1_1	tGgATACAGCTATGGTta	?IQLW?	31.811144	TGGATACAGCTATGGTTACCCTCCAGCCTCTGGTTCGACCCCTGGGGCCAGGGAACCCTGGTCACCGTCTCCTCA	WIQLWLPSSLWFDPWGQGTLVTVSS	CAGGTCCAGCTTGTGCAGTCTGGGGCTGAGGTGAAGAAGCCTGGGGCCTCAGTGAAGGTTTCCTGCAAGGCTTCTGGATACACCTTCACTAGC------------TATGCTATGCATTGGGTGCGCCAGGCCCCCGGACAAAGGCTTGAGTGGATGGGATGGATC------AACGCTGGCAATGGTAACACAAAATATTCACAGAAGTTCCAGGGCAGAGTCACCATTACCAGGGACACATCCGCGAGCACAGCCTACATGGAGCTGAGCAGCCTGAGATCTGAAGACACGGCTGTGTATTACTGTGCGAGAGAATGGATACAGCTATGGTTACCCTCCAGCCTCTGGTTCGACCCCTGGGGCCAGGGAACCCTGGTCACCGTCTCCTCA
5	S5|IGHV3-11*03|IGHD5-18*01|IGHJ4*03	V3-11*01,J4*03 inter-subtype recombinant	J4*03,V3-11*01 recombinant	0.9053777288251238	1	0	0	314(311-317)	CAGGTGCAGCTGTTGGAGTCTGGGGGAGGCTTGGTCAAGCCTGGAGGGTCCCTGAGACTCTCCTGTGCAGCCTCTGGATTCACCTTCAGTGACTACTACATGAGCTGGATCCGCCAGGCTCCAGGGAAGGGGCTGGAGTGGGTTTCATACATTAGTAGTAGTAGTAGTTACACAAACTACGCAGACTCTGTGAAGGGCCGATTCACCATCTCCAGAGACAACGCCAAGAACTCACTGTATCTGCAAATGAACAGCCTGAGAGCCGAGGACACGGCCGTGTATTACTGTGCGAGAAAATTACAGCTATCAGCTTTGACTACTGGGGCCAAGGGACCCTGGTCACCGTCTCCTCA	CAGGTGCAGCTGTTGGAGTCTGGGGGAGGCTTGGTCAAGCCTGGAGGGTCCCTGAGACTCTCCTGTGCAGCC	QVQLLESGGGLVKPGGSLRLSCAA	TCTGGATTCACCTTCAGTGACTACTAC	SGFTFSDYY	ATGAGCTGGATCCGCCAGGCTCCAGGGAAGGGGCTGGAGTGGGTTTCA	MSWIRQAPGKGLEWVS	TACATTAGTAGTAGTAGTAGTTACACA	YISSSSSYT	AACTACGCAGACTCTGTGAAGGGCCGATTCACCATCTCCAGAGACAACGCCAAGAACTCACTGTATCTGCAAATGAACAGCCTGAGAGCCGAGGACACGGCCGTGTATTACTGT	NYADSVKGRFTISRDNAKNSLYLQMNSLRAEDTAVYYC	GCGAGAAAA	ARK	TGTGCGAGAAAATTACAGCTATNCAGCTTTGACTACTGG	CARKLQL?SFDYW	D3_3	AgcTTTGACTACTGG	?FDYW	28.405572	D2_15	TA-C-Tgg	???	23.811144	TTACAGCTATNCAGCTTTGACTACTGGGGCCAAGGGACCCTGGTCACCGTCTCCTCA	LQL?SFDYWGQGTLVTVSS	CAGGTGCAGCTGTTGGAGTCTGGGGGAGGCTTGGTCAAGCCTGGAGGGTCCCTGAGACTCTCCTGTGCAGCCTCTGGATTCACCTTCAGTGAC------------TACTACATGAGCTGGATCCGCCAGGCTCCAGGGAAGGGGCTGGAGTGGGTTTCA------TACATTAGTAGTAGTAGTAGTTACACAAACTACGCAGACTCTGTGAAGGGCCGATTCACCATCTCCAGAGACAACGCCAAGAACTCACTGTATCTGCAAATGAACAGCCTGAGAGCCGAGGACACGGCCGTGTATTACTGTGCGAGAAAA---TTACAGCTATNCAGCTTTGACTACTGGGGCCAAGGGACCCTGGTCACCGTCTCCTCA
6	S6|IGHV1-8*02|IGHD7-27*01|IGHJ6*02	V1-8,J6 inter-subtype recombinant	J6,V1-8 recombinant	0.2644063524197094	1	0	0	302(300-304)	CAGGTGCAGCTGGTGCAGTCTGGGGCTGAGGTGAAGAAGCCTGGGGCCTCAGTGAAGGTCTCCTGCAAGGCTTCTGGATACACCTTCACCAGCTATGATATCAACTGGGTGCGACAGGCCACTGGACAAGGGCTTGAGTGGATGGGATGGATGAACCCTAACAGTGGTAACACAGGCTATGCACAGAAGTTCCAGGGCAGAGTCACCATGACCAGGAACACCTCCATAAGCACAGCCTACATGGAGCTGAGCAGCCTGAGATCTGAGGACACGGCCGTGTATTACTGTGCGAGAGACGGTTACTACTACTACGGTATGGACGTCTGGGGCCAAGGGACCACGGTCACCGTCTCCTCA	CAGGTGCAGCTGGTGCAGTCTGGGGCTGAGGTGAAGAAGCCTGGGGCCTCAGTGAAGGTCTCCTGCAAGGCT	QVQLVQSGAEVKKPGASVKVSCKA	TCTGGATACACCTTCACCAGCTATGAT	SGYTFTSYD	ATCAACTGGGTGCGACAGGCCACTGGACAAGGGCTTGAGTGGATGGGA	INWVRQATGQGLEWMG	TGGATGAACCCTAACAGTGGTAACACA	WMNPNSGNT	GGCTATGCACAGAAGTTCCAGGGCAGAGTCACCATGACCAGGAACACCTCCATAAGCACAGCCTACATGGAGCTGAGCAGCCTGAGATCTGAGGACACGGCCGTGTATTACTGT	GYAQKFQGRVTMTRNTSISTAYMELSSLRSEDTAVYYC	GCGAGAGAC	ARD	TGTGCGAGAGACGCGACGCGGTCAGGTTACTACTACTACGGTATGGACGTCTGG	CARDATRSGYYYYGMDVW	D3_22	cgGTCAGGTTACTACTAC	?SGYYY	46.405572	D2_2	cgGTCAGGTTACTACTACTAC	?SGYYYY	41.405572	GCGACGCGGTCAGGTTACTACTACTACGGTATGGACGTCTGGGGCCAAGGGACCACGGTCACCGTCTCCTCA	ATRSGYYYYGMDVWGQGTTVTVSS	CAGGTGCAGCTGGTGCAGTCTGGGGCTGAGGTGAAGAAGCCTGGGGCCTCAGTGAAGGTCTCCTGCAAGGCTTCTGGATACACCTTCACCAGC------------TATGATATCAACTGGGTGCGACAGGCCACTGGACAAGGGCTTGAGTGGATGGGA------TGGATGAACCCTAACAGTGGTAACACAGGCTATGCACAGAAGTTCCAGGGCAGAGTCACCATGACCAGGAACACCTCCATAAGCACAGCCTACATGGAGCTGAGCAGCCTGAGATCTGAGGACACGGCCGTGTATTACTGTGCGAGAGACGCGACGCGGTCAGGTTACTACTACTACGGTATGGACGTCTGGGGCCAAGGGACCACGGTCACCGTCTCCTCA
7	S7|IGHV1-18*03|IGHD2-2*02|IGHJ4*03	V1-18*03,J4*03 inter-subtype recombinant	J4*03,V1-18*03 recombinant	0.9492113736925041	1	0	0	314(312-316)	CAGGTTCAGCTGGTGCAGTCTGGAGCTGAGGTGAAGAAGCCTGGGGCCTCAGTGAAGGTCTCCTGCAAGGCTTCTGGTTACACCTTTACCAGCTATGGTATCAGCTGGGTGCGACAGGCCCCTGGACAAGGGCTTGAGTGGATGGGATGGATCAGCGCTTACAATGGTAACACAAACTATGCACAGAAGCTCCAGGGCAGAGTCACCATGACCACAGACACATCCACGAGCACAGCCTACATGGAGCTGAGGAGCCTGAGATCTGACGACATGGCCGTGTATTACTGTGCGAGAGATAGTAGTACCAGCTCGAGTTTTGACTACTGGGGCCAAGGGACCCTGGTCACCGTCTCCTCA	CAGGTTCAGCTGGTGCAGTCTGGAGCTGAGGTGAAGAAGCCTGGGGCCTCAGTGAAGGTCTCCTGCAAGGCT	QVQLVQSGAEVKKPGASVKVSCKA	TCTGGTTACACCTTTACCAGCTATGGT	SGYTFTSYG	ATCAGCTGGGTGCGACAGGCCCCTGGACAAGGGCTTGAGTGGATGGGATGG	ISWVRQAPGQGLEWMGW	ATCAGCGCTTACAATGGTAACACA	ISAYNGNT	AACTATGCACAGAAGCTCCAGGGCAGAGTCACCATGACCACAGACACATCCACGAGCACAGCCTACATGGAGCTGAGGAGCCTGAGATCTGACGACATGGCCGTGTATTACTGT	NYAQKLQGRVTMTTDTSTSTAYMELRSLRSDDMAVYYC	GCGAGAGAT	ARD	TGTGCGAGAGATAGTAGTACCAGCTGCTATACCAACGCGACAGACTCGAGTTTTGACTACTGG	CARDSSTSCYTNATDSSFDYW	D2_2	gaTAGTAGTACCAGCTGCTAT	?SSTSCY	56.405572	D6_6	aGtACCAGCTGCTATACCAac	?TSCYT?	47.811144	AGTAGTACCAGCTGCTATACCAACGCGACAGACTCGAGTTTTGACTACTGGGGCCAAGGGACCCTGGTCACCGTCTCCTCA	SSTSCYTNATDSSFDYWGQGTLVTVSS	CAGGTTCAGCTGGTGCAGTCTGGAGCTGAGGTGAAGAAGCCTGGGGCCTCAGTGAAGGTCTCCTGCAAGGCTTCTGGTTACACCTTTACCAGCTATGGT------------ATCAGCTGGGTGCGACAGGCCCCTGGACAAGGGCTTGAGTGGATGGGATGGATC------AGCGCTTACAATGGTAACACAAACTATGCACAGAAGCTCCAGGGCAGAGTCACCATGACCACAGACACATCCACGAGCACAGCCTACATGGAGCTGAGGAGCCTGAGATCTGACGACATGGCCGTGTATTACTGTGCGAGAGATAGTAGTACCAGCTGCTATACCAACGCGACAGACTCGAGTTTTGACTACTGGGGCCAAGGGACCCTGGTCACCGTCTCCTCA
8	S8|IGHV3-49*02|IGHD2-21*01|IGHJ3*01	V3-49,J3 inter-subtype recombinant	J3,V3-49 recombinant	0.4170891270776179	1	0	0	316(313-319)	GAGGTGCAGCTGGTGGAGTCTGGGGGAGGCTTGGTACAGCCAGGGCCGTCCCTGAGACTCTCCTGTACAGCTTCTGGATTCACCTTTGGGTATTATCCTATGAGCTGGGTCCGCCAGGCTCCAGGGAAGGGGCTGGAGTGGGTAGGTTTCATTAGAAGCAAAGCTTATGGTGGGACAACAGAATACGCCGCGTCTGTGAAAGGCAGATTCACCATCTCAAGAGATGATTCCAAAAGCATCGCCTATCTGCAAATGAACAGCCTGAAAACCGAGGACACAGCCGTGTATTACTGTACTAGAGAGAAACGTGGTGGTCCCGCTTTTGATGTCTGGGGCCAAGGGACAATGGTCACCGTCTCTTCA	GAGGTGCAGCTGGTGGAGTCTGGGGGAGGCTTGGTACAGCCAGGGCCGTCCCTGAGACTCTCCTGTACAGCT	EVQLVESGGGLVQPGPSLRLSCTA	TCTGGATTCACCTTTGGGTATTATCCT	SGFTFGYYP	ATGAGCTGGGTCCGCCAGGCTCCAGGGAAGGGGCTGGAGTGGGTAGGTTTC	MSWVRQAPGKGLEWVGF	ATTAGAAGCAAAGCTTATGGTGGGACAACA	IRSKAYGGTT	GAATACGCCGCGTCTGTGAAAGGCAGATTCACCATCTCAAGAGATGATTCCAAAAGCATCGCCTATCTGCAAATGAACAGCCTGAAAACCGAGGACACAGCCGTGTATTACTGT	EYAASVKGRFTISRDDSKSIAYLQMNSLKTEDTAVYYC	ACTAGAGAG	TRE	TGTACTAGAGAGAAACGTGGTGGTGATTGCTTGCAACCCGCTTTTGATGTCTGG	CTREKRGGDCLQPAFDVW	D2_21	cgTGGTGGTGATTGC	?GGDC	39.405572	D2_21	gAtTGCTtg	?C?	26.811144	AAACGTGGTGGTGATTGCTTGCAACCCGCTTTTGATGTCTGGGGCCAAGGGACAATGGTCACCGTCTCTTCA	KRGGDCLQPAFDVWGQGTMVTVSS	GAGGTGCAGCTGGTGGAGTCTGGGGGAGGCTTGGTACAGCCAGGGCCGTCCCTGAGACTCTCCTGTACAGCTTCTGGATTCACCTTTGGG------------TATTATCCTATGAGCTGGGTCCGCCAGGCTCCAGGGAAGGGGCTGGAGTGGGTAGGTTTCATTAGAAGCAAAGCTTATGGTGGGACAACAGAATACGCCGCGTCTGTGAAAGGCAGATTCACCATCTCAAGAGATGATTCCAAAAGCATCGCCTATCTGCAAATGAACAGCCTGAAAACCGAGGACACAGCCGTGTATTACTGTACTAGAGAGAAACGTGGTGGTGATTGCTTGCAACCCGCTTTTGATGTCTGGGGCCAAGGGACAATGGTCACCGTCTCTTCA
9	S9|IGHV3-74*03|IGHD1-20*01|IGHJ1*01	V3-74*03,J1*01 inter-subtype recombinant	J1*01,V3-74*03 recombinant	0.9993132384120121	1	0	0	310(307-313)	GAGGTGCAGCTGGTGGAGTCCGGGGGAGGCTTAGTTCAGCCTGGGGGGTCCCTGAGACTCTCCTGTGCAGCCTCTGGATTCACCTTCAGTAGCTACTGGATGCACTGGGTCCGCCAAGCTCCAGGGAAGGGGCTGGTGTGGGTCTCACGTATTAATAGTGATGGGAGTAGCACAACGTACGCGGACTCCGTGAAGGGCCGATTCACCATCTCCAGAGACAACGCCAAGAACACGCTGTATCTGCAAATGAACAGTCTGAGAGCCGAGGACACGGCTGTGTATTACTGTGCAAGACCCCGTTGGTATAACTGGACGACCCAGCACTGGGGCCAGGGCACCCTGGTCACCGTCTCCTCA	GAGGTGCAGCTGGTGGAGTCCGGGGGAGGCTTAGTTCAGCCTGGGGGGTCCCTGAGACTCTCCTGTGCAGCC	EVQLVESGGGLVQPGGSLRLSCAA	TCTGGATTCACCTTCAGTAGCTACTGG	SGFTFSSYW	ATGCACTGGGTCCGCCAAGCTCCAGGGAAGGGGCTGGTGTGGGTCTCACGT	MHWVRQAPGKGLVWVSR	ATTAATAGTGATGGGAGTAGCACA	INSDGSST	ACGTACGCGGACTCCGTGAAGGGCCGATTCACCATCTCCAGAGACAACGCCAAGAACACGCTGTATCTGCAAATGAACAGTCTGAGAGCCGAGGACACGGCTGTGTATTACTGT	TYADSVKGRFTISRDNAKNTLYLQMNSLRAEDTAVYYC	GCAAGACCC	ARP	TGTGCAAGACCCGCTGCCCGTTGGTATAACTGGACGACCCAGCACTGG	CARPAARWYNWTTQHW	D1_20	tGgTATAACTGG	?YNW	42.405572	D2_2	TggACGACCCAGCACTgg	?TTQH?	30.811144	GCTGCCCGTTGGTATAACTGGACGACCCAGCACTGGGGCCAGGGCACCCTGGTCACCGTCTCCTCA	AARWYNWTTQHWGQGTLVTVSS	GAGGTGCAGCTGGTGGAGTCCGGGGGAGGCTTAGTTCAGCCTGGGGGGTCCCTGAGACTCTCCTGTGCAGCCTCTGGATTCACCTTCAGTAGC------------TACTGGATGCACTGGGTCCGCCAAGCTCCAGGGAAGGGGCTGGTGTGGGTCTCACGTATT------AATAGTGATGGGAGTAGCACAACGTACGCGGACTCCGTGAAGGGCCGATTCACCATCTCCAGAGACAACGCCAAGAACACGCTGTATCTGCAAATGAACAGTCTGAGAGCCGAGGACACGGCTGTGTATTACTGTGCAAGACCCGCTGCCCGTTGGTATAACTGGACGACCCAGCACTGGGGCCAGGGCACCCTGGTCACCGTCTCCTCA
10	S10|IGHV2-70D*04|IGHD2-2*03|IGHJ6*01	V2,J6*01 inter-subtype recombinant	J6*01,V2 recombinant	0.8962508697259529	1	0	0	300(299-301)	CAGGTCACCTTGAAGGAGTCTGGTCCTGCGCTGGTGAAACCCACACAGACCCTCACACTGACCTGCACCTTCTCTGGGTTCTCACTCAGCACTAGTGGAATGCGTGTGAGCTGGATCCGTCAGCCCCCAGGGAAGGCCCTGGAGTGGCTTGCACGCATTGATTGGGATGATGATAAATTCTACAGCACATCTCTGAAGACCAGGCTCACCATCTCCAAGGACACCTCCAAAAACCAGGTGGTCCTTACAATGACCAACATGGACCCTGTGGACACAGCCACGTATTACTGTGCACGGAACTACTACTACTACTACGGTATGGACGTCTGGGGGCAAGGGACCACGGTCACCGTCTCCTCA	CAGGTCACCTTGAAGGAGTCTGGTCCTGCGCTGGTGAAACCCACACAGACCCTCACACTGACCTGCACCTTC	QVTLKESGPALVKPTQTLTLTCTF	TCTGGGTTCTCACTCAGCACTAGTGGAATGCGTGTG	SGFSLSTSGMRV	AGCTGGATCCGTCAGCCCCCAGGGAAGGCCCTGGAGTGGCTTGCACGC	SWIRQPPGKALEWLAR	ATTGATTGGGATGATGATAAA	IDWDDDK	TTCTACAGCACATCTCTGAAGACCAGGCTCACCATCTCCAAGGACACCTCCAAAAACCAGGTGGTCCTTACAATGACCAACATGGACCCTGTGGACACAGCCACGTATTACTGT	FYSTSLKTRLTISKDTSKNQVVLTMTNMDPVDTATYYC	GCACGGAAC	ARN	TGTGCACGGAACAATGTGGATATTGTAGTAGTACCAGCTGCTATGGCACTAGCGTGTTACTACTACTACTACGGTATGGACGTCTGG	CARNNVDIVVVPAAMALACYYYYYGMDVW	D2_2	GtgGATATTGTAGTAGTACCAGCTGCTATG--	?DIVVVPAAM?	70.811144	D2_2	tGtTACTACTAC	?YYY	38.405572	AATGTGGATATTGTAGTAGTACCAGCTGCTATGGCACTAGCGTGTTACTACTACTACTACGGTATGGACGTCTGGGGGCAAGGGACCACGGTCACCGTCTCCTCA	NVDIVVVPAAMALACYYYYYGMDVWGQGTTVTVSS	CAGGTCACCTTGAAGGAGTCTGGTCCTGCGCTGGTGAAACCCACACAGACCCTCACACTGACCTGCACCTTCTCTGGGTTCTCACTCAGCACTAGTGGAATGCGTGTG------AGCTGGATCCGTCAGCCCCCAGGGAAGGCCCTGGAGTGGCTTGCACGCATTGATTGG---------GATGATGATAAATTCTACAGCACATCTCTGAAGACCAGGCTCACCATCTCCAAGGACACCTCCAAAAACCAGGTGGTCCTTACAATGACCAACATGGACCCTGTGGACACAGCCACGTATTACTGTGCACGGAACAATGTGGATATTGTAGTAGTACCAGCTGCTATGGCACTAGCGTGTTACTACTACTACTACGGTATGGACGTCTGGGGGCAAGGG…
12	S12|IGHV3-49*04|IGHD7-27*01|IGHJ4*03	V3-49,J4*03 inter-subtype recombinant	J4*03,V3-49 recombinant	0.9224513752737932	1	0	0	320(314-326)	GAGGTGCAGCTGGTGGAGTCTGGGGGAGGCTTGGTACAGCCAGGGCGGTCCCTGAGACTCTCCTGTACAGCTTCTGGATTCACCTTTGGTGATTATGCTATGAGCTGGGTCCGCCAGGCTCCAGGGAAGGGGCTGGAGTGGGTAGGTTTCATTAGAAGCAAAGCTTATGGTGGGACAACAGAATACGCCGCGTCTGTGAAAGGCAGATTCACCATCTCAAGAGATGATTCCAAAAGCATCGCCTATCTGCAAATGAACAGCCTGAAAACCGAGGACACAGCCGTGTATTACTGTACTAGAGTCGGGGTGCGCCGTCTTGACTACTGGGGCCAAGGGACCCTGGTCACCGTCTCCTCA	GAGGTGCAGCTGGTGGAGTCTGGGGGAGGCTTGGTACAGCCAGGGCGGTCCCTGAGACTCTCCTGTACAGCT	EVQLVESGGGLVQPGRSLRLSCTA	TCTGGATTCACCTTTGGTGATTATGCT	SGFTFGDYA	ATGAGCTGGGTCCGCCAGGCTCCAGGGAAGGGGCTGGAGTGGGTAGGTTTC	MSWVRQAPGKGLEWVGF	ATTAGAAGCAAAGCTTATGGTGGGACAACA	IRSKAYGGTT	GAATACGCCGCGTCTGTGAAAGGCAGATTCACCATCTCAAGAGATGATTCCAAAAGCATCGCCTATCTGCAAATGAACAGCCTGAAAACCGAGGACACAGCCGTGTATTACTGT	EYAASVKGRFTISRDDSKSIAYLQMNSLKTEDTAVYYC	ACTAGA	TR	TGTACTAGAGTCGGGGTGCGCCGTCTTGACTACTGG	CTRVGVRRLDYW	D3_3	CttGACTACTGG	?DYW	27.405572	D6_6	TgtACTAga	?T?	26.811144	GTCGGGGTGCGCCGTCTTGACTACTGGGGCCAAGGGACCCTGGTCACCGTCTCCTCA	VGVRRLDYWGQGTLVTVSS	GAGGTGCAGCTGGTGGAGTCTGGGGGAGGCTTGGTACAGCCAGGGCGGTCCCTGAGACTCTCCTGTACAGCTTCTGGATTCACCTTTGGTGAT------------TATGCTATGAGCTGGGTCCGCCAGGCTCCAGGGAAGGGGCTGGAGTGGGTAGGTTTCATTAGAAGCAAAGCTTATGGTGGGACAACAGAATACGCCGCGTCTGTGAAAGGCAGATTCACCATCTCAAGAGATGATTCCAAAAGCATCGCCTATCTGCAAATGAACAGCCTGAAAACCGAGGACACAGCCGTGTATTACTGTACTAGA------GTCGGGGTGCGCCGTCTTGACTACTGGGGCCAAGGGACCCTGGTCACCGTCTCCTCA
11	S11|IGHV1-69*06|IGHD3-9*01|IGHJ3*02	V1-69,J3*02 inter-subtype recombinant	J3*02,V1-69 recombinant	0.8204597897868791	1	0	0	314(312-316)	CAGGTGCAGCTGGTGCAGTCTGGGGCTGAGGTGAAGAAGCCTGGGTCCTCGGTGAAGGTCTCCTGCAAGGCTTCTGGAGGCACCTTCAGCAGCTATGCTATCAGCTGGGTGCGACAGGCCCCTGGACAAGGGCTTGAGTGGATGGGAGGGATCATCCCTATCTTTGGTACAGCAAACTACGCACAGAAGTTCCAGGGCAGAGTCACGATTACCGCGGACAAATCCACGAGCACAGCCTACATGGAGCTGAGCAGCCTGAGATCTGAGGACACGGCCGTGTATTACTGTGCACGATATTTTGACTGGTTATTATATTTTGATATCTGGGGCCAAGGGACAATGGTCACCGTCTCTTCA	CAGGTGCAGCTGGTGCAGTCTGGGGCTGAGGTGAAGAAGCCTGGGTCCTCGGTGAAGGTCTCCTGCAAGGCT	QVQLVQSGAEVKKPGSSVKVSCKA	TCTGGAGGCACCTTCAGCAGCTATGCT	SGGTFSSYA	ATCAGCTGGGTGCGACAGGCCCCTGGACAAGGGCTTGAGTGGATGGGAGGG	ISWVRQAPGQGLEWMGG	ATCATCCCTATCTTTGGTACAGCAAAC	IIPIFGTAN	TACGCACAGAAGTTCCAGGGCAGAGTCACGATTACCGCGGACAAATCCACGAGCACAGCCTACATGGAGCTGAGCAGCCTGAGATCTGAGGACACGGCCGTGTATTACTGT	YAQKFQGRVTITADKSTSTAYMELSSLRSEDTAVYYC	GCACGATAT	ARY	TGTGCACGATATTTTGACTGGTTATTATATTTTGATATCTGG	CARYFDWLLYFDIW	D3_9	gcACGATATTTTGACTGGTTATTA	?RYFDWLL	64.40557200000001	D6_13	tGgTTATTATAT--	?LLY?	32.811144	TTTGACTGGTTATTATATTTTGATATCTGGGGCCAAGGGACAATGGTCACCGTCTCTTCA	FDWLLYFDIWGQGTMVTVSS	CAGGTGCAGCTGGTGCAGTCTGGGGCTGAGGTGAAGAAGCCTGGGTCCTCGGTGAAGGTCTCCTGCAAGGCTTCTGGAGGCACCTTCAGCAGC------------TATGCTATCAGCTGGGTGCGACAGGCCCCTGGACAAGGGCTTGAGTGGATGGGAGGGATCATCCCTATCTTTGGTACAGCAAAC------TACGCACAGAAGTTCCAGGGCAGAGTCACGATTACCGCGGACAAATCCACGAGCACAGCCTACATGGAGCTGAGCAGCCTGAGATCTGAGGACACGGCCGTGTATTACTGTGCACGATATTTTGACTGGTTATTATATTTTGATATCTGGGGCCAAGGGACAATGGTCACCGTCTCTTCA
13	S13|IGHV4-4*06|IGHD3-22*01|IGHJ5*01	V4-4,J4 inter-subtype recombinant	J4,V4-4 recombinant	0.2778480957171647	1	0	0	238(226-250)	TCTGGTGGCTCCATCAGCAGTAGTAACTGGTGGAGTTGGGTCCGCCAGCCCCCAGGGAAGGGGCTGGAGTGGATTGGGGAAATCTATCATAGTGGGAGCACCAACTACAACCCGTCCCTCAAGAGTCGAGTCACCATGTCAGTAGACACGTCCAAGAACCAGTTCTCCCTGAAGCTGAGCTCTGTGACCGCCGCGGACACGGCCGTGTATTACTGTGCGAGAGATTCTTGTGATAGTAGTGGTTATTACGGCCAAGGAACCCTGGTCACCGTCTCCTCA			TCTGGTGGCTCCATCAGCAGTAGTAACTGG	SGGSISSSNW	TGGAGTTGGGTCCGCCAGCCCCCAGGGAAGGGGCTGGAGTGGATTGGGGAA	WSWVRQPPGKGLEWIGE	ATCTATCATAGTGGGAGCACC	IYHSGST	AACTACAACCCGTCCCTCAAGAGTCGAGTCACCATGTCAGTAGACACGTCCAAGAACCAGTTCTCCCTGAAGCTGAGCTCTGTGACCGCCGCGGACACGGCCGTGTATTACTGT	NYNPSLKSRVTMSVDTSKNQFSLKLSSVTAADTAVYYC	GCGAGAGAT	ARD	TGTGCGAGAGATTCTTGTGATAGTAGTGGTTATTACGGCCAA	CARDSCDSSGYYGQ	D3_22	TgtGATAGTAGTGGTTATTAC	?DSSGYY	57.405572	D2_2	G--ATAGTAGTGGTTATTAC	?IVVVI?	33.405572	TCTTGTGATAGTAGTGGTTATTACGGCCAAGGAACCCTGGTCACCGTCTCCTCA	SCDSSGYYGQGTLVTVSS	------------------------------------------------------------------------TCTGGTGGCTCCATCAGCAGTAGT---------AACTGGTGGAGTTGGGTCCGCCAGCCCCCAGGGAAGGGGCTGGAGTGGATTGGGGAAATCTAT---------CATAGTGGGAGCACCAACTACAACCCGTCCCTCAAGAGTCGAGTCACCATGTCAGTAGACACGTCCAAGAACCAGTTCTCCCTGAAGCTGAGCTCTGTGACCGCCGCGGACACGGCCGTGTATTACTGTGCGAGAGATTCTTGTGATAGTAGTGGT------TATTACGGCCAAGGAACCCTGGTCACCGTCTCCTCA
14	S14|IGHV3-73*02|IGHD1-20*01|IGHJ6*04	V3-73*02,J6*03 inter-subtype recombinant	J6*03,V3-73*02 recombinant	0.3328993230818718	1	0	0	305(299-311)	GAGGTGCAGCTGGTGGAGTCCGGGGGAGGCTTGGTCCAGCCTGGGGGGTCCCTGAAACTCTCCTGTGCAGCCTCTGGGTTCACCTTCAGTGGCTCTGCTATGCACTGGGTCCGCCAGGCTTCCGGGAAAGGGCTGGAGTGGGTTGGCCGTATTAGAAGCAAAGCTAACAGTTACGCGACAGCATATGCTGCGTCGGTGAAAGGCAGGTTCACCATCTCCAGAGATGATTCAAAGAACACGGCGTATCTGCAAATGAACAGCCTGAAAACCGAGGACACGGCCGTGTATTACTGTACTAGAGATTACTACTACTACTACGGTATGGACGTCTGGGGCAAAGGGACCACGGTCACCGTCTCCTCA	GAGGTGCAGCTGGTGGAGTCCGGGGGAGGCTTGGTCCAGCCTGGGGGGTCCCTGAAACTCTCCTGTGCAGCC	EVQLVESGGGLVQPGGSLKLSCAA	TCTGGGTTCACCTTCAGTGGCTCTGCT	SGFTFSGSA	ATGCACTGGGTCCGCCAGGCTTCCGGGAAAGGGCTGGAGTGGGTTGGCCGT	MHWVRQASGKGLEWVGR	ATTAGAAGCAAAGCTAACAGTTACGCGACA	IRSKANSYAT	GCATATGCTGCGTCGGTGAAAGGCAGGTTCACCATCTCCAGAGATGATTCAAAGAACACGGCGTATCTGCAAATGAACAGCCTGAAAACCGAGGACACGGCCGTGTATTACTGT	AYAASVKGRFTISRDDSKNTAYLQMNSLKTEDTAVYYC	ACTAGACAGGTGCTGATAACTGGAACGAGGTTTGAT	TRQVLITGTRFD	TGTACTAGACAGGTGCTGATAACTGGAACGAGGTTTGATTACTACTACTACTACGGTATGGACGTCTGG	CTRQVLITGTRFDYYYYYGMDVW	D3_22	TacTACTACTAC	?YYY	36.405572	D2_2	taCTACTACTACTAC	?YYYY	37.405572	TACTACTACTACTACGGTATGGACGTCTGGGGCAAAGGGACCACGGTCACCGTCTCCTCA	YYYYYGMDVWGKGTTVTVSS	GAGGTGCAGCTGGTGGAGTCCGGGGGAGGCTTGGTCCAGCCTGGGGGGTCCCTGAAACTCTCCTGTGCAGCCTCTGGGTTCACCTTCAGTGGCTCT------------GCTATGCACTGGGTCCGCCAGGCTTCCGGGAAAGGGCTGGAGTGGGTTGGCCGTATTAGAAGCAAAGCTAACAGTTACGCGACAGCATATGCTGCGTCGGTGAAAGGCAGGTTCACCATCTCCAGAGATGATTCAAAGAACACGGCGTATCTGCAAATGAACAGCCTGAAAACCGAGGACACGGCCGTGTATTACTGTACTAGACAGGTGCTGATAACTGGAACGAGGTTTGATTACTACTACTACTACGGTATGGACGTCTGGGGCAAAGGGACCACGGTCACCGTCTCC…
15	S15|IGHV3-64D*06|IGHD2-21*01|IGHJ6*04	V3-64,J6 inter-subtype recombinant	J6,V3-64 recombinant	0.3389105206348459	1	0	0	291(281-301)	GAGGTGCAGCTGGTGGAGTCTGGGGGAGGCTTGGTCCAGCCTGGGGGGTCCCTGAGACTCTCCTGTTCAGCCTCTGGATTCACCTTCAGTAGCTATGCTATGCACTGGGTCCGCCAGGCTCCAGGGAAGGGACTGGAATATGTTTCAGCTATTAGTAGTAATGGGGGTAGCACATACTACGCAGACTCCGTGAAGGGCAGATTCACCATCTCCAGAGACAATTCCAAGAACACGCTGTATCTTCAAATGAGCAGTCTGAGAGCTGAGGACACGGCTGTGTATTACTGTGTGAAGAGTACTACTACTACTACGGTATGGACGTCTGGGGCAAAGGGACCACGGTCACCGTCTCCTCA	GAGGTGCAGCTGGTGGAGTCTGGGGGAGGCTTGGTCCAGCCTGGGGGGTCCCTGAGACTCTCCTGTTCAGCC	EVQLVESGGGLVQPGGSLRLSCSA	TCTGGATTCACCTTCAGTAGCTATGCT	SGFTFSSYA	ATGCACTGGGTCCGCCAGGCTCCAGGGAAGGGACTGGAATATGTTTCAGCT	MHWVRQAPGKGLEYVSA	ATTAGTAGTAATGGGGGTAGCACA	ISSNGGST	TACTACGCAGACTCCGTGAAGGGCAGATTCACCATCTCCAGAGACAATTCCAAGAACACGCTGTATCTTCAAATGAGCAGTCTGAGAGCTGAGGACACGGCTGTGTATTACTGT	YYADSVKGRFTISRDNSKNTLYLQMSSLRAEDTAVYYC	GTGANAAGGTTTGTGGTGGAG	V?RFVVE	TGTGTGANAAGGTTTGTGGTGGAGTACTACTACTACTACGGTATGGACGTCTGG	CV?RFVVEYYYYYGMDVW	D3_22	TacTACTACTAC	?YYY	36.405572	D2_2	taCTACTACTACTAC	?YYYY	37.405572	TACTACTACTACTACGGTATGGACGTCTGGGGCAAAGGGACCACGGTCACCGTCTCCTCA	YYYYYGMDVWGKGTTVTVSS	GAGGTGCAGCTGGTGGAGTCTGGGGGAGGCTTGGTCCAGCCTGGGGGGTCCCTGAGACTCTCCTGTTCAGCCTCTGGATTCACCTTCAGTAGC------------TATGCTATGCACTGGGTCCGCCAGGCTCCAGGGAAGGGACTGGAATATGTTTCAGCTATT------AGTAGTAATGGGGGTAGCACATACTACGCAGACTCCGTGAAGGGCAGATTCACCATCTCCAGAGACAATTCCAAGAACACGCTGTATCTTCAAATGAGCAGTCTGAGAGCTGAGGACACGGCTGTGTATTACTGTGTGANAAGGTTTGTGGTGGAGTACTACTACTACTACGGTATGGACGTCTGGGGCAAAGGGACCACGGTCACCGTCTCCTCA
16	S16|IGHV1-2*03|IGHD3-9*01|IGHJ2*01	V1-2,J2*01 inter-subtype recombinant	J2*01,V1-2 recombinant	0.9912143177651229	1	0	0	314(310-318)	CAGGTGCAGCTGGTGCAGTCTGGGGCTGAGGTGAAGAAGCTTGGGGCCTCAGTGAAGGTCTCCTGCAAGGCTTCTGGATACACCTTCACCGGCTACTATATGCACTGGGTGCGACAGGCCCCTGGACAAGGGCTTGAGTGGATGGGATGGATCAACCCTAACAGTGGTGGCACAAACTATGCACAGAAGTTTCAGGGCAGGGTCACCATGACCAGGGACACGTCCATCAGCACAGCCTACATGGAGCTGAGCAGGCTGAGATCTGACGACACGGCCGTGTATTACTGTGCGAGAGACATGTACTATACCTGGTACTTCGATCTCTGGGGCCGTGGCACCCTGGTCACTGTCTCCTCA	CAGGTGCAGCTGGTGCAGTCTGGGGCTGAGGTGAAGAAGCTTGGGGCCTCAGTGAAGGTCTCCTGCAAGGCT	QVQLVQSGAEVKKLGASVKVSCKA	TCTGGATACACCTTCACCGGCTACTAT	SGYTFTGYY	ATGCACTGGGTGCGACAGGCCCCTGGACAAGGGCTTGAGTGGATGGGATGG	MHWVRQAPGQGLEWMGW	ATCAACCCTAACAGTGGTGGCACA	INPNSGGT	AACTATGCACAGAAGTTTCAGGGCAGGGTCACCATGACCAGGGACACGTCCATCAGCACAGCCTACATGGAGCTGAGCAGGCTGAGATCTGACGACACGGCCGTGTATTACTGT	NYAQKFQGRVTMTRDTSISTAYMELSRLRSDDTAVYYC	GCGAGAGAC	ARD	TGTGCGAGAGACATGTACGATATTTTGACTGGTTATTATACCTGGTACTTCGATCTCTGG	CARDMYDILTGYYTWYFDLW	D3_9	aTgTACGATATTTTGACTGGTTATTAT	?YDILTGYY	70.40557200000001	D2_2	-TA-TACCTGGTACTTC	??PGT?	31.405572	ATGTACGATATTTTGACTGGTTATTATACCTGGTACTTCGATCTCTGGGGCCGTGGCACCCTGGTCACTGTCTCCTCA	MYDILTGYYTWYFDLWGRGTLVTVSS	CAGGTGCAGCTGGTGCAGTCTGGGGCTGAGGTGAAGAAGCTTGGGGCCTCAGTGAAGGTCTCCTGCAAGGCTTCTGGATACACCTTCACC------------GGCTACTATATGCACTGGGTGCGACAGGCCCCTGGACAAGGGCTTGAGTGGATGGGATGGATC------AACCCTAACAGTGGTGGCACAAACTATGCACAGAAGTTTCAGGGCAGGGTCACCATGACCAGGGACACGTCCATCAGCACAGCCTACATGGAGCTGAGCAGGCTGAGATCTGACGACACGGCCGTGTATTACTGTGCGAGAGACATGTACGATATTTTGACTGGTTATTATACCTGGTACTTCGATCTCTGGGGCCGTGGCACCCTGGTCACTGTCTCCTCA
17	S17|IGHV2-70D*14|IGHD1-20*01|IGHJ1*01	V2,J1*01 inter-subtype recombinant	J1*01,V2 recombinant	0.7989536238133149	1	0	0	320(315-325)	CAGGTCACCTTGAAGGAGTCTGGTCCTGCGCTGGTGAAACCCACACAGACCCTCACACTGACCTGCACCTTCTCTGGGTTCTCACTCAGCACTAGTGGAATGCGTGTGAGCTGGATCCGTCAGCCCCCAGGTAAGGCCCTGGAGTGGCTTGCACGCATTGATTGGGATGATGATAAATTCTACAGCACATCTCTGAAGACCAGGCTCACCATCTCCAAGGACACCTCCAAAAACCAGGTGGTCCTTACAATGACCAACATGGACCCTGTGGACACAGCCACGTATTACTGTGCACGGATAGACTATAACTGGAACGACTTGAATACTGGGGCCAGGGCACCCTGGTCACCGTCTCCTCA	CAGGTCACCTTGAAGGAGTCTGGTCCTGCGCTGGTGAAACCCACACAGACCCTCACACTGACCTGCACCTTC	QVTLKESGPALVKPTQTLTLTCTF	TCTGGGTTCTCACTCAGCACTAGTGGAATGCGTGTG	SGFSLSTSGMRV	AGCTGGATCCGTCAGCCCCCAGGTAAGGCCCTGGAGTGGCTTGCACGC	SWIRQPPGKALEWLAR	ATTGATTGGGATGATGATAAA	IDWDDDK	TTCTACAGCACATCTCTGAAGACCAGGCTCACCATCTCCAAGGACACCTCCAAAAACCAGGTGGTCCTTACAATGACCAACATGGACCCTGTGGACACAGCCACGTATTACTGT	FYSTSLKTRLTISKDTSKNQVVLTMTNMDPVDTATYYC	GCACGGATA	ARI	TGTGCACGGATAGACTATAACTGGAACGNACTTGAATACTTCCAGCACTGG	CARIDYNWN?LEYFQHW	D1_20	GacTATAACTGGAAC	?YNWN	46.405572	D2_2	GacTATAACTGGAACGNACTt	?YNWN??	27.34262	GACTATAACTGGAACGNACTTGAATACTTCCAGCACTGGGGCCAGGGCACCCTGGTCACCGTCTCCTCA	DYNWN?LEYFQHWGQGTLVTVSS	CAGGTCACCTTGAAGGAGTCTGGTCCTGCGCTGGTGAAACCCACACAGACCCTCACACTGACCTGCACCTTCTCTGGGTTCTCACTCAGCACTAGTGGAATGCGTGTG------AGCTGGATCCGTCAGCCCCCAGGTAAGGCCCTGGAGTGGCTTGCACGCATTGATTGG---------GATGATGATAAATTCTACAGCACATCTCTGAAGACCAGGCTCACCATCTCCAAGGACACCTCCAAAAACCAGGTGGTCCTTACAATGACCAACATGGACCCTGTGGACACAGCCACGTATTACTGTGCACGGATAGACTATAACTGGAACGNACTTGAATACTTCCAGCACTGGGGCCAGGGCACCCTGGTCACCGTCTCCTCA
18	S18|IGHV4-30-2*06|IGHD2-15*01|IGHJ4*02	V4-30-2*06,J4*02 inter-subtype recombinant	J4*02,V4-30-2*06 recombinant	0.9630317008689048	1	0	0	305(298-312)	CAGCTGCAGCTGCAGGAGTCCGGCTCAGGACTGGTGAAGCCTTCACAGACCCTGTCCCTCACCTGCGCTGTCTCTGGTGGCTCCATCAGCAGTGGTGGTTACTCCTGGAGCTGGATCCGGCAGTCACCAGGGAAGGGCCTGGAGTGGATTGGGTACATCTATCATAGTGGGAGCACCTACTACAACCCGTCCCTCAAGAGTCGAGTCACCATATCAGTAGACAGGTCCAAGAACCAGTTCTCCCTGAAGCTGAGCTCTGTGACCGCCGCGGACACGGCCGTGTATTACTGTGCCAGAGGTAGGACTACTTTGACTACTGGGGCCAGGGAACCCTGGTCACCGTCTCCTCA	CAGCTGCAGCTGCAGGAGTCCGGCTCAGGACTGGTGAAGCCTTCACAGACCCTGTCCCTCACCTGCGCTGTC	QLQLQESGSGLVKPSQTLSLTCAV	TCTGGTGGCTCCATCAGCAGTGGTGGTTACTCC	SGGSISSGGYS	TGGAGCTGGATCCGGCAGTCACCAGGGAAGGGCCTGGAGTGGATTGGGTAC	WSWIRQSPGKGLEWIGY	ATCTATCATAGTGGGAGCACC	IYHSGST	TACTACAACCCGTCCCTCAAGAGTCGAGTCACCATATCAGTAGACAGGTCCAAGAACCAGTTCTCCCTGAAGCTGAGCTCTGTGACCGCCGCGGACACGGCCGTGTATTACTGT	YYNPSLKSRVTISVDRSKNQFSLKLSSVTAADTAVYYC	GCCAGATATTGTAGTGGTGGT	ARYCSGG	TGTGCCAGATATTGTAGTGGTGGTAGGNACTACTTTGACTACTGG	CARYCSGGR?YFDYW	D2_15	AgaTATTGTAGTGGTGGTAGGNACTAC	?YCSGGR?Y	54.405572	D2_21	tAtTGTAgt	?C?	26.811144	AGGNACTACTTTGACTACTGGGGCCAGGGAACCCTGGTCACCGTCTCCTCA	R?YFDYWGQGTLVTVSS	CAGCTGCAGCTGCAGGAGTCCGGCTCAGGACTGGTGAAGCCTTCACAGACCCTGTCCCTCACCTGCGCTGTCTCTGGTGGCTCCATCAGCAGTGGT------GGTTACTCCTGGAGCTGGATCCGGCAGTCACCAGGGAAGGGCCTGGAGTGGATTGGGTACATCTAT---------CATAGTGGGAGCACCTACTACAACCCGTCCCTCAAGAGTCGAGTCACCATATCAGTAGACAGGTCCAAGAACCAGTTCTCCCTGAAGCTGAGCTCTGTGACCGCCGCGGACACGGCCGTGTATTACTGTGCCAGATATTGTAGTGGTGGTAGGNACTACTTT---------GACTACTGGGGCCAGGGAACCCTGGTCACCGTCTCCTCA
19	S19|IGHV3-33*02|IGHD6-13*01|IGHJ2*01	V3-33,J2*01 inter-subtype recombinant	J2*01,V3-33 recombinant	0.3527688181483584	1	0	0	313(305-321)	CAGGTACAGCTGGTGGAGTCTGGGGGAGGCGTGGTCCAGCCTGGGAGGTCCCTGAGACTCTCCTGTGCAGCGTCTGGATTCACCTTCAGTAGCTATGGCATGCACTGGGTCCGCCAGGCTCCAGGCAAGGGGCTGGAGTGGGTGGCAGTTATATGGTATGATGGAAGTAATAAATACTATGCAGACTCCGCGAAGGGCCGATTCACCATCTCCAGAGACAATTCCACGAACACGCTGTTTCTGCAAATGAACAGCCTGAGAGCCGAGGACACGGCTGTGTATTACTGTGCGAGAGAAATAGCAGCAGCTTCGATCTCTGGGGCCGTGGCACCCTGGTCACTGTCTCCTCA	CAGGTACAGCTGGTGGAGTCTGGGGGAGGCGTGGTCCAGCCTGGGAGGTCCCTGAGACTCTCCTGTGCAGCG	QVQLVESGGGVVQPGRSLRLSCAA	TCTGGATTCACCTTCAGTAGCTATGGC	SGFTFSSYG	ATGCACTGGGTCCGCCAGGCTCCAGGCAAGGGGCTGGAGTGGGTGGCAGTT	MHWVRQAPGKGLEWVAV	ATATGGTATGATGGAAGTAATAAA	IWYDGSNK	TACTATGCAGACTCCGCGAAGGGCCGATTCACCATCTCCAGAGACAATTCCACGAACACGCTGTTTCTGCAAATGAACAGCCTGAGAGCCGAGGACACGGCTGTGTATTACTGT	YYADSAKGRFTISRDNSTNTLFLQMNSLRAEDTAVYYC	GCGAGAGAA	ARE	TGTGCGAGAGAANATAGCAGCAGCTTCGATCTCTGG	CARE?SSSFDLW	D6_13	GaaNATAGCAGCAGC	??SSS	29.405572	D1_1	aGcAGCTTCGATCTCTGG-	?SFDLW?	26.34262	NATAGCAGCAGCTTCGATCTCTGGGGCCGTGGCACCCTGGTCACTGTCTCCTCA	?SSSFDLWGRGTLVTVSS	CAGGTACAGCTGGTGGAGTCTGGGGGAGGCGTGGTCCAGCCTGGGAGGTCCCTGAGACTCTCCTGTGCAGCGTCTGGATTCACCTTCAGTAGC------------TATGGCATGCACTGGGTCCGCCAGGCTCCAGGCAAGGGGCTGGAGTGGGTGGCAGTTATATGGTATGATGGAAGTAAT------AAATACTATGCAGACTCCGCGAAGGGCCGATTCACCATCTCCAGAGACAATTCCACGAACACGCTGTTTCTGCAAATGAACAGCCTGAGAGCCGAGGACACGGCTGTGTATTACTGTGCGAGAGAANATAGC------AGCAGCTTCGATCTCTGGGGCCGTGGCACCCTGGTCACTGTCTCCTCA
20	S20|IGHV1-2*03|IGHD1-20*01|IGHJ3*01	V1-2,J3 inter-subtype recombinant	J3,V1-2 recombinant	0.6602230773745688	1	0	0	314(312-316)	CAGGTGCAGCTGGTGCAGTCTGGGGCTGAGGTGAAGAAGCTTGGGGCCTCAGTGAAGGTCTCCTGCAAGGCTTCTGGATACACCTTCACCGGCTACTATATGCACTGGGTGCGACAGGCCCCTGGACAAGGGCTTGAGTGGATGGGATGGATCAACCCTAACAGTGGTGGCACAAACTATGCACAGAAGTTTCAGGGCAGGGTCACCATGACCAGGGACACGTCCATCAGCACAGCCTACATGGAGCTGAGCAGGCTGAGATCTGACGACACGGCCGTGTATTACTGTGCGAGACGGCGGGGAAGCGCTTTTGATGTCTGGGGCCAAGGGACAATGGTCACCGTCTCTTCA	CAGGTGCAGCTGGTGCAGTCTGGGGCTGAGGTGAAGAAGCTTGGGGCCTCAGTGAAGGTCTCCTGCAAGGCT	QVQLVQSGAEVKKLGASVKVSCKA	TCTGGATACACCTTCACCGGCTACTAT	SGYTFTGYY	ATGCACTGGGTGCGACAGGCCCCTGGACAAGGGCTTGAGTGGATGGGATGG	MHWVRQAPGQGLEWMGW	ATCAACCCTAACAGTGGTGGCACA	INPNSGGT	AACTATGCACAGAAGTTTCAGGGCAGGGTCACCATGACCAGGGACACGTCCATCAGCACAGCCTACATGGAGCTGAGCAGGCTGAGATCTGACGACACGGCCGTGTATTACTGT	NYAQKFQGRVTMTRDTSISTAYMELSRLRSDDTAVYYC	GCGAGA	AR	TGTGCGAGACGGCGGGGAAGCGCTTTTGATGTCTGG	CARRRGSAFDVW	D5_12	ggAAGCGCTTTTGAT	?SAFD	26.405572	D1_14	cgGGGAAGCGCTTTT	?GSAF	25.405572	CGGCGGGGAAGCGCTTTTGATGTCTGGGGCCAAGGGACAATGGTCACCGTCTCTTCA	RRGSAFDVWGQGTMVTVSS	CAGGTGCAGCTGGTGCAGTCTGGGGCTGAGGTGAAGAAGCTTGGGGCCTCAGTGAAGGTCTCCTGCAAGGCTTCTGGATACACCTTCACC------------GGCTACTATATGCACTGGGTGCGACAGGCCCCTGGACAAGGGCTTGAGTGGATGGGATGGATC------AACCCTAACAGTGGTGGCACAAACTATGCACAGAAGTTTCAGGGCAGGGTCACCATGACCAGGGACACGTCCATCAGCACAGCCTACATGGAGCTGAGCAGGCTGAGATCTGACGACACGGCCGTGTATTACTGTGCGAGA------CGGCGGGGAAGCGCTTTTGATGTCTGGGGCCAAGGGACAATGGTCACCGTCTCTTCA
21	S21|IGHV5-51*01|IGHD3-16*02|IGHJ5*02	V5-51,J5*02 inter-subtype recombinant	J5*02,V5-51 recombinant	0.4562620189169504	1	0	0	314(312-316)	GAGGTGCAGCTGGTGCAGTCTGGAGCAGAGGTGAAAAAGCCCGGGGAGTCTCTGAAGATCTCCTGTAAGGGTTCTGGATACAGCTTTACCAGCTACTGGATCGGCTGGGTGCGCCAGATGCCCGGGAAAGGCCTGGAGTGGATGGGGATCATCTATCCTGGTGACTCTGATACCAGATACAGCCCGTCCTTCCAAGGCCAGGTCACCATCTCAGCCGACAAGTCCATCAGCACCGCCTACCTGCAGTGGAGCAGCCTGAAGGCCTCGGACACCGCCATGTATTACTGTGCGAGACACATTATGATTACGTTTGGGTTCGACCCCTGGGGCCAGGGAACCCTGGTCACCGTCTCCTCA	GAGGTGCAGCTGGTGCAGTCTGGAGCAGAGGTGAAAAAGCCCGGGGAGTCTCTGAAGATCTCCTGTAAGGGT	EVQLVQSGAEVKKPGESLKISCKG	TCTGGATACAGCTTTACCAGCTACTGGATCGGC	SGYSFTSYWIG	TGGGTGCGCCAGATGCCCGGGAAAGGCCTGGAGTGGATGGGGATC	WVRQMPGKGLEWMGI	ATCTATCCTGGTGACTCTGATACC	IYPGDSDT	AGATACAGCCCGTCCTTCCAAGGCCAGGTCACCATCTCAGCCGACAAGTCCATCAGCACCGCCTACCTGCAGTGGAGCAGCCTGAAGGCCTCGGACACCGCCATGTATTACTGT	RYSPSFQGQVTISADKSISTAYLQWSSLKASDTAMYYC	GCGAGACAC	ARH	TGTGCGAGACACATTATGATTACGTTTGGGGGAGTTATCGTTACGTTCGACCCCTGG	CARHIMITFGGVIVTFDPW	D3_16	caCATTATGATTACGTTTGGGGGAGTT	?IMITFGGV	64.40557200000001	D2_21	cAcATTATGATTACG	?IMIT	25.405572	ATTATGATTACGTTTGGGGGAGTTATCGTTACGTTCGACCCCTGGGGCCAGGGAACCCTGGTCACCGTCTCCTCA	IMITFGGVIVTFDPWGQGTLVTVSS	GAGGTGCAGCTGGTGCAGTCTGGAGCAGAGGTGAAAAAGCCCGGGGAGTCTCTGAAGATCTCCTGTAAGGGTTCTGGATACAGCTTTACCAGCTACTGGATCGGC------------TGGGTGCGCCAGATGCCCGGGAAAGGCCTGGAGTGGATGGGGATCATCTAT------CCTGGTGACTCTGATACCAGATACAGCCCGTCCTTCCAAGGCCAGGTCACCATCTCAGCCGACAAGTCCATCAGCACCGCCTACCTGCAGTGGAGCAGCCTGAAGGCCTCGGACACCGCCATGTATTACTGTGCGAGACACATTATGATTACGTTTGGGGGAGTTATCGTTACGTTCGACCCCTGGGGCCAGGGAACCCTGGTCACCGTCTCCTCA
22	S22|IGHV3-49*01|IGHD3-3*01|IGHJ1*01	V3-49*01,J2*01 inter-subtype recombinant	J2*01,V3-49*01 recombinant	0.7261220960323429	1	0	0	320(318-322)	GAGGTGCAGCTGGTGGAGTCTGGGGGAGGCTTGGTACAGCCAGGGCGGTCCCTGAGACTCTCCTGTACAGCTTCTGGATTCACCTTTGGTGATTATGCTATGAGCTGGTTCCGCCAGGCTCCAGGGAAGGGGCTGGAGTGGGTAGGTTTCATTAGAAGCAAAGCTTATGGTGGGACAACAGAATACACCGCGTCTGTGAAAGGCAGATTCACCATCTCAAGAGATGGTTCCAAAAGCATCGCCTATCTGCAAATGAACAGCCTGAAAACCGAGGACACAGCCGTGTATTACTGTACTAGAGATTACGATTTTTGGAGTGGTGCGGATATGTGGGGCCAGGGCACCCTGGTCACCGTCTCCTCA	GAGGTGCAGCTGGTGGAGTCTGGGGGAGGCTTGGTACAGCCAGGGCGGTCCCTGAGACTCTCCTGTACAGCT	EVQLVESGGGLVQPGRSLRLSCTA	TCTGGATTCACCTTTGGTGATTATGCT	SGFTFGDYA	ATGAGCTGGTTCCGCCAGGCTCCAGGGAAGGGGCTGGAGTGGGTAGGTTTC	MSWFRQAPGKGLEWVGF	ATTAGAAGCAAAGCTTATGGTGGGACAACA	IRSKAYGGTT	GAATACACCGCGTCTGTGAAAGGCAGATTCACCATCTCAAGAGATGGTTCCAAAAGCATCGCCTATCTGCAAATGAACAGCCTGAAAACCGAGGACACAGCCGTGTATTACTGT	EYTASVKGRFTISRDGSKSIAYLQMNSLKTEDTAVYYC	ACTAGAGCAGATAGAGCGGAT	TRADRAD	TGTACTAGAGCAGATAGAGCGGATTACGATTTTTGGAGTGGTGCGGATATGCGGTCATACTTCCAGCACTGG	CTRADRADYDFWSGADMRSYFQHW	D3_3	gaTTACGATTTTTGGAGTGGT	?YDFWSG	59.405572	D5_12	aTgCGGTCATACTTCCAGCAC	?RSYFQH	28.405572	TACGATTTTTGGAGTGGTGCGGATATGCGGTCATACTTCCAGCACTGGGGCCAGGGCACCCTGGTCACCGTCTCCTCA	YDFWSGADMRSYFQHWGQGTLVTVSS	GAGGTGCAGCTGGTGGAGTCTGGGGGAGGCTTGGTACAGCCAGGGCGGTCCCTGAGACTCTCCTGTACAGCTTCTGGATTCACCTTTGGTGAT------------TATGCTATGAGCTGGTTCCGCCAGGCTCCAGGGAAGGGGCTGGAGTGGGTAGGTTTCATTAGAAGCAAAGCTTATGGTGGGACAACAGAATACACCGCGTCTGTGAAAGGCAGATTCACCATCTCAAGAGATGGTTCCAAAAGCATCGCCTATCTGCAAATGAACAGCCTGAAAACCGAGGACACAGCCGTGTATTACTGTACTAGAGCAGATAGAGCGGATTACGATTTTTGGAGTGGTGCGGATATGCGGTCATACTTCCAGCACTGGGGCCAGGGCACCCTGGTCACCGTC…
23	S23|IGHV5-10-1*02|IGHD6-19*01|IGHJ5*01	V5-10-1,J? inter-subtype recombinant	J?,V5-10-1 recombinant	0.1391291876077201	1	0	0	307(303-311)	GAAGTGCAGCTGGTGCAGTCTGGAGCAGAGGTGAAAAAGCCCGGGGAGTCTCTGAGGATCTCCTGTAAGGGTTCTGGATACAGCTTTACCAGCTACTGGATCAGCTGGGTGCGCCAGATGCCCGGGAAAGGCTTGGAGTGGATGGGGAGGATTGATCCTAGTGACTCTTATACCAACTACAGCCCGTCCTTCCAAGGCCACGTCACCATCTCAGCTGACAAGTCCATCAGCACTGCCTACCTGCAGTGGAGCAGCCTGAAGGCTCGGACACCGCCATGTATTACTGTGCGAGATGGCTGGTACTCGACTCCTGGGGCCAAGGAACCCTGGTCACCGTCTCCTCA	GAAGTGCAGCTGGTGCAGTCTGGAGCAGAGGTGAAAAAGCCCGGGGAGTCTCTGAGGATCTCCTGTAAGGGT	EVQLVQSGAEVKKPGESLRISCKG	TCTGGATACAGCTTTACCAGCTACTGG	SGYSFTSYW	ATCAGCTGGGTGCGCCAGATGCCCGGGAAAGGCTTGGAGTGGATGGGGAGG	ISWVRQMPGKGLEWMGR	ATTGATCCTAGTGACTCTTATACC	IDPSDSYT	AACTACAGCCCGTCCTTCCAAGGCCACGTCACCATCTCAGCTGACAAGTCCATCAGCACTGCCTACCTGCAGTGGAGCAGCCTGANAGGCTCGGACACCGCCATGTATTACTGT	NYSPSFQGHVTISADKSISTAYLQWSSL?GSDTAMYYC	GCGAGACAGGTATAGCAG	ARQVXQ	TGTGCGAGACAGGTATAGCAGTGGCTGGTACTCGACTCCTGG	CARQVXQWLVLDSW	D6_19	caGGTATAGCAGTGGCTGGTACtc	?VXQWLV?	54.811144	D2_2	tGgCTGGTACTC	?LVL	30.405572	TGGCTGGTACTCGACTCCTGGGGCCAAGGAACCCTGGTCACCGTCTCCTCA	WLVLDSWGQGTLVTVSS	GAAGTGCAGCTGGTGCAGTCTGGAGCAGAGGTGAAAAAGCCCGGGGAGTCTCTGAGGATCTCCTGTAAGGGTTCTGGATACAGCTTTACCAGC------------TACTGGATCAGCTGGGTGCGCCAGATGCCCGGGAAAGGCTTGGAGTGGATGGGGAGGATT------GATCCTAGTGACTCTTATACCAACTACAGCCCGTCCTTCCAAGGCCACGTCACCATCTCAGCTGACAAGTCCATCAGCACTGCCTACCTGCAGTGGAGCAGCCTGANAGGCTCGGACACCGCCATGTATTACTGTGCGAGACAGGTATAGCAG------------TGGCTGGTACTCGACTCCTGGGGCCAAGGAACCCTGGTCACCGTCTCCTCA
24	S24|IGHV3-9*01|IGHD4-17*01|IGHJ2*01	V3-9,J? inter-subtype recombinant	J?,V3-9 recombinant	0.3797485308008359	1	0	0	316(313-319)	GAAGTGCAGCTGGTGGAGTCTGGGGGAGGCTTGGTACAGCCTGGCAGGTCCCTGAGACTCTCCTGTGCAGCCTCTGGATTCACCTTTGATGATTATGCCATGCACTGGGTCCGGCAAGCTCCAGGGAAGGGCCTGGAGTGGGTCTCAGGTATTAGTTGGAATAGTGGTAGCATAGGCTATGCGGACTCTGTGAAGGGCCGATTCACCATCTCCAGAGACAACGCCAAGAACTCCCTGTATCTGCAAATGAACAGTCTGAGAGCTGAGGACACGGCCTTGTATTACTGTGCAAAAGATAACTACGGTTACCAGACTTCGATCTCTGGGGCCGTGGCACCCTGGTCACTGTCTCCTCA	GAAGTGCAGCTGGTGGAGTCTGGGGGAGGCTTGGTACAGCCTGGCAGGTCCCTGAGACTCTCCTGTGCAGCC	EVQLVESGGGLVQPGRSLRLSCAA	TCTGGATTCACCTTTGATGATTATGCC	SGFTFDDYA	ATGCACTGGGTCCGGCAAGCTCCAGGGAAGGGCCTGGAGTGGGTCTCAGGT	MHWVRQAPGKGLEWVSG	ATTAGTTGGAATAGTGGTAGCATA	ISWNSGSI	GGCTATGCGGACTCTGTGAAGGGCCGATTCACCATCTCCAGAGACAACGCCAAGAACTCCCTGTATCTGCAAATGAACAGTCTGAGAGCTGAGGACACGGCCTTGTATTACTGT	GYADSVKGRFTISRDNAKNSLYLQMNSLRAEDTALYYC	GCAAAAGAT	AKD	TGTGCAAAAGATAACTACGGTGAGGACTACCAGACTNTCGATCTCTGG	CAKDNYGEDYQT?DLW	D2_8	gAcTACCag	?Y?	27.811144	D1_1	GacTACCag	?Y?	27.811144	AACTACGGTGAGGACTACCAGACTNTCGATCTCTGGGGCCGTGGCACCCTGGTCACTGTCTCCTCA	NYGEDYQT?DLWGRGTLVTVSS	GAAGTGCAGCTGGTGGAGTCTGGGGGAGGCTTGGTACAGCCTGGCAGGTCCCTGAGACTCTCCTGTGCAGCCTCTGGATTCACCTTTGATGAT------------TATGCCATGCACTGGGTCCGGCAAGCTCCAGGGAAGGGCCTGGAGTGGGTCTCAGGTATTAGTTGG------AATAGTGGTAGCATAGGCTATGCGGACTCTGTGAAGGGCCGATTCACCATCTCCAGAGACAACGCCAAGAACTCCCTGTATCTGCAAATGAACAGTCTGAGAGCTGAGGACACGGCCTTGTATTACTGTGCAAAAGATAACTACGGTGAGGACTACCAGACTNTCGATCTCTGGGGCCGTGGCACCCTGGTCACTGTCTCCTCA
25	S25|IGHV5-51*02|IGHD1-1*01|IGHJ3*02	V5-51*02,J3*02 inter-subtype recombinant	J3*02,V5-51*02 recombinant	0.5276482181219156	1	0	0	312(311-313)	GAGGTGCAGCTGGTGCAGTCTGGAGCAGAGGTGAAAAAGCCCGGGGAGTCTCTGAAGATCTCCTGTAAGGGTTCTGGATACAGCTTTACCAGCTACTGGACCGGCTGGGTGCGCCAGATGCCCGGGAAAGGCTTGGAGTGGATGGGGATCATCTATCCTGGTGACTCTGATACCAGATACAGCCCGTCCTTCCAAGGCCAGGTCACCATCTCAGCCGACAAGTCCATCAGCACCGCCTACCTGCAGTGGAGCAGCCTGAAGGCCTCGGACACCGCCATGTATTACTGTGCGAGACCAACTGGAACTCGATCTGGGGCCAAGGGACAATGGTCACCGTCTCTTCA	GAGGTGCAGCTGGTGCAGTCTGGAGCAGAGGTGAAAAAGCCCGGGGAGTCTCTGAAGATCTCCTGTAAGGGT	EVQLVQSGAEVKKPGESLKISCKG	TCTGGATACAGCTTTACCAGCTACTGGACCGGC	SGYSFTSYWTG	TGGGTGCGCCAGATGCCCGGGAAAGGCTTGGAGTGGATGGGGATC	WVRQMPGKGLEWMGI	ATCTATCCTGGTGACTCTGATACC	IYPGDSDT	AGATACAGCCCGTCCTTCCAAGGCCAGGTCACCATCTCAGCCGACAAGTCCATCAGCACCGCCTACCTGCAGTGGAGCAGCCTGAAGGCCTCGGACACCGCCATGTATTACTGT	RYSPSFQGQVTISADKSISTAYLQWSSLKASDTAMYYC	GCGAGACCA	ARP	TGTGCGAGACCAACTGGAACTCGATNCTGG	CARPTGTR?W	D6_6	T-GT-GCGAGACCa	??RD?	32.34262	D2_15	CcaACTGGAACTCGATNCTgg	?TGTR??	28.811144	ACTGGAACTCGATNCTGGGGCCAAGGGACAATGGTCACCGTCTCTTCA	TGTR?WGQGTMVTVSS	GAGGTGCAGCTGGTGCAGTCTGGAGCAGAGGTGAAAAAGCCCGGGGAGTCTCTGAAGATCTCCTGTAAGGGTTCTGGATACAGCTTTACCAGCTACTGGACCGGC------------TGGGTGCGCCAGATGCCCGGGAAAGGCTTGGAGTGGATGGGGATCATCTAT------CCTGGTGACTCTGATACCAGATACAGCCCGTCCTTCCAAGGCCAGGTCACCATCTCAGCCGACAAGTCCATCAGCACCGCCTACCTGCAGTGGAGCAGCCTGAAGGCCTCGGACACCGCCATGTATTACTGTGCGAGACCA------------ACTGGAACTCGATNCTGGGGCCAAGGGACAATGGTCACCGTCTCTTCA
26	S26|IGHV3-53*01|IGHD3-22*01|IGHJ3*02	V3,J3*02 inter-subtype recombinant	J3*02,V3 recombinant	0.4820797396061842	1	0	0	306(305-307)	GAGGTGCAGCTGGTGGAGTCTGGAGGAGGCTTGATCCAGCCTGGGGGGTCCCTGAGACTCTCCTGTGCAGCCTCTGGGTTCACCGTCAGTAGCAACTACATGAGCTGGGTCCGCCAGGCTCCAGGGAAGGGGCTGGAGTGGGTCTCAGTTATTTATAGCGGTGGTAGCACATACTACGCAGACTCCGTGAAGGGCCGATTCACCATCTCCAGAGACAATTCCAAGAACACGCTGTATCTTCAAATGAACAGCCTGAGAGCCGAGGACACGGCCGTGTATTACTGTGCGAGAGAGGGGACTACTATGATAGTAGTGATATCTGGGGCCAAGGGACAATGGTCACCGTCTCTTCA	GAGGTGCAGCTGGTGGAGTCTGGAGGAGGCTTGATCCAGCCTGGGGGGTCCCTGAGACTCTCCTGTGCAGCC	EVQLVESGGGLIQPGGSLRLSCAA	TCTGGGTTCACCGTCAGTAGCAACTAC	SGFTVSSNY	ATGAGCTGGGTCCGCCAGGCTCCAGGGAAGGGGCTGGAGTGGGTCTCAGTT	MSWVRQAPGKGLEWVSV	ATTTATAGCGGTGGTAGCACA	IYSGGST	TACTACGCAGACTCCGTGAAGGGCCGATTCACCATCTCCAGAGACAATTCCAAGAACACGCTGTATCTTCAAATGAACAGCCTGAGAGCCGAGGACACGGCCGTGTATTACTGT	YYADSVKGRFTISRDNSKNTLYLQMNSLRAEDTAVYYC	GCGAGAGAG	ARE	TGTGCGAGAGAGGGGGGCGACNACTACTATGATAGTAGTGATATCTGG	CAREGGD?YYDSSDIW	D3_22	GacNACTACTATGATAGTAGT	??YYDSS	49.405572	D3_22	gaCNACTACTATGATAGTAGT--	??YYDSS?	32.811144	GGGGGCGACNACTACTATGATAGTAGTGATATCTGGGGCCAAGGGACAATGGTCACCGTCTCTTCA	GGD?YYDSSDIWGQGTMVTVSS	GAGGTGCAGCTGGTGGAGTCTGGAGGAGGCTTGATCCAGCCTGGGGGGTCCCTGAGACTCTCCTGTGCAGCCTCTGGGTTCACCGTCAGTAGCAAC------------TACATGAGCTGGGTCCGCCAGGCTCCAGGGAAGGGGCTGGAGTGGGTCTCAGTTATTTAT---------AGCGGTGGTAGCACATACTACGCAGACTCCGTGAAGGGCCGATTCACCATCTCCAGAGACAATTCCAAGAACACGCTGTATCTTCAAATGAACAGCCTGAGAGCCGAGGACACGGCCGTGTATTACTGTGCGAGAGAGGGGGGCGACNACTACTATGATAGTAGTGATATCTGGGGCCAAGGGACAATGGTCACCGTCTCTTCA
27	S27|IGHV2-5*08|IGHD3-16*01|IGHJ6*04	V2-5,J6 inter-subtype recombinant	J6,V2-5 recombinant	0.3400763190889147	1	0	0	298(297-299)	CAGGTCACCTTGAAGGAGTCTGGTCCTGCGCTGGTGAAACCCACACAGACCCTCACACTGACCTGCACCTTCTCTGGGTTCTCACTCAGCACTAGTGGAATGCGTGTGAGCTGGATCCGTCAGCCCCCAGGAAAGGCCCTGGAGTGGCTTGCACTCATTTATTGGGATGATGATAAGCGCTACAGCCCATCTCTGAAGAGCAGGCTCACCATCACCAAGGACACCTCCAAAAACCAGGTGGTCCTTACAATGACCAACATGGACCCTGTGGACACAGCCACATATTACTGTGCACAAGATGCGTACTACTACTACGGTATGGACGTCTGGGGCAAAGGGACCACGGTCACCGTCTCCTCA	CAGGTCACCTTGAAGGAGTCTGGTCCTGCGCTGGTGAAACCCACACAGACCCTCACACTGACCTGCACCTTC	QVTLKESGPALVKPTQTLTLTCTF	TCTGGGTTCTCACTCAGCACTAGTGGAATGCGTGTG	SGFSLSTSGMRV	AGCTGGATCCGTCAGCCCCCAGGAAAGGCCCTGGAGTGGCTTGCACTC	SWIRQPPGKALEWLAL	ATTTATTGGGATGATGATAAG	IYWDDDK	CGCTACAGCCCATCTCTGAAGAGCAGGCTCACCATCACCAAGGACACCTCCAAAAACCAGGTGGTCCTTACAATGACCAACATGGACCCTGTGGACACAGCCACATATTACTGT	RYSPSLKSRLTITKDTSKNQVVLTMTNMDPVDTATYYC	GCACAAGAT	AQD	TGTGCACAAGATGCATTATGATTACGTTTGGGGGAGCCCGCGTACTACTACTACGGTATGGACGTCTGG	CAQDALXLRLGEPAYYYYGMDVW	D3_16	gcATTATGATTACGTTTGGGGGAGCCCGCGTACTACTac	?LXLRLGEPAYY?	46.811144	D2_2	CccGCGTACTACTACTAC	?AYYYY	37.405572	GCATTATGATTACGTTTGGGGGAGCCCGCGTACTACTACTACGGTATGGACGTCTGGGGCAAAGGGACCACGGTCACCGTCTCCTCA	ALXLRLGEPAYYYYGMDVWGKGTTVTVSS	CAGGTCACCTTGAAGGAGTCTGGTCCTGCGCTGGTGAAACCCACACAGACCCTCACACTGACCTGCACCTTCTCTGGGTTCTCACTCAGCACTAGTGGAATGCGTGTG------AGCTGGATCCGTCAGCCCCCAGGAAAGGCCCTGGAGTGGCTTGCACTCATTTATTGG---------GATGATGATAAGCGCTACAGCCCATCTCTGAAGAGCAGGCTCACCATCACCAAGGACACCTCCAAAAACCAGGTGGTCCTTACAATGACCAACATGGACCCTGTGGACACAGCCACATATTACTGTGCACAAGATGCATTATGATTACGTTTGGGGGAGCCCGCGTACTACTACTACGGTATGGACGTCTGGGGCAAAGGGACCACGGTCACCGTCTCC…
28	S28|IGHV3-11*05|IGHD3-9*01|IGHJ3*02	V3-11*01,J3*02 inter-subtype recombinant	J3*02,V3-11*01 recombinant	0.86037881325532	1	0	0	314(311-317)	CAGGTGCAGCTGGTGGAGTCTGGGGGAGGCTTGGTCAAGCCTGGAGGGTCCCTGAGACTCTCCTGTGCAGCCTCTGGATTCACCTTCAGTGACTACTACATGAGCTGGATCCGCCAGGCTCCAGGGAAGGGGCTGGAGTGGGTTTCATACATTAGTAGTAGTAGTAGTTACACAAACTACGCAGACTCTGTGAAGGGCCGATTCACCATCTCCAGAGACAACGCCAAGAACTCACTGTATCTGCAAATGAACAGCCTGAGAGCCGAGGACACGGCCGTGTATTACTGTGCGAGAGCTCACTATTTTGACTATGCTTTTGATATCTGGGGCCAAGGGACAATGGTCACCGTCTCTTCA	CAGGTGCAGCTGGTGGAGTCTGGGGGAGGCTTGGTCAAGCCTGGAGGGTCCCTGAGACTCTCCTGTGCAGCC	QVQLVESGGGLVKPGGSLRLSCAA	TCTGGATTCACCTTCAGTGACTACTAC	SGFTFSDYY	ATGAGCTGGATCCGCCAGGCTCCAGGGAAGGGGCTGGAGTGGGTTTCA	MSWIRQAPGKGLEWVS	TACATTAGTAGTAGTAGTAGTTACACA	YISSSSSYT	AACTACGCAGACTCTGTGAAGGGCCGATTCACCATCTCCAGAGACAACGCCAAGAACTCACTGTATCTGCAAATGAACAGCCTGAGAGCCGAGGACACGGCCGTGTATTACTGT	NYADSVKGRFTISRDNAKNSLYLQMNSLRAEDTAVYYC	GCGAGAGCT	ARA	TGTGCGAGAGCTCACTTACGATATTTTGACTATGCTTTTGATATCTGG	CARAHLRYFDYAFDIW	D3_9	cAcTTACGATATTTTGAC	?LRYFD	50.405572	D4_17	-T-GTGCGAGAGCTCAc	?VREL?	26.34262	CACTTACGATATTTTGACTATGCTTTTGATATCTGGGGCCAAGGGACAATGGTCACCGTCTCTTCA	HLRYFDYAFDIWGQGTMVTVSS	CAGGTGCAGCTGGTGGAGTCTGGGGGAGGCTTGGTCAAGCCTGGAGGGTCCCTGAGACTCTCCTGTGCAGCCTCTGGATTCACCTTCAGTGAC------------TACTACATGAGCTGGATCCGCCAGGCTCCAGGGAAGGGGCTGGAGTGGGTTTCA------TACATTAGTAGTAGTAGTAGTTACACAAACTACGCAGACTCTGTGAAGGGCCGATTCACCATCTCCAGAGACAACGCCAAGAACTCACTGTATCTGCAAATGAACAGCCTGAGAGCCGAGGACACGGCCGTGTATTACTGTGCGAGAGCTCACTTACGATATTTTGACTATGCTTTTGATATCTGGGGCCAAGGGACAATGGTCACCGTCTCTTCA
29	S29|IGHV3-30*18|IGHD2-21*02|IGHJ4*01	V3,J4 inter-subtype recombinant	J4,V3 recombinant	0.193327196128912	1	0	0	304(301-307)	CAGGTGCAGCTGGTGGAGTCTGGGGGAGGCGTGGTCCAGCCTGGGAGGTCCCTGAGACTCTCCTGTGCAGCCTCTGGATTCACCTTCAGTAGCTATGGCATGCACTGGGTCCGCCAGGCTCCAGGCAAGGGGCTGGAGTGGGTGGCAGTTATATCATATGATGGAAGTAATAAATACTATGCAGACTCCGTGAAGGGCCGATTCACCATCTCCAGAGACAATTCCAAGAACACGCTGTATCTGCAAATGAACAGCCTGAGAGCTGAGGACACGGCTGTGTATTACTGTGCGAAATGGTTGGTGACTACTGGGGCCAAGGAACCCTGGTCACCGTCTCCTCA	CAGGTGCAGCTGGTGGAGTCTGGGGGAGGCGTGGTCCAGCCTGGGAGGTCCCTGAGACTCTCCTGTGCAGCC	QVQLVESGGGVVQPGRSLRLSCAA	TCTGGATTCACCTTCAGTAGCTATGGC	SGFTFSSYG	ATGCACTGGGTCCGCCAGGCTCCAGGCAAGGGGCTGGAGTGGGTGGCAGTT	MHWVRQAPGKGLEWVAV	ATATCATATGATGGAAGTAATAAA	ISYDGSNK	TACTATGCAGACTCCGTGAAGGGCCGATTCACCATCTCCAGAGACAATTCCAAGAACACGCTGTATCTGCAAATGAACAGCCTGAGAGCTGAGGACACGGCTGTGTATTACTGT	YYADSVKGRFTISRDNSKNTLYLQMNSLRAEDTAVYYC	GCGANA	A?	TGTGCGANAATGGTTGGTGACTACTGG	CA?MVGDYW	D4_17	gtTGGTGACTAC	?GDY	29.405572	D2_15	TA-C-Tgg	???	23.811144	ATGGTTGGTGACTACTGGGGCCAAGGAACCCTGGTCACCGTCTCCTCA	MVGDYWGQGTLVTVSS	CAGGTGCAGCTGGTGGAGTCTGGGGGAGGCGTGGTCCAGCCTGGGAGGTCCCTGAGACTCTCCTGTGCAGCCTCTGGATTCACCTTCAGTAGC------------TATGGCATGCACTGGGTCCGCCAGGCTCCAGGCAAGGGGCTGGAGTGGGTGGCAGTTATATCATATGATGGAAGTAAT------AAATACTATGCAGACTCCGTGAAGGGCCGATTCACCATCTCCAGAGACAATTCCAAGAACACGCTGTATCTGCAAATGAACAGCCTGAGAGCTGAGGACACGGCTGTGTATTACTGTGCGANA---------------ATGGTTGGTGACTACTGGGGCCAAGGAACCCTGGTCACCGTCTCCTCA
30	S30|IGHV1-3*01|IGHD7-27*01|IGHJ1*01	V1-3*01,J1*01 inter-subtype recombinant	J1*01,V1-3*01 recombinant	0.9999999999999997	1	0	0	314(311-317)	CAGGTCCAGCTTGTGCAGTCTGGGGCTGAGGTGAAGAAGCCTGGGGCCTCAGTGAAGGTTTCCTGCAAGGCTTCTGGATACACCTTCACTAGCTATGCTATGCATTGGGTGCGCCAGGCCCCCGGACAAAGGCTTGAGTGGATGGGATGGATCAACGCTGGCAATGGTAACACAAAATATTCACAGAAGTTCCAGGGCAGAGTCACCATTACCAGGGACACATCCGCGAGCACAGCCTACATGGAGCTGAGCAGCCTGAGATCTGAAGACACGGCTGTGTATTACTGTGCGAGAGAGGCCGCGGGACTAACTACTTCCAGCACTGGGGCCAGGGCACCCTGGTCACCGTCTCCTCA	CAGGTCCAGCTTGTGCAGTCTGGGGCTGAGGTGAAGAAGCCTGGGGCCTCAGTGAAGGTTTCCTGCAAGGCT	QVQLVQSGAEVKKPGASVKVSCKA	TCTGGATACACCTTCACTAGCTATGCT	SGYTFTSYA	ATGCATTGGGTGCGCCAGGCCCCCGGACAAAGGCTTGAGTGGATGGGATGG	MHWVRQAPGQRLEWMGW	ATCAACGCTGGCAATGGTAACACA	INAGNGNT	AAATATTCACAGAAGTTCCAGGGCAGAGTCACCATTACCAGGGACACATCCGCGAGCACAGCCTACATGGAGCTGAGCAGCCTGAGATCTGAAGACACGGCTGTGTATTACTGT	KYSQKFQGRVTITRDTSASTAYMELSSLRSEDTAVYYC	GCGAGAGAG	ARE	TGTGCGAGAGAGGCCGCGGGACTANACTGGGGAGCTGAATACTTCCAGCACTGG	CAREAAGL?WGAEYFQHW	D3_10	ggACTANACTGGGGAGCTGAA	?L?WGAE	31.405572	D1_14	TggGGAGCTGAATACTTCCag	?GAEYF?	29.811144	GCCGCGGGACTANACTGGGGAGCTGAATACTTCCAGCACTGGGGCCAGGGCACCCTGGTCACCGTCTCCTCA	AAGL?WGAEYFQHWGQGTLVTVSS	CAGGTCCAGCTTGTGCAGTCTGGGGCTGAGGTGAAGAAGCCTGGGGCCTCAGTGAAGGTTTCCTGCAAGGCTTCTGGATACACCTTCACTAGC------------TATGCTATGCATTGGGTGCGCCAGGCCCCCGGACAAAGGCTTGAGTGGATGGGATGGATC------AACGCTGGCAATGGTAACACAAAATATTCACAGAAGTTCCAGGGCAGAGTCACCATTACCAGGGACACATCCGCGAGCACAGCCTACATGGAGCTGAGCAGCCTGAGATCTGAAGACACGGCTGTGTATTACTGTGCGAGAGAGGCCGCGGGACTANACTGGGGAGCTGAATACTTCCAGCACTGGGGCCAGGGCACCCTGGTCACCGTCTCCTCA
31	S31|IGHV3-72*01|IGHD3-10*01|IGHJ2*01	V3-72*01,J2*01 inter-subtype recombinant	J2*01,V3-72*01 recombinant	1	1	0	0	316(313-319)	GAGGTGCAGCTGGTGGAGTCTGGGGGAGGCTTGGTCCAGCCTGGAGGGTCCCTGAGACTCTCCTGTGCAGCCTCTGGATTCACCTTCAGTGACCACTACATGGACTGGGTCCGCCAGGCTCCAGGGAAGGGGCTGGAGTGGGTTGGCCGTACTAGAAACAAAGCTAACAGTTACACCACAGAATACGCCGCGTCTGTGAAAGGCAGATTCACCATCTCAAGAGATGATTCAAAGAACTCACTGTATCTGCAAATGAACAGCCTGAAAACCGAGGACACGGCCGTGTATTACTGTGCTAGAGGTATTACTATGGTTCGGGTTCGATCTCTGGGGCCGTGGCACCCTGGTCACTGTCTCCTCA	GAGGTGCAGCTGGTGGAGTCTGGGGGAGGCTTGGTCCAGCCTGGAGGGTCCCTGAGACTCTCCTGTGCAGCC	EVQLVESGGGLVQPGGSLRLSCAA	TCTGGATTCACCTTCAGTGACCACTAC	SGFTFSDHY	ATGGACTGGGTCCGCCAGGCTCCAGGGAAGGGGCTGGAGTGGGTTGGCCGT	MDWVRQAPGKGLEWVGR	ACTAGAAACAAAGCTAACAGTTACACCACA	TRNKANSYTT	GAATACGCCGCGTCTGTGAAAGGCAGATTCACCATCTCAAGAGATGATTCAAAGAACTCACTGTATCTGCAAATGAACAGCCTGAAAACCGAGGACACGGCCGTGTATTACTGT	EYAASVKGRFTISRDDSKNSLYLQMNSLKTEDTAVYYC	GCTAGAGNG	AR?	TGTGCTAGAGNGTATTACTATGGTTNCGGGGAGTTATTATAGTACCGGTACTTCGATCTCTGG	CAR?YYYG?GELLXYRYFDLW	D3_10	TatTACTATGGTTNCGGG	?YYG?G	40.405572	D2_2	TgtGCTAGAGNGTATTACTAT	?AR?YYY	34.405572	TATTACTATGGTTNCGGGGAGTTATTATAGTACCGGTACTTCGATCTCTGGGGCCGTGGCACCCTGGTCACTGTCTCCTCA	YYYG?GELLXYRYFDLWGRGTLVTVSS	GAGGTGCAGCTGGTGGAGTCTGGGGGAGGCTTGGTCCAGCCTGGAGGGTCCCTGAGACTCTCCTGTGCAGCCTCTGGATTCACCTTCAGTGACCAC------------TACATGGACTGGGTCCGCCAGGCTCCAGGGAAGGGGCTGGAGTGGGTTGGCCGTACTAGAAACAAAGCTAACAGTTACACCACAGAATACGCCGCGTCTGTGAAAGGCAGATTCACCATCTCAAGAGATGATTCAAAGAACTCACTGTATCTGCAAATGAACAGCCTGAAAACCGAGGACACGGCCGTGTATTACTGTGCTAGAGNGTATTACTATGGTTNCGGGGAGTTATTATAGTACCGGTACTTCGATCTCTGGGGCCGTGGCACCCTGGTCACTGTCTCCTCA
32	S32|IGHV1-46*02|IGHD4-4*01|IGHJ5*02	V1-46,J5*02 inter-subtype recombinant	J5*02,V1-46 recombinant	0.3987679387776932	1	0	0	314(310-318)	CAGGTGCAGCTGGTGCAGTCTGGGGCTGAGGTGAAGAAGCCTGGGGCCTCAGTGAAGGTTTCCTGCAAGGCATCTGGATACACCTTCAACAGCTACTATATGCACTGGGTGCGACAGGCCCCTGGACAAGGGCTTGAGTGGATGGGAATAATCAACCCTAGTGGTGGTAGCACAAGCTACGCACAGAAGTTCCAGGGCAGAGTCACCATGACCAGGGACACGTCCACGAGCACAGTCTACATGGAGCTGAGCAGCCTGAGATCTGAGGACACGGCCGTGTATTACTGTGCGAGAGAGTACAACTACAACTGGTTCGACCCCTGGGGCCAGGGAACCCTGGTCACCGTCTCCTCA	CAGGTGCAGCTGGTGCAGTCTGGGGCTGAGGTGAAGAAGCCTGGGGCCTCAGTGAAGGTTTCCTGCAAGGCA	QVQLVQSGAEVKKPGASVKVSCKA	TCTGGATACACCTTCAACAGCTACTAT	SGYTFNSYY	ATGCACTGGGTGCGACAGGCCCCTGGACAAGGGCTTGAGTGGATGGGAATA	MHWVRQAPGQGLEWMGI	ATCAACCCTAGTGGTGGTAGCACA	INPSGGST	AGCTACGCACAGAAGTTCCAGGGCAGAGTCACCATGACCAGGGACACGTCCACGAGCACAGTCTACATGGAGCTGAGCAGCCTGAGATCTGAGGACACGGCCGTGTATTACTGT	SYAQKFQGRVTMTRDTSTSTVYMELSSLRSEDTAVYYC	GCGAGAGAG	ARE	TGTGCGAGAGAGTACAACTACAACTGGTTCGACCCCTGG	CAREYNYNWFDPW	D1_1	GagTACAACTACAAC	?YNYN	33.405572	D2_2	GagTACAACTACAAC	?YNYN	29.405572	TACAACTACAACTGGTTCGACCCCTGGGGCCAGGGAACCCTGGTCACCGTCTCCTCA	YNYNWFDPWGQGTLVTVSS	CAGGTGCAGCTGGTGCAGTCTGGGGCTGAGGTGAAGAAGCCTGGGGCCTCAGTGAAGGTTTCCTGCAAGGCATCTGGATACACCTTC------------AACAGCTACTATATGCACTGGGTGCGACAGGCCCCTGGACAAGGGCTTGAGTGGATGGGAATAATC------AACCCTAGTGGTGGTAGCACAAGCTACGCACAGAAGTTCCAGGGCAGAGTCACCATGACCAGGGACACGTCCACGAGCACAGTCTACATGGAGCTGAGCAGCCTGAGATCTGAGGACACGGCCGTGTATTACTGTGCGAGAGAGTACAACTACAACTGG---TTCGACCCCTGGGGCCAGGGAACCCTGGTCACCGTCTCCTCA
33	S33|IGHV4-28*05|IGHD6-19*01|IGHJ6*02	V4-28*02,J6 inter-subtype recombinant	J6,V4-28*02 recombinant	0.2129720754508792	1	0	0	296(282-310)	CAGGTGCAGCTGCAGGAGTCGGGCCCAGGACTGGTGAAGCCTTCGGACACCCTGTCCCTCACCTGCGCTGTCTCTGGTTACTCCATCAGCAGTAGTAACTGGTGGGGCTGGATCCGGCAGCCCCCAGGGAAGGGACTGGAGTGGATTGGGTACATCTATTATAGTGGGAGCATCTACTACAACCCGTCCCTCAAGAGTCGAGTCACCATGTCAGTAGACACGTCCAAGAACCAGTTCTCCCTGAAGCTGAGCTCTGTGACCGCCGTGGACACGGCCGTGTATTACTGTGCGAGAGTTACTACTACTACTACGGTATGGACGTCTGGGGCCAAGGGACCACGGTCACCGTCTCCTCA	CAGGTGCAGCTGCAGGAGTCGGGCCCAGGACTGGTGAAGCCTTCGGACACCCTGTCCCTCACCTGCGCTGTC	QVQLQESGPGLVKPSDTLSLTCAV	TCTGGTTACTCCATCAGCAGTAGTAACTGG	SGYSISSSNW	TGGGGCTGGATCCGGCAGCCCCCAGGGAAGGGACTGGAGTGGATTGGGTAC	WGWIRQPPGKGLEWIGY	ATCTATTATAGTGGGAGCATC	IYYSGSI	TACTACAACCCGTCCCTCAAGAGTCGAGTCACCATGTCAGTAGACACGTCCAAGAACCAGTTCTCCCTGAAGCTGAGCTCTGTGACCGCCGTGGACACGGCCGTGTATTACTGT	YYNPSLKSRVTMSVDTSKNQFSLKLSSVTAVDTAVYYC	GCGAGAAACGCGGGTATAGCAGTGGCTGNT	ARNAGIAVA?	TGTGCGAGAAACGCGGGTATAGCAGTGGCTGNTTACTACTACTACTACGGTATGGACGTCTGG	CARNAGIAVA?YYYYYGMDVW	D6_19	TGTGCGAGAAACgcGGGTATAGCAGTGGCT	CARN?GIAVA	37.405572	D2_2	taCTACTACTACTAC	?YYYY	37.405572	TACTACTACTACTACGGTATGGACGTCTGGGGCCAAGGGACCACGGTCACCGTCTCCTCA	YYYYYGMDVWGQGTTVTVSS	CAGGTGCAGCTGCAGGAGTCGGGCCCAGGACTGGTGAAGCCTTCGGACACCCTGTCCCTCACCTGCGCTGTCTCTGGTTACTCCATCAGCAGTAGT---------AACTGGTGGGGCTGGATCCGGCAGCCCCCAGGGAAGGGACTGGAGTGGATTGGGTACATCTATTAT---------AGTGGGAGCATCTACTACAACCCGTCCCTCAAGAGTCGAGTCACCATGTCAGTAGACACGTCCAAGAACCAGTTCTCCCTGAAGCTGAGCTCTGTGACCGCCGTGGACACGGCCGTGTATTACTGTGCGAGAAACGCGGGTATAGCAGTGGCTGNTTACTACTACTACTACGGTATGGACGTCTGGGGCCAAGGGACCACGGTCACCGTCTCCTCA
34	S34|IGHV4-30-2*05|IGHD2-21*02|IGHJ2*01	V4-30-2*05,J? inter-subtype recombinant	J?,V4-30-2*05 recombinant	0.6162457040541465	1	0	0	311(305-317)	CAGCTGCAGCTGCAGGAGTCCGGCTCAGGACTGGTGAAGCCTTCACAGACCCTGTCCCTCACCTGCGCTGTCTCTGGTGGCTCCATCAGCAGTGGTGGTTACTCCTGGAGCTGGATCCGGCAGCCACCAGGGAAGGGCCTGGAGTGGATTGGGTACATCTATCATAGTGGGAGCACCTACTACAACCCGTCCCTCAAGAGTCGAGTTACCATATCAGTAGACACGTCCAAGAACCAGTTCTCCCTGAAGCTGAGCTCTGTGACTGCCGCAGACACGGCCGTGTATTACTGTGCCAGAGACTGCTATTATCTCTGGGGCCGTGGCACCCTGGTCACTGTCTCCTCA	CAGCTGCAGCTGCAGGAGTCCGGCTCAGGACTGGTGAAGCCTTCACAGACCCTGTCCCTCACCTGCGCTGTC	QLQLQESGSGLVKPSQTLSLTCAV	TCTGGTGGCTCCATCAGCAGTGGTGGTTACTCC	SGGSISSGGYS	TGGAGCTGGATCCGGCAGCCACCAGGGAAGGGCCTGGAGTGGATTGGGTAC	WSWIRQPPGKGLEWIGY	ATCTATCATAGTGGGAGCACC	IYHSGST	TACTACAACCCGTCCCTCAAGAGTCGAGTTACCATATCAGTAGACACGTCCAAGAACCAGTTCTCCCTGAAGCTGAGCTCTGTGACTGCCGCAGACACGGCCGTGTATTACTGT	YYNPSLKSRVTISVDTSKNQFSLKLSSVTAADTAVYYC	GCCAGAGAAGCATATTGTGGTGGTGAC	AREAYCGGD	TGTGCCAGAGAAGCATATTGTGGTGGTGACTGCTATTATCTCTGG	CAREAYCGGDCYYLW	D2_21	TGTGCCAGAgaAGCATATTGTGGTGGTGACTGCTAT	CAR?AYCGGDCY	71.40557200000001	D6_13	gaCTGCTATTATCtc	?CYY?	32.811144	TGCTATTATCTCTGGGGCCGTGGCACCCTGGTCACTGTCTCCTCA	CYYLWGRGTLVTVSS	CAGCTGCAGCTGCAGGAGTCCGGCTCAGGACTGGTGAAGCCTTCACAGACCCTGTCCCTCACCTGCGCTGTCTCTGGTGGCTCCATCAGCAGTGGT------GGTTACTCCTGGAGCTGGATCCGGCAGCCACCAGGGAAGGGCCTGGAGTGGATTGGGTACATCTAT---------CATAGTGGGAGCACCTACTACAACCCGTCCCTCAAGAGTCGAGTTACCATATCAGTAGACACGTCCAAGAACCAGTTCTCCCTGAAGCTGAGCTCTGTGACTGCCGCAGACACGGCCGTGTATTACTGTGCCAGAGAAGCATATTGTGGTGGTGACTGCTATTAT---------------CTCTGGGGCCGTGGCACCCTGGTCACTGTCTCCTCA
35	S35|IGHV3-43*02|IGHD3-9*01|IGHJ6*02	V3,J6 inter-subtype recombinant	J6,V3 recombinant	0.5525783284233313	1	0	0	277(274-280)	GAAGTGCAGCTGGTGGAGTCTGGGGGAGGCGTGGTACAGCCTGGGGGGTCCCTGAGACTCTCCTGTGCAGCCTCTGGATTCACCTTTGATGATTATGCCATGCACTGGGTCCGTCAAGCTCCAGGGAAGGGTCTGGAGTGGGTCTCTCTTATTAGTGGGGATGGTGGTAGCACATACTATGCAGACTCTGTGAAGGGCCGATTCACCATCTCCAGAGACAACAGCAAAAACTCCCTGTATCTGCAAATGAACAGTCTGAGAACTGAGGACACCGCCTTGTATTACTGTGCAAAAGATACTACTACTACTACGGTATGGACGTCTGGGGCCAAGGGACCACGGTCACCGTCTCCTCA	GAAGTGCAGCTGGTGGAGTCTGGGGGAGGCGTGGTACAGCCTGGGGGGTCCCTGAGACTCTCCTGTGCAGCC	EVQLVESGGGVVQPGGSLRLSCAA	TCTGGATTCACCTTTGATGATTATGCC	SGFTFDDYA	ATGCACTGGGTCCGTCAAGCTCCAGGGAAGGGTCTGGAGTGGGTCTCTCTT	MHWVRQAPGKGLEWVSL	ATTAGTGGGGATGGTGGTAGCACA	ISGDGGST	TACTATGCAGACTCTGTGAAGGGCCGATTCACCATCTCCAGAGACAACAGCAAAAACTCCCTGTATCTGCAAATGAACAGTCTGAGAACTGAGGACACCGCCTTGTATTACTGT	YYADSVKGRFTISRDNSKNSLYLQMNSLRTEDTALYYC	GCAAAAGAN	AK?	TGTGCAAAAGANTAATATTTTGACTGGTTATCGTACTACTACTACTACGGTATGGACGTCTGG	CAK?XYFDWLSYYYYYGMDVW	D3_9	TA-A-TATTTTGACTGGTTA	??ILTG?	44.405572	D2_2	TggTTATCGTACTACTACTAC	?LSYYYY	41.405572	TAATATTTTGACTGGTTATCGTACTACTACTACTACGGTATGGACGTCTGGGGCCAAGGGACCACGGTCACCGTCTCCTCA	XYFDWLSYYYYYGMDVWGQGTTVTVSS	GAAGTGCAGCTGGTGGAGTCTGGGGGAGGCGTGGTACAGCCTGGGGGGTCCCTGAGACTCTCCTGTGCAGCCTCTGGATTCACCTTTGATGAT------------TATGCCATGCACTGGGTCCGTCAAGCTCCAGGGAAGGGTCTGGAGTGGGTCTCTCTTATT------AGTGGGGATGGTGGTAGCACATACTATGCAGACTCTGTGAAGGGCCGATTCACCATCTCCAGAGACAACAGCAAAAACTCCCTGTATCTGCAAATGAACAGTCTGAGAACTGAGGACACCGCCTTGTATTACTGTGCAAAAGANTAATATTTTGACTGGTTATCGTACTACTACTACTACGGTATGGACGTCTGGGGCCAAGGGACCACGGTCACCGTCTCCTCA
36	S36|IGHV4-39*03|IGHD7-27*01|IGHJ1*01	V4-39*03,J1*01 inter-subtype recombinant	J1*01,V4-39*03 recombinant	0.8104189254185262	1	0	0	292(287-297)	CAGCTGCAGCTGCAGGAGTCGGGCCCAGGACTGGTGAAGCCTTCGGAGACCCTGTCCCTCACCTGCACTGTCTCTGGTGGCTCCATCAGCAGTAGTAGTTACTACTGGGGCTGGATCCGCCAGCCCCCAGGGAAGGGGCTGGAGTGGATTGGGAGTATCTATTATAGTGGGAGCACCTACTACAACCCGTCCCTCAAGAGTCGAGTCACCATATCCGTAGACACGTCCAAGAACCAGTTCTCCCTGAAGCTGAGCTCTGTGACCGCCGCAGACACGGCCGTGTATTACTGCGTCGCGGGGAACTTCCAGCACTGGGGCCAGGGCACCCTGGTCACCGTCTCCTCA	CAGCTGCAGCTGCAGGAGTCGGGCCCAGGACTGGTGAAGCCTTCGGAGACCCTGTCCCTCACCTGCACTGTC	QLQLQESGPGLVKPSETLSLTCTV	TCTGGTGGCTCCATCAGCAGTAGTAGTTACTAC	SGGSISSSSYY	TGGGGCTGGATCCGCCAGCCCCCAGGGAAGGGGCTGGAGTGGATTGGGAGT	WGWIRQPPGKGLEWIGS	ATCTATTATAGTGGGAGCACC	IYYSGST	TACTACAACCCGTCCCTCAAGAGTCGAGTCACCATATCCGTAGACACGTCCAAGAACCAGTTCTCCCTGAAGCTGAGCTCTGTGACCGCCGCAGACACGGCCGTGTATTACTGC	YYNPSLKSRVTISVDTSKNQFSLKLSSVTAADTAVYYC	GTCGCGGGG	VAG	TGCGTCGCGGGGAACTTCCAGCACTGG	CVAGNFQHW	D6_19	T-GC-GTCGCGGGG--	??SR??	27.811144	D2_15	CacTgg	??	24.811144	AACTTCCAGCACTGGGGCCAGGGCACCCTGGTCACCGTCTCCTCA	NFQHWGQGTLVTVSS	CAGCTGCAGCTGCAGGAGTCGGGCCCAGGACTGGTGAAGCCTTCGGAGACCCTGTCCCTCACCTGCACTGTCTCTGGTGGCTCCATCAGCAGTAGT------AGTTACTACTGGGGCTGGATCCGCCAGCCCCCAGGGAAGGGGCTGGAGTGGATTGGGAGTATCTATTAT---------AGTGGGAGCACCTACTACAACCCGTCCCTCAAGAGTCGAGTCACCATATCCGTAGACACGTCCAAGAACCAGTTCTCCCTGAAGCTGAGCTCTGTGACCGCCGCAGACACGGCCGTGTATTACTGCGTCGCGGGGAACTTC---------------CAGCACTGGGGCCAGGGCACCCTGGTCACCGTCTCCTCA
37	S37|IGHV4-30-4*01|IGHD2-8*01|IGHJ6*02	V4-30-4,J6 inter-subtype recombinant	J6,V4-30-4 recombinant	0.2325891749171055	1	0	0	304(302-306)	CAGGTGCAGCTGCAGGAGTCGGGCCCAGGACTGGTGAAGCCTTCACAGACCCTGTCCCTCACCTGCACTGTCTCTGGTGGCTCCATCAGCAGTGGTGATTACTACTGGAGTTGGATCCGCCAGCCCCCAGGGAAGGGCCTGGAGTGGATTGGGTACATCTATTACAGTGGGAGCACCTACTACAACCCGTCCCTCAAGAGTCGAGTTACCATATCAGTAGACACGTCCAAGAACCAGTTCTCCCTGAAGCTGAGCTCTGTGACTGCCGCAGACACGGCCGTGTATTACTGTGCCAGAGGGCTCTACTACTACTACGGTATGGACGTCTGGGGCCAAGGGACCACGGTCACCGTCTCCTCA	CAGGTGCAGCTGCAGGAGTCGGGCCCAGGACTGGTGAAGCCTTCACAGACCCTGTCCCTCACCTGCACTGTC	QVQLQESGPGLVKPSQTLSLTCTV	TCTGGTGGCTCCATCAGCAGTGGTGATTACTAC	SGGSISSGDYY	TGGAGTTGGATCCGCCAGCCCCCAGGGAAGGGCCTGGAGTGGATTGGGTAC	WSWIRQPPGKGLEWIGY	ATCTATTACAGTGGGAGCACC	IYYSGST	TACTACAACCCGTCCCTCAAGAGTCGAGTTACCATATCAGTAGACACGTCCAAGAACCAGTTCTCCCTGAAGCTGAGCTCTGTGACTGCCGCAGACACGGCCGTGTATTACTGT	YYNPSLKSRVTISVDTSKNQFSLKLSSVTAADTAVYYC	GCCAGAGGG	ARG	TGTGCCAGAGGGCTCATTGTACTAATGGTGTATGCTATACCCTACTACTACTACGGTATGGACGTCTGG	CARGLIVLMVYAIPYYYYGMDVW	D2_8	cTcATTGTACTAATGGTGTATGCTATACCc	?IVLMVYAI?	71.34262	D2_2	CccTACTACTACTAC	?YYYY	37.405572	CTCATTGTACTAATGGTGTATGCTATACCCTACTACTACTACGGTATGGACGTCTGGGGCCAAGGGACCACGGTCACCGTCTCCTCA	LIVLMVYAIPYYYYGMDVWGQGTTVTVSS	CAGGTGCAGCTGCAGGAGTCGGGCCCAGGACTGGTGAAGCCTTCACAGACCCTGTCCCTCACCTGCACTGTCTCTGGTGGCTCCATCAGCAGTGGT------GATTACTACTGGAGTTGGATCCGCCAGCCCCCAGGGAAGGGCCTGGAGTGGATTGGGTACATCTATTAC---------AGTGGGAGCACCTACTACAACCCGTCCCTCAAGAGTCGAGTTACCATATCAGTAGACACGTCCAAGAACCAGTTCTCCCTGAAGCTGAGCTCTGTGACTGCCGCAGACACGGCCGTGTATTACTGTGCCAGAGGGCTCATTGTACTAATGGTGTATGCTATACCCTACTACTACTACGGTATGGACGTCTGGGGCCAAGGGACCACGGTCACCGTCTCC…
38	S38|IGHV4-4*03|IGHD5-12*01|IGHJ5*02	V4-4,J5*02 inter-subtype recombinant	J5*02,V4-4 recombinant	0.3377224359961245	1	0	0	286(284-288)	CAGGTGCAGCTGCAGGAGTCGGGCCCAGGACTGGTGAAGCCTCCGGGGACCCTGTCCCTCACCTGCGCTGTCTCTGGTGGCTCCATCAGCAGTAGTAACTGGTGGAGTTGGGTCCGCCAGCCCCCAGGGAAGGGGCTGGAGTGGATTGGGGAAATCTATCATAGTGGGAGCACCAACTACAACCCGTCCCTCAAGAGTCGAGTCACCATATCAGTAGACAAGTCCAAGAACCAGTTCTCCCTGAAGCTGAGCTCTGTGACCGCCGCGGACACGGCCGTGTATTATGCGGATATAGTGGCTACGATTAACAACTGGTTCGACCCCTGGGGCCAGGGAACCCTGGTCACCGTCTCCTCA	CAGGTGCAGCTGCAGGAGTCGGGCCCAGGACTGGTGAAGCCTCCGGGGACCCTGTCCCTCACCTGCGCTGTC	QVQLQESGPGLVKPPGTLSLTCAV	TCTGGTGGCTCCATCAGCAGTAGTAACTGG	SGGSISSSNW	TGGAGTTGGGTCCGCCAGCCCCCAGGGAAGGGGCTGGAGTGGATTGGGGAA	WSWVRQPPGKGLEWIGE	ATCTATCATAGTGGGAGCACC	IYHSGST	AACTACAACCCGTCCCTCAAGAGTCGAGTCACCATATCAGTAGACAAGTCCAAGAACCAGTTCTCCCTGAAGCTGAGCTCTGTGACCGCCGCGGACACGGCCGTGTATTATGCG	NYNPSLKSRVTISVDKSKNQFSLKLSSVTAADTAVYYA	GATATAGTG	DIV			0	0	0	0	0	0	0	0	GCTACGATTAACAACTGGTTCGACCCCTGGGGCCAGGGAACCCTGGTCACCGTCTCCTCA	ATINNWFDPWGQGTLVTVSS	CAGGTGCAGCTGCAGGAGTCGGGCCCAGGACTGGTGAAGCCTCCGGGGACCCTGTCCCTCACCTGCGCTGTCTCTGGTGGCTCCATCAGCAGTAGT---------AACTGGTGGAGTTGGGTCCGCCAGCCCCCAGGGAAGGGGCTGGAGTGGATTGGGGAAATCTAT---------CATAGTGGGAGCACCAACTACAACCCGTCCCTCAAGAGTCGAGTCACCATATCAGTAGACAAGTCCAAGAACCAGTTCTCCCTGAAGCTGAGCTCTGTGACCGCCGCGGACACGGCCGTGTATTATGCGGATATAGTGGCTACGATTAACAACTGGTTCGACCCCTGGGGCCAGGGAACCCTGGTCACCGTCTCCTCA
39	S39|IGHV3-73*02|IGHD4-4*01|IGHJ3*02	V3-73*02,J3*02 inter-subtype recombinant	J3*02,V3-73*02 recombinant	0.9245371484909866	1	0	0	316(315-317)	GAGGTGCAGCTGGTGGAGTCCGGGGGAGGCTTGGTCCAGCCTGGGGGGTCCCTGAAACTCTCCTGTGCAGCCTCTGGGTTCACCTTCAGTGGCTCTGCTATGCACTGGGTCCGCCAGGCTTCCGGGAAAGGGCTGGAGTGGGTTGGCCGTATTAGAAGCAAAGCTAACAGTTACGCGACAGCATATGCTGCGTCGGTGAAAGGCAGGTTCACCATCTCCAGAGATGATTCAAAGAACACGGCGTATCTGCAAATGAACAGCCTGAAAACCGAGGACACGGCCGTGTATTACTGTACTAGACAGACTACAGTAACTACGGCTTTTGATATCTGGGGCCAAGGGACAATGGTCACCGTCTCTTCA	GAGGTGCAGCTGGTGGAGTCCGGGGGAGGCTTGGTCCAGCCTGGGGGGTCCCTGAAACTCTCCTGTGCAGCC	EVQLVESGGGLVQPGGSLKLSCAA	TCTGGGTTCACCTTCAGTGGCTCTGCT	SGFTFSGSA	ATGCACTGGGTCCGCCAGGCTTCCGGGAAAGGGCTGGAGTGGGTTGGCCGT	MHWVRQASGKGLEWVGR	ATTAGAAGCAAAGCTAACAGTTACGCGACA	IRSKANSYAT	GCATATGCTGCGTCGGTGAAAGGCAGGTTCACCATCTCCAGAGATGATTCAAAGAACACGGCGTATCTGCAAATGAACAGCCTGAAAACCGAGGACACGGCCGTGTATTACTGT	AYAASVKGRFTISRDDSKNTAYLQMNSLKTEDTAVYYC	ACTAGACAG	TRQ	TGTACTAGACAGACTACAGTAACTACGGGGTGTCGGACTGATGCTTTTGATATCTGG	CTRQTTVTTGCRTDAFDIW	D4_17	caGACTACAGTAACTACg	?TTVT?	42.34262	D2_15	CAG--ACTACAGTAACTACGGGGTgt	Q?LQXLRG?	35.811144	ACTACAGTAACTACGGGGTGTCGGACTGATGCTTTTGATATCTGGGGCCAAGGGACAATGGTCACCGTCTCTTCA	TTVTTGCRTDAFDIWGQGTMVTVSS	GAGGTGCAGCTGGTGGAGTCCGGGGGAGGCTTGGTCCAGCCTGGGGGGTCCCTGAAACTCTCCTGTGCAGCCTCTGGGTTCACCTTCAGTGGCTCT------------GCTATGCACTGGGTCCGCCAGGCTTCCGGGAAAGGGCTGGAGTGGGTTGGCCGTATTAGAAGCAAAGCTAACAGTTACGCGACAGCATATGCTGCGTCGGTGAAAGGCAGGTTCACCATCTCCAGAGATGATTCAAAGAACACGGCGTATCTGCAAATGAACAGCCTGAAAACCGAGGACACGGCCGTGTATTACTGTACTAGACAGACTACAGTAACTACGGGGTGTCGGACTGATGCTTTTGATATCTGGGGCCAAGGGACAATGGTCACCGTCTCTTCA
40	S40|IGHV3-7*01|IGHD4-4*01|IGHJ1*01	V3-7,J1*01 inter-subtype recombinant	J1*01,V3-7 recombinant	0.3149970130923472	1	0	0	311(309-313)	GAGGTGCAGCTGGTGGAGTCTGGGGGAGGCTTGGTCCAGCCTGGGGGGTCCCTGAGACTCTCCTGTGCAGCCTCTGGATTCACCTTTAGTAGCTATTGGATGAGCTGGGTCCGCCAGGCTCCAGGGAAGGGGCTGGAGTGGGTGGCCAACATAAAGCAAGATGGAAGTGAGAAATACTATGTGGACTCTGTGAAGGGCCGATTCACCATCTCCAGAGACAACGCCAAGAACTCACTGTATCTGCAAATGAACAGCCTGAGAGCCGAGGACACGGCTGTGTATTACTGTGCGAGAGAGACGCAATATGAATACTTCCAGCACTGGGGCCAGGGCACCCTGGTCACCGTCTCCTCA	GAGGTGCAGCTGGTGGAGTCTGGGGGAGGCTTGGTCCAGCCTGGGGGGTCCCTGAGACTCTCCTGTGCAGCC	EVQLVESGGGLVQPGGSLRLSCAA	TCTGGATTCACCTTTAGTAGCTATTGG	SGFTFSSYW	ATGAGCTGGGTCCGCCAGGCTCCAGGGAAGGGGCTGGAGTGGGTGGCCAAC	MSWVRQAPGKGLEWVAN	ATAAAGCAAGATGGAAGTGAGAAA	IKQDGSEK	TACTATGTGGACTCTGTGAAGGGCCGATTCACCATCTCCAGAGACAACGCCAAGAACTCACTGTATCTGCAAATGAACAGCCTGAGAGCCGAGGACACGGCTGTGTATTACTGT	YYVDSVKGRFTISRDNAKNSLYLQMNSLRAEDTAVYYC	GCGAGAGAG	ARE	TGTGCGAGAGAGACGCAATATGAATACTTCCAGCACTGG	CARETQYEYFQHW	D2_21	tAcTTCCag	?F?	27.811144	D2_15	AcgCAATAT	?QY	25.405572	ACGCAATATGAATACTTCCAGCACTGGGGCCAGGGCACCCTGGTCACCGTCTCCTCA	TQYEYFQHWGQGTLVTVSS	GAGGTGCAGCTGGTGGAGTCTGGGGGAGGCTTGGTCCAGCCTGGGGGGTCCCTGAGACTCTCCTGTGCAGCCTCTGGATTCACCTTTAGTAGC------------TATTGGATGAGCTGGGTCCGCCAGGCTCCAGGGAAGGGGCTGGAGTGGGTGGCCAACATA------AAGCAAGATGGAAGTGAGAAATACTATGTGGACTCTGTGAAGGGCCGATTCACCATCTCCAGAGACAACGCCAAGAACTCACTGTATCTGCAAATGAACAGCCTGAGAGCCGAGGACACGGCTGTGTATTACTGTGCGAGAGAGACGCAATATGAATAC---TTCCAGCACTGGGGCCAGGGCACCCTGGTCACCGTCTCCTCA
41	S41|IGHV3-64D*06|IGHD7-27*01|IGHJ3*01	V3-64,J3 inter-subtype recombinant	J3,V3-64 recombinant	0.5519880518856755	1	0	0	310(306-314)	GAGGTGCAGCTGGTGGAGTCTGGGGGAGGCTTGGTCCAGCCTGGGGGGTCCCTGAGACTCTCCTGTTCAGCCTCTGGATTCACCTTCAGTAGCTATGCTATGCACTGGGTCCGCCAGGCTCCAGGGAAGGGACTGGAATATGTTTCAGCTATTAGTAGTAATGGGGGTAGCACATACTACGCAGACTCCGTGAAGGGCAGATTCACCATCTCCAGAGACAATTCCAAGAACACGCTGTATCTTCAAATGAGCAGTCTGAGAGCTGAGGACACGGCTGTGTATTACTGTGTGAAATGCTGCGCCCTTTTGATGTCTGGGGCCAAGGGACAATGGTCACCGTCTCTTCA	GAGGTGCAGCTGGTGGAGTCTGGGGGAGGCTTGGTCCAGCCTGGGGGGTCCCTGAGACTCTCCTGTTCAGCC	EVQLVESGGGLVQPGGSLRLSCSA	TCTGGATTCACCTTCAGTAGCTATGCT	SGFTFSSYA	ATGCACTGGGTCCGCCAGGCTCCAGGGAAGGGACTGGAATATGTTTCAGCT	MHWVRQAPGKGLEYVSA	ATTAGTAGTAATGGGGGTAGCACA	ISSNGGST	TACTACGCAGACTCCGTGAAGGGCAGATTCACCATCTCCAGAGACAATTCCAAGAACACGCTGTATCTTCAAATGAGCAGTCTGAGAGCTGAGGACACGGCTGTGTATTACTGT	YYADSVKGRFTISRDNSKNTLYLQMSSLRAEDTAVYYC	GTGANA	V?	TGTGTGANAATGCTGCGCCCTTTTGATGTCTGG	CV?MLRPFDVW	D3_9	AtgCTGCGCCCTTTTGAT	?LRPFD	32.405572	D4_17	tgTGTGANAAtg	?V??	25.811144	ATGCTGCGCCCTTTTGATGTCTGGGGCCAAGGGACAATGGTCACCGTCTCTTCA	MLRPFDVWGQGTMVTVSS	GAGGTGCAGCTGGTGGAGTCTGGGGGAGGCTTGGTCCAGCCTGGGGGGTCCCTGAGACTCTCCTGTTCAGCCTCTGGATTCACCTTCAGTAGC------------TATGCTATGCACTGGGTCCGCCAGGCTCCAGGGAAGGGACTGGAATATGTTTCAGCTATT------AGTAGTAATGGGGGTAGCACATACTACGCAGACTCCGTGAAGGGCAGATTCACCATCTCCAGAGACAATTCCAAGAACACGCTGTATCTTCAAATGAGCAGTCTGAGAGCTGAGGACACGGCTGTGTATTACTGTGTGANA---------ATGCTGCGCCCTTTTGATGTCTGGGGCCAAGGGACAATGGTCACCGTCTCTTCA
42	S42|IGHV2-5*09|IGHD4-17*01|IGHJ5*01	V2-5,J5 inter-subtype recombinant	J5,V2-5 recombinant	0.2264520503467605	1	0	0	320(317-323)	CAGGTCACCTTGAAGGAGTCTGGTCCTACGCTGGTGAAACCCACACAGACCCTCACGCTGACCTGCACCTTCTCTGGGTTCTCACTCAGCACTAGTGGAGTGGGTGTGGGCTGGATCCGTCAGCCCCCAGGAAAGGCCCTGGAGTGGCTTGCACTCATTTATTGGGATGATGATAAGCGCTACGGCCCATCTCTGAAGAGCAGGCTCACCATCACCAAGGACACCTCCAAAAACCAGGTGGTCCTTACAATGACCAACATGGACCCTGTGGACACAGCCACATATTACTGTGCACGTGACTACTACGGCCAGGCTAGGTTCGACTCCTGGGGCCAAGGAACCCTGGTCACCGTCTCCTCA	CAGGTCACCTTGAAGGAGTCTGGTCCTACGCTGGTGAAACCCACACAGACCCTCACGCTGACCTGCACCTTC	QVTLKESGPTLVKPTQTLTLTCTF	TCTGGGTTCTCACTCAGCACTAGTGGAGTGGGTGTGGGC	SGFSLSTSGVGVG	TGGATCCGTCAGCCCCCAGGAAAGGCCCTGGAGTGGCTTGCACTC	WIRQPPGKALEWLAL	ATTTATTGGGATGATGATAAG	IYWDDDK	CGCTACGGCCCATCTCTGAAGAGCAGGCTCACCATCACCAAGGACACCTCCAAAAACCAGGTGGTCCTTACAATGACCAACATGGACCCTGTGGACACAGCCACATATTACTGT	RYGPSLKSRLTITKDTSKNQVVLTMTNMDPVDTATYYC	GCACACAGACGTGAC	AHRRD	TGTGCACACAGACGTGACTACGGTGACTACGGCCAGGCTAGGTTCGACTCCTGG	CAHRRDYGDYGQARFDSW	D4_17	TGTGCACACAGAcgTGACTACGGTGACTAC	CAHR?DYGDY	49.405572	D2_15	gAcTCCTgg	?S?	29.811144	TACGGTGACTACGGCCAGGCTAGGTTCGACTCCTGGGGCCAAGGAACCCTGGTCACCGTCTCCTCA	YGDYGQARFDSWGQGTLVTVSS	CAGGTCACCTTGAAGGAGTCTGGTCCTACGCTGGTGAAACCCACACAGACCCTCACGCTGACCTGCACCTTCTCTGGGTTCTCACTCAGCACTAGTGGAGTGGGTGTGGGC------TGGATCCGTCAGCCCCCAGGAAAGGCCCTGGAGTGGCTTGCACTCATTTATTGG---------GATGATGATAAGCGCTACGGCCCATCTCTGAAGAGCAGGCTCACCATCACCAAGGACACCTCCAAAAACCAGGTGGTCCTTACAATGACCAACATGGACCCTGTGGACACAGCCACATATTACTGTGCACACAGACGTGACTACGGTGACTACGGCCAGGCTAGGTTCGACTCCTGGGGCCAAGGAACCCTGGTCACCGTCTCCTCA
43	S43|IGHV3-NL1*01|IGHD4-4*01|IGHJ5*02	V3,J5*02 inter-subtype recombinant	J5*02,V3 recombinant	0.9950190062189022	1	0	0	314(312-316)	CAGGTGCAGCTGGTGGAGTCTGGGGGAGGCGTGGTCCAGCCTGGGGGGTCCCTGAGACTCTCCTGTGCAGCGTCTGGATTCACCTTCAGTAGCTATGGCATGCACTGGGTCCGCCAGGCTCCAGGCAAGGGGCTGGAGTGGGTCTCAGTTATTTATAGCGGTGGTAGTAGCACATACTATGCAGACTCCGTGAAGGGCCGATTCACCATCTCCAGAGACAATTCCAAGAACACGCTGTATCTGCAAATGAACAGCCTGAGAGCTGAGGACACGGCTGTGTATTACTGTGCGAAAGAGCACAGTAACAGGACTGGTTCGACCCCTGGGGCCAGGGAACCCTGGTCACCGTCTCCTCA	CAGGTGCAGCTGGTGGAGTCTGGGGGAGGCGTGGTCCAGCCTGGGGGGTCCCTGAGACTCTCCTGTGCAGCG	QVQLVESGGGVVQPGGSLRLSCAA	TCTGGATTCACCTTCAGTAGCTATGGC	SGFTFSSYG	ATGCACTGGGTCCGCCAGGCTCCAGGCAAGGGGCTGGAGTGGGTCTCAGTT	MHWVRQAPGKGLEWVSV	ATTTATAGCGGTGGTAGTAGCACA	IYSGGSST	TACTATGCAGACTCCGTGAAGGGCCGATTCACCATCTCCAGAGACAATTCCAAGAACACGCTGTATCTGCAAATGAACAGCCTGAGAGCTGAGGACACGGCTGTGTATTACTGT	YYADSVKGRFTISRDNSKNTLYLQMNSLRAEDTAVYYC	GCGAAAGAG	AKE	TGTGCGAAAGAGCAACCTGGGACCCACAGTAACAGGACTGGTNTCGACCCCTGG	CAKEQPGTHSNRTG?DPW	D7_7	tGtGCGAaa	?A?	24.811144	D3_10	aCcCACAGTAAC--	?HSN?	32.811144	CAACCTGGGACCCACAGTAACAGGACTGGTNTCGACCCCTGGGGCCAGGGAACCCTGGTCACCGTCTCCTCA	QPGTHSNRTG?DPWGQGTLVTVSS	CAGGTGCAGCTGGTGGAGTCTGGGGGAGGCGTGGTCCAGCCTGGGGGGTCCCTGAGACTCTCCTGTGCAGCGTCTGGATTCACCTTCAGTAGC------------TATGGCATGCACTGGGTCCGCCAGGCTCCAGGCAAGGGGCTGGAGTGGGTCTCAGTTATTTATAGCGGTGGT------AGTAGCACATACTATGCAGACTCCGTGAAGGGCCGATTCACCATCTCCAGAGACAATTCCAAGAACACGCTGTATCTGCAAATGAACAGCCTGAGAGCTGAGGACACGGCTGTGTATTACTGTGCGAAAGAGCAACCTGGGACCCACAGTAACAGGACTGGTNTCGACCCCTGGGGCCAGGGAACCCTGGTCACCGTCTCCTCA
44	S44|IGHV3-15*05|IGHD6-19*01|IGHJ3*02	V3-15*05,J3*02 inter-subtype recombinant	J3*02,V3-15*05 recombinant	0.9139254733063944	1	0	0	319(315-323)	GAGGTGCAGCTGGTGGAGTCTGGGGGAGGCTTGGTAAAGCCTGGGGGGTCCCTTAGACTCTCCTGTGCAGCCTCTGGATTCACTTTCAGTAACGCCTGGATGAGCTGGGTCCGCCAGGCTCCAGGGAAGGGGCTGGAGTGGGTTGGCCGTATTAAAAGCAAAACTGATGGTGGGACAACAGACTACGCTGCACCCGTGAAAGGCAGATTCACCATCTCAAGAGATGATTCAAAAAACACGCTGTATCTGCAAATGAACAGTCTGAAAACCGAGGACACAGCCGTGTATTACTGTACCACCGTCAGTGGCTTTCGTATGCTTTTGATATCTGGGGCCAAGGGACAATGGTCACCGTCTCTTCA	GAGGTGCAGCTGGTGGAGTCTGGGGGAGGCTTGGTAAAGCCTGGGGGGTCCCTTAGACTCTCCTGTGCAGCC	EVQLVESGGGLVKPGGSLRLSCAA	TCTGGATTCACTTTCAGTAACGCCTGG	SGFTFSNAW	ATGAGCTGGGTCCGCCAGGCTCCAGGGAAGGGGCTGGAGTGGGTTGGCCGT	MSWVRQAPGKGLEWVGR	ATTAAAAGCAAAACTGATGGTGGGACAACA	IKSKTDGGTT	GACTACGCTGCACCCGTGAAAGGCAGATTCACCATCTCAAGAGATGATTCAAAAAACACGCTGTATCTGCAAATGAACAGTCTGAAAACCGAGGACACAGCCGTGTATTACTGT	DYAAPVKGRFTISRDDSKNTLYLQMNSLKTEDTAVYYC	ACCACCGNT	TT?	TGTACCACCGNTCAGTGGCTTTCGTATGATGCTTTTGATATCTGG	CTT?QWLSYDAFDIW	D6_19	AccGNTCAGTGGCTT	??QWL	33.405572	D2_2	TgtACCACCGNTCAGTgg	?TT?Q?	35.811144	CAGTGGCTTTCGTATGATGCTTTTGATATCTGGGGCCAAGGGACAATGGTCACCGTCTCTTCA	QWLSYDAFDIWGQGTMVTVSS	GAGGTGCAGCTGGTGGAGTCTGGGGGAGGCTTGGTAAAGCCTGGGGGGTCCCTTAGACTCTCCTGTGCAGCCTCTGGATTCACTTTCAGTAAC------------GCCTGGATGAGCTGGGTCCGCCAGGCTCCAGGGAAGGGGCTGGAGTGGGTTGGCCGTATTAAAAGCAAAACTGATGGTGGGACAACAGACTACGCTGCACCCGTGAAAGGCAGATTCACCATCTCAAGAGATGATTCAAAAAACACGCTGTATCTGCAAATGAACAGTCTGAAAACCGAGGACACAGCCGTGTATTACTGTACCACCGNTCAGTGGCTTTCGTATGATGCTTTTGATATCTGGGGCCAAGGGACAATGGTCACCGTCTCTTCA
45	S45|IGHV4-4*05|IGHD2-15*01|IGHJ6*01	V4-4*05,J6*01 inter-subtype recombinant	J6*01,V4-4*05 recombinant	0.9783619226294256	1	0	0	289(282-296)	CAGGTGCAGCTGCAGGAGTTGGGCCCAGGACTGGTGAAGCCTCCGGGGACCCTGTCCCTCACCTGCGCTGTCTCTGGTGGCTCCATCAGCAGTAGTAACTGGTGGAGTTGGGTCCGCCAGCCCCCAGGGAAGGGGCTGGAGTGGATTGGGGAAATCTATCATAGTGGGAGCACCAACTACAACCCGTCCCTCAAGAGTCGAGTCACCATATCAGTAGACAAGTCCAAGAACCAGTTCTCCCTGAAGCTGAGCTCTGTGACCGCCGCGGACACGGCCGTGTATTACTGCGTAGCTGCTCGCTACTACTACTACGGTATGGACGTCTGGGGGCAAGGGACCACGGTCACCGTCTCCTCA	CAGGTGCAGCTGCAGGAGTTGGGCCCAGGACTGGTGAAGCCTCCGGGGACCCTGTCCCTCACCTGCGCTGTC	QVQLQELGPGLVKPPGTLSLTCAV	TCTGGTGGCTCCATCAGCAGTAGTAACTGG	SGGSISSSNW	TGGAGTTGGGTCCGCCAGCCCCCAGGGAAGGGGCTGGAGTGGATTGGGGAA	WSWVRQPPGKGLEWIGE	ATCTATCATAGTGGGAGCACC	IYHSGST	AACTACAACCCGTCCCTCAAGAGTCGAGTCACCATATCAGTAGACAAGTCCAAGAACCAGTTCTCCCTGAAGCTGAGCTCTGTGACCGCCGCGGACACGGCCGTGTATTACTGC	NYNPSLKSRVTISVDKSKNQFSLKLSSVTAADTAVYYC	ATGGATATTGTAGTGGTGGTAGCTGCT	MDIVVVVAA	TGCATGGATATTGTAGTGGTGGTAGCTGCTCGCTACTACTACTACGGTATGGACGTCTGG	CMDIVVVVAARYYYYGMDVW	D2_15	atGGATATTGTAGTGGTGGTAGCTGCT	?DIVVVVAA	60.405572	D2_2	cGcTACTACTAC	?YYY	36.405572	CGCTACTACTACTACGGTATGGACGTCTGGGGGCAAGGGACCACGGTCACCGTCTCCTCA	RYYYYGMDVWGQGTTVTVSS	CAGGTGCAGCTGCAGGAGTTGGGCCCAGGACTGGTGAAGCCTCCGGGGACCCTGTCCCTCACCTGCGCTGTCTCTGGTGGCTCCATCAGCAGTAGT---------AACTGGTGGAGTTGGGTCCGCCAGCCCCCAGGGAAGGGGCTGGAGTGGATTGGGGAAATCTAT---------CATAGTGGGAGCACCAACTACAACCCGTCCCTCAAGAGTCGAGTCACCATATCAGTAGACAAGTCCAAGAACCAGTTCTCCCTGAAGCTGAGCTCTGTGACCGCCGCGGACACGGCCGTGTATTACTGCATGGATATTGTAGTGGTGGTAGCTGCTCGCTACTACTACTACGGTATGGACGTCTGGGGGCAAGGGACCACGGTCACCGTCTCCTCA
46	S46|IGHV2-26*01|IGHD2-21*01|IGHJ6*04	V2-26*01,J6 inter-subtype recombinant	J6,V2-26*01 recombinant	0.3470745396743971	1	0	0	299(298-300)	CAGGTCACCTTGAAGGAGTCTGGTCCTGTGCTGGTGAAACCCACAGAGACCCTCACGCTGACCTGCACCGTCTCTGGGTTCTCACTCAGCAATGCTAGAATGGGTGTGAGCTGGATCCGTCAGCCCCCAGGGAAGGCCCTGGAGTGGCTTGCACACATTTTTTCGAATGACGAAAAATCCTACAGCACATCTCTGAAGAGCAGGCTCACCATCTCCAAGGACACCTCCAAAAGCCAGGTGGTCCTTACCATGACCAACATGGACCCTGTGGACACAGCCACATATTACTGTGCACGGGATTACTACTACTACTACGGTATGGACGTCTGGGGCAAAGGGACCACGGTCACCGTCTCCTCA	CAGGTCACCTTGAAGGAGTCTGGTCCTGTGCTGGTGAAACCCACAGAGACCCTCACGCTGACCTGCACCGTC	QVTLKESGPVLVKPTETLTLTCTV	TCTGGGTTCTCACTCAGCAATGCTAGAATGGGTGTG	SGFSLSNARMGV	AGCTGGATCCGTCAGCCCCCAGGGAAGGCCCTGGAGTGGCTTGCACAC	SWIRQPPGKALEWLAH	ATTTTTTCGAATGACGAAAAA	IFSNDEK	TCCTACAGCACATCTCTGAAGAGCAGGCTCACCATCTCCAAGGACACCTCCAAAAGCCAGGTGGTCCTTACCATGACCAACATGGACCCTGTGGACACAGCCACATATTACTGT	SYSTSLKSRLTISKDTSKSQVVLTMTNMDPVDTATYYC	GCACGGATACCATGGCGGCATCGCGAGCATATTGTGGTGGTGATTGCTATTCCCCACACGGAT	ARIPWRHREHIVVVIAIPHTD	TGTGCACGGATACCATGGCGGCATCGCGAGCATATTGTGGTGGTGATTGCTATTCCCCACACGGATTACTACTACTACTACGGTATGGACGTCTGG	CARIPWRHREHIVVVIAIPHTDYYYYYGMDVW	D2_21	GagCATATTGTGGTGGTGATTGCTATTCCc	?HIVVVIAI?	70.34262	D2_2	ccCCACACGGATTACTACTACTAC	?HTDYYYY	44.405572	TACTACTACTACTACGGTATGGACGTCTGGGGCAAAGGGACCACGGTCACCGTCTCCTCA	YYYYYGMDVWGKGTTVTVSS	CAGGTCACCTTGAAGGAGTCTGGTCCTGTGCTGGTGAAACCCACAGAGACCCTCACGCTGACCTGCACCGTCTCTGGGTTCTCACTCAGCAATGCTAGAATGGGTGTG------AGCTGGATCCGTCAGCCCCCAGGGAAGGCCCTGGAGTGGCTTGCACACATTTTT---------TCGAATGACGAAAAATCCTACAGCACATCTCTGAAGAGCAGGCTCACCATCTCCAAGGACACCTCCAAAAGCCAGGTGGTCCTTACCATGACCAACATGGACCCTGTGGACACAGCCACATATTACTGTGCACGGATACCATGGCGGCATCGCGAGCATATTGTGGTGGTGATTGCTATTCCCCACACGGATTACTACTACTACTACGGTATGGACGTCTGG…
47	S47|IGHV3-73*02|IGHD1-1*01|IGHJ5*01	V3-73*02,J5 inter-subtype recombinant	J5,V3-73*02 recombinant	0.3812644311200185	1	0	0	296(293-299)	GAGGTGCAGCTGGTGGAGTCCGGGGGAGGCTTGGTCCAGCCTGGGGGGTCCCTGAAACTCTCCTGTGCAGCCTCTGGGTTCACCTTCAGTGGCTCTGCTATGCACTGGGTCCGCCAGGCTTCCGGGAAAGGGCTGGAGTGGGTTGGCCGTATTAGAAGCAAAGCTAACAGTTACGCGACAGCATATGCTGCGTCGGTGAAAGGCAGGTTCACCATCTCCAGAGATGATTCAAAGAACACGGCGTATCTGCAAATGAACAGCCTGAAAACCGAGGACACGGCCGTGTATTACTGTGGTAACTGGAACGAGGGAGCGTCCGGTTCGACTCCTGGGGCCAAGGAACCCTGGTCACCGTCTCCTCA	GAGGTGCAGCTGGTGGAGTCCGGGGGAGGCTTGGTCCAGCCTGGGGGGTCCCTGAAACTCTCCTGTGCAGCC	EVQLVESGGGLVQPGGSLKLSCAA	TCTGGGTTCACCTTCAGTGGCTCTGCT	SGFTFSGSA	ATGCACTGGGTCCGCCAGGCTTCCGGGAAAGGGCTGGAGTGGGTTGGCCGT	MHWVRQASGKGLEWVGR	ATTAGAAGCAAAGCTAACAGTTACGCGACA	IRSKANSYAT	GCATATGCTGCGTCGGTGAAAGGCAGGTTCACCATCTCCAGAGATGATTCAAAGAACACGGCGTATCTGCAAATGAACAGCCTGAAAACCGAGGACACGGCCGTGTATTACTGT	AYAASVKGRFTISRDDSKNTAYLQMNSLKTEDTAVYYC	ACTATCGGTANACTG	TIG?L	TGTACTATCGGTANACTGGAACGAGGGAGCGTCCGGTTCGACTCCTGG	CTIG?LERGSVRFDSW	D1_1	GGT-ANACTGGAACGA-	G?TGT?	28.874096	D2_15	gAcTCCTgg	?S?	29.811144	GAACGAGGGAGCGTCCGGTTCGACTCCTGGGGCCAAGGAACCCTGGTCACCGTCTCCTCA	ERGSVRFDSWGQGTLVTVSS	GAGGTGCAGCTGGTGGAGTCCGGGGGAGGCTTGGTCCAGCCTGGGGGGTCCCTGAAACTCTCCTGTGCAGCCTCTGGGTTCACCTTCAGTGGCTCT------------GCTATGCACTGGGTCCGCCAGGCTTCCGGGAAAGGGCTGGAGTGGGTTGGCCGTATTAGAAGCAAAGCTAACAGTTACGCGACAGCATATGCTGCGTCGGTGAAAGGCAGGTTCACCATCTCCAGAGATGATTCAAAGAACACGGCGTATCTGCAAATGAACAGCCTGAAAACCGAGGACACGGCCGTGTATTACTGTACTATCGGTANACTGGAACGAGGGAGCGTCCGGTTCGACTCCTGGGGCCAAGGAACCCTGGTCACCGTCTCCTCA
49	S49|IGHV6-1*02|IGHD2-2*02|IGHJ4*03	V6-1,J4*03 inter-subtype recombinant	J4*03,V6-1 recombinant	0.6271223674911816	1	0	0	323(321-325)	CAGGTACAGCTGCAGCAGTCAGGTCCGGGACTGGTGAAGCCCTCGCAGACCCTCTCACTCACCTGTGCCATCTCCGGGGACAGTGTCTCTAGCAACAGTGCTGCTTGGAACTGGATCAGGCAGTCCCCATCGAGAGGCCTTGAGTGGCTGGGAAGGACATACTACAGGTCCAAGTGGTATAATGATTATGCAGTATCTGTGAAAAGTCGAATAACCATCAACCCAGACACATCCAAGAACCAGTTCTCCCTGCAGCTGAACTCTGTGACTCCCGAGGACACGGCTGTGTATTACTGTGCAAGATCAGGATATTGTATAGTACCAGCTGACTACTGGGGCCAAGGGACCCTGGTCACCGTCTCCTCA	CAGGTACAGCTGCAGCAGTCAGGTCCGGGACTGGTGAAGCCCTCGCAGACCCTCTCACTCACCTGTGCCATC	QVQLQQSGPGLVKPSQTLSLTCAI	TCCGGGGACAGTGTCTCTAGCAACAGTGCTGCT	SGDSVSSNSAA	TGGAACTGGATCAGGCAGTCCCCATCGAGAGGCCTTGAGTGGCTGGGAAGG	WNWIRQSPSRGLEWLGR	ACATACTACAGGTCCAAGTGGTATAATGAT	TYYRSKWYND	TATGCAGTATCTGTGAAAAGTCGAATAACCATCAACCCAGACACATCCAAGAACCAGTTCTCCCTGCAGCTGAACTCTGTGACTCCCGAGGACACGGCTGTGTATTACTGT	YAVSVKSRITINPDTSKNQFSLQLNSVTPEDTAVYYC	GCAAGATCA	ARS	TGTGCAAGATCAGGATATTGTATAGTACCAGCTGCTATACCGGACTACTGG	CARSGYCIVPAAIPDYW	D2_2	T-GT-ATAGTACCAGCTGCTATACCg	??XYQLLY?	50.34262	D6_25	CcaGCTGCTATACCG	?AAIP	36.405572	GGATATTGTATAGTACCAGCTGCTATACCGGACTACTGGGGCCAAGGGACCCTGGTCACCGTCTCCTCA	GYCIVPAAIPDYWGQGTLVTVSS	CAGGTACAGCTGCAGCAGTCAGGTCCGGGACTGGTGAAGCCCTCGCAGACCCTCTCACTCACCTGTGCCATCTCCGGGGACAGTGTCTCTAGC------AACAGTGCTGCTTGGAACTGGATCAGGCAGTCCCCATCGAGAGGCCTTGAGTGGCTGGGAAGGACATACTACAGGTCCAAGTGGTATAATGAT---TATGCAGTATCTGTGAAAAGTCGAATAACCATCAACCCAGACACATCCAAGAACCAGTTCTCCCTGCAGCTGAACTCTGTGACTCCCGAGGACACGGCTGTGTATTACTGTGCAAGATCAGGATATTGTATAGTACCAGCTGCTATACCGGACTACTGGGGCCAAGGGACCCTGGTCACCGTCTCCTCA
48	S48|IGHV4-30-4*07|IGHD4-4*01|IGHJ3*01	V4-30-2,J3 inter-subtype recombinant	J3,V4-30-2 recombinant	0.2248520868434737	1	0	0	314(307-321)	CAGGTGCAGCTGCAGGAGTCGGGCCCAGGACTGGTGAAGCCTTCACAGACCCTGTCCCTCACCTGCGCTGTCTCTGGTGGCTCCATCAGCAGTGGTGGTTACTCCTGGAGCTGGATCCGGCAGCCACCAGGGAAGGGACTGGAGTGGATTGGGTATATCTATTACAGTGGGAGCACCTACTACAACCCGTCCCTCAAGAGTCGAGTTACCATATCAGTAGACACGTCCAAGAACCAGTTCTCCCTGAAGCTGAGCTCTGTGACCGCCGCGGACACGGCCGTGTATTACTGTGCCAGAGACAGTAATGCTTTTGATGTCTGGGGCCAAGGGACAATGGTCACCGTCTCTTCA	CAGGTGCAGCTGCAGGAGTCGGGCCCAGGACTGGTGAAGCCTTCACAGACCCTGTCCCTCACCTGCGCTGTC	QVQLQESGPGLVKPSQTLSLTCAV	TCTGGTGGCTCCATCAGCAGTGGTGGTTACTCC	SGGSISSGGYS	TGGAGCTGGATCCGGCAGCCACCAGGGAAGGGACTGGAGTGGATTGGGTAT	WSWIRQPPGKGLEWIGY	ATCTATTACAGTGGGAGCACC	IYYSGST	TACTACAACCCGTCCCTCAAGAGTCGAGTTACCATATCAGTAGACACGTCCAAGAACCAGTTCTCCCTGAAGCTGAGCTCTGTGACCGCCGCGGACACGGCCGTGTATTACTGT	YYNPSLKSRVTISVDTSKNQFSLKLSSVTAADTAVYYC	GCCAGAGAC	ARD	TGTGCCAGAGACAGTAATGCTTTTGATGTCTGG	CARDSNAFDVW	D3_22	agAGACAGTAATGCTTTT	?DSNAF	28.405572	D3_10	gaCAGTAAT--	?SN?	24.811144	AGTAATGCTTTTGATGTCTGGGGCCAAGGGACAATGGTCACCGTCTCTTCA	SNAFDVWGQGTMVTVSS	CAGGTGCAGCTGCAGGAGTCGGGCCCAGGACTGGTGAAGCCTTCACAGACCCTGTCCCTCACCTGCGCTGTCTCTGGTGGCTCCATCAGCAGTGGT------GGTTACTCCTGGAGCTGGATCCGGCAGCCACCAGGGAAGGGACTGGAGTGGATTGGGTATATCTATTAC---------AGTGGGAGCACCTACTACAACCCGTCCCTCAAGAGTCGAGTTACCATATCAGTAGACACGTCCAAGAACCAGTTCTCCCTGAAGCTGAGCTCTGTGACCGCCGCGGACACGGCCGTGTATTACTGTGCCAGAGACAGT---------AATGCTTTTGATGTCTGGGGCCAAGGGACAATGGTCACCGTCTCTTCA
50	S50|IGHV4-28*02|IGHD6-13*01|IGHJ2*01	V4-28*02,J2*01 inter-subtype recombinant	J2*01,V4-28*02 recombinant	1	1	0	0	309(305-313)	CAGGTGCAGCTGCAGGAGTCGGGCCCAGGACTGGTGAAGCCTTCACAGACCCTGTCCCTCACCTGCGCTGTCTCTGGTTACTCCATCAGCAGTAGTAACTGGTGGGGCTGGATCCGGCAGCCCCCAGGGAAGGGACTGGAGTGGATTGGGTACATCTATTATAGTGGGAGCATCTACTACAACCCGTCCCTCAAGAGTCGAGTCACCATGTCAGTAGACACGTCCAAGAACCAGTTCTCCCTGAAGCTGAGCTCTGTGACCGCCGTGGACACGGCCGTGTATTACTGTGCGAGAAAGCGTATTATAGCAGCAGCTTCGATCTCTGGGGCCGTGGCACCCTGGTCACTGTCTCCTCA	CAGGTGCAGCTGCAGGAGTCGGGCCCAGGACTGGTGAAGCCTTCACAGACCCTGTCCCTCACCTGCGCTGTC	QVQLQESGPGLVKPSQTLSLTCAV	TCTGGTTACTCCATCAGCAGTAGTAACTGG	SGYSISSSNW	TGGGGCTGGATCCGGCAGCCCCCAGGGAAGGGACTGGAGTGGATTGGGTAC	WGWIRQPPGKGLEWIGY	ATCTATTATAGTGGGAGCATC	IYYSGSI	TACTACAACCCGTCCCTCAAGAGTCGAGTCACCATGTCAGTAGACACGTCCAAGAACCAGTTCTCCCTGAAGCTGAGCTCTGTGACCGCCGTGGACACGGCCGTGTATTACTGT	YYNPSLKSRVTMSVDTSKNQFSLKLSSVTAVDTAVYYC	GCGAGAAAN	AR?	TGTGCGAGAAANGCGTATTATAGCAGCAGCTGGTACTAAACGTACTTCGATCTCTGG	CAR?AYYSSSWYXTYFDLW	D6_13	tAtTATAGCAGCAGCTGGTAC	?YSSSWY	52.405572	D2_2	AgcAGCAGCTGGTAC	?SSWY	42.405572	GCGTATTATAGCAGCAGCTGGTACTAAACGTACTTCGATCTCTGGGGCCGTGGCACCCTGGTCACTGTCTCCTCA	AYYSSSWYXTYFDLWGRGTLVTVSS	CAGGTGCAGCTGCAGGAGTCGGGCCCAGGACTGGTGAAGCCTTCACAGACCCTGTCCCTCACCTGCGCTGTCTCTGGTTACTCCATCAGCAGTAGT---------AACTGGTGGGGCTGGATCCGGCAGCCCCCAGGGAAGGGACTGGAGTGGATTGGGTACATCTATTAT---------AGTGGGAGCATCTACTACAACCCGTCCCTCAAGAGTCGAGTCACCATGTCAGTAGACACGTCCAAGAACCAGTTCTCCCTGAAGCTGAGCTCTGTGACCGCCGTGGACACGGCCGTGTATTACTGTGCGAGAAANGCGTATTATAGCAGCAGCTGGTACTAAACGTACTTCGATCTCTGGGGCCGTGGCACCCTGGTCACTGTCTCCTCA
51	S51|IGHV1-24*01|IGHD2-21*02|IGHJ3*01	V1-24*01,J3 inter-subtype recombinant	J3,V1-24*01 recombinant	0.4147345166716508	1	0	0	311(307-315)	CAGGTCCAGCTGGTACAGTCTGGGGCTGAGGTGAAGAAGCCTGGGGCCTCAGTGAAGGTCTCCTGCAAGGTTTCCGGATACACCCTCACTGAATTATCCATGCACTGGGTGCGACAGGCTCCTGGAAAAGGGCTTGAGTGGATGGGAGGTTTTGATCCTGAAGATGGTGAAACAATCTACGCACAGAAGTTCCAGGGCAGAGTCACCATGACCGAGGACACATCTACAGACACAGCCTACATGGAGCTGAGCAGCCTGAGATCTGAGGACACGGCCGTGTATTACTGTGCTTGTGGTGGTGACTGCTATTCCATTGATGTCTGGGGCCAAGGGACAATGGTCACCGTCTCTTCA	CAGGTCCAGCTGGTACAGTCTGGGGCTGAGGTGAAGAAGCCTGGGGCCTCAGTGAAGGTCTCCTGCAAGGTT	QVQLVQSGAEVKKPGASVKVSCKV	TCCGGATACACCCTCACTGAATTATCC	SGYTLTELS	ATGCACTGGGTGCGACAGGCTCCTGGAAAAGGGCTTGAGTGGATGGGA	MHWVRQAPGKGLEWMG	GGTTTTGATCCTGAAGATGGTGAAACA	GFDPEDGET	ATCTACGCACAGAAGTTCCAGGGCAGAGTCACCATGACCGAGGACACATCTACAGACACAGCCTACATGGAGCTGAGCAGCCTGAGATCTGAGGACACGGCCGTGTATTACTGT	IYAQKFQGRVTMTEDTSTDTAYMELSSLRSEDTAVYYC	GCTTGT	AC	TGTGCTTGTGGTGGTGACTGCTATTCCATTGATGTCTGG	CACGGDCYSIDVW	D2_21	gcTTGTGGTGGTGACTGCTATTCC	?CGGDCYS	62.405572	D2_8	tGcTATTCCATT	?YSI	31.405572	GGTGGTGACTGCTATTCCATTGATGTCTGGGGCCAAGGGACAATGGTCACCGTCTCTTCA	GGDCYSIDVWGQGTMVTVSS	CAGGTCCAGCTGGTACAGTCTGGGGCTGAGGTGAAGAAGCCTGGGGCCTCAGTGAAGGTCTCCTGCAAGGTTTCCGGATACACCCTCACTGAA------------TTATCCATGCACTGGGTGCGACAGGCTCCTGGAAAAGGGCTTGAGTGGATGGGA------GGTTTTGATCCTGAAGATGGTGAAACAATCTACGCACAGAAGTTCCAGGGCAGAGTCACCATGACCGAGGACACATCTACAGACACAGCCTACATGGAGCTGAGCAGCCTGAGATCTGAGGACACGGCCGTGTATTACTGTGCT---TGTGGTGGTGACTGCTATTCCATTGATGTCTGGGGCCAAGGGACAATGGTCACCGTCTCTTCA
52	S52|IGHV4-34*03|IGHD6-6*01|IGHJ3*01	V4-34,J3 inter-subtype recombinant	J3,V4-34 recombinant	0.2875564761541725	1	0	0	286(282-290)	CAGGTGCAGCTACAGCAGTGGGGCGCAGGACTGTTGAAGCCTTCGGAGACCCTGTCCCTCACCTGCGCTGTCTATGGTGGGTCCTTCAGTGGTTACTACTGGAGCTGGATCCGCCAGCCCCCAGGGAAGGGGCTGGAGTGGATTGGGGAAATCAATCATAGTGGAAGCACCAACTACAACCCGTCCCTCAAGAGTCGAGTCACCATATCAGTAGACACGTCCAAGAACCAGTTCTCCCTGAAGCTGAGCTCTGTGACCGCCGCGGACACGGCCGTGTATTACTGGGGGCGTGATCCTTTTGATGTCTGGGGCCAAGGGACAATGGTCACCGTCTCTTCA	CAGGTGCAGCTACAGCAGTGGGGCGCAGGACTGTTGAAGCCTTCGGAGACCCTGTCCCTCACCTGCGCTGTC	QVQLQQWGAGLLKPSETLSLTCAV	TATGGTGGGTCCTTCAGTGGTTACTAC	YGGSFSGYY	TGGAGCTGGATCCGCCAGCCCCCAGGGAAGGGGCTGGAGTGGATTGGGGAA	WSWIRQPPGKGLEWIGE	ATCAATCATAGTGGAAGCACC	INHSGST	AACTACAACCCGTCCCTCAAGAGTCGAGTCACCATATCAGTAGACACGTCCAAGAACCAGTTCTCCCTGAAGCTGAGCTCTGTGACCGCCGCGGACACGGCCGTGTATTACTGG	NYNPSLKSRVTISVDTSKNQFSLKLSSVTAADTAVYYW	GGGAGTATAGCAGCTCGTCCCCGTGAT	GSIAARPRD			0	0	0	0	0	0	0	0	CCTTTTGATGTCTGGGGCCAAGGGACAATGGTCACCGTCTCTTCA	PFDVWGQGTMVTVSS	CAGGTGCAGCTACAGCAGTGGGGCGCAGGACTGTTGAAGCCTTCGGAGACCCTGTCCCTCACCTGCGCTGTCTATGGT------------GGGTCCTTCAGTGGTTACTACTGGAGCTGGATCCGCCAGCCCCCAGGGAAGGGGCTGGAGTGGATTGGGGAAATC---------AATCATAGTGGAAGCACCAACTACAACCCGTCCCTCAAGAGTCGAGTCACCATATCAGTAGACACGTCCAAGAACCAGTTCTCCCTGAAGCTGAGCTCTGTGACCGCCGCGGACACGGCCGTGTATTACTGGGGGAGTATAGCAGCTCGTCCCCGTGAT---------------CCTTTTGATGTCTGGGGCCAAGGGACAATGGTCACCGTCTCTTCA
53	S53|IGHV3-64D*06|IGHD5-5*01|IGHJ3*02	V3-64,J3*02 inter-subtype recombinant	J3*02,V3-64 recombinant	0.935605451545285	1	0	0	309(308-310)	GAGGTGCAGCTGGTGGAGTCTGGGGGAGGCTTGGTCCAGCCTGGGGGGTCCCTGAGACTCTCCTGTTCAGCCTCTGGATTCACCTTCAGTAGCTATGCTATGCACTGGGTCCGCCAGGCTCCAGGGAAGGGACTGGAATATGTTTCAGCTATTAGTAGTAATGGGGGTAGCACATACTACGCAGACTCCGTGAAGGGCAGATTCACCATCTCCAGAGACAATTCCAAGAACACGCTGTATCTTCAAATGAGCAGTCTGAGAGCTGAGGACACGGCTGTGTATTACTGTGTGAAAGAGACTACAGCTATGGTTCTTTTGATATCTGGGGCCAAGGGACAATGGTCACCGTCTCTTCA	GAGGTGCAGCTGGTGGAGTCTGGGGGAGGCTTGGTCCAGCCTGGGGGGTCCCTGAGACTCTCCTGTTCAGCC	EVQLVESGGGLVQPGGSLRLSCSA	TCTGGATTCACCTTCAGTAGCTATGCT	SGFTFSSYA	ATGCACTGGGTCCGCCAGGCTCCAGGGAAGGGACTGGAATATGTTTCAGCT	MHWVRQAPGKGLEYVSA	ATTAGTAGTAATGGGGGTAGCACA	ISSNGGST	TACTACGCAGACTCCGTGAAGGGCAGATTCACCATCTCCAGAGACAATTCCAAGAACACGCTGTATCTTCAAATGAGCAGTCTGAGAGCTGAGGACACGGCTGTGTATTACTGT	YYADSVKGRFTISRDNSKNTLYLQMSSLRAEDTAVYYC	GTGAAAGAG	VKE	TGTGTGAAAGAGNACCACGGTGGATACAGCTATGGTTCTTTTGATATCTGG	CVKE?HGGYSYGSFDIW	D5_18	ggTGGATACAGCTATGGT	?GYSYG	44.405572	D2_15	-TA-CAGCTATGGTTCTTTTGATATC--	??AMVLLI??	28.811144	NACCACGGTGGATACAGCTATGGTTCTTTTGATATCTGGGGCCAAGGGACAATGGTCACCGTCTCTTCA	?HGGYSYGSFDIWGQGTMVTVSS	GAGGTGCAGCTGGTGGAGTCTGGGGGAGGCTTGGTCCAGCCTGGGGGGTCCCTGAGACTCTCCTGTTCAGCCTCTGGATTCACCTTCAGTAGC------------TATGCTATGCACTGGGTCCGCCAGGCTCCAGGGAAGGGACTGGAATATGTTTCAGCTATT------AGTAGTAATGGGGGTAGCACATACTACGCAGACTCCGTGAAGGGCAGATTCACCATCTCCAGAGACAATTCCAAGAACACGCTGTATCTTCAAATGAGCAGTCTGAGAGCTGAGGACACGGCTGTGTATTACTGTGTGAAAGAGNACCACGGTGGATACAGCTATGGTTCTTTTGATATCTGGGGCCAAGGGACAATGGTCACCGTCTCTTCA
54	S54|IGHV4-39*05|IGHD6-19*01|IGHJ3*01	V4-39*05,J3 inter-subtype recombinant	J3,V4-39*05 recombinant	0.4118641871357145	1	0	0	293(290-296)	CAGCTGCAGCTGCAGGAGTCGGGCCCAGGACTGGTGAAGCCTTCGGAGACCCCGTCCCTCACCTGCACTGTCTCTGGTGGCTCCATCAGCAGTAGTAGTTACTACTGGGGCTGGATCCGCCAGCCCCCAGGGAAGGGGCTGGAGTGGATTGGGAGTATCTATTATAGTGGGAGCACCTACTACAACCCGTCCCTCAAGAGTCGAGTCACCATATCCGTAGACACGTCCAAGAACCAGTTCTCCCTGAAGCTGAGCTCTGTGACCGCCGCAGACACGGCTGTGTATTACTGTCTATATGTAGCCCCACTAGTTTTGATGTCTGGGGCCAAGGGACAATGGTCACCGTCTCTTCA	CAGCTGCAGCTGCAGGAGTCGGGCCCAGGACTGGTGAAGCCTTCGGAGACCCCGTCCCTCACCTGCACTGTC	QLQLQESGPGLVKPSETPSLTCTV	TCTGGTGGCTCCATCAGCAGTAGTAGTTACTAC	SGGSISSSSYY	TGGGGCTGGATCCGCCAGCCCCCAGGGAAGGGGCTGGAGTGGATTGGGAGT	WGWIRQPPGKGLEWIGS	ATCTATTATAGTGGGAGCACC	IYYSGST	TACTACAACCCGTCCCTCAAGAGTCGAGTCACCATATCCGTAGACACGTCCAAGAACCAGTTCTCCCTGAAGCTGAGCTCTGTGACCGCCGCAGACACGGCTGTGTATTACTGT	YYNPSLKSRVTISVDTSKNQFSLKLSSVTAADTAVYYC	CTA	L	TGTCTATATGTAGCCCCACTAGNTTTTGATGTCTGG	CLYVAPL?FDVW	D2_8	tGtCTATATGta	?LY?	26.811144	D1_26	tAtGTAGCCCCA	?VAP	29.405572	TATGTAGCCCCACTAGNTTTTGATGTCTGGGGCCAAGGGACAATGGTCACCGTCTCTTCA	YVAPL?FDVWGQGTMVTVSS	CAGCTGCAGCTGCAGGAGTCGGGCCCAGGACTGGTGAAGCCTTCGGAGACCCCGTCCCTCACCTGCACTGTCTCTGGTGGCTCCATCAGCAGTAGT------AGTTACTACTGGGGCTGGATCCGCCAGCCCCCAGGGAAGGGGCTGGAGTGGATTGGGAGTATCTATTAT---------AGTGGGAGCACCTACTACAACCCGTCCCTCAAGAGTCGAGTCACCATATCCGTAGACACGTCCAAGAACCAGTTCTCCCTGAAGCTGAGCTCTGTGACCGCCGCAGACACGGCTGTGTATTACTGTCTA------TATGTAGCCCCACTAGNTTTTGATGTCTGGGGCCAAGGGACAATGGTCACCGTCTCTTCA
55	S55|IGHV3-15*08|IGHD2-8*02|IGHJ4*03	V3,J1*01 inter-subtype recombinant	J1*01,V3 recombinant	0.9318089948963154	1	0	0	320(315-325)	GAGGTGCAGCTGGTGGAGTCTGCGGGAGGCTTGGTACAGCCTGGGGGGTCCCTTAGACTCTCCTGTGCAGCCTCTGGATTCACTTGCAGTAACGCCTGGATGAGCTGGGTCCGCCAGGCTCCAGGGAAGGGGCTGGAGTGGGTTGGCTGTATTAAAAGCAAAGCTAATGGTGGGACAACAGACTACGCTGCACCTGTGAAAGGCAGATTCACCATCTCAAGAGATGATTCAAAAAACACGCTGTATCTGCAAATGATCAGCCTGAAAACCGAGGACACGGCCGTGTATTACTGTGGTAGAGGATATTGTACTGGTGGTGTATGCCGTACTGGGGCCAAGGGACCCTGGTCACCGTCTCCTCA	GAGGTGCAGCTGGTGGAGTCTGCGGGAGGCTTGGTACAGCCTGGGGGGTCCCTTAGACTCTCCTGTGCAGCC	EVQLVESAGGLVQPGGSLRLSCAA	TCTGGATTCACTTGCAGTAACGCCTGG	SGFTCSNAW	ATGAGCTGGGTCCGCCAGGCTCCAGGGAAGGGGCTGGAGTGGGTTGGCTGT	MSWVRQAPGKGLEWVGC	ATTAAAAGCAAAGCTAATGGTGGGACAACA	IKSKANGGTT	GACTACGCTGCACCTGTGAAAGGCAGATTCACCATCTCAAGAGATGATTCAAAAAACACGCTGTATCTGCAAATGATCAGCCTGAAAACCGAGGACACGGCCGTGTATTACTGT	DYAAPVKGRFTISRDDSKNTLYLQMISLKTEDTAVYYC	ACCACAGGTAGAGGA	TTGRG	TGTACCACAGGTAGAGGATATTGNTACTGGTGGTGTATGCTATACCCGTACTGG	CTTGRGY?YWWCMLYPYW	D2_8	tGgTGGTGTATGCTATACCcg	?WCMLY?	57.811144	D1_14	TGTACCACAGGTAGAGGATATTGNTACtgGTGGTGTATGCTATACCCg	CTTGRGY?Y?WCMLY?	41.34262	TATTGNTACTGGTGGTGTATGCTATACCCGTACTGGGGCCAAGGGACCCTGGTCACCGTCTCCTCA	Y?YWWCMLYPYWGQGTLVTVSS	GAGGTGCAGCTGGTGGAGTCTGCGGGAGGCTTGGTACAGCCTGGGGGGTCCCTTAGACTCTCCTGTGCAGCCTCTGGATTCACTTGCAGTAAC------------GCCTGGATGAGCTGGGTCCGCCAGGCTCCAGGGAAGGGGCTGGAGTGGGTTGGCTGTATTAAAAGCAAAGCTAATGGTGGGACAACAGACTACGCTGCACCTGTGAAAGGCAGATTCACCATCTCAAGAGATGATTCAAAAAACACGCTGTATCTGCAAATGATCAGCCTGAAAACCGAGGACACGGCCGTGTATTACTGTACCACAGGTAGAGGATATTGNTACTGGTGGTGTATGCTATACCCGTACTGGGGCCAAGGGACCCTGGTCACCGTCTCCTCA
56	S56|IGHV3-13*03|IGHD3-3*01|IGHJ6*01	V3-13*03,J6*01 inter-subtype recombinant	J6*01,V3-13*03 recombinant	0.994427130207555	1	0	0	292(289-295)	GAGGTGCAGCTGGTGGAGTCTGGGGGAGGCTTGGTACAGCCTGGGGGGTCCCTGAGACTCTCCTGTGCAGCCTGTGGATTCACCTTCAGTAGCTACGACATGCACTGGGTCCGCCAAGCTACAGGAAAAGGTCTGGAGTGGGTCTCAGCTATTGGTACTGCTGGTGACACATACTATCCAGGCTCCGTGAAGGGCCAATTCACCATCTCCAGAGAAAATGCCAAGAACTCCTTGTATCTTCAAATGAACAGCCTGAGAGCCGGGGACACGGCTGTGTATTACTGTGCAAGCACGACTACTACTACTACGGTATGGACGTCTGGGGGCAAGGGACCACGGTCACCGTCTCCTCA	GAGGTGCAGCTGGTGGAGTCTGGGGGAGGCTTGGTACAGCCTGGGGGGTCCCTGAGACTCTCCTGTGCAGCC	EVQLVESGGGLVQPGGSLRLSCAA	TGTGGATTCACCTTCAGTAGCTACGAC	CGFTFSSYD	ATGCACTGGGTCCGCCAAGCTACAGGAAAAGGTCTGGAGTGGGTCTCAGCT	MHWVRQATGKGLEWVSA	ATTGGTACTGCTGGTGACACA	IGTAGDT	TACTATCCAGGCTCCGTGAAGGGCCAATTCACCATCTCCAGAGAAAATGCCAAGAACTCCTTGTATCTTCAAATGAACAGCCTGAGAGCCGGGGACACGGCTGTGTATTACTGT	YYPGSVKGQFTISRENAKNSLYLQMNSLRAGDTAVYYC	GCAAGCTTGCGGCCGTATTACGATTTTTGGAGTGGTTATTATACG	ASLRPYYDFWSGYYT	TGTGCAAGCTTGCGGCCGTATTACGATTTTTGGAGTGGTTATTATACGNACTACTACTACTACGGTATGGACGTCTGG	CASLRPYYDFWSGYYT?YYYYGMDVW	D3_3	TGTGCAAGCTTGCGGccGTATTACGATTTTTGGAGTGGTTATTATACG	CASLR?YYDFWSGYYT	93.40557200000001	D2_2	TatACGNACTACTACTACTAC	?T?YYYY	37.405572	NACTACTACTACTACGGTATGGACGTCTGGGGGCAAGGGACCACGGTCACCGTCTCCTCA	?YYYYGMDVWGQGTTVTVSS	GAGGTGCAGCTGGTGGAGTCTGGGGGAGGCTTGGTACAGCCTGGGGGGTCCCTGAGACTCTCCTGTGCAGCCTGTGGATTCACCTTCAGTAGC------------TACGACATGCACTGGGTCCGCCAAGCTACAGGAAAAGGTCTGGAGTGGGTCTCAGCTATT---------GGTACTGCTGGTGACACATACTATCCAGGCTCCGTGAAGGGCCAATTCACCATCTCCAGAGAAAATGCCAAGAACTCCTTGTATCTTCAAATGAACAGCCTGAGAGCCGGGGACACGGCTGTGTATTACTGTGCAAGCTTGCGGCCGTATTACGATTTTTGGAGTGGTTATTATACGNACTACTACTACTACGGTATGGACGTCTGGGGGCAAGGGACCACGGTC…
57	S57|IGHV3-64D*06|IGHD4-17*01|IGHJ3*01	V3-64,J3 inter-subtype recombinant	J3,V3-64 recombinant	0.4928600778469251	1	0	0	293(291-295)	GAGGTGCAGCTGGTGGAGTCTGGGGGAGGCTTGGTCCAGCCTGGGGGGTCCCTGAGACTCTCCTGTTCAGCCTCTGGATTCACCTTCAGTAGCTATGCTATGCACTGGGTCCGCCAGGCTCCAGGGAAGGGACTGGAATATGTTTCAGCTATTAGTAGTAATGGGGGTAGCACATACTACGCAGACTCCGTGAAGGGCAGATTCACCATCTCCAGAGACAATTCCAAGAACACGCTGTATCTTCAAATGAGCAGTCTGAGAGCTGAGGACACGGCTGTGTATTACTGTGCGCGGACTACGGTGACTACTAGAGGCTTGATGTCTGGGGCCAAGGGACAATGGTCACCGTCTCTTCA	GAGGTGCAGCTGGTGGAGTCTGGGGGAGGCTTGGTCCAGCCTGGGGGGTCCCTGAGACTCTCCTGTTCAGCC	EVQLVESGGGLVQPGGSLRLSCSA	TCTGGATTCACCTTCAGTAGCTATGCT	SGFTFSSYA	ATGCACTGGGTCCGCCAGGCTCCAGGGAAGGGACTGGAATATGTTTCAGCT	MHWVRQAPGKGLEYVSA	ATTAGTAGTAATGGGGGTAGCACA	ISSNGGST	TACTACGCAGACTCCGTGAAGGGCAGATTCACCATCTCCAGAGACAATTCCAAGAACACGCTGTATCTTCAAATGAGCAGTCTGAGAGCTGAGGACACGGCTGTGTATTACTGT	YYADSVKGRFTISRDNSKNTLYLQMSSLRAEDTAVYYC	GTGAAAGGGGCGCGGACT	VKGART	TGTGTGAAAGGGGCGCGGACTACGGTGACTACTAGAGGNCTTGATGTCTGG	CVKGARTTVTTR?LDVW	D4_17	cGgACTACGGTGACTACt	?TTVT?	44.34262	D2_2	tgTGTGAAAGGGGCGCGGACTACGGTGACTAct	?VKGARTTVT?	33.811144	ACGGTGACTACTAGAGGNCTTGATGTCTGGGGCCAAGGGACAATGGTCACCGTCTCTTCA	TVTTR?LDVWGQGTMVTVSS	GAGGTGCAGCTGGTGGAGTCTGGGGGAGGCTTGGTCCAGCCTGGGGGGTCCCTGAGACTCTCCTGTTCAGCCTCTGGATTCACCTTCAGTAGC------------TATGCTATGCACTGGGTCCGCCAGGCTCCAGGGAAGGGACTGGAATATGTTTCAGCTATT------AGTAGTAATGGGGGTAGCACATACTACGCAGACTCCGTGAAGGGCAGATTCACCATCTCCAGAGACAATTCCAAGAACACGCTGTATCTTCAAATGAGCAGTCTGAGAGCTGAGGACACGGCTGTGTATTACTGTGTGAAAGGGGCGCGGACTACGGTGACTACTAGAGGNCTTGATGTCTGGGGCCAAGGGACAATGGTCACCGTCTCTTCA
58	S58|IGHV4-61*04|IGHD4-4*01|IGHJ2*01	V4,J2*01 inter-subtype recombinant	J2*01,V4 recombinant	0.3094594335025563	1	0	0	287(283-291)	CAGGTGCAGCTGCAGGAGTCGGGCCCAGGACTGGTGAAGCCTTCGGAGACCCTGTCCCTCACCTGCACTGTCTCTGGTGGCTCCGTCAGCAGTGGTAGTTACTACTGGAGCTGGATCCGGCAGCCCCCAGGGAAGGGACTGGAGTGGATTGGATATATCTATTACAGTGGGAGCACCAACTACAACCCCTCCCTCAAGAGTCGAGTCACCATATCAGTAGACACGTCCAAGAACCAGTTCTCCCTGAAGCTGAGCTCTGTGACCGCTGACACGGCCGTGTATTACACAGGAAGCCCTACTGGTACTTCGATCTCTGGGGCCGTGGCACCCTGGTCACTGTCTCCTCA	CAGGTGCAGCTGCAGGAGTCGGGCCCAGGACTGGTGAAGCCTTCGGAGACCCTGTCCCTCACCTGCACTGTC	QVQLQESGPGLVKPSETLSLTCTV	TCTGGTGGCTCCGTCAGCAGTGGTAGTTACTAC	SGGSVSSGSYY	TGGAGCTGGATCCGGCAGCCCCCAGGGAAGGGACTGGAGTGGATTGGATAT	WSWIRQPPGKGLEWIGY	ATCTATTACAGTGGGAGCACC	IYYSGST	AACTACAACCCCTCCCTCAAGAGTCGAGTCACCATATCAGTAGACACGTCCAAGAACCAGTTCTCCCTGAAGCTGAGCTCTGTGACCGCTGACACGGCCGTGTATTACACA	NYNPSLKSRVTISVDTSKNQFSLKLSSVTADTAVYYT	GGAAGNCCC	G?P			0	0	0	0	0	0	0	0	TACTGGTACTTCGATCTCTGGGGCCGTGGCACCCTGGTCACTGTCTCCTCA	YWYFDLWGRGTLVTVSS	CAGGTGCAGCTGCAGGAGTCGGGCCCAGGACTGGTGAAGCCTTCGGAGACCCTGTCCCTCACCTGCACTGTCTCTGGTGGCTCCGTCAGCAGTGGT------AGTTACTACTGGAGCTGGATCCGGCAGCCCCCAGGGAAGGGACTGGAGTGGATTGGATATATCTATTAC---------AGTGGGAGCACCAACTACAACCCCTCCCTCAAGAGTCGAGTCACCATATCAGTAGACACGTCCAAGAACCAGTTCTCCCTGAAGCTGAGCTCTGTGACCGCT---GACACGGCCGTGTATTACACAGGAAGNCCCTACTGGTACTTC---------GATCTCTGGGGCCGTGGCACCCTGGTCACTGTCTCCTCA
59	S59|IGHV3-23*04|IGHD3-16*01|IGHJ4*01	V3-23,J4 inter-subtype recombinant	J4,V3-23 recombinant	0.1845473600412848	1	0	0	314(312-316)	GAGGTGCAGCTGGTGGAGTCTGGGGGAGGCTTGGTACAGCCTGGGGGGTCCCTGAGACTCTCCTGTGCAGCCTCTGGATTCACCTTTAGCAGCTATGCCATGAGCTGGGTCCGCCAGGCTCCAGGGAAGGGGCTGGAGTGGGTCTCAGCTATTAGTGGTAGTGGTGGTAGCACATACTACGCAGACTCCGTGAAGGGCCGGTTCACCATCTCCAGAGACAATTCCAAGAACACGCTGTATCTGCAAATGAACAGCCTGAGAGCCGAGGACACGGCCGTATATTACTGTGCGAAAGATATGCTTATACGGCGTACTTTGACTACTGGGGCCAAGGAACCCTGGTCACCGTCTCCTCA	GAGGTGCAGCTGGTGGAGTCTGGGGGAGGCTTGGTACAGCCTGGGGGGTCCCTGAGACTCTCCTGTGCAGCC	EVQLVESGGGLVQPGGSLRLSCAA	TCTGGATTCACCTTTAGCAGCTATGCC	SGFTFSSYA	ATGAGCTGGGTCCGCCAGGCTCCAGGGAAGGGGCTGGAGTGGGTCTCAGCT	MSWVRQAPGKGLEWVSA	ATTAGTGGTAGTGGTGGTAGCACA	ISGSGGST	TACTACGCAGACTCCGTGAAGGGCCGGTTCACCATCTCCAGAGACAATTCCAAGAACACGCTGTATCTGCAAATGAACAGCCTGAGAGCCGAGGACACGGCCGTATATTACTGT	YYADSVKGRFTISRDNSKNTLYLQMNSLRAEDTAVYYC	GCGAAAGAN	AK?	TGTGCGAAAGANCGCTAGGCGGGGTATGATTACGTTTGGGGGAGTTATGCTTATACGGCGTACTTTGACTACTGG	CAK?RXAGYDYVWGSYAYTAYFDYW	D3_16	ggGTATGATTACGTTTGGGGGAGTTATGCTTATACG	?YDYVWGSYAYT	93.40557200000001	D6_19	TggGGGAGTTATGCTTATACG-	?GSYAYT?	32.34262	CGCTAGGCGGGGTATGATTACGTTTGGGGGAGTTATGCTTATACGGCGTACTTTGACTACTGGGGCCAAGGAACCCTGGTCACCGTCTCCTCA	RXAGYDYVWGSYAYTAYFDYWGQGTLVTVSS	GAGGTGCAGCTGGTGGAGTCTGGGGGAGGCTTGGTACAGCCTGGGGGGTCCCTGAGACTCTCCTGTGCAGCCTCTGGATTCACCTTTAGCAGC------------TATGCCATGAGCTGGGTCCGCCAGGCTCCAGGGAAGGGGCTGGAGTGGGTCTCAGCTATT------AGTGGTAGTGGTGGTAGCACATACTACGCAGACTCCGTGAAGGGCCGGTTCACCATCTCCAGAGACAATTCCAAGAACACGCTGTATCTGCAAATGAACAGCCTGAGAGCCGAGGACACGGCCGTATATTACTGTGCGAAAGANCGCTAGGCGGGGTATGATTACGTTTGGGGGAGTTATGCTTATACGGCGTACTTTGACTACTGGGGCCAAGGAACCCTGGTCACC…
60	S60|IGHV3-72*02|IGHD2-15*01|IGHJ5*02	V3-72*01,J5*02 inter-subtype recombinant	J5*02,V3-72*01 recombinant	0.9402567976677577	1	0	0	197(194-200)	ACCTTCAGTGACCACTACATGGACTGGGTCCGCCAGGCTCCAGGGAAGGGGCTGGAGTGGGTTGGCCGTACTAGAAACAAAGCTAACAGCTACACCACAGAATACGCCGCGTCTGTGAAAGGCAGATTCACCATCTCAAGAGATGATTCAAAGAACTCACTGTATGCGTCGTACAGAGGATATTGTAGTGGTGATCGGTTCGACCCCTGGGGCCAGGGAACCCTGGTCACCGTCTCCTCA			ACCTTCAGTGACCACTAC	TFSDHY	ATGGACTGGGTCCGCCAGGCTCCAGGGAAGGGGCTGGAGTGGGTTGGCCGT	MDWVRQAPGKGLEWVGR	ACTAGAAACAAAGCTAACAGCTACACCACA	TRNKANSYTT	GAATACGCCGCGTCTGTGAAAGGCAGATTCACCATCTCAAGAGATGATTCAAAGAACTCACTGTATGCGTCG	EYAASVKGRFTISRDDSKNSLYAS	TACAGAGGA	YRG			0	0	0	0	0	0	0	0	TATTGTAGTGGTGATCGGTTCGACCCCTGGGGCCAGGGAACCCTGGTCACCGTCTCCTCA	YCSGDRFDPWGQGTLVTVSS	---------------------------------------------------------------------------------------------ACCTTCAGTGACCACTACATGGACTGGGTCCGCCAGGCTCCAGGGAAGGGGCTGGAGTGGGTTGGCCGTACTAGAAACAAAGCTAACAGCTACACCACAGAATACGCCGCGTCTGTGAAAGGCAGATTCACCATCTCAAGAGATGATTCAAAGAAC------------------------------------------TCACTGTATGCGTCGTACAGAGGATATTGTAGTGGTGATCGGTTCGACCCCTGGGGCCAGGGAACCCTGGTCACCGTCTCCTCA
61	S61|IGHV4-59*10|IGHD2-15*01|IGHJ3*02	V4-59*08,J3*02 inter-subtype recombinant	J3*02,V4-59*08 recombinant	0.5940144638247643	1	0	0	308(306-310)	CAGGTGCAGCTACAGCAGTGGGGCGCAGGACTGTTGAAGCCTTCGGAGACCCTGTCCCTCACCTGCGCTGTCTATGGTGGCTCCATCAGTAGTTACTACTGGAGCTGGATCCGGCAGCCCGCCGGGAAGGGGCTGGAGTGGATTGGGCGTATCTATACCAGTGGGAGCACCAACTACAACCCCTCCCTCAAGAGTCGAGTCACCATGTCAGTAGACACGTCCAAGAACCAGTTCTCCCTGAAGCTGAGCTCTGTGACCGCCGCGGACACGGCCGTGTATTACTGTGCGAGATTCAGGGGATATTGCTACTTTTTGATATCTGGGGCCAAGGGACAATGGTCACCGTCTCTTCA	CAGGTGCAGCTACAGCAGTGGGGCGCAGGACTGTTGAAGCCTTCGGAGACCCTGTCCCTCACCTGCGCTGTC	QVQLQQWGAGLLKPSETLSLTCAV	TATGGTGGCTCCATCAGTAGTTACTAC	YGGSISSYY	TGGAGCTGGATCCGGCAGCCCGCCGGGAAGGGGCTGGAGTGGATTGGGCGT	WSWIRQPAGKGLEWIGR	ATCTATACCAGTGGGAGCACC	IYTSGST	AACTACAACCCCTCCCTCAAGAGTCGAGTCACCATGTCAGTAGACACGTCCAAGAACCAGTTCTCCCTGAAGCTGAGCTCTGTGACCGCCGCGGACACGGCCGTGTATTACTGT	NYNPSLKSRVTMSVDTSKNQFSLKLSSVTAADTAVYYC	GCGAGATTC	ARF	TGTGCGAGATTCAGGGGATATTGTAGTGGTGGTAGCTGCTACTNTTTTGATATCTGG	CARFRGYCSGGSCY?FDIW	D2_15	AggGGATATTGTAGTGGTGGTAGCTGCTAC	?GYCSGGSCY	79.40557200000001	D6_6	GgtAGCTGCTACTNTTtt	?SCY??	32.811144	AGGGGATATTGTAGTGGTGGTAGCTGCTACTNTTTTGATATCTGGGGCCAAGGGACAATGGTCACCGTCTCTTCA	RGYCSGGSCY?FDIWGQGTMVTVSS	CAGGTGCAGCTACAGCAGTGGGGCGCAGGACTGTTGAAGCCTTCGGAGACCCTGTCCCTCACCTGCGCTGTCTATGGTGGCTCCATCAGTAGT------------TACTACTGGAGCTGGATCCGGCAGCCCGCCGGGAAGGGGCTGGAGTGGATTGGGCGTATCTAT---------ACCAGTGGGAGCACCAACTACAACCCCTCCCTCAAGAGTCGAGTCACCATGTCAGTAGACACGTCCAAGAACCAGTTCTCCCTGAAGCTGAGCTCTGTGACCGCCGCGGACACGGCCGTGTATTACTGTGCGAGATTCAGGGGATATTGTAGTGGTGGTAGCTGCTACTNTTTTGATATCTGGGGCCAAGGGACAATGGTCACCGTCTCTTCA
62	S62|IGHV3-7*03|IGHD1-1*01|IGHJ4*02	V3-7*03,J4*02 inter-subtype recombinant	J4*02,V3-7*03 recombinant	0.7387654893838382	1	0	0	308(305-311)	GAGGTGCAGCTGGTGGAGTCTGGGGGAGGCTTGGTCCAGCCTGGGGGGTCCCTGAGACTCTCCTGTGCAGCCTCTGGATTCACCTTTAGTAGCTATTGGATGAGCTGGGTCCGCCAGGCTCCAGGGAAGGGGCTGGAGTGGGTGGCCAACATAAAGCAAGATGGAAGTGAGAAATACTATGTGGACTCTGTGAAGGGCCGATTCACCATCTCCAGAGACAACGCCAAGAACTCACTGTATCTGCAAATGAACAGCCTGAGAGCCGAGGACACGGCCGTGTATTACTGTGCGAAAGACAACTACTTTGACTACTGGGGCCAGGGAACCCTGGTCACCGTCTCCTCA	GAGGTGCAGCTGGTGGAGTCTGGGGGAGGCTTGGTCCAGCCTGGGGGGTCCCTGAGACTCTCCTGTGCAGCC	EVQLVESGGGLVQPGGSLRLSCAA	TCTGGATTCACCTTTAGTAGCTATTGG	SGFTFSSYW	ATGAGCTGGGTCCGCCAGGCTCCAGGGAAGGGGCTGGAGTGGGTGGCCAAC	MSWVRQAPGKGLEWVAN	ATAAAGCAAGATGGAAGTGAGAAA	IKQDGSEK	TACTATGTGGACTCTGTGAAGGGCCGATTCACCATCTCCAGAGACAACGCCAAGAACTCACTGTATCTGCAAATGAACAGCCTGAGAGCCGAGGACACGGCCGTGTATTACTGT	YYVDSVKGRFTISRDNAKNSLYLQMNSLRAEDTAVYYC	GCGAACTGGAAAGAC	ANWKD	TGTGCGAACTGGAAAGACAACTACTTTGACTACTGG	CANWKDNYFDYW	D1_1	tGtGCGAACTGGAAAGAC	?ANWKD	35.405572	D3_16	TggAAAGACAAC	?KDN	24.405572	AACTACTTTGACTACTGGGGCCAGGGAACCCTGGTCACCGTCTCCTCA	NYFDYWGQGTLVTVSS	GAGGTGCAGCTGGTGGAGTCTGGGGGAGGCTTGGTCCAGCCTGGGGGGTCCCTGAGACTCTCCTGTGCAGCCTCTGGATTCACCTTTAGTAGC------------TATTGGATGAGCTGGGTCCGCCAGGCTCCAGGGAAGGGGCTGGAGTGGGTGGCCAACATA------AAGCAAGATGGAAGTGAGAAATACTATGTGGACTCTGTGAAGGGCCGATTCACCATCTCCAGAGACAACGCCAAGAACTCACTGTATCTGCAAATGAACAGCCTGAGAGCCGAGGACACGGCCGTGTATTACTGTGCGAACTGGAAAGACAACTACTTT------------GACTACTGGGGCCAGGGAACCCTGGTCACCGTCTCCTCA
63	S63|IGHV2-5*04|IGHD7-27*01|IGHJ4*01	V2-5*04,J4 inter-subtype recombinant	J4,V2-5*04 recombinant	0.2295742694534256	1	0	0	297(296-298)	CAGATCACCTTGAAGGAGTCTGGTCCTACGCTGGTGAAACCCACACAGACCCTCACGCTGACCTGCACCTTCTCTGGGTTCTCACTCAGCACTAGTGGAGTGGGTGTGGGCTGGATCCGTCAGCCCCCAGGAAAGGCCCTGGAGTGGCTTGCACTCATTTATTGGAATGATGATAAGCGCTACAGCCCATCTCTGAAGAGCAGGCTCACCATCACCAAGGACACCTCCAAAAACCAGGTGGTCCTTACAATGACCAACATGGACCCTGTGGACACAGGCACATATTACTGTGTACGCCATGACGACTACTTTGACTACTGGGGCCAAGGAACCCTGGTCACCGTCTCCTCA	CAGATCACCTTGAAGGAGTCTGGTCCTACGCTGGTGAAACCCACACAGACCCTCACGCTGACCTGCACCTTC	QITLKESGPTLVKPTQTLTLTCTF	TCTGGGTTCTCACTCAGCACTAGTGGAGTGGGTGTGGGC	SGFSLSTSGVGVG	TGGATCCGTCAGCCCCCAGGAAAGGCCCTGGAGTGGCTTGCACTC	WIRQPPGKALEWLAL	ATTTATTGGAATGATGATAAG	IYWNDDK	CGCTACAGCCCATCTCTGAAGAGCAGGCTCACCATCACCAAGGACACCTCCAAAAACCAGGTGGTCCTTACAATGACCAACATGGACCCTGTGGACACAGGCACATATTACTGT	RYSPSLKSRLTITKDTSKNQVVLTMTNMDPVDTGTYYC	GTACGCCAT	VRH	TGTGTACGCCATGACGACTACTTTGACTACTGG	CVRHDDYFDYW	D3_3	GacTACTTTGACTACTGG	?YFDYW	38.405572	D2_15	TA-C-Tgg	???	23.811144	GACGACTACTTTGACTACTGGGGCCAAGGAACCCTGGTCACCGTCTCCTCA	DDYFDYWGQGTLVTVSS	CAGATCACCTTGAAGGAGTCTGGTCCTACGCTGGTGAAACCCACACAGACCCTCACGCTGACCTGCACCTTCTCTGGGTTCTCACTCAGCACTAGTGGAGTGGGTGTGGGC------TGGATCCGTCAGCCCCCAGGAAAGGCCCTGGAGTGGCTTGCACTCATTTATTGG---------AATGATGATAAGCGCTACAGCCCATCTCTGAAGAGCAGGCTCACCATCACCAAGGACACCTCCAAAAACCAGGTGGTCCTTACAATGACCAACATGGACCCTGTGGACACAGGCACATATTACTGTGTACGCCATGACGACTACTTT---------GACTACTGGGGCCAAGGAACCCTGGTCACCGTCTCCTCA
64	S64|IGHV4-28*01|IGHD6-13*01|IGHJ3*02	V4-28,J3*02 inter-subtype recombinant	J3*02,V4-28 recombinant	0.5237316039484859	1	0	0	314(311-317)	CAGGTGCAGCTGCAGGAGTCGGGCCCAGGACTGGTGAAGCCTTCGGACACCCTGTCCCTCACCTGCGCTGTCTCTGGTTACTCCATCAGCAGTAGTAACTGGTGGGGCTGGATCCGGCAGCCCCCAGGGAAGGGACTGGAGTGGATTGGGTACATCTATTATAGTGGGAGCACCTACTACAACCCGTCCCTCAAGAGTCGAGTCACCATGTCAGTAGACACGTCCAAGAACCAGTTCTCCCTGAAGCTGAGCTCTGTGACCGCCGTGGACACGGCCGTGTATTACTGTGCGAGAAAACAGCAGCAGCTGGTAGGCTTTGATATCTGGGGCCAAGGGACAATGGTCACCGTCTCTTCA	CAGGTGCAGCTGCAGGAGTCGGGCCCAGGACTGGTGAAGCCTTCGGACACCCTGTCCCTCACCTGCGCTGTC	QVQLQESGPGLVKPSDTLSLTCAV	TCTGGTTACTCCATCAGCAGTAGTAACTGG	SGYSISSSNW	TGGGGCTGGATCCGGCAGCCCCCAGGGAAGGGACTGGAGTGGATTGGGTAC	WGWIRQPPGKGLEWIGY	ATCTATTATAGTGGGAGCACC	IYYSGST	TACTACAACCCGTCCCTCAAGAGTCGAGTCACCATGTCAGTAGACACGTCCAAGAACCAGTTCTCCCTGAAGCTGAGCTCTGTGACCGCCGTGGACACGGCCGTGTATTACTGT	YYNPSLKSRVTMSVDTSKNQFSLKLSSVTAVDTAVYYC	GCGAGAAAA	ARK	TGTGCGAGAAAACCCCAGCAGCAGCTGGTAGGCTTTGATATCTGG	CARKPQQQLVGFDIW	D6_13	caGCAGCAGCTGGTA-	?QQLV?	38.34262	D7_7	CagCAGCTGGta	?QL?	29.811144	CCCCAGCAGCAGCTGGTAGGCTTTGATATCTGGGGCCAAGGGACAATGGTCACCGTCTCTTCA	PQQQLVGFDIWGQGTMVTVSS	CAGGTGCAGCTGCAGGAGTCGGGCCCAGGACTGGTGAAGCCTTCGGACACCCTGTCCCTCACCTGCGCTGTCTCTGGTTACTCCATCAGCAGTAGT---------AACTGGTGGGGCTGGATCCGGCAGCCCCCAGGGAAGGGACTGGAGTGGATTGGGTACATCTATTAT---------AGTGGGAGCACCTACTACAACCCGTCCCTCAAGAGTCGAGTCACCATGTCAGTAGACACGTCCAAGAACCAGTTCTCCCTGAAGCTGAGCTCTGTGACCGCCGTGGACACGGCCGTGTATTACTGTGCGAGAAAACCCCAGCAGCAGCTGGTAGGCTTTGATATCTGGGGCCAAGGGACAATGGTCACCGTCTCTTCA
65	S65|IGHV3-64D*06|IGHD1-26*01|IGHJ2*01	V3-64,J? inter-subtype recombinant	J?,V3-64 recombinant	0.9993908816675001	1	0	0	293(291-295)	GAGGTGCAGCTGGTGGAGTCTGGGGGAGGCTTGGTCCAGCCTGGGGGGTCCCTGAGACTCTCCTGTTCAGCCTCTGGATTCACCTTCAGTAGCTATGCTATGCACTGGGTCCGCCAGGCTCCAGGGAAGGGACTGGAATATGTTTCAGCTATTAGTAGTAATGGGGGTAGCACATACTACGCAGACTCCGTGAAGGGCAGATTCACCATCTCCAGAGACAATTCCAAGAACACGCTGTATCTTCAAATGAGCAGTCTGAGAGCTGAGGACACGGCTGTGTATTACTGTGCGCGGCACTACTGGTACTTCGATCTCTGGGGCCGTGGCACCCTGGTCACTGTCTCCTCA	GAGGTGCAGCTGGTGGAGTCTGGGGGAGGCTTGGTCCAGCCTGGGGGGTCCCTGAGACTCTCCTGTTCAGCC	EVQLVESGGGLVQPGGSLRLSCSA	TCTGGATTCACCTTCAGTAGCTATGCT	SGFTFSSYA	ATGCACTGGGTCCGCCAGGCTCCAGGGAAGGGACTGGAATATGTTTCAGCT	MHWVRQAPGKGLEYVSA	ATTAGTAGTAATGGGGGTAGCACA	ISSNGGST	TACTACGCAGACTCCGTGAAGGGCAGATTCACCATCTCCAGAGACAATTCCAAGAACACGCTGTATCTTCAAATGAGCAGTCTGAGAGCTGAGGACACGGCTGTGTATTACTGT	YYADSVKGRFTISRDNSKNTLYLQMSSLRAEDTAVYYC	TGAAAGAGCGGTATAGTGGCGCGGCAC	XKSGIVARH	TGTTGAAAGAGCGGTATAGTGGCGCGGCACTACTGGTACTTCGATCTCTGG	CXKSGIVARHYWYFDLW	D3_3	TGTTGAAAGAGCGGTATAGTGGCGCGGCACTACtgGTACTTCGATCTCTGG	CXKSGIVARHY?YFDLW	41.405572	D2_2	taCTGGTACTTC	?WYF	32.405572	TACTGGTACTTCGATCTCTGGGGCCGTGGCACCCTGGTCACTGTCTCCTCA	YWYFDLWGRGTLVTVSS	GAGGTGCAGCTGGTGGAGTCTGGGGGAGGCTTGGTCCAGCCTGGGGGGTCCCTGAGACTCTCCTGTTCAGCCTCTGGATTCACCTTCAGTAGC------------TATGCTATGCACTGGGTCCGCCAGGCTCCAGGGAAGGGACTGGAATATGTTTCAGCTATT------AGTAGTAATGGGGGTAGCACATACTACGCAGACTCCGTGAAGGGCAGATTCACCATCTCCAGAGACAATTCCAAGAACACGCTGTATCTTCAAATGAGCAGTCTGAGAGCTGAGGACACGGCTGTGTATTACTGTTGAAAGAGCGGTATAGTGGCGCGGCACTACTGGTACTTC---------GATCTCTGGGGCCGTGGCACCCTGGTCACTGTCTCCTCA
66	S66|IGHV1-24*01|IGHD1-7*01|IGHJ6*01	V1-58,J6*01 inter-subtype recombinant	J6*01,V1-58 recombinant	0.6230923766289347	1	0	0	291(278-304)	CAGGTCCAGCTGGTACAGTCTGGGGCTGAGGTGAAGAAGCCTGGGGCCTCAGTGAAGGTCTCCTGCAAGGTTTCCGGATACACCCTCACTGAATTATCCATGCACTGGGTGCGACAGGCTCCTGGAAAAGGGCTTGAGTGGATGGGAGGTTTTGATCCTGAAGATGGTGAAACAATCTACGCACAGAAGTTCCAGGGCAGAGTCACCATGACCGAGGACACATCTACAGACACAGCCTACATGGAGCTGAGCAGCCTGAGATCTGAGGACACGGCCGTGTATTACTGTGGCCGTACGTACTACTACTACTACGGTATGGACGTCTGGGGGCAAGGGACCACGGTCACCGTCTCCTCA	CAGGTCCAGCTGGTACAGTCTGGGGCTGAGGTGAAGAAGCCTGGGGCCTCAGTGAAGGTCTCCTGCAAGGTT	QVQLVQSGAEVKKPGASVKVSCKV	TCCGGATACACCCTCACTGAATTATCC	SGYTLTELS	ATGCACTGGGTGCGACAGGCTCCTGGAAAAGGGCTTGAGTGGATGGGA	MHWVRQAPGKGLEWMG	GGTTTTGATCCTGAAGATGGTGAAACA	GFDPEDGET	ATCTACGCACAGAAGTTCCAGGGCAGAGTCACCATGACCGAGGACACATCTACAGACACAGCCTACATGGAGCTGAGCAGCCTGAGATCTGAGGACACGGCCGTGTATTACTGT	IYAQKFQGRVTMTEDTSTDTAYMELSSLRSEDTAVYYC	GCAACAGCCGCAGGAACTACGACCCGGCGCGCTGGCCGTACG	ATAAGTTTRRAGRT	TGTGCAACAGCCGCAGGAACTACGACCCGGCGCGCTGGCCGTACGTACTACTACTACTACGGTATGGACGTCTGG	CATAAGTTTRRAGRTYYYYYGMDVW	D6_13	tGtGCAACAGCCGCAGGAACTACg	?ATAAGT?	37.34262	D2_2	AcaGCCGCAGGAACTACGACC	?AAGTTT	42.405572	TACTACTACTACTACGGTATGGACGTCTGGGGGCAAGGGACCACGGTCACCGTCTCCTCA	YYYYYGMDVWGQGTTVTVSS	CAGGTCCAGCTGGTACAGTCTGGGGCTGAGGTGAAGAAGCCTGGGGCCTCAGTGAAGGTCTCCTGCAAGGTTTCCGGATACACCCTCACTGAA------------TTATCCATGCACTGGGTGCGACAGGCTCCTGGAAAAGGGCTTGAGTGGATGGGA------GGTTTTGATCCTGAAGATGGTGAAACAATCTACGCACAGAAGTTCCAGGGCAGAGTCACCATGACCGAGGACACATCTACAGACACAGCCTACATGGAGCTGAGCAGCCTGAGATCTGAGGACACGGCCGTGTATTACTGTGCAACAGCCGCAGGAACTACGACCCGGCGCGCTGGCCGTACGTACTACTACTACTACGGTATGGACGTCTGGGGGCAAGGGACCACGGTCACC…
67	S67|IGHV2-70D*14|IGHD2-8*01|IGHJ3*02	V2,J3*02 inter-subtype recombinant	J3*02,V2 recombinant	0.7096265104242681	1	0	0	319(315-323)	CAGGTCACCTTGAAGGAGTCTGGTCCTGCGCTGGTGAAACCCACACAGACCCTCACACTGACCTGCACCTTCTCTGGGTTCTCACTCAGCACTAGTGGAATGCGTGTGAGCTGGATCCGTCAGCCCCCAGGTAAGGCCCTGGAGTGGCTTGCACGCATTGATTGGGATGATGATAAATTCTACAGCACATCTCTGAAGACCAGGCTCACCATCTCCAAGGACACCTCCAAAAACCAGGTGGTCCTTACAATGACCAACATGGACCCTGTGGACACAGCCACGTATTACTGTGCACGGATAGTGTATGCAGGAATTGCTTTTGATATCTGGGGCCAAGGGACAATGGTCACCGTCTCTTCA	CAGGTCACCTTGAAGGAGTCTGGTCCTGCGCTGGTGAAACCCACACAGACCCTCACACTGACCTGCACCTTC	QVTLKESGPALVKPTQTLTLTCTF	TCTGGGTTCTCACTCAGCACTAGTGGAATGCGTGTG	SGFSLSTSGMRV	AGCTGGATCCGTCAGCCCCCAGGTAAGGCCCTGGAGTGGCTTGCACGC	SWIRQPPGKALEWLAR	ATTGATTGGGATGATGATAAA	IDWDDDK	TTCTACAGCACATCTCTGAAGACCAGGCTCACCATCTCCAAGGACACCTCCAAAAACCAGGTGGTCCTTACAATGACCAACATGGACCCTGTGGACACAGCCACGTATTACTGT	FYSTSLKTRLTISKDTSKNQVVLTMTNMDPVDTATYYC	GCACGGATA	ARI	TGTGCACGGATACTCCATATTGTACTAATGGTGTATGCAGGAATTGCTTTTGATATCTGG	CARILHIVLMVYAGIAFDIW	D2_8	caTATTGTACTAATGGTGTATGCA	?IVLMVYA	58.405572	D3_16	CggATACTCCat	?IL?	26.811144	CTCCATATTGTACTAATGGTGTATGCAGGAATTGCTTTTGATATCTGGGGCCAAGGGACAATGGTCACCGTCTCTTCA	LHIVLMVYAGIAFDIWGQGTMVTVSS	CAGGTCACCTTGAAGGAGTCTGGTCCTGCGCTGGTGAAACCCACACAGACCCTCACACTGACCTGCACCTTCTCTGGGTTCTCACTCAGCACTAGTGGAATGCGTGTG------AGCTGGATCCGTCAGCCCCCAGGTAAGGCCCTGGAGTGGCTTGCACGCATTGATTGG---------GATGATGATAAATTCTACAGCACATCTCTGAAGACCAGGCTCACCATCTCCAAGGACACCTCCAAAAACCAGGTGGTCCTTACAATGACCAACATGGACCCTGTGGACACAGCCACGTATTACTGTGCACGGATACTCCATATTGTACTAATGGTGTATGCAGGAATTGCTTTTGATATCTGGGGCCAAGGGACAATGGTCACCGTCTCTTCA
68	S68|IGHV3-11*04|IGHD3-10*01|IGHJ1*01	V3-11,J1*01 inter-subtype recombinant	J1*01,V3-11 recombinant	0.3841699577524855	1	0	0	311(308-314)	CAGGTGCAGCTGGTGGAGTCTGGGGGAGGCTTGGTCAAGCCTGGAGGGTCCCTGAGACTCTCCTGTGCAGCCTCTGGATTCACCTTCAGTGACTACTACATGAGCTGGATCCGCCAGGCTCCAGGGAAGGGGCTGGAGTGGGTTTCATACATTAGTAGTAGTGGTAGTACCATATACTACGCAGACTCTGTGAAGGGCCGATTCACCATCTCCAGGGACAACGCCAAGAACTCACTGTATCTGCAAATGAACAGCCTGAGAGCCGAGGACACGGCTGTGTATTACTGTGCGACTATGGTTCGGGGAGTTATCTTCCAGCACTGGGGCCAGGGCACCCTGGTCACCGTCTCCTCA	CAGGTGCAGCTGGTGGAGTCTGGGGGAGGCTTGGTCAAGCCTGGAGGGTCCCTGAGACTCTCCTGTGCAGCC	QVQLVESGGGLVKPGGSLRLSCAA	TCTGGATTCACCTTCAGTGACTACTAC	SGFTFSDYY	ATGAGCTGGATCCGCCAGGCTCCAGGGAAGGGGCTGGAGTGGGTTTCA	MSWIRQAPGKGLEWVS	TACATTAGTAGTAGTGGTAGTACCATA	YISSSGSTI	TACTACGCAGACTCTGTGAAGGGCCGATTCACCATCTCCAGGGACAACGCCAAGAACTCACTGTATCTGCAAATGAACAGCCTGAGAGCCGAGGACACGGCTGTGTATTACTGT	YYADSVKGRFTISRDNAKNSLYLQMNSLRAEDTAVYYC	GCGACT	AT	TGTGCGACTATGGTTCGGGGAGTTATCTTCCAGCACTGG	CATMVRGVIFQHW	D3_10	TgtGCGACTATGGTTCGGGGAGTTATCTTC--	?ATMVRGVIF?	55.811144	D4_23	TgtGCGACTATGGTTCgg	?ATMV?	29.811144	ATGGTTCGGGGAGTTATCTTCCAGCACTGGGGCCAGGGCACCCTGGTCACCGTCTCCTCA	MVRGVIFQHWGQGTLVTVSS	CAGGTGCAGCTGGTGGAGTCTGGGGGAGGCTTGGTCAAGCCTGGAGGGTCCCTGAGACTCTCCTGTGCAGCCTCTGGATTCACCTTCAGTGAC------------TACTACATGAGCTGGATCCGCCAGGCTCCAGGGAAGGGGCTGGAGTGGGTTTCA------TACATTAGTAGTAGTGGTAGTACCATATACTACGCAGACTCTGTGAAGGGCCGATTCACCATCTCCAGGGACAACGCCAAGAACTCACTGTATCTGCAAATGAACAGCCTGAGAGCCGAGGACACGGCTGTGTATTACTGTGCG---ACTATGGTTCGGGGAGTTATCTTCCAGCACTGGGGCCAGGGCACCCTGGTCACCGTCTCCTCA
69	S69|IGHV3-11*04|IGHD5-12*01|IGHJ5*02	V3-11,J5*02 inter-subtype recombinant	J5*02,V3-11 recombinant	0.3359058902187865	1	0	0	302(298-306)	CAGGTGCAGCTGGTGGAGTCTGGGGGAGGCTTGGTCAAGCCTGGAGGGTCCCTGAGACTCTCCTGTGCAGCCTCTGGATTCACCTTCAGTGACTACTACATGAGCTGGATCCGCCAGGCTCCAGGGAAGGGGCTGGAGTGGGTTTCATACATTAGTAGTAGTGGTAGTACCATATACTACGCAGACTCTGTGAAGGGCCGATTCACCATCTCCAGGGACAACGCCAAGAACTCACTGTATCTGCAAATGAACAGCCTGAGAGCCGAGGACACGGCTGTGTATTACTGTGCGAGAGATTACAACTGGTTCGACCCCTGGGGCCAGGGAACCCTGGTCACCGTCTCCTCA	CAGGTGCAGCTGGTGGAGTCTGGGGGAGGCTTGGTCAAGCCTGGAGGGTCCCTGAGACTCTCCTGTGCAGCC	QVQLVESGGGLVKPGGSLRLSCAA	TCTGGATTCACCTTCAGTGACTACTAC	SGFTFSDYY	ATGAGCTGGATCCGCCAGGCTCCAGGGAAGGGGCTGGAGTGGGTTTCA	MSWIRQAPGKGLEWVS	TACATTAGTAGTAGTGGTAGTACCATA	YISSSGSTI	TACTACGCAGACTCTGTGAAGGGCCGATTCACCATCTCCAGGGACAACGCCAAGAACTCACTGTATCTGCAAATGAACAGCCTGAGAGCCGAGGACACGGCTGTGTATTACTGT	YYADSVKGRFTISRDNAKNSLYLQMNSLRAEDTAVYYC	GCGAGAGAT	ARD	TGTGCGAGAGATCCGCAACGGGTGGATATAGTGGCTACGATTTACAACTGGTTCGACCCCTGG	CARDPQRVDIVATIYNWFDPW	D5_12	GtgGATATAGTGGCTACGATT--	?DIVATI?	47.811144	D5_12	gAtATAGTGGCTACGATT	?IVATI	35.405572	CCGCAACGGGTGGATATAGTGGCTACGATTTACAACTGGTTCGACCCCTGGGGCCAGGGAACCCTGGTCACCGTCTCCTCA	PQRVDIVATIYNWFDPWGQGTLVTVSS	CAGGTGCAGCTGGTGGAGTCTGGGGGAGGCTTGGTCAAGCCTGGAGGGTCCCTGAGACTCTCCTGTGCAGCCTCTGGATTCACCTTCAGTGAC------------TACTACATGAGCTGGATCCGCCAGGCTCCAGGGAAGGGGCTGGAGTGGGTTTCA------TACATTAGTAGTAGTGGTAGTACCATATACTACGCAGACTCTGTGAAGGGCCGATTCACCATCTCCAGGGACAACGCCAAGAACTCACTGTATCTGCAAATGAACAGCCTGAGAGCCGAGGACACGGCTGTGTATTACTGTGCGAGAGATCCGCAACGGGTGGATATAGTGGCTACGATTTACAACTGGTTC---------GACCCCTGGGGCCAGGGAACCCTGGTCACCGTC…
70	S70|IGHV4-28*07|IGHD2-21*01|IGHJ3*01	V4-28*07,J3 inter-subtype recombinant	J3,V4-28*07 recombinant	0.3931356870117454	1	0	0	305(301-309)	CAGGTACAGCTGCAGGAGTCGGGCCCAGGACTGGTGAAGCCTTCGGACACCCTGTCCCTCACCTGCGCTGTCTCTGGTTACTCCATCAGCAGTAGTAACTGGTGGGGCTGGATCCGGCAGCCCCCAGGGAAGGGACTGGAGTGGATTGGGTACATCTATTATAGTGGGAGCACCTACTACAACCCGTCCCTCAAGAGTCGAGTCACCATGTCAGTAGACACGTCCAAGAACCAGTTCTCCCTGAAGCTGAGCTCTGTGACCGCCGTGGACACGGCCGTGTATTACTGTGCGAGAAAGCGGCGAGCATATTGTGGTTTTGATGTCTGGGGCCAAGGGACAATGGTCACCGTCTCTTCA	CAGGTACAGCTGCAGGAGTCGGGCCCAGGACTGGTGAAGCCTTCGGACACCCTGTCCCTCACCTGCGCTGTC	QVQLQESGPGLVKPSDTLSLTCAV	TCTGGTTACTCCATCAGCAGTAGTAACTGG	SGYSISSSNW	TGGGGCTGGATCCGGCAGCCCCCAGGGAAGGGACTGGAGTGGATTGGGTAC	WGWIRQPPGKGLEWIGY	ATCTATTATAGTGGGAGCACC	IYYSGST	TACTACAACCCGTCCCTCAAGAGTCGAGTCACCATGTCAGTAGACACGTCCAAGAACCAGTTCTCCCTGAAGCTGAGCTCTGTGACCGCCGTGGACACGGCCGTGTATTACTGT	YYNPSLKSRVTMSVDTSKNQFSLKLSSVTAVDTAVYYC	GCGAGAAAG	ARK	TGTGCGAGAAAGCGGCGAGCATATTGTGGTGGGCACGTGAGGGTTGTGGTTTTTGATGTCTGG	CARKRRAYCGGHVRVVVFDVW	D2_21	TGTGCGAGAAAGCGGcgAGCATATTGTGGTGGG	CARKR?AYCGG	45.405572	D4_17	cAcGTGAGGGTTGTGGtt	?VRVV?	26.811144	CGGCGAGCATATTGTGGTGGGCACGTGAGGGTTGTGGTTTTTGATGTCTGGGGCCAAGGGACAATGGTCACCGTCTCTTCA	RRAYCGGHVRVVVFDVWGQGTMVTVSS	CAGGTACAGCTGCAGGAGTCGGGCCCAGGACTGGTGAAGCCTTCGGACACCCTGTCCCTCACCTGCGCTGTCTCTGGTTACTCCATCAGCAGTAGT---------AACTGGTGGGGCTGGATCCGGCAGCCCCCAGGGAAGGGACTGGAGTGGATTGGGTACATCTATTAT---------AGTGGGAGCACCTACTACAACCCGTCCCTCAAGAGTCGAGTCACCATGTCAGTAGACACGTCCAAGAACCAGTTCTCCCTGAAGCTGAGCTCTGTGACCGCCGTGGACACGGCCGTGTATTACTGTGCGAGAAAGCGGCGAGCATATTGTGGTGGGCACGTGAGGGTTGTGGTTTTTGATGTCTGGGGCCAAGGGACAATGGTCACCGTCTCTTCA
71	S71|IGHV4-61*08|IGHD6-25*01|IGHJ3*01	V4,J3 inter-subtype recombinant	J3,V4 recombinant	0.1489813439281338	1	0	0	316(308-324)	CAGGTGCAGCTGCAGGAGTCGGGCCCAGGACTGGTGAAGCCTTCGGAGACCCTGTCCCTCACCTGCACTGTCTCTGGTGGCTCCGTCAGCAGTGGTGGTTACTACTGGAGCTGGATCCGGCAGCCCCCAGGGAAGGGACTGGAGTGGATTGGGTATATCTATTACAGTGGGAGCACCAACTACAACCCCTCCCTCAAGAGTCGAGTCACCATATCAGTAGACACGTCCAAGAACCAGTTCTCCCTGAAGCTGAGCTCTGTGACCGCTGCGGACACGGCCGTGTATTACTGTGCGAAGGTGATCAGCGGCTTCATGCTTTTGATGTCTGGGGCCAAGGGACAATGGTCACCGTCTCTTCA	CAGGTGCAGCTGCAGGAGTCGGGCCCAGGACTGGTGAAGCCTTCGGAGACCCTGTCCCTCACCTGCACTGTC	QVQLQESGPGLVKPSETLSLTCTV	TCTGGTGGCTCCGTCAGCAGTGGTGGTTACTAC	SGGSVSSGGYY	TGGAGCTGGATCCGGCAGCCCCCAGGGAAGGGACTGGAGTGGATTGGGTAT	WSWIRQPPGKGLEWIGY	ATCTATTACAGTGGGAGCACC	IYYSGST	AACTACAACCCCTCCCTCAAGAGTCGAGTCACCATATCAGTAGACACGTCCAAGAACCAGTTCTCCCTGAAGCTGAGCTCTGTGACCGCTGCGGACACGGCCGTGTATTACTGT	NYNPSLKSRVTISVDTSKNQFSLKLSSVTAADTAVYYC	GCGAAGGTG	AKV	TGTGCGAAGGTGATCAGCGGCTTCCCCGGGGTGNATGCTTTTGATGTCTGG	CAKVISGFPGV?AFDVW	D2_15	aaGGTGATCAGCGGCTTCCCc	?VISGF?	27.34262	D4_23	TgtGCGAAGGTGATCAgc	?AKVI?	23.811144	ATCAGCGGCTTCCCCGGGGTGNATGCTTTTGATGTCTGGGGCCAAGGGACAATGGTCACCGTCTCTTCA	ISGFPGV?AFDVWGQGTMVTVSS	CAGGTGCAGCTGCAGGAGTCGGGCCCAGGACTGGTGAAGCCTTCGGAGACCCTGTCCCTCACCTGCACTGTCTCTGGTGGCTCCGTCAGCAGTGGT------GGTTACTACTGGAGCTGGATCCGGCAGCCCCCAGGGAAGGGACTGGAGTGGATTGGGTATATCTATTAC---------AGTGGGAGCACCAACTACAACCCCTCCCTCAAGAGTCGAGTCACCATATCAGTAGACACGTCCAAGAACCAGTTCTCCCTGAAGCTGAGCTCTGTGACCGCTGCGGACACGGCCGTGTATTACTGTGCGAAGGTGATCAGCGGCTTCCCCGGGGTGNATGCTTTTGATGTCTGGGGCCAAGGGACAATGGTCACCGTCTCTTCA
72	S72|IGHV3-73*01|IGHD3-10*02|IGHJ6*04	V3-73,J6*03 inter-subtype recombinant	J6*03,V3-73 recombinant	0.1189758337073125	1	0	0	316(314-318)	GAGGTGCAGCTGGTGGAGTCTGGGGGAGGCTTGGTCCAGCCTGGGGGGTCCCTGAAACTCTCCTGTGCAGCCTCTGGGTTCACCTTCAGTGGCTCTGCTATGCACTGGGTCCGCCAGGCTTCCGGGAAAGGGCTGGAGTGGGTTGGCCGTATTAGAAGCAAAGCTAACAGTTACGCGACAGCATATGCTGCGTCGGTGAAAGGCAGGTTCACCATCTCCAGAGATGATTCAAAGAACACGGCGTATCTGCAAATGAACAGCCTGAAAACCGAGGACACGGCCGTGTATTACTGTACTAGACACGACTGCTATTTCTACGGTATGGACGTCTGGGGCAAAGGGACCACGGTCACCGTCTCCTCA	GAGGTGCAGCTGGTGGAGTCTGGGGGAGGCTTGGTCCAGCCTGGGGGGTCCCTGAAACTCTCCTGTGCAGCC	EVQLVESGGGLVQPGGSLKLSCAA	TCTGGGTTCACCTTCAGTGGCTCTGCT	SGFTFSGSA	ATGCACTGGGTCCGCCAGGCTTCCGGGAAAGGGCTGGAGTGGGTTGGCCGT	MHWVRQASGKGLEWVGR	ATTAGAAGCAAAGCTAACAGTTACGCGACA	IRSKANSYAT	GCATATGCTGCGTCGGTGAAAGGCAGGTTCACCATCTCCAGAGATGATTCAAAGAACACGGCGTATCTGCAAATGAACAGCCTGAAAACCGAGGACACGGCCGTGTATTACTGT	AYAASVKGRFTISRDDSKNTAYLQMNSLKTEDTAVYYC	ACTAGACAC	TRH	TGTACTAGACACGACTGCTATTTC	CTRHDCYF	D2_21	caCGACTGCTAT	?DCY	36.405572	D2_21	gAcTGCTat	?C?	29.811144	GACTGCTATTTCGGGGAGGGTTATTGCTACGGTATGGACGTCTGGGGCAAAGGGACCACGGTCACCGTCTCCTCA	DCYFGEGYCYGMDVWGKGTTVTVSS	GAGGTGCAGCTGGTGGAGTCTGGGGGAGGCTTGGTCCAGCCTGGGGGGTCCCTGAAACTCTCCTGTGCAGCCTCTGGGTTCACCTTCAGTGGCTCT------------GCTATGCACTGGGTCCGCCAGGCTTCCGGGAAAGGGCTGGAGTGGGTTGGCCGTATTAGAAGCAAAGCTAACAGTTACGCGACAGCATATGCTGCGTCGGTGAAAGGCAGGTTCACCATCTCCAGAGATGATTCAAAGAACACGGCGTATCTGCAAATGAACAGCCTGAAAACCGAGGACACGGCCGTGTATTACTGTACTAGACACGACTGCTATTTCGGGGAGGGTTATTGCTACGGTATGGACGTCTGGGGCAAAGGGACCACGGTCACCGTCTCCTCA
73	S73|IGHV3-74*03|IGHD7-27*01|IGHJ2*01	V3-74*03,J? inter-subtype recombinant	J?,V3-74*03 recombinant	0.9635435692947105	1	0	0	314(309-319)	GAGGTGCAGCTGGTGGAGTCCGGGGGAGGCTTAGTTCAGCCTGGGGGGTCCCTGAGACTCTCCTGTGCAGCCTCTGGATTCACCTTCAGTAGCTACTGGATGCACTGGGTCCGCCAAGCTCCAGGGAAGGGGCTGGTGTGGGTCTCACGTATTAATAGTGATGGGAGTAGCACAACGTACGCGGACTCCGTGAAGGGCCGATTCACCATCTCCAGAGACAACGCCAAGAACACGCTGTATCTGCAAATGAACAGTCTGAGAGCCGAGGACACGGCTGTGTATTACTGTGCAAGAGATGGTGGGGAGACTGGTACTTCGATCTCTGGGGCCGTGGCACCCTGGTCACTGTCTCCTCA	GAGGTGCAGCTGGTGGAGTCCGGGGGAGGCTTAGTTCAGCCTGGGGGGTCCCTGAGACTCTCCTGTGCAGCC	EVQLVESGGGLVQPGGSLRLSCAA	TCTGGATTCACCTTCAGTAGCTACTGG	SGFTFSSYW	ATGCACTGGGTCCGCCAAGCTCCAGGGAAGGGGCTGGTGTGGGTCTCACGT	MHWVRQAPGKGLVWVSR	ATTAATAGTGATGGGAGTAGCACA	INSDGSST	ACGTACGCGGACTCCGTGAAGGGCCGATTCACCATCTCCAGAGACAACGCCAAGAACACGCTGTATCTGCAAATGAACAGTCTGAGAGCCGAGGACACGGCTGTGTATTACTGT	TYADSVKGRFTISRDNAKNTLYLQMNSLRAEDTAVYYC	GCAAGAGAN	AR?	TGTGCAAGAGANTGGTGGGGAGACTGGTACTTCGATCTCTGG	CAR?WWGDWYFDLW	D3_3	TGTGCAAGAGANTGGTGGGGAGACtgGTACTTCGATCTCTGG	CAR?WWGD?YFDLW	41.405572	D2_2	TggGGAGACTGGTACTTC	?GDWYF	34.405572	TGGTGGGGAGACTGGTACTTCGATCTCTGGGGCCGTGGCACCCTGGTCACTGTCTCCTCA	WWGDWYFDLWGRGTLVTVSS	GAGGTGCAGCTGGTGGAGTCCGGGGGAGGCTTAGTTCAGCCTGGGGGGTCCCTGAGACTCTCCTGTGCAGCCTCTGGATTCACCTTCAGTAGC------------TACTGGATGCACTGGGTCCGCCAAGCTCCAGGGAAGGGGCTGGTGTGGGTCTCACGTATT------AATAGTGATGGGAGTAGCACAACGTACGCGGACTCCGTGAAGGGCCGATTCACCATCTCCAGAGACAACGCCAAGAACACGCTGTATCTGCAAATGAACAGTCTGAGAGCCGAGGACACGGCTGTGTATTACTGTGCAAGAGANTGGTGGGGAGACTGGTACTTCGATCTCTGGGGCCGTGGCACCCTGGTCACTGTCTCCTCA
74	S74|IGHV4-38-2*01|IGHD5-18*01|IGHJ1*01	V4-38-2*01,J1*01 inter-subtype recombinant	J1*01,V4-38-2*01 recombinant	0.7292955368157976	1	0	0	294(290-298)	CAGGTGCAGCTGCAGGAGTCGGGCCCAGGACTGGTGAAGCCTTCGGAGACCCTGTCCCTCACCTGCGCTGTCTCTGGTTACTCCATCAGCAGTGGTTACTACTGGGGCTGGATCCGGCAGCCCCCAGGGAAGGGGCTGGAGTGGATTGGGAGTATCTATCATAGTGGGAGCACCTACTACAACCCGTCCCTCAAGAGTCGAGTCACCATATCAGTAGACACGTCCAAGAACCAGTTCTCCCTGAAGCTGAGCTCTGTGACCGCCGCAGACACGGCCGTGTATTACTGTGCGACTGCAGTTGGTGGATACAGCTGGCTGAATACTGGGGCCAGGGCACCCTGGTCACCGTCTCCTCA	CAGGTGCAGCTGCAGGAGTCGGGCCCAGGACTGGTGAAGCCTTCGGAGACCCTGTCCCTCACCTGCGCTGTC	QVQLQESGPGLVKPSETLSLTCAV	TCTGGTTACTCCATCAGCAGTGGTTACTAC	SGYSISSGYY	TGGGGCTGGATCCGGCAGCCCCCAGGGAAGGGGCTGGAGTGGATTGGGAGT	WGWIRQPPGKGLEWIGS	ATCTATCATAGTGGGAGCACC	IYHSGST	TACTACAACCCGTCCCTCAAGAGTCGAGTCACCATATCAGTAGACACGTCCAAGAACCAGTTCTCCCTGAAGCTGAGCTCTGTGACCGCCGCAGACACGGCCGTGTATTACTGT	YYNPSLKSRVTISVDTSKNQFSLKLSSVTAADTAVYYC	GCGACTGNC	AT?	TGTGCGACTGNCAGTTGGTGGATACAGCTGGCTGAATACTTCCAGCACTGG	CAT?SWWIQLAEYFQHW	D5_18	TGTGCGACTGNCAGTtgGTGGATACAGCTG	CAT?S?WIQL	44.405572	D2_8	TgtGCGACTGNCAGTTgg	?AT?S?	36.811144	AGTTGGTGGATACAGCTGGCTGAATACTTCCAGCACTGGGGCCAGGGCACCCTGGTCACCGTCTCCTCA	SWWIQLAEYFQHWGQGTLVTVSS	CAGGTGCAGCTGCAGGAGTCGGGCCCAGGACTGGTGAAGCCTTCGGAGACCCTGTCCCTCACCTGCGCTGTCTCTGGTTACTCCATCAGCAGT---------GGTTACTACTGGGGCTGGATCCGGCAGCCCCCAGGGAAGGGGCTGGAGTGGATTGGGAGTATCTAT---------CATAGTGGGAGCACCTACTACAACCCGTCCCTCAAGAGTCGAGTCACCATATCAGTAGACACGTCCAAGAACCAGTTCTCCCTGAAGCTGAGCTCTGTGACCGCCGCAGACACGGCCGTGTATTACTGTGCGACTGNCAGTTGGTGGATACAGCTGGCTGAATACTTCCAGCACTGGGGCCAGGGCACCCTGGTCACCGTCTCCTCA
75	S75|IGHV3-72*02|IGHD1-7*01|IGHJ6*02	V3-72*01,J6 inter-subtype recombinant	J6,V3-72*01 recombinant	0.5997242993314347	1	0	0	198(197-199)	ACCTTCAGTGACCACTACATGGACTGGGTCCGCCAGGCTCCAGGGAAGGGGCTGGAGTGGGTTGGCCGTACTAGAAACAAAGCTAACAGCTACACCACAGAATACGCCGCGTCTGTGAAAGGCAGATTCACCATCTCAAGAGATGATTCAAAGAACTCACTGTATGTGACGAAGCAGCTGGGTATAACTGGAACTCACTACTACGGTATGGACGTCTGGGGCCAAGGGACCACGGTCACCGTCTCCTCA			ACCTTCAGTGACCACTAC	TFSDHY	ATGGACTGGGTCCGCCAGGCTCCAGGGAAGGGGCTGGAGTGGGTTGGCCGT	MDWVRQAPGKGLEWVGR	ACTAGAAACAAAGCTAACAGCTACACCACA	TRNKANSYTT	GAATACGCCGCGTCTGTGAAAGGCAGATTCACCATCTCAAGAGATGATTCAAAGAACTCACTGTATGTGACGAAGCAGCTG	EYAASVKGRFTISRDDSKNSLYVTKQL	GGTATAACT	GIT			0	0	0	0	0	0	0	0	GGAACTCACTACTACGGTATGGACGTCTGGGGCCAAGGGACCACGGTCACCGTCTCCTCA	GTHYYGMDVWGQGTTVTVSS	---------------------------------------------------------------------------------------------ACCTTCAGTGACCACTACATGGACTGGGTCCGCCAGGCTCCAGGGAAGGGGCTGGAGTGGGTTGGCCGTACTAGAAACAAAGCTAACAGCTACACCACAGAATACGCCGCGTCTGTGAAAGGCAGATTCACCATCTCAAGAGATGATTCAAAGAACTCACTGTATGTG---------------------------------ACGAAGCAGCTGGGTATAACTGGAACTCACTACTACGGTATGGACGTCTGGGGCCAAGGGACCACGGTCACCGTCTCCTCA
76	S76|IGHV3-64*02|IGHD6-13*01|IGHJ6*03	V3,J6*03 inter-subtype recombinant	J6*03,V3 recombinant	0.999998134513836	1	0	0	309(308-310)	GAGGTGCAGCTGGTGGAGTCTGGGGAAGGCTTGGTCCAGCCTGGGGGGTCCCTGAGACTCTCCTGTGCAGCCTCTGGATTCACCTTCAGTAGCTATGCTATGCACTGGGTCCGCCAGGCTCCAGGGAAGGGACTGGAATATGTTTCAGCTATTAGTAGTAATGGGGGTAGCACATATTATGCAGACTCTGTGAAGGGCAGATTCACCATCTCCAGAGACAATTCCAAGAACACGCTGTATCTTCAAATGGGCAGCCTGAGAGCTGAGGACATGGCTGTGTATTACTGTGCGAGAGAGTATTACAAGGACTACTACATGGACGTCTGGGGCAAAGGGACCACGGTCACCGTCTCCTCA	GAGGTGCAGCTGGTGGAGTCTGGGGAAGGCTTGGTCCAGCCTGGGGGGTCCCTGAGACTCTCCTGTGCAGCC	EVQLVESGEGLVQPGGSLRLSCAA	TCTGGATTCACCTTCAGTAGCTATGCT	SGFTFSSYA	ATGCACTGGGTCCGCCAGGCTCCAGGGAAGGGACTGGAATATGTTTCAGCT	MHWVRQAPGKGLEYVSA	ATTAGTAGTAATGGGGGTAGCACA	ISSNGGST	TATTATGCAGACTCTGTGAAGGGCAGATTCACCATCTCCAGAGACAATTCCAAGAACACGCTGTATCTTCAAATGGGCAGCCTGAGAGCTGAGGACATGGCTGTGTATTACTGT	YYADSVKGRFTISRDNSKNTLYLQMGSLRAEDMAVYYC	GCGAGAGAG	ARE	TGTGCGAGAGAGTATAGCAGCAGCTGGTACAAGGACTACTACATGGACGTCTGG	CAREYSSSWYKDYYMDVW	D6_13	GagTATAGCAGCAGCTGGTAC	?YSSSWY	59.405572	D2_2	AgcAGCAGCTGGTAC	?SSWY	42.405572	TATAGCAGCAGCTGGTACAAGGACTACTACATGGACGTCTGGGGCAAAGGGACCACGGTCACCGTCTCCTCA	YSSSWYKDYYMDVWGKGTTVTVSS	GAGGTGCAGCTGGTGGAGTCTGGGGAAGGCTTGGTCCAGCCTGGGGGGTCCCTGAGACTCTCCTGTGCAGCCTCTGGATTCACCTTCAGTAGC------------TATGCTATGCACTGGGTCCGCCAGGCTCCAGGGAAGGGACTGGAATATGTTTCAGCTATT------AGTAGTAATGGGGGTAGCACATATTATGCAGACTCTGTGAAGGGCAGATTCACCATCTCCAGAGACAATTCCAAGAACACGCTGTATCTTCAAATGGGCAGCCTGAGAGCTGAGGACATGGCTGTGTATTACTGTGCGAGAGAGTATAGCAGCAGCTGGTACAAGGACTACTACATGGACGTCTGGGGCAAAGGGACCACGGTCACCGTCTCCTCA
77	S77|IGHV4-38-2*01|IGHD5-12*01|IGHJ1*01	V4-38-2*01,J1*01 inter-subtype recombinant	J1*01,V4-38-2*01 recombinant	0.9745161427739676	1	0	0	310(307-313)	CAGGTGCAGCTGCAGGAGTCGGGCCCAGGACTGGTGAAGCCTTCGGAGACCCTGTCCCTCACCTGCGCTGTCTCTGGTTACTCCATCAGCAGTGGTTACTACTGGGGCTGGATCCGGCAGCCCCCAGGGAAGGGGCTGGAGTGGATTGGGAGTATCTATCATAGTGGGAGCACCTACTACAACCCGTCCCTCAAGAGTCGAGTCACCATATCAGTAGACACGTCCAAGAACCAGTTCTCCCTGAAGCTGAGCTCTGTGACCGCCGCAGACACGGCCGTGTATTACTGTGCGAGAGACGGATATAGTGGCTACGATATGAGCCACTGGGGCCAGGGCACCCTGGTCACCGTCTCCTCA	CAGGTGCAGCTGCAGGAGTCGGGCCCAGGACTGGTGAAGCCTTCGGAGACCCTGTCCCTCACCTGCGCTGTC	QVQLQESGPGLVKPSETLSLTCAV	TCTGGTTACTCCATCAGCAGTGGTTACTAC	SGYSISSGYY	TGGGGCTGGATCCGGCAGCCCCCAGGGAAGGGGCTGGAGTGGATTGGGAGT	WGWIRQPPGKGLEWIGS	ATCTATCATAGTGGGAGCACC	IYHSGST	TACTACAACCCGTCCCTCAAGAGTCGAGTCACCATATCAGTAGACACGTCCAAGAACCAGTTCTCCCTGAAGCTGAGCTCTGTGACCGCCGCAGACACGGCCGTGTATTACTGT	YYNPSLKSRVTISVDTSKNQFSLKLSSVTAADTAVYYC	GCGAGAGAC	ARD	TGTGCGAGAGACGAACCCGACGGTGGATATAGTGGCTACGATATGAGCGTATAACGCGAATACTTCCAGCACTGG	CARDEPDGGYSGYDMSVXREYFQHW	D5_12	ggTGGATATAGTGGCTACGAT	?GYSGYD	52.405572	D1_14	TatAGTGGCTAC	?SGY	29.405572	GAACCCGACGGTGGATATAGTGGCTACGATATGAGCGTATAACGCGAATACTTCCAGCACTGGGGCCAGGGCACCCTGGTCACCGTCTCCTCA	EPDGGYSGYDMSVXREYFQHWGQGTLVTVSS	CAGGTGCAGCTGCAGGAGTCGGGCCCAGGACTGGTGAAGCCTTCGGAGACCCTGTCCCTCACCTGCGCTGTCTCTGGTTACTCCATCAGCAGT---------GGTTACTACTGGGGCTGGATCCGGCAGCCCCCAGGGAAGGGGCTGGAGTGGATTGGGAGTATCTAT---------CATAGTGGGAGCACCTACTACAACCCGTCCCTCAAGAGTCGAGTCACCATATCAGTAGACACGTCCAAGAACCAGTTCTCCCTGAAGCTGAGCTCTGTGACCGCCGCAGACACGGCCGTGTATTACTGTGCGAGAGACGAACCCGACGGTGGATATAGTGGCTACGATATGAGCGTATAACGCGAATACTTCCAGCACTGGGGCCAGGGCACCCTGGTCACC…
78	S78|IGHV1-69D*01|IGHD1-7*01|IGHJ4*01	V1-69,J5 inter-subtype recombinant	J5,V1-69 recombinant	0.903350075120286	1	0	0	299(288-310)	CAGGTGCAGCTGGTGCAGTCTGGGGCTGAGGTGAAGAAGCCTGGGTCCTCGGTGAAGGTCTCCTGCAAGGCTTCTGGAGGCACCTTCAGCAGCTATGCTATCAGCTGGGTGCGACAGGCCCCTGGACAAGGGCTTGAGTGGATGGGAGGGATCATCCCTATCTTTGGTACAGCAAACTACGCACAGAAGTTCCAGGGCAGAGTCACGATTACCGCGGACGAATCCACGAGCACAGCCTACATGGAGCTGAGCAGCCTGAGATCTGAGGACACGGCCGTGTATTACTGTGCGAGATGGGCGGACTGGTTGACTACTGGGGCCAAGGAACCCTGGTCACCGTCTCCTCA	CAGGTGCAGCTGGTGCAGTCTGGGGCTGAGGTGAAGAAGCCTGGGTCCTCGGTGAAGGTCTCCTGCAAGGCT	QVQLVQSGAEVKKPGSSVKVSCKA	TCTGGAGGCACCTTCAGCAGCTATGCT	SGGTFSSYA	ATCAGCTGGGTGCGACAGGCCCCTGGACAAGGGCTTGAGTGGATGGGAGGG	ISWVRQAPGQGLEWMGG	ATCATCCCTATCTTTGGTACAGCAAAC	IIPIFGTAN	TACGCACAGAAGTTCCAGGGCAGAGTCACGATTACCGCGGACGAATCCACGAGCACAGCCTACATGGAGCTGAGCAGCCTGAGATCTGAGGACACGGCCGTGTATTACTGT	YAQKFQGRVTITADESTSTAYMELSSLRSEDTAVYYC	GCGAGATGG	ARW	TGTGCGAGATGGGCGGACTGGTTNGACTACTGG	CARWADW?DYW	D3_3	TggTTNGACTACTGG	??DYW	33.405572	D2_2	TggGCGGACTGGTTNGACTAC	?ADW?DY	27.405572	GCGGACTGGTTNGACTACTGGGGCCAAGGAACCCTGGTCACCGTCTCCTCA	ADW?DYWGQGTLVTVSS	CAGGTGCAGCTGGTGCAGTCTGGGGCTGAGGTGAAGAAGCCTGGGTCCTCGGTGAAGGTCTCCTGCAAGGCTTCTGGAGGCACCTTCAGCAGC------------TATGCTATCAGCTGGGTGCGACAGGCCCCTGGACAAGGGCTTGAGTGGATGGGAGGGATCATCCCTATCTTTGGTACAGCAAAC------TACGCACAGAAGTTCCAGGGCAGAGTCACGATTACCGCGGACGAATCCACGAGCACAGCCTACATGGAGCTGAGCAGCCTGAGATCTGAGGACACGGCCGTGTATTACTGTGCGAGATGGGCGGACTGGTTN---------GACTACTGGGGCCAAGGAACCCTGGTCACCGTCTCCTCA
79	S79|IGHV3-13*05|IGHD2-8*02|IGHJ3*01	V3-13*05,J3 inter-subtype recombinant	J3,V3-13*05 recombinant	0.4337469714321031	1	0	0	311(310-312)	GAGGTGCAGCTGGTGGAGTCTGGGGGAGGCTTGGTACAGCCTGGGGGGTCCCTGAGACTCTCCTGTGCAGCCTCTGGATTCACCTTCAGTAGCTACGACATGCACTGGGTCCGCCAAGCTACAGGAAAAGGTCTGGAGTGGGTCTCAGCTATTGGTACTGCTGGTGACCCATACTATCCAGGCTCCGTGAAGGGCCGATTCACCATCTCCAGAGAAAATGCCAAGAACTCCTTGTATCTTCAAATGAACAGCCTGAGAGCCGGGGACACGGCTGTGTATTACTGTGCAAGAGGCCTTGTACTGGTGGGAGTTTTTGATGTCTGGGGCCAAGGGACAATGGTCACCGTCTCTTCA	GAGGTGCAGCTGGTGGAGTCTGGGGGAGGCTTGGTACAGCCTGGGGGGTCCCTGAGACTCTCCTGTGCAGCC	EVQLVESGGGLVQPGGSLRLSCAA	TCTGGATTCACCTTCAGTAGCTACGAC	SGFTFSSYD	ATGCACTGGGTCCGCCAAGCTACAGGAAAAGGTCTGGAGTGGGTCTCAGCT	MHWVRQATGKGLEWVSA	ATTGGTACTGCTGGTGACCCA	IGTAGDP	TACTATCCAGGCTCCGTGAAGGGCCGATTCACCATCTCCAGAGAAAATGCCAAGAACTCCTTGTATCTTCAAATGAACAGCCTGAGAGCCGGGGACACGGCTGTGTATTACTGT	YYPGSVKGRFTISRENAKNSLYLQMNSLRAGDTAVYYC	GCAAGAGGC	ARG	TGTGCAAGAGGCCTTGTACTGGTGGGAGTTTTTGATGTCTGG	CARGLVLVGVFDVW	D3_10	tGtGCAAGAGGCCTTGTACTG--	?ARGLVL?	25.811144	D2_2	aGaGGCCTTGTACTG	?GLVL	23.405572	CTTGTACTGGTGGGAGTTTTTGATGTCTGGGGCCAAGGGACAATGGTCACCGTCTCTTCA	LVLVGVFDVWGQGTMVTVSS	GAGGTGCAGCTGGTGGAGTCTGGGGGAGGCTTGGTACAGCCTGGGGGGTCCCTGAGACTCTCCTGTGCAGCCTCTGGATTCACCTTCAGTAGC------------TACGACATGCACTGGGTCCGCCAAGCTACAGGAAAAGGTCTGGAGTGGGTCTCAGCTATT---------GGTACTGCTGGTGACCCATACTATCCAGGCTCCGTGAAGGGCCGATTCACCATCTCCAGAGAAAATGCCAAGAACTCCTTGTATCTTCAAATGAACAGCCTGAGAGCCGGGGACACGGCTGTGTATTACTGTGCAAGAGGCCTTGTACTGGTGGGAGTTTTTGATGTCTGGGGCCAAGGGACAATGGTCACCGTCTCTTCA
82	S82|IGHV3-43*01|IGHD6-13*01|IGHJ6*01	V3-43*01,J6*01 inter-subtype recombinant	J6*01,V3-43*01 recombinant	0.9176206948739105	1	0	0	305(302-308)	GAAGTGCAGCTGGTGGAGTCTGGGGGAGTCGTGGTACAGCCTGGGGGGTCCCTGAGACTCTCCTGTGCAGCCTCTGGATTCACCTTTGATGATTATACCATGCACTGGGTCCGTCAAGCTCCGGGGAAGGGTCTGGAGTGGGTCTCTCTTATTAGTTGGGATGGTGGTAGCACATACTATGCAGACTCTGTGAAGGGCCGATTCACCATCTCCAGAGACAACAGCAAAAACTCCCTGTATCTGCAAATGAACAGTCTGAGAACTGAGGACACCGCCTTGTATTACTGTGCAAAAGAGGGGTATTACTACTACGGTATGGACGTCTGGGGGCAAGGGACCACGGTCACCGTCTCCTCA	GAAGTGCAGCTGGTGGAGTCTGGGGGAGTCGTGGTACAGCCTGGGGGGTCCCTGAGACTCTCCTGTGCAGCC	EVQLVESGGVVVQPGGSLRLSCAA	TCTGGATTCACCTTTGATGATTATACC	SGFTFDDYT	ATGCACTGGGTCCGTCAAGCTCCGGGGAAGGGTCTGGAGTGGGTCTCTCTT	MHWVRQAPGKGLEWVSL	ATTAGTTGGGATGGTGGTAGCACA	ISWDGGST	TACTATGCAGACTCTGTGAAGGGCCGATTCACCATCTCCAGAGACAACAGCAAAAACTCCCTGTATCTGCAAATGAACAGTCTGAGAACTGAGGACACCGCCTTGTATTACTGT	YYADSVKGRFTISRDNSKNSLYLQMNSLRTEDTALYYC	GCAAAAGAG	AKE	TGTGCAAAAGAGGGGTATAGCAGCAGCTGGCACTACTACTACGGTATGGACGTCTGG	CAKEGYSSSWHYYYGMDVW	D6_13	GggTATAGCAGCAGCTGG	?YSSSW	49.405572	D2_2	AgcAGCAGCTGGCACTACTAC	?SSWHYY	51.405572	GGGTATAGCAGCAGCTGGCACTACTACTACGGTATGGACGTCTGGGGGCAAGGGACCACGGTCACCGTCTCCTCA	GYSSSWHYYYGMDVWGQGTTVTVSS	GAAGTGCAGCTGGTGGAGTCTGGGGGAGTCGTGGTACAGCCTGGGGGGTCCCTGAGACTCTCCTGTGCAGCCTCTGGATTCACCTTTGATGAT------------TATACCATGCACTGGGTCCGTCAAGCTCCGGGGAAGGGTCTGGAGTGGGTCTCTCTTATTAGTTGGGATGGT------GGTAGCACATACTATGCAGACTCTGTGAAGGGCCGATTCACCATCTCCAGAGACAACAGCAAAAACTCCCTGTATCTGCAAATGAACAGTCTGAGAACTGAGGACACCGCCTTGTATTACTGTGCAAAAGAGGGGTATAGCAGCAGCTGGCACTACTACTACGGTATGGACGTCTGGGGGCAAGGGACCACGGTCACCGTCTCCTCA
80	S80|IGHV4-28*06|IGHD2-15*01|IGHJ3*01	V4-28*06,J3 inter-subtype recombinant	J3,V4-28*06 recombinant	0.6315886086260075	1	0	0	311(309-313)	CAGGTGCAGCTACAGGAGTCGGGCCCAGGACTGGTGAAGCCTTCGGACACCCTGTCCCTCACCTGCGCTGTCTCTGGTTACTCCATCAGCAGTAGTAACTGGTGGGGCTGGATCCGGCAGCCCCCAGGGAAGGGACTGGAGTGGATTGGGTACATCTATTATAGTGGGAGCACCAACTACAACCCGTCCCTCAAGAGTCGAGTCACCATGTCAGTAGACACGTCCAAGAACCAGTTCTCCCTGAAGCTGAGCTCTGTGACCGCCTTGGACACGGCCGTGTATTACTGTGCGAGAAGTATTGTAGTGGTGTACGTTTTGATGTCTGGGGCCAAGGGACAATGGTCACCGTCTCTTCA	CAGGTGCAGCTACAGGAGTCGGGCCCAGGACTGGTGAAGCCTTCGGACACCCTGTCCCTCACCTGCGCTGTC	QVQLQESGPGLVKPSDTLSLTCAV	TCTGGTTACTCCATCAGCAGTAGTAACTGG	SGYSISSSNW	TGGGGCTGGATCCGGCAGCCCCCAGGGAAGGGACTGGAGTGGATTGGGTAC	WGWIRQPPGKGLEWIGY	ATCTATTATAGTGGGAGCACC	IYYSGST	AACTACAACCCGTCCCTCAAGAGTCGAGTCACCATGTCAGTAGACACGTCCAAGAACCAGTTCTCCCTGAAGCTGAGCTCTGTGACCGCCTTGGACACGGCCGTGTATTACTGT	NYNPSLKSRVTMSVDTSKNQFSLKLSSVTALDTAVYYC	GCGAGAAGT	ARS	TGTGCGAGAAGTATTGTAGTGGTGGTAGCTGCGTACGNTTTTGATGTCTGG	CARSIVVVVAAY?FDVW	D2_15	aGaAGTATTGTAGTGGTGGTAGCTGCG	?SIVVVVAA	49.405572	D3_10	TgtGCGAGAAGTATTGTAGTGGtg	?ARSIVV?	30.811144	ATTGTAGTGGTGGTAGCTGCGTACGNTTTTGATGTCTGGGGCCAAGGGACAATGGTCACCGTCTCTTCA	IVVVVAAY?FDVWGQGTMVTVSS	CAGGTGCAGCTACAGGAGTCGGGCCCAGGACTGGTGAAGCCTTCGGACACCCTGTCCCTCACCTGCGCTGTCTCTGGTTACTCCATCAGCAGTAGT---------AACTGGTGGGGCTGGATCCGGCAGCCCCCAGGGAAGGGACTGGAGTGGATTGGGTACATCTATTAT---------AGTGGGAGCACCAACTACAACCCGTCCCTCAAGAGTCGAGTCACCATGTCAGTAGACACGTCCAAGAACCAGTTCTCCCTGAAGCTGAGCTCTGTGACCGCCTTGGACACGGCCGTGTATTACTGTGCGAGAAGTATTGTAGTGGTGGTAGCTGCGTACGNTTTTGATGTCTGGGGCCAAGGGACAATGGTCACCGTCTCTTCA
81	S81|IGHV3-20*01|IGHD5-12*01|IGHJ1*01	V3-20,J1*01 inter-subtype recombinant	J1*01,V3-20 recombinant	0.3658470560780017	1	0	0	310(307-313)	GAGGTGCAGCTGGTGGAGTCTGGGGGAGGTGTGGTACGGCCTGGGGGGTCCCTGAGACTCTCCTGTGCAGCCTCTGGATTCACCTTTGATGATTATGGCATGAGCTGGGTCCGCCAAGCTCCAGGGAAGGGGCTGGAGTGGGTCTCTGGTATTAATTGGAATGGTGGTAGCACAGGTTATGCAGACTCTGTGAAGGGCCGATTCACCATCTCCAGAGACAACGCCAAGAACTCCCTGTATCTGCAAATGAACAGTCTGAGAGCCGAGGACACGGCCTTGTATCACTGTGCGAGAGCTAACCCAACTGGCTACGTCGCAAACCACTGGGGCCAGGGCACCCTGGTCACCGTCTCCTCA	GAGGTGCAGCTGGTGGAGTCTGGGGGAGGTGTGGTACGGCCTGGGGGGTCCCTGAGACTCTCCTGTGCAGCC	EVQLVESGGGVVRPGGSLRLSCAA	TCTGGATTCACCTTTGATGATTATGGC	SGFTFDDYG	ATGAGCTGGGTCCGCCAAGCTCCAGGGAAGGGGCTGGAGTGGGTCTCTGGT	MSWVRQAPGKGLEWVSG	ATTAATTGGAATGGTGGTAGCACA	INWNGGST	GGTTATGCAGACTCTGTGAAGGGCCGATTCACCATCTCCAGAGACAACGCCAAGAACTCCCTGTATCTGCAAATGAACAGTCTGAGAGCCGAGGACACGGCCTTGTATCACTGT	GYADSVKGRFTISRDNAKNSLYLQMNSLRAEDTALYHC	GCGAGAGCT	ARA	TGTGCGAGAGCTAACCCAACTGGCTACGTCGCAAACGGCGCTGAATACTTCCAGCACTGG	CARANPTGYVANGAEYFQHW	D2_8	ActGGCTACGTCGCAAACGGC	?GYVANG	30.405572	D2_15	CacTgg	??	24.811144	AACCCAACTGGCTACGTCGCAAACGGCGCTGAATACTTCCAGCACTGGGGCCAGGGCACCCTGGTCACCGTCTCCTCA	NPTGYVANGAEYFQHWGQGTLVTVSS	GAGGTGCAGCTGGTGGAGTCTGGGGGAGGTGTGGTACGGCCTGGGGGGTCCCTGAGACTCTCCTGTGCAGCCTCTGGATTCACCTTTGATGAT------------TATGGCATGAGCTGGGTCCGCCAAGCTCCAGGGAAGGGGCTGGAGTGGGTCTCTGGTATTAATTGG------AATGGTGGTAGCACAGGTTATGCAGACTCTGTGAAGGGCCGATTCACCATCTCCAGAGACAACGCCAAGAACTCCCTGTATCTGCAAATGAACAGTCTGAGAGCCGAGGACACGGCCTTGTATCACTGTGCGAGAGCTAACCCAACTGGCTACGTCGCAAACGGCGCTGAATACTTCCAGCACTGGGGCCAGGGCACCCTGGTCACCGTCTCCTCA
83	S83|IGHV4-39*03|IGHD3-22*01|IGHJ1*01	V4-39*03,J1*01 inter-subtype recombinant	J1*01,V4-39*03 recombinant	0.8027177493420453	1	0	0	308(293-323)	CAGCTGCAGCTGCAGGAGTCGGGCCCAGGACTGGTGAAGCCTTCGGAGACCCTGTCCCTCACCTGCACTGTCTCTGGTGGCTCCATCAGCAGTAGTAGTTACTACTGGGGCTGGATCCGCCAGCCCCCAGGGAAGGGGCTGGAGTGGATTGGGAGTATCTATTATAGTGGGAGCACCTACTACAACCCGTCCCTCAAGAGTCGAGTCACCATATCCGTAGACACGTCCAAGAACCAGTTCTCCCTGAAGCTGAGCTCTGTGACCGCCGCAGACACGGCCGTGTATTACTGCGTGATGATAGTACGCTACTTCCAGCACTGGGGCCAGGGCACCCTGGTCACCGTCTCCTCA	CAGCTGCAGCTGCAGGAGTCGGGCCCAGGACTGGTGAAGCCTTCGGAGACCCTGTCCCTCACCTGCACTGTC	QLQLQESGPGLVKPSETLSLTCTV	TCTGGTGGCTCCATCAGCAGTAGTAGTTACTAC	SGGSISSSSYY	TGGGGCTGGATCCGCCAGCCCCCAGGGAAGGGGCTGGAGTGGATTGGGAGT	WGWIRQPPGKGLEWIGS	ATCTATTATAGTGGGAGCACC	IYYSGST	TACTACAACCCGTCCCTCAAGAGTCGAGTCACCATATCCGTAGACACGTCCAAGAACCAGTTCTCCCTGAAGCTGAGCTCTGTGACCGCCGCAGACACGGCCGTGTATTACTGC	YYNPSLKSRVTISVDTSKNQFSLKLSSVTAADTAVYYC	GTGATGATA	VMI	TGCGTGATGATAGTACGCTACTTCCAGCACTGG	CVMIVRYFQHW	D3_22	TgcGTGATGATAGTA	?VMIV	31.405572	D3_16	tgCGTGATGATAGTACgc	?VMIV?	33.811144	GTACGCTACTTCCAGCACTGGGGCCAGGGCACCCTGGTCACCGTCTCCTCA	VRYFQHWGQGTLVTVSS	CAGCTGCAGCTGCAGGAGTCGGGCCCAGGACTGGTGAAGCCTTCGGAGACCCTGTCCCTCACCTGCACTGTCTCTGGTGGCTCCATCAGCAGTAGT------AGTTACTACTGGGGCTGGATCCGCCAGCCCCCAGGGAAGGGGCTGGAGTGGATTGGGAGTATCTATTAT---------AGTGGGAGCACCTACTACAACCCGTCCCTCAAGAGTCGAGTCACCATATCCGTAGACACGTCCAAGAACCAGTTCTCCCTGAAGCTGAGCTCTGTGACCGCCGCAGACACGGCCGTGTATTACTGCGTGATGATAGTACGCTACTTC---------CAGCACTGGGGCCAGGGCACCCTGGTCACCGTCTCCTCA
84	S84|IGHV3-15*01|IGHD4-4*01|IGHJ1*01	V3-15,J5*02 inter-subtype recombinant	J5*02,V3-15 recombinant	0.3423523504561773	1	0	0	303(301-305)	GAGGTGCAGCTGGTGGAGTCTGGGGGAGGCTTGGTAAAGCCTGGGGGGTCCCTTAGACTCTCCTGTGCAGCCTCTGGATTCACTTTCAGTAACGCCTGGATGAGCTGGGTCCGCCAGGCTCCAGGGAAGGGGCTGGAGTGGGTTGGCCGTATTAAAAGCAAAACTGATGGTGGGACAACAGACTACGCTGCACCCGTGAAAGGCAGATTCACCATCTCAAGAGATGATTCAAAAAACACGCTGTATCTGCAAATGAACAGCCTGAAAACCGAGGACACAGCCGTGTATTACTGTACCACAGTGGCGACTACAGTAACGGGGTTCCAGCACTGGGGCCAGGGCACCCTGGTCACCGTCTCCTCA	GAGGTGCAGCTGGTGGAGTCTGGGGGAGGCTTGGTAAAGCCTGGGGGGTCCCTTAGACTCTCCTGTGCAGCC	EVQLVESGGGLVKPGGSLRLSCAA	TCTGGATTCACTTTCAGTAACGCCTGG	SGFTFSNAW	ATGAGCTGGGTCCGCCAGGCTCCAGGGAAGGGGCTGGAGTGGGTTGGCCGT	MSWVRQAPGKGLEWVGR	ATTAAAAGCAAAACTGATGGTGGGACAACA	IKSKTDGGTT	GACTACGCTGCACCCGTGAAAGGCAGATTCACCATCTCAAGAGATGATTCAAAAAACACGCTGTATCTGCAAATGAACAGCCTGAAAACCGAGGACACAGCCGTGTATTACTGT	DYAAPVKGRFTISRDDSKNTLYLQMNSLKTEDTAVYYC	ACCACAGTG	TTV	TGTACCACAGTGGCGACTACAGTAACGGGGTCCTTCCAGCACTGG	CTTVATTVTGSFQHW	D4_23	tGtACCACAGTGGCGACT--	?TTVAT?	36.811144	D2_15	AcaGTGGCGACTACAGTAACGGGGTCCTtc	?VATTVTGS?	42.811144	GCGACTACAGTAACGGGGTCCTTCCAGCACTGGGGCCAGGGCACCCTGGTCACCGTCTCCTCA	ATTVTGSFQHWGQGTLVTVSS	GAGGTGCAGCTGGTGGAGTCTGGGGGAGGCTTGGTAAAGCCTGGGGGGTCCCTTAGACTCTCCTGTGCAGCCTCTGGATTCACTTTCAGTAAC------------GCCTGGATGAGCTGGGTCCGCCAGGCTCCAGGGAAGGGGCTGGAGTGGGTTGGCCGTATTAAAAGCAAAACTGATGGTGGGACAACAGACTACGCTGCACCCGTGAAAGGCAGATTCACCATCTCAAGAGATGATTCAAAAAACACGCTGTATCTGCAAATGAACAGCCTGAAAACCGAGGACACAGCCGTGTATTACTGTACCACAGTGGCGACTACAGTAACGGGGTCCTTCCAGCACTGGGGCCAGGGCACCCTGGTCACCGTCTCCTCA
85	S85|IGHV3-43*01|IGHD7-27*01|IGHJ6*03	V3-43*01,J6*03 inter-subtype recombinant	J6*03,V3-43*01 recombinant	0.8863492382593399	1	0	0	299(295-303)	GAAGTGCAGCTGGTGGAGTCTGGGGGAGTCGTGGTACAGCCTGGGGGGTCCCTGAGACTCTCCTGTGCAGCCTCTGGATTCACCTTTGATGATTATACCATGCACTGGGTCCGTCAAGCTCCGGGGAAGGGTCTGGAGTGGGTCTCTCTTATTAGTTGGGATGGTGGTAGCACATACTATGCAGACTCTGTGAAGGGCCGATTCACCATCTCCAGAGACAACAGCAAAAACTCCCTGTATCTGCAAATGAACAGTCTGAGAACTGAGGACACCGCCTTGTATTACTGTGCAAAAGATTACTACTACTACTACTACATGGACGTCTGGGGCAAAGGGACCACGGTCACCGTCTCCTCA	GAAGTGCAGCTGGTGGAGTCTGGGGGAGTCGTGGTACAGCCTGGGGGGTCCCTGAGACTCTCCTGTGCAGCC	EVQLVESGGVVVQPGGSLRLSCAA	TCTGGATTCACCTTTGATGATTATACC	SGFTFDDYT	ATGCACTGGGTCCGTCAAGCTCCGGGGAAGGGTCTGGAGTGGGTCTCTCTT	MHWVRQAPGKGLEWVSL	ATTAGTTGGGATGGTGGTAGCACA	ISWDGGST	TACTATGCAGACTCTGTGAAGGGCCGATTCACCATCTCCAGAGACAACAGCAAAAACTCCCTGTATCTGCAAATGAACAGTCTGAGAACTGAGGACACCGCCTTGTATTACTGT	YYADSVKGRFTISRDNSKNSLYLQMNSLRTEDTALYYC	GCAAAAGAT	AKD	TGTGCAAAAGATGCGTGGGGGATTTACTACTACTACTACTACATGGACGTCTGG	CAKDAWGIYYYYYYMDVW	D3_22	TggGGGATTTACTACTAC	?GIYYY	36.405572	D2_2	taCTACTACTACTAC	?YYYY	37.405572	GCGTGGGGGATTTACTACTACTACTACTACATGGACGTCTGGGGCAAAGGGACCACGGTCACCGTCTCCTCA	AWGIYYYYYYMDVWGKGTTVTVSS	GAAGTGCAGCTGGTGGAGTCTGGGGGAGTCGTGGTACAGCCTGGGGGGTCCCTGAGACTCTCCTGTGCAGCCTCTGGATTCACCTTTGATGAT------------TATACCATGCACTGGGTCCGTCAAGCTCCGGGGAAGGGTCTGGAGTGGGTCTCTCTTATTAGTTGGGATGGT------GGTAGCACATACTATGCAGACTCTGTGAAGGGCCGATTCACCATCTCCAGAGACAACAGCAAAAACTCCCTGTATCTGCAAATGAACAGTCTGAGAACTGAGGACACCGCCTTGTATTACTGTGCAAAAGATGCGTGGGGGATTTACTACTACTACTACTACATGGACGTCTGGGGCAAAGGGACCACGGTCACCGTCTCCTCA
86	S86|IGHV3-21*01|IGHD5-5*01|IGHJ3*02	V3-21,J3*02 inter-subtype recombinant	J3*02,V3-21 recombinant	0.2078091252978544	1	0	0	310(305-315)	GAGGTGCAGCTGGTGGAGTCTGGGGGAGGCCTGGTCAAGCCTGGGGGGTCCCTGAGACTCTCCTGTGCAGCCTCTGGATTCACCTTCAGTAGCTATAGCATGAACTGGGTCCGCCAGGCTCCAGGGAAGGGGCTGGAGTGGGTCTCATCCATTAGTAGTAGTAGTAGTTACATATACTACGCAGACTCAGTGAAGGGCCGATTCACCATCTCCAGAGACAACGCCAAGAACTCACTGTATCTGCAAATGAACAGCCTGAGAGCCGAGGACACGGCTGTGTATTACTGTGCGAGTGGGCGAGACCATTTGATATCTGGGGCCAAGGGACAATGGTCACCGTCTCTTCA	GAGGTGCAGCTGGTGGAGTCTGGGGGAGGCCTGGTCAAGCCTGGGGGGTCCCTGAGACTCTCCTGTGCAGCC	EVQLVESGGGLVKPGGSLRLSCAA	TCTGGATTCACCTTCAGTAGCTATAGC	SGFTFSSYS	ATGAACTGGGTCCGCCAGGCTCCAGGGAAGGGGCTGGAGTGGGTCTCATCC	MNWVRQAPGKGLEWVSS	ATTAGTAGTAGTAGTAGTTACATA	ISSSSSYI	TACTACGCAGACTCAGTGAAGGGCCGATTCACCATCTCCAGAGACAACGCCAAGAACTCACTGTATCTGCAAATGAACAGCCTGAGAGCCGAGGACACGGCTGTGTATTACTGT	YYADSVKGRFTISRDNAKNSLYLQMNSLRAEDTAVYYC	GCGAGN	A?	TGTGCGAGNTGGGCGAGACCATTTGATATCTGG	CA?WARPFDIW	D3_3	ccATTTGATATCTGG	?FDIW	29.405572	D2_2	TgtGCGAGNTGG	?A?W	23.405572	TGGGCGAGACCATTTGATATCTGGGGCCAAGGGACAATGGTCACCGTCTCTTCA	WARPFDIWGQGTMVTVSS	GAGGTGCAGCTGGTGGAGTCTGGGGGAGGCCTGGTCAAGCCTGGGGGGTCCCTGAGACTCTCCTGTGCAGCCTCTGGATTCACCTTCAGTAGC------------TATAGCATGAACTGGGTCCGCCAGGCTCCAGGGAAGGGGCTGGAGTGGGTCTCATCCATT------AGTAGTAGTAGTAGTTACATATACTACGCAGACTCAGTGAAGGGCCGATTCACCATCTCCAGAGACAACGCCAAGAACTCACTGTATCTGCAAATGAACAGCCTGAGAGCCGAGGACACGGCTGTGTATTACTGTGCGAGN---------TGGGCGAGACCATTTGATATCTGGGGCCAAGGGACAATGGTCACCGTCTCTTCA
88	S88|IGHV2-5*01|IGHD5-18*01|IGHJ5*01	V2-5,J5 inter-subtype recombinant	J5,V2-5 recombinant	0.2844280135628723	1	0	0	320(317-323)	CAGATCACCTTGAAGGAGTCTGGTCCTACGCTGGTGAAACCCACACAGACCCTCACGCTGACCTGCACCTTCTCTGGGTTCTCACTCAGCACTAGTGGAGTGGGTGTGGGCTGGATCCGTCAGCCCCCAGGAAAGGCCCTGGAGTGGCTTGCACTCATTTATTGGAATGATGATAAGCGCTACAGCCCATCTCTGAAGAGCAGGCTCACCATCACCAAGGACACCTCCAAAAACCAGGTGGTCCTTACAATGACCAACATGGACCCTGTGGACACAGCCACATATTACTGTGCACACCAGCTATGGTTATACAACTGGTTCGACTCCTGGGGCCAAGGAACCCTGGTCACCGTCTCCTCA	CAGATCACCTTGAAGGAGTCTGGTCCTACGCTGGTGAAACCCACACAGACCCTCACGCTGACCTGCACCTTC	QITLKESGPTLVKPTQTLTLTCTF	TCTGGGTTCTCACTCAGCACTAGTGGAGTGGGTGTGGGC	SGFSLSTSGVGVG	TGGATCCGTCAGCCCCCAGGAAAGGCCCTGGAGTGGCTTGCACTC	WIRQPPGKALEWLAL	ATTTATTGGAATGATGATAAG	IYWNDDK	CGCTACAGCCCATCTCTGAAGAGCAGGCTCACCATCACCAAGGACACCTCCAAAAACCAGGTGGTCCTTACAATGACCAACATGGACCCTGTGGACACAGCCACATATTACTGT	RYSPSLKSRLTITKDTSKNQVVLTMTNMDPVDTATYYC	GCACACAGACGCGTCAGGATACAG	AHRRVRIQ	TGTGCACACAGACGCGTCAGGATACAGCTATGGTTATACAACTGGTTCGACTCCTGG	CAHRRVRIQLWLYNWFDSW	D5_18	aGgATACAGCTATGGTTATac	?IQLWL?	48.811144	D6_13	TGTGCACACAGACGCGTCagGATACAGCTATGGTTATAC--	CAHRRV?IQLWLY?	31.811144	CTATGGTTATACAACTGGTTCGACTCCTGGGGCCAAGGAACCCTGGTCACCGTCTCCTCA	LWLYNWFDSWGQGTLVTVSS	CAGATCACCTTGAAGGAGTCTGGTCCTACGCTGGTGAAACCCACACAGACCCTCACGCTGACCTGCACCTTCTCTGGGTTCTCACTCAGCACTAGTGGAGTGGGTGTGGGC------TGGATCCGTCAGCCCCCAGGAAAGGCCCTGGAGTGGCTTGCACTCATTTATTGG---------AATGATGATAAGCGCTACAGCCCATCTCTGAAGAGCAGGCTCACCATCACCAAGGACACCTCCAAAAACCAGGTGGTCCTTACAATGACCAACATGGACCCTGTGGACACAGCCACATATTACTGTGCACACAGACGCGTCAGGATACAGCTATGGTTATACAACTGGTTCGACTCCTGGGGCCAAGGAACCCTGGTCACCGTCTCCTCA
87	S87|IGHV4-4*07|IGHD2-8*01|IGHJ2*01	V4-59*08,J2*01 inter-subtype recombinant	J2*01,V4-59*08 recombinant	0.8246237658709226	1	0	0	311(305-317)	CAGGTGCAGCTGCAGGAGTCGGGCCCAGGACTGGTGAAGCCTTCGGAGACCCTGTCCCTCACCTGCACTGTCTCTGGTGGCTCCATCAGTAGTTACTACTGGAGCTGGATCCGGCAGCCCGCCGGGAAGGGACTGGAGTGGATTGGGCGTATCTATACCAGTGGGAGCACCAACTACAACCCCTCCCTCAAGAGTCGAGTCACCATGTCAGTAGACACGTCCAAGAACCAGTTCTCCCTGAAGCTGAGCTCTGTGACCGCCGCGGACACGGCCGTGTATTACTGTGCGAGTCCTATGGTGTATGCTATAACTTCGATCTCTGGGGCCGTGGCACCCTGGTCACTGTCTCCTCA	CAGGTGCAGCTGCAGGAGTCGGGCCCAGGACTGGTGAAGCCTTCGGAGACCCTGTCCCTCACCTGCACTGTC	QVQLQESGPGLVKPSETLSLTCTV	TCTGGTGGCTCCATCAGTAGTTACTAC	SGGSISSYY	TGGAGCTGGATCCGGCAGCCCGCCGGGAAGGGACTGGAGTGGATTGGGCGT	WSWIRQPAGKGLEWIGR	ATCTATACCAGTGGGAGCACC	IYTSGST	AACTACAACCCCTCCCTCAAGAGTCGAGTCACCATGTCAGTAGACACGTCCAAGAACCAGTTCTCCCTGAAGCTGAGCTCTGTGACCGCCGCGGACACGGCCGTGTATTACTGT	NYNPSLKSRVTMSVDTSKNQFSLKLSSVTAADTAVYYC	GCGAGTCCT	ASP	TGTGCGAGTCCTGTTAAGGATATTGTACTAATGGTGTATGNCTATAACTTCGATCTCTGG	CASPVKDIVLMVY?YNFDLW	D2_8	aaGGATATTGTACTAATGGTGTAT	?DIVLMVY	58.405572	D2_2	G-TG-TATGNCTATAACTTC--	??M?IT??	30.811144	GTTAAGGATATTGTACTAATGGTGTATGNCTATAACTTCGATCTCTGGGGCCGTGGCACCCTGGTCACTGTCTCCTCA	VKDIVLMVY?YNFDLWGRGTLVTVSS	CAGGTGCAGCTGCAGGAGTCGGGCCCAGGACTGGTGAAGCCTTCGGAGACCCTGTCCCTCACCTGCACTGTCTCTGGTGGCTCCATCAGTAGT------------TACTACTGGAGCTGGATCCGGCAGCCCGCCGGGAAGGGACTGGAGTGGATTGGGCGTATCTAT---------ACCAGTGGGAGCACCAACTACAACCCCTCCCTCAAGAGTCGAGTCACCATGTCAGTAGACACGTCCAAGAACCAGTTCTCCCTGAAGCTGAGCTCTGTGACCGCCGCGGACACGGCCGTGTATTACTGTGCGAGTCCTGTTAAGGATATTGTACTAATGGTGTATGNCTATAACTTCGATCTCTGGGGCCGTGGCACCCTGGTCACTGTCTCCTCA
89	S89|IGHV3-43D*01|IGHD1-20*01|IGHJ6*02	V3-43D*01,J6*01 inter-subtype recombinant	J6*01,V3-43D*01 recombinant	0.3427128254663589	1	0	0	308(307-309)	GAAGTGCAGCTGGTGGAGTCTGGGGGAGTCGTGGTACAGCCTGGGGGGTCCCTGAGACTCTCCTGTGCAGCCTCTGGATTCACCTTTGATGATTATGCCATGCACTGGGTCCGTCAAGCTCCGGGGAAGGGTCTGGAGTGGGTCTCTCTTATTAGTTGGGATGGTGGTAGCACCTACTATGCAGACTCTGTGAAGGGTCGATTCACCATCTCCAGAGACAACAGCAAAAACTCCCTGTATCTGCAAATGAACAGTCTGAGAGCTGAGGACACCGCCTTGTATTACTGTGCAAAAGATACTGGAACCACTACGGTATGGACGTCTGGGGCCAAGGGACCACGGTCACCGTCTCCTCA	GAAGTGCAGCTGGTGGAGTCTGGGGGAGTCGTGGTACAGCCTGGGGGGTCCCTGAGACTCTCCTGTGCAGCC	EVQLVESGGVVVQPGGSLRLSCAA	TCTGGATTCACCTTTGATGATTATGCC	SGFTFDDYA	ATGCACTGGGTCCGTCAAGCTCCGGGGAAGGGTCTGGAGTGGGTCTCTCTT	MHWVRQAPGKGLEWVSL	ATTAGTTGGGATGGTGGTAGCACC	ISWDGGST	TACTATGCAGACTCTGTGAAGGGTCGATTCACCATCTCCAGAGACAACAGCAAAAACTCCCTGTATCTGCAAATGAACAGTCTGAGAGCTGAGGACACCGCCTTGTATTACTGT	YYADSVKGRFTISRDNSKNSLYLQMNSLRAEDTALYYC	GCAAAAGAT	AKD	TGTGCAAAAGATCGCGCTAGTGGTATANACTGGAACCACTACGGTATGGACGTCTGG	CAKDRASGI?WNHYGMDVW	D1_14	tGgAACCAC	?NH	31.405572	D3_22	TggAACCACTAC	?NHY	40.405572	CGCGCTAGTGGTATANACTGGAACCACTACGGTATGGACGTCTGGGGCCAAGGGACCACGGTCACCGTCTCCTCA	RASGI?WNHYGMDVWGQGTTVTVSS	GAAGTGCAGCTGGTGGAGTCTGGGGGAGTCGTGGTACAGCCTGGGGGGTCCCTGAGACTCTCCTGTGCAGCCTCTGGATTCACCTTTGATGAT------------TATGCCATGCACTGGGTCCGTCAAGCTCCGGGGAAGGGTCTGGAGTGGGTCTCTCTTATTAGTTGGGATGGT------GGTAGCACCTACTATGCAGACTCTGTGAAGGGTCGATTCACCATCTCCAGAGACAACAGCAAAAACTCCCTGTATCTGCAAATGAACAGTCTGAGAGCTGAGGACACCGCCTTGTATTACTGTGCAAAAGATCGCGCTAGTGGTATANACTGGAACCACTACGGTATGGACGTCTGGGGCCAAGGGACCACGGTCACCGTCTCCTCA
90	S90|IGHV3-74*03|IGHD5-12*01|IGHJ6*03	V3-74*03,J6*03 inter-subtype recombinant	J6*03,V3-74*03 recombinant	0.9991662307585881	1	0	0	305(303-307)	GAGGTGCAGCTGGTGGAGTCCGGGGGAGGCTTAGTTCAGCCTGGGGGGTCCCTGAGACTCTCCTGTGCAGCCTCTGGATTCACCTTCAGTAGCTACTGGATGCACTGGGTCCGCCAAGCTCCAGGGAAGGGGCTGGTGTGGGTCTCACGTATTAATAGTGATGGGAGTAGCACAACGTACGCGGACTCCGTGAAGGGCCGATTCACCATCTCCAGAGACAACGCCAAGAACACGCTGTATCTGCAAATGAACAGTCTGAGAGCCGAGGACACGGCTGTGTATTACTGTGCAAGAGAGTGGTGGACTACTACTACATGGACGTCTGGGGCAAAGGGACCACGGTCACCGTCTCCTCA	GAGGTGCAGCTGGTGGAGTCCGGGGGAGGCTTAGTTCAGCCTGGGGGGTCCCTGAGACTCTCCTGTGCAGCC	EVQLVESGGGLVQPGGSLRLSCAA	TCTGGATTCACCTTCAGTAGCTACTGG	SGFTFSSYW	ATGCACTGGGTCCGCCAAGCTCCAGGGAAGGGGCTGGTGTGGGTCTCACGT	MHWVRQAPGKGLVWVSR	ATTAATAGTGATGGGAGTAGCACA	INSDGSST	ACGTACGCGGACTCCGTGAAGGGCCGATTCACCATCTCCAGAGACAACGCCAAGAACACGCTGTATCTGCAAATGAACAGTCTGAGAGCCGAGGACACGGCTGTGTATTACTGT	TYADSVKGRFTISRDNAKNTLYLQMNSLRAEDTAVYYC	GCAAGAGAG	ARE	TGTGCAAGAGAGCTACGATGGCCGAGCGGTTGGTGGNACTACTACTACATGGACGTCTGG	CARELRWPSGWW?YYYMDVW	D3_22	TggNACTACTACTAC	??YYY	39.405572	D2_2	tGgCCGAGCGGTTGGTGGNACTAC	?PSGWW?Y	37.405572	CTACGATGGCCGAGCGGTTGGTGGNACTACTACTACATGGACGTCTGGGGCAAAGGGACCACGGTCACCGTCTCCTCA	LRWPSGWW?YYYMDVWGKGTTVTVSS	GAGGTGCAGCTGGTGGAGTCCGGGGGAGGCTTAGTTCAGCCTGGGGGGTCCCTGAGACTCTCCTGTGCAGCCTCTGGATTCACCTTCAGTAGC------------TACTGGATGCACTGGGTCCGCCAAGCTCCAGGGAAGGGGCTGGTGTGGGTCTCACGTATT------AATAGTGATGGGAGTAGCACAACGTACGCGGACTCCGTGAAGGGCCGATTCACCATCTCCAGAGACAACGCCAAGAACACGCTGTATCTGCAAATGAACAGTCTGAGAGCCGAGGACACGGCTGTGTATTACTGTGCAAGAGAGCTACGATGGCCGAGCGGTTGGTGGNACTACTACTACATGGACGTCTGGGGCAAAGGGACCACGGTCACCGTCTCCTCA
91	S91|IGHV4-30-2*06|IGHD3-22*01|IGHJ2*01	V4-30-2*06,J2*01 inter-subtype recombinant	J2*01,V4-30-2*06 recombinant	0.9867476068647818	1	0	0	317(314-320)	CAGCTGCAGCTGCAGGAGTCCGGCTCAGGACTGGTGAAGCCTTCACAGACCCTGTCCCTCACCTGCGCTGTCTCTGGTGGCTCCATCAGCAGTGGTGGTTACTCCTGGAGCTGGATCCGGCAGTCACCAGGGAAGGGCCTGGAGTGGATTGGGTACATCTATCATAGTGGGAGCACCTACTACAACCCGTCCCTCAAGAGTCGAGTCACCATATCAGTAGACAGGTCCAAGAACCAGTTCTCCCTGAAGCTGAGCTCTGTGACCGCCGCGGACACGGCCGTGTATTACTGTGCCAGAGATATTACTATGATAGTAGTTTCGATCTCTGGGGCCGTGGCACCCTGGTCACTGTCTCCTCA	CAGCTGCAGCTGCAGGAGTCCGGCTCAGGACTGGTGAAGCCTTCACAGACCCTGTCCCTCACCTGCGCTGTC	QLQLQESGSGLVKPSQTLSLTCAV	TCTGGTGGCTCCATCAGCAGTGGTGGTTACTCC	SGGSISSGGYS	TGGAGCTGGATCCGGCAGTCACCAGGGAAGGGCCTGGAGTGGATTGGGTAC	WSWIRQSPGKGLEWIGY	ATCTATCATAGTGGGAGCACC	IYHSGST	TACTACAACCCGTCCCTCAAGAGTCGAGTCACCATATCAGTAGACAGGTCCAAGAACCAGTTCTCCCTGAAGCTGAGCTCTGTGACCGCCGCGGACACGGCCGTGTATTACTGT	YYNPSLKSRVTISVDRSKNQFSLKLSSVTAADTAVYYC	GCCAGAGAN	AR?	TGTGCCAGAGANTATTACTATGATAGTAGTGGTTATTACCCCGACGACTTCGATCTCTGG	CAR?YYYDSSGYYPDDFDLW	D3_22	TatTACTATGATAGTAGTGGTTATTAC	?YYDSSGYY	74.40557200000001	D1_14	gaTAGTAGTGGTTATTACCcc	?SSGYY?	37.811144	TATTACTATGATAGTAGTGGTTATTACCCCGACGACTTCGATCTCTGGGGCCGTGGCACCCTGGTCACTGTCTCCTCA	YYYDSSGYYPDDFDLWGRGTLVTVSS	CAGCTGCAGCTGCAGGAGTCCGGCTCAGGACTGGTGAAGCCTTCACAGACCCTGTCCCTCACCTGCGCTGTCTCTGGTGGCTCCATCAGCAGTGGT------GGTTACTCCTGGAGCTGGATCCGGCAGTCACCAGGGAAGGGCCTGGAGTGGATTGGGTACATCTAT---------CATAGTGGGAGCACCTACTACAACCCGTCCCTCAAGAGTCGAGTCACCATATCAGTAGACAGGTCCAAGAACCAGTTCTCCCTGAAGCTGAGCTCTGTGACCGCCGCGGACACGGCCGTGTATTACTGTGCCAGAGANTATTACTATGATAGTAGTGGTTATTACCCCGACGACTTCGATCTCTGGGGCCGTGGCACCCTGGTCACTGTCTCCTCA
92	S92|IGHV5-10-1*04|IGHD6-13*01|IGHJ2*01	V5-10-1,J? inter-subtype recombinant	J?,V5-10-1 recombinant	0.592154844162242	1	0	0	294(293-295)	GAAGTGCAGCTGGTGCAGTCTGGAGCAGAGGTGAAAAAGCCCGGGGAGTCTCTGAGGATCTCCTGTAAGGGTTCTGGATACAGCTTTACCAGCTACTGGATCAGCTGGGTGCGCCAGATGCCCGGGAAAGGCCTGGAGTGGATGGGGAGGATTGATCCTAGTGACTCTTATACCAACTACAGCCCGTCCTTCCAAGGCCAGGTCACCATCTCAGCTGACAAGTCCATCAGCACTGCCTACCTGCAGTGGAGCAGCCTGAAGGCCTCGGACACCGCCATGTATTACTGTGCGAAGCAGCAGCTGGTACGGTACTTCGATCTCTGGGGCCGTGGCACCCTGGTCACTGTCTCCTCA	GAAGTGCAGCTGGTGCAGTCTGGAGCAGAGGTGAAAAAGCCCGGGGAGTCTCTGAGGATCTCCTGTAAGGGT	EVQLVQSGAEVKKPGESLRISCKG	TCTGGATACAGCTTTACCAGCTACTGG	SGYSFTSYW	ATCAGCTGGGTGCGCCAGATGCCCGGGAAAGGCCTGGAGTGGATGGGGAGG	ISWVRQMPGKGLEWMGR	ATTGATCCTAGTGACTCTTATACC	IDPSDSYT	AACTACAGCCCGTCCTTCCAAGGCCAGGTCACCATCTCAGCTGACAAGTCCATCAGCACTGCCTACCTGCAGTGGAGCAGCCTGAAGGCCTCGGACACCGCCATGTATTACTGT	NYSPSFQGQVTISADKSISTAYLQWSSLKASDTAMYYC	GCGAAGCAG	AKQ	TGTGCGAAGCAGCAGCTGGTACGGTACTTCGATCTCTGG	CAKQQLVRYFDLW	D6_13	-A-AGCAGCAGCTGGTACgg	?SSSWY?	45.811144	D6_13	CagCAGCTGGTACGGTAC--	?QLVRY?	29.811144	CAGCTGGTACGGTACTTCGATCTCTGGGGCCGTGGCACCCTGGTCACTGTCTCCTCA	QLVRYFDLWGRGTLVTVSS	GAAGTGCAGCTGGTGCAGTCTGGAGCAGAGGTGAAAAAGCCCGGGGAGTCTCTGAGGATCTCCTGTAAGGGTTCTGGATACAGCTTTACCAGC------------TACTGGATCAGCTGGGTGCGCCAGATGCCCGGGAAAGGCCTGGAGTGGATGGGGAGGATT------GATCCTAGTGACTCTTATACCAACTACAGCCCGTCCTTCCAAGGCCAGGTCACCATCTCAGCTGACAAGTCCATCAGCACTGCCTACCTGCAGTGGAGCAGCCTGAAGGCCTCGGACACCGCCATGTATTACTGTGCGAAGCAGCAGCTGGTACGGTAC---TTCGATCTCTGGGGCCGTGGCACCCTGGTCACTGTCTCCTCA
93	S93|IGHV3-NL1*01|IGHD5-18*01|IGHJ1*01	V3-NL1*01,J1*01 inter-subtype recombinant	J1*01,V3-NL1*01 recombinant	0.6958321363158843	1	0	0	293(290-296)	CAGGTGCAGCTGGTGGAGTCTGGGGGAGGCGTGGTCCAGCCTGGGGGGTCCCTGAGACTCTCCTGTGCAGCGTCTGGATTCACCTTCAGTAGCTATGGCATGCACTGGGTCCGCCAGGCTCCAGGCAAGGGGCTGGAGTGGGTCTCAGTTATTTATAGCGGTGGTAGTAGCACATACTATGCAGACTCCGTGAAGGGCCGATTCACCATCTCCAGAGACAATTCCAAGAACACGCTGTATCTGCAAATGAACAGCCTGAGAGCTGAGGACACGGCTGTGTATTACTGTGCGGGGGTCTATACAGCTATGGTAAGGGCTGAATACTGGGGCCAGGGCACCCTGGTCACCGTCTCCTCA	CAGGTGCAGCTGGTGGAGTCTGGGGGAGGCGTGGTCCAGCCTGGGGGGTCCCTGAGACTCTCCTGTGCAGCG	QVQLVESGGGVVQPGGSLRLSCAA	TCTGGATTCACCTTCAGTAGCTATGGC	SGFTFSSYG	ATGCACTGGGTCCGCCAGGCTCCAGGCAAGGGGCTGGAGTGGGTCTCAGTT	MHWVRQAPGKGLEWVSV	ATTTATAGCGGTGGTAGTAGCACA	IYSGGSST	TACTATGCAGACTCCGTGAAGGGCCGATTCACCATCTCCAGAGACAATTCCAAGAACACGCTGTATCTGCAAATGAACAGCCTGAGAGCTGAGGACACGGCTGTGTATTACTGT	YYADSVKGRFTISRDNSKNTLYLQMNSLRAEDTAVYYC	GCGGGGGTC	AGV	TGTGCGGGGGTCTATACAGCTATGGTAAGGGCTGAATACTTCCAGCACTGG	CAGVYTAMVRAEYFQHW	D5_18	T--ATACAGCTATGGTA--	?IQLW??	38.811144	D1_14	TgtGCGGGGGTCTATACA-	?AGVYT?	31.34262	TATACAGCTATGGTAAGGGCTGAATACTTCCAGCACTGGGGCCAGGGCACCCTGGTCACCGTCTCCTCA	YTAMVRAEYFQHWGQGTLVTVSS	CAGGTGCAGCTGGTGGAGTCTGGGGGAGGCGTGGTCCAGCCTGGGGGGTCCCTGAGACTCTCCTGTGCAGCGTCTGGATTCACCTTCAGTAGC------------TATGGCATGCACTGGGTCCGCCAGGCTCCAGGCAAGGGGCTGGAGTGGGTCTCAGTTATTTATAGCGGTGGT------AGTAGCACATACTATGCAGACTCCGTGAAGGGCCGATTCACCATCTCCAGAGACAATTCCAAGAACACGCTGTATCTGCAAATGAACAGCCTGAGAGCTGAGGACACGGCTGTGTATTACTGTGCGGGGGTCTATACAGCTATGGTAAGGGCTGAATACTTCCAGCACTGGGGCCAGGGCACCCTGGTCACCGTCTCCTCA
94	S94|IGHV3-11*04|IGHD1-7*01|IGHJ3*01	V3-11,J3 inter-subtype recombinant	J3,V3-11 recombinant	0.1459675520542598	1	0	0	314(313-315)	CAGGTGCAGCTGGTGGAGTCTGGGGGAGGCTTGGTCAAGCCTGGAGGGTCCCTGAGACTCTCCTGTGCAGCCTCTGGATTCACCTTCAGTGACTACTACATGAGCTGGATCCGCCAGGCTCCAGGGAAGGGGCTGGAGTGGGTTTCATACATTAGTAGTAGTGGTAGTACCATATACTACGCAGACTCTGTGAAGGGCCGATTCACCATCTCCAGGGACAACGCCAAGAACTCACTGTATCTGCAAATGAACAGCCTGAGAGCCGAGGACACGGCTGTGTATTACTGTGCGAGAGCCCACGCGTGGGTAGTGGAACTTGATGTCTGGGGCCAAGGGACAATGGTCACCGTCTCTTCA	CAGGTGCAGCTGGTGGAGTCTGGGGGAGGCTTGGTCAAGCCTGGAGGGTCCCTGAGACTCTCCTGTGCAGCC	QVQLVESGGGLVKPGGSLRLSCAA	TCTGGATTCACCTTCAGTGACTACTAC	SGFTFSDYY	ATGAGCTGGATCCGCCAGGCTCCAGGGAAGGGGCTGGAGTGGGTTTCA	MSWIRQAPGKGLEWVS	TACATTAGTAGTAGTGGTAGTACCATA	YISSSGSTI	TACTACGCAGACTCTGTGAAGGGCCGATTCACCATCTCCAGGGACAACGCCAAGAACTCACTGTATCTGCAAATGAACAGCCTGAGAGCCGAGGACACGGCTGTGTATTACTGT	YYADSVKGRFTISRDNAKNSLYLQMNSLRAEDTAVYYC	GCGAGAGCC	ARA	TGTGCGAGAGCCCACGCGTGGGTAGTGGAACTACTTGATGTCTGG	CARAHAWVVELLDVW	D3_10	cAcGCGTGGGTAGTGGAACTACTT	?AWVVELL	32.405572	D4_17	-T-GTGCGAGAGCCCAc	?VREP?	26.34262	CACGCGTGGGTAGTGGAACTACTTGATGTCTGGGGCCAAGGGACAATGGTCACCGTCTCTTCA	HAWVVELLDVWGQGTMVTVSS	CAGGTGCAGCTGGTGGAGTCTGGGGGAGGCTTGGTCAAGCCTGGAGGGTCCCTGAGACTCTCCTGTGCAGCCTCTGGATTCACCTTCAGTGAC------------TACTACATGAGCTGGATCCGCCAGGCTCCAGGGAAGGGGCTGGAGTGGGTTTCA------TACATTAGTAGTAGTGGTAGTACCATATACTACGCAGACTCTGTGAAGGGCCGATTCACCATCTCCAGGGACAACGCCAAGAACTCACTGTATCTGCAAATGAACAGCCTGAGAGCCGAGGACACGGCTGTGTATTACTGTGCGAGAGCCCACGCGTGGGTAGTGGAACTACTTGATGTCTGGGGCCAAGGGACAATGGTCACCGTCTCTTCA
96	S96|IGHV3-13*01|IGHD1-1*01|IGHJ5*01	V3-13,J5 inter-subtype recombinant	J5,V3-13 recombinant	0.2173546789733008	1	0	0	311(309-313)	GAGGTGCAGCTGGTGGAGTCTGGGGGAGGCTTGGTACAGCCTGGGGGGTCCCTGAGACTCTCCTGTGCAGCCTCTGGATTCACCTTCAGTAGCTACGACATGCACTGGGTCCGCCAAGCTACAGGAAAAGGTCTGGAGTGGGTCTCAGCTATTGGTACTGCTGGTGACACATACTATCCAGGCTCCGTGAAGGGCCGATTCACCATCTCCAGAGAAAATGCCAAGAACTCCTTGTATCTTCAAATGAACAGCCTGAGAGCCGGGGACACGGCTGTGTATTACTGTGCAAGAGAAGGGCACCAGTCCGTGGCGTTCGACTCCTGGGGCCAAGGAACCCTGGTCACCGTCTCCTCA	GAGGTGCAGCTGGTGGAGTCTGGGGGAGGCTTGGTACAGCCTGGGGGGTCCCTGAGACTCTCCTGTGCAGCC	EVQLVESGGGLVQPGGSLRLSCAA	TCTGGATTCACCTTCAGTAGCTACGAC	SGFTFSSYD	ATGCACTGGGTCCGCCAAGCTACAGGAAAAGGTCTGGAGTGGGTCTCAGCT	MHWVRQATGKGLEWVSA	ATTGGTACTGCTGGTGACACA	IGTAGDT	TACTATCCAGGCTCCGTGAAGGGCCGATTCACCATCTCCAGAGAAAATGCCAAGAACTCCTTGTATCTTCAAATGAACAGCCTGAGAGCCGGGGACACGGCTGTGTATTACTGT	YYPGSVKGRFTISRENAKNSLYLQMNSLRAGDTAVYYC	GCAAGAGAA	ARE	TGTGCAAGAGAAGGGCACCAGTCCGTGGCGCCGGGTACAACTGGAACGACTCCACCCAACTGGTTCGACTCCTGG	CAREGHQSVAPGTTGTTPPNWFDSW	D1_1	ggTACAACTGGAACGACt	?TTGT?	42.34262	D3_16	AcgACTCCACCCAAC	?TPPN	39.405572	GGGCACCAGTCCGTGGCGCCGGGTACAACTGGAACGACTCCACCCAACTGGTTCGACTCCTGGGGCCAAGGAACCCTGGTCACCGTCTCCTCA	GHQSVAPGTTGTTPPNWFDSWGQGTLVTVSS	GAGGTGCAGCTGGTGGAGTCTGGGGGAGGCTTGGTACAGCCTGGGGGGTCCCTGAGACTCTCCTGTGCAGCCTCTGGATTCACCTTCAGTAGC------------TACGACATGCACTGGGTCCGCCAAGCTACAGGAAAAGGTCTGGAGTGGGTCTCAGCTATT---------GGTACTGCTGGTGACACATACTATCCAGGCTCCGTGAAGGGCCGATTCACCATCTCCAGAGAAAATGCCAAGAACTCCTTGTATCTTCAAATGAACAGCCTGAGAGCCGGGGACACGGCTGTGTATTACTGTGCAAGAGAAGGGCACCAGTCCGTGGCGCCGGGTACAACTGGAACGACTCCACCCAACTGGTTCGACTCCTGGGGCCAAGGAACCCTGGTCACC…
95	S95|IGHV1-18*02|IGHD2-15*01|IGHJ5*01	V1-18*02,J? inter-subtype recombinant	J?,V1-18*02 recombinant	0.9969603119106945	1	0	0	278(278-278)	CAGGTTCAGCTGGTGCAGTCTGGAGCTGAGGTGAAGAAGCCTGGGGCCTCAGTGAAGGTCTCCTGCAAGGCTTCTGGTTACACCTTTACCAGCTATGGTATCAGCTGGGTGCGACAGGCCCCTGGACAAGGGCTTGAGTGGATGGGATGGATCAGCGCTTACAATGGTAACACAAACTATGCACAGAAGCTCCAGGGCAGAGTCACCATGACCACAGACACATCCACGAGCACAGCCTACATGGAGCTGAGGAGCCTAAGATCTGACGACACGGCCTCGCCACTGGTGGTACGCGACAACTGGTTCGACTCCTGGGGCCAAGGAACCCTGGTCACCGTCTCCTCA	CAGGTTCAGCTGGTGCAGTCTGGAGCTGAGGTGAAGAAGCCTGGGGCCTCAGTGAAGGTCTCCTGCAAGGCT	QVQLVQSGAEVKKPGASVKVSCKA	TCTGGTTACACCTTTACCAGCTATGGT	SGYTFTSYG	ATCAGCTGGGTGCGACAGGCCCCTGGACAAGGGCTTGAGTGGATGGGATGG	ISWVRQAPGQGLEWMGW	ATCAGCGCTTACAATGGTAACACA	ISAYNGNT	AACTATGCACAGAAGCTCCAGGGCAGAGTCACCATGACCACAGACACATCCACGAGCACAGCCTACATGGAGCTGAGGAGCCTAAGATCTGACGACACGGCCTCGCCACTGGTG	NYAQKLQGRVTMTTDTSTSTAYMELRSLRSDDTASPLV	GTAGCTGCTACTCCCTTCCGCGAC	VAATPFRD			0	0	0	0	0	0	0	0	AACTGGTTCGACTCCTGGGGCCAAGGAACCCTGGTCACCGTCTCCTCA	NWFDSWGQGTLVTVSS	CAGGTTCAGCTGGTGCAGTCTGGAGCTGAGGTGAAGAAGCCTGGGGCCTCAGTGAAGGTCTCCTGCAAGGCTTCTGGTTACACCTTTACCAGCTATGGT------------ATCAGCTGGGTGCGACAGGCCCCTGGACAAGGGCTTGAGTGGATGGGATGGATC------AGCGCTTACAATGGTAACACAAACTATGCACAGAAGCTCCAGGGCAGAGTCACCATGACCACAGACACATCCACGAGCACAGCCTACATGGAGCTGAGGAGCCTAAGATCTGACGACACGGCCTCGCCACTGGTGGTAGCTGCTACTCCCTTCCGCGACAACTGGTTC------------GACTCCTGGGGCCAAGGAACCCTGGTCACCGTCTCCTCA
97	S97|IGHV3-7*03|IGHD5-18*01|IGHJ1*01	V3-7*03,J1*01 inter-subtype recombinant	J1*01,V3-7*03 recombinant	0.9980278628881036	1	0	0	312(310-314)	GAGGTGCAGCTGGTGGAGTCTGGGGGAGGCTTGGTCCAGCCTGGGGGGTCCCTGAGACTCTCCTGTGCAGCCTCTGGATTCACCTTTAGTAGCTATTGGATGAGCTGGGTCCGCCAGGCTCCAGGGAAGGGGCTGGAGTGGGTGGCCAACATAAAGCAAGATGGAAGTGAGAAATACTATGTGGACTCTGTGAAGGGCCGATTCACCATCTCCAGAGACAACGCCAAGAACTCACTGTATCTGCAAATGAACAGCCTGAGAGCCGAGGACACGGCCGTGTATTACTGTGCGAGAGAATACAGCTATGGTCACCCAATGCAGCACTGGGGCCAGGGCACCCTGGTCACCGTCTCCTCA	GAGGTGCAGCTGGTGGAGTCTGGGGGAGGCTTGGTCCAGCCTGGGGGGTCCCTGAGACTCTCCTGTGCAGCC	EVQLVESGGGLVQPGGSLRLSCAA	TCTGGATTCACCTTTAGTAGCTATTGG	SGFTFSSYW	ATGAGCTGGGTCCGCCAGGCTCCAGGGAAGGGGCTGGAGTGGGTGGCCAAC	MSWVRQAPGKGLEWVAN	ATAAAGCAAGATGGAAGTGAGAAA	IKQDGSEK	TACTATGTGGACTCTGTGAAGGGCCGATTCACCATCTCCAGAGACAACGCCAAGAACTCACTGTATCTGCAAATGAACAGCCTGAGAGCCGAGGACACGGCCGTGTATTACTGT	YYVDSVKGRFTISRDNAKNSLYLQMNSLRAEDTAVYYC	GCGAGAGAA	ARE	TGTGCGAGAGAAAGGCCGGCGTGTGGATACAGCTATGGTCACCCAATGGTCCAGCACTGG	CARERPACGYSYGHPMVQHW	D5_18	TgtGGATACAGCTATGGT	?GYSYG	48.405572	D2_8	cAcCCAATGGTCCAG	?PMVQ	33.405572	AGGCCGGCGTGTGGATACAGCTATGGTCACCCAATGGTCCAGCACTGGGGCCAGGGCACCCTGGTCACCGTCTCCTCA	RPACGYSYGHPMVQHWGQGTLVTVSS	GAGGTGCAGCTGGTGGAGTCTGGGGGAGGCTTGGTCCAGCCTGGGGGGTCCCTGAGACTCTCCTGTGCAGCCTCTGGATTCACCTTTAGTAGC------------TATTGGATGAGCTGGGTCCGCCAGGCTCCAGGGAAGGGGCTGGAGTGGGTGGCCAACATA------AAGCAAGATGGAAGTGAGAAATACTATGTGGACTCTGTGAAGGGCCGATTCACCATCTCCAGAGACAACGCCAAGAACTCACTGTATCTGCAAATGAACAGCCTGAGAGCCGAGGACACGGCCGTGTATTACTGTGCGAGAGAAAGGCCGGCGTGTGGATACAGCTATGGTCACCCAATGGTCCAGCACTGGGGCCAGGGCACCCTGGTCACCGTCTCCTCA
99	S99|IGHV2-26*01|IGHD2-2*03|IGHJ1*01	V2-26*01,J1*01 inter-subtype recombinant	J1*01,V2-26*01 recombinant	0.9999979630284184	1	0	0	318(313-323)	CAGGTCACCTTGAAGGAGTCTGGTCCTGTGCTGGTGAAACCCACAGAGACCCTCACGCTGACCTGCACCGTCTCTGGGTTCTCACTCAGCAATGCTAGAATGGGTGTGAGCTGGATCCGTCAGCCCCCAGGGAAGGCCCTGGAGTGGCTTGCACACATTTTTTCGAATGACGAAAAATCCTACAGCACATCTCTGAAGAGCAGGCTCACCATCTCCAAGGACACCTCCAAAAGCCAGGTGGTCCTTACCATGACCAACATGGACCCTGTGGACACAGCCACATATTACTGTGCACGGATACCCCGTGTTGGATATTGTTTCCAGCACTGGGGCCAGGGCACCCTGGTCACCGTCTCCTCA	CAGGTCACCTTGAAGGAGTCTGGTCCTGTGCTGGTGAAACCCACAGAGACCCTCACGCTGACCTGCACCGTC	QVTLKESGPVLVKPTETLTLTCTV	TCTGGGTTCTCACTCAGCAATGCTAGAATGGGTGTG	SGFSLSNARMGV	AGCTGGATCCGTCAGCCCCCAGGGAAGGCCCTGGAGTGGCTTGCACAC	SWIRQPPGKALEWLAH	ATTTTTTCGAATGACGAAAAA	IFSNDEK	TCCTACAGCACATCTCTGAAGAGCAGGCTCACCATCTCCAAGGACACCTCCAAAAGCCAGGTGGTCCTTACCATGACCAACATGGACCCTGTGGACACAGCCACATATTACTGT	SYSTSLKSRLTISKDTSKSQVVLTMTNMDPVDTATYYC	GCACGGATA	ARI	TGTGCACGGATACCCCGTGTTGGATATTGTAGTAGTACCAGTGAATACTTCCAGCACTGG	CARIPRVGYCSSTSEYFQHW	D2_2	TGTGCACGGATACCCCGTgtTGGATATTGTAGTAGTACCAGTGAATAC	CARIPR?GYCSSTSEY	59.405572	D2_8	cgTGTTGGATATTGTAGTAGTACCAGTGAATac	?VGYCSSTSE?	34.811144	CCCCGTGTTGGATATTGTAGTAGTACCAGTGAATACTTCCAGCACTGGGGCCAGGGCACCCTGGTCACCGTCTCCTCA	PRVGYCSSTSEYFQHWGQGTLVTVSS	CAGGTCACCTTGAAGGAGTCTGGTCCTGTGCTGGTGAAACCCACAGAGACCCTCACGCTGACCTGCACCGTCTCTGGGTTCTCACTCAGCAATGCTAGAATGGGTGTG------AGCTGGATCCGTCAGCCCCCAGGGAAGGCCCTGGAGTGGCTTGCACACATTTTT---------TCGAATGACGAAAAATCCTACAGCACATCTCTGAAGAGCAGGCTCACCATCTCCAAGGACACCTCCAAAAGCCAGGTGGTCCTTACCATGACCAACATGGACCCTGTGGACACAGCCACATATTACTGTGCACGGATACCCCGTGTTGGATATTGTAGTAGTACCAGTGAATACTTCCAGCACTGGGGCCAGGGCACCCTGGTCACCGTCTCCTCA
100	S100|IGHV3-72*02|IGHD3-10*01|IGHJ2*01	V3-72*01,J2*01 inter-subtype recombinant	J2*01,V3-72*01 recombinant	0.9999977454952632	1	0	0	205(203-207)	ACCTTCAGTGACCACTACATGGACTGGGTCCGCCAGGCTCCAGGGAAGGGGCTGGAGTGGGTTGGCCGTACTAGAAACAAAGCTAACAGCTACACCACAGAATACGCCGCGTCTGTGAAAGGCAGATTCACCATCTCAAGAGATGATTCAAAGAACTCACTGGCTGGATGTATTACTATGGTTCGGGGAGTTATTATAGGAGGTACTTCGATCTCTGGGGCCGTGGCACCCTGGTCACTGTCTCCTCA			ACCTTCAGTGACCACTAC	TFSDHY	ATGGACTGGGTCCGCCAGGCTCCAGGGAAGGGGCTGGAGTGGGTTGGCCGT	MDWVRQAPGKGLEWVGR	ACTAGAAACAAAGCTAACAGCTACACCACA	TRNKANSYTT	GAATACGCCGCGTCTGTGAAAGGCAGATTCACCATCTCAAGAGATGATTCAAAGAACTCACTGGCTGGANTGTATTACTAT	EYAASVKGRFTISRDDSKNSLAG?YYY	GGTTCGGGG	GSG			0	0	0	0	0	0	0	0	AGTTATTATAGGAGGTACTTCGATCTCTGGGGCCGTGGCACCCTGGTCACTGTCTCCTCA	SYYRRYFDLWGRGTLVTVSS	---------------------------------------------------------------------------------------------ACCTTCAGTGACCACTACATGGACTGGGTCCGCCAGGCTCCAGGGAAGGGGCTGGAGTGGGTTGGCCGTACTAGAAACAAAGCTAACAGCTACACCACAGAATACGCCGCGTCTGTGAAAGGCAGATTCACCATCTCAAGAGATGATTCAAAGAACTCACTGGCT---------------------------------GGANTGTATTACTATGGTTCGGGGAGTTATTATAGGAGGTACTTCGATCTCTGGGGCCGTGGCACCCTGGTCACTGTCTCCTCA
98	S98|IGHV1-45*01|IGHD2-21*01|IGHJ5*02	V1-45*01,J5*02 inter-subtype recombinant	J5*02,V1-45*01 recombinant	0.9803396005310343	1	0	0	313(310-316)	CAGATGCAGCTGGTGCAGTCTGGGGCTGAGGTGAAGAAGACTGGGTCCTCAGTGAAGGTTTCCTGCAAGGCTTCCGGATACACCTTCACCTACCGCTACCTGCACTGGGTGCGACAGGCCCCCGGACAAGCGCTTGAGTGGATGGGATGGATCACACCTTTCAATGGTAACACCAACTACGCACAGAAATTCCAGGACAGAGTCACCATTACTAGGGACAGGTCTATGAGCACAGCCTACATGGAGCTGAGCAGCCTGAGATCTGAGGACACAGCCATGTATTACTGTGCAAGACCAGCATATTGCTATTCCGGGTTCGACCCCTGGGGCCAGGGAACCCTGGTCACCGTCTCCTCA	CAGATGCAGCTGGTGCAGTCTGGGGCTGAGGTGAAGAAGACTGGGTCCTCAGTGAAGGTTTCCTGCAAGGCT	QMQLVQSGAEVKKTGSSVKVSCKA	TCCGGATACACCTTCACCTACCGCTAC	SGYTFTYRY	CTGCACTGGGTGCGACAGGCCCCCGGACAAGCGCTTGAGTGGATGGGATGG	LHWVRQAPGQALEWMGW	ATCACACCTTTCAATGGTAACACC	ITPFNGNT	AACTACGCACAGAAATTCCAGGACAGAGTCACCATTACTAGGGACAGGTCTATGAGCACAGCCTACATGGAGCTGAGCAGCCTGAGATCTGAGGACACAGCCATGTATTACTGT	NYAQKFQDRVTITRDRSMSTAYMELSSLRSEDTAMYYC	GCAAGACCA	ARP	TGTGCAAGACCAGCATATTGTGGTGGTGATTGCTATTCCGGGTTCGACCCCTGG	CARPAYCGGDCYSGFDPW	D2_21	TGTGCAAGAccAGCATATTGTGGTGGTGATTGCTATTCC	CAR?AYCGGDCYS	81.40557200000001	D1_14	TatTCCGGGTTCGACCcc	?SGFD?	30.811144	GCATATTGTGGTGGTGATTGCTATTCCGGGTTCGACCCCTGGGGCCAGGGAACCCTGGTCACCGTCTCCTCA	AYCGGDCYSGFDPWGQGTLVTVSS	CAGATGCAGCTGGTGCAGTCTGGGGCTGAGGTGAAGAAGACTGGGTCCTCAGTGAAGGTTTCCTGCAAGGCTTCCGGATACACCTTCACCTACCGC------------TACCTGCACTGGGTGCGACAGGCCCCCGGACAAGCGCTTGAGTGGATGGGATGGATC------ACACCTTTCAATGGTAACACCAACTACGCACAGAAATTCCAGGACAGAGTCACCATTACTAGGGACAGGTCTATGAGCACAGCCTACATGGAGCTGAGCAGCCTGAGATCTGAGGACACAGCCATGTATTACTGTGCAAGACCAGCATATTGTGGTGGTGATTGCTATTCCGGGTTCGACCCCTGGGGCCAGGGAACCCTGGTCACCGTCTCCTCA
102	S102|IGHV3-NL1*01|IGHD1-20*01|IGHJ3*02	V3-NL1*01,J3*02 inter-subtype recombinant	J3*02,V3-NL1*01 recombinant	0.8604197019865287	1	0	0	293(290-296)	CAGGTGCAGCTGGTGGAGTCTGGGGGAGGCGTGGTCCAGCCTGGGGGGTCCCTGAGACTCTCCTGTGCAGCGTCTGGATTCACCTTCAGTAGCTATGGCATGCACTGGGTCCGCCAGGCTCCAGGCAAGGGGCTGGAGTGGGTCTCAGTTATTTATAGCGGTGGTAGTAGCACATACTATGCAGACTCCGTGAAGGGCCGATTCACCATCTCCAGAGACAATTCCAAGAACACGCTGTATCTGCAAATGAACAGCCTGAGAGCTGAGGACACGGCTGTGTATTACTGTGCGGCGCCGTCTGGAACGACGCTTTTGATATCTGGGGCCAAGGGACAATGGTCACCGTCTCTTCA	CAGGTGCAGCTGGTGGAGTCTGGGGGAGGCGTGGTCCAGCCTGGGGGGTCCCTGAGACTCTCCTGTGCAGCG	QVQLVESGGGVVQPGGSLRLSCAA	TCTGGATTCACCTTCAGTAGCTATGGC	SGFTFSSYG	ATGCACTGGGTCCGCCAGGCTCCAGGCAAGGGGCTGGAGTGGGTCTCAGTT	MHWVRQAPGKGLEWVSV	ATTTATAGCGGTGGTAGTAGCACA	IYSGGSST	TACTATGCAGACTCCGTGAAGGGCCGATTCACCATCTCCAGAGACAATTCCAAGAACACGCTGTATCTGCAAATGAACAGCCTGAGAGCTGAGGACACGGCTGTGTATTACTGT	YYADSVKGRFTISRDNSKNTLYLQMNSLRAEDTAVYYC	GCGGCGCCG	AAP	TGTGCGGCGCCGTCTGGAACGNACGCTTTTGATATCTGG	CAAPSGT?AFDIW	D3_3	gcTTTTGATATCTGG	?FDIW	27.405572	D2_15	CcgTCTGGAACGNACGCTTtt	?SGT?A?	24.811144	TCTGGAACGNACGCTTTTGATATCTGGGGCCAAGGGACAATGGTCACCGTCTCTTCA	SGT?AFDIWGQGTMVTVSS	CAGGTGCAGCTGGTGGAGTCTGGGGGAGGCGTGGTCCAGCCTGGGGGGTCCCTGAGACTCTCCTGTGCAGCGTCTGGATTCACCTTCAGTAGC------------TATGGCATGCACTGGGTCCGCCAGGCTCCAGGCAAGGGGCTGGAGTGGGTCTCAGTTATTTATAGCGGTGGT------AGTAGCACATACTATGCAGACTCCGTGAAGGGCCGATTCACCATCTCCAGAGACAATTCCAAGAACACGCTGTATCTGCAAATGAACAGCCTGAGAGCTGAGGACACGGCTGTGTATTACTGTGCGGCGCCGTCTGGAACG---NACGCTTTTGATATCTGGGGCCAAGGGACAATGGTCACCGTCTCTTCA
103	S103|IGHV3-53*04|IGHD6-25*01|IGHJ2*01	V3,J2*01 inter-subtype recombinant	J2*01,V3 recombinant	0.9999661242753732	1	0	0	298(288-308)	GAGGTGCAGCTGGTGGAGTCTGGAGGAGGCTTGGTCCAGCCTGGGGGGTCCCTGAGACTCTCCTGTGCAGCCTCTGGGTTCACCGTCAGTAGCAACTACATGAGCTGGGTCCGCCAGGCTCCAGGGAAGGGGCTGGAGTGGGTCTCAGTTATTTATAGCGGTGGTAGCACATACTACGCAGACTCCGTGAAGGGCCGATTCACCATCTCCAGACACAATTCCAAGAACACGCTGTATCTTCAAATGAACAGCCTGAGAGCTGAGGACACGGCCGTGTATTACTGTGCGAGAGGGGCCTGGTACTTCGATCTCTGGGGCCGTGGCACCCTGGTCACTGTCTCCTCA	GAGGTGCAGCTGGTGGAGTCTGGAGGAGGCTTGGTCCAGCCTGGGGGGTCCCTGAGACTCTCCTGTGCAGCC	EVQLVESGGGLVQPGGSLRLSCAA	TCTGGGTTCACCGTCAGTAGCAACTAC	SGFTVSSNY	ATGAGCTGGGTCCGCCAGGCTCCAGGGAAGGGGCTGGAGTGGGTCTCAGTT	MSWVRQAPGKGLEWVSV	ATTTATAGCGGTGGTAGCACA	IYSGGST	TACTACGCAGACTCCGTGAAGGGCCGATTCACCATCTCCAGACACAATTCCAAGAACACGCTGTATCTTCAAATGAACAGCCTGAGAGCTGAGGACACGGCCGTGTATTACTGT	YYADSVKGRFTISRHNSKNTLYLQMNSLRAEDTAVYYC	GCGAGAGTAAGAGCAGCGGCTACGGTTGGG	ARVRAAATVG	TGTGCGAGAGTAAGAGCAGCGGCTACGGTTGGGGCCTGGTACTTCGATCTCTGG	CARVRAAATVGAWYFDLW	D3_3	TGTGCGAGAGTAAGAGCAGCGGCTACGGTTGGGGCCtgGTACTTCGATCTCTGG	CARVRAAATVGA?YFDLW	41.405572	D2_2	-AG-AGCAGCGGCTACGGTTGGGGCCTgg	??QRLRLGP?	33.811144	GCCTGGTACTTCGATCTCTGGGGCCGTGGCACCCTGGTCACTGTCTCCTCA	AWYFDLWGRGTLVTVSS	GAGGTGCAGCTGGTGGAGTCTGGAGGAGGCTTGGTCCAGCCTGGGGGGTCCCTGAGACTCTCCTGTGCAGCCTCTGGGTTCACCGTCAGTAGCAAC------------TACATGAGCTGGGTCCGCCAGGCTCCAGGGAAGGGGCTGGAGTGGGTCTCAGTTATTTAT---------AGCGGTGGTAGCACATACTACGCAGACTCCGTGAAGGGCCGATTCACCATCTCCAGACACAATTCCAAGAACACGCTGTATCTTCAAATGAACAGCCTGAGAGCTGAGGACACGGCCGTGTATTACTGTGCGAGAGTAAGAGCAGCGGCTACGGTTGGGGCCTGGTACTTC---------GATCTCTGGGGCCGTGGCACCCTGGTCACTGTCTCCTCA
101	S101|IGHV1-46*01|IGHD5-18*01|IGHJ1*01	V1-46,J1*01 inter-subtype recombinant	J1*01,V1-46 recombinant	0.4123523173178514	1	0	0	314(312-316)	CAGGTGCAGCTGGTGCAGTCTGGGGCTGAGGTGAAGAAGCCTGGGGCCTCAGTGAAGGTTTCCTGCAAGGCATCTGGATACACCTTCACCAGCTACTATATGCACTGGGTGCGACAGGCCCCTGGACAAGGGCTTGAGTGGATGGGAATAATCAACCCTAGTGGTGGTAGCACAAGCTACGCACAGAAGTTCCAGGGCAGAGTCACCATGACCAGGGACACGTCCACGAGCACAGTCTACATGGAGCTGAGCAGCCTGAGATCTGAGGACACGGCCGTGTATTACTGTGCGAGTCCCGTTCTTGTGGATACAGCTATGCAGCACTGGGGCCAGGGCACCCTGGTCACCGTCTCCTCA	CAGGTGCAGCTGGTGCAGTCTGGGGCTGAGGTGAAGAAGCCTGGGGCCTCAGTGAAGGTTTCCTGCAAGGCA	QVQLVQSGAEVKKPGASVKVSCKA	TCTGGATACACCTTCACCAGCTACTAT	SGYTFTSYY	ATGCACTGGGTGCGACAGGCCCCTGGACAAGGGCTTGAGTGGATGGGAATA	MHWVRQAPGQGLEWMGI	ATCAACCCTAGTGGTGGTAGCACA	INPSGGST	AGCTACGCACAGAAGTTCCAGGGCAGAGTCACCATGACCAGGGACACGTCCACGAGCACAGTCTACATGGAGCTGAGCAGCCTGAGATCTGAGGACACGGCCGTGTATTACTGT	SYAQKFQGRVTMTRDTSTSTVYMELSSLRSEDTAVYYC	GCGAGTCCC	ASP	TGTGCGAGTCCCGTTCTTGTGGATACAGCTATGGGTCCGTTCCAGCACTGG	CASPVLVDTAMGPFQHW	D5_18	GtgGATACAGCTATGGGT--	?DTAMG?	37.811144	D1_1	ccGTTCCAG	?FQ	26.405572	GTTCTTGTGGATACAGCTATGGGTCCGTTCCAGCACTGGGGCCAGGGCACCCTGGTCACCGTCTCCTCA	VLVDTAMGPFQHWGQGTLVTVSS	CAGGTGCAGCTGGTGCAGTCTGGGGCTGAGGTGAAGAAGCCTGGGGCCTCAGTGAAGGTTTCCTGCAAGGCATCTGGATACACCTTCACCAGC------------TACTATATGCACTGGGTGCGACAGGCCCCTGGACAAGGGCTTGAGTGGATGGGAATAATC------AACCCTAGTGGTGGTAGCACAAGCTACGCACAGAAGTTCCAGGGCAGAGTCACCATGACCAGGGACACGTCCACGAGCACAGTCTACATGGAGCTGAGCAGCCTGAGATCTGAGGACACGGCCGTGTATTACTGTGCGAGTCCCGTTCTTGTGGATACAGCTATGGGTCCGTTCCAGCACTGGGGCCAGGGCACCCTGGTCACCGTCTCCTCA
104	S104|IGHV1-46*03|IGHD7-27*01|IGHJ5*02	V1-46*03,J5*02 inter-subtype recombinant	J5*02,V1-46*03 recombinant	0.961778200906463	1	0	0	297(288-306)	CAGGTGCAGCTGGTGCAGTCTGGGGCTGAGGTGAAGAAGCCTGGGGCCTCAGTGAAGGTTTCCTGCAAGGCATCTGGATACACCTTCACCAGCTACTATATGCACTGGGTGCGACAGGCCCCTGGACAAGGGCTTGAGTGGATGGGAATAATCAACCCTAGTGGTGGTAGCACAAGCTACGCACAGAAGTTCCAGGGCAGAGTCACCATGACCAGGGACACGTCCACGAGCACAGTCTACATGGAGCTGAGCAGCCTGAGATCTGAGGACACGGCCGTGTATTACTGTGCTAGAGTGCCTAACTGGGGATGCCTCTTCGACCCCTGGGGCCAGGGAACCCTGGTCACCGTCTCCTCA	CAGGTGCAGCTGGTGCAGTCTGGGGCTGAGGTGAAGAAGCCTGGGGCCTCAGTGAAGGTTTCCTGCAAGGCA	QVQLVQSGAEVKKPGASVKVSCKA	TCTGGATACACCTTCACCAGCTACTAT	SGYTFTSYY	ATGCACTGGGTGCGACAGGCCCCTGGACAAGGGCTTGAGTGGATGGGAATA	MHWVRQAPGQGLEWMGI	ATCAACCCTAGTGGTGGTAGCACA	INPSGGST	AGCTACGCACAGAAGTTCCAGGGCAGAGTCACCATGACCAGGGACACGTCCACGAGCACAGTCTACATGGAGCTGAGCAGCCTGAGATCTGAGGACACGGCCGTGTATTACTGT	SYAQKFQGRVTMTRDTSTSTVYMELSSLRSEDTAVYYC	GCTAGAGTG	ARV	TGTGCTAGAGTGCCTAACTGGGGATGCCTCACGGCGGACAACTGGTTCGACCCCTGG	CARVPNWGCLTADNWFDPW	D7_7	ccTAACTGGGGA	?NWG	36.405572	D6_6	tGgGGATGCCTCACG-	?GCLT?	27.34262	CCTAACTGGGGATGCCTCACGGCGGACAACTGGTTCGACCCCTGGGGCCAGGGAACCCTGGTCACCGTCTCCTCA	PNWGCLTADNWFDPWGQGTLVTVSS	CAGGTGCAGCTGGTGCAGTCTGGGGCTGAGGTGAAGAAGCCTGGGGCCTCAGTGAAGGTTTCCTGCAAGGCATCTGGATACACCTTCACCAGC------------TACTATATGCACTGGGTGCGACAGGCCCCTGGACAAGGGCTTGAGTGGATGGGAATAATC------AACCCTAGTGGTGGTAGCACAAGCTACGCACAGAAGTTCCAGGGCAGAGTCACCATGACCAGGGACACGTCCACGAGCACAGTCTACATGGAGCTGAGCAGCCTGAGATCTGAGGACACGGCCGTGTATTACTGTGCTAGAGTGCCTAACTGGGGATGCCTCACGGCGGACAACTGGTTCGACCCCTGGGGCCAGGGAACCCTGGTCACCGTCTCCTCA
105	S105|IGHV3-23D*01|IGHD1-26*01|IGHJ6*02	V3-23,J6 inter-subtype recombinant	J6,V3-23 recombinant	0.2876185927991781	1	0	0	298(297-299)	GAGGTGCAGCTGTTGGAGTCTGGGGGAGGCTTGGTACAGCCTGGGGGGTCCCTGAGACTCTCCTGTGCAGCCTCTGGATTCACCTTTAGCAGCTATGCCATGAGCTGGGTCCGCCAGGCTCCAGGGAAGGGGCTGGAGTGGGTCTCAGCTATTAGTGGTAGTGGTGGTAGCACATACTACGCAGACTCCGTGAAGGGCCGGTTCACCATCTCCAGAGACAATTCCAAGAACACGCTGTATCTGCAAATGAACAGCCTGAGAGCCGAGGACACGGCCGTATATTACTGTGCGAAAGAGACTACTACTACTACGGTATGGACGTCTGGGGCCAAGGGACCACGGTCACCGTCTCCTCA	GAGGTGCAGCTGTTGGAGTCTGGGGGAGGCTTGGTACAGCCTGGGGGGTCCCTGAGACTCTCCTGTGCAGCC	EVQLLESGGGLVQPGGSLRLSCAA	TCTGGATTCACCTTTAGCAGCTATGCC	SGFTFSSYA	ATGAGCTGGGTCCGCCAGGCTCCAGGGAAGGGGCTGGAGTGGGTCTCAGCT	MSWVRQAPGKGLEWVSA	ATTAGTGGTAGTGGTGGTAGCACA	ISGSGGST	TACTACGCAGACTCCGTGAAGGGCCGGTTCACCATCTCCAGAGACAATTCCAAGAACACGCTGTATCTGCAAATGAACAGCCTGAGAGCCGAGGACACGGCCGTATATTACTGT	YYADSVKGRFTISRDNSKNTLYLQMNSLRAEDTAVYYC	GCGAAAGAG	AKE	TGTGCGAAAGAGGGGGGCCATCCTGTAACGGGAGCGNACTACTACTACTACGGTATGGACGTCTGG	CAKEGGHPVTGA?YYYYGMDVW	D3_22	TacTACTACTAC	?YYY	36.405572	D2_2	acGGGAGCGNACTACTACTAC	?GA?YYY	34.405572	GGGGGCCATCCTGTAACGGGAGCGNACTACTACTACTACGGTATGGACGTCTGGGGCCAAGGGACCACGGTCACCGTCTCCTCA	GGHPVTGA?YYYYGMDVWGQGTTVTVSS	GAGGTGCAGCTGTTGGAGTCTGGGGGAGGCTTGGTACAGCCTGGGGGGTCCCTGAGACTCTCCTGTGCAGCCTCTGGATTCACCTTTAGCAGC------------TATGCCATGAGCTGGGTCCGCCAGGCTCCAGGGAAGGGGCTGGAGTGGGTCTCAGCTATT------AGTGGTAGTGGTGGTAGCACATACTACGCAGACTCCGTGAAGGGCCGGTTCACCATCTCCAGAGACAATTCCAAGAACACGCTGTATCTGCAAATGAACAGCCTGAGAGCCGAGGACACGGCCGTATATTACTGTGCGAAAGAGGGGGGCCATCCTGTAACGGGAGCGNACTACTACTACTACGGTATGGACGTCTGGGGCCAAGGGACCACGGTCACCGTCTCCTCA
106	S106|IGHV3-11*01|IGHD3-3*02|IGHJ6*02	V3-11*01,J6 inter-subtype recombinant	J6,V3-11*01 recombinant	0.5728952696311695	1	0	0	313(312-314)	CAGGTGCAGCTGGTGGAGTCTGGGGGAGGCTTGGTCAAGCCTGGAGGGTCCCTGAGACTCTCCTGTGCAGCCTCTGGATTCACCTTCAGTGACTACTACATGAGCTGGATCCGCCAGGCTCCAGGGAAGGGGCTGGAGTGGGTTTCATACATTAGTAGTAGTGGTAGTACCATATACTACGCAGACTCTGTGAAGGGCCGATTCACCATCTCCAGGGACAACGCCAAGAACTCACTGTATCTGCAAATGAACAGCCTGAGAGCCGAGGACACGGCCGTGTATTACTGTGCGAGAGACGTATTAGCATTTGGCGGTATGGACGTCTGGGGCCAAGGGACCACGGTCACCGTCTCCTCA	CAGGTGCAGCTGGTGGAGTCTGGGGGAGGCTTGGTCAAGCCTGGAGGGTCCCTGAGACTCTCCTGTGCAGCC	QVQLVESGGGLVKPGGSLRLSCAA	TCTGGATTCACCTTCAGTGACTACTAC	SGFTFSDYY	ATGAGCTGGATCCGCCAGGCTCCAGGGAAGGGGCTGGAGTGGGTTTCA	MSWIRQAPGKGLEWVS	TACATTAGTAGTAGTGGTAGTACCATA	YISSSGSTI	TACTACGCAGACTCTGTGAAGGGCCGATTCACCATCTCCAGGGACAACGCCAAGAACTCACTGTATCTGCAAATGAACAGCCTGAGAGCCGAGGACACGGCCGTGTATTACTGT	YYADSVKGRFTISRDNAKNSLYLQMNSLRAEDTAVYYC	GCGAGAGAC	ARD	TGTGCGAGAGACGTATTAGCATTTTTGGAGTGGTTAACGATTGGCGGTATGGACGTCTGG	CARDVLAFLEWLTIGGMDVW	D3_3	gtATTAGCATTTTTGGAGTGGTTA	?LAFLEWL	49.405572	D2_2	aCgATTGGCGGT	?IGG	23.405572	GTATTAGCATTTTTGGAGTGGTTAACGATTGGCGGTATGGACGTCTGGGGCCAAGGGACCACGGTCACCGTCTCCTCA	VLAFLEWLTIGGMDVWGQGTTVTVSS	CAGGTGCAGCTGGTGGAGTCTGGGGGAGGCTTGGTCAAGCCTGGAGGGTCCCTGAGACTCTCCTGTGCAGCCTCTGGATTCACCTTCAGTGAC------------TACTACATGAGCTGGATCCGCCAGGCTCCAGGGAAGGGGCTGGAGTGGGTTTCA------TACATTAGTAGTAGTGGTAGTACCATATACTACGCAGACTCTGTGAAGGGCCGATTCACCATCTCCAGGGACAACGCCAAGAACTCACTGTATCTGCAAATGAACAGCCTGAGAGCCGAGGACACGGCCGTGTATTACTGTGCGAGAGACGTATTAGCATTTTTGGAGTGGTTAACGATTGGCGGTATGGACGTCTGGGGCCAAGGGACCACGGTCACCGTCTCCTCA
107	S107|IGHV3-21*04|IGHD5-12*01|IGHJ6*03	V3-21*04,J6*03 inter-subtype recombinant	J6*03,V3-21*04 recombinant	0.9978598052962973	1	0	0	301(298-304)	GAGGTGCAGCTGGTGGAGTCTGGGGGAGGCCTGGTCAAGCCTGGGGGGTCCCTGAGACTCTCCTGTGCAGCCTCTGGATTCACCTTCAGTAGCTATAGCATGAACTGGGTCCGCCAGGCTCCAGGGAAGGGGCTGGAGTGGGTCTCATCCATTAGTAGTAGTAGTAGTTACATATACTACGCAGACTCAGTGAAGGGCCGATTCACCATCTCCAGAGACAACGCCAAGAACTCACTGTATCTGCAAATGAACAGCCTGAGAGCCGAGGACACGGCCGTGTATTACTGTGCGAGAGCACATACTACTACTACTACATGGACGTCTGGGGCAAAGGGACCACGGTCACCGTCTCCTCA	GAGGTGCAGCTGGTGGAGTCTGGGGGAGGCCTGGTCAAGCCTGGGGGGTCCCTGAGACTCTCCTGTGCAGCC	EVQLVESGGGLVKPGGSLRLSCAA	TCTGGATTCACCTTCAGTAGCTATAGC	SGFTFSSYS	ATGAACTGGGTCCGCCAGGCTCCAGGGAAGGGGCTGGAGTGGGTCTCATCC	MNWVRQAPGKGLEWVSS	ATTAGTAGTAGTAGTAGTTACATA	ISSSSSYI	TACTACGCAGACTCAGTGAAGGGCCGATTCACCATCTCCAGAGACAACGCCAAGAACTCACTGTATCTGCAAATGAACAGCCTGAGAGCCGAGGACACGGCCGTGTATTACTGT	YYADSVKGRFTISRDNAKNSLYLQMNSLRAEDTAVYYC	GCGAGAGNC	AR?	TGTGCGAGAGNCTGCTTGGCCACATACTACTACTACTACATGGACGTCTGG	CAR?CLATYYYYYMDVW	D3_22	TacTACTACTAC	?YYY	36.405572	D2_2	taCTACTACTACTAC	?YYYY	37.405572	TGCTTGGCCACATACTACTACTACTACATGGACGTCTGGGGCAAAGGGACCACGGTCACCGTCTCCTCA	CLATYYYYYMDVWGKGTTVTVSS	GAGGTGCAGCTGGTGGAGTCTGGGGGAGGCCTGGTCAAGCCTGGGGGGTCCCTGAGACTCTCCTGTGCAGCCTCTGGATTCACCTTCAGTAGC------------TATAGCATGAACTGGGTCCGCCAGGCTCCAGGGAAGGGGCTGGAGTGGGTCTCATCCATT------AGTAGTAGTAGTAGTTACATATACTACGCAGACTCAGTGAAGGGCCGATTCACCATCTCCAGAGACAACGCCAAGAACTCACTGTATCTGCAAATGAACAGCCTGAGAGCCGAGGACACGGCCGTGTATTACTGTGCGAGAGNCTGCTTGGCCACATACTACTACTACTACATGGACGTCTGGGGCAAAGGGACCACGGTCACCGTCTCCTCA
108	S108|IGHV3-48*01|IGHD4-4*01|IGHJ1*01	V3-48*01,J1*01 inter-subtype recombinant	J1*01,V3-48*01 recombinant	0.781047021232856	1	0	0	314(311-317)	GAGGTGCAGCTGGTGGAGTCTGGGGGAGGCTTGGTACAGCCTGGGGGGTCCCTGAGACTCTCCTGTGCAGCCTCTGGATTCACCTTCAGTAGCTATAGCATGAACTGGGTCCGCCAGGCTCCAGGGAAGGGGCTGGAGTGGGTTTCATACATTAGTAGTAGTAGTAGTACCATATACTACGCAGACTCTGTGAAGGGCCGATTCACCATCTCCAGAGACAATGCCAAGAACTCACTGTATCTGCAAATGAACAGCCTGAGAGCCGAGGACACGGCTGTGTATTACTGTGCGAGATGGTACGTGAGTTTGACTACAGTACAGCACTGGGGCCAGGGCACCCTGGTCACCGTCTCCTCA	GAGGTGCAGCTGGTGGAGTCTGGGGGAGGCTTGGTACAGCCTGGGGGGTCCCTGAGACTCTCCTGTGCAGCC	EVQLVESGGGLVQPGGSLRLSCAA	TCTGGATTCACCTTCAGTAGCTATAGC	SGFTFSSYS	ATGAACTGGGTCCGCCAGGCTCCAGGGAAGGGGCTGGAGTGGGTTTCA	MNWVRQAPGKGLEWVS	TACATTAGTAGTAGTAGTAGTACCATA	YISSSSSTI	TACTACGCAGACTCTGTGAAGGGCCGATTCACCATCTCCAGAGACAATGCCAAGAACTCACTGTATCTGCAAATGAACAGCCTGAGAGCCGAGGACACGGCTGTGTATTACTGT	YYADSVKGRFTISRDNAKNSLYLQMNSLRAEDTAVYYC	GCGAGATGG	ARW	TGTGCGAGATGGTACGTGAGTTTGACTACAGTAACTACCACGGTTTCATACTTCCAGCACTGG	CARWYVSLTTVTTTVSYFQHW	D4_17	ttGACTACAGTAACTACc	?TTVT?	40.34262	D2_2	gTaACTACCACGGTTTCATac	?TTTVS?	44.811144	TACGTGAGTTTGACTACAGTAACTACCACGGTTTCATACTTCCAGCACTGGGGCCAGGGCACCCTGGTCACCGTCTCCTCA	YVSLTTVTTTVSYFQHWGQGTLVTVSS	GAGGTGCAGCTGGTGGAGTCTGGGGGAGGCTTGGTACAGCCTGGGGGGTCCCTGAGACTCTCCTGTGCAGCCTCTGGATTCACCTTCAGTAGC------------TATAGCATGAACTGGGTCCGCCAGGCTCCAGGGAAGGGGCTGGAGTGGGTTTCA------TACATTAGTAGTAGTAGTAGTACCATATACTACGCAGACTCTGTGAAGGGCCGATTCACCATCTCCAGAGACAATGCCAAGAACTCACTGTATCTGCAAATGAACAGCCTGAGAGCCGAGGACACGGCTGTGTATTACTGTGCGAGATGGTACGTGAGTTTGACTACAGTAACTACCACGGTTTCATACTTCCAGCACTGGGGCCAGGGCACCCTGGTCACCGTCTCCTCA
109	S109|IGHV3-48*01|IGHD3-10*01|IGHJ3*01	V3-48*01,J3 inter-subtype recombinant	J3,V3-48*01 recombinant	0.4055142650293237	1	0	0	313(290-336)	GAGGTGCAGCTGGTGGAGTCTGGGGGAGGCTTGGTACAGCCTGGGGGGTCCCTGAGACTCTCCTGTGCAGCCTCTGGATTCACCTTCAGTAGCTATAGCATGAACTGGGTCCGCCAGGCTCCAGGGAAGGGGCTGGAGTGGGTTTCATACATTAGTAGTAGTAGTAGTACCATATACTACGCAGACTCTGTGAAGGGCCGATTCACCATCTCCAGAGACAATGCCAAGAACTCACTGTATCTGCAAATGAACAGCCTGAGAGCCGAGGACACGGCTGTGTATTACTGTGCGCGGGGAGTTATTATAACCATGCTTTTGATGTCTGGGGCCAAGGGACAATGGTCACCGTCTCTTCA	GAGGTGCAGCTGGTGGAGTCTGGGGGAGGCTTGGTACAGCCTGGGGGGTCCCTGAGACTCTCCTGTGCAGCC	EVQLVESGGGLVQPGGSLRLSCAA	TCTGGATTCACCTTCAGTAGCTATAGC	SGFTFSSYS	ATGAACTGGGTCCGCCAGGCTCCAGGGAAGGGGCTGGAGTGGGTTTCA	MNWVRQAPGKGLEWVS	TACATTAGTAGTAGTAGTAGTACCATA	YISSSSSTI	TACTACGCAGACTCTGTGAAGGGCCGATTCACCATCTCCAGAGACAATGCCAAGAACTCACTGTATCTGCAAATGAACAGCCTGAGAGCCGAGGACACGGCTGTGTATTACTGT	YYADSVKGRFTISRDNAKNSLYLQMNSLRAEDTAVYYC	GCGAACCTGACCGCCAGTATTACTATGGTTCGGGNG	ANLTASITMVR?	TGTGCGAACCTGACCGCCAGTATTACTATGGTTCGGGNGAGTTATTATAACCATGCTTTTGATGTCTGG	CANLTASITMVR?SYYNHAFDVW	D3_10	agTATTACTATGGTTCGG	?ITMVR	44.405572	D1_14	cgGGNGAGTTATTATAACCat	??SYYN?	30.811144	AGTTATTATAACCATGCTTTTGATGTCTGGGGCCAAGGGACAATGGTCACCGTCTCTTCA	SYYNHAFDVWGQGTMVTVSS	GAGGTGCAGCTGGTGGAGTCTGGGGGAGGCTTGGTACAGCCTGGGGGGTCCCTGAGACTCTCCTGTGCAGCCTCTGGATTCACCTTCAGTAGC------------TATAGCATGAACTGGGTCCGCCAGGCTCCAGGGAAGGGGCTGGAGTGGGTTTCA------TACATTAGTAGTAGTAGTAGTACCATATACTACGCAGACTCTGTGAAGGGCCGATTCACCATCTCCAGAGACAATGCCAAGAACTCACTGTATCTGCAAATGAACAGCCTGAGAGCCGAGGACACGGCTGTGTATTACTGTGCGAACCTGACCGCCAGTATTACTATGGTTCGGGNGAGTTATTATAACCATGCTTTTGATGTCTGGGGCCAAGGGACAATGGTCACCGTCTCT…
110	S110|IGHV3-NL1*01|IGHD1-7*01|IGHJ3*02	V3-NL1*01,J3*02 inter-subtype recombinant	J3*02,V3-NL1*01 recombinant	0.8866624143419235	1	0	0	293(290-296)	CAGGTGCAGCTGGTGGAGTCTGGGGGAGGCGTGGTCCAGCCTGGGGGGTCCCTGAGACTCTCCTGTGCAGCGTCTGGATTCACCTTCAGTAGCTATGGCATGCACTGGGTCCGCCAGGCTCCAGGCAAGGGGCTGGAGTGGGTCTCAGTTATTTATAGCGGTGGTAGTAGCACATACTATGCAGACTCCGTGAAGGGCCGATTCACCATCTCCAGAGACAATTCCAAGAACACGCTGTATCTGCAAATGAACAGCCTGAGAGCTGAGGACACGGCTGTGTATTACTGTGCGGGTATAACTGGAACTTTTGATATCTGGGGCCAAGGGACAATGGTCACCGTCTCTTCA	CAGGTGCAGCTGGTGGAGTCTGGGGGAGGCGTGGTCCAGCCTGGGGGGTCCCTGAGACTCTCCTGTGCAGCG	QVQLVESGGGVVQPGGSLRLSCAA	TCTGGATTCACCTTCAGTAGCTATGGC	SGFTFSSYG	ATGCACTGGGTCCGCCAGGCTCCAGGCAAGGGGCTGGAGTGGGTCTCAGTT	MHWVRQAPGKGLEWVSV	ATTTATAGCGGTGGTAGTAGCACA	IYSGGSST	TACTATGCAGACTCCGTGAAGGGCCGATTCACCATCTCCAGAGACAATTCCAAGAACACGCTGTATCTGCAAATGAACAGCCTGAGAGCTGAGGACACGGCTGTGTATTACTGT	YYADSVKGRFTISRDNSKNTLYLQMNSLRAEDTAVYYC	GCGGGTATA	AGI	TGTGCGGGTATAACTGGAACTTTTGATATCTGG	CAGITGTFDIW	D1_14	TGTgcGGGTATAACTGGAACT--	C?GITGT?	38.811144	D2_21	gcGGGTATAACTGGAACT	?GITGT	27.405572	ACTGGAACTTTTGATATCTGGGGCCAAGGGACAATGGTCACCGTCTCTTCA	TGTFDIWGQGTMVTVSS	CAGGTGCAGCTGGTGGAGTCTGGGGGAGGCGTGGTCCAGCCTGGGGGGTCCCTGAGACTCTCCTGTGCAGCGTCTGGATTCACCTTCAGTAGC------------TATGGCATGCACTGGGTCCGCCAGGCTCCAGGCAAGGGGCTGGAGTGGGTCTCAGTTATTTATAGCGGTGGT------AGTAGCACATACTATGCAGACTCCGTGAAGGGCCGATTCACCATCTCCAGAGACAATTCCAAGAACACGCTGTATCTGCAAATGAACAGCCTGAGAGCTGAGGACACGGCTGTGTATTACTGTGCGGGTATAACTGGAACTTTT---------GATATCTGGGGCCAAGGGACAATGGTCACCGTCTCTTCA
111	S111|IGHV4-4*07|IGHD3-3*01|IGHJ5*01	V4-59*08,J5 inter-subtype recombinant	J5,V4-59*08 recombinant	0.2944350881155014	1	0	0	311(291-331)	CAGGTGCAGCTGCAGGAGTCGGGCCCAGGACTGGTGAAGCCTTCGGAGACCCTGTCCCTCACCTGCACTGTCTCTGGTGGCTCCATCAGTAGTTACTACTGGAGCTGGATCCGGCAGCCCGCCGGGAAGGGACTGGAGTGGATTGGGCGTATCTATACCAGTGGGAGCACCAACTACAACCCCTCCCTCAAGAGTCGAGTCACCATGTCAGTAGACACGTCCAAGAACCAGTTCTCCCTGAAGCTGAGCTCTGTGACCGCCGCGGACACGGCCGTGTATTACTGTGCGAGCCCCGGGGTATTACGATTTTTGTTCGACTCCTGGGGCCAAGGAACCCTGGTCACCGTCTCCTCA	CAGGTGCAGCTGCAGGAGTCGGGCCCAGGACTGGTGAAGCCTTCGGAGACCCTGTCCCTCACCTGCACTGTC	QVQLQESGPGLVKPSETLSLTCTV	TCTGGTGGCTCCATCAGTAGTTACTAC	SGGSISSYY	TGGAGCTGGATCCGGCAGCCCGCCGGGAAGGGACTGGAGTGGATTGGGCGT	WSWIRQPAGKGLEWIGR	ATCTATACCAGTGGGAGCACC	IYTSGST	AACTACAACCCCTCCCTCAAGAGTCGAGTCACCATGTCAGTAGACACGTCCAAGAACCAGTTCTCCCTGAAGCTGAGCTCTGTGACCGCCGCGGACACGGCCGTGTATTACTGT	NYNPSLKSRVTMSVDTSKNQFSLKLSSVTAADTAVYYC	GCGAGCCCC	ASP	TGTGCGAGCCCCGGGGTATTACGATTTTTGGAGTGGTTATCCGACAACTGGTTCGACTCCTGG	CASPGVLRFLEWLSDNWFDSW	D3_3	gtATTACGATTTTTGGAGTGGTTA	?LRFLEWL	60.405572	D2_15	gAcTCCTgg	?S?	29.811144	GGGGTATTACGATTTTTGGAGTGGTTATCCGACAACTGGTTCGACTCCTGGGGCCAAGGAACCCTGGTCACCGTCTCCTCA	GVLRFLEWLSDNWFDSWGQGTLVTVSS	CAGGTGCAGCTGCAGGAGTCGGGCCCAGGACTGGTGAAGCCTTCGGAGACCCTGTCCCTCACCTGCACTGTCTCTGGTGGCTCCATCAGTAGT------------TACTACTGGAGCTGGATCCGGCAGCCCGCCGGGAAGGGACTGGAGTGGATTGGGCGTATCTAT---------ACCAGTGGGAGCACCAACTACAACCCCTCCCTCAAGAGTCGAGTCACCATGTCAGTAGACACGTCCAAGAACCAGTTCTCCCTGAAGCTGAGCTCTGTGACCGCCGCGGACACGGCCGTGTATTACTGTGCGAGCCCCGGGGTATTACGATTTTTGGAGTGGTTATCCGACAACTGGTTCGACTCCTGGGGCCAAGGAACCCTGGTCACCGTCTCCTCA
112	S112|IGHV6-1*02|IGHD1-1*01|IGHJ2*01	V6-1,J2*01 inter-subtype recombinant	J2*01,V6-1 recombinant	0.7204647716443617	1	0	0	304(297-311)	CAGGTACAGCTGCAGCAGTCAGGTCCGGGACTGGTGAAGCCCTCGCAGACCCTCTCACTCACCTGTGCCATCTCCGGGGACAGTGTCTCTAGCAACAGTGCTGCTTGGAACTGGATCAGGCAGTCCCCATCGAGAGGCCTTGAGTGGCTGGGAAGGACATACTACAGGTCCAAGTGGTATAATGATTATGCAGTATCTGTGAAAAGTCGAATAACCATCAACCCAGACACATCCAAGAACCAGTTCTCCCTGCAGCTGAACTCTGTGACTCCCGAGGACACGGCTGTGTATTACTGTGCAAGGACTACTGGTACTTCGATCTCTGGGGCCGTGGCACCCTGGTCACTGTCTCCTCA	CAGGTACAGCTGCAGCAGTCAGGTCCGGGACTGGTGAAGCCCTCGCAGACCCTCTCACTCACCTGTGCCATC	QVQLQQSGPGLVKPSQTLSLTCAI	TCCGGGGACAGTGTCTCTAGCAACAGTGCTGCT	SGDSVSSNSAA	TGGAACTGGATCAGGCAGTCCCCATCGAGAGGCCTTGAGTGGCTGGGAAGG	WNWIRQSPSRGLEWLGR	ACATACTACAGGTCCAAGTGGTATAATGAT	TYYRSKWYND	TATGCAGTATCTGTGAAAAGTCGAATAACCATCAACCCAGACACATCCAAGAACCAGTTCTCCCTGCAGCTGAACTCTGTGACTCCCGAGGACACGGCTGTGTATTACTGT	YAVSVKSRITINPDTSKNQFSLQLNSVTPEDTAVYYC	GCAAGNAGGGGGTACAACTGGAACGAC	A?RGYNWND	TGTGCAAGNAGGGGGTACAACTGGAACGACTACTGGTACTTCGATCTCTGG	CA?RGYNWNDYWYFDLW	D1_1	GggTACAACTGGAACGAC	?YNWND	52.405572	D2_2	taCTGGTACTTC	?WYF	32.405572	TACTGGTACTTCGATCTCTGGGGCCGTGGCACCCTGGTCACTGTCTCCTCA	YWYFDLWGRGTLVTVSS	CAGGTACAGCTGCAGCAGTCAGGTCCGGGACTGGTGAAGCCCTCGCAGACCCTCTCACTCACCTGTGCCATCTCCGGGGACAGTGTCTCTAGC------AACAGTGCTGCTTGGAACTGGATCAGGCAGTCCCCATCGAGAGGCCTTGAGTGGCTGGGAAGGACATACTACAGGTCCAAGTGGTATAATGAT---TATGCAGTATCTGTGAAAAGTCGAATAACCATCAACCCAGACACATCCAAGAACCAGTTCTCCCTGCAGCTGAACTCTGTGACTCCCGAGGACACGGCTGTGTATTACTGTGCAAGNAGGGGGTACAACTGGAACGACTACTGGTACTTC---------GATCTCTGGGGCCGTGGCACCCTGGTCACTGTCTCCTCA
113	S113|IGHV3-23D*01|IGHD2-8*01|IGHJ2*01	V3-23,J2*01 inter-subtype recombinant	J2*01,V3-23 recombinant	0.3351041031831408	1	0	0	310(307-313)	GAGGTGCAGCTGTTGGAGTCTGGGGGAGGCTTGGTACAGCCTGGGGGGTCCCTGAGACTCTCCTGTGCAGCCTCTGGATTCACCTTTAGCAGCTATGCCATGAGCTGGGTCCGCCAGGCTCCAGGGAAGGGGCTGGAGTGGGTCTCAGCTATTAGTGGTAGTGGTGGTAGCACATACTACGCAGACTCCGTGAAGGGCCGGTTCACCATCTCCAGAGACAATTCCAAGAACACGCTGTATCTGCAAATGAACAGCCTGAGAGCCGAGGACACGGCCGTATATTACTGTGCGAAAGATACTTATACCTACTGGTACTTCGATCTCTGGGGCCGTGGCACCCTGGTCACTGTCTCCTCA	GAGGTGCAGCTGTTGGAGTCTGGGGGAGGCTTGGTACAGCCTGGGGGGTCCCTGAGACTCTCCTGTGCAGCC	EVQLLESGGGLVQPGGSLRLSCAA	TCTGGATTCACCTTTAGCAGCTATGCC	SGFTFSSYA	ATGAGCTGGGTCCGCCAGGCTCCAGGGAAGGGGCTGGAGTGGGTCTCAGCT	MSWVRQAPGKGLEWVSA	ATTAGTGGTAGTGGTGGTAGCACA	ISGSGGST	TACTACGCAGACTCCGTGAAGGGCCGGTTCACCATCTCCAGAGACAATTCCAAGAACACGCTGTATCTGCAAATGAACAGCCTGAGAGCCGAGGACACGGCCGTATATTACTGT	YYADSVKGRFTISRDNSKNTLYLQMNSLRAEDTAVYYC	GCGAAAGAT	AKD	TGTGCGAAAGATACTAATGGTGTATGCTATACCTACTGGTACTTCGATCTCTGG	CAKDTNGVCYTYWYFDLW	D2_8	gaTACTAATGGTGTATGCTATACC	?TNGVCYT	62.405572	D2_21	gaTACTAATGGTGTATGCTat	?TNGVC?	34.811144	ACTAATGGTGTATGCTATACCTACTGGTACTTCGATCTCTGGGGCCGTGGCACCCTGGTCACTGTCTCCTCA	TNGVCYTYWYFDLWGRGTLVTVSS	GAGGTGCAGCTGTTGGAGTCTGGGGGAGGCTTGGTACAGCCTGGGGGGTCCCTGAGACTCTCCTGTGCAGCCTCTGGATTCACCTTTAGCAGC------------TATGCCATGAGCTGGGTCCGCCAGGCTCCAGGGAAGGGGCTGGAGTGGGTCTCAGCTATT------AGTGGTAGTGGTGGTAGCACATACTACGCAGACTCCGTGAAGGGCCGGTTCACCATCTCCAGAGACAATTCCAAGAACACGCTGTATCTGCAAATGAACAGCCTGAGAGCCGAGGACACGGCCGTATATTACTGTGCGAAAGATACTAATGGTGTATGCTATACCTACTGGTACTTCGATCTCTGGGGCCGTGGCACCCTGGTCACTGTCTCCTCA
115	S115|IGHV3-73*02|IGHD6-25*01|IGHJ5*02	V3-73*02,J5*02 inter-subtype recombinant	J5*02,V3-73*02 recombinant	0.9844457020921813	1	0	0	315(312-318)	GAGGTGCAGCTGGTGGAGTCCGGGGGAGGCTTGGTCCAGCCTGGGGGGTCCCTGAAACTCTCCTGTGCAGCCTCTGGGTTCACCTTCAGTGGCTCTGCTATGCACTGGGTCCGCCAGGCTTCCGGGAAAGGGCTGGAGTGGGTTGGCCGTATTAGAAGCAAAGCTAACAGTTACGCGACAGCATATGCTGCGTCGGTGAAAGGCAGGTTCACCATCTCCAGAGATGATTCAAAGAACACGGCGTATCTGCAAATGAACAGCCTGAAAACCGAGGACACGGCCGTGTATTACTGTACTAGATCGATAGCAGCGGCTACGGGTTCGACCCCTGGGGCCAGGGAACCCTGGTCACCGTCTCCTCA	GAGGTGCAGCTGGTGGAGTCCGGGGGAGGCTTGGTCCAGCCTGGGGGGTCCCTGAAACTCTCCTGTGCAGCC	EVQLVESGGGLVQPGGSLKLSCAA	TCTGGGTTCACCTTCAGTGGCTCTGCT	SGFTFSGSA	ATGCACTGGGTCCGCCAGGCTTCCGGGAAAGGGCTGGAGTGGGTTGGCCGT	MHWVRQASGKGLEWVGR	ATTAGAAGCAAAGCTAACAGTTACGCGACA	IRSKANSYAT	GCATATGCTGCGTCGGTGAAAGGCAGGTTCACCATCTCCAGAGATGATTCAAAGAACACGGCGTATCTGCAAATGAACAGCCTGAAAACCGAGGACACGGCCGTGTATTACTGT	AYAASVKGRFTISRDDSKNTAYLQMNSLKTEDTAVYYC	ACTAGAAAGAGTTCG	TRKSS	TGTACTAGAAAGAGTTCGNATAGCAGCGGCTACGGGTTCGACCCCTGG	CTRKSS?SSGYGFDPW	D6_25	tcGNATAGCAGCGGCTAC	??SSGY	37.405572	D6_6	TgtACTAga	?T?	26.811144	NATAGCAGCGGCTACGGGTTCGACCCCTGGGGCCAGGGAACCCTGGTCACCGTCTCCTCA	?SSGYGFDPWGQGTLVTVSS	GAGGTGCAGCTGGTGGAGTCCGGGGGAGGCTTGGTCCAGCCTGGGGGGTCCCTGAAACTCTCCTGTGCAGCCTCTGGGTTCACCTTCAGTGGCTCT------------GCTATGCACTGGGTCCGCCAGGCTTCCGGGAAAGGGCTGGAGTGGGTTGGCCGTATTAGAAGCAAAGCTAACAGTTACGCGACAGCATATGCTGCGTCGGTGAAAGGCAGGTTCACCATCTCCAGAGATGATTCAAAGAACACGGCGTATCTGCAAATGAACAGCCTGAAAACCGAGGACACGGCCGTGTATTACTGTACTAGAAAGAGTTCGNATAGCAGCGGCTACGGGTTCGACCCCTGGGGCCAGGGAACCCTGGTCACCGTCTCCTCA
114	S114|IGHV3-23*04|IGHD1-26*01|IGHJ4*01	V3-23,J? inter-subtype recombinant	J?,V3-23 recombinant	0.2112618597093283	1	0	0	312(310-314)	GAGGTGCAGCTGGTGGAGTCTGGGGGAGGCTTGGTACAGCCTGGGGGGTCCCTGAGACTCTCCTGTGCAGCCTCTGGATTCACCTTTAGCAGCTATGCCATGAGCTGGGTCCGCCAGGCTCCAGGGAAGGGGCTGGAGTGGGTCTCAGCTATTAGTGGTAGTGGTGGTAGCACATACTACGCAGACTCCGTGAAGGGCCGGTTCACCATCTCCAGAGACAATTCCAAGAACACGCTGTATCTGCAAATGAACAGCCTGAGAGCCGAGGACACGGCCGTATATTACTGTGCGAAAGATTGTTGGGTGCGGCACGGAGCTACTTTTGGGGCCAAGGAACCCTGGTCACCGTCTCCTCA	GAGGTGCAGCTGGTGGAGTCTGGGGGAGGCTTGGTACAGCCTGGGGGGTCCCTGAGACTCTCCTGTGCAGCC	EVQLVESGGGLVQPGGSLRLSCAA	TCTGGATTCACCTTTAGCAGCTATGCC	SGFTFSSYA	ATGAGCTGGGTCCGCCAGGCTCCAGGGAAGGGGCTGGAGTGGGTCTCAGCT	MSWVRQAPGKGLEWVSA	ATTAGTGGTAGTGGTGGTAGCACA	ISGSGGST	TACTACGCAGACTCCGTGAAGGGCCGGTTCACCATCTCCAGAGACAATTCCAAGAACACGCTGTATCTGCAAATGAACAGCCTGAGAGCCGAGGACACGGCCGTATATTACTGT	YYADSVKGRFTISRDNSKNTLYLQMNSLRAEDTAVYYC	GCGAAAGAT	AKD	TGTGCGAAAGATTGTTGGGTGCGGCACGGAGCTNACTTTGACTACTGG	CAKDCWVRHGA?FDYW	D2_21	-T-GTGCGAAAGATTGT	?VRKI?	31.405572	D2_21	gAtTGTTgg	?C?	31.811144	TGTTGGGTGCGGCACGGAGCTNACTTTGACTACTGGGGCCAAGGAACCCTGGTCACCGTCTCCTCA	CWVRHGA?FDYWGQGTLVTVSS	GAGGTGCAGCTGGTGGAGTCTGGGGGAGGCTTGGTACAGCCTGGGGGGTCCCTGAGACTCTCCTGTGCAGCCTCTGGATTCACCTTTAGCAGC------------TATGCCATGAGCTGGGTCCGCCAGGCTCCAGGGAAGGGGCTGGAGTGGGTCTCAGCTATT------AGTGGTAGTGGTGGTAGCACATACTACGCAGACTCCGTGAAGGGCCGGTTCACCATCTCCAGAGACAATTCCAAGAACACGCTGTATCTGCAAATGAACAGCCTGAGAGCCGAGGACACGGCCGTATATTACTGTGCGAAAGATTGTTGGGTGCGGCACGGAGCTNACTTTGACTACTGGGGCCAAGGAACCCTGGTCACCGTCTCCTCA
117	S117|IGHV3-7*03|IGHD4-4*01|IGHJ2*01	V3-7*03,J2*01 inter-subtype recombinant	J2*01,V3-7*03 recombinant	0.9986185594862419	1	0	0	298(293-303)	GAGGTGCAGCTGGTGGAGTCTGGGGGAGGCTTGGTCCAGCCTGGGGGGTCCCTGAGACTCTCCTGTGCAGCCTCTGGATTCACCTTTAGTAGCTATTGGATGAGCTGGGTCCGCCAGGCTCCAGGGAAGGGGCTGGAGTGGGTGGCCAACATAAAGCAAGATGGAAGTGAGAAATACTATGTGGACTCTGTGAAGGGCCGATTCACCATCTCCAGAGACAACGCCAAGAACTCACTGTATCTGCAAATGAACAGCCTGAGAGCCGAGGACACGGCCGTGTATTACTGTGCGAGAGAAACTGGTACTTCGATCTCTGGGGCCGTGGCACCCTGGTCACTGTCTCCTCA	GAGGTGCAGCTGGTGGAGTCTGGGGGAGGCTTGGTCCAGCCTGGGGGGTCCCTGAGACTCTCCTGTGCAGCC	EVQLVESGGGLVQPGGSLRLSCAA	TCTGGATTCACCTTTAGTAGCTATTGG	SGFTFSSYW	ATGAGCTGGGTCCGCCAGGCTCCAGGGAAGGGGCTGGAGTGGGTGGCCAAC	MSWVRQAPGKGLEWVAN	ATAAAGCAAGATGGAAGTGAGAAA	IKQDGSEK	TACTATGTGGACTCTGTGAAGGGCCGATTCACCATCTCCAGAGACAACGCCAAGAACTCACTGTATCTGCAAATGAACAGCCTGAGAGCCGAGGACACGGCCGTGTATTACTGT	YYVDSVKGRFTISRDNAKNSLYLQMNSLRAEDTAVYYC	GCGAGAGAA	ARE	TGTGCGAGAGAAAACGCTAATGGGGGGNACTGGTACTTCGATCTCTGG	CARENANGG?WYFDLW	D3_3	TGTGCGAGAGAAAACGCTAATGGGGGGNACtgGTACTTCGATCTCTGG	CARENANGG??YFDLW	41.405572	D2_2	GGG--GGGNACTGGTACTTC	G??TGT?	28.405572	AACGCTAATGGGGGGNACTGGTACTTCGATCTCTGGGGCCGTGGCACCCTGGTCACTGTCTCCTCA	NANGG?WYFDLWGRGTLVTVSS	GAGGTGCAGCTGGTGGAGTCTGGGGGAGGCTTGGTCCAGCCTGGGGGGTCCCTGAGACTCTCCTGTGCAGCCTCTGGATTCACCTTTAGTAGC------------TATTGGATGAGCTGGGTCCGCCAGGCTCCAGGGAAGGGGCTGGAGTGGGTGGCCAACATA------AAGCAAGATGGAAGTGAGAAATACTATGTGGACTCTGTGAAGGGCCGATTCACCATCTCCAGAGACAACGCCAAGAACTCACTGTATCTGCAAATGAACAGCCTGAGAGCCGAGGACACGGCCGTGTATTACTGTGCGAGAGAAAACGCTAATGGGGGGNACTGGTACTTC---------GATCTCTGGGGCCGTGGCACCCTGGTCACTGTCTCCTCA
118	S118|IGHV4-38-2*01|IGHD1-20*01|IGHJ6*04	V4-38-2*01,J6*03 inter-subtype recombinant	J6*03,V4-38-2*01 recombinant	0.3348539067749813	1	0	0	305(302-308)	CAGGTGCAGCTGCAGGAGTCGGGCCCAGGACTGGTGAAGCCTTCGGAGACCCTGTCCCTCACCTGCGCTGTCTCTGGTTACTCCATCAGCAGTGGTTACTACTGGGGCTGGATCCGGCAGCCCCCAGGGAAGGGGCTGGAGTGGATTGGGAGTATCTATCATAGTGGGAGCACCTACTACAACCCGTCCCTCAAGAGTCGAGTCACCATATCAGTAGACACGTCCAAGAACCAGTTCTCCCTGAAGCTGAGCTCTGTGACCGCCGCAGACACGGCCGTGTATTACTGTGCGAGGGGGTATAAATACTACTACGGTATGGACGTCTGGGGCAAAGGGACCACGGTCACCGTCTCCTCA	CAGGTGCAGCTGCAGGAGTCGGGCCCAGGACTGGTGAAGCCTTCGGAGACCCTGTCCCTCACCTGCGCTGTC	QVQLQESGPGLVKPSETLSLTCAV	TCTGGTTACTCCATCAGCAGTGGTTACTAC	SGYSISSGYY	TGGGGCTGGATCCGGCAGCCCCCAGGGAAGGGGCTGGAGTGGATTGGGAGT	WGWIRQPPGKGLEWIGS	ATCTATCATAGTGGGAGCACC	IYHSGST	TACTACAACCCGTCCCTCAAGAGTCGAGTCACCATATCAGTAGACACGTCCAAGAACCAGTTCTCCCTGAAGCTGAGCTCTGTGACCGCCGCAGACACGGCCGTGTATTACTGT	YYNPSLKSRVTISVDTSKNQFSLKLSSVTAADTAVYYC	GCGAGGGGGCTAGCGGAAGGG	ARGLAEG	TGTGCGAGGGGGCTAGCGGAAGGGTATAAATACTACTACGGTATGGACGTCTGG	CARGLAEGYKYYYGMDVW	D3_10	TGTGCGAGGGGGCTAGCGGAAGGGTATaaATACTACTACGGT	CARGLAEGY?YYYG	38.405572	D2_2	aaATACTACTAC	?YYY	34.405572	TATAAATACTACTACGGTATGGACGTCTGGGGCAAAGGGACCACGGTCACCGTCTCCTCA	YKYYYGMDVWGKGTTVTVSS	CAGGTGCAGCTGCAGGAGTCGGGCCCAGGACTGGTGAAGCCTTCGGAGACCCTGTCCCTCACCTGCGCTGTCTCTGGTTACTCCATCAGCAGT---------GGTTACTACTGGGGCTGGATCCGGCAGCCCCCAGGGAAGGGGCTGGAGTGGATTGGGAGTATCTAT---------CATAGTGGGAGCACCTACTACAACCCGTCCCTCAAGAGTCGAGTCACCATATCAGTAGACACGTCCAAGAACCAGTTCTCCCTGAAGCTGAGCTCTGTGACCGCCGCAGACACGGCCGTGTATTACTGTGCGAGGGGGCTAGCGGAAGGGTATAAATACTACTACGGTATGGACGTCTGGGGCAAAGGGACCACGGTCACCGTCTCCTCA
116	S116|IGHV3-64*05|IGHD2-15*01|IGHJ6*01	V3-64,J6*01 inter-subtype recombinant	J6*01,V3-64 recombinant	0.9892497285281761	1	0	0	291(281-301)	GAGGTGCAGCTGGTGGAGTCTGGGGGAGGCTTGGTCCAGCCTGGGGGGTCCCTGAGACTCTCCTGTTCAGCCTCTGGATTCACCTTCAGTAGCTATGCTATGCACTGGGTCCGCCAGGCTCCAGGGAAGGGACTGGAATATGTTTCAGCTATTAGTAGTAATGGGGGTAGCACATACTACGCAGACTCAGTGAAGGGCAGATTCACCATCTCCAGAGACAATTCCAAGAACACGCTGTATGTTCAAATGAGCAGTCTGAGAGCTGAGGACACGGCTGTGTATTACTGTGTGAAAATTACTACTACTACTACGGTATGGACGTCTGGGGGCAAGGGACCACGGTCACCGTCTCCTCA	GAGGTGCAGCTGGTGGAGTCTGGGGGAGGCTTGGTCCAGCCTGGGGGGTCCCTGAGACTCTCCTGTTCAGCC	EVQLVESGGGLVQPGGSLRLSCSA	TCTGGATTCACCTTCAGTAGCTATGCT	SGFTFSSYA	ATGCACTGGGTCCGCCAGGCTCCAGGGAAGGGACTGGAATATGTTTCAGCT	MHWVRQAPGKGLEYVSA	ATTAGTAGTAATGGGGGTAGCACA	ISSNGGST	TACTACGCAGACTCAGTGAAGGGCAGATTCACCATCTCCAGAGACAATTCCAAGAACACGCTGTATGTTCAAATGAGCAGTCTGAGAGCTGAGGACACGGCTGTGTATTACTGT	YYADSVKGRFTISRDNSKNTLYVQMSSLRAEDTAVYYC	GTGAAAGGAGACACTGAGGATATTGTAGTGGTGGTAGCCNAT	VKGDTEDIVVVVA?	TGTGTGAAAGGAGACACTGAGGATATTGTAGTGGTGGTAGCCNATTACTACTACTACTACGGTATGGACGTCTGG	CVKGDTEDIVVVVA?YYYYYGMDVW	D2_15	GagGATATTGTAGTGGTGGTAGCC	?DIVVVVA	51.405572	D2_2	taCTACTACTACTAC	?YYYY	37.405572	TACTACTACTACTACGGTATGGACGTCTGGGGGCAAGGGACCACGGTCACCGTCTCCTCA	YYYYYGMDVWGQGTTVTVSS	GAGGTGCAGCTGGTGGAGTCTGGGGGAGGCTTGGTCCAGCCTGGGGGGTCCCTGAGACTCTCCTGTTCAGCCTCTGGATTCACCTTCAGTAGC------------TATGCTATGCACTGGGTCCGCCAGGCTCCAGGGAAGGGACTGGAATATGTTTCAGCTATT------AGTAGTAATGGGGGTAGCACATACTACGCAGACTCAGTGAAGGGCAGATTCACCATCTCCAGAGACAATTCCAAGAACACGCTGTATGTTCAAATGAGCAGTCTGAGAGCTGAGGACACGGCTGTGTATTACTGTGTGAAAGGAGACACTGAGGATATTGTAGTGGTGGTAGCCNATTACTACTACTACTACGGTATGGACGTCTGGGGGCAAGGGACCACGGTCACC…
119	S119|IGHV1-18*02|IGHD4-17*01|IGHJ4*02	V1,J4*02 inter-subtype recombinant	J4*02,V1 recombinant	0.9145722537496359	1	0	0	294(292-296)	CAGGTTCAGCTGGTGCAGTCTGGAGCTGAGGTGAAGAAGCCTGGGGCCTCAGTGAAGGTCTCCTGCAAGGCTTCTGGTTACACCTTTACCAGCTATGGTATCAGCTGGGTGCGACAGGCCCCTGGACAAGGGCTTGAGTGGATGGGATGGATCAGCGCTTACAATGGTAACACAAACTATGCACAGAAGCTCCAGGGCAGAGTCACCATGACCACAGACACATCCACGAGCACAGCCTACATGGAGCTGAGGAGCCTAAGATCTGACGACACGGCCGACTACGGTGTAGGGGACTACTTTGACTACTGGGGCCAGGGAACCCTGGTCACCGTCTCCTCA	CAGGTTCAGCTGGTGCAGTCTGGAGCTGAGGTGAAGAAGCCTGGGGCCTCAGTGAAGGTCTCCTGCAAGGCT	QVQLVQSGAEVKKPGASVKVSCKA	TCTGGTTACACCTTTACCAGCTATGGT	SGYTFTSYG	ATCAGCTGGGTGCGACAGGCCCCTGGACAAGGGCTTGAGTGGATGGGATGG	ISWVRQAPGQGLEWMGW	ATCAGCGCTTACAATGGTAACACA	ISAYNGNT	AACTATGCACAGAAGCTCCAGGGCAGAGTCACCATGACCACAGACACATCCACGAGCACAGCCTACATGGAGCTGAGGAGCCTAAGATCTGACGACACGGCC	NYAQKLQGRVTMTTDTSTSTAYMELRSLRSDDTA	GAC	D			0	0	0	0	0	0	0	0	TACGGTGTAGGGGACTACTTTGACTACTGGGGCCAGGGAACCCTGGTCACCGTCTCCTCA	YGVGDYFDYWGQGTLVTVSS	CAGGTTCAGCTGGTGCAGTCTGGAGCTGAGGTGAAGAAGCCTGGGGCCTCAGTGAAGGTCTCCTGCAAGGCTTCTGGTTACACCTTTACCAGCTATGGT------------ATCAGCTGGGTGCGACAGGCCCCTGGACAAGGGCTTGAGTGGATGGGATGGATC------AGCGCTTACAATGGTAACACAAACTATGCACAGAAGCTCCAGGGCAGAGTCACCATGACCACAGACACATCCACGAGCACAGCCTACATGGAGCTGAGGAGCCTAAGATCTGACGACACGGCC------------------GACTACGGTGTAGGGGACTACTTTGACTACTGGGGCCAGGGAACCCTGGTCACCGTCTCCTCA
120	S120|IGHV3-43D*01|IGHD4-17*01|IGHJ2*01	V3-43D*01,J? inter-subtype recombinant	J?,V3-43D*01 recombinant	0.9689774742177606	1	0	0	313(309-317)	GAAGTGCAGCTGGTGGAGTCTGGGGGAGTCGTGGTACAGCCTGGGGGGTCCCTGAGACTCTCCTGTGCAGCCTCTGGATTCACCTTTGATGATTATGCCATGCACTGGGTCCGTCAAGCTCCGGGGAAGGGTCTGGAGTGGGTCTCTCTTATTAGTTGGGATGGTGGTAGCACCTACTATGCAGACTCTGTGAAGGGTCGATTCACCATCTCCAGAGACAACAGCAAAAACTCCCTGTATCTGCAAATGAACAGTCTGAGAGCTGAGGACACCGCCTTGTATTACTGTGCAAAAGATCCGCGTGGGTACTTCGATCTCTGGGGCCGTGGCACCCTGGTCACTGTCTCCTCA	GAAGTGCAGCTGGTGGAGTCTGGGGGAGTCGTGGTACAGCCTGGGGGGTCCCTGAGACTCTCCTGTGCAGCC	EVQLVESGGVVVQPGGSLRLSCAA	TCTGGATTCACCTTTGATGATTATGCC	SGFTFDDYA	ATGCACTGGGTCCGTCAAGCTCCGGGGAAGGGTCTGGAGTGGGTCTCTCTT	MHWVRQAPGKGLEWVSL	ATTAGTTGGGATGGTGGTAGCACC	ISWDGGST	TACTATGCAGACTCTGTGAAGGGTCGATTCACCATCTCCAGAGACAACAGCAAAAACTCCCTGTATCTGCAAATGAACAGTCTGAGAGCTGAGGACACCGCCTTGTATTACTGT	YYADSVKGRFTISRDNSKNSLYLQMNSLRAEDTALYYC	GCAAAAGAT	AKD	TGTGCAAAAGATCCGCGTGGGTACTTCGATCTCTGG	CAKDPRGYFDLW	D3_3	TGTGCAAAAGATCCGCGTggGTACTTCGATCTCTGG	CAKDPR?YFDLW	35.405572	D5_12	gaTCCGCgt	?P?	26.811144	CCGCGTGGGTACTTCGATCTCTGGGGCCGTGGCACCCTGGTCACTGTCTCCTCA	PRGYFDLWGRGTLVTVSS	GAAGTGCAGCTGGTGGAGTCTGGGGGAGTCGTGGTACAGCCTGGGGGGTCCCTGAGACTCTCCTGTGCAGCCTCTGGATTCACCTTTGATGAT------------TATGCCATGCACTGGGTCCGTCAAGCTCCGGGGAAGGGTCTGGAGTGGGTCTCTCTTATTAGTTGGGATGGT------GGTAGCACCTACTATGCAGACTCTGTGAAGGGTCGATTCACCATCTCCAGAGACAACAGCAAAAACTCCCTGTATCTGCAAATGAACAGTCTGAGAGCTGAGGACACCGCCTTGTATTACTGTGCAAAAGATCCGCGTGGGTACTTC------GATCTCTGGGGCCGTGGCACCCTGGTCACTGTCTCCTCA
121	S121|IGHV3-23D*01|IGHD2-15*01|IGHJ3*01	V3-23,J3 inter-subtype recombinant	J3,V3-23 recombinant	0.1409132683261154	1	0	0	310(309-311)	GAGGTGCAGCTGTTGGAGTCTGGGGGAGGCTTGGTACAGCCTGGGGGGTCCCTGAGACTCTCCTGTGCAGCCTCTGGATTCACCTTTAGCAGCTATGCCATGAGCTGGGTCCGCCAGGCTCCAGGGAAGGGGCTGGAGTGGGTCTCAGCTATTAGTGGTAGTGGTGGTAGCACATACTACGCAGACTCCGTGAAGGGCCGGTTCACCATCTCCAGAGACAATTCCAAGAACACGCTGTATCTGCAAATGAACAGCCTGAGAGCCGAGGACACGGCCGTATATTACTGTGCGAAAGAATACTCAGGATATAGCAGTTTTGATGTCTGGGGCCAAGGGACAATGGTCACCGTCTCTTCA	GAGGTGCAGCTGTTGGAGTCTGGGGGAGGCTTGGTACAGCCTGGGGGGTCCCTGAGACTCTCCTGTGCAGCC	EVQLLESGGGLVQPGGSLRLSCAA	TCTGGATTCACCTTTAGCAGCTATGCC	SGFTFSSYA	ATGAGCTGGGTCCGCCAGGCTCCAGGGAAGGGGCTGGAGTGGGTCTCAGCT	MSWVRQAPGKGLEWVSA	ATTAGTGGTAGTGGTGGTAGCACA	ISGSGGST	TACTACGCAGACTCCGTGAAGGGCCGGTTCACCATCTCCAGAGACAATTCCAAGAACACGCTGTATCTGCAAATGAACAGCCTGAGAGCCGAGGACACGGCCGTATATTACTGT	YYADSVKGRFTISRDNSKNTLYLQMNSLRAEDTAVYYC	GCGAAAGAA	AKE	TGTGCGAAAGAATACTCAGGATATTGTAGTGGTGGTAGCAGTTTTGATGTCTGG	CAKEYSGYCSGGSSFDVW	D2_15	TGTGCGAAAGAATACtcAGGATATTGTAGTGGTGGTAGC	CAKEY?GYCSGGS	59.405572	D1_14	TacTCAGGATAT	?SGY	30.405572	TACTCAGGATATTGTAGTGGTGGTAGCAGTTTTGATGTCTGGGGCCAAGGGACAATGGTCACCGTCTCTTCA	YSGYCSGGSSFDVWGQGTMVTVSS	GAGGTGCAGCTGTTGGAGTCTGGGGGAGGCTTGGTACAGCCTGGGGGGTCCCTGAGACTCTCCTGTGCAGCCTCTGGATTCACCTTTAGCAGC------------TATGCCATGAGCTGGGTCCGCCAGGCTCCAGGGAAGGGGCTGGAGTGGGTCTCAGCTATT------AGTGGTAGTGGTGGTAGCACATACTACGCAGACTCCGTGAAGGGCCGGTTCACCATCTCCAGAGACAATTCCAAGAACACGCTGTATCTGCAAATGAACAGCCTGAGAGCCGAGGACACGGCCGTATATTACTGTGCGAAAGAATACTCAGGATATTGTAGTGGTGGTAGCAGTTTTGATGTCTGGGGCCAAGGGACAATGGTCACCGTCTCTTCA
124	S124|IGHV1-69-2*01|IGHD6-25*01|IGHJ3*02	V1-69-2*01,J3*02 inter-subtype recombinant	J3*02,V1-69-2*01 recombinant	0.9224636403934574	1	0	0	313(310-316)	GAGGTCCAGCTGGTACAGTCTGGGGCTGAGGTGAAGAAGCCTGGGGCTACAGTGAAAATCTCCTGCAAGGTTTCTGGATACACCTTCACCGACTACTACATGCACTGGGTGCAACAGGCCCCTGGAAAAGGGCTTGAGTGGATGGGACTTGTTGATCCTGAAGATGGTGAAACAATATACGCAGAGAAGTTCCAGGGCAGAGTCACCATAACCGCGGACACGTCTACAGACACAGCCTACATGGAGCTGAGCAGCCTGAGATCTGAGGACACGGCCGTGTATTACTGTGCAACAGGGTATAGCAGCGGCTTGCTTTTGATATCTGGGGCCAAGGGACAATGGTCACCGTCTCTTCA	GAGGTCCAGCTGGTACAGTCTGGGGCTGAGGTGAAGAAGCCTGGGGCTACAGTGAAAATCTCCTGCAAGGTT	EVQLVQSGAEVKKPGATVKISCKV	TCTGGATACACCTTCACCGACTACTAC	SGYTFTDYY	ATGCACTGGGTGCAACAGGCCCCTGGAAAAGGGCTTGAGTGGATGGGACTT	MHWVQQAPGKGLEWMGL	GTTGATCCTGAAGATGGTGAAACA	VDPEDGET	ATATACGCAGAGAAGTTCCAGGGCAGAGTCACCATAACCGCGGACACGTCTACAGACACAGCCTACATGGAGCTGAGCAGCCTGAGATCTGAGGACACGGCCGTGTATTACTGT	IYAEKFQGRVTITADTSTDTAYMELSSLRSEDTAVYYC	GCAACAGGG	ATG	TGTGCAACAGGGTATAGCAGCGGCTNTGAAGATGCTTTTGATATCTGG	CATGYSSG?EDAFDIW	D6_25	GggTATAGCAGCGGC	?YSSG	36.405572	D1_14	TgtGCAACAGGGTATAGC-	?ATGYS?	31.34262	TATAGCAGCGGCTNTGAAGATGCTTTTGATATCTGGGGCCAAGGGACAATGGTCACCGTCTCTTCA	YSSG?EDAFDIWGQGTMVTVSS	GAGGTCCAGCTGGTACAGTCTGGGGCTGAGGTGAAGAAGCCTGGGGCTACAGTGAAAATCTCCTGCAAGGTTTCTGGATACACCTTCACCGAC------------TACTACATGCACTGGGTGCAACAGGCCCCTGGAAAAGGGCTTGAGTGGATGGGACTTGTT------GATCCTGAAGATGGTGAAACAATATACGCAGAGAAGTTCCAGGGCAGAGTCACCATAACCGCGGACACGTCTACAGACACAGCCTACATGGAGCTGAGCAGCCTGAGATCTGAGGACACGGCCGTGTATTACTGTGCAACAGGGTATAGCAGCGGCTNTGAAGATGCTTTTGATATCTGGGGCCAAGGGACAATGGTCACCGTCTCTTCA
122	S122|IGHV5-10-1*01|IGHD2-8*01|IGHJ2*01	V5-10-1,J2*01 inter-subtype recombinant	J2*01,V5-10-1 recombinant	0.3721818885475998	1	0	0	298(285-311)	GAAGTGCAGCTGGTGCAGTCTGGAGCAGAGGTGAAAAAGCCCGGGGAGTCTCTGAGGATCTCCTGTAAGGGTTCTGGATACAGCTTTACCAGCTACTGGATCAGCTGGGTGCGCCAGATGCCCGGGAAAGGCCTGGAGTGGATGGGGAGGATTGATCCTAGTGACTCTTATACCAACTACAGCCCGTCCTTCCAAGGCCACGTCACCATCTCAGCTGACAAGTCCATCAGCACTGCCTACCTGCAGTGGAGCAGCCTGAAGGCCTCGGACACCGCCATGTATTACTGTGCGAGAGAGTACTGGTACTTCGATCTCTGGGGCCGTGGCACCCTGGTCACTGTCTCCTCA	GAAGTGCAGCTGGTGCAGTCTGGAGCAGAGGTGAAAAAGCCCGGGGAGTCTCTGAGGATCTCCTGTAAGGGT	EVQLVQSGAEVKKPGESLRISCKG	TCTGGATACAGCTTTACCAGCTACTGG	SGYSFTSYW	ATCAGCTGGGTGCGCCAGATGCCCGGGAAAGGCCTGGAGTGGATGGGGAGG	ISWVRQMPGKGLEWMGR	ATTGATCCTAGTGACTCTTATACC	IDPSDSYT	AACTACAGCCCGTCCTTCCAAGGCCACGTCACCATCTCAGCTGACAAGTCCATCAGCACTGCCTACCTGCAGTGGAGCAGCCTGAAGGCCTCGGACACCGCCATGTATTACTGT	NYSPSFQGHVTISADKSISTAYLQWSSLKASDTAMYYC	GCGAGAGAG	ARE	TGTGCGAGAGAGGATATTGTACTAATGGTGTATGCTATACCCTACTGGTACTTCGATCTCTGG	CAREDIVLMVYAIPYWYFDLW	D2_8	GagGATATTGTACTAATGGTGTATGCTATACCc	?DIVLMVYAI?	80.34262000000001	D2_2	taCTGGTACTTC	?WYF	32.405572	GATATTGTACTAATGGTGTATGCTATACCCTACTGGTACTTCGATCTCTGGGGCCGTGGCACCCTGGTCACTGTCTCCTCA	DIVLMVYAIPYWYFDLWGRGTLVTVSS	GAAGTGCAGCTGGTGCAGTCTGGAGCAGAGGTGAAAAAGCCCGGGGAGTCTCTGAGGATCTCCTGTAAGGGTTCTGGATACAGCTTTACCAGC------------TACTGGATCAGCTGGGTGCGCCAGATGCCCGGGAAAGGCCTGGAGTGGATGGGGAGGATT------GATCCTAGTGACTCTTATACCAACTACAGCCCGTCCTTCCAAGGCCACGTCACCATCTCAGCTGACAAGTCCATCAGCACTGCCTACCTGCAGTGGAGCAGCCTGAAGGCCTCGGACACCGCCATGTATTACTGTGCGAGAGAGGATATTGTACTAATGGTGTATGCTATACCCTACTGGTACTTC---------GATCTCTGGGGCCGTGGCACCCTGGTCACTGTC…
123	S123|IGHV3-74*01|IGHD3-3*02|IGHJ2*01	V3-74,J2*01 inter-subtype recombinant	J2*01,V3-74 recombinant	0.4198003024766965	1	0	0	298(295-301)	GAGGTGCAGCTGGTGGAGTCCGGGGGAGGCTTAGTTCAGCCTGGGGGGTCCCTGAGACTCTCCTGTGCAGCCTCTGGATTCACCTTCAGTAGCTACTGGATGCACTGGGTCCGCCAAGCTCCAGGGAAGGGGCTGGTGTGGGTCTCACGTATTAATAGTGATGGGAGTAGCACAAGCTACGCGGACTCCGTGAAGGGCCGATTCACCATCTCCAGAGACAACGCCAAGAACACGCTGTATCTGCAAATGAACAGTCTGAGAGCCGAGGACACGGCTGTGTATTACTGTGCAAGAGACTACTGGTACTTCGATCTCTGGGGCCGTGGCACCCTGGTCACTGTCTCCTCA	GAGGTGCAGCTGGTGGAGTCCGGGGGAGGCTTAGTTCAGCCTGGGGGGTCCCTGAGACTCTCCTGTGCAGCC	EVQLVESGGGLVQPGGSLRLSCAA	TCTGGATTCACCTTCAGTAGCTACTGG	SGFTFSSYW	ATGCACTGGGTCCGCCAAGCTCCAGGGAAGGGGCTGGTGTGGGTCTCACGT	MHWVRQAPGKGLVWVSR	ATTAATAGTGATGGGAGTAGCACA	INSDGSST	AGCTACGCGGACTCCGTGAAGGGCCGATTCACCATCTCCAGAGACAACGCCAAGAACACGCTGTATCTGCAAATGAACAGTCTGAGAGCCGAGGACACGGCTGTGTATTACTGT	SYADSVKGRFTISRDNAKNTLYLQMNSLRAEDTAVYYC	GCAAGAGAC	ARD	TGTGCAAGAGACTTTTTGGAGTGGTTATTATGCTACTGGTACTTCGATCTCTGG	CARDFLEWLLCYWYFDLW	D3_3	gAcTTTTTGGAGTGGTTATTA	?FLEWLL	54.405572	D2_2	taCTGGTACTTC	?WYF	32.405572	TTTTTGGAGTGGTTATTATGCTACTGGTACTTCGATCTCTGGGGCCGTGGCACCCTGGTCACTGTCTCCTCA	FLEWLLCYWYFDLWGRGTLVTVSS	GAGGTGCAGCTGGTGGAGTCCGGGGGAGGCTTAGTTCAGCCTGGGGGGTCCCTGAGACTCTCCTGTGCAGCCTCTGGATTCACCTTCAGTAGC------------TACTGGATGCACTGGGTCCGCCAAGCTCCAGGGAAGGGGCTGGTGTGGGTCTCACGTATT------AATAGTGATGGGAGTAGCACAAGCTACGCGGACTCCGTGAAGGGCCGATTCACCATCTCCAGAGACAACGCCAAGAACACGCTGTATCTGCAAATGAACAGTCTGAGAGCCGAGGACACGGCTGTGTATTACTGTGCAAGAGACTTTTTGGAGTGGTTATTATGCTACTGGTACTTC---------GATCTCTGGGGCCGTGGCACCCTGGTCACTGTCTCCTCA
126	S126|IGHV3-72*01|IGHD1-1*01|IGHJ3*02	V3-72*01,J3*02 inter-subtype recombinant	J3*02,V3-72*01 recombinant	0.7293537072229035	1	0	0	311(310-312)	GAGGTGCAGCTGGTGGAGTCTGGGGGAGGCTTGGTCCAGCCTGGAGGGTCCCTGAGACTCTCCTGTGCAGCCTCTGGATTCACCTTCAGTGACCACTACATGGACTGGGTCCGCCAGGCTCCAGGGAAGGGGCTGGAGTGGGTTGGCCGTACTAGAAACAAAGCTAACAGTTACACCACAGAATACGCCGCGTCTGTGAAAGGCAGATTCACCATCTCAAGAGATGATTCAAAGAACTCACTGTATCTGCAAATGAACAGCCTGAAAACCGAGGACACGGCCGTGTATTACTGTGCTAGAGAGTACAAGATCTGGGGCCAAGGGACAATGGTCACCGTCTCTTCA	GAGGTGCAGCTGGTGGAGTCTGGGGGAGGCTTGGTCCAGCCTGGAGGGTCCCTGAGACTCTCCTGTGCAGCC	EVQLVESGGGLVQPGGSLRLSCAA	TCTGGATTCACCTTCAGTGACCACTAC	SGFTFSDHY	ATGGACTGGGTCCGCCAGGCTCCAGGGAAGGGGCTGGAGTGGGTTGGCCGT	MDWVRQAPGKGLEWVGR	ACTAGAAACAAAGCTAACAGTTACACCACA	TRNKANSYTT	GAATACGCCGCGTCTGTGAAAGGCAGATTCACCATCTCAAGAGATGATTCAAAGAACTCACTGTATCTGCAAATGAACAGCCTGAAAACCGAGGACACGGCCGTGTATTACTGT	EYAASVKGRFTISRDDSKNSLYLQMNSLKTEDTAVYYC	GCTAGAGAG	ARE	TGTGCTAGAGAGTACAAGATCTGG	CAREYKIW	D7_7	tGtGCTAga	?A?	25.811144	D2_8	GagTACAAGATC--	?YKI?	23.811144	TACAAGATCTGGGGCCAAGGGACAATGGTCACCGTCTCTTCA	YKIWGQGTMVTVSS	GAGGTGCAGCTGGTGGAGTCTGGGGGAGGCTTGGTCCAGCCTGGAGGGTCCCTGAGACTCTCCTGTGCAGCCTCTGGATTCACCTTCAGTGACCAC------------TACATGGACTGGGTCCGCCAGGCTCCAGGGAAGGGGCTGGAGTGGGTTGGCCGTACTAGAAACAAAGCTAACAGTTACACCACAGAATACGCCGCGTCTGTGAAAGGCAGATTCACCATCTCAAGAGATGATTCAAAGAACTCACTGTATCTGCAAATGAACAGCCTGAAAACCGAGGACACGGCCGTGTATTACTGTGCTAGAGAGTAC------------------AAGATCTGGGGCCAAGGGACAATGGTCACCGTCTCTTCA
127	S127|IGHV1-46*02|IGHD1-1*01|IGHJ2*01	V1-46,J2*01 inter-subtype recombinant	J2*01,V1-46 recombinant	0.4285970248948699	1	0	0	313(309-317)	CAGGTGCAGCTGGTGCAGTCTGGGGCTGAGGTGAAGAAGCCTGGGGCCTCAGTGAAGGTTTCCTGCAAGGCATCTGGATACACCTTCAACAGCTACTATATGCACTGGGTGCGACAGGCCCCTGGACAAGGGCTTGAGTGGATGGGAATAATCAACCCTAGTGGTGGTAGCACAAGCTACGCACAGAAGTTCCAGGGCAGAGTCACCATGACCAGGGACACGTCCACGAGCACAGTCTACATGGAGCTGAGCAGCCTGAGATCTGAGGACACGGCCGTGTATTACTGTGCGAGAGAGGAGGGACGCTATTGGCGTTCGATCTCTGGGGCCGTGGCACCCTGGTCACTGTCTCCTCA	CAGGTGCAGCTGGTGCAGTCTGGGGCTGAGGTGAAGAAGCCTGGGGCCTCAGTGAAGGTTTCCTGCAAGGCA	QVQLVQSGAEVKKPGASVKVSCKA	TCTGGATACACCTTCAACAGCTACTAT	SGYTFNSYY	ATGCACTGGGTGCGACAGGCCCCTGGACAAGGGCTTGAGTGGATGGGAATA	MHWVRQAPGQGLEWMGI	ATCAACCCTAGTGGTGGTAGCACA	INPSGGST	AGCTACGCACAGAAGTTCCAGGGCAGAGTCACCATGACCAGGGACACGTCCACGAGCACAGTCTACATGGAGCTGAGCAGCCTGAGATCTGAGGACACGGCCGTGTATTACTGT	SYAQKFQGRVTMTRDTSTSTVYMELSSLRSEDTAVYYC	GCGAGAGAN	AR?	TGTGCGAGAGANGGAGGGACGCTATTGGCGTACTTCGATCTCTGG	CAR?GGTLLAYFDLW	D3_3	TGTGCGAGAGANGGAGGGACGCTATTGgcGTACTTCGATCTCTGG	CAR?GGTLL?YFDLW	35.405572	D2_2	-AG-AGANGGAGGGACGCTATTGGCGTac	???EGRYWR?	26.811144	GGAGGGACGCTATTGGCGTACTTCGATCTCTGGGGCCGTGGCACCCTGGTCACTGTCTCCTCA	GGTLLAYFDLWGRGTLVTVSS	CAGGTGCAGCTGGTGCAGTCTGGGGCTGAGGTGAAGAAGCCTGGGGCCTCAGTGAAGGTTTCCTGCAAGGCATCTGGATACACCTTC------------AACAGCTACTATATGCACTGGGTGCGACAGGCCCCTGGACAAGGGCTTGAGTGGATGGGAATAATC------AACCCTAGTGGTGGTAGCACAAGCTACGCACAGAAGTTCCAGGGCAGAGTCACCATGACCAGGGACACGTCCACGAGCACAGTCTACATGGAGCTGAGCAGCCTGAGATCTGAGGACACGGCCGTGTATTACTGTGCGAGAGANGGAGGGACGCTATTGGCGTACTTCGATCTCTGGGGCCGTGGCACCCTGGTCACTGTCTCCTCA
125	S125|IGHV1-45*01|IGHD3-22*01|IGHJ2*01	V1-45*01,J? inter-subtype recombinant	J?,V1-45*01 recombinant	0.979302512903383	1	0	0	305(299-311)	CAGATGCAGCTGGTGCAGTCTGGGGCTGAGGTGAAGAAGACTGGGTCCTCAGTGAAGGTTTCCTGCAAGGCTTCCGGATACACCTTCACCTACCGCTACCTGCACTGGGTGCGACAGGCCCCCGGACAAGCGCTTGAGTGGATGGGATGGATCACACCTTTCAATGGTAACACCAACTACGCACAGAAATTCCAGGACAGAGTCACCATTACTAGGGACAGGTCTATGAGCACAGCCTACATGGAGCTGAGCAGCCTGAGATCTGAGGACACAGCCATGTATTACTGTGCAAGAGGTCTGATGTACTTCGATCTCTGGGGCCGTGGCACCCTGGTCACTGTCTCCTCA	CAGATGCAGCTGGTGCAGTCTGGGGCTGAGGTGAAGAAGACTGGGTCCTCAGTGAAGGTTTCCTGCAAGGCT	QMQLVQSGAEVKKTGSSVKVSCKA	TCCGGATACACCTTCACCTACCGCTAC	SGYTFTYRY	CTGCACTGGGTGCGACAGGCCCCCGGACAAGCGCTTGAGTGGATGGGATGG	LHWVRQAPGQALEWMGW	ATCACACCTTTCAATGGTAACACC	ITPFNGNT	AACTACGCACAGAAATTCCAGGACAGAGTCACCATTACTAGGGACAGGTCTATGAGCACAGCCTACATGGAGCTGAGCAGCCTGAGATCTGAGGACACAGCCATGTATTACTGT	NYAQKFQDRVTITRDRSMSTAYMELSSLRSEDTAMYYC	GCAAGATGTCGCATGATAGTAGTGGTTGGT	ARCRMIVVVG	TGTGCAAGATGTCGCATGATAGTAGTGGTTGGTCTGATGTACTTCGATCTCTGG	CARCRMIVVVGLMYFDLW	D3_22	TgtCGCATGATAGTAGTGGTT	?RMIVVV	41.405572	D3_10	tgTCGCATGATAGTAGTGGtt	?RMIVV?	30.811144	CTGATGTACTTCGATCTCTGGGGCCGTGGCACCCTGGTCACTGTCTCCTCA	LMYFDLWGRGTLVTVSS	CAGATGCAGCTGGTGCAGTCTGGGGCTGAGGTGAAGAAGACTGGGTCCTCAGTGAAGGTTTCCTGCAAGGCTTCCGGATACACCTTCACCTACCGC------------TACCTGCACTGGGTGCGACAGGCCCCCGGACAAGCGCTTGAGTGGATGGGATGGATC------ACACCTTTCAATGGTAACACCAACTACGCACAGAAATTCCAGGACAGAGTCACCATTACTAGGGACAGGTCTATGAGCACAGCCTACATGGAGCTGAGCAGCCTGAGATCTGAGGACACAGCCATGTATTACTGTGCAAGATGTCGCATGATAGTAGTGGTTGGTCTGATGTACTTC---------GATCTCTGGGGCCGTGGCACCCTGGTCACTGTCTCCTCA
128	S128|IGHV3-13*01|IGHD7-27*01|IGHJ4*02	V3-13,J4*02 inter-subtype recombinant	J4*02,V3-13 recombinant	0.3670272597441744	1	0	0	295(293-297)	GAGGTGCAGCTGGTGGAGTCTGGGGGAGGCTTGGTACAGCCTGGGGGGTCCCTGAGACTCTCCTGTGCAGCCTCTGGATTCACCTTCAGTAGCTACGACATGCACTGGGTCCGCCAAGCTACAGGAAAAGGTCTGGAGTGGGTCTCAGCTATTGGTACTGCTGGTGACACATACTATCCAGGCTCCGTGAAGGGCCGATTCACCATCTCCAGAGAAAATGCCAAGAACTCCTTGTATCTTCAAATGAACAGCCTGAGAGCCGGGGACACGGCTGTGTATTACTGTGCAAGAGAAGAGATTTTGTCCCAAACGCTAGCTGGGGCCAGGGAACCCTGGTCACCGTCTCCTCA	GAGGTGCAGCTGGTGGAGTCTGGGGGAGGCTTGGTACAGCCTGGGGGGTCCCTGAGACTCTCCTGTGCAGCC	EVQLVESGGGLVQPGGSLRLSCAA	TCTGGATTCACCTTCAGTAGCTACGAC	SGFTFSSYD	ATGCACTGGGTCCGCCAAGCTACAGGAAAAGGTCTGGAGTGGGTCTCAGCT	MHWVRQATGKGLEWVSA	ATTGGTACTGCTGGTGACACA	IGTAGDT	TACTATCCAGGCTCCGTGAAGGGCCGATTCACCATCTCCAGAGAAAATGCCAAGAACTCCTTGTATCTTCAAATGAACAGCCTGAGAGCCGGGGACACGGCTGTGTATTACTGT	YYPGSVKGRFTISRENAKNSLYLQMNSLRAGDTAVYYC	GCAAGAGAA	ARE	TGTGCAAGAGAAGAGNATTTTGTCCCAAACGCTAGCTGG	CAREE?FVPNASW	D6_13	ccAAACGCTAGCTGG	?NASW	28.405572	D2_2	ccAAACGCTAGCTGG	?NASW	28.405572	GAGNATTTTGTCCCAAACGCTAGCTGGGGCCAGGGAACCCTGGTCACCGTCTCCTCA	E?FVPNASWGQGTLVTVSS	GAGGTGCAGCTGGTGGAGTCTGGGGGAGGCTTGGTACAGCCTGGGGGGTCCCTGAGACTCTCCTGTGCAGCCTCTGGATTCACCTTCAGTAGC------------TACGACATGCACTGGGTCCGCCAAGCTACAGGAAAAGGTCTGGAGTGGGTCTCAGCTATT---------GGTACTGCTGGTGACACATACTATCCAGGCTCCGTGAAGGGCCGATTCACCATCTCCAGAGAAAATGCCAAGAACTCCTTGTATCTTCAAATGAACAGCCTGAGAGCCGGGGACACGGCTGTGTATTACTGTGCAAGAGAAGAGNAT---TTTGTCCCAAACGCTAGCTGGGGCCAGGGAACCCTGGTCACCGTCTCCTCA
129	S129|IGHV1-69D*01|IGHD6-13*01|IGHJ2*01	V1-69,J2*01 inter-subtype recombinant	J2*01,V1-69 recombinant	0.9536655582543373	1	0	0	314(311-317)	CAGGTGCAGCTGGTGCAGTCTGGGGCTGAGGTGAAGAAGCCTGGGTCCTCGGTGAAGGTCTCCTGCAAGGCTTCTGGAGGCACCTTCAGCAGCTATGCTATCAGCTGGGTGCGACAGGCCCCTGGACAAGGGCTTGAGTGGATGGGAGGGATCATCCCTATCTTTGGTACAGCAAACTACGCACAGAAGTTCCAGGGCAGAGTCACGATTACCGCGGACGAATCCACGAGCACAGCCTACATGGAGCTGAGCAGCCTGAGATCTGAGGACACGGCCGTGTATTACTGTGCGAGAGAGCCCCAATTAGGGTATAGCAGGATCTCTGGGGCCGTGGCACCCTGGTCACTGTCTCCTCA	CAGGTGCAGCTGGTGCAGTCTGGGGCTGAGGTGAAGAAGCCTGGGTCCTCGGTGAAGGTCTCCTGCAAGGCT	QVQLVQSGAEVKKPGSSVKVSCKA	TCTGGAGGCACCTTCAGCAGCTATGCT	SGGTFSSYA	ATCAGCTGGGTGCGACAGGCCCCTGGACAAGGGCTTGAGTGGATGGGAGGG	ISWVRQAPGQGLEWMGG	ATCATCCCTATCTTTGGTACAGCAAAC	IIPIFGTAN	TACGCACAGAAGTTCCAGGGCAGAGTCACGATTACCGCGGACGAATCCACGAGCACAGCCTACATGGAGCTGAGCAGCCTGAGATCTGAGGACACGGCCGTGTATTACTGT	YAQKFQGRVTITADESTSTAYMELSSLRSEDTAVYYC	GCGAGAGAG	ARE	TGTGCGAGAGAGCCCCAATTAGGGTATAGCANGCAGCTGCACTTCGATCTCTGG	CAREPQLGYS?QLHFDLW	D1_14	aGaGAGCCCCaa	?EP?	32.811144	D7_7	TGTGCGAGAgaGCCCCAATTAGgg	CAR?PQL?	30.811144	CCCCAATTAGGGTATAGCANGCAGCTGCACTTCGATCTCTGGGGCCGTGGCACCCTGGTCACTGTCTCCTCA	PQLGYS?QLHFDLWGRGTLVTVSS	CAGGTGCAGCTGGTGCAGTCTGGGGCTGAGGTGAAGAAGCCTGGGTCCTCGGTGAAGGTCTCCTGCAAGGCTTCTGGAGGCACCTTCAGCAGC------------TATGCTATCAGCTGGGTGCGACAGGCCCCTGGACAAGGGCTTGAGTGGATGGGAGGGATCATCCCTATCTTTGGTACAGCAAAC------TACGCACAGAAGTTCCAGGGCAGAGTCACGATTACCGCGGACGAATCCACGAGCACAGCCTACATGGAGCTGAGCAGCCTGAGATCTGAGGACACGGCCGTGTATTACTGTGCGAGAGAGCCCCAATTAGGGTATAGCANGCAGCTGCACTTCGATCTCTGGGGCCGTGGCACCCTGGTCACTGTCTCCTCA
130	S130|IGHV3-11*01|IGHD7-27*01|IGHJ2*01	V3-11*01,J2*01 inter-subtype recombinant	J2*01,V3-11*01 recombinant	0.9768125792630494	1	0	0	307(305-309)	CAGGTGCAGCTGGTGGAGTCTGGGGGAGGCTTGGTCAAGCCTGGAGGGTCCCTGAGACTCTCCTGTGCAGCCTCTGGATTCACCTTCAGTGACTACTACATGAGCTGGATCCGCCAGGCTCCAGGGAAGGGGCTGGAGTGGGTTTCATACATTAGTAGTAGTGGTAGTACCATATACTACGCAGACTCTGTGAAGGGCCGATTCACCATCTCCAGGGACAACGCCAAGAACTCACTGTATCTGCAAATGAACAGCCTGAGAGCCGAGGACACGGCCGTGTATTACTGTGCGTCGTACTGGTACTTCGATCTCTGGGGCCGTGGCACCCTGGTCACTGTCTCCTCA	CAGGTGCAGCTGGTGGAGTCTGGGGGAGGCTTGGTCAAGCCTGGAGGGTCCCTGAGACTCTCCTGTGCAGCC	QVQLVESGGGLVKPGGSLRLSCAA	TCTGGATTCACCTTCAGTGACTACTAC	SGFTFSDYY	ATGAGCTGGATCCGCCAGGCTCCAGGGAAGGGGCTGGAGTGGGTTTCA	MSWIRQAPGKGLEWVS	TACATTAGTAGTAGTGGTAGTACCATA	YISSSGSTI	TACTACGCAGACTCTGTGAAGGGCCGATTCACCATCTCCAGGGACAACGCCAAGAACTCACTGTATCTGCAAATGAACAGCCTGAGAGCCGAGGACACGGCCGTGTATTACTGT	YYADSVKGRFTISRDNAKNSLYLQMNSLRAEDTAVYYC	GCGTCGTAC	ASY	TGTGCGTCGTACTGGTACTTCGATCTCTGG	CASYWYFDLW	D3_3	TGTGCGTCGTACtgGTACTTCGATCTCTGG	CASY?YFDLW	41.405572	D2_2	tGtGCGTCGTACTGGTACTTC	?ASYWYF	33.405572	TGGTACTTCGATCTCTGGGGCCGTGGCACCCTGGTCACTGTCTCCTCA	WYFDLWGRGTLVTVSS	CAGGTGCAGCTGGTGGAGTCTGGGGGAGGCTTGGTCAAGCCTGGAGGGTCCCTGAGACTCTCCTGTGCAGCCTCTGGATTCACCTTCAGTGAC------------TACTACATGAGCTGGATCCGCCAGGCTCCAGGGAAGGGGCTGGAGTGGGTTTCA------TACATTAGTAGTAGTGGTAGTACCATATACTACGCAGACTCTGTGAAGGGCCGATTCACCATCTCCAGGGACAACGCCAAGAACTCACTGTATCTGCAAATGAACAGCCTGAGAGCCGAGGACACGGCCGTGTATTACTGTGCGTCGTACTGGTACTTC------------GATCTCTGGGGCCGTGGCACCCTGGTCACTGTCTCCTCA
131	S131|IGHV3-9*03|IGHD2-8*02|IGHJ3*02	V3-9*03,J3*02 inter-subtype recombinant	J3*02,V3-9*03 recombinant	0.9178031572196974	1	0	0	310(306-314)	GAAGTGCAGCTGGTGGAGTCTGGGGGAGGCTTGGTACAGCCTGGCAGGTCCCTGAGACTCTCCTGTGCAGCCTCTGGATTCACCTTTGATGATTATGCCATGCACTGGGTCCGGCAAGCTCCAGGGAAGGGCCTGGAGTGGGTCTCAGGTATTAGTTGGAATAGTGGTAGCATAGGCTATGCGGACTCTGTGAAGGGCCGATTCACCATCTCCAGAGACAACGCCAAGAACTCCCTGTATCTGCAAATGAACAGTCTGAGAGCTGAGGACATGGCCTTGTATTACTGTGCAAAAGATTATGCTATACCTGATGCTTTTGATATCTGGGGCCAAGGGACAATGGTCACCGTCTCTTCA	GAAGTGCAGCTGGTGGAGTCTGGGGGAGGCTTGGTACAGCCTGGCAGGTCCCTGAGACTCTCCTGTGCAGCC	EVQLVESGGGLVQPGRSLRLSCAA	TCTGGATTCACCTTTGATGATTATGCC	SGFTFDDYA	ATGCACTGGGTCCGGCAAGCTCCAGGGAAGGGCCTGGAGTGGGTCTCAGGT	MHWVRQAPGKGLEWVSG	ATTAGTTGGAATAGTGGTAGCATA	ISWNSGSI	GGCTATGCGGACTCTGTGAAGGGCCGATTCACCATCTCCAGAGACAACGCCAAGAACTCCCTGTATCTGCAAATGAACAGTCTGAGAGCTGAGGACATGGCCTTGTATTACTGT	GYADSVKGRFTISRDNAKNSLYLQMNSLRAEDMALYYC	GCAAAAGAT	AKD	TGTGCAAAAGATCCGCCGGATATTGTACTGGTGGTGTATGCTATACCTGATGCTTTTGATATCTGG	CAKDPPDIVLVVYAIPDAFDIW	D2_8	ccGGATATTGTACTGGTGGTGTATGCTATACCt	?DIVLVVYAI?	72.34262	D3_16	gaTCCGCCGGATATTGTACTGGTGGtg	?PPDIVLV?	32.811144	CCGCCGGATATTGTACTGGTGGTGTATGCTATACCTGATGCTTTTGATATCTGGGGCCAAGGGACAATGGTCACCGTCTCTTCA	PPDIVLVVYAIPDAFDIWGQGTMVTVSS	GAAGTGCAGCTGGTGGAGTCTGGGGGAGGCTTGGTACAGCCTGGCAGGTCCCTGAGACTCTCCTGTGCAGCCTCTGGATTCACCTTTGATGAT------------TATGCCATGCACTGGGTCCGGCAAGCTCCAGGGAAGGGCCTGGAGTGGGTCTCAGGTATTAGTTGG------AATAGTGGTAGCATAGGCTATGCGGACTCTGTGAAGGGCCGATTCACCATCTCCAGAGACAACGCCAAGAACTCCCTGTATCTGCAAATGAACAGTCTGAGAGCTGAGGACATGGCCTTGTATTACTGTGCAAAAGATCCGCCGGATATTGTACTGGTGGTGTATGCTATACCTGATGCTTTTGATATCTGGGGCCAAGGGACAATGGTCACCGTCTCTTCA
133	S133|IGHV2-26*01|IGHD3-22*01|IGHJ3*02	V2-26*01,J3*02 inter-subtype recombinant	J3*02,V2-26*01 recombinant	0.864070107414403	1	0	0	299(298-300)	CAGGTCACCTTGAAGGAGTCTGGTCCTGTGCTGGTGAAACCCACAGAGACCCTCACGCTGACCTGCACCGTCTCTGGGTTCTCACTCAGCAATGCTAGAATGGGTGTGAGCTGGATCCGTCAGCCCCCAGGGAAGGCCCTGGAGTGGCTTGCACACATTTTTTCGAATGACGAAAAATCCTACAGCACATCTCTGAAGAGCAGGCTCACCATCTCCAAGGACACCTCCAAAAGCCAGGTGGTCCTTACCATGACCAACATGGACCCTGTGGACACAGCCACATATTACTGTGCACGGGATAGTAGTGGTTATTGGGGGTTGATATCTGGGGCCAAGGGACAATGGTCACCGTCTCTTCA	CAGGTCACCTTGAAGGAGTCTGGTCCTGTGCTGGTGAAACCCACAGAGACCCTCACGCTGACCTGCACCGTC	QVTLKESGPVLVKPTETLTLTCTV	TCTGGGTTCTCACTCAGCAATGCTAGAATGGGTGTG	SGFSLSNARMGV	AGCTGGATCCGTCAGCCCCCAGGGAAGGCCCTGGAGTGGCTTGCACAC	SWIRQPPGKALEWLAH	ATTTTTTCGAATGACGAAAAA	IFSNDEK	TCCTACAGCACATCTCTGAAGAGCAGGCTCACCATCTCCAAGGACACCTCCAAAAGCCAGGTGGTCCTTACCATGACCAACATGGACCCTGTGGACACAGCCACATATTACTGT	SYSTSLKSRLTISKDTSKSQVVLTMTNMDPVDTATYYC	GCACGGATACGATCTTACTATGAT	ARIRSYYD	TGTGCACGGATACGATCTTACTATGATAGTAGTGGTTATTGGGGNGTTGATATCTGG	CARIRSYYDSSGYW?VDIW	D3_22	TctTACTATGATAGTAGTGGTTAT	?YYDSSGY	63.405572	D3_22	tCtTACTATGATAGTAGT--	?YYDSS?	31.811144	AGTAGTGGTTATTGGGGNGTTGATATCTGGGGCCAAGGGACAATGGTCACCGTCTCTTCA	SSGYW?VDIWGQGTMVTVSS	CAGGTCACCTTGAAGGAGTCTGGTCCTGTGCTGGTGAAACCCACAGAGACCCTCACGCTGACCTGCACCGTCTCTGGGTTCTCACTCAGCAATGCTAGAATGGGTGTG------AGCTGGATCCGTCAGCCCCCAGGGAAGGCCCTGGAGTGGCTTGCACACATTTTT---------TCGAATGACGAAAAATCCTACAGCACATCTCTGAAGAGCAGGCTCACCATCTCCAAGGACACCTCCAAAAGCCAGGTGGTCCTTACCATGACCAACATGGACCCTGTGGACACAGCCACATATTACTGTGCACGGATACGATCTTACTATGATAGTAGTGGTTATTGGGGNGTTGATATCTGGGGCCAAGGGACAATGGTCACCGTCTCTTCA
132	S132|IGHV3-11*01|IGHD1-1*01|IGHJ3*01	V3-11*01,J3 inter-subtype recombinant	J3,V3-11*01 recombinant	0.4624849114057318	1	0	0	313(310-316)	CAGGTGCAGCTGGTGGAGTCTGGGGGAGGCTTGGTCAAGCCTGGAGGGTCCCTGAGACTCTCCTGTGCAGCCTCTGGATTCACCTTCAGTGACTACTACATGAGCTGGATCCGCCAGGCTCCAGGGAAGGGGCTGGAGTGGGTTTCATACATTAGTAGTAGTGGTAGTACCATATACTACGCAGACTCTGTGAAGGGCCGATTCACCATCTCCAGGGACAACGCCAAGAACTCACTGTATCTGCAAATGAACAGCCTGAGAGCCGAGGACACGGCCGTGTATTACTGTGCGAGAGAACTGGAACGACTGATGCTTTTGATGTCTGGGGCCAAGGGACAATGGTCACCGTCTCTTCA	CAGGTGCAGCTGGTGGAGTCTGGGGGAGGCTTGGTCAAGCCTGGAGGGTCCCTGAGACTCTCCTGTGCAGCC	QVQLVESGGGLVKPGGSLRLSCAA	TCTGGATTCACCTTCAGTGACTACTAC	SGFTFSDYY	ATGAGCTGGATCCGCCAGGCTCCAGGGAAGGGGCTGGAGTGGGTTTCA	MSWIRQAPGKGLEWVS	TACATTAGTAGTAGTGGTAGTACCATA	YISSSGSTI	TACTACGCAGACTCTGTGAAGGGCCGATTCACCATCTCCAGGGACAACGCCAAGAACTCACTGTATCTGCAAATGAACAGCCTGAGAGCCGAGGACACGGCCGTGTATTACTGT	YYADSVKGRFTISRDNAKNSLYLQMNSLRAEDTAVYYC	GCGAGAGAGCCTGCTAGTGAA	AREPASE	TGTGCGAGAGAGCCTGCTAGTGAACTGGAACGACTGNATGCTTTTGATGTCTGG	CAREPASELERL?AFDVW	D1_1	AgtGAACTGGAACGACtg	?ELER?	37.811144	D1_14	ccTGCTAGTGAACTGGAACga	?ASELE?	23.811144	CTGGAACGACTGNATGCTTTTGATGTCTGGGGCCAAGGGACAATGGTCACCGTCTCTTCA	LERL?AFDVWGQGTMVTVSS	CAGGTGCAGCTGGTGGAGTCTGGGGGAGGCTTGGTCAAGCCTGGAGGGTCCCTGAGACTCTCCTGTGCAGCCTCTGGATTCACCTTCAGTGAC------------TACTACATGAGCTGGATCCGCCAGGCTCCAGGGAAGGGGCTGGAGTGGGTTTCA------TACATTAGTAGTAGTGGTAGTACCATATACTACGCAGACTCTGTGAAGGGCCGATTCACCATCTCCAGGGACAACGCCAAGAACTCACTGTATCTGCAAATGAACAGCCTGAGAGCCGAGGACACGGCCGTGTATTACTGTGCGAGAGAGCCTGCTAGTGAACTGGAACGACTGNATGCTTTTGATGTCTGGGGCCAAGGGACAATGGTCACCGTCTCTTCA
134	S134|IGHV3-72*01|IGHD5-12*01|IGHJ2*01	V3-72*01,J? inter-subtype recombinant	J?,V3-72*01 recombinant	0.5227738479105614	1	0	0	320(317-323)	GAGGTGCAGCTGGTGGAGTCTGGGGGAGGCTTGGTCCAGCCTGGAGGGTCCCTGAGACTCTCCTGTGCAGCCTCTGGATTCACCTTCAGTGACCACTACATGGACTGGGTCCGCCAGGCTCCAGGGAAGGGGCTGGAGTGGGTTGGCCGTACTAGAAACAAAGCTAACAGTTACACCACAGAATACGCCGCGTCTGTGAAAGGCAGATTCACCATCTCAAGAGATGATTCAAAGAACTCACTGTATCTGCAAATGAACAGCCTGAAAACCGAGGACACGGCCGTGTATTACTGTGCTAGAGATAACGTATGGCTATTACACTTCGATCTCTGGGGCCGTGGCACCCTGGTCACTGTCTCCTCA	GAGGTGCAGCTGGTGGAGTCTGGGGGAGGCTTGGTCCAGCCTGGAGGGTCCCTGAGACTCTCCTGTGCAGCC	EVQLVESGGGLVQPGGSLRLSCAA	TCTGGATTCACCTTCAGTGACCACTAC	SGFTFSDHY	ATGGACTGGGTCCGCCAGGCTCCAGGGAAGGGGCTGGAGTGGGTTGGCCGT	MDWVRQAPGKGLEWVGR	ACTAGAAACAAAGCTAACAGTTACACCACA	TRNKANSYTT	GAATACGCCGCGTCTGTGAAAGGCAGATTCACCATCTCAAGAGATGATTCAAAGAACTCACTGTATCTGCAAATGAACAGCCTGAAAACCGAGGACACGGCCGTGTATTACTGT	EYAASVKGRFTISRDDSKNSLYLQMNSLKTEDTAVYYC	GCTAGAGAT	ARD	TGTGCTAGAGATAACGTATGGCTACGATTACACTTCGATCTCTGG	CARDNVWLRLHFDLW	D5_12	GtaTGGCTACGATTACac	?WLRL?	50.811144	D1_14	GtaTGGCTACGATTACAC--	?WLRLH?	32.811144	AACGTATGGCTACGATTACACTTCGATCTCTGGGGCCGTGGCACCCTGGTCACTGTCTCCTCA	NVWLRLHFDLWGRGTLVTVSS	GAGGTGCAGCTGGTGGAGTCTGGGGGAGGCTTGGTCCAGCCTGGAGGGTCCCTGAGACTCTCCTGTGCAGCCTCTGGATTCACCTTCAGTGACCAC------------TACATGGACTGGGTCCGCCAGGCTCCAGGGAAGGGGCTGGAGTGGGTTGGCCGTACTAGAAACAAAGCTAACAGTTACACCACAGAATACGCCGCGTCTGTGAAAGGCAGATTCACCATCTCAAGAGATGATTCAAAGAACTCACTGTATCTGCAAATGAACAGCCTGAAAACCGAGGACACGGCCGTGTATTACTGTGCTAGAGATAACGTATGGCTACGATTACACTTCGATCTCTGGGGCCGTGGCACCCTGGTCACTGTCTCCTCA
135	S135|IGHV3-NL1*01|IGHD3-3*01|IGHJ6*03	V3-NL1*01,J6*03 inter-subtype recombinant	J6*03,V3-NL1*01 recombinant	0.9936941236268928	1	0	0	301(297-305)	CAGGTGCAGCTGGTGGAGTCTGGGGGAGGCGTGGTCCAGCCTGGGGGGTCCCTGAGACTCTCCTGTGCAGCGTCTGGATTCACCTTCAGTAGCTATGGCATGCACTGGGTCCGCCAGGCTCCAGGCAAGGGGCTGGAGTGGGTCTCAGTTATTTATAGCGGTGGTAGTAGCACATACTATGCAGACTCCGTGAAGGGCCGATTCACCATCTCCAGAGACAATTCCAAGAACACGCTGTATCTGCAAATGAACAGCCTGAGAGCTGAGGACACGGCTGTGTATTACTGTGCGAAAGACGGCTACTACTACTACTACATGGACGTCTGGGGCAAAGGGACCACGGTCACCGTCTCCTCA	CAGGTGCAGCTGGTGGAGTCTGGGGGAGGCGTGGTCCAGCCTGGGGGGTCCCTGAGACTCTCCTGTGCAGCG	QVQLVESGGGVVQPGGSLRLSCAA	TCTGGATTCACCTTCAGTAGCTATGGC	SGFTFSSYG	ATGCACTGGGTCCGCCAGGCTCCAGGCAAGGGGCTGGAGTGGGTCTCAGTT	MHWVRQAPGKGLEWVSV	ATTTATAGCGGTGGTAGTAGCACA	IYSGGSST	TACTATGCAGACTCCGTGAAGGGCCGATTCACCATCTCCAGAGACAATTCCAAGAACACGCTGTATCTGCAAATGAACAGCCTGAGAGCTGAGGACACGGCTGTGTATTACTGT	YYADSVKGRFTISRDNSKNTLYLQMNSLRAEDTAVYYC	GCGAAAGAC	AKD	TGTGCGAAAGACATTTTTGGAGTGGTTATTATGGGGCCCGGCTACTACTACTACTACATGGACGTCTGG	CAKDIFGVVIMGPGYYYYYMDVW	D3_3	GacATTTTTGGAGTGGTTATTATG--	?IFGVVIM?	48.811144	D2_2	CccGGCTACTACTACTAC	?GYYYY	37.405572	ATTTTTGGAGTGGTTATTATGGGGCCCGGCTACTACTACTACTACATGGACGTCTGGGGCAAAGGGACCACGGTCACCGTCTCCTCA	IFGVVIMGPGYYYYYMDVWGKGTTVTVSS	CAGGTGCAGCTGGTGGAGTCTGGGGGAGGCGTGGTCCAGCCTGGGGGGTCCCTGAGACTCTCCTGTGCAGCGTCTGGATTCACCTTCAGTAGC------------TATGGCATGCACTGGGTCCGCCAGGCTCCAGGCAAGGGGCTGGAGTGGGTCTCAGTTATTTATAGCGGTGGT------AGTAGCACATACTATGCAGACTCCGTGAAGGGCCGATTCACCATCTCCAGAGACAATTCCAAGAACACGCTGTATCTGCAAATGAACAGCCTGAGAGCTGAGGACACGGCTGTGTATTACTGTGCGAAAGACATTTTTGGAGTGGTTATTATGGGGCCCGGCTACTACTACTACTACATGGACGTCTGGGGCAAAGGGACCACGGTCACCGTCTCC…
136	S136|IGHV3-43D*01|IGHD1-20*01|IGHJ1*01	V3,J1*01 inter-subtype recombinant	J1*01,V3 recombinant	0.999994848882117	1	0	0	316(310-322)	GAAGTGCAGCTGGTGGAGTCTGGGGGAGTCGTGGTACAGCCTGGGGGGTCCCTGAGACTCTCCTGTGCAGCCTCTGGATTCACCTTTGATGATTATGCCATGCACTGGGTCCGTCAAGCTCCGGGGAAGGGTCTGGAGTGGGTCTCTCTTATTAGTTGGGATGGTGGTAGCACCTACTATGCAGACTCTGTGAAGGGTCGATTCACCATCTCCAGAGACAACAGCAAAAACTCCCTGTATCTGCAAATGAACAGTCTGAGAGCTGAGGACACCGCCTTGTATTACTGTGCAAAAGATACAACAAGTCGTACTTCCAGCACTGGGGCCAGGGCACCCTGGTCACCGTCTCCTCA	GAAGTGCAGCTGGTGGAGTCTGGGGGAGTCGTGGTACAGCCTGGGGGGTCCCTGAGACTCTCCTGTGCAGCC	EVQLVESGGVVVQPGGSLRLSCAA	TCTGGATTCACCTTTGATGATTATGCC	SGFTFDDYA	ATGCACTGGGTCCGTCAAGCTCCGGGGAAGGGTCTGGAGTGGGTCTCTCTT	MHWVRQAPGKGLEWVSL	ATTAGTTGGGATGGTGGTAGCACC	ISWDGGST	TACTATGCAGACTCTGTGAAGGGTCGATTCACCATCTCCAGAGACAACAGCAAAAACTCCCTGTATCTGCAAATGAACAGTCTGAGAGCTGAGGACACCGCCTTGTATTACTGT	YYADSVKGRFTISRDNSKNSLYLQMNSLRAEDTALYYC	GCAAAAGAT	AKD	TGTGCAAAAGATACANACAAGTCGTACTTCCAGCACTGG	CAKDT?KSYFQHW	D2_21	tAcTTCCag	?F?	27.811144	D2_15	T-GT-GCAAAAGATACANACAAGTCGTac	??QKI?TSR?	27.811144	ACANACAAGTCGTACTTCCAGCACTGGGGCCAGGGCACCCTGGTCACCGTCTCCTCA	T?KSYFQHWGQGTLVTVSS	GAAGTGCAGCTGGTGGAGTCTGGGGGAGTCGTGGTACAGCCTGGGGGGTCCCTGAGACTCTCCTGTGCAGCCTCTGGATTCACCTTTGATGAT------------TATGCCATGCACTGGGTCCGTCAAGCTCCGGGGAAGGGTCTGGAGTGGGTCTCTCTTATTAGTTGGGATGGT------GGTAGCACCTACTATGCAGACTCTGTGAAGGGTCGATTCACCATCTCCAGAGACAACAGCAAAAACTCCCTGTATCTGCAAATGAACAGTCTGAGAGCTGAGGACACCGCCTTGTATTACTGTGCAAAAGATACANACAAGTCGTAC---TTCCAGCACTGGGGCCAGGGCACCCTGGTCACCGTCTCCTCA
138	S138|IGHV1-24*01|IGHD3-10*01|IGHJ1*01	V1-24*01,J1*01 inter-subtype recombinant	J1*01,V1-24*01 recombinant	0.999987200602441	1	0	0	314(312-316)	CAGGTCCAGCTGGTACAGTCTGGGGCTGAGGTGAAGAAGCCTGGGGCCTCAGTGAAGGTCTCCTGCAAGGTTTCCGGATACACCCTCACTGAATTATCCATGCACTGGGTGCGACAGGCTCCTGGAAAAGGGCTTGAGTGGATGGGAGGTTTTGATCCTGAAGATGGTGAAACAATCTACGCACAGAAGTTCCAGGGCAGAGTCACCATGACCGAGGACACATCTACAGACACAGCCTACATGGAGCTGAGCAGCCTGAGATCTGAGGACACGGCCGTGTATTACTGTGCTCTAGGCAATTACTATGGTTCGGGGTTCCAGCACTGGGGCCAGGGCACCCTGGTCACCGTCTCCTCA	CAGGTCCAGCTGGTACAGTCTGGGGCTGAGGTGAAGAAGCCTGGGGCCTCAGTGAAGGTCTCCTGCAAGGTT	QVQLVQSGAEVKKPGASVKVSCKV	TCCGGATACACCCTCACTGAATTATCC	SGYTLTELS	ATGCACTGGGTGCGACAGGCTCCTGGAAAAGGGCTTGAGTGGATGGGA	MHWVRQAPGKGLEWMG	GGTTTTGATCCTGAAGATGGTGAAACA	GFDPEDGET	ATCTACGCACAGAAGTTCCAGGGCAGAGTCACCATGACCGAGGACACATCTACAGACACAGCCTACATGGAGCTGAGCAGCCTGAGATCTGAGGACACGGCCGTGTATTACTGT	IYAQKFQGRVTMTEDTSTDTAYMELSSLRSEDTAVYYC	GCTCTAGGC	ALG	TGTGCTCTAGGCAATTACTATGGTTCGGGGAGTTATGGGACAAGATACTTCCAGCACTGG	CALGNYYGSGSYGTRYFQHW	D3_10	aaTTACTATGGTTCGGGGAGTTAT	?YYGSGSY	62.405572	D1_7	ggTTCGGGGAGTTAT	?SGSY	29.405572	AATTACTATGGTTCGGGGAGTTATGGGACAAGATACTTCCAGCACTGGGGCCAGGGCACCCTGGTCACCGTCTCCTCA	NYYGSGSYGTRYFQHWGQGTLVTVSS	CAGGTCCAGCTGGTACAGTCTGGGGCTGAGGTGAAGAAGCCTGGGGCCTCAGTGAAGGTCTCCTGCAAGGTTTCCGGATACACCCTCACTGAA------------TTATCCATGCACTGGGTGCGACAGGCTCCTGGAAAAGGGCTTGAGTGGATGGGA------GGTTTTGATCCTGAAGATGGTGAAACAATCTACGCACAGAAGTTCCAGGGCAGAGTCACCATGACCGAGGACACATCTACAGACACAGCCTACATGGAGCTGAGCAGCCTGAGATCTGAGGACACGGCCGTGTATTACTGTGCTCTAGGCAATTACTATGGTTCGGGGAGTTATGGGACAAGATACTTCCAGCACTGGGGCCAGGGCACCCTGGTCACCGTCTCCTCA
139	S139|IGHV3-49*04|IGHD2-21*02|IGHJ6*01	V3-49,J6*01 inter-subtype recombinant	J6*01,V3-49 recombinant	0.9631747370049109	1	0	0	311(309-313)	GAGGTGCAGCTGGTGGAGTCTGGGGGAGGCTTGGTACAGCCAGGGCGGTCCCTGAGACTCTCCTGTACAGCTTCTGGATTCACCTTTGGTGATTATGCTATGAGCTGGGTCCGCCAGGCTCCAGGGAAGGGGCTGGAGTGGGTAGGTTTCATTAGAAGCAAAGCTTATGGTGGGACAACAGAATACGCCGCGTCTGTGAAAGGCAGATTCACCATCTCAAGAGATGATTCCAAAAGCATCGCCTATCTGCAAATGAACAGCCTGAAAACCGAGGACACAGCCGTGTATTACTGTACTAGAGACCACGCATATACTACGGTATGGACGTCTGGGGGCAAGGGACCACGGTCACCGTCTCCTCA	GAGGTGCAGCTGGTGGAGTCTGGGGGAGGCTTGGTACAGCCAGGGCGGTCCCTGAGACTCTCCTGTACAGCT	EVQLVESGGGLVQPGRSLRLSCTA	TCTGGATTCACCTTTGGTGATTATGCT	SGFTFGDYA	ATGAGCTGGGTCCGCCAGGCTCCAGGGAAGGGGCTGGAGTGGGTAGGTTTC	MSWVRQAPGKGLEWVGF	ATTAGAAGCAAAGCTTATGGTGGGACAACA	IRSKAYGGTT	GAATACGCCGCGTCTGTGAAAGGCAGATTCACCATCTCAAGAGATGATTCCAAAAGCATCGCCTATCTGCAAATGAACAGCCTGAAAACCGAGGACACAGCCGTGTATTACTGT	EYAASVKGRFTISRDDSKSIAYLQMNSLKTEDTAVYYC	ACTAGAGAC	TRD	TGTACTAGAGACCACGCATANTTGTGGTGGTGACTGCTATAGCGCTACTACGGTATGGACGTCTGG	CTRDHA?LWWXLLXRYYGMDVW	D2_21	gCaTANTTGTGGTGGTGACTGCTA	??LWWXLL	48.405572	D2_2	cGcTACTAC	?YY	27.405572	CACGCATANTTGTGGTGGTGACTGCTATAGCGCTACTACGGTATGGACGTCTGGGGGCAAGGGACCACGGTCACCGTCTCCTCA	HA?LWWXLLXRYYGMDVWGQGTTVTVSS	GAGGTGCAGCTGGTGGAGTCTGGGGGAGGCTTGGTACAGCCAGGGCGGTCCCTGAGACTCTCCTGTACAGCTTCTGGATTCACCTTTGGTGAT------------TATGCTATGAGCTGGGTCCGCCAGGCTCCAGGGAAGGGGCTGGAGTGGGTAGGTTTCATTAGAAGCAAAGCTTATGGTGGGACAACAGAATACGCCGCGTCTGTGAAAGGCAGATTCACCATCTCAAGAGATGATTCCAAAAGCATCGCCTATCTGCAAATGAACAGCCTGAAAACCGAGGACACAGCCGTGTATTACTGTACTAGAGACCACGCATANTTGTGGTGGTGACTGCTATAGCGCTACTACGGTATGGACGTCTGGGGGCAAGGGACCACGGTCACCGTCTCCTCA
137	S137|IGHV3-64*02|IGHD7-27*01|IGHJ2*01	V3,J2*01 inter-subtype recombinant	J2*01,V3 recombinant	0.9999995879835823	1	0	0	299(288-310)	GAGGTGCAGCTGGTGGAGTCTGGGGAAGGCTTGGTCCAGCCTGGGGGGTCCCTGAGACTCTCCTGTGCAGCCTCTGGATTCACCTTCAGTAGCTATGCTATGCACTGGGTCCGCCAGGCTCCAGGGAAGGGACTGGAATATGTTTCAGCTATTAGTAGTAATGGGGGTAGCACATATTATGCAGACTCTGTGAAGGGCAGATTCACCATCTCCAGAGACAATTCCAAGAACACGCTGTATCTTCAAATGGGCAGCCTGAGAGCTGAGGACATGGCTGTGTATTACTGTGCGAGAGATGATCTCTGGGGCCGTGGCACCCTGGTCACTGTCTCCTCA	GAGGTGCAGCTGGTGGAGTCTGGGGAAGGCTTGGTCCAGCCTGGGGGGTCCCTGAGACTCTCCTGTGCAGCC	EVQLVESGEGLVQPGGSLRLSCAA	TCTGGATTCACCTTCAGTAGCTATGCT	SGFTFSSYA	ATGCACTGGGTCCGCCAGGCTCCAGGGAAGGGACTGGAATATGTTTCAGCT	MHWVRQAPGKGLEYVSA	ATTAGTAGTAATGGGGGTAGCACA	ISSNGGST	TATTATGCAGACTCTGTGAAGGGCAGATTCACCATCTCCAGAGACAATTCCAAGAACACGCTGTATCTTCAAATGGGCAGCCTGAGAGCTGAGGACATGGCTGTGTATTACTGT	YYADSVKGRFTISRDNSKNTLYLQMGSLRAEDMAVYYC	GCGAGAGAT	ARD	TGTGCGAGAGATGATCTCTGG	CARDDLW	D3_3	gaTGATCTCTGG	?DLW	27.405572	D6_6	aGaGATGATCTC	?DDL	21.405572	GATCTCTGGGGCCGTGGCACCCTGGTCACTGTCTCCTCA	DLWGRGTLVTVSS	GAGGTGCAGCTGGTGGAGTCTGGGGAAGGCTTGGTCCAGCCTGGGGGGTCCCTGAGACTCTCCTGTGCAGCCTCTGGATTCACCTTCAGTAGC------------TATGCTATGCACTGGGTCCGCCAGGCTCCAGGGAAGGGACTGGAATATGTTTCAGCTATT------AGTAGTAATGGGGGTAGCACATATTATGCAGACTCTGTGAAGGGCAGATTCACCATCTCCAGAGACAATTCCAAGAACACGCTGTATCTTCAAATGGGCAGCCTGAGAGCTGAGGACATGGCTGTGTATTACTGTGCGAGAGAT---------------------GATCTCTGGGGCCGTGGCACCCTGGTCACTGTCTCCTCA
140	S140|IGHV1-8*01|IGHD5-12*01|IGHJ5*02	V1-8*01,J5*02 inter-subtype recombinant	J5*02,V1-8*01 recombinant	0.975712559928396	1	0	0	302(292-312)	CAGGTGCAGCTGGTGCAGTCTGGGGCTGAGGTGAAGAAGCCTGGGGCCTCAGTGAAGGTCTCCTGCAAGGCTTCTGGATACACCTTCACCAGTTATGATATCAACTGGGTGCGACAGGCCACTGGACAAGGGCTTGAGTGGATGGGATGGATGAACCCTAACAGTGGTAACACAGGCTATGCACAGAAGTTCCAGGGCAGAGTCACCATGACCAGGAACACCTCCATAAGCACAGCCTACATGGAGCTGAGCAGCCTGAGATCTGAGGACACGGCCGTGTATTACTGTGCGAGAGATTACAACTGGTTCGACCCCTGGGGCCAGGGAACCCTGGTCACCGTCTCCTCA	CAGGTGCAGCTGGTGCAGTCTGGGGCTGAGGTGAAGAAGCCTGGGGCCTCAGTGAAGGTCTCCTGCAAGGCT	QVQLVQSGAEVKKPGASVKVSCKA	TCTGGATACACCTTCACCAGTTATGAT	SGYTFTSYD	ATCAACTGGGTGCGACAGGCCACTGGACAAGGGCTTGAGTGGATGGGA	INWVRQATGQGLEWMG	TGGATGAACCCTAACAGTGGTAACACA	WMNPNSGNT	GGCTATGCACAGAAGTTCCAGGGCAGAGTCACCATGACCAGGAACACCTCCATAAGCACAGCCTACATGGAGCTGAGCAGCCTGAGATCTGAGGACACGGCCGTGTATTACTGT	GYAQKFQGRVTMTRNTSISTAYMELSSLRSEDTAVYYC	GCGAGAGCAGATAGTGGCTACGAT	ARADSGYD	TGTGCGAGAGCAGATAGTGGCTACGATTACAACTGGTTCGACCCCTGG	CARADSGYDYNWFDPW	D5_12	GAT--AGTGGCTACGATTAC	D?VATI?	48.405572	D1_14	gaTAGTGGCTAC	?SGY	28.405572	TACAACTGGTTCGACCCCTGGGGCCAGGGAACCCTGGTCACCGTCTCCTCA	YNWFDPWGQGTLVTVSS	CAGGTGCAGCTGGTGCAGTCTGGGGCTGAGGTGAAGAAGCCTGGGGCCTCAGTGAAGGTCTCCTGCAAGGCTTCTGGATACACCTTCACCAGT------------TATGATATCAACTGGGTGCGACAGGCCACTGGACAAGGGCTTGAGTGGATGGGA------TGGATGAACCCTAACAGTGGTAACACAGGCTATGCACAGAAGTTCCAGGGCAGAGTCACCATGACCAGGAACACCTCCATAAGCACAGCCTACATGGAGCTGAGCAGCCTGAGATCTGAGGACACGGCCGTGTATTACTGTGCGAGAGCAGATAGTGGCTACGATTACAACTGGTTC---------GACCCCTGGGGCCAGGGAACCCTGGTCACCGTCTCCTCA
142	S142|IGHV3-11*05|IGHD3-16*01|IGHJ4*02	V3-11*01,J4*02 inter-subtype recombinant	J4*02,V3-11*01 recombinant	0.9019055886967255	1	0	0	309(298-320)	CAGGTGCAGCTGGTGGAGTCTGGGGGAGGCTTGGTCAAGCCTGGAGGGTCCCTGAGACTCTCCTGTGCAGCCTCTGGATTCACCTTCAGTGACTACTACATGAGCTGGATCCGCCAGGCTCCAGGGAAGGGGCTGGAGTGGGTTTCATACATTAGTAGTAGTAGTAGTTACACAAACTACGCAGACTCTGTGAAGGGCCGATTCACCATCTCCAGAGACAACGCCAAGAACTCACTGTATCTGCAAATGAACAGCCTGAGAGCCGAGGACACGGCCGTGTATTACTGTGCGAGAGATATTGATTACGTTTGGGGGGTTGACTACTGGGGCCAGGGAACCCTGGTCACCGTCTCCTCA	CAGGTGCAGCTGGTGGAGTCTGGGGGAGGCTTGGTCAAGCCTGGAGGGTCCCTGAGACTCTCCTGTGCAGCC	QVQLVESGGGLVKPGGSLRLSCAA	TCTGGATTCACCTTCAGTGACTACTAC	SGFTFSDYY	ATGAGCTGGATCCGCCAGGCTCCAGGGAAGGGGCTGGAGTGGGTTTCA	MSWIRQAPGKGLEWVS	TACATTAGTAGTAGTAGTAGTTACACA	YISSSSSYT	AACTACGCAGACTCTGTGAAGGGCCGATTCACCATCTCCAGAGACAACGCCAAGAACTCACTGTATCTGCAAATGAACAGCCTGAGAGCCGAGGACACGGCCGTGTATTACTGT	NYADSVKGRFTISRDNAKNSLYLQMNSLRAEDTAVYYC	GCGAGAGAT	ARD	TGTGCGAGAGATATTGATTACGTTTGGGGGAGTTATGCTTATCGGGGTCGGTCGTTTGTTGACTACTGG	CARDIDYVWGSYAYRGRSFVDYW	D3_16	ATT--GATTACGTTTGGGGGAGTTATGCTTAT	I?ITFGGVML?	79.40557200000001	D1_20	TggGGGAGTTAT	?GSY	29.405572	ATTGATTACGTTTGGGGGAGTTATGCTTATCGGGGTCGGTCGTTTGTTGACTACTGGGGCCAGGGAACCCTGGTCACCGTCTCCTCA	IDYVWGSYAYRGRSFVDYWGQGTLVTVSS	CAGGTGCAGCTGGTGGAGTCTGGGGGAGGCTTGGTCAAGCCTGGAGGGTCCCTGAGACTCTCCTGTGCAGCCTCTGGATTCACCTTCAGTGAC------------TACTACATGAGCTGGATCCGCCAGGCTCCAGGGAAGGGGCTGGAGTGGGTTTCA------TACATTAGTAGTAGTAGTAGTTACACAAACTACGCAGACTCTGTGAAGGGCCGATTCACCATCTCCAGAGACAACGCCAAGAACTCACTGTATCTGCAAATGAACAGCCTGAGAGCCGAGGACACGGCCGTGTATTACTGTGCGAGAGATATTGATTACGTTTGGGGGAGTTATGCTTATCGGGGTCGGTCGTTTGTTGACTACTGGGGCCAGGGAACCCTGGTCACCGTCTCC…
141	S141|IGHV1-69-2*01|IGHD1-26*01|IGHJ1*01	V1-69-2*01,J1*01 inter-subtype recombinant	J1*01,V1-69-2*01 recombinant	0.9999887527109637	1	0	0	310(300-320)	GAGGTCCAGCTGGTACAGTCTGGGGCTGAGGTGAAGAAGCCTGGGGCTACAGTGAAAATCTCCTGCAAGGTTTCTGGATACACCTTCACCGACTACTACATGCACTGGGTGCAACAGGCCCCTGGAAAAGGGCTTGAGTGGATGGGACTTGTTGATCCTGAAGATGGTGAAACAATATACGCAGAGAAGTTCCAGGGCAGAGTCACCATAACCGCGGACACGTCTACAGACACAGCCTACATGGAGCTGAGCAGCCTGAGATCTGAGGACACGGCCGTGTATTACTGTGCAACAGTTAGTGGGAGCTACTACGCATGCTCGCACTGGGGCCAGGGCACCCTGGTCACCGTCTCCTCA	GAGGTCCAGCTGGTACAGTCTGGGGCTGAGGTGAAGAAGCCTGGGGCTACAGTGAAAATCTCCTGCAAGGTT	EVQLVQSGAEVKKPGATVKISCKV	TCTGGATACACCTTCACCGACTACTAC	SGYTFTDYY	ATGCACTGGGTGCAACAGGCCCCTGGAAAAGGGCTTGAGTGGATGGGACTT	MHWVQQAPGKGLEWMGL	GTTGATCCTGAAGATGGTGAAACA	VDPEDGET	ATATACGCAGAGAAGTTCCAGGGCAGAGTCACCATAACCGCGGACACGTCTACAGACACAGCCTACATGGAGCTGAGCAGCCTGAGATCTGAGGACACGGCCGTGTATTACTGT	IYAEKFQGRVTITADTSTDTAYMELSSLRSEDTAVYYC	GCAACAGTT	ATV	TGTGCAACAGTTAGTGGGAGCTACTACGCATGCTCGCACTGG	CATVSGSYYACSHW	D1_26	G-T-TAGTGGGAGCTACTAC	??VGAT?	45.405572	D2_2	TgtGCAACAGTTAGTGGGAGCTac	?ATVSGS?	34.811144	AGTGGGAGCTACTACGCATGCTCGCACTGGGGCCAGGGCACCCTGGTCACCGTCTCCTCA	SGSYYACSHWGQGTLVTVSS	GAGGTCCAGCTGGTACAGTCTGGGGCTGAGGTGAAGAAGCCTGGGGCTACAGTGAAAATCTCCTGCAAGGTTTCTGGATACACCTTCACCGAC------------TACTACATGCACTGGGTGCAACAGGCCCCTGGAAAAGGGCTTGAGTGGATGGGACTTGTT------GATCCTGAAGATGGTGAAACAATATACGCAGAGAAGTTCCAGGGCAGAGTCACCATAACCGCGGACACGTCTACAGACACAGCCTACATGGAGCTGAGCAGCCTGAGATCTGAGGACACGGCCGTGTATTACTGTGCAACAGTTAGTGGGAGCTACTACGCATGCTCGCACTGGGGCCAGGGCACCCTGGTCACCGTCTCCTCA
143	S143|IGHV4-39*07|IGHD3-9*01|IGHJ4*01	V4-39*07,J4 inter-subtype recombinant	J4,V4-39*07 recombinant	0.2264572211607075	1	0	0	317(313-321)	CAGCTGCAGCTGCAGGAGTCGGGCCCAGGACTGGTGAAGCCTTCGGAGACCCTGTCCCTCACCTGCACTGTCTCTGGTGGCTCCATCAGCAGTAGTAGTTACTACTGGGGCTGGATCCGCCAGCCCCCAGGGAAGGGGCTGGAGTGGATTGGGAGTATCTATTATAGTGGGAGCACCTACTACAACCCGTCCCTCAAGAGTCGAGTCACCATATCAGTAGACACGTCCAAGAACCAGTTCTCCCTGAAGCTGAGCTCTGTGACCGCCGCGGACACGGCCGTGTATTACTGTGCGAGAGACTGGTTATTATACACTACTTTGACTACTGGGGCCAAGGAACCCTGGTCACCGTCTCCTCA	CAGCTGCAGCTGCAGGAGTCGGGCCCAGGACTGGTGAAGCCTTCGGAGACCCTGTCCCTCACCTGCACTGTC	QLQLQESGPGLVKPSETLSLTCTV	TCTGGTGGCTCCATCAGCAGTAGTAGTTACTAC	SGGSISSSSYY	TGGGGCTGGATCCGCCAGCCCCCAGGGAAGGGGCTGGAGTGGATTGGGAGT	WGWIRQPPGKGLEWIGS	ATCTATTATAGTGGGAGCACC	IYYSGST	TACTACAACCCGTCCCTCAAGAGTCGAGTCACCATATCAGTAGACACGTCCAAGAACCAGTTCTCCCTGAAGCTGAGCTCTGTGACCGCCGCGGACACGGCCGTGTATTACTGT	YYNPSLKSRVTISVDTSKNQFSLKLSSVTAADTAVYYC	GCGAGATTTGAC	ARFD	TGTGCGAGATTTGACTGGTNTATTATACACTACTTTGACTACTGG	CARFDW?IIHYFDYW	D3_9	agATTTGACTGG	?FDW	36.405572	D3_9	TggTNTATTATACac	??II?	32.811144	TGGTNTATTATACACTACTTTGACTACTGGGGCCAAGGAACCCTGGTCACCGTCTCCTCA	W?IIHYFDYWGQGTLVTVSS	CAGCTGCAGCTGCAGGAGTCGGGCCCAGGACTGGTGAAGCCTTCGGAGACCCTGTCCCTCACCTGCACTGTCTCTGGTGGCTCCATCAGCAGTAGT------AGTTACTACTGGGGCTGGATCCGCCAGCCCCCAGGGAAGGGGCTGGAGTGGATTGGGAGTATCTATTAT---------AGTGGGAGCACCTACTACAACCCGTCCCTCAAGAGTCGAGTCACCATATCAGTAGACACGTCCAAGAACCAGTTCTCCCTGAAGCTGAGCTCTGTGACCGCCGCGGACACGGCCGTGTATTACTGTGCGAGATTTGACTGGTNTATTATACACTACTTTGACTACTGGGGCCAAGGAACCCTGGTCACCGTCTCCTCA
145	S145|IGHV7-4-1*02|IGHD6-13*01|IGHJ2*01	V7-4-1,J? inter-subtype recombinant	J?,V7-4-1 recombinant	0.4896182699951847	1	0	0	305(300-310)	CAGGTGCAGCTGGTGCAATCTGGGTCTGAGTTGAAGAAGCCTGGGGCCTCAGTGAAGGTTTCCTGCAAGGCTTCTGGATACACCTTCACTAGCTATGCTATGAATTGGGTGCGACAGGCCCCTGGACAAGGGCTTGAGTGGATGGGATGGATCAACACCAACACTGGGAACCCAACGTATGCCCAGGGCTTCACAGGACGGTTTGTCTTCTCCTTGGACACCTCTGTCAGCACGGCATATCTGCAGATCAGCAGCCTAAAGGCTGAGGACACTGCCGTGTATTACTGTGCGAGAGCTGAACAGTACTTCGATCTCTGGGGCCGTGGCACCCTGGTCACTGTCTCCTCA	CAGGTGCAGCTGGTGCAATCTGGGTCTGAGTTGAAGAAGCCTGGGGCCTCAGTGAAGGTTTCCTGCAAGGCT	QVQLVQSGSELKKPGASVKVSCKA	TCTGGATACACCTTCACTAGCTATGCT	SGYTFTSYA	ATGAATTGGGTGCGACAGGCCCCTGGACAAGGGCTTGAGTGGATGGGATGG	MNWVRQAPGQGLEWMGW	ATCAACACCAACACTGGGAACCCA	INTNTGNP	ACGTATGCCCAGGGCTTCACAGGACGGTTTGTCTTCTCCTTGGACACCTCTGTCAGCACGGCATATCTGCAGATCAGCAGCCTAAAGGCTGAGGACACTGCCGTGTATTACTGT	TYAQGFTGRFVFSLDTSVSTAYLQISSLKAEDTAVYYC	GCGAGAGTAGTTATAGCAGCAGCT	ARVVIAAA	TGTGCGAGAGTAGTTATAGCAGCAGCTGAACAGTACTTCGATCTCTGG	CARVVIAAAEQYFDLW	D3_3	TGTGCGAGAGTAGTTATAGCAGCAGCTGAAcaGTACTTCGATCTCTGG	CARVVIAAAE?YFDLW	37.405572	D2_2	gtTATAGCAGCAGCT	?IAAA	28.405572	GAACAGTACTTCGATCTCTGGGGCCGTGGCACCCTGGTCACTGTCTCCTCA	EQYFDLWGRGTLVTVSS	CAGGTGCAGCTGGTGCAATCTGGGTCTGAGTTGAAGAAGCCTGGGGCCTCAGTGAAGGTTTCCTGCAAGGCTTCTGGATACACCTTCACTAGC------------TATGCTATGAATTGGGTGCGACAGGCCCCTGGACAAGGGCTTGAGTGGATGGGATGGATC------AACACCAACACTGGGAACCCAACGTATGCCCAGGGCTTCACAGGACGGTTTGTCTTCTCCTTGGACACCTCTGTCAGCACGGCATATCTGCAGATCAGCAGCCTAAAGGCTGAGGACACTGCCGTGTATTACTGTGCGAGAGTAGTTATAGCAGCAGCTGAACAGTACTTC---------GATCTCTGGGGCCGTGGCACCCTGGTCACTGTCTCCTCA
144	S144|IGHV1-46*02|IGHD6-25*01|IGHJ3*01	V1-46,J3 inter-subtype recombinant	J3,V1-46 recombinant	0.1638589585216708	1	0	0	314(313-315)	CAGGTGCAGCTGGTGCAGTCTGGGGCTGAGGTGAAGAAGCCTGGGGCCTCAGTGAAGGTTTCCTGCAAGGCATCTGGATACACCTTCAACAGCTACTATATGCACTGGGTGCGACAGGCCCCTGGACAAGGGCTTGAGTGGATGGGAATAATCAACCCTAGTGGTGGTAGCACAAGCTACGCACAGAAGTTCCAGGGCAGAGTCACCATGACCAGGGACACGTCCACGAGCACAGTCTACATGGAGCTGAGCAGCCTGAGATCTGAGGACACGGCCGTGTATTACTGTGCGAGAGCGAGGCGGGGTATAGCAGCCCCGTGGGGCCAAGGGACAATGGTCACCGTCTCTTCA	CAGGTGCAGCTGGTGCAGTCTGGGGCTGAGGTGAAGAAGCCTGGGGCCTCAGTGAAGGTTTCCTGCAAGGCA	QVQLVQSGAEVKKPGASVKVSCKA	TCTGGATACACCTTCAACAGCTACTAT	SGYTFNSYY	ATGCACTGGGTGCGACAGGCCCCTGGACAAGGGCTTGAGTGGATGGGAATA	MHWVRQAPGQGLEWMGI	ATCAACCCTAGTGGTGGTAGCACA	INPSGGST	AGCTACGCACAGAAGTTCCAGGGCAGAGTCACCATGACCAGGGACACGTCCACGAGCACAGTCTACATGGAGCTGAGCAGCCTGAGATCTGAGGACACGGCCGTGTATTACTGT	SYAQKFQGRVTMTRDTSTSTVYMELSSLRSEDTAVYYC	GCGAGAGCG	ARA	TGTGCGAGAGCGAGGCGGGGTATAGCAGCCCCGTGG	CARARRGIAAPW	D6_13	TGTGCGAGAGCGAGGcgGGGTATAGCAGCC	CARAR?GIAA	32.405572	D3_10	AggCGGGGTATAGCAGCCCcg	?RGIAA?	26.811144	AGGCGGGGTATAGCAGCCCCGTGGGGCCAAGGGACAATGGTCACCGTCTCTTCA	RRGIAAPWGQGTMVTVSS	CAGGTGCAGCTGGTGCAGTCTGGGGCTGAGGTGAAGAAGCCTGGGGCCTCAGTGAAGGTTTCCTGCAAGGCATCTGGATACACCTTC------------AACAGCTACTATATGCACTGGGTGCGACAGGCCCCTGGACAAGGGCTTGAGTGGATGGGAATAATC------AACCCTAGTGGTGGTAGCACAAGCTACGCACAGAAGTTCCAGGGCAGAGTCACCATGACCAGGGACACGTCCACGAGCACAGTCTACATGGAGCTGAGCAGCCTGAGATCTGAGGACACGGCCGTGTATTACTGTGCGAGAGCGAGGCGGGGTATAGCAGCCCCG------TGGGGCCAAGGGACAATGGTCACCGTCTCTTCA
146	S146|IGHV3-NL1*01|IGHD7-27*01|IGHJ6*04	V3-NL1*01,J6*03 inter-subtype recombinant	J6*03,V3-NL1*01 recombinant	0.3346151738849296	1	0	0	299(294-304)	CAGGTGCAGCTGGTGGAGTCTGGGGGAGGCGTGGTCCAGCCTGGGGGGTCCCTGAGACTCTCCTGTGCAGCGTCTGGATTCACCTTCAGTAGCTATGGCATGCACTGGGTCCGCCAGGCTCCAGGCAAGGGGCTGGAGTGGGTCTCAGTTATTTATAGCGGTGGTAGTAGCACATACTATGCAGACTCCGTGAAGGGCCGATTCACCATCTCCAGAGACAATTCCAAGAACACGCTGTATCTGCAAATGAACAGCCTGAGAGCTGAGGACACGGCTGTGTATTACTGTGCGAAAGATTACTACTACTACTACGGTATGGACGTCTGGGGCAAAGGGACCACGGTCACCGTCTCCTCA	CAGGTGCAGCTGGTGGAGTCTGGGGGAGGCGTGGTCCAGCCTGGGGGGTCCCTGAGACTCTCCTGTGCAGCG	QVQLVESGGGVVQPGGSLRLSCAA	TCTGGATTCACCTTCAGTAGCTATGGC	SGFTFSSYG	ATGCACTGGGTCCGCCAGGCTCCAGGCAAGGGGCTGGAGTGGGTCTCAGTT	MHWVRQAPGKGLEWVSV	ATTTATAGCGGTGGTAGTAGCACA	IYSGGSST	TACTATGCAGACTCCGTGAAGGGCCGATTCACCATCTCCAGAGACAATTCCAAGAACACGCTGTATCTGCAAATGAACAGCCTGAGAGCTGAGGACACGGCTGTGTATTACTGT	YYADSVKGRFTISRDNSKNTLYLQMNSLRAEDTAVYYC	GCGAAAGAT	AKD	TGTGCGAAAGATAGCGCTAACTGGGGAGTTTACTACTACTACTACGGTATGGACGTCTGG	CAKDSANWGVYYYYYGMDVW	D3_22	TggGGAGTTTACTACTAC	?GVYYY	38.405572	D2_2	taCTACTACTACTAC	?YYYY	37.405572	AGCGCTAACTGGGGAGTTTACTACTACTACTACGGTATGGACGTCTGGGGCAAAGGGACCACGGTCACCGTCTCCTCA	SANWGVYYYYYGMDVWGKGTTVTVSS	CAGGTGCAGCTGGTGGAGTCTGGGGGAGGCGTGGTCCAGCCTGGGGGGTCCCTGAGACTCTCCTGTGCAGCGTCTGGATTCACCTTCAGTAGC------------TATGGCATGCACTGGGTCCGCCAGGCTCCAGGCAAGGGGCTGGAGTGGGTCTCAGTTATTTATAGCGGTGGT------AGTAGCACATACTATGCAGACTCCGTGAAGGGCCGATTCACCATCTCCAGAGACAATTCCAAGAACACGCTGTATCTGCAAATGAACAGCCTGAGAGCTGAGGACACGGCTGTGTATTACTGTGCGAAAGATAGCGCTAACTGGGGAGTTTACTACTACTACTACGGTATGGACGTCTGGGGCAAAGGGACCACGGTCACCGTCTCCTCA
147	S147|IGHV3-43D*01|IGHD7-27*01|IGHJ1*01	V3-43D*01,J1*01 inter-subtype recombinant	J1*01,V3-43D*01 recombinant	0.9997099708644467	1	0	0	317(313-321)	GAAGTGCAGCTGGTGGAGTCTGGGGGAGTCGTGGTACAGCCTGGGGGGTCCCTGAGACTCTCCTGTGCAGCCTCTGGATTCACCTTTGATGATTATGCCATGCACTGGGTCCGTCAAGCTCCGGGGAAGGGTCTGGAGTGGGTCTCTCTTATTAGTTGGGATGGTGGTAGCACCTACTATGCAGACTCTGTGAAGGGTCGATTCACCATCTCCAGAGACAACAGCAAAAACTCCCTGTATCTGCAAATGAACAGTCTGAGAGCTGAGGACACCGCCTTGTATTACTGTGCAAAAGATATCCTAATAACTGGGTACTTCCAGCACTGGGGCCAGGGCACCCTGGTCACCGTCTCCTCA	GAAGTGCAGCTGGTGGAGTCTGGGGGAGTCGTGGTACAGCCTGGGGGGTCCCTGAGACTCTCCTGTGCAGCC	EVQLVESGGVVVQPGGSLRLSCAA	TCTGGATTCACCTTTGATGATTATGCC	SGFTFDDYA	ATGCACTGGGTCCGTCAAGCTCCGGGGAAGGGTCTGGAGTGGGTCTCTCTT	MHWVRQAPGKGLEWVSL	ATTAGTTGGGATGGTGGTAGCACC	ISWDGGST	TACTATGCAGACTCTGTGAAGGGTCGATTCACCATCTCCAGAGACAACAGCAAAAACTCCCTGTATCTGCAAATGAACAGTCTGAGAGCTGAGGACACCGCCTTGTATTACTGT	YYADSVKGRFTISRDNSKNSLYLQMNSLRAEDTALYYC	GCAAAAGAT	AKD	TGTGCAAAAGATATCCTAATAACTGGGTACTTCCAGCACTGG	CAKDILITGYFQHW	D3_9	aTcCTAATAACTGGGTACTTC	?LITGYF	28.405572	D1_14	aCtGGGTACTTCCag	?GYF?	26.811144	ATCCTAATAACTGGGTACTTCCAGCACTGGGGCCAGGGCACCCTGGTCACCGTCTCCTCA	ILITGYFQHWGQGTLVTVSS	GAAGTGCAGCTGGTGGAGTCTGGGGGAGTCGTGGTACAGCCTGGGGGGTCCCTGAGACTCTCCTGTGCAGCCTCTGGATTCACCTTTGATGAT------------TATGCCATGCACTGGGTCCGTCAAGCTCCGGGGAAGGGTCTGGAGTGGGTCTCTCTTATTAGTTGGGATGGT------GGTAGCACCTACTATGCAGACTCTGTGAAGGGTCGATTCACCATCTCCAGAGACAACAGCAAAAACTCCCTGTATCTGCAAATGAACAGTCTGAGAGCTGAGGACACCGCCTTGTATTACTGTGCAAAAGATATCCTAATAACTGGGTACTTCCAGCACTGGGGCCAGGGCACCCTGGTCACCGTCTCCTCA
148	S148|IGHV3-23D*01|IGHD1-26*01|IGHJ5*01	V3-23,J5 inter-subtype recombinant	J5,V3-23 recombinant	0.1433180687465179	1	0	0	298(296-300)	GAGGTGCAGCTGTTGGAGTCTGGGGGAGGCTTGGTACAGCCTGGGGGGTCCCTGAGACTCTCCTGTGCAGCCTCTGGATTCACCTTTAGCAGCTATGCCATGAGCTGGGTCCGCCAGGCTCCAGGGAAGGGGCTGGAGTGGGTCTCAGCTATTAGTGGTAGTGGTGGTAGCACATACTACGCAGACTCCGTGAAGGGCCGGTTCACCATCTCCAGAGACAATTCCAAGAACACGCTGTATCTGCAAATGAACAGCCTGAGAGCCGAGGACACGGCCGTATATTACTGTGCGAAAGAGTATAGTGGGAGCTATCTGGTTGACTCCTGGGGCCAAGGAACCCTGGTCACCGTCTCCTCA	GAGGTGCAGCTGTTGGAGTCTGGGGGAGGCTTGGTACAGCCTGGGGGGTCCCTGAGACTCTCCTGTGCAGCC	EVQLLESGGGLVQPGGSLRLSCAA	TCTGGATTCACCTTTAGCAGCTATGCC	SGFTFSSYA	ATGAGCTGGGTCCGCCAGGCTCCAGGGAAGGGGCTGGAGTGGGTCTCAGCT	MSWVRQAPGKGLEWVSA	ATTAGTGGTAGTGGTGGTAGCACA	ISGSGGST	TACTACGCAGACTCCGTGAAGGGCCGGTTCACCATCTCCAGAGACAATTCCAAGAACACGCTGTATCTGCAAATGAACAGCCTGAGAGCCGAGGACACGGCCGTATATTACTGT	YYADSVKGRFTISRDNSKNTLYLQMNSLRAEDTAVYYC	GCGAAAGTCCTGGGTGCGGAG	AKVLGAE	TGTGCGAAAGTCCTGGGTGCGGAGTATAGTGGGAGCTATCTGGTTGACTCCTGG	CAKVLGAEYSGSYLVDSW	D1_26	GagTATAGTGGGAGCTAT	?YSGSY	45.405572	D1_7	TatAGTGGGAGCTAT	?SGSY	32.405572	TATAGTGGGAGCTATCTGGTTGACTCCTGGGGCCAAGGAACCCTGGTCACCGTCTCCTCA	YSGSYLVDSWGQGTLVTVSS	GAGGTGCAGCTGTTGGAGTCTGGGGGAGGCTTGGTACAGCCTGGGGGGTCCCTGAGACTCTCCTGTGCAGCCTCTGGATTCACCTTTAGCAGC------------TATGCCATGAGCTGGGTCCGCCAGGCTCCAGGGAAGGGGCTGGAGTGGGTCTCAGCTATT------AGTGGTAGTGGTGGTAGCACATACTACGCAGACTCCGTGAAGGGCCGGTTCACCATCTCCAGAGACAATTCCAAGAACACGCTGTATCTGCAAATGAACAGCCTGAGAGCCGAGGACACGGCCGTATATTACTGTGCGAAAGTCCTGGGTGCGGAGTATAGTGGGAGCTATCTGGTTGACTCCTGGGGCCAAGGAACCCTGGTCACCGTCTCCTCA
149	S149|IGHV3-49*02|IGHD3-22*01|IGHJ1*01	V3-49,J1*01 inter-subtype recombinant	J1*01,V3-49 recombinant	0.9947914198071223	1	0	0	320(316-324)	GAGGTGCAGCTGGTGGAGTCTGGGGGAGGCTTGGTACAGCCAGGGCCGTCCCTGAGACTCTCCTGTACAGCTTCTGGATTCACCTTTGGGTATTATCCTATGAGCTGGGTCCGCCAGGCTCCAGGGAAGGGGCTGGAGTGGGTAGGTTTCATTAGAAGCAAAGCTTATGGTGGGACAACAGAATACGCCGCGTCTGTGAAAGGCAGATTCACCATCTCAAGAGATGATTCCAAAAGCATCGCCTATCTGCAAATGAACAGCCTGAAAACCGAGGACACAGCCGTGTATTACTGTACTAGAGTTATTACTACGGTGAATACTTCCAGCACTGGGGCCAGGGCACCCTGGTCACCGTCTCCTCA	GAGGTGCAGCTGGTGGAGTCTGGGGGAGGCTTGGTACAGCCAGGGCCGTCCCTGAGACTCTCCTGTACAGCT	EVQLVESGGGLVQPGPSLRLSCTA	TCTGGATTCACCTTTGGGTATTATCCT	SGFTFGYYP	ATGAGCTGGGTCCGCCAGGCTCCAGGGAAGGGGCTGGAGTGGGTAGGTTTC	MSWVRQAPGKGLEWVGF	ATTAGAAGCAAAGCTTATGGTGGGACAACA	IRSKAYGGTT	GAATACGCCGCGTCTGTGAAAGGCAGATTCACCATCTCAAGAGATGATTCCAAAAGCATCGCCTATCTGCAAATGAACAGCCTGAAAACCGAGGACACAGCCGTGTATTACTGT	EYAASVKGRFTISRDDSKSIAYLQMNSLKTEDTAVYYC	ACTAGAGGCGGTATTACTATGATAGTAGTGGNT	TRGGITMIVV?	TGTACTAGAGGCGGTATTACTATGATAGTAGTGGNTTATTACTACGGTGAATACTTCCAGCACTGG	CTRGGITMIVV?YYYGEYFQHW	D3_22	ggTATTACTATGATAGTAGTG	?ITMIVV	47.405572	D2_2	gtGGNTTATTACTAC	??YYY	32.405572	TATTACTACGGTGAATACTTCCAGCACTGGGGCCAGGGCACCCTGGTCACCGTCTCCTCA	YYYGEYFQHWGQGTLVTVSS	GAGGTGCAGCTGGTGGAGTCTGGGGGAGGCTTGGTACAGCCAGGGCCGTCCCTGAGACTCTCCTGTACAGCTTCTGGATTCACCTTTGGG------------TATTATCCTATGAGCTGGGTCCGCCAGGCTCCAGGGAAGGGGCTGGAGTGGGTAGGTTTCATTAGAAGCAAAGCTTATGGTGGGACAACAGAATACGCCGCGTCTGTGAAAGGCAGATTCACCATCTCAAGAGATGATTCCAAAAGCATCGCCTATCTGCAAATGAACAGCCTGAAAACCGAGGACACAGCCGTGTATTACTGTACTAGAGGCGGTATTACTATGATAGTAGTGGNTTATTACTACGGTGAATACTTCCAGCACTGGGGCCAGGGCACCCTGGTCACCGTCTCCTCA
150	S150|IGHV5-51*03|IGHD3-9*01|IGHJ2*01	V5-51*03,J2*01 inter-subtype recombinant	J2*01,V5-51*03 recombinant	0.782358692109571	1	0	0	314(311-317)	GAGGTGCAGCTGGTGCAGTCTGGAGCAGAGGTGAAAAAGCCGGGGGAGTCTCTGAAGATCTCCTGTAAGGGTTCTGGATACAGCTTTACCAGCTACTGGATCGGCTGGGTGCGCCAGATGCCCGGGAAAGGCCTGGAGTGGATGGGGATCATCTATCCTGGTGACTCTGATACCAGATACAGCCCGTCCTTCCAAGGCCAGGTCACCATCTCAGCCGACAAGTCCATCAGCACCGCCTACCTGCAGTGGAGCAGCCTGAAGGCCTCGGACACCGCCATGTATTACTGTGCGAGGGCGTATTACGGTTATTATACCTTCGATCTCTGGGGCCGTGGCACCCTGGTCACTGTCTCCTCA	GAGGTGCAGCTGGTGCAGTCTGGAGCAGAGGTGAAAAAGCCGGGGGAGTCTCTGAAGATCTCCTGTAAGGGT	EVQLVQSGAEVKKPGESLKISCKG	TCTGGATACAGCTTTACCAGCTACTGGATCGGC	SGYSFTSYWIG	TGGGTGCGCCAGATGCCCGGGAAAGGCCTGGAGTGGATGGGGATC	WVRQMPGKGLEWMGI	ATCTATCCTGGTGACTCTGATACC	IYPGDSDT	AGATACAGCCCGTCCTTCCAAGGCCAGGTCACCATCTCAGCCGACAAGTCCATCAGCACCGCCTACCTGCAGTGGAGCAGCCTGAAGGCCTCGGACACCGCCATGTATTACTGT	RYSPSFQGQVTISADKSISTAYLQWSSLKASDTAMYYC	GCGAGGGTTGTAGCCGCG	ARVVAA	TGTGCGAGGGTTGTAGCCGCGTATTACGATATTTTGACTGGTTATTATACCTTCGATCTCTGG	CARVVAAYYDILTGYYTFDLW	D3_9	TGTGCGAGGGTTGTAGCCgcGTATTACGATATTTTGACTGGTTATTAT	CARVVA?YYDILTGYY	76.40557200000001	D2_2	gCgTATTACGATATTTTg	?YYDI?	35.34262	TATTACGATATTTTGACTGGTTATTATACCTTCGATCTCTGGGGCCGTGGCACCCTGGTCACTGTCTCCTCA	YYDILTGYYTFDLWGRGTLVTVSS	GAGGTGCAGCTGGTGCAGTCTGGAGCAGAGGTGAAAAAGCCGGGGGAGTCTCTGAAGATCTCCTGTAAGGGTTCTGGATACAGCTTTACCAGCTACTGGATCGGC------------TGGGTGCGCCAGATGCCCGGGAAAGGCCTGGAGTGGATGGGGATCATCTAT------CCTGGTGACTCTGATACCAGATACAGCCCGTCCTTCCAAGGCCAGGTCACCATCTCAGCCGACAAGTCCATCAGCACCGCCTACCTGCAGTGGAGCAGCCTGAAGGCCTCGGACACCGCCATGTATTACTGTGCGAGGGTTGTAGCCGCGTATTACGATATTTTGACTGGTTATTATACCTTCGATCTCTGGGGCCGTGGCACCCTGGTCACTGTCTCCTCA
151	S151|IGHV4-4*05|IGHD2-15*01|IGHJ3*01	V4-4*05,J3 inter-subtype recombinant	J3,V4-4*05 recombinant	0.7449607830631747	1	0	0	287(285-289)	CAGGTGCAGCTGCAGGAGTTGGGCCCAGGACTGGTGAAGCCTCCGGGGACCCTGTCCCTCACCTGCGCTGTCTCTGGTGGCTCCATCAGCAGTAGTAACTGGTGGAGTTGGGTCCGCCAGCCCCCAGGGAAGGGGCTGGAGTGGATTGGGGAAATCTATCATAGTGGGAGCACCAACTACAACCCGTCCCTCAAGAGTCGAGTCACCATATCAGTAGACAAGTCCAAGAACCAGTTCTCCCTGAAGCTGAGCTCTGTGACCGCCGCGGACACGGCCGTGTATTACGCGGCGATTTCCGTGGTAGCTGCTACTCCTTTTGATGTCTGGGGCCAAGGGACAATGGTCACCGTCTCTTCA	CAGGTGCAGCTGCAGGAGTTGGGCCCAGGACTGGTGAAGCCTCCGGGGACCCTGTCCCTCACCTGCGCTGTC	QVQLQELGPGLVKPPGTLSLTCAV	TCTGGTGGCTCCATCAGCAGTAGTAACTGG	SGGSISSSNW	TGGAGTTGGGTCCGCCAGCCCCCAGGGAAGGGGCTGGAGTGGATTGGGGAA	WSWVRQPPGKGLEWIGE	ATCTATCATAGTGGGAGCACC	IYHSGST	AACTACAACCCGTCCCTCAAGAGTCGAGTCACCATATCAGTAGACAAGTCCAAGAACCAGTTCTCCCTGAAGCTGAGCTCTGTGACCGCCGCGGACACGGCCGTGTATTACGCG	NYNPSLKSRVTISVDKSKNQFSLKLSSVTAADTAVYYA	GCGATTTCC	AIS			0	0	0	0	0	0	0	0	GAGGATATTGTAGTGGTGGTAGCTGCTACTCCTTTTGATGTCTGGGGCCAAGGGACAATGGTCACCGTCTCTTCA	EDIVVVVAATPFDVWGQGTMVTVSS	CAGGTGCAGCTGCAGGAGTTGGGCCCAGGACTGGTGAAGCCTCCGGGGACCCTGTCCCTCACCTGCGCTGTCTCTGGTGGCTCCATCAGCAGTAGT---------AACTGGTGGAGTTGGGTCCGCCAGCCCCCAGGGAAGGGGCTGGAGTGGATTGGGGAAATCTAT---------CATAGTGGGAGCACCAACTACAACCCGTCCCTCAAGAGTCGAGTCACCATATCAGTAGACAAGTCCAAGAACCAGTTCTCCCTGAAGCTGAGCTCTGTGACCGCCGCGGACACGGCCGTGTATTACGCGGCGATTTCCGAGGATATTGTAGTGGTGGTAGCTGCTACTCCTTTTGATGTCTGGGGCCAAGGGACAATGGTCACCGTCTCTTCA
153	S153|IGHV3-53*04|IGHD2-21*02|IGHJ2*01	V3-53*04,J2*01 inter-subtype recombinant	J2*01,V3-53*04 recombinant	0.9990013250372186	1	0	0	311(304-318)	GAGGTGCAGCTGGTGGAGTCTGGAGGAGGCTTGGTCCAGCCTGGGGGGTCCCTGAGACTCTCCTGTGCAGCCTCTGGGTTCACCGTCAGTAGCAACTACATGAGCTGGGTCCGCCAGGCTCCAGGGAAGGGGCTGGAGTGGGTCTCAGTTATTTATAGCGGTGGTAGCACATACTACGCAGACTCCGTGAAGGGCCGATTCACCATCTCCAGACACAATTCCAAGAACACGCTGTATCTTCAAATGAACAGCCTGAGAGCTGAGGACACGGCCGTGTATTACTGTGCGAGAGATATATTGTGGAACTTCGATCTCTGGGGCCGTGGCACCCTGGTCACTGTCTCCTCA	GAGGTGCAGCTGGTGGAGTCTGGAGGAGGCTTGGTCCAGCCTGGGGGGTCCCTGAGACTCTCCTGTGCAGCC	EVQLVESGGGLVQPGGSLRLSCAA	TCTGGGTTCACCGTCAGTAGCAACTAC	SGFTVSSNY	ATGAGCTGGGTCCGCCAGGCTCCAGGGAAGGGGCTGGAGTGGGTCTCAGTT	MSWVRQAPGKGLEWVSV	ATTTATAGCGGTGGTAGCACA	IYSGGST	TACTACGCAGACTCCGTGAAGGGCCGATTCACCATCTCCAGACACAATTCCAAGAACACGCTGTATCTTCAAATGAACAGCCTGAGAGCTGAGGACACGGCCGTGTATTACTGT	YYADSVKGRFTISRHNSKNTLYLQMNSLRAEDTAVYYC	GCGAGAGAT	ARD	TGTGCGAGAGATATATTGTGGAACTTCGATCTCTGG	CARDILWNFDLW	D2_21	gaTATATTGTGG	?ILW	32.405572	D2_21	gAtATATTGTgg	?IL?	25.811144	ATATTGTGGAACTTCGATCTCTGGGGCCGTGGCACCCTGGTCACTGTCTCCTCA	ILWNFDLWGRGTLVTVSS	GAGGTGCAGCTGGTGGAGTCTGGAGGAGGCTTGGTCCAGCCTGGGGGGTCCCTGAGACTCTCCTGTGCAGCCTCTGGGTTCACCGTCAGTAGCAAC------------TACATGAGCTGGGTCCGCCAGGCTCCAGGGAAGGGGCTGGAGTGGGTCTCAGTTATTTAT---------AGCGGTGGTAGCACATACTACGCAGACTCCGTGAAGGGCCGATTCACCATCTCCAGACACAATTCCAAGAACACGCTGTATCTTCAAATGAACAGCCTGAGAGCTGAGGACACGGCCGTGTATTACTGTGCGAGAGAT------ATATTGTGGAACTTCGATCTCTGGGGCCGTGGCACCCTGGTCACTGTCTCCTCA
152	S152|IGHV6-1*02|IGHD5-5*01|IGHJ2*01	V6-1,J2*01 inter-subtype recombinant	J2*01,V6-1 recombinant	0.6708679486150941	1	0	0	319(316-322)	CAGGTACAGCTGCAGCAGTCAGGTCCGGGACTGGTGAAGCCCTCGCAGACCCTCTCACTCACCTGTGCCATCTCCGGGGACAGTGTCTCTAGCAACAGTGCTGCTTGGAACTGGATCAGGCAGTCCCCATCGAGAGGCCTTGAGTGGCTGGGAAGGACATACTACAGGTCCAAGTGGTATAATGATTATGCAGTATCTGTGAAAAGTCGAATAACCATCAACCCAGACACATCCAAGAACCAGTTCTCCCTGCAGCTGAACTCTGTGACTCCCGAGGACACGGCTGTGTATTACTGTGCAAGAGAGTCTGACAGCCGCTATGGTTTCGATCTCTGGGGCCGTGGCACCCTGGTCACTGTCTCCTCA	CAGGTACAGCTGCAGCAGTCAGGTCCGGGACTGGTGAAGCCCTCGCAGACCCTCTCACTCACCTGTGCCATC	QVQLQQSGPGLVKPSQTLSLTCAI	TCCGGGGACAGTGTCTCTAGCAACAGTGCTGCT	SGDSVSSNSAA	TGGAACTGGATCAGGCAGTCCCCATCGAGAGGCCTTGAGTGGCTGGGAAGG	WNWIRQSPSRGLEWLGR	ACATACTACAGGTCCAAGTGGTATAATGAT	TYYRSKWYND	TATGCAGTATCTGTGAAAAGTCGAATAACCATCAACCCAGACACATCCAAGAACCAGTTCTCCCTGCAGCTGAACTCTGTGACTCCCGAGGACACGGCTGTGTATTACTGT	YAVSVKSRITINPDTSKNQFSLQLNSVTPEDTAVYYC	GCAAGAGAG	ARE	TGTGCAAGAGAGTCTGACAGCCGCTATGGTTCCAAGGTGGGGCGCGGGTACTTCGATCTCTGG	CARESDSRYGSKVGRGYFDLW	D3_3	TGTGCAAGAGAGTCTGACAGCCGCTATGGTTCCAAGGTGGGGCGCggGTACTTCGATCTCTGG	CARESDSRYGSKVGR?YFDLW	35.405572	D1_14	TatGGTTCCAAGGTGGGGCgc	?GSKVG?	26.811144	TCTGACAGCCGCTATGGTTCCAAGGTGGGGCGCGGGTACTTCGATCTCTGGGGCCGTGGCACCCTGGTCACTGTCTCCTCA	SDSRYGSKVGRGYFDLWGRGTLVTVSS	CAGGTACAGCTGCAGCAGTCAGGTCCGGGACTGGTGAAGCCCTCGCAGACCCTCTCACTCACCTGTGCCATCTCCGGGGACAGTGTCTCTAGC------AACAGTGCTGCTTGGAACTGGATCAGGCAGTCCCCATCGAGAGGCCTTGAGTGGCTGGGAAGGACATACTACAGGTCCAAGTGGTATAATGAT---TATGCAGTATCTGTGAAAAGTCGAATAACCATCAACCCAGACACATCCAAGAACCAGTTCTCCCTGCAGCTGAACTCTGTGACTCCCGAGGACACGGCTGTGTATTACTGTGCAAGAGAGTCTGACAGCCGCTATGGTTCCAAGGTGGGGCGCGGGTACTTCGATCTCTGGGGCCGTGGCACCCTGGTCACTGTCTCCTCA
154	S154|IGHV4-34*09|IGHD2-2*01|IGHJ2*01	V4-31,J2*01 inter-subtype recombinant	J2*01,V4-31 recombinant	0.5381851432284058	1	0	0	311(306-316)	CAGGTGCAGCTGCAGGAGTCGGGCCCAGGACTGGTGAAGCCTTCACAGACCCTGTCCCTCACCTGCGCTGTCTATGGTGGGTCCTTCAGTGGTTACTACTGGAGCTGGATCCGCCAGCCCCCAGGGAAGGGACTGGAGTGGATTGGGGAAATCAATCATAGTGGAAGCACCAACTACAACCCGTCCCTCAAGAGTCGAGTTACCATATCAGTAGACACGTCTAAGAACCAGTTCTCCCTGAAGCTGAGCTCTGTGACTGCCGCGGACACGGCCGTGTATTACTGTGCGAGAGAGGATATTATGCCTGGTACTTCGATCTCTGGGGCCGTGGCACCCTGGTCACTGTCTCCTCA	CAGGTGCAGCTGCAGGAGTCGGGCCCAGGACTGGTGAAGCCTTCACAGACCCTGTCCCTCACCTGCGCTGTC	QVQLQESGPGLVKPSQTLSLTCAV	TATGGTGGGTCCTTCAGTGGTTACTAC	YGGSFSGYY	TGGAGCTGGATCCGCCAGCCCCCAGGGAAGGGACTGGAGTGGATTGGGGAA	WSWIRQPPGKGLEWIGE	ATCAATCATAGTGGAAGCACC	INHSGST	AACTACAACCCGTCCCTCAAGAGTCGAGTTACCATATCAGTAGACACGTCTAAGAACCAGTTCTCCCTGAAGCTGAGCTCTGTGACTGCCGCGGACACGGCCGTGTATTACTGT	NYNPSLKSRVTISVDTSKNQFSLKLSSVTAADTAVYYC	GCGAGAGAN	AR?	TGTGCGAGAGANGGATATTGTAGTAGTACCAGCTGCTATGCCTGGTACTTCGATCTCTGG	CAR?GYCSSTSCYAWYFDLW	D2_2	ggATATTGTAGTAGTACCAGCTGCTATGCC	?YCSSTSCYA	79.40557200000001	D6_6	aGtACCAGCTGCTAT	?TSCY	40.405572	GGATATTGTAGTAGTACCAGCTGCTATGCCTGGTACTTCGATCTCTGGGGCCGTGGCACCCTGGTCACTGTCTCCTCA	GYCSSTSCYAWYFDLWGRGTLVTVSS	CAGGTGCAGCTGCAGGAGTCGGGCCCAGGACTGGTGAAGCCTTCACAGACCCTGTCCCTCACCTGCGCTGTCTATGGT------------GGGTCCTTCAGTGGTTACTACTGGAGCTGGATCCGCCAGCCCCCAGGGAAGGGACTGGAGTGGATTGGGGAAATC---------AATCATAGTGGAAGCACCAACTACAACCCGTCCCTCAAGAGTCGAGTTACCATATCAGTAGACACGTCTAAGAACCAGTTCTCCCTGAAGCTGAGCTCTGTGACTGCCGCGGACACGGCCGTGTATTACTGTGCGAGAGANGGATATTGTAGTAGTACCAGCTGCTATGCCTGGTACTTCGATCTCTGGGGCCGTGGCACCCTGGTCACTGTCTCCTCA
155	S155|IGHV1-69-2*01|IGHD6-25*01|IGHJ4*03	V1-69-2*01,J4*03 inter-subtype recombinant	J4*03,V1-69-2*01 recombinant	0.9717744761903131	1	0	0	311(305-317)	GAGGTCCAGCTGGTACAGTCTGGGGCTGAGGTGAAGAAGCCTGGGGCTACAGTGAAAATCTCCTGCAAGGTTTCTGGATACACCTTCACCGACTACTACATGCACTGGGTGCAACAGGCCCCTGGAAAAGGGCTTGAGTGGATGGGACTTGTTGATCCTGAAGATGGTGAAACAATATACGCAGAGAAGTTCCAGGGCAGAGTCACCATAACCGCGGACACGTCTACAGACACAGCCTACATGGAGCTGAGCAGCCTGAGATCTGAGGACACGGCCGTGTATTACTGTGCAACAGAGTCAGCGGCTAATGACTACTGGGGCCAAGGGACCCTGGTCACCGTCTCCTCA	GAGGTCCAGCTGGTACAGTCTGGGGCTGAGGTGAAGAAGCCTGGGGCTACAGTGAAAATCTCCTGCAAGGTT	EVQLVQSGAEVKKPGATVKISCKV	TCTGGATACACCTTCACCGACTACTAC	SGYTFTDYY	ATGCACTGGGTGCAACAGGCCCCTGGAAAAGGGCTTGAGTGGATGGGACTT	MHWVQQAPGKGLEWMGL	GTTGATCCTGAAGATGGTGAAACA	VDPEDGET	ATATACGCAGAGAAGTTCCAGGGCAGAGTCACCATAACCGCGGACACGTCTACAGACACAGCCTACATGGAGCTGAGCAGCCTGAGATCTGAGGACACGGCCGTGTATTACTGT	IYAEKFQGRVTITADTSTDTAYMELSSLRSEDTAVYYC	GCAACAGAG	ATE	TGTGCAACAGAGTCAGCGGCTAATGACTACTGG	CATESAANDYW	D3_3	A--ATGACTACTGG	?MTT?	28.405572	D2_15	TA-C-Tgg	???	23.811144	TCAGCGGCTAATGACTACTGGGGCCAAGGGACCCTGGTCACCGTCTCCTCA	SAANDYWGQGTLVTVSS	GAGGTCCAGCTGGTACAGTCTGGGGCTGAGGTGAAGAAGCCTGGGGCTACAGTGAAAATCTCCTGCAAGGTTTCTGGATACACCTTCACCGAC------------TACTACATGCACTGGGTGCAACAGGCCCCTGGAAAAGGGCTTGAGTGGATGGGACTTGTT------GATCCTGAAGATGGTGAAACAATATACGCAGAGAAGTTCCAGGGCAGAGTCACCATAACCGCGGACACGTCTACAGACACAGCCTACATGGAGCTGAGCAGCCTGAGATCTGAGGACACGGCCGTGTATTACTGTGCAACAGAGTCA---------GCGGCTAATGACTACTGGGGCCAAGGGACCCTGGTCACCGTCTCCTCA
156	S156|IGHV3-7*03|IGHD5-18*01|IGHJ4*01	V3-7*03,J4 inter-subtype recombinant	J4,V3-7*03 recombinant	0.3040005344888665	1	0	0	308(304-312)	GAGGTGCAGCTGGTGGAGTCTGGGGGAGGCTTGGTCCAGCCTGGGGGGTCCCTGAGACTCTCCTGTGCAGCCTCTGGATTCACCTTTAGTAGCTATTGGATGAGCTGGGTCCGCCAGGCTCCAGGGAAGGGGCTGGAGTGGGTGGCCAACATAAAGCAAGATGGAAGTGAGAAATACTATGTGGACTCTGTGAAGGGCCGATTCACCATCTCCAGAGACAACGCCAAGAACTCACTGTATCTGCAAATGAACAGCCTGAGAGCCGAGGACACGGCCGTGTATTACTGTGCGAGAGCTGAGGCGCTCGACTACTGGGGCCAAGGAACCCTGGTCACCGTCTCCTCA	GAGGTGCAGCTGGTGGAGTCTGGGGGAGGCTTGGTCCAGCCTGGGGGGTCCCTGAGACTCTCCTGTGCAGCC	EVQLVESGGGLVQPGGSLRLSCAA	TCTGGATTCACCTTTAGTAGCTATTGG	SGFTFSSYW	ATGAGCTGGGTCCGCCAGGCTCCAGGGAAGGGGCTGGAGTGGGTGGCCAAC	MSWVRQAPGKGLEWVAN	ATAAAGCAAGATGGAAGTGAGAAA	IKQDGSEK	TACTATGTGGACTCTGTGAAGGGCCGATTCACCATCTCCAGAGACAACGCCAAGAACTCACTGTATCTGCAAATGAACAGCCTGAGAGCCGAGGACACGGCCGTGTATTACTGT	YYVDSVKGRFTISRDNAKNSLYLQMNSLRAEDTAVYYC	GCGAGA	AR	TGTGCGAGAGCTGAGGCGCTCGACTACTGG	CARAEALDYW	D3_3	CtcGACTACTGG	?DYW	27.405572	D2_15	TA-C-Tgg	???	23.811144	GCTGAGGCGCTCGACTACTGGGGCCAAGGAACCCTGGTCACCGTCTCCTCA	AEALDYWGQGTLVTVSS	GAGGTGCAGCTGGTGGAGTCTGGGGGAGGCTTGGTCCAGCCTGGGGGGTCCCTGAGACTCTCCTGTGCAGCCTCTGGATTCACCTTTAGTAGC------------TATTGGATGAGCTGGGTCCGCCAGGCTCCAGGGAAGGGGCTGGAGTGGGTGGCCAACATA------AAGCAAGATGGAAGTGAGAAATACTATGTGGACTCTGTGAAGGGCCGATTCACCATCTCCAGAGACAACGCCAAGAACTCACTGTATCTGCAAATGAACAGCCTGAGAGCCGAGGACACGGCCGTGTATTACTGTGCGAGA------------GCTGAGGCGCTCGACTACTGGGGCCAAGGAACCCTGGTCACCGTCTCCTCA
157	S157|IGHV3-23*01|IGHD3-9*01|IGHJ2*01	V3-23,J2*01 inter-subtype recombinant	J2*01,V3-23 recombinant	0.3348933134516626	1	0	0	299(295-303)	GAGGTGCAGCTGTTGGAGTCTGGGGGAGGCTTGGTACAGCCTGGGGGGTCCCTGAGACTCTCCTGTGCAGCCTCTGGATTCACCTTTAGCAGCTATGCCATGAGCTGGGTCCGCCAGGCTCCAGGGAAGGGGCTGGAGTGGGTCTCAGCTATTAGTGGTAGTGGTGGTAGCACATACTACGCAGACTCCGTGAAGGGCCGGTTCACCATCTCCAGAGACAATTCCAAGAACACGCTGTATCTGCAAATGAACAGCCTGAGAGCCGAGGACACGGCCGTATATTACTGTGCGAAAGATTACTGGTACTTCGATCTCTGGGGCCGTGGCACCCTGGTCACTGTCTCCTCA	GAGGTGCAGCTGTTGGAGTCTGGGGGAGGCTTGGTACAGCCTGGGGGGTCCCTGAGACTCTCCTGTGCAGCC	EVQLLESGGGLVQPGGSLRLSCAA	TCTGGATTCACCTTTAGCAGCTATGCC	SGFTFSSYA	ATGAGCTGGGTCCGCCAGGCTCCAGGGAAGGGGCTGGAGTGGGTCTCAGCT	MSWVRQAPGKGLEWVSA	ATTAGTGGTAGTGGTGGTAGCACA	ISGSGGST	TACTACGCAGACTCCGTGAAGGGCCGGTTCACCATCTCCAGAGACAATTCCAAGAACACGCTGTATCTGCAAATGAACAGCCTGAGAGCCGAGGACACGGCCGTATATTACTGT	YYADSVKGRFTISRDNSKNTLYLQMNSLRAEDTAVYYC	GCGAAAGAT	AKD	TGTGCGAAAGATAGTGTGCCGGAGACGTATTACGATATTTTGACTGGTTATTATGGGGAACGAGGCTACTGGTACTTCGATCTCTGG	CAKDSVPETYYDILTGYYGERGYWYFDLW	D3_9	TGTGCGAAAGATAGTGTGCCGGAGacGTATTACGATATTTTGACTGGTTATTAT	CAKDSVPE?YYDILTGYY	77.40557200000001	D2_2	aCgTATTACGATATTTTg	?YYDI?	36.34262	AGTGTGCCGGAGACGTATTACGATATTTTGACTGGTTATTATGGGGAACGAGGCTACTGGTACTTCGATCTCTGGGGCCGTGGCACCCTGGTCACTGTCTCCTCA	SVPETYYDILTGYYGERGYWYFDLWGRGTLVTVSS	GAGGTGCAGCTGTTGGAGTCTGGGGGAGGCTTGGTACAGCCTGGGGGGTCCCTGAGACTCTCCTGTGCAGCCTCTGGATTCACCTTTAGCAGC------------TATGCCATGAGCTGGGTCCGCCAGGCTCCAGGGAAGGGGCTGGAGTGGGTCTCAGCTATT------AGTGGTAGTGGTGGTAGCACATACTACGCAGACTCCGTGAAGGGCCGGTTCACCATCTCCAGAGACAATTCCAAGAACACGCTGTATCTGCAAATGAACAGCCTGAGAGCCGAGGACACGGCCGTATATTACTGTGCGAAAGATAGTGTGCCGGAGACGTATTACGATATTTTGACTGGTTATTATGGGGAACGAGGCTACTGGTACTTC---------GATCTCTGG…
159	S159|IGHV7-4-1*05|IGHD3-3*01|IGHJ1*01	V7-4-1*04,J1*01 inter-subtype recombinant	J1*01,V7-4-1*04 recombinant	0.9835056133802501	1	0	0	307(301-313)	CAGGTGCAGCTGGTGCAATCTGGGTCTGAGTTGAAGAAGCCTGGGGCCTCAGTGAAGGTTTCCTGCAAGGCTTCTGGATACACCTTCACTAGCTATGCTATGAATTGGGTGCGACAGGCCCCTGGACAAGGGCTTGAGTGGATGGGATGGATCAACACCAACACTGGGAACCCAACGTATGCCCAGGGCTTCACAGGACGGTTTGTCTTCTCCTTGGACACCTCTGTCAGCATGGCATATCTGCAGATCAGCAGCCTAAAGGCTGAGGACACTGCCGTGTGTTACTGTGCGAGAGGTTATTACGGCTTGCCTACTTCCAGCACTGGGGCCAGGGCACCCTGGTCACCGTCTCCTCA	CAGGTGCAGCTGGTGCAATCTGGGTCTGAGTTGAAGAAGCCTGGGGCCTCAGTGAAGGTTTCCTGCAAGGCT	QVQLVQSGSELKKPGASVKVSCKA	TCTGGATACACCTTCACTAGCTATGCT	SGYTFTSYA	ATGAATTGGGTGCGACAGGCCCCTGGACAAGGGCTTGAGTGGATGGGATGG	MNWVRQAPGQGLEWMGW	ATCAACACCAACACTGGGAACCCA	INTNTGNP	ACGTATGCCCAGGGCTTCACAGGACGGTTTGTCTTCTCCTTGGACACCTCTGTCAGCATGGCATATCTGCAGATCAGCAGCCTAAAGGCTGAGGACACTGCCGTGTGTTACTGT	TYAQGFTGRFVFSLDTSVSMAYLQISSLKAEDTAVCYC	GCGAGAGGCGGTTACGATTTTTGGAGTGGT	ARGGYDFWSG	TGTGCGAGAGGCGGTTACGATTTTTGGAGTGGTTATTACGGCTTNGCCTACTTCCAGCACTGG	CARGGYDFWSGYYG?AYFQHW	D3_3	ggTTACGATTTTTGGAGTGGTTATTAC	?YDFWSGYY	74.40557200000001	D1_14	-TGG-AGTGGTTAT	??VV?	34.405572	TATTACGGCTTNGCCTACTTCCAGCACTGGGGCCAGGGCACCCTGGTCACCGTCTCCTCA	YYG?AYFQHWGQGTLVTVSS	CAGGTGCAGCTGGTGCAATCTGGGTCTGAGTTGAAGAAGCCTGGGGCCTCAGTGAAGGTTTCCTGCAAGGCTTCTGGATACACCTTCACTAGC------------TATGCTATGAATTGGGTGCGACAGGCCCCTGGACAAGGGCTTGAGTGGATGGGATGGATC------AACACCAACACTGGGAACCCAACGTATGCCCAGGGCTTCACAGGACGGTTTGTCTTCTCCTTGGACACCTCTGTCAGCATGGCATATCTGCAGATCAGCAGCCTAAAGGCTGAGGACACTGCCGTGTGTTACTGTGCGAGAGGCGGTTACGATTTTTGGAGTGGTTATTACGGCTTNGCCTACTTCCAGCACTGGGGCCAGGGCACCCTGGTCACCGTCTCCTCA
158	S158|IGHV4-61*02|IGHD3-22*01|IGHJ4*01	V4-59*08,J4 inter-subtype recombinant	J4,V4-59*08 recombinant	0.2335157665811424	1	0	0	316(311-321)	CAGGTGCAGCTGCAGGAGTCGGGCCCAGGACTGGTGAAGCCTTCACAGACCCTGTCCCTCACCTGCACTGTCTCTGGTGGCTCCATCAGCAGTGGTAGTTACTACTGGAGCTGGATCCGGCAGCCCGCCGGGAAGGGACTGGAGTGGATTGGGCGTATCTATACCAGTGGGAGCACCAACTACAACCCCTCCCTCAAGAGTCGAGTCACCATATCAGTAGACACGTCCAAGAACCAGTTCTCCCTGAAGCTGAGCTCTGTGACCGCCGCAGACACGGCCGTGTATTACTGTGCGAGAGGGACTATGATAGTAGTGGTCTTGACTACTGGGGCCAAGGAACCCTGGTCACCGTCTCCTCA	CAGGTGCAGCTGCAGGAGTCGGGCCCAGGACTGGTGAAGCCTTCACAGACCCTGTCCCTCACCTGCACTGTC	QVQLQESGPGLVKPSQTLSLTCTV	TCTGGTGGCTCCATCAGCAGTGGTAGTTACTAC	SGGSISSGSYY	TGGAGCTGGATCCGGCAGCCCGCCGGGAAGGGACTGGAGTGGATTGGGCGT	WSWIRQPAGKGLEWIGR	ATCTATACCAGTGGGAGCACC	IYTSGST	AACTACAACCCCTCCCTCAAGAGTCGAGTCACCATATCAGTAGACACGTCCAAGAACCAGTTCTCCCTGAAGCTGAGCTCTGTGACCGCCGCAGACACGGCCGTGTATTACTGT	NYNPSLKSRVTISVDTSKNQFSLKLSSVTAADTAVYYC	GCGAGAGGGTTCCGCGGG	ARGFRG	TGTGCGAGAGGGTTCCGCGGGNACTATGATAGTAGTGGTCTTGACTACTGG	CARGFRG?YDSSGLDYW	D3_22	cGcGGGNACTATGATAGTAGTGGT	?G?YDSSG	43.405572	D1_20	TtcCGCGGGNACTAT	?RG?Y	25.405572	NACTATGATAGTAGTGGTCTTGACTACTGGGGCCAAGGAACCCTGGTCACCGTCTCCTCA	?YDSSGLDYWGQGTLVTVSS	CAGGTGCAGCTGCAGGAGTCGGGCCCAGGACTGGTGAAGCCTTCACAGACCCTGTCCCTCACCTGCACTGTCTCTGGTGGCTCCATCAGCAGTGGT------AGTTACTACTGGAGCTGGATCCGGCAGCCCGCCGGGAAGGGACTGGAGTGGATTGGGCGTATCTAT---------ACCAGTGGGAGCACCAACTACAACCCCTCCCTCAAGAGTCGAGTCACCATATCAGTAGACACGTCCAAGAACCAGTTCTCCCTGAAGCTGAGCTCTGTGACCGCCGCAGACACGGCCGTGTATTACTGTGCGAGAGGGTTCCGCGGGNACTATGATAGTAGTGGTCTTGACTACTGGGGCCAAGGAACCCTGGTCACCGTCTCCTCA
160	S160|IGHV1-58*01|IGHD6-6*01|IGHJ2*01	V1-58*01,J2*01 inter-subtype recombinant	J2*01,V1-58*01 recombinant	0.9999999999999997	1	0	0	294(293-295)	CAAATGCAGCTGGTGCAGTCTGGGCCTGAGGTGAAGAAGCCTGGGACCTCAGTGAAGGTCTCCTGCAAGGCTTCTGGATTCACCTTTACTAGCTCTGCTGTGCAGTGGGTGCGACAGGCTCGTGGACAACGCCTTGAGTGGATAGGATGGATCGTCGTTGGCAGTGGTAACACAAACTACGCACAGAAGTTCCAGGAAAGAGTCACCATTACCAGGGACATGTCCACAAGCACAGCCTACATGGAGCTGAGCAGCCTGAGATCCGAGGACACGGCCGTGTATTACTGTGCGGGAGCCTACTGGTACTTCGATCTCTGGGGCCGTGGCACCCTGGTCACTGTCTCCTCA	CAAATGCAGCTGGTGCAGTCTGGGCCTGAGGTGAAGAAGCCTGGGACCTCAGTGAAGGTCTCCTGCAAGGCT	QMQLVQSGPEVKKPGTSVKVSCKA	TCTGGATTCACCTTTACTAGCTCTGCT	SGFTFTSSA	GTGCAGTGGGTGCGACAGGCTCGTGGACAACGCCTTGAGTGGATAGGATGG	VQWVRQARGQRLEWIGW	ATCGTCGTTGGCAGTGGTAACACA	IVVGSGNT	AACTACGCACAGAAGTTCCAGGAAAGAGTCACCATTACCAGGGACATGTCCACAAGCACAGCCTACATGGAGCTGAGCAGCCTGAGATCCGAGGACACGGCCGTGTATTACTGT	NYAQKFQERVTITRDMSTSTAYMELSSLRSEDTAVYYC	GCGGCGCTAGCAGCTCGTCTAGGAGCC	AALAARLGA	TGTGCGGCGCTAGCAGCTCGTCTAGGAGCCTACTGGTACTTCGATCTCTGG	CAALAARLGAYWYFDLW	D3_3	TGTGCGGCGCTAGCAGCTCGTCTAGGAGCCTACtgGTACTTCGATCTCTGG	CAALAARLGAY?YFDLW	41.405572	D2_2	taCTGGTACTTC	?WYF	32.405572	TACTGGTACTTCGATCTCTGGGGCCGTGGCACCCTGGTCACTGTCTCCTCA	YWYFDLWGRGTLVTVSS	CAAATGCAGCTGGTGCAGTCTGGGCCTGAGGTGAAGAAGCCTGGGACCTCAGTGAAGGTCTCCTGCAAGGCTTCTGGATTCACCTTTACTAGCTCT------------GCTGTGCAGTGGGTGCGACAGGCTCGTGGACAACGCCTTGAGTGGATAGGATGGATCGTC------GTTGGCAGTGGTAACACAAACTACGCACAGAAGTTCCAGGAAAGAGTCACCATTACCAGGGACATGTCCACAAGCACAGCCTACATGGAGCTGAGCAGCCTGAGATCCGAGGACACGGCCGTGTATTACTGTGCGGCGCTAGCAGCTCGTCTAGGAGCCTACTGGTACTTC---------GATCTCTGGGGCCGTGGCACCCTGGTCACTGTCTCCTCA
161	S161|IGHV3-48*03|IGHD3-3*01|IGHJ5*01	V3-48*03,J5 inter-subtype recombinant	J5,V3-48*03 recombinant	0.4443250316120968	1	0	0	314(312-316)	GAGGTGCAGCTGGTGGAGTCTGGGGGAGGCTTGGTACAGCCTGGAGGGTCCCTGAGACTCTCCTGTGCAGCCTCTGGATTCACCTTCAGTAGTTATGAAATGAACTGGGTCCGCCAGGCTCCAGGGAAGGGGCTGGAGTGGGTTTCATACATTAGTAGTAGTGGTAGTACCATATACTACGCAGACTCTGTGAAGGGCCGATTCACCATCTCCAGAGACAACGCCAAGAACTCACTGTATCTGCAAATGAACAGCCTGAGAGCCGAGGACACGGCTGTTTATTACTGTGCGAGAGGTATTACGATTTTTATTATACCGACTCCTGGGGCCAAGGAACCCTGGTCACCGTCTCCTCA	GAGGTGCAGCTGGTGGAGTCTGGGGGAGGCTTGGTACAGCCTGGAGGGTCCCTGAGACTCTCCTGTGCAGCC	EVQLVESGGGLVQPGGSLRLSCAA	TCTGGATTCACCTTCAGTAGTTATGAA	SGFTFSSYE	ATGAACTGGGTCCGCCAGGCTCCAGGGAAGGGGCTGGAGTGGGTTTCA	MNWVRQAPGKGLEWVS	TACATTAGTAGTAGTGGTAGTACCATA	YISSSGSTI	TACTACGCAGACTCTGTGAAGGGCCGATTCACCATCTCCAGAGACAACGCCAAGAACTCACTGTATCTGCAAATGAACAGCCTGAGAGCCGAGGACACGGCTGTTTATTACTGT	YYADSVKGRFTISRDNAKNSLYLQMNSLRAEDTAVYYC	GCGAGAGNG	AR?	TGTGCGAGAGNGTATTACGATTTTTGGAGTGGTTATTATACCGACTCCTGG	CAR?YYDFWSGYYTDSW	D3_3	TatTACGATTTTTGGAGTGGTTATTATACC	?YDFWSGYYT	85.40557200000001	D1_26	TggAGTGGTTATTATACC	?SGYYT	35.405572	TATTACGATTTTTGGAGTGGTTATTATACCGACTCCTGGGGCCAAGGAACCCTGGTCACCGTCTCCTCA	YYDFWSGYYTDSWGQGTLVTVSS	GAGGTGCAGCTGGTGGAGTCTGGGGGAGGCTTGGTACAGCCTGGAGGGTCCCTGAGACTCTCCTGTGCAGCCTCTGGATTCACCTTCAGTAGT------------TATGAAATGAACTGGGTCCGCCAGGCTCCAGGGAAGGGGCTGGAGTGGGTTTCA------TACATTAGTAGTAGTGGTAGTACCATATACTACGCAGACTCTGTGAAGGGCCGATTCACCATCTCCAGAGACAACGCCAAGAACTCACTGTATCTGCAAATGAACAGCCTGAGAGCCGAGGACACGGCTGTTTATTACTGTGCGAGAGNGTATTACGATTTTTGGAGTGGTTATTATACCGACTCCTGGGGCCAAGGAACCCTGGTCACCGTCTCCTCA
162	S162|IGHV1-2*03|IGHD5-12*01|IGHJ6*04	V1-2,J6 inter-subtype recombinant	J6,V1-2 recombinant	0.3353460900482101	1	0	0	299(284-314)	CAGGTGCAGCTGGTGCAGTCTGGGGCTGAGGTGAAGAAGCTTGGGGCCTCAGTGAAGGTCTCCTGCAAGGCTTCTGGATACACCTTCACCGGCTACTATATGCACTGGGTGCGACAGGCCCCTGGACAAGGGCTTGAGTGGATGGGATGGATCAACCCTAACAGTGGTGGCACAAACTATGCACAGAAGTTTCAGGGCAGGGTCACCATGACCAGGGACACGTCCATCAGCACAGCCTACATGGAGCTGAGCAGGCTGAGATCTGACGACACGGCCGTGTATTACTGTGCGAGAGGCTACTACTACTACTACGGTATGGACGTCTGGGGCAAAGGGACCACGGTCACCGTCTCCTCA	CAGGTGCAGCTGGTGCAGTCTGGGGCTGAGGTGAAGAAGCTTGGGGCCTCAGTGAAGGTCTCCTGCAAGGCT	QVQLVQSGAEVKKLGASVKVSCKA	TCTGGATACACCTTCACCGGCTACTAT	SGYTFTGYY	ATGCACTGGGTGCGACAGGCCCCTGGACAAGGGCTTGAGTGGATGGGATGG	MHWVRQAPGQGLEWMGW	ATCAACCCTAACAGTGGTGGCACA	INPNSGGT	AACTATGCACAGAAGTTTCAGGGCAGGGTCACCATGACCAGGGACACGTCCATCAGCACAGCCTACATGGAGCTGAGCAGGCTGAGATCTGACGACACGGCCGTGTATTACTGT	NYAQKFQGRVTMTRDTSISTAYMELSRLRSDDTAVYYC	GCGAGAGGC	ARG	TGTGCGAGAGGCGTCGCGTCTAGTGGCTACGATTACGCCATATACTACTACTACTACGGTATGGACGTCTGG	CARGVASSGYDYAIYYYYYGMDVW	D5_12	gTcGCGTCTAGTGGCTACGATTAC	?ASSGYDY	48.405572	D2_2	taCTACTACTACTAC	?YYYY	37.405572	GTCGCGTCTAGTGGCTACGATTACGCCATATACTACTACTACTACGGTATGGACGTCTGGGGCAAAGGGACCACGGTCACCGTCTCCTCA	VASSGYDYAIYYYYYGMDVWGKGTTVTVSS	CAGGTGCAGCTGGTGCAGTCTGGGGCTGAGGTGAAGAAGCTTGGGGCCTCAGTGAAGGTCTCCTGCAAGGCTTCTGGATACACCTTCACC------------GGCTACTATATGCACTGGGTGCGACAGGCCCCTGGACAAGGGCTTGAGTGGATGGGATGGATC------AACCCTAACAGTGGTGGCACAAACTATGCACAGAAGTTTCAGGGCAGGGTCACCATGACCAGGGACACGTCCATCAGCACAGCCTACATGGAGCTGAGCAGGCTGAGATCTGACGACACGGCCGTGTATTACTGTGCGAGAGGCGTCGCGTCTAGTGGCTACGATTACGCCATATACTACTACTACTACGGTATGGACGTCTGGGGCAAAGGGACCACGGTCACCGTC…
163	S163|IGHV3-66*01|IGHD1-26*01|IGHJ2*01	V3-66*01,J2*01 inter-subtype recombinant	J2*01,V3-66*01 recombinant	0.9999261328597865	1	0	0	293(281-305)	GAGGTGCAGCTGGTGGAGTCTGGGGGAGGCTTGGTCCAGCCTGGGGGGTCCCTGAGACTCTCCTGTGCAGCCTCTGGATTCACCGTCAGTAGCAACTACATGAGCTGGGTCCGCCAGGCTCCAGGGAAGGGGCTGGAGTGGGTCTCAGTTATTTATAGCGGTGGTAGCACATACTACGCAGACTCCGTGAAGGGCAGATTCACCATCTCCAGAGACAATTCCAAGAACACGCTGTATCTTCAAATGAACAGCCTGAGAGCCGAGGACACGGCTGTGTATTACTGTGCGAGAAGCTACTACTACTTCGATCTCTGGGGCCGTGGCACCCTGGTCACTGTCTCCTCA	GAGGTGCAGCTGGTGGAGTCTGGGGGAGGCTTGGTCCAGCCTGGGGGGTCCCTGAGACTCTCCTGTGCAGCC	EVQLVESGGGLVQPGGSLRLSCAA	TCTGGATTCACCGTCAGTAGCAACTAC	SGFTVSSNY	ATGAGCTGGGTCCGCCAGGCTCCAGGGAAGGGGCTGGAGTGGGTCTCAGTT	MSWVRQAPGKGLEWVSV	ATTTATAGCGGTGGTAGCACA	IYSGGST	TACTACGCAGACTCCGTGAAGGGCAGATTCACCATCTCCAGAGACAATTCCAAGAACACGCTGTATCTTCAAATGAACAGCCTGAGAGCCGAGGACACGGCTGTGTATTACTGT	YYADSVKGRFTISRDNSKNTLYLQMNSLRAEDTAVYYC	GCGAGAGCGGAGCCTGGGAGC	ARAEPGS	TGTGCGAGAGCGGAGCCTGGGAGCTACTACTACTTCGATCTCTGG	CARAEPGSYYYFDLW	D1_26	ccTGGGAGCTACTAC	?GSYY	41.405572	D2_2	ccTGGGAGCTACTACTACTTCGATCTC--	?GSYYYFDL?	37.811144	TACTACTACTTCGATCTCTGGGGCCGTGGCACCCTGGTCACTGTCTCCTCA	YYYFDLWGRGTLVTVSS	GAGGTGCAGCTGGTGGAGTCTGGGGGAGGCTTGGTCCAGCCTGGGGGGTCCCTGAGACTCTCCTGTGCAGCCTCTGGATTCACCGTCAGTAGCAAC------------TACATGAGCTGGGTCCGCCAGGCTCCAGGGAAGGGGCTGGAGTGGGTCTCAGTTATTTAT---------AGCGGTGGTAGCACATACTACGCAGACTCCGTGAAGGGCAGATTCACCATCTCCAGAGACAATTCCAAGAACACGCTGTATCTTCAAATGAACAGCCTGAGAGCCGAGGACACGGCTGTGTATTACTGTGCGAGAGCGGAGCCTGGGAGCTACTACTACTTC---------GATCTCTGGGGCCGTGGCACCCTGGTCACTGTCTCCTCA
164	S164|IGHV1-24*01|IGHD5-12*01|IGHJ4*02	V1-24*01,J4*02 inter-subtype recombinant	J4*02,V1-24*01 recombinant	0.927109115880447	1	0	0	314(311-317)	CAGGTCCAGCTGGTACAGTCTGGGGCTGAGGTGAAGAAGCCTGGGGCCTCAGTGAAGGTCTCCTGCAAGGTTTCCGGATACACCCTCACTGAATTATCCATGCACTGGGTGCGACAGGCTCCTGGAAAAGGGCTTGAGTGGATGGGAGGTTTTGATCCTGAAGATGGTGAAACAATCTACGCACAGAAGTTCCAGGGCAGAGTCACCATGACCGAGGACACATCTACAGACACAGCCTACATGGAGCTGAGCAGCCTGAGATCTGAGGACACGGCCGTGTATTACTGTGCAACAGGCTATATAGTGGCTACGATTTTTGACTACTGGGGCCAGGGAACCCTGGTCACCGTCTCCTCA	CAGGTCCAGCTGGTACAGTCTGGGGCTGAGGTGAAGAAGCCTGGGGCCTCAGTGAAGGTCTCCTGCAAGGTT	QVQLVQSGAEVKKPGASVKVSCKV	TCCGGATACACCCTCACTGAATTATCC	SGYTLTELS	ATGCACTGGGTGCGACAGGCTCCTGGAAAAGGGCTTGAGTGGATGGGA	MHWVRQAPGKGLEWMG	GGTTTTGATCCTGAAGATGGTGAAACA	GFDPEDGET	ATCTACGCACAGAAGTTCCAGGGCAGAGTCACCATGACCGAGGACACATCTACAGACACAGCCTACATGGAGCTGAGCAGCCTGAGATCTGAGGACACGGCCGTGTATTACTGT	IYAQKFQGRVTMTEDTSTDTAYMELSSLRSEDTAVYYC	GCAACAGGC	ATG	TGTGCAACAGGCTATATAGTGGCTACGATTTTTGACTACTGG	CATGYIVATIFDYW	D5_12	T--ATATAGTGGCTACGATT--	?IXWLR??	42.811144	D5_12	tAtATAGTGGCTACGATT	?IVATI	36.405572	TATATAGTGGCTACGATTTTTGACTACTGGGGCCAGGGAACCCTGGTCACCGTCTCCTCA	YIVATIFDYWGQGTLVTVSS	CAGGTCCAGCTGGTACAGTCTGGGGCTGAGGTGAAGAAGCCTGGGGCCTCAGTGAAGGTCTCCTGCAAGGTTTCCGGATACACCCTCACTGAA------------TTATCCATGCACTGGGTGCGACAGGCTCCTGGAAAAGGGCTTGAGTGGATGGGA------GGTTTTGATCCTGAAGATGGTGAAACAATCTACGCACAGAAGTTCCAGGGCAGAGTCACCATGACCGAGGACACATCTACAGACACAGCCTACATGGAGCTGAGCAGCCTGAGATCTGAGGACACGGCCGTGTATTACTGTGCAACAGGCTATATAGTGGCTACGATTTTTGACTACTGGGGCCAGGGAACCCTGGTCACCGTCTCCTCA
165	S165|IGHV3-9*01|IGHD4-4*01|IGHJ6*02	V3-9,J6 inter-subtype recombinant	J6,V3-9 recombinant	0.3095566720580038	1	0	0	298(296-300)	GAAGTGCAGCTGGTGGAGTCTGGGGGAGGCTTGGTACAGCCTGGCAGGTCCCTGAGACTCTCCTGTGCAGCCTCTGGATTCACCTTTGATGATTATGCCATGCACTGGGTCCGGCAAGCTCCAGGGAAGGGCCTGGAGTGGGTCTCAGGTATTAGTTGGAATAGTGGTAGCATAGGCTATGCGGACTCTGTGAAGGGCCGATTCACCATCTCCAGAGACAACGCCAAGAACTCCCTGTATCTGCAAATGAACAGTCTGAGAGCTGAGGACACGGCCTTGTATTACTGTGCAAAAGATACTACTACTACTACGGTATGGACGTCTGGGGCCAAGGGACCACGGTCACCGTCTCCTCA	GAAGTGCAGCTGGTGGAGTCTGGGGGAGGCTTGGTACAGCCTGGCAGGTCCCTGAGACTCTCCTGTGCAGCC	EVQLVESGGGLVQPGRSLRLSCAA	TCTGGATTCACCTTTGATGATTATGCC	SGFTFDDYA	ATGCACTGGGTCCGGCAAGCTCCAGGGAAGGGCCTGGAGTGGGTCTCAGGT	MHWVRQAPGKGLEWVSG	ATTAGTTGGAATAGTGGTAGCATA	ISWNSGSI	GGCTATGCGGACTCTGTGAAGGGCCGATTCACCATCTCCAGAGACAACGCCAAGAACTCCCTGTATCTGCAAATGAACAGTCTGAGAGCTGAGGACACGGCCTTGTATTACTGT	GYADSVKGRFTISRDNAKNSLYLQMNSLRAEDTALYYC	GCAAAAGAN	AK?	TGTGCAAAAGANTAACAGTAACTTTACTACTACTACTACGGTATGGACGTCTGG	CAK?XQXLYYYYYGMDVW	D3_22	TacTACTACTAC	?YYY	36.405572	D2_2	taCTACTACTACTAC	?YYYY	37.405572	TAACAGTAACTTTACTACTACTACTACGGTATGGACGTCTGGGGCCAAGGGACCACGGTCACCGTCTCCTCA	XQXLYYYYYGMDVWGQGTTVTVSS	GAAGTGCAGCTGGTGGAGTCTGGGGGAGGCTTGGTACAGCCTGGCAGGTCCCTGAGACTCTCCTGTGCAGCCTCTGGATTCACCTTTGATGAT------------TATGCCATGCACTGGGTCCGGCAAGCTCCAGGGAAGGGCCTGGAGTGGGTCTCAGGTATTAGTTGG------AATAGTGGTAGCATAGGCTATGCGGACTCTGTGAAGGGCCGATTCACCATCTCCAGAGACAACGCCAAGAACTCCCTGTATCTGCAAATGAACAGTCTGAGAGCTGAGGACACGGCCTTGTATTACTGTGCAAAAGANTAACAGTAACTTTACTACTACTACTACGGTATGGACGTCTGGGGCCAAGGGACCACGGTCACCGTCTCCTCA
166	S166|IGHV3-30*06|IGHD2-15*01|IGHJ2*01	V3,J2*01 inter-subtype recombinant	J2*01,V3 recombinant	0.1663723394773206	1	0	0	311(309-313)	CAGGTGCAGCTGGTGGAGTCTGGGGGAGGCGTGGTCCAGCCTGGGAGGTCCCTGAGACTCTCCTGTGCAGCGTCTGGATTCACCTTCAGTAGCTATGGCATGCACTGGGTCCGCCAGGCTCCAGGCAAGGGGCTAGAGTGGGTGGCAGTTATATCATATGATGGAAGTAATAAATACTACGCAGACTCCGTGAAGGGCCGATTCACCATCTCCAGAGACAATTCCAAGAACACGCTGTATCTGCAAATGAACAGCCTGAGAGCTGAGGACACGGCTGTGTATTACTGTGCGAGGAGCTGCTACTACTGGTACTTCGATCTCTGGGGCCGTGGCACCCTGGTCACTGTCTCCTCA	CAGGTGCAGCTGGTGGAGTCTGGGGGAGGCGTGGTCCAGCCTGGGAGGTCCCTGAGACTCTCCTGTGCAGCG	QVQLVESGGGVVQPGRSLRLSCAA	TCTGGATTCACCTTCAGTAGCTATGGC	SGFTFSSYG	ATGCACTGGGTCCGCCAGGCTCCAGGCAAGGGGCTAGAGTGGGTGGCAGTT	MHWVRQAPGKGLEWVAV	ATATCATATGATGGAAGTAATAAA	ISYDGSNK	TACTACGCAGACTCCGTGAAGGGCCGATTCACCATCTCCAGAGACAATTCCAAGAACACGCTGTATCTGCAAATGAACAGCCTGAGAGCTGAGGACACGGCTGTGTATTACTGT	YYADSVKGRFTISRDNSKNTLYLQMNSLRAEDTAVYYC	GCGAGGTATTGTAGTGGTGGTAGC	ARYCSGGS	TGTGCGAGGTATTGTAGTGGTGGTAGCTGCTACTACTGGTACTTCGATCTCTGG	CARYCSGGSCYYWYFDLW	D2_15	AggTATTGTAGTGGTGGTAGCTGCTAC	?YCSGGSCY	73.40557200000001	D2_2	taCTGGTACTTC	?WYF	32.405572	TGCTACTACTGGTACTTCGATCTCTGGGGCCGTGGCACCCTGGTCACTGTCTCCTCA	CYYWYFDLWGRGTLVTVSS	CAGGTGCAGCTGGTGGAGTCTGGGGGAGGCGTGGTCCAGCCTGGGAGGTCCCTGAGACTCTCCTGTGCAGCGTCTGGATTCACCTTCAGTAGC------------TATGGCATGCACTGGGTCCGCCAGGCTCCAGGCAAGGGGCTAGAGTGGGTGGCAGTTATATCATATGATGGAAGTAAT------AAATACTACGCAGACTCCGTGAAGGGCCGATTCACCATCTCCAGAGACAATTCCAAGAACACGCTGTATCTGCAAATGAACAGCCTGAGAGCTGAGGACACGGCTGTGTATTACTGTGCGAGGTATTGTAGTGGTGGTAGCTGCTACTACTGGTAC---TTCGATCTCTGGGGCCGTGGCACCCTGGTCACTGTCTCCTCA
167	S167|IGHV5-51*01|IGHD1-7*01|IGHJ6*03	V5-51,J6*03 inter-subtype recombinant	J6*03,V5-51 recombinant	0.4714161482166219	1	0	0	301(298-304)	GAGGTGCAGCTGGTGCAGTCTGGAGCAGAGGTGAAAAAGCCCGGGGAGTCTCTGAAGATCTCCTGTAAGGGTTCTGGATACAGCTTTACCAGCTACTGGATCGGCTGGGTGCGCCAGATGCCCGGGAAAGGCCTGGAGTGGATGGGGATCATCTATCCTGGTGACTCTGATACCAGATACAGCCCGTCCTTCCAAGGCCAGGTCACCATCTCAGCCGACAAGTCCATCAGCACCGCCTACCTGCAGTGGAGCAGCCTGAAGGCCTCGGACACCGCCATGTATTACTGTGCGAGAAACACCTACTACTACTACTACATGGACGTCTGGGGCAAAGGGACCACGGTCACCGTCTCCTCA	GAGGTGCAGCTGGTGCAGTCTGGAGCAGAGGTGAAAAAGCCCGGGGAGTCTCTGAAGATCTCCTGTAAGGGT	EVQLVQSGAEVKKPGESLKISCKG	TCTGGATACAGCTTTACCAGCTACTGGATCGGC	SGYSFTSYWIG	TGGGTGCGCCAGATGCCCGGGAAAGGCCTGGAGTGGATGGGGATC	WVRQMPGKGLEWMGI	ATCTATCCTGGTGACTCTGATACC	IYPGDSDT	AGATACAGCCCGTCCTTCCAAGGCCAGGTCACCATCTCAGCCGACAAGTCCATCAGCACCGCCTACCTGCAGTGGAGCAGCCTGAAGGCCTCGGACACCGCCATGTATTACTGT	RYSPSFQGQVTISADKSISTAYLQWSSLKASDTAMYYC	GCGAGACACCGAGCCTATAACTGGAAC	ARHRAYNWN	TGTGCGAGACACCGAGCCTATAACTGGAACACCTACTACTACTACTACATGGACGTCTGG	CARHRAYNWNTYYYYYMDVW	D1_20	GccTATAACTGGAAC	?YNWN	44.405572	D2_2	TggAACACCTACTACTACTAC	?NTYYYY	40.405572	ACCTACTACTACTACTACATGGACGTCTGGGGCAAAGGGACCACGGTCACCGTCTCCTCA	TYYYYYMDVWGKGTTVTVSS	GAGGTGCAGCTGGTGCAGTCTGGAGCAGAGGTGAAAAAGCCCGGGGAGTCTCTGAAGATCTCCTGTAAGGGTTCTGGATACAGCTTTACCAGCTACTGGATCGGC------------TGGGTGCGCCAGATGCCCGGGAAAGGCCTGGAGTGGATGGGGATCATCTAT------CCTGGTGACTCTGATACCAGATACAGCCCGTCCTTCCAAGGCCAGGTCACCATCTCAGCCGACAAGTCCATCAGCACCGCCTACCTGCAGTGGAGCAGCCTGAAGGCCTCGGACACCGCCATGTATTACTGTGCGAGACACCGAGCCTATAACTGGAACACCTACTACTACTACTACATGGACGTCTGGGGCAAAGGGACCACGGTCACCGTCTCCTCA
168	S168|IGHV3-30*11|IGHD3-9*01|IGHJ6*04	V3,J6*03 inter-subtype recombinant	J6*03,V3 recombinant	0.0881532142957787	1	0	0	301(298-304)	CAGGTGCAGCTGGTGGAGTCTGGGGGAGGCGTGGTCCAGCCTGGGAGGTCCCTGAGACTCTCCTGTGCAGCGTCTGGATTCACCTTCAGTAGCTATGCTATGCACTGGGTCCGCCAGGCTCCAGGCAAGGGGCTAGAGTGGGTGGCAGTTATATCATATGATGGAAGTAATAAATACTACGCAGACTCCGTGAAGGGCCGATTCACCATCTCCAGAGACAATTCCAAGAACACGCTGTATCTGCAAATGAACAGCCTGAGAGCTGAGGACACGGCTGTGTATTACTGTGCGAGAGACGGTACTACTACTACGGTATGGACGTCTGGGGCAAAGGGACCACGGTCACCGTCTCCTCA	CAGGTGCAGCTGGTGGAGTCTGGGGGAGGCGTGGTCCAGCCTGGGAGGTCCCTGAGACTCTCCTGTGCAGCG	QVQLVESGGGVVQPGRSLRLSCAA	TCTGGATTCACCTTCAGTAGCTATGCT	SGFTFSSYA	ATGCACTGGGTCCGCCAGGCTCCAGGCAAGGGGCTAGAGTGGGTGGCAGTT	MHWVRQAPGKGLEWVAV	ATATCATATGATGGAAGTAATAAA	ISYDGSNK	TACTACGCAGACTCCGTGAAGGGCCGATTCACCATCTCCAGAGACAATTCCAAGAACACGCTGTATCTGCAAATGAACAGCCTGAGAGCTGAGGACACGGCTGTGTATTACTGT	YYADSVKGRFTISRDNSKNTLYLQMNSLRAEDTAVYYC	GCGAGAGAC	ARD	TGTGCGAGAGACNGGTTACGATATTTTGACTGGTTATAGTACTACTACTACGGTATGGACGTCTGG	CARD?LRYFDWLXYYYYGMDVW	D3_9	T-T-ACGATATTTTGACTGGTTA	??DILTG?	58.405572	D2_2	tAgTACTACTAC	?YYY	28.405572	NGGTTACGATATTTTGACTGGTTATAGTACTACTACTACGGTATGGACGTCTGGGGCAAAGGGACCACGGTCACCGTCTCCTCA	?LRYFDWLXYYYYGMDVWGKGTTVTVSS	CAGGTGCAGCTGGTGGAGTCTGGGGGAGGCGTGGTCCAGCCTGGGAGGTCCCTGAGACTCTCCTGTGCAGCGTCTGGATTCACCTTCAGTAGC------------TATGCTATGCACTGGGTCCGCCAGGCTCCAGGCAAGGGGCTAGAGTGGGTGGCAGTTATATCATATGATGGAAGTAAT------AAATACTACGCAGACTCCGTGAAGGGCCGATTCACCATCTCCAGAGACAATTCCAAGAACACGCTGTATCTGCAAATGAACAGCCTGAGAGCTGAGGACACGGCTGTGTATTACTGTGCGAGAGACNGGTTACGATATTTTGACTGGTTATAGTACTACTACTACGGTATGGACGTCTGGGGCAAAGGGACCACGGTCACCGTCTCCTCA
169	S169|IGHV3-53*04|IGHD1-1*01|IGHJ3*02	V3-53*04,J3*02 inter-subtype recombinant	J3*02,V3-53*04 recombinant	0.9630417568456197	1	0	0	309(308-310)	GAGGTGCAGCTGGTGGAGTCTGGAGGAGGCTTGGTCCAGCCTGGGGGGTCCCTGAGACTCTCCTGTGCAGCCTCTGGGTTCACCGTCAGTAGCAACTACATGAGCTGGGTCCGCCAGGCTCCAGGGAAGGGGCTGGAGTGGGTCTCAGTTATTTATAGCGGTGGTAGCACATACTACGCAGACTCCGTGAAGGGCCGATTCACCATCTCCAGACACAATTCCAAGAACACGCTGTATCTTCAAATGAACAGCCTGAGAGCTGAGGACACGGCCGTGTATTACTGTGCGAGAGACGGGCGTGTACCTAATATCTGGGGCCAAGGGACAATGGTCACCGTCTCTTCA	GAGGTGCAGCTGGTGGAGTCTGGAGGAGGCTTGGTCCAGCCTGGGGGGTCCCTGAGACTCTCCTGTGCAGCC	EVQLVESGGGLVQPGGSLRLSCAA	TCTGGGTTCACCGTCAGTAGCAACTAC	SGFTVSSNY	ATGAGCTGGGTCCGCCAGGCTCCAGGGAAGGGGCTGGAGTGGGTCTCAGTT	MSWVRQAPGKGLEWVSV	ATTTATAGCGGTGGTAGCACA	IYSGGST	TACTACGCAGACTCCGTGAAGGGCCGATTCACCATCTCCAGACACAATTCCAAGAACACGCTGTATCTTCAAATGAACAGCCTGAGAGCTGAGGACACGGCCGTGTATTACTGT	YYADSVKGRFTISRHNSKNTLYLQMNSLRAEDTAVYYC	GCGAGAGAC	ARD	TGTGCGAGAGACGGGCGTGTACCTAATATCTGG	CARDGRVPNIW	D6_13	cGtGTACct	?V?	25.811144	D2_15	CctAATATC--	?NI?	25.811144	GGGCGTGTACCTAATATCTGGGGCCAAGGGACAATGGTCACCGTCTCTTCA	GRVPNIWGQGTMVTVSS	GAGGTGCAGCTGGTGGAGTCTGGAGGAGGCTTGGTCCAGCCTGGGGGGTCCCTGAGACTCTCCTGTGCAGCCTCTGGGTTCACCGTCAGTAGCAAC------------TACATGAGCTGGGTCCGCCAGGCTCCAGGGAAGGGGCTGGAGTGGGTCTCAGTTATTTAT---------AGCGGTGGTAGCACATACTACGCAGACTCCGTGAAGGGCCGATTCACCATCTCCAGACACAATTCCAAGAACACGCTGTATCTTCAAATGAACAGCCTGAGAGCTGAGGACACGGCCGTGTATTACTGTGCGAGAGACGGG---------CGTGTACCTAATATCTGGGGCCAAGGGACAATGGTCACCGTCTCTTCA
170	S170|IGHV3-23D*01|IGHD5-12*01|IGHJ4*03	V3-23,J4*03 inter-subtype recombinant	J4*03,V3-23 recombinant	0.2476314742442987	1	0	0	296(294-298)	GAGGTGCAGCTGTTGGAGTCTGGGGGAGGCTTGGTACAGCCTGGGGGGTCCCTGAGACTCTCCTGTGCAGCCTCTGGATTCACCTTTAGCAGCTATGCCATGAGCTGGGTCCGCCAGGCTCCAGGGAAGGGGCTGGAGTGGGTCTCAGCTATTAGTGGTAGTGGTGGTAGCACATACTACGCAGACTCCGTGAAGGGCCGGTTCACCATCTCCAGAGACAATTCCAAGAACACGCTGTATCTGCAAATGAACAGCCTGAGAGCCGAGGACACGGCCGTATATTACTGTGCGAAAAAGCTTGGATATATGGCTACGATTACCTACTGGGGCCAAGGGACCCTGGTCACCGTCTCCTCA	GAGGTGCAGCTGTTGGAGTCTGGGGGAGGCTTGGTACAGCCTGGGGGGTCCCTGAGACTCTCCTGTGCAGCC	EVQLLESGGGLVQPGGSLRLSCAA	TCTGGATTCACCTTTAGCAGCTATGCC	SGFTFSSYA	ATGAGCTGGGTCCGCCAGGCTCCAGGGAAGGGGCTGGAGTGGGTCTCAGCT	MSWVRQAPGKGLEWVSA	ATTAGTGGTAGTGGTGGTAGCACA	ISGSGGST	TACTACGCAGACTCCGTGAAGGGCCGGTTCACCATCTCCAGAGACAATTCCAAGAACACGCTGTATCTGCAAATGAACAGCCTGAGAGCCGAGGACACGGCCGTATATTACTGT	YYADSVKGRFTISRDNSKNTLYLQMNSLRAEDTAVYYC	GCGAAAAAG	AKK	TGTGCGAAAAAGCTTGGATATATGGCTACGATTACCTACTGG	CAKKLGYMATITYW	D5_12	-TAT-ATGGCTACGATTACc	??WLRL?	37.34262	D2_8	aTgGCTACGATTACCTac	?ATIT?	31.811144	CTTGGATATATGGCTACGATTACCTACTGGGGCCAAGGGACCCTGGTCACCGTCTCCTCA	LGYMATITYWGQGTLVTVSS	GAGGTGCAGCTGTTGGAGTCTGGGGGAGGCTTGGTACAGCCTGGGGGGTCCCTGAGACTCTCCTGTGCAGCCTCTGGATTCACCTTTAGCAGC------------TATGCCATGAGCTGGGTCCGCCAGGCTCCAGGGAAGGGGCTGGAGTGGGTCTCAGCTATT------AGTGGTAGTGGTGGTAGCACATACTACGCAGACTCCGTGAAGGGCCGGTTCACCATCTCCAGAGACAATTCCAAGAACACGCTGTATCTGCAAATGAACAGCCTGAGAGCCGAGGACACGGCCGTATATTACTGTGCGAAAAAGCTTGGATATATGGCTACGATTACCTACTGGGGCCAAGGGACCCTGGTCACCGTCTCCTCA
171	S171|IGHV3-64D*06|IGHD4-17*01|IGHJ2*01	V3-64,J2*01 inter-subtype recombinant	J2*01,V3-64 recombinant	0.9998942256253697	1	0	0	291(288-294)	GAGGTGCAGCTGGTGGAGTCTGGGGGAGGCTTGGTCCAGCCTGGGGGGTCCCTGAGACTCTCCTGTTCAGCCTCTGGATTCACCTTCAGTAGCTATGCTATGCACTGGGTCCGCCAGGCTCCAGGGAAGGGACTGGAATATGTTTCAGCTATTAGTAGTAATGGGGGTAGCACATACTACGCAGACTCCGTGAAGGGCAGATTCACCATCTCCAGAGACAATTCCAAGAACACGCTGTATCTTCAAATGAGCAGTCTGAGAGCTGAGGACACGGCTGTGTATTACTGTGGACCCGGGGGGTCATTCGATCTCTGGGGCCGTGGCACCCTGGTCACTGTCTCCTCA	GAGGTGCAGCTGGTGGAGTCTGGGGGAGGCTTGGTCCAGCCTGGGGGGTCCCTGAGACTCTCCTGTTCAGCC	EVQLVESGGGLVQPGGSLRLSCSA	TCTGGATTCACCTTCAGTAGCTATGCT	SGFTFSSYA	ATGCACTGGGTCCGCCAGGCTCCAGGGAAGGGACTGGAATATGTTTCAGCT	MHWVRQAPGKGLEYVSA	ATTAGTAGTAATGGGGGTAGCACA	ISSNGGST	TACTACGCAGACTCCGTGAAGGGCAGATTCACCATCTCCAGAGACAATTCCAAGAACACGCTGTATCTTCAAATGAGCAGTCTGAGAGCTGAGGACACGGCTGTGTATTACTGT	YYADSVKGRFTISRDNSKNTLYLQMSSLRAEDTAVYYC	GGACCC	GP	TGTGGACCCGGGGGGTCATTCGATCTCTGG	CGPGGSFDLW	D2_2	T-GT-GGACCCGGGGGG	??DPG?	28.405572	D1_26	T-GT-GGACCC	??D?	25.405572	GGGGGGTCATTCGATCTCTGGGGCCGTGGCACCCTGGTCACTGTCTCCTCA	GGSFDLWGRGTLVTVSS	GAGGTGCAGCTGGTGGAGTCTGGGGGAGGCTTGGTCCAGCCTGGGGGGTCCCTGAGACTCTCCTGTTCAGCCTCTGGATTCACCTTCAGTAGC------------TATGCTATGCACTGGGTCCGCCAGGCTCCAGGGAAGGGACTGGAATATGTTTCAGCTATT------AGTAGTAATGGGGGTAGCACATACTACGCAGACTCCGTGAAGGGCAGATTCACCATCTCCAGAGACAATTCCAAGAACACGCTGTATCTTCAAATGAGCAGTCTGAGAGCTGAGGACACGGCTGTGTATTACTGTGGACCC------------GGGGGGTCATTCGATCTCTGGGGCCGTGGCACCCTGGTCACTGTCTCCTCA
172	S172|IGHV3-64D*06|IGHD4-4*01|IGHJ5*02	V3-64,J5*02 inter-subtype recombinant	J5*02,V3-64 recombinant	0.3705362143583175	1	0	0	312(309-315)	GAGGTGCAGCTGGTGGAGTCTGGGGGAGGCTTGGTCCAGCCTGGGGGGTCCCTGAGACTCTCCTGTTCAGCCTCTGGATTCACCTTCAGTAGCTATGCTATGCACTGGGTCCGCCAGGCTCCAGGGAAGGGACTGGAATATGTTTCAGCTATTAGTAGTAATGGGGGTAGCACATACTACGCAGACTCCGTGAAGGGCAGATTCACCATCTCCAGAGACAATTCCAAGAACACGCTGTATCTTCAAATGAGCAGTCTGAGAGCTGAGGACACGGCTGTGTATTACTGTGTGAAAGATCCCTCACAGTGTCCTGGGGCCAGGGAACCCTGGTCACCGTCTCCTCA	GAGGTGCAGCTGGTGGAGTCTGGGGGAGGCTTGGTCCAGCCTGGGGGGTCCCTGAGACTCTCCTGTTCAGCC	EVQLVESGGGLVQPGGSLRLSCSA	TCTGGATTCACCTTCAGTAGCTATGCT	SGFTFSSYA	ATGCACTGGGTCCGCCAGGCTCCAGGGAAGGGACTGGAATATGTTTCAGCT	MHWVRQAPGKGLEYVSA	ATTAGTAGTAATGGGGGTAGCACA	ISSNGGST	TACTACGCAGACTCCGTGAAGGGCAGATTCACCATCTCCAGAGACAATTCCAAGAACACGCTGTATCTTCAAATGAGCAGTCTGAGAGCTGAGGACACGGCTGTGTATTACTGT	YYADSVKGRFTISRDNSKNTLYLQMSSLRAEDTAVYYC	GTGAAAGAT	VKD	TGTGTGAAAGATCCCTNCACAGTGTCCTGG	CVKDP?TVSW	D6_13	gtGTCCTGG	?SW	24.405572	D2_15	CC-C-TNCACAGTGTCCTgg	???QCP?	39.811144	CCCTNCACAGTGTCCTGGGGCCAGGGAACCCTGGTCACCGTCTCCTCA	P?TVSWGQGTLVTVSS	GAGGTGCAGCTGGTGGAGTCTGGGGGAGGCTTGGTCCAGCCTGGGGGGTCCCTGAGACTCTCCTGTTCAGCCTCTGGATTCACCTTCAGTAGC------------TATGCTATGCACTGGGTCCGCCAGGCTCCAGGGAAGGGACTGGAATATGTTTCAGCTATT------AGTAGTAATGGGGGTAGCACATACTACGCAGACTCCGTGAAGGGCAGATTCACCATCTCCAGAGACAATTCCAAGAACACGCTGTATCTTCAAATGAGCAGTCTGAGAGCTGAGGACACGGCTGTGTATTACTGTGTGAAAGATCCCTNCACAGTGTCC------------TGGGGCCAGGGAACCCTGGTCACCGTCTCCTCA
173	S173|IGHV3-20*01|IGHD6-25*01|IGHJ3*01	V3-20,J3 inter-subtype recombinant	J3,V3-20 recombinant	0.2369499625327043	1	0	0	313(311-315)	GAGGTGCAGCTGGTGGAGTCTGGGGGAGGTGTGGTACGGCCTGGGGGGTCCCTGAGACTCTCCTGTGCAGCCTCTGGATTCACCTTTGATGATTATGGCATGAGCTGGGTCCGCCAAGCTCCAGGGAAGGGGCTGGAGTGGGTCTCTGGTATTAATTGGAATGGTGGTAGCACAGGTTATGCAGACTCTGTGAAGGGCCGATTCACCATCTCCAGAGACAACGCCAAGAACTCCCTGTATCTGCAAATGAACAGTCTGAGAGCCGAGGACACGGCCTTGTATCACTGTGCGAGAAGCGGCTACAGGGGAGGCTCTGGGGATGTCTGGGGCCAAGGGACAATGGTCACCGTCTCTTCA	GAGGTGCAGCTGGTGGAGTCTGGGGGAGGTGTGGTACGGCCTGGGGGGTCCCTGAGACTCTCCTGTGCAGCC	EVQLVESGGGVVRPGGSLRLSCAA	TCTGGATTCACCTTTGATGATTATGGC	SGFTFDDYG	ATGAGCTGGGTCCGCCAAGCTCCAGGGAAGGGGCTGGAGTGGGTCTCTGGT	MSWVRQAPGKGLEWVSG	ATTAATTGGAATGGTGGTAGCACA	INWNGGST	GGTTATGCAGACTCTGTGAAGGGCCGATTCACCATCTCCAGAGACAACGCCAAGAACTCCCTGTATCTGCAAATGAACAGTCTGAGAGCCGAGGACACGGCCTTGTATCACTGT	GYADSVKGRFTISRDNAKNSLYLQMNSLRAEDTALYHC	GCGAGAGCGTGTAGCAGC	ARACSS	TGTGCGAGAGCGTGTAGCAGCGGCTACAGGGGAGGCTCTGGGGATGTCTGG	CARACSSGYRGGSGDVW	D6_25	TgtAGCAGCGGCTAC	?SSGY	40.405572	D2_15	tGtAGCAGCGGCTAC	?SSGY	33.405572	GGCTACAGGGGAGGCTCTGGGGATGTCTGGGGCCAAGGGACAATGGTCACCGTCTCTTCA	GYRGGSGDVWGQGTMVTVSS	GAGGTGCAGCTGGTGGAGTCTGGGGGAGGTGTGGTACGGCCTGGGGGGTCCCTGAGACTCTCCTGTGCAGCCTCTGGATTCACCTTTGATGAT------------TATGGCATGAGCTGGGTCCGCCAAGCTCCAGGGAAGGGGCTGGAGTGGGTCTCTGGTATTAATTGG------AATGGTGGTAGCACAGGTTATGCAGACTCTGTGAAGGGCCGATTCACCATCTCCAGAGACAACGCCAAGAACTCCCTGTATCTGCAAATGAACAGTCTGAGAGCCGAGGACACGGCCTTGTATCACTGTGCGAGAGCGTGTAGCAGCGGCTACAGGGGAGGCTCTGGGGATGTCTGGGGCCAAGGGACAATGGTCACCGTCTCTTCA
174	S174|IGHV4-30-4*02|IGHD5-12*01|IGHJ1*01	V4-30-4*02,J1*01 inter-subtype recombinant	J1*01,V4-30-4*02 recombinant	0.7976661879153055	1	0	0	298(296-300)	CAGGTGCAGCTGCAGGAGTCGGGCCCAGGACTGGTGAAGCCTTCGGACACCCTGTCCCTCACCTGCACTGTCTCTGGTGGCTCCATCAGCAGTGGTGATTACTACTGGAGTTGGATCCGCCAGCCCCCAGGGAAGGGCCTGGAGTGGATTGGGTACATCTATTACAGTGGGAGCACCTACTACAACCCGTCCCTCAAGAGTCGAGTTACCATATCAGTAGACACGTCCAAGAACCAGTTCTCCCTGAAGCTGAGCTCTGTGACTGCAGCAGACACGGCCGTGTATTACTGTGCCAGTATAGTGGCTACGACCCCGCTGAATACTTCTGGGGCCAGGGCACCCTGGTCACCGTCTCCTCA	CAGGTGCAGCTGCAGGAGTCGGGCCCAGGACTGGTGAAGCCTTCGGACACCCTGTCCCTCACCTGCACTGTC	QVQLQESGPGLVKPSDTLSLTCTV	TCTGGTGGCTCCATCAGCAGTGGTGATTACTAC	SGGSISSGDYY	TGGAGTTGGATCCGCCAGCCCCCAGGGAAGGGCCTGGAGTGGATTGGGTAC	WSWIRQPPGKGLEWIGY	ATCTATTACAGTGGGAGCACC	IYYSGST	TACTACAACCCGTCCCTCAAGAGTCGAGTTACCATATCAGTAGACACGTCCAAGAACCAGTTCTCCCTGAAGCTGAGCTCTGTGACTGCAGCAGACACGGCCGTGTATTACTGT	YYNPSLKSRVTISVDTSKNQFSLKLSSVTAADTAVYYC	GCCAGTNAT	AS?	TGTGCCAGTNATAGTGGCTACGACCCCGCTGAATACTTCCAGCACTGG	CAS?SGYDPAEYFQHW	D5_12	AgtNATAGTGGCTACGAC	??SGYD	37.405572	D1_14	agTNATAGTGGCTACGACCcc	??SGYD?	34.811144	AGTGGCTACGACCCCGCTGAATACTTCCAGCACTGGGGCCAGGGCACCCTGGTCACCGTCTCCTCA	SGYDPAEYFQHWGQGTLVTVSS	CAGGTGCAGCTGCAGGAGTCGGGCCCAGGACTGGTGAAGCCTTCGGACACCCTGTCCCTCACCTGCACTGTCTCTGGTGGCTCCATCAGCAGTGGT------GATTACTACTGGAGTTGGATCCGCCAGCCCCCAGGGAAGGGCCTGGAGTGGATTGGGTACATCTATTAC---------AGTGGGAGCACCTACTACAACCCGTCCCTCAAGAGTCGAGTTACCATATCAGTAGACACGTCCAAGAACCAGTTCTCCCTGAAGCTGAGCTCTGTGACTGCAGCAGACACGGCCGTGTATTACTGTGCCAGTNATAGTGGCTACGACCCCGCTGAATACTTCCAGCACTGGGGCCAGGGCACCCTGGTCACCGTCTCCTCA
175	S175|IGHV4-30-2*05|IGHD5-5*01|IGHJ6*04	V4-30-2*05,J6*03 inter-subtype recombinant	J6*03,V4-30-2*05 recombinant	0.3476061208549021	1	0	0	313(311-315)	CAGCTGCAGCTGCAGGAGTCCGGCTCAGGACTGGTGAAGCCTTCACAGACCCTGTCCCTCACCTGCGCTGTCTCTGGTGGCTCCATCAGCAGTGGTGGTTACTCCTGGAGCTGGATCCGGCAGCCACCAGGGAAGGGCCTGGAGTGGATTGGGTACATCTATCATAGTGGGAGCACCTACTACAACCCGTCCCTCAAGAGTCGAGTTACCATATCAGTAGACACGTCCAAGAACCAGTTCTCCCTGAAGCTGAGCTCTGTGACTGCCGCAGACACGGCCGTGTATTACTGTGCCAGAGACTACAGCTATGGCTACGGTATGGACGTCTGGGGCAAAGGGACCACGGTCACCGTCTCCTCA	CAGCTGCAGCTGCAGGAGTCCGGCTCAGGACTGGTGAAGCCTTCACAGACCCTGTCCCTCACCTGCGCTGTC	QLQLQESGSGLVKPSQTLSLTCAV	TCTGGTGGCTCCATCAGCAGTGGTGGTTACTCC	SGGSISSGGYS	TGGAGCTGGATCCGGCAGCCACCAGGGAAGGGCCTGGAGTGGATTGGGTAC	WSWIRQPPGKGLEWIGY	ATCTATCATAGTGGGAGCACC	IYHSGST	TACTACAACCCGTCCCTCAAGAGTCGAGTTACCATATCAGTAGACACGTCCAAGAACCAGTTCTCCCTGAAGCTGAGCTCTGTGACTGCCGCAGACACGGCCGTGTATTACTGT	YYNPSLKSRVTISVDTSKNQFSLKLSSVTAADTAVYYC	GCCAGAGAC	ARD	TGTGCCAGAGACGCCTACTCCTTTGTAGACGGATACAGCTATGGCTACGGTATGGACGTCTGG	CARDAYSFVDGYSYGYGMDVW	D5_18	gaCGGATACAGCTATGGCTAC	?GYSYGY	53.405572	D2_15	tAcTCCTtt	?S?	26.811144	GCCTACTCCTTTGTAGACGGATACAGCTATGGCTACGGTATGGACGTCTGGGGCAAAGGGACCACGGTCACCGTCTCCTCA	AYSFVDGYSYGYGMDVWGKGTTVTVSS	CAGCTGCAGCTGCAGGAGTCCGGCTCAGGACTGGTGAAGCCTTCACAGACCCTGTCCCTCACCTGCGCTGTCTCTGGTGGCTCCATCAGCAGTGGT------GGTTACTCCTGGAGCTGGATCCGGCAGCCACCAGGGAAGGGCCTGGAGTGGATTGGGTACATCTAT---------CATAGTGGGAGCACCTACTACAACCCGTCCCTCAAGAGTCGAGTTACCATATCAGTAGACACGTCCAAGAACCAGTTCTCCCTGAAGCTGAGCTCTGTGACTGCCGCAGACACGGCCGTGTATTACTGTGCCAGAGACGCCTACTCCTTTGTAGACGGATACAGCTATGGCTACGGTATGGACGTCTGGGGCAAAGGGACCACGGTCACCGTCTCCTCA
176	S176|IGHV3-43*01|IGHD1-20*01|IGHJ1*01	V3-43*01,J1*01 inter-subtype recombinant	J1*01,V3-43*01 recombinant	0.8961447641272865	1	0	0	293(292-294)	GAAGTGCAGCTGGTGGAGTCTGGGGGAGTCGTGGTACAGCCTGGGGGGTCCCTGAGACTCTCCTGTGCAGCCTCTGGATTCACCTTTGATGATTATACCATGCACTGGGTCCGTCAAGCTCCGGGGAAGGGTCTGGAGTGGGTCTCTCTTATTAGTTGGGATGGTGGTAGCACATACTATGCAGACTCTGTGAAGGGCCGATTCACCATCTCCAGAGACAACAGCAAAAACTCCCTGTATCTGCAAATGAACAGTCTGAGAACTGAGGACACCGCCTTGTATTACTGTGCAGGTATAACTGGAACACCTTCCGTCCAGCACTGGGGCCAGGGCACCCTGGTCACCGTCTCCTCA	GAAGTGCAGCTGGTGGAGTCTGGGGGAGTCGTGGTACAGCCTGGGGGGTCCCTGAGACTCTCCTGTGCAGCC	EVQLVESGGVVVQPGGSLRLSCAA	TCTGGATTCACCTTTGATGATTATACC	SGFTFDDYT	ATGCACTGGGTCCGTCAAGCTCCGGGGAAGGGTCTGGAGTGGGTCTCTCTT	MHWVRQAPGKGLEWVSL	ATTAGTTGGGATGGTGGTAGCACA	ISWDGGST	TACTATGCAGACTCTGTGAAGGGCCGATTCACCATCTCCAGAGACAACAGCAAAAACTCCCTGTATCTGCAAATGAACAGTCTGAGAACTGAGGACACCGCCTTGTATTACTGT	YYADSVKGRFTISRDNSKNSLYLQMNSLRTEDTALYYC	GCAGGT	AG	TGTGCAGGTATAACTGGAACACCTTCCGTCCAGCACTGG	CAGITGTPSVQHW	D1_14	GcaGGTATAACTGGAACA--	?GITGT?	38.811144	D2_2	T-GT-GCAGGTATAACTGGAACACCTTcc	??QVXLEHL?	29.811144	ATAACTGGAACACCTTCCGTCCAGCACTGGGGCCAGGGCACCCTGGTCACCGTCTCCTCA	ITGTPSVQHWGQGTLVTVSS	GAAGTGCAGCTGGTGGAGTCTGGGGGAGTCGTGGTACAGCCTGGGGGGTCCCTGAGACTCTCCTGTGCAGCCTCTGGATTCACCTTTGATGAT------------TATACCATGCACTGGGTCCGTCAAGCTCCGGGGAAGGGTCTGGAGTGGGTCTCTCTTATTAGTTGGGATGGT------GGTAGCACATACTATGCAGACTCTGTGAAGGGCCGATTCACCATCTCCAGAGACAACAGCAAAAACTCCCTGTATCTGCAAATGAACAGTCTGAGAACTGAGGACACCGCCTTGTATTACTGTGCAGGT---ATAACTGGAACACCTTCCGTCCAGCACTGGGGCCAGGGCACCCTGGTCACCGTCTCCTCA
177	S177|IGHV3-64D*06|IGHD2-2*03|IGHJ3*02	V3-64,J3*02 inter-subtype recombinant	J3*02,V3-64 recombinant	0.9410913574429055	1	0	0	314(311-317)	GAGGTGCAGCTGGTGGAGTCTGGGGGAGGCTTGGTCCAGCCTGGGGGGTCCCTGAGACTCTCCTGTTCAGCCTCTGGATTCACCTTCAGTAGCTATGCTATGCACTGGGTCCGCCAGGCTCCAGGGAAGGGACTGGAATATGTTTCAGCTATTAGTAGTAATGGGGGTAGCACATACTACGCAGACTCCGTGAAGGGCAGATTCACCATCTCCAGAGACAATTCCAAGAACACGCTGTATCTTCAAATGAGCAGTCTGAGAGCTGAGGACACGGCTGTGTATTACTGTGTGAAAGACTCTGTGCGAGTAGTACCATTTGATATCTGGGGCCAAGGGACAATGGTCACCGTCTCTTCA	GAGGTGCAGCTGGTGGAGTCTGGGGGAGGCTTGGTCCAGCCTGGGGGGTCCCTGAGACTCTCCTGTTCAGCC	EVQLVESGGGLVQPGGSLRLSCSA	TCTGGATTCACCTTCAGTAGCTATGCT	SGFTFSSYA	ATGCACTGGGTCCGCCAGGCTCCAGGGAAGGGACTGGAATATGTTTCAGCT	MHWVRQAPGKGLEYVSA	ATTAGTAGTAATGGGGGTAGCACA	ISSNGGST	TACTACGCAGACTCCGTGAAGGGCAGATTCACCATCTCCAGAGACAATTCCAAGAACACGCTGTATCTTCAAATGAGCAGTCTGAGAGCTGAGGACACGGCTGTGTATTACTGT	YYADSVKGRFTISRDNSKNTLYLQMSSLRAEDTAVYYC	GTGAAAGAC	VKD	TGTGTGAAAGACTCTGTGCGAGTAGTACCAGCTGCTATGCCTGATTTTGATATCTGG	CVKDSVRVVPAAMPDFDIW	D2_2	cgAGTAGTACCAGCTGCTATGCCt	?VVPAAM?	61.34262	D6_25	CcaGCTGCTATGCCT	?AAMP	30.405572	TCTGTGCGAGTAGTACCAGCTGCTATGCCTGATTTTGATATCTGGGGCCAAGGGACAATGGTCACCGTCTCTTCA	SVRVVPAAMPDFDIWGQGTMVTVSS	GAGGTGCAGCTGGTGGAGTCTGGGGGAGGCTTGGTCCAGCCTGGGGGGTCCCTGAGACTCTCCTGTTCAGCCTCTGGATTCACCTTCAGTAGC------------TATGCTATGCACTGGGTCCGCCAGGCTCCAGGGAAGGGACTGGAATATGTTTCAGCTATT------AGTAGTAATGGGGGTAGCACATACTACGCAGACTCCGTGAAGGGCAGATTCACCATCTCCAGAGACAATTCCAAGAACACGCTGTATCTTCAAATGAGCAGTCTGAGAGCTGAGGACACGGCTGTGTATTACTGTGTGAAAGACTCTGTGCGAGTAGTACCAGCTGCTATGCCTGATTTTGATATCTGGGGCCAAGGGACAATGGTCACCGTCTCTTCA
178	S178|IGHV1-2*04|IGHD3-16*01|IGHJ5*02	V1-2,J5*02 inter-subtype recombinant	J5*02,V1-2 recombinant	0.9873126222054215	1	0	0	311(309-313)	CAGGTGCAGCTGGTGCAGTCTGGGGCTGAGGTGAAGAAGCCTGGGGCCTCAGTGAAGGTCTCCTGCAAGGCTTCTGGATACACCTTCACCGGCTACTATATGCACTGGGTGCGACAGGCCCCTGGACAAGGGCTTGAGTGGATGGGATGGATCAACCCTAACAGTGGTGGCACAAACTATGCACAGAAGTTTCAGGGCTGGGTCACCATGACCAGGGACACGTCCATCAGCACAGCCTACATGGAGCTGAGCAGGCTGAGATCTGACGACACGGCCGTGTATTACTGTGCGAGAGCTGGGTATTATGATTACGTTGTTGACCCCTGGGGCCAGGGAACCCTGGTCACCGTCTCCTCA	CAGGTGCAGCTGGTGCAGTCTGGGGCTGAGGTGAAGAAGCCTGGGGCCTCAGTGAAGGTCTCCTGCAAGGCT	QVQLVQSGAEVKKPGASVKVSCKA	TCTGGATACACCTTCACCGGCTACTAT	SGYTFTGYY	ATGCACTGGGTGCGACAGGCCCCTGGACAAGGGCTTGAGTGGATGGGATGG	MHWVRQAPGQGLEWMGW	ATCAACCCTAACAGTGGTGGCACA	INPNSGGT	AACTATGCACAGAAGTTTCAGGGCTGGGTCACCATGACCAGGGACACGTCCATCAGCACAGCCTACATGGAGCTGAGCAGGCTGAGATCTGACGACACGGCCGTGTATTACTGT	NYAQKFQGWVTMTRDTSISTAYMELSRLRSDDTAVYYC	GCGAGAGCT	ARA	TGTGCGAGAGCTGGGTATTATGATTACGTTTGGGGGAGTTATGCACAACTGGTTGACCCCTGG	CARAGYYDYVWGSYAQLVDPW	D3_16	TGTGCGAGAGCTggGTATTATGATTACGTTTGGGGGAGTTATGCA	CARA?YYDYVWGSYA	87.40557200000001	D1_14	-TGG-GGGAGTTATGCACaa	??GVMH?	30.811144	GGGTATTATGATTACGTTTGGGGGAGTTATGCACAACTGGTTGACCCCTGGGGCCAGGGAACCCTGGTCACCGTCTCCTCA	GYYDYVWGSYAQLVDPWGQGTLVTVSS	CAGGTGCAGCTGGTGCAGTCTGGGGCTGAGGTGAAGAAGCCTGGGGCCTCAGTGAAGGTCTCCTGCAAGGCTTCTGGATACACCTTCACC------------GGCTACTATATGCACTGGGTGCGACAGGCCCCTGGACAAGGGCTTGAGTGGATGGGATGGATC------AACCCTAACAGTGGTGGCACAAACTATGCACAGAAGTTTCAGGGCTGGGTCACCATGACCAGGGACACGTCCATCAGCACAGCCTACATGGAGCTGAGCAGGCTGAGATCTGACGACACGGCCGTGTATTACTGTGCGAGAGCTGGGTATTATGATTACGTTTGGGGGAGTTATGCACAACTGGTTGACCCCTGGGGCCAGGGAACCCTGGTCACCGTCTCCTCA
179	S179|IGHV3-13*05|IGHD3-3*02|IGHJ5*02	V3-13*05,J5*02 inter-subtype recombinant	J5*02,V3-13*05 recombinant	0.9887369728695947	1	0	0	308(306-310)	GAGGTGCAGCTGGTGGAGTCTGGGGGAGGCTTGGTACAGCCTGGGGGGTCCCTGAGACTCTCCTGTGCAGCCTCTGGATTCACCTTCAGTAGCTACGACATGCACTGGGTCCGCCAAGCTACAGGAAAAGGTCTGGAGTGGGTCTCAGCTATTGGTACTGCTGGTGACCCATACTATCCAGGCTCCGTGAAGGGCCGATTCACCATCTCCAGAGAAAATGCCAAGAACTCCTTGTATCTTCAAATGAACAGCCTGAGAGCCGGGGACACGGCTGTGTATTACTGTGCAAGAGGTATTAGCATTTTTTACTGGTTCGACCCCTGGGGCCAGGGAACCCTGGTCACCGTCTCCTCA	GAGGTGCAGCTGGTGGAGTCTGGGGGAGGCTTGGTACAGCCTGGGGGGTCCCTGAGACTCTCCTGTGCAGCC	EVQLVESGGGLVQPGGSLRLSCAA	TCTGGATTCACCTTCAGTAGCTACGAC	SGFTFSSYD	ATGCACTGGGTCCGCCAAGCTACAGGAAAAGGTCTGGAGTGGGTCTCAGCT	MHWVRQATGKGLEWVSA	ATTGGTACTGCTGGTGACCCA	IGTAGDP	TACTATCCAGGCTCCGTGAAGGGCCGATTCACCATCTCCAGAGAAAATGCCAAGAACTCCTTGTATCTTCAAATGAACAGCCTGAGAGCCGGGGACACGGCTGTGTATTACTGT	YYPGSVKGRFTISRENAKNSLYLQMNSLRAGDTAVYYC	GCAAGAGGT	ARG	TGTGCAAGAGGTATTAGCATTTTTGAGTGGTTATACTGGTTCGACCCCTGG	CARGISIFEWLYWFDPW	D3_3	TTT--GAGTGGTTA	F?SG?	34.405572	D1_14	T--GGTTATAC--	?GY??	29.811144	ATTAGCATTTTTGAGTGGTTATACTGGTTCGACCCCTGGGGCCAGGGAACCCTGGTCACCGTCTCCTCA	ISIFEWLYWFDPWGQGTLVTVSS	GAGGTGCAGCTGGTGGAGTCTGGGGGAGGCTTGGTACAGCCTGGGGGGTCCCTGAGACTCTCCTGTGCAGCCTCTGGATTCACCTTCAGTAGC------------TACGACATGCACTGGGTCCGCCAAGCTACAGGAAAAGGTCTGGAGTGGGTCTCAGCTATT---------GGTACTGCTGGTGACCCATACTATCCAGGCTCCGTGAAGGGCCGATTCACCATCTCCAGAGAAAATGCCAAGAACTCCTTGTATCTTCAAATGAACAGCCTGAGAGCCGGGGACACGGCTGTGTATTACTGTGCAAGAGGTATTAGCATTTTTGAGTGGTTATACTGGTTCGACCCCTGGGGCCAGGGAACCCTGGTCACCGTCTCCTCA
180	S180|IGHV3-33*01|IGHD4-4*01|IGHJ1*01	V3-33,J1*01 inter-subtype recombinant	J1*01,V3-33 recombinant	0.3381729589160867	1	0	0	311(309-313)	CAGGTGCAGCTGGTGGAGTCTGGGGGAGGCGTGGTCCAGCCTGGGAGGTCCCTGAGACTCTCCTGTGCAGCGTCTGGATTCACCTTCAGTAGCTATGGCATGCACTGGGTCCGCCAGGCTCCAGGCAAGGGGCTGGAGTGGGTGGCAGTTATATGGTATGATGGAAGTAATAAATACTATGCAGACTCCGTGAAGGGCCGATTCACCATCTCCAGAGACAATTCCAAGAACACGCTGTATCTGCAAATGAACAGCCTGAGAGCCGAGGACACGGCTGTGTATTACTGTGCGAGAGACAACAGCACCCAATACTTCCAGCACTGGGGCCAGGGCACCCTGGTCACCGTCTCCTCA	CAGGTGCAGCTGGTGGAGTCTGGGGGAGGCGTGGTCCAGCCTGGGAGGTCCCTGAGACTCTCCTGTGCAGCG	QVQLVESGGGVVQPGRSLRLSCAA	TCTGGATTCACCTTCAGTAGCTATGGC	SGFTFSSYG	ATGCACTGGGTCCGCCAGGCTCCAGGCAAGGGGCTGGAGTGGGTGGCAGTT	MHWVRQAPGKGLEWVAV	ATATGGTATGATGGAAGTAATAAA	IWYDGSNK	TACTATGCAGACTCCGTGAAGGGCCGATTCACCATCTCCAGAGACAATTCCAAGAACACGCTGTATCTGCAAATGAACAGCCTGAGAGCCGAGGACACGGCTGTGTATTACTGT	YYADSVKGRFTISRDNSKNTLYLQMNSLRAEDTAVYYC	GCGAGAGAC	ARD	TGTGCGAGAGACAACAGCACCCAATACTTCCAGCACTGG	CARDNSTQYFQHW	D2_21	tAcTTCCag	?F?	27.811144	D2_15	CacTgg	??	24.811144	AACAGCACCCAATACTTCCAGCACTGGGGCCAGGGCACCCTGGTCACCGTCTCCTCA	NSTQYFQHWGQGTLVTVSS	CAGGTGCAGCTGGTGGAGTCTGGGGGAGGCGTGGTCCAGCCTGGGAGGTCCCTGAGACTCTCCTGTGCAGCGTCTGGATTCACCTTCAGTAGC------------TATGGCATGCACTGGGTCCGCCAGGCTCCAGGCAAGGGGCTGGAGTGGGTGGCAGTTATATGGTATGATGGAAGTAAT------AAATACTATGCAGACTCCGTGAAGGGCCGATTCACCATCTCCAGAGACAATTCCAAGAACACGCTGTATCTGCAAATGAACAGCCTGAGAGCCGAGGACACGGCTGTGTATTACTGTGCGAGAGACAACAGCACCCAATAC---TTCCAGCACTGGGGCCAGGGCACCCTGGTCACCGTCTCCTCA
181	S181|IGHV3-43D*01|IGHD1-26*01|IGHJ2*01	V3-43D*01,J2*01 inter-subtype recombinant	J2*01,V3-43D*01 recombinant	0.9997139029332284	1	0	0	317(313-321)	GAAGTGCAGCTGGTGGAGTCTGGGGGAGTCGTGGTACAGCCTGGGGGGTCCCTGAGACTCTCCTGTGCAGCCTCTGGATTCACCTTTGATGATTATGCCATGCACTGGGTCCGTCAAGCTCCGGGGAAGGGTCTGGAGTGGGTCTCTCTTATTAGTTGGGATGGTGGTAGCACCTACTATGCAGACTCTGTGAAGGGTCGATTCACCATCTCCAGAGACAACAGCAAAAACTCCCTGTATCTGCAAATGAACAGTCTGAGAGCTGAGGACACCGCCTTGTATTACTGTGCAAAAGATTCTGGCTCTACTGGTACTTCGATCTCTGGGGCCGTGGCACCCTGGTCACTGTCTCCTCA	GAAGTGCAGCTGGTGGAGTCTGGGGGAGTCGTGGTACAGCCTGGGGGGTCCCTGAGACTCTCCTGTGCAGCC	EVQLVESGGVVVQPGGSLRLSCAA	TCTGGATTCACCTTTGATGATTATGCC	SGFTFDDYA	ATGCACTGGGTCCGTCAAGCTCCGGGGAAGGGTCTGGAGTGGGTCTCTCTT	MHWVRQAPGKGLEWVSL	ATTAGTTGGGATGGTGGTAGCACC	ISWDGGST	TACTATGCAGACTCTGTGAAGGGTCGATTCACCATCTCCAGAGACAACAGCAAAAACTCCCTGTATCTGCAAATGAACAGTCTGAGAGCTGAGGACACCGCCTTGTATTACTGT	YYADSVKGRFTISRDNSKNSLYLQMNSLRAEDTALYYC	GCAAAAGAT	AKD	TGTGCAAAAGATTNCTGGGTATAGTGGGAGCTCTACTGGTACTTCGATCTCTGG	CAKD?WVXWELYWYFDLW	D1_26	TGTGCAAAAGATTNCtgGGTATAGTGGGAGCTC	CAKD??VXWEL	43.405572	D2_2	taCTGGTACTTC	?WYF	32.405572	TNCTGGGTATAGTGGGAGCTCTACTGGTACTTCGATCTCTGGGGCCGTGGCACCCTGGTCACTGTCTCCTCA	?WVXWELYWYFDLWGRGTLVTVSS	GAAGTGCAGCTGGTGGAGTCTGGGGGAGTCGTGGTACAGCCTGGGGGGTCCCTGAGACTCTCCTGTGCAGCCTCTGGATTCACCTTTGATGAT------------TATGCCATGCACTGGGTCCGTCAAGCTCCGGGGAAGGGTCTGGAGTGGGTCTCTCTTATTAGTTGGGATGGT------GGTAGCACCTACTATGCAGACTCTGTGAAGGGTCGATTCACCATCTCCAGAGACAACAGCAAAAACTCCCTGTATCTGCAAATGAACAGTCTGAGAGCTGAGGACACCGCCTTGTATTACTGTGCAAAAGATTNCTGGGTATAGTGGGAGCTCTACTGGTACTTCGATCTCTGGGGCCGTGGCACCCTGGTCACTGTCTCCTCA
182	S182|IGHV1-8*01|IGHD1-1*01|IGHJ2*01	V1-8*01,J2*01 inter-subtype recombinant	J2*01,V1-8*01 recombinant	0.9783647346310556	1	0	0	314(311-317)	CAGGTGCAGCTGGTGCAGTCTGGGGCTGAGGTGAAGAAGCCTGGGGCCTCAGTGAAGGTCTCCTGCAAGGCTTCTGGATACACCTTCACCAGTTATGATATCAACTGGGTGCGACAGGCCACTGGACAAGGGCTTGAGTGGATGGGATGGATGAACCCTAACAGTGGTAACACAGGCTATGCACAGAAGTTCCAGGGCAGAGTCACCATGACCAGGAACACCTCCATAAGCACAGCCTACATGGAGCTGAGCAGCCTGAGATCTGAGGACACGGCCGTGTATTACTGTGCGAGACGGTGGTACAACTGGAAGGTACTTGATCTCTGGGGCCGTGGCACCCTGGTCACTGTCTCCTCA	CAGGTGCAGCTGGTGCAGTCTGGGGCTGAGGTGAAGAAGCCTGGGGCCTCAGTGAAGGTCTCCTGCAAGGCT	QVQLVQSGAEVKKPGASVKVSCKA	TCTGGATACACCTTCACCAGTTATGAT	SGYTFTSYD	ATCAACTGGGTGCGACAGGCCACTGGACAAGGGCTTGAGTGGATGGGA	INWVRQATGQGLEWMG	TGGATGAACCCTAACAGTGGTAACACA	WMNPNSGNT	GGCTATGCACAGAAGTTCCAGGGCAGAGTCACCATGACCAGGAACACCTCCATAAGCACAGCCTACATGGAGCTGAGCAGCCTGAGATCTGAGGACACGGCCGTGTATTACTGT	GYAQKFQGRVTMTRNTSISTAYMELSSLRSEDTAVYYC	GCGAGAGGAGTACGGCGG	ARGVRR	TGTGCGAGAGGAGTACGGCGGTGGTACAACTGGAAGGTACTTGATCTCTGG	CARGVRRWYNWKVLDLW	D1_1	tGgTACAACTGG	?YNW	42.405572	D2_2	CggTGGTACAACTGGAAGGTACTt	?WYNWKV?	34.34262	TGGTACAACTGGAAGGTACTTGATCTCTGGGGCCGTGGCACCCTGGTCACTGTCTCCTCA	WYNWKVLDLWGRGTLVTVSS	CAGGTGCAGCTGGTGCAGTCTGGGGCTGAGGTGAAGAAGCCTGGGGCCTCAGTGAAGGTCTCCTGCAAGGCTTCTGGATACACCTTCACCAGT------------TATGATATCAACTGGGTGCGACAGGCCACTGGACAAGGGCTTGAGTGGATGGGA------TGGATGAACCCTAACAGTGGTAACACAGGCTATGCACAGAAGTTCCAGGGCAGAGTCACCATGACCAGGAACACCTCCATAAGCACAGCCTACATGGAGCTGAGCAGCCTGAGATCTGAGGACACGGCCGTGTATTACTGTGCGAGAGGAGTACGGCGGTGGTACAACTGGAAGGTACTTGATCTCTGGGGCCGTGGCACCCTGGTCACTGTCTCCTCA
183	S183|IGHV3-74*03|IGHD3-10*01|IGHJ2*01	V3-74*03,J2*01 inter-subtype recombinant	J2*01,V3-74*03 recombinant	0.9991807796201564	1	0	0	313(310-316)	GAGGTGCAGCTGGTGGAGTCCGGGGGAGGCTTAGTTCAGCCTGGGGGGTCCCTGAGACTCTCCTGTGCAGCCTCTGGATTCACCTTCAGTAGCTACTGGATGCACTGGGTCCGCCAAGCTCCAGGGAAGGGGCTGGTGTGGGTCTCACGTATTAATAGTGATGGGAGTAGCACAACGTACGCGGACTCCGTGAAGGGCCGATTCACCATCTCCAGAGACAACGCCAAGAACACGCTGTATCTGCAAATGAACAGTCTGAGAGCCGAGGACACGGCTGTGTATTACTGTGCAAGAGATGGGTGGGGCGGGTTCGGGGGCGATCTCTGGGGCCGTGGCACCCTGGTCACTGTCTCCTCA	GAGGTGCAGCTGGTGGAGTCCGGGGGAGGCTTAGTTCAGCCTGGGGGGTCCCTGAGACTCTCCTGTGCAGCC	EVQLVESGGGLVQPGGSLRLSCAA	TCTGGATTCACCTTCAGTAGCTACTGG	SGFTFSSYW	ATGCACTGGGTCCGCCAAGCTCCAGGGAAGGGGCTGGTGTGGGTCTCACGT	MHWVRQAPGKGLVWVSR	ATTAATAGTGATGGGAGTAGCACA	INSDGSST	ACGTACGCGGACTCCGTGAAGGGCCGATTCACCATCTCCAGAGACAACGCCAAGAACACGCTGTATCTGCAAATGAACAGTCTGAGAGCCGAGGACACGGCTGTGTATTACTGT	TYADSVKGRFTISRDNAKNTLYLQMNSLRAEDTAVYYC	GCAAGAGAT	ARD	TGTGCAAGAGATGGGTGGGGCGGGTTCGGGGAGTTATTATATGGCGATCTCTGG	CARDGWGGFGELLYGDLW	D3_10	GggTTCGGGGAGTTATTA	?FGELL	40.405572	D6_6	gGgGAGTTATTATAT--	?ELLY?	32.811144	GGGTGGGGCGGGTTCGGGGAGTTATTATATGGCGATCTCTGGGGCCGTGGCACCCTGGTCACTGTCTCCTCA	GWGGFGELLYGDLWGRGTLVTVSS	GAGGTGCAGCTGGTGGAGTCCGGGGGAGGCTTAGTTCAGCCTGGGGGGTCCCTGAGACTCTCCTGTGCAGCCTCTGGATTCACCTTCAGTAGC------------TACTGGATGCACTGGGTCCGCCAAGCTCCAGGGAAGGGGCTGGTGTGGGTCTCACGTATT------AATAGTGATGGGAGTAGCACAACGTACGCGGACTCCGTGAAGGGCCGATTCACCATCTCCAGAGACAACGCCAAGAACACGCTGTATCTGCAAATGAACAGTCTGAGAGCCGAGGACACGGCTGTGTATTACTGTGCAAGAGATGGGTGGGGCGGGTTCGGGGAGTTATTATATGGCGATCTCTGGGGCCGTGGCACCCTGGTCACTGTCTCCTCA
184	S184|IGHV2-70D*04|IGHD6-25*01|IGHJ1*01	V2,J1*01 inter-subtype recombinant	J1*01,V2 recombinant	0.8937136628823665	1	0	0	316(312-320)	CAGGTCACCTTGAAGGAGTCTGGTCCTGCGCTGGTGAAACCCACACAGACCCTCACACTGACCTGCACCTTCTCTGGGTTCTCACTCAGCACTAGTGGAATGCGTGTGAGCTGGATCCGTCAGCCCCCAGGGAAGGCCCTGGAGTGGCTTGCACGCATTGATTGGGATGATGATAAATTCTACAGCACATCTCTGAAGACCAGGCTCACCATCTCCAAGGACACCTCCAAAAACCAGGTGGTCCTTACAATGACCAACATGGACCCTGTGGACACAGCCACGTATTACTGTGCACGGATACGCACGTATAGCAGCGGCTTCCAGCACTGGGGCCAGGGCACCCTGGTCACCGTCTCCTCA	CAGGTCACCTTGAAGGAGTCTGGTCCTGCGCTGGTGAAACCCACACAGACCCTCACACTGACCTGCACCTTC	QVTLKESGPALVKPTQTLTLTCTF	TCTGGGTTCTCACTCAGCACTAGTGGAATGCGTGTG	SGFSLSTSGMRV	AGCTGGATCCGTCAGCCCCCAGGGAAGGCCCTGGAGTGGCTTGCACGC	SWIRQPPGKALEWLAR	ATTGATTGGGATGATGATAAA	IDWDDDK	TTCTACAGCACATCTCTGAAGACCAGGCTCACCATCTCCAAGGACACCTCCAAAAACCAGGTGGTCCTTACAATGACCAACATGGACCCTGTGGACACAGCCACGTATTACTGT	FYSTSLKTRLTISKDTSKNQVVLTMTNMDPVDTATYYC	GCACGGATA	ARI	TGTGCACGGATACGCACGTATAGCAGCGGCTACCCGCGGGAATACTTCCAGCACTGG	CARIRTYSSGYPREYFQHW	D6_25	acGTATAGCAGCGGCTAC	?YSSGY	46.405572	D1_14	TatAGCAGCGGCTACCCGCgg	?SSGYP?	35.811144	CGCACGTATAGCAGCGGCTACCCGCGGGAATACTTCCAGCACTGGGGCCAGGGCACCCTGGTCACCGTCTCCTCA	RTYSSGYPREYFQHWGQGTLVTVSS	CAGGTCACCTTGAAGGAGTCTGGTCCTGCGCTGGTGAAACCCACACAGACCCTCACACTGACCTGCACCTTCTCTGGGTTCTCACTCAGCACTAGTGGAATGCGTGTG------AGCTGGATCCGTCAGCCCCCAGGGAAGGCCCTGGAGTGGCTTGCACGCATTGATTGG---------GATGATGATAAATTCTACAGCACATCTCTGAAGACCAGGCTCACCATCTCCAAGGACACCTCCAAAAACCAGGTGGTCCTTACAATGACCAACATGGACCCTGTGGACACAGCCACGTATTACTGTGCACGGATACGCACGTATAGCAGCGGCTACCCGCGGGAATACTTCCAGCACTGGGGCCAGGGCACCCTGGTCACCGTCTCCTCA
185	S185|IGHV2-26*01|IGHD5-18*01|IGHJ5*01	V2-26*01,J5 inter-subtype recombinant	J5,V2-26*01 recombinant	0.4531701425541901	1	0	0	300(283-317)	CAGGTCACCTTGAAGGAGTCTGGTCCTGTGCTGGTGAAACCCACAGAGACCCTCACGCTGACCTGCACCGTCTCTGGGTTCTCACTCAGCAATGCTAGAATGGGTGTGAGCTGGATCCGTCAGCCCCCAGGGAAGGCCCTGGAGTGGCTTGCACACATTTTTTCGAATGACGAAAAATCCTACAGCACATCTCTGAAGAGCAGGCTCACCATCTCCAAGGACACCTCCAAAAGCCAGGTGGTCCTTACCATGACCAACATGGACCCTGTGGACACAGCCACATATTACTGTGCACGGAAGGGTGGTCAGTGGATGGCCTTCGACTCCTGGGGCCAAGGAACCCTGGTCACCGTCTCCTCA	CAGGTCACCTTGAAGGAGTCTGGTCCTGTGCTGGTGAAACCCACAGAGACCCTCACGCTGACCTGCACCGTC	QVTLKESGPVLVKPTETLTLTCTV	TCTGGGTTCTCACTCAGCAATGCTAGAATGGGTGTG	SGFSLSNARMGV	AGCTGGATCCGTCAGCCCCCAGGGAAGGCCCTGGAGTGGCTTGCACAC	SWIRQPPGKALEWLAH	ATTTTTTCGAATGACGAAAAA	IFSNDEK	TCCTACAGCACATCTCTGAAGAGCAGGCTCACCATCTCCAAGGACACCTCCAAAAGCCAGGTGGTCCTTACCATGACCAACATGGACCCTGTGGACACAGCCACATATTACTGT	SYSTSLKSRLTISKDTSKSQVVLTMTNMDPVDTATYYC	GCACGGAAG	ARK	TGTGCACGGAAGGGTGGTCAGTGGATGGCCAACTGGTTCGACTCCTGG	CARKGGQWMANWFDSW	D1_1	atGGCCAACTGGTTCGAC	?ANWFD	30.405572	D2_15	gAcTCCTgg	?S?	29.811144	GGTGGTCAGTGGATGGCCAACTGGTTCGACTCCTGGGGCCAAGGAACCCTGGTCACCGTCTCCTCA	GGQWMANWFDSWGQGTLVTVSS	CAGGTCACCTTGAAGGAGTCTGGTCCTGTGCTGGTGAAACCCACAGAGACCCTCACGCTGACCTGCACCGTCTCTGGGTTCTCACTCAGCAATGCTAGAATGGGTGTG------AGCTGGATCCGTCAGCCCCCAGGGAAGGCCCTGGAGTGGCTTGCACACATTTTT---------TCGAATGACGAAAAATCCTACAGCACATCTCTGAAGAGCAGGCTCACCATCTCCAAGGACACCTCCAAAAGCCAGGTGGTCCTTACCATGACCAACATGGACCCTGTGGACACAGCCACATATTACTGTGCACGGAAGGGTGGTCAGTGGATGGCCAACTGGTTCGACTCCTGGGGCCAAGGAACCCTGGTCACCGTCTCCTCA
186	S186|IGHV1-69D*01|IGHD5-5*01|IGHJ1*01	V1-69,J1*01 inter-subtype recombinant	J1*01,V1-69 recombinant	0.9591719395091401	1	0	0	309(305-313)	CAGGTGCAGCTGGTGCAGTCTGGGGCTGAGGTGAAGAAGCCTGGGTCCTCGGTGAAGGTCTCCTGCAAGGCTTCTGGAGGCACCTTCAGCAGCTATGCTATCAGCTGGGTGCGACAGGCCCCTGGACAAGGGCTTGAGTGGATGGGAGGGATCATCCCTATCTTTGGTACAGCAAACTACGCACAGAAGTTCCAGGGCAGAGTCACGATTACCGCGGACGAATCCACGAGCACAGCCTACATGGAGCTGAGCAGCCTGAGATCTGAGGACACGGCCGTGTATTACTGTGCGAGAGAGCGGTACAGTATCTTCCAGCACTGGGGCCAGGGCACCCTGGTCACCGTCTCCTCA	CAGGTGCAGCTGGTGCAGTCTGGGGCTGAGGTGAAGAAGCCTGGGTCCTCGGTGAAGGTCTCCTGCAAGGCT	QVQLVQSGAEVKKPGSSVKVSCKA	TCTGGAGGCACCTTCAGCAGCTATGCT	SGGTFSSYA	ATCAGCTGGGTGCGACAGGCCCCTGGACAAGGGCTTGAGTGGATGGGAGGG	ISWVRQAPGQGLEWMGG	ATCATCCCTATCTTTGGTACAGCAAAC	IIPIFGTAN	TACGCACAGAAGTTCCAGGGCAGAGTCACGATTACCGCGGACGAATCCACGAGCACAGCCTACATGGAGCTGAGCAGCCTGAGATCTGAGGACACGGCCGTGTATTACTGT	YAQKFQGRVTITADESTSTAYMELSSLRSEDTAVYYC	GCGAGAGAG	ARE	TGTGCGAGAGAGCGGTACAGTATCTTCCAGCACTGG	CARERYSIFQHW	D2_21	aGtATCTTCCag	?IF?	25.811144	D2_8	cGgTACAGTATC	?YSI	28.405572	CGGTACAGTATCTTCCAGCACTGGGGCCAGGGCACCCTGGTCACCGTCTCCTCA	RYSIFQHWGQGTLVTVSS	CAGGTGCAGCTGGTGCAGTCTGGGGCTGAGGTGAAGAAGCCTGGGTCCTCGGTGAAGGTCTCCTGCAAGGCTTCTGGAGGCACCTTCAGCAGC------------TATGCTATCAGCTGGGTGCGACAGGCCCCTGGACAAGGGCTTGAGTGGATGGGAGGGATCATCCCTATCTTTGGTACAGCAAAC------TACGCACAGAAGTTCCAGGGCAGAGTCACGATTACCGCGGACGAATCCACGAGCACAGCCTACATGGAGCTGAGCAGCCTGAGATCTGAGGACACGGCCGTGTATTACTGTGCGAGAGAGCGGTACAGTATCTTC------CAGCACTGGGGCCAGGGCACCCTGGTCACCGTCTCCTCA
187	S187|IGHV3-NL1*01|IGHD7-27*01|IGHJ1*01	V3-NL1*01,J1*01 inter-subtype recombinant	J1*01,V3-NL1*01 recombinant	0.9949974050564045	1	0	0	295(290-300)	CAGGTGCAGCTGGTGGAGTCTGGGGGAGGCGTGGTCCAGCCTGGGGGGTCCCTGAGACTCTCCTGTGCAGCGTCTGGATTCACCTTCAGTAGCTATGGCATGCACTGGGTCCGCCAGGCTCCAGGCAAGGGGCTGGAGTGGGTCTCAGTTATTTATAGCGGTGGTAGTAGCACATACTATGCAGACTCCGTGAAGGGCCGATTCACCATCTCCAGAGACAATTCCAAGAACACGCTGTATCTGCAAATGAACAGCCTGAGAGCTGAGGACACGGCTGTGTATTACTGTGCGAACTGGGGAAATACTTCCAGCACTGGGGCCAGGGCACCCTGGTCACCGTCTCCTCA	CAGGTGCAGCTGGTGGAGTCTGGGGGAGGCGTGGTCCAGCCTGGGGGGTCCCTGAGACTCTCCTGTGCAGCG	QVQLVESGGGVVQPGGSLRLSCAA	TCTGGATTCACCTTCAGTAGCTATGGC	SGFTFSSYG	ATGCACTGGGTCCGCCAGGCTCCAGGCAAGGGGCTGGAGTGGGTCTCAGTT	MHWVRQAPGKGLEWVSV	ATTTATAGCGGTGGTAGTAGCACA	IYSGGSST	TACTATGCAGACTCCGTGAAGGGCCGATTCACCATCTCCAGAGACAATTCCAAGAACACGCTGTATCTGCAAATGAACAGCCTGAGAGCTGAGGACACGGCTGTGTATTACTGT	YYADSVKGRFTISRDNSKNTLYLQMNSLRAEDTAVYYC	GCGACAGGTCGGCCTANACTG	ATGRP?L	TGTGCGACAGGTCGGCCTANACTGGGGAAATACTTCCAGCACTGG	CATGRP?LGKYFQHW	D7_7	CctANACTGGGGAaa	??LG?	30.811144	D7_7	TGTGCGACAGGTcgGCCTANACTGGgg	CATG?P?L?	28.811144	GGGAAATACTTCCAGCACTGGGGCCAGGGCACCCTGGTCACCGTCTCCTCA	GKYFQHWGQGTLVTVSS	CAGGTGCAGCTGGTGGAGTCTGGGGGAGGCGTGGTCCAGCCTGGGGGGTCCCTGAGACTCTCCTGTGCAGCGTCTGGATTCACCTTCAGTAGC------------TATGGCATGCACTGGGTCCGCCAGGCTCCAGGCAAGGGGCTGGAGTGGGTCTCAGTTATTTATAGCGGTGGT------AGTAGCACATACTATGCAGACTCCGTGAAGGGCCGATTCACCATCTCCAGAGACAATTCCAAGAACACGCTGTATCTGCAAATGAACAGCCTGAGAGCTGAGGACACGGCTGTGTATTACTGTGCGACAGGTCGGCCTANACTGGGGAAATACTTC---------CAGCACTGGGGCCAGGGCACCCTGGTCACCGTCTCCTCA
188	S188|IGHV4-59*03|IGHD4-17*01|IGHJ6*02	V4-59*03,J6 inter-subtype recombinant	J6,V4-59*03 recombinant	0.5957703694909249	1	0	0	299(279-319)	CAGGTGCAGCTGCAGGAGTCGGGCCCAGGACTGGTGAAGCCTTCGGAGACCCTGTCCCTCACCTGCACTGTCTCTGGTGGCTCCATCAGTAGTTACTACTGGAGCTGGATCCGGCAGCCCCCAGGGAAGGGACTGGAGTGGATTGGGTATATCTATTACAGTGGGAGCACCAACTACAACCCCTCCCTCAAGAGTCGAGTCACCATATCAGTAGACACGTCCAAGAACCAATTCTCCCTGAAGCTGAGCTCTGTGACCGCTGCGGACACGGCCGTGTATTACTGTGCGGCACCTACCACTACTACTACGGTATGGACGTCTGGGGCCAAGGGACCACGGTCACCGTCTCCTCA	CAGGTGCAGCTGCAGGAGTCGGGCCCAGGACTGGTGAAGCCTTCGGAGACCCTGTCCCTCACCTGCACTGTC	QVQLQESGPGLVKPSETLSLTCTV	TCTGGTGGCTCCATCAGTAGTTACTAC	SGGSISSYY	TGGAGCTGGATCCGGCAGCCCCCAGGGAAGGGACTGGAGTGGATTGGGTAT	WSWIRQPPGKGLEWIGY	ATCTATTACAGTGGGAGCACC	IYYSGST	AACTACAACCCCTCCCTCAAGAGTCGAGTCACCATATCAGTAGACACGTCCAAGAACCAATTCTCCCTGAAGCTGAGCTCTGTGACCGCTGCGGACACGGCCGTGTATTACTGT	NYNPSLKSRVTISVDTSKNQFSLKLSSVTAADTAVYYC	GCGNGCACC	A?T	TGTGCGNGCACCTACGGTGAGCTCCACTACTACTACGGTATGGACGTCTGG	CA?TYGELHYYYGMDVW	D3_22	caCTACTACTAC	?YYY	36.405572	D3_22	CtcCACTACTAC	?HYY	34.405572	TACGGTGAGCTCCACTACTACTACGGTATGGACGTCTGGGGCCAAGGGACCACGGTCACCGTCTCCTCA	YGELHYYYGMDVWGQGTTVTVSS	CAGGTGCAGCTGCAGGAGTCGGGCCCAGGACTGGTGAAGCCTTCGGAGACCCTGTCCCTCACCTGCACTGTCTCTGGTGGCTCCATCAGTAGT------------TACTACTGGAGCTGGATCCGGCAGCCCCCAGGGAAGGGACTGGAGTGGATTGGGTATATCTATTAC---------AGTGGGAGCACCAACTACAACCCCTCCCTCAAGAGTCGAGTCACCATATCAGTAGACACGTCCAAGAACCAATTCTCCCTGAAGCTGAGCTCTGTGACCGCTGCGGACACGGCCGTGTATTACTGTGCGNGCACCTACGGTGAGCTCCACTACTACTACGGTATGGACGTCTGGGGCCAAGGGACCACGGTCACCGTCTCCTCA
189	S189|IGHV4-59*06|IGHD1-20*01|IGHJ1*01	V4,J? inter-subtype recombinant	J?,V4 recombinant	0.4212564712849431	1	0	0	288(286-290)	CAGGTGCAGCTGCAGGAGTCGGGCCCAGGACTGGTGAAGCCTTCGGAGACCCTGTCCCTCACCTGCACTGTCACTGGTGGCTCCATCAGTAGTTACTACTGGAGCTGGATCCGGCAGCCCGCTGGGAAGGGCCTGGAGTGGATTGGGTACATCTATTACAGTGGGAGCACCTACTACAACCCGTCCCTCAAGAGTCGAGTTACCATATCAGTAGACACGTCTAAGAACCAGTTCTCCCTGAAGCTGAGCTCTGTGACTGCCGCGGACACGGCCGTGTATTACTGTGGGTATAACTGGAACGACCTGGCACCGGGAAACTTCTGGGGCCAGGGCACCCTGGTCACCGTCTCCTCA	CAGGTGCAGCTGCAGGAGTCGGGCCCAGGACTGGTGAAGCCTTCGGAGACCCTGTCCCTCACCTGCACTGTC	QVQLQESGPGLVKPSETLSLTCTV	ACTGGTGGCTCCATCAGTAGTTACTAC	TGGSISSYY	TGGAGCTGGATCCGGCAGCCCGCTGGGAAGGGCCTGGAGTGGATTGGGTAC	WSWIRQPAGKGLEWIGY	ATCTATTACAGTGGGAGCACC	IYYSGST	TACTACAACCCGTCCCTCAAGAGTCGAGTTACCATATCAGTAGACACGTCTAAGAACCAGTTCTCCCTGAAGCTGAGCTCTGTGACTGCCGCGGACACGGCCGTGTATTACTGT	YYNPSLKSRVTISVDTSKNQFSLKLSSVTAADTAVYYC	GGGTATAAC	GYN	TGTGGGTATAACTGGAACGACCTGGCACCGGGAAACTTCCAGCACTGG	CGYNWNDLAPGNFQHW	D1_20	GggTATAACTGGAACGAC	?YNWND	52.405572	D2_15	CacTgg	??	24.811144	TGGAACGACCTGGCACCGGGAAACTTCCAGCACTGGGGCCAGGGCACCCTGGTCACCGTCTCCTCA	WNDLAPGNFQHWGQGTLVTVSS	CAGGTGCAGCTGCAGGAGTCGGGCCCAGGACTGGTGAAGCCTTCGGAGACCCTGTCCCTCACCTGCACTGTCACTGGTGGCTCCATCAGTAGT------------TACTACTGGAGCTGGATCCGGCAGCCCGCTGGGAAGGGCCTGGAGTGGATTGGGTACATCTATTAC---------AGTGGGAGCACCTACTACAACCCGTCCCTCAAGAGTCGAGTTACCATATCAGTAGACACGTCTAAGAACCAGTTCTCCCTGAAGCTGAGCTCTGTGACTGCCGCGGACACGGCCGTGTATTACTGTGGGTATAACTGGAACGACCTGGCACCGGGAAACTTCCAGCACTGGGGCCAGGGCACCCTGGTCACCGTCTCCTCA
190	S190|IGHV3-23*03|IGHD5-18*01|IGHJ2*01	V3-23,J2*01 inter-subtype recombinant	J2*01,V3-23 recombinant	0.3460437646715149	1	0	0	294(286-302)	GAGGTGCAGCTGTTGGAGTCTGGGGGAGGCTTGGTACAGCCTGGGGGGTCCCTGAGACTCTCCTGTGCAGCCTCTGGATTCACCTTTAGCAGCTATGCCATGAGCTGGGTCCGCCAGGCTCCAGGGAAGGGGCTGGAGTGGGTCTCAGTTATTTATAGCGGTGGTAGTAGCACATACTATGCAGACTCCGTGAAGGGCCGGTTCACCATCTCCAGAGATAATTCCAAGAACACGCTGTATCTGCAAATGAACAGCCTGAGAGCCGAGGACACGGCCGTATATTACTGTGCGATGACATACAGCTATTCGATCTCTGGGGCCGTGGCACCCTGGTCACTGTCTCCTCA	GAGGTGCAGCTGTTGGAGTCTGGGGGAGGCTTGGTACAGCCTGGGGGGTCCCTGAGACTCTCCTGTGCAGCC	EVQLLESGGGLVQPGGSLRLSCAA	TCTGGATTCACCTTTAGCAGCTATGCC	SGFTFSSYA	ATGAGCTGGGTCCGCCAGGCTCCAGGGAAGGGGCTGGAGTGGGTCTCAGTT	MSWVRQAPGKGLEWVSV	ATTTATAGCGGTGGTAGTAGCACA	IYSGGSST	TACTATGCAGACTCCGTGAAGGGCCGGTTCACCATCTCCAGAGATAATTCCAAGAACACGCTGTATCTGCAAATGAACAGCCTGAGAGCCGAGGACACGGCCGTATATTACTGT	YYADSVKGRFTISRDNSKNTLYLQMNSLRAEDTAVYYC	GCGATGACA	AMT	TGTGCGATGACATACAGCTANTTCGATCTCTGG	CAMTYS?FDLW	D5_12	aTgACATACAGCTANTTCGAT	?TYS?FD	32.405572	D6_6	AcaTACAGc	?Y?	24.34262	TACAGCTANTTCGATCTCTGGGGCCGTGGCACCCTGGTCACTGTCTCCTCA	YS?FDLWGRGTLVTVSS	GAGGTGCAGCTGTTGGAGTCTGGGGGAGGCTTGGTACAGCCTGGGGGGTCCCTGAGACTCTCCTGTGCAGCCTCTGGATTCACCTTTAGCAGC------------TATGCCATGAGCTGGGTCCGCCAGGCTCCAGGGAAGGGGCTGGAGTGGGTCTCAGTTATTTATAGCGGTGGT------AGTAGCACATACTATGCAGACTCCGTGAAGGGCCGGTTCACCATCTCCAGAGATAATTCCAAGAACACGCTGTATCTGCAAATGAACAGCCTGAGAGCCGAGGACACGGCCGTATATTACTGTGCGATGACATACAGCTANTTC---------GATCTCTGGGGCCGTGGCACCCTGGTCACTGTCTCCTCA
191	S191|IGHV3-30*09|IGHD5-18*01|IGHJ5*01	V3-30*09,J5 inter-subtype recombinant	J5,V3-30*09 recombinant	0.577532414311587	1	0	0	314(313-315)	CAGGTGCAGCTGGTGGAGTCTGGGGGAGGCGTGGTCCAGCCTGGGAGGTCCCTGAGACTCTCCTGTGCAGCCTCTGGATTCACCTTCAGTAGCTATGCTATGCACTGGGTCCGCCAGGCTCCAGGCAAGGGGCTGGAGTGGGTGGCAGTTATATCATATGATGGAAGTAATAAATACTACGCAGACTCCGTGAAGGGCCGATTCGCCATCTCCAGAGACAATTCCAAGAACACGCTGTATCTGCAAATGAACAGCCTGAGAGCTGAGGACACGGCTGTGTATTACTGTGCGAGAGAGCAATACAGCTATACTGGTTCGACTCCTGGGGCCAAGGAACCCTGGTCACCGTCTCCTCA	CAGGTGCAGCTGGTGGAGTCTGGGGGAGGCGTGGTCCAGCCTGGGAGGTCCCTGAGACTCTCCTGTGCAGCC	QVQLVESGGGVVQPGRSLRLSCAA	TCTGGATTCACCTTCAGTAGCTATGCT	SGFTFSSYA	ATGCACTGGGTCCGCCAGGCTCCAGGCAAGGGGCTGGAGTGGGTGGCAGTT	MHWVRQAPGKGLEWVAV	ATATCATATGATGGAAGTAATAAA	ISYDGSNK	TACTACGCAGACTCCGTGAAGGGCCGATTCGCCATCTCCAGAGACAATTCCAAGAACACGCTGTATCTGCAAATGAACAGCCTGAGAGCTGAGGACACGGCTGTGTATTACTGT	YYADSVKGRFAISRDNSKNTLYLQMNSLRAEDTAVYYC	GCGAGAGAG	ARE	TGTGCGAGAGAGCAATACAGCTATGGCGTGGAACCAACTGGTNTCGACTCCTGG	CAREQYSYGVEPTG?DSW	D5_18	cAaTACAGCTATGGC	?YSYG	39.405572	D2_15	CcaACTGGTNTCGACTCCTgg	?TG?DS?	30.811144	CAATACAGCTATGGCGTGGAACCAACTGGTNTCGACTCCTGGGGCCAAGGAACCCTGGTCACCGTCTCCTCA	QYSYGVEPTG?DSWGQGTLVTVSS	CAGGTGCAGCTGGTGGAGTCTGGGGGAGGCGTGGTCCAGCCTGGGAGGTCCCTGAGACTCTCCTGTGCAGCCTCTGGATTCACCTTCAGTAGC------------TATGCTATGCACTGGGTCCGCCAGGCTCCAGGCAAGGGGCTGGAGTGGGTGGCAGTTATATCATATGATGGAAGTAAT------AAATACTACGCAGACTCCGTGAAGGGCCGATTCGCCATCTCCAGAGACAATTCCAAGAACACGCTGTATCTGCAAATGAACAGCCTGAGAGCTGAGGACACGGCTGTGTATTACTGTGCGAGAGAGCAATACAGCTATGGCGTGGAACCAACTGGTNTCGACTCCTGGGGCCAAGGAACCCTGGTCACCGTCTCCTCA
192	S192|IGHV3-33*06|IGHD1-7*01|IGHJ4*02	V3-33,J4*02 inter-subtype recombinant	J4*02,V3-33 recombinant	0.5758842523601061	1	0	0	314(312-316)	CAGGTGCAGCTGGTGGAGTCTGGGGGAGGCGTGGTCCAGCCTGGGAGGTCCCTGAGACTCTCCTGTGCAGCGTCTGGATTCACCTTCAGTAGCTATGGCATGCACTGGGTCCGCCAGGCTCCAGGCAAGGGGCTGGAGTGGGTGGCAGTTATATGGTATGATGGAAGTAATAAATACTATGCAGACTCCGTGAAGGGCCGATTCACCATCTCCAGAGACAATTCCAAGAACACGCTGTATCTGCAAATGAACAGCCTGAGAGCCGAGGACACGGCTGTGTATTACTGTGCGAAAGGGGTATGGCCATCGGACCCTTTGACTACTGGGGCCAGGGAACCCTGGTCACCGTCTCCTCA	CAGGTGCAGCTGGTGGAGTCTGGGGGAGGCGTGGTCCAGCCTGGGAGGTCCCTGAGACTCTCCTGTGCAGCG	QVQLVESGGGVVQPGRSLRLSCAA	TCTGGATTCACCTTCAGTAGCTATGGC	SGFTFSSYG	ATGCACTGGGTCCGCCAGGCTCCAGGCAAGGGGCTGGAGTGGGTGGCAGTT	MHWVRQAPGKGLEWVAV	ATATGGTATGATGGAAGTAATAAA	IWYDGSNK	TACTATGCAGACTCCGTGAAGGGCCGATTCACCATCTCCAGAGACAATTCCAAGAACACGCTGTATCTGCAAATGAACAGCCTGAGAGCCGAGGACACGGCTGTGTATTACTGT	YYADSVKGRFTISRDNSKNTLYLQMNSLRAEDTAVYYC	GCGAAAGGG	AKG	TGTGCGAAAGGGGTATGGCCATNCGGACCCTTTGACTACTGG	CAKGVWP?GPFDYW	D3_3	ccCTTTGACTACTGG	?FDYW	30.405572	D1_1	TggCCATNCGGACCc	?P?G?	31.34262	GTATGGCCATNCGGACCCTTTGACTACTGGGGCCAGGGAACCCTGGTCACCGTCTCCTCA	VWP?GPFDYWGQGTLVTVSS	CAGGTGCAGCTGGTGGAGTCTGGGGGAGGCGTGGTCCAGCCTGGGAGGTCCCTGAGACTCTCCTGTGCAGCGTCTGGATTCACCTTCAGTAGC------------TATGGCATGCACTGGGTCCGCCAGGCTCCAGGCAAGGGGCTGGAGTGGGTGGCAGTTATATGGTATGATGGAAGTAAT------AAATACTATGCAGACTCCGTGAAGGGCCGATTCACCATCTCCAGAGACAATTCCAAGAACACGCTGTATCTGCAAATGAACAGCCTGAGAGCCGAGGACACGGCTGTGTATTACTGTGCGAAAGGGGTATGGCCATNCGGACCCTTTGACTACTGGGGCCAGGGAACCCTGGTCACCGTCTCCTCA
193	S193|IGHV3-23*03|IGHD6-6*01|IGHJ5*01	V3-23,J5 inter-subtype recombinant	J5,V3-23 recombinant	0.20514425335494	1	0	0	306(304-308)	GAGGTGCAGCTGTTGGAGTCTGGGGGAGGCTTGGTACAGCCTGGGGGGTCCCTGAGACTCTCCTGTGCAGCCTCTGGATTCACCTTTAGCAGCTATGCCATGAGCTGGGTCCGCCAGGCTCCAGGGAAGGGGCTGGAGTGGGTCTCAGTTATTTATAGCGGTGGTAGTAGCACATACTATGCAGACTCCGTGAAGGGCCGGTTCACCATCTCCAGAGATAATTCCAAGAACACGCTGTATCTGCAAATGAACAGCCTGAGAGCCGAGGACACGGCCGTATATTACTGTGCGAAAGTAGCAGCTCGTTCGACTCCTGGGGCCAAGGAACCCTGGTCACCGTCTCCTCA	GAGGTGCAGCTGTTGGAGTCTGGGGGAGGCTTGGTACAGCCTGGGGGGTCCCTGAGACTCTCCTGTGCAGCC	EVQLLESGGGLVQPGGSLRLSCAA	TCTGGATTCACCTTTAGCAGCTATGCC	SGFTFSSYA	ATGAGCTGGGTCCGCCAGGCTCCAGGGAAGGGGCTGGAGTGGGTCTCAGTT	MSWVRQAPGKGLEWVSV	ATTTATAGCGGTGGTAGTAGCACA	IYSGGSST	TACTATGCAGACTCCGTGAAGGGCCGGTTCACCATCTCCAGAGATAATTCCAAGAACACGCTGTATCTGCAAATGAACAGCCTGAGAGCCGAGGACACGGCCGTATATTACTGT	YYADSVKGRFTISRDNSKNTLYLQMNSLRAEDTAVYYC	GCGAAAGNT	AK?	TGTGCGAAAGNTAGCAGCTCGTTCGACTCCTGG	CAK?SSSFDSW	D6_6	aaAGNTAGCAGCTCG	??SSS	28.405572	D2_15	gAcTCCTgg	?S?	29.811144	AGCAGCTCGTTCGACTCCTGGGGCCAAGGAACCCTGGTCACCGTCTCCTCA	SSSFDSWGQGTLVTVSS	GAGGTGCAGCTGTTGGAGTCTGGGGGAGGCTTGGTACAGCCTGGGGGGTCCCTGAGACTCTCCTGTGCAGCCTCTGGATTCACCTTTAGCAGC------------TATGCCATGAGCTGGGTCCGCCAGGCTCCAGGGAAGGGGCTGGAGTGGGTCTCAGTTATTTATAGCGGTGGT------AGTAGCACATACTATGCAGACTCCGTGAAGGGCCGGTTCACCATCTCCAGAGATAATTCCAAGAACACGCTGTATCTGCAAATGAACAGCCTGAGAGCCGAGGACACGGCCGTATATTACTGTGCGAAAGNTAGCAGCTCGTTC---------GACTCCTGGGGCCAAGGAACCCTGGTCACCGTCTCCTCA
195	S195|IGHV3-64*03|IGHD5-18*01|IGHJ4*02	V3-64,J4*02 inter-subtype recombinant	J4*02,V3-64 recombinant	0.8944529033546218	1	0	0	314(311-317)	GAGGTGCAGCTGGTGGAGTCTGGGGGAGGCTTGGTCCAGCCTGGGGGGTCCCTGAGACTCTCCTGTTCAGCCTCTGGATTCACCTTCAGTAGCTATGCTATGCACTGGGTCCGCCAGGCTCCAGGGAAGGGACTGGAATATGTTTCAGCTATTAGTAGTAATGGGGGTAGCACATACTACGCAGACTCAGTGAAGGGCAGATTCACCATCTCCAGAGACAATTCCAAGAACACGCTGTATGTCCAAATGAGCAGTCTGAGAGCTGAGGACACGGCTGTGTATTACTGTGTGAAAGAGATACAGCTATGGTTACCTTTGACTACTGGGGCCAGGGAACCCTGGTCACCGTCTCCTCA	GAGGTGCAGCTGGTGGAGTCTGGGGGAGGCTTGGTCCAGCCTGGGGGGTCCCTGAGACTCTCCTGTTCAGCC	EVQLVESGGGLVQPGGSLRLSCSA	TCTGGATTCACCTTCAGTAGCTATGCT	SGFTFSSYA	ATGCACTGGGTCCGCCAGGCTCCAGGGAAGGGACTGGAATATGTTTCAGCT	MHWVRQAPGKGLEYVSA	ATTAGTAGTAATGGGGGTAGCACA	ISSNGGST	TACTACGCAGACTCAGTGAAGGGCAGATTCACCATCTCCAGAGACAATTCCAAGAACACGCTGTATGTCCAAATGAGCAGTCTGAGAGCTGAGGACACGGCTGTGTATTACTGT	YYADSVKGRFTISRDNSKNTLYVQMSSLRAEDTAVYYC	GTGAAAGAG	VKE	TGTGTGAAAGAGATACAGCTATGGTNTACCTTTGACTACTGG	CVKEIQLW?TFDYW	D5_18	GagATACAGCTATGG	?IQLW	40.405572	D2_2	TggTNTACCTTTGACTac	??TFD?	27.811144	ATACAGCTATGGTNTACCTTTGACTACTGGGGCCAGGGAACCCTGGTCACCGTCTCCTCA	IQLW?TFDYWGQGTLVTVSS	GAGGTGCAGCTGGTGGAGTCTGGGGGAGGCTTGGTCCAGCCTGGGGGGTCCCTGAGACTCTCCTGTTCAGCCTCTGGATTCACCTTCAGTAGC------------TATGCTATGCACTGGGTCCGCCAGGCTCCAGGGAAGGGACTGGAATATGTTTCAGCTATT------AGTAGTAATGGGGGTAGCACATACTACGCAGACTCAGTGAAGGGCAGATTCACCATCTCCAGAGACAATTCCAAGAACACGCTGTATGTCCAAATGAGCAGTCTGAGAGCTGAGGACACGGCTGTGTATTACTGTGTGAAAGAGATACAGCTATGGTNTACCTTTGACTACTGGGGCCAGGGAACCCTGGTCACCGTCTCCTCA
194	S194|IGHV3-64*03|IGHD2-8*02|IGHJ5*01	V3-64,J5 inter-subtype recombinant	J5,V3-64 recombinant	0.4218920784078347	1	0	0	313(310-316)	GAGGTGCAGCTGGTGGAGTCTGGGGGAGGCTTGGTCCAGCCTGGGGGGTCCCTGAGACTCTCCTGTTCAGCCTCTGGATTCACCTTCAGTAGCTATGCTATGCACTGGGTCCGCCAGGCTCCAGGGAAGGGACTGGAATATGTTTCAGCTATTAGTAGTAATGGGGGTAGCACATACTACGCAGACTCAGTGAAGGGCAGATTCACCATCTCCAGAGACAATTCCAAGAACACGCTGTATGTCCAAATGAGCAGTCTGAGAGCTGAGGACACGGCTGTGTATTACTGTGTGAAAGACGTGTATGCTATACCCTGGTTCGACTCCTGGGGCCAAGGAACCCTGGTCACCGTCTCCTCA	GAGGTGCAGCTGGTGGAGTCTGGGGGAGGCTTGGTCCAGCCTGGGGGGTCCCTGAGACTCTCCTGTTCAGCC	EVQLVESGGGLVQPGGSLRLSCSA	TCTGGATTCACCTTCAGTAGCTATGCT	SGFTFSSYA	ATGCACTGGGTCCGCCAGGCTCCAGGGAAGGGACTGGAATATGTTTCAGCT	MHWVRQAPGKGLEYVSA	ATTAGTAGTAATGGGGGTAGCACA	ISSNGGST	TACTACGCAGACTCAGTGAAGGGCAGATTCACCATCTCCAGAGACAATTCCAAGAACACGCTGTATGTCCAAATGAGCAGTCTGAGAGCTGAGGACACGGCTGTGTATTACTGT	YYADSVKGRFTISRDNSKNTLYVQMSSLRAEDTAVYYC	GTGAAAGAC	VKD	TGTGTGAAAGACAAATAGGATATTGTACTGGTGGTGTATGCTATACCCTGGTTCGACTCCTGG	CVKDKXDIVLVVYAIPWFDSW	D2_8	tAgGATATTGTACTGGTGGTGTATGCTATACCc	?DIVLVVYAI?	63.34262	D6_13	TatGCTATACCC	?AIP	31.405572	AAATAGGATATTGTACTGGTGGTGTATGCTATACCCTGGTTCGACTCCTGGGGCCAAGGAACCCTGGTCACCGTCTCCTCA	KXDIVLVVYAIPWFDSWGQGTLVTVSS	GAGGTGCAGCTGGTGGAGTCTGGGGGAGGCTTGGTCCAGCCTGGGGGGTCCCTGAGACTCTCCTGTTCAGCCTCTGGATTCACCTTCAGTAGC------------TATGCTATGCACTGGGTCCGCCAGGCTCCAGGGAAGGGACTGGAATATGTTTCAGCTATT------AGTAGTAATGGGGGTAGCACATACTACGCAGACTCAGTGAAGGGCAGATTCACCATCTCCAGAGACAATTCCAAGAACACGCTGTATGTCCAAATGAGCAGTCTGAGAGCTGAGGACACGGCTGTGTATTACTGTGTGAAAGACAAATAGGATATTGTACTGGTGGTGTATGCTATACCCTGGTTCGACTCCTGGGGCCAAGGAACCCTGGTCACCGTCTCCTCA
196	S196|IGHV6-1*02|IGHD3-22*01|IGHJ1*01	V6-1,J1*01 inter-subtype recombinant	J1*01,V6-1 recombinant	0.6591854280573632	1	0	0	323(320-326)	CAGGTACAGCTGCAGCAGTCAGGTCCGGGACTGGTGAAGCCCTCGCAGACCCTCTCACTCACCTGTGCCATCTCCGGGGACAGTGTCTCTAGCAACAGTGCTGCTTGGAACTGGATCAGGCAGTCCCCATCGAGAGGCCTTGAGTGGCTGGGAAGGACATACTACAGGTCCAAGTGGTATAATGATTATGCAGTATCTGTGAAAAGTCGAATAACCATCAACCCAGACACATCCAAGAACCAGTTCTCCCTGCAGCTGAACTCTGTGACTCCCGAGGACACGGCTGTGTATTACTGTGCAAGAGGTTACCGCCTAATTGAATACTTCCAGCACTGGGGCCAGGGCACCCTGGTCACCGTCTCCTCA	CAGGTACAGCTGCAGCAGTCAGGTCCGGGACTGGTGAAGCCCTCGCAGACCCTCTCACTCACCTGTGCCATC	QVQLQQSGPGLVKPSQTLSLTCAI	TCCGGGGACAGTGTCTCTAGCAACAGTGCTGCT	SGDSVSSNSAA	TGGAACTGGATCAGGCAGTCCCCATCGAGAGGCCTTGAGTGGCTGGGAAGG	WNWIRQSPSRGLEWLGR	ACATACTACAGGTCCAAGTGGTATAATGAT	TYYRSKWYND	TATGCAGTATCTGTGAAAAGTCGAATAACCATCAACCCAGACACATCCAAGAACCAGTTCTCCCTGCAGCTGAACTCTGTGACTCCCGAGGACACGGCTGTGTATTACTGT	YAVSVKSRITINPDTSKNQFSLQLNSVTPEDTAVYYC	GCAAGAGCATGTAGTGGT	ARACSG	TGTGCAAGAGCATGTAGTGGTTACCGCCTAATTGAATACTTCCAGCACTGG	CARACSGYRLIEYFQHW	D3_22	-T-GTAGTGGTTAC	?VVV?	32.405572	D1_14	-TG-TAGTGGTTACCGCCta	??VVTA?	35.811144	TACCGCCTAATTGAATACTTCCAGCACTGGGGCCAGGGCACCCTGGTCACCGTCTCCTCA	YRLIEYFQHWGQGTLVTVSS	CAGGTACAGCTGCAGCAGTCAGGTCCGGGACTGGTGAAGCCCTCGCAGACCCTCTCACTCACCTGTGCCATCTCCGGGGACAGTGTCTCTAGC------AACAGTGCTGCTTGGAACTGGATCAGGCAGTCCCCATCGAGAGGCCTTGAGTGGCTGGGAAGGACATACTACAGGTCCAAGTGGTATAATGAT---TATGCAGTATCTGTGAAAAGTCGAATAACCATCAACCCAGACACATCCAAGAACCAGTTCTCCCTGCAGCTGAACTCTGTGACTCCCGAGGACACGGCTGTGTATTACTGTGCAAGAGCATGTAGTGGTTACCGCCTAATTGAATACTTCCAGCACTGGGGCCAGGGCACCCTGGTCACCGTCTCCTCA
198	S198|IGHV3-15*07|IGHD6-19*01|IGHJ6*02	V3-15*07,J6 inter-subtype recombinant	J6,V3-15*07 recombinant	0.4866294759660907	1	0	0	300(299-301)	GAGGTGCAGCTGGTGGAGTCTGGGGGAGGCTTGGTAAAGCCTGGGGGGTCCCTTAGACTCTCCTGTGCAGCCTCTGGTTTCACTTTCAGTAACGCCTGGATGAACTGGGTCCGCCAGGCTCCAGGGAAGGGGCTGGAGTGGGTCGGCCGTATTAAAAGCAAAACTGATGGTGGGACAACAGACTACGCTGCACCCGTGAAAGGCAGATTCACCATCTCAAGAGATGATTCAAAAAACACGCTGTATCTGCAAATGAACAGCCTGAAAACCGAGGACACAGCCGTGTATTACTGTACCAGAGTGGCCTACTACTACTACGGTATGGACGTCTGGGGCCAAGGGACCACGGTCACCGTCTCCTCA	GAGGTGCAGCTGGTGGAGTCTGGGGGAGGCTTGGTAAAGCCTGGGGGGTCCCTTAGACTCTCCTGTGCAGCC	EVQLVESGGGLVKPGGSLRLSCAA	TCTGGTTTCACTTTCAGTAACGCCTGG	SGFTFSNAW	ATGAACTGGGTCCGCCAGGCTCCAGGGAAGGGGCTGGAGTGGGTCGGCCGT	MNWVRQAPGKGLEWVGR	ATTAAAAGCAAAACTGATGGTGGGACAACA	IKSKTDGGTT	GACTACGCTGCACCCGTGAAAGGCAGATTCACCATCTCAAGAGATGATTCAAAAAACACGCTGTATCTGCAAATGAACAGCCTGAAAACCGAGGACACAGCCGTGTATTACTGT	DYAAPVKGRFTISRDDSKNTLYLQMNSLKTEDTAVYYC	ACCACCTTTCTTGGGTATAGAGTG	TTFLGYRV	TGTACCACCTTTCTTGGGTATAGAGTGGCCTACTACTACTACGGTATGGACGTCTGG	CTTFLGYRVAYYYYGMDVW	D3_22	GT-G-GCCTACTACTAC	??PTT?	38.405572	D2_2	GccTACTACTAC	?YYY	34.405572	GCCTACTACTACTACGGTATGGACGTCTGGGGCCAAGGGACCACGGTCACCGTCTCCTCA	AYYYYGMDVWGQGTTVTVSS	GAGGTGCAGCTGGTGGAGTCTGGGGGAGGCTTGGTAAAGCCTGGGGGGTCCCTTAGACTCTCCTGTGCAGCCTCTGGTTTCACTTTCAGTAAC------------GCCTGGATGAACTGGGTCCGCCAGGCTCCAGGGAAGGGGCTGGAGTGGGTCGGCCGTATTAAAAGCAAAACTGATGGTGGGACAACAGACTACGCTGCACCCGTGAAAGGCAGATTCACCATCTCAAGAGATGATTCAAAAAACACGCTGTATCTGCAAATGAACAGCCTGAAAACCGAGGACACAGCCGTGTATTACTGTACCACCTTTCTTGGGTATAGAGTGGCCTACTACTACTACGGTATGGACGTCTGGGGCCAAGGGACCACGGTCACCGTCTCCTCA
197	S197|IGHV3-13*02|IGHD3-16*02|IGHJ5*02	V3-13,J5*02 inter-subtype recombinant	J5*02,V3-13 recombinant	0.4499562881236269	1	0	0	311(309-313)	GAGGTGCATCTGGTGGAGTCTGGGGGAGGCTTGGTACAGCCTGGGGGGGCCCTGAGACTCTCCTGTGCAGCCTCTGGATTCACCTTCAGTAACTACGACATGCACTGGGTCCGCCAAGCTACAGGAAAAGGTCTGGAGTGGGTCTCAGCCAATGGTACTGCTGGTGACACATACTATCCAGGCTCCGTGAAGGGGCGATTCACCATCTCCAGAGAAAATGCCAAGAACTCCTTGTATCTTCAAATGAACAGCCTGAGAGCCGGGGACACGGCTGTGTATTACTGTGCAAGAGACAGTTATCGTTATAGTGGTTCGACCCCTGGGGCCAGGGAACCCTGGTCACCGTCTCCTCA	GAGGTGCATCTGGTGGAGTCTGGGGGAGGCTTGGTACAGCCTGGGGGGGCCCTGAGACTCTCCTGTGCAGCC	EVHLVESGGGLVQPGGALRLSCAA	TCTGGATTCACCTTCAGTAACTACGAC	SGFTFSNYD	ATGCACTGGGTCCGCCAAGCTACAGGAAAAGGTCTGGAGTGGGTCTCA	MHWVRQATGKGLEWVS	GCCAATGGTACTGCTGGTGACACA	ANGTAGDT	TACTATCCAGGCTCCGTGAAGGGGCGATTCACCATCTCCAGAGAAAATGCCAAGAACTCCTTGTATCTTCAAATGAACAGCCTGAGAGCCGGGGACACGGCTGTGTATTACTGT	YYPGSVKGRFTISRENAKNSLYLQMNSLRAGDTAVYYC	GCAAGAGAC	ARD	TGTGCAAGAGACCGAGTGTATTATGATTACGTTTGGGGGAGTTATCGTTATAGTGGTNTCGACCCCTGG	CARDRVYYDYVWGSYRYSG?DPW	D3_16	TGTGCAAGAGACCGAgtGTATTATGATTACGTTTGGGGGAGTTATCGTTAT	CARDR?YYDYVWGSYRY	88.40557200000001	D1_14	TatAGTGGTNTCGACCcc	?SG?D?	29.811144	CGAGTGTATTATGATTACGTTTGGGGGAGTTATCGTTATAGTGGTNTCGACCCCTGGGGCCAGGGAACCCTGGTCACCGTCTCCTCA	RVYYDYVWGSYRYSG?DPWGQGTLVTVSS	GAGGTGCATCTGGTGGAGTCTGGGGGAGGCTTGGTACAGCCTGGGGGGGCCCTGAGACTCTCCTGTGCAGCCTCTGGATTCACCTTCAGTAAC------------TACGACATGCACTGGGTCCGCCAAGCTACAGGAAAAGGTCTGGAGTGGGTCTCA---------GCCAATGGTACTGCTGGTGACACATACTATCCAGGCTCCGTGAAGGGGCGATTCACCATCTCCAGAGAAAATGCCAAGAACTCCTTGTATCTTCAAATGAACAGCCTGAGAGCCGGGGACACGGCTGTGTATTACTGTGCAAGAGACCGAGTGTATTATGATTACGTTTGGGGGAGTTATCGTTATAGTGGTNTCGACCCCTGGGGCCAGGGAACCCTGGTCACCGTCTCC…
199	S199|IGHV4-31*07|IGHD5-18*01|IGHJ6*03	V4-31*07,J6*03 inter-subtype recombinant	J6*03,V4-31*07 recombinant	0.975437629235634	1	0	0	290(284-296)	CAGGTGCAGCTGCAGGAGTCGGGCCCAGGACTGGTGAAGCCTTCACAGACCCTGTCCCTCACCTGCACTGTCTCTGGTGGATCCATCAGCAGTGGTGGTTACTACTGGAGCTGGATCCGCCAGCACCCAGGGAAGGGCCTGGAGTGGATTGGGTACATCTATTACAGTGGGAGCACCTACTACAACCCGTCCCTCAAGAGTCGAGTTACCATATCAGTAGACACGTCTAAGAACCAGTTCTCCCTGAAGCTGAGCTCTGTGACTGCCGCGGACACGGCCGTGTATTACACAGCTATGCGATACTACTACTACTACTACATGGACGTCTGGGGCAAAGGGACCACGGTCACCGTCTCCTCA	CAGGTGCAGCTGCAGGAGTCGGGCCCAGGACTGGTGAAGCCTTCACAGACCCTGTCCCTCACCTGCACTGTC	QVQLQESGPGLVKPSQTLSLTCTV	TCTGGTGGATCCATCAGCAGTGGTGGTTACTAC	SGGSISSGGYY	TGGAGCTGGATCCGCCAGCACCCAGGGAAGGGCCTGGAGTGGATTGGGTAC	WSWIRQHPGKGLEWIGY	ATCTATTACAGTGGGAGCACC	IYYSGST	TACTACAACCCGTCCCTCAAGAGTCGAGTTACCATATCAGTAGACACGTCTAAGAACCAGTTCTCCCTGAAGCTGAGCTCTGTGACTGCCGCGGACACGGCCGTGTATTACACA	YYNPSLKSRVTISVDTSKNQFSLKLSSVTAADTAVYYT	GCTATGTTGCGA	AMLR			0	0	0	0	0	0	0	0	TACTACTACTACTACTACATGGACGTCTGGGGCAAAGGGACCACGGTCACCGTCTCCTCA	YYYYYYMDVWGKGTTVTVSS	CAGGTGCAGCTGCAGGAGTCGGGCCCAGGACTGGTGAAGCCTTCACAGACCCTGTCCCTCACCTGCACTGTCTCTGGTGGATCCATCAGCAGTGGT------GGTTACTACTGGAGCTGGATCCGCCAGCACCCAGGGAAGGGCCTGGAGTGGATTGGGTACATCTATTAC---------AGTGGGAGCACCTACTACAACCCGTCCCTCAAGAGTCGAGTTACCATATCAGTAGACACGTCTAAGAACCAGTTCTCCCTGAAGCTGAGCTCTGTGACTGCCGCGGACACGGCCGTGTATTACACAGCTATGTTGCGATACTACTACTACTACTACATGGACGTCTGGGGCAAAGGGACCACGGTCACCGTCTCCTCA
200	S200|IGHV1-2*03|IGHD1-1*01|IGHJ4*03	V1-2,J4*03 inter-subtype recombinant	J4*03,V1-2 recombinant	0.9547660661968698	1	0	0	313(310-316)	CAGGTGCAGCTGGTGCAGTCTGGGGCTGAGGTGAAGAAGCTTGGGGCCTCAGTGAAGGTCTCCTGCAAGGCTTCTGGATACACCTTCACCGGCTACTATATGCACTGGGTGCGACAGGCCCCTGGACAAGGGCTTGAGTGGATGGGATGGATCAACCCTAACAGTGGTGGCACAAACTATGCACAGAAGTTTCAGGGCAGGGTCACCATGACCAGGGACACGTCCATCAGCACAGCCTACATGGAGCTGAGCAGGCTGAGATCTGACGACACGGCCGTGTATTACTGTGCGAGAGATCTATGCGTGTACCGCTACTTTGACTACTGGGGCCAAGGGACCCTGGTCACCGTCTCCTCA	CAGGTGCAGCTGGTGCAGTCTGGGGCTGAGGTGAAGAAGCTTGGGGCCTCAGTGAAGGTCTCCTGCAAGGCT	QVQLVQSGAEVKKLGASVKVSCKA	TCTGGATACACCTTCACCGGCTACTAT	SGYTFTGYY	ATGCACTGGGTGCGACAGGCCCCTGGACAAGGGCTTGAGTGGATGGGATGG	MHWVRQAPGQGLEWMGW	ATCAACCCTAACAGTGGTGGCACA	INPNSGGT	AACTATGCACAGAAGTTTCAGGGCAGGGTCACCATGACCAGGGACACGTCCATCAGCACAGCCTACATGGAGCTGAGCAGGCTGAGATCTGACGACACGGCCGTGTATTACTGT	NYAQKFQGRVTMTRDTSISTAYMELSRLRSDDTAVYYC	GCGAGAGAT	ARD	TGTGCGAGAGATCTATGCGTGTACAACTGGAACGAGTCGCGCTACTTTGACTACTGG	CARDLCVYNWNESRYFDYW	D1_1	GtgTACAACTGGAAC	?YNWN	44.405572	D3_9	TggAACGAGTCGCGCTAC	?NESRY	37.405572	CTATGCGTGTACAACTGGAACGAGTCGCGCTACTTTGACTACTGGGGCCAAGGGACCCTGGTCACCGTCTCCTCA	LCVYNWNESRYFDYWGQGTLVTVSS	CAGGTGCAGCTGGTGCAGTCTGGGGCTGAGGTGAAGAAGCTTGGGGCCTCAGTGAAGGTCTCCTGCAAGGCTTCTGGATACACCTTCACC------------GGCTACTATATGCACTGGGTGCGACAGGCCCCTGGACAAGGGCTTGAGTGGATGGGATGGATC------AACCCTAACAGTGGTGGCACAAACTATGCACAGAAGTTTCAGGGCAGGGTCACCATGACCAGGGACACGTCCATCAGCACAGCCTACATGGAGCTGAGCAGGCTGAGATCTGACGACACGGCCGTGTATTACTGTGCGAGAGATCTATGCGTGTACAACTGGAACGAGTCGCGCTACTTTGACTACTGGGGCCAAGGGACCCTGGTCACCGTCTCCTCA
201	S201|IGHV2-5*05|IGHD2-15*01|IGHJ6*02	V2-5,J6 inter-subtype recombinant	J6,V2-5 recombinant	0.1996491842039523	1	0	0	298(297-299)	CAGATCACCTTGAAGGAGTCTGGTCCTACGCTGGTGAAACCCACACAGACCCTCACGCTGACCTGCACCTTCTCTGGGTTCTCACTCAGCACTAGTGGAGTGGGTGTGGGCTGGATCCGTCAGCCCCCAGGAAAGGCCCTGGAGTGGCTTGCACTCATTTATTGGGATGATGATAAGCGCTACGGCCCATCTCTGAAGAGCAGGCTCACCATCACCAAGGACACCTCCAAAAACCAGGTGGTCCTTACAATGACCAACATGGACCCTGTGGACACAGCCACATATTACTGTGCACAAGACACTTACTACTACTACGGTATGGACGTCTGGGGCCAAGGGACCACGGTCACCGTCTCCTCA	CAGATCACCTTGAAGGAGTCTGGTCCTACGCTGGTGAAACCCACACAGACCCTCACGCTGACCTGCACCTTC	QITLKESGPTLVKPTQTLTLTCTF	TCTGGGTTCTCACTCAGCACTAGTGGAGTGGGTGTGGGC	SGFSLSTSGVGVG	TGGATCCGTCAGCCCCCAGGAAAGGCCCTGGAGTGGCTTGCACTC	WIRQPPGKALEWLAL	ATTTATTGGGATGATGATAAG	IYWDDDK	CGCTACGGCCCATCTCTGAAGAGCAGGCTCACCATCACCAAGGACACCTCCAAAAACCAGGTGGTCCTTACAATGACCAACATGGACCCTGTGGACACAGCCACATATTACTGT	RYGPSLKSRLTITKDTSKNQVVLTMTNMDPVDTATYYC	GCACAAGAC	AQD	TGTGCACAAGACCGTCCGTTGCCTCTTCTGCGTTGGTGGTAGCTGCTACTCCGGCCGGCTACTTACTACTACTACGGTATGGACGTCTGG	CAQDRPLPLLRWWXLLLRPATYYYYGMDVW	D2_15	cGtTGGTGGTAGCTGCTACTCCgg	?WWXLLL?	60.811144	D2_2	ccGGCTACTTACTACTACTAC	?ATYYYY	36.405572	CGTCCGTTGCCTCTTCTGCGTTGGTGGTAGCTGCTACTCCGGCCGGCTACTTACTACTACTACGGTATGGACGTCTGGGGCCAAGGGACCACGGTCACCGTCTCCTCA	RPLPLLRWWXLLLRPATYYYYGMDVWGQGTTVTVSS	CAGATCACCTTGAAGGAGTCTGGTCCTACGCTGGTGAAACCCACACAGACCCTCACGCTGACCTGCACCTTCTCTGGGTTCTCACTCAGCACTAGTGGAGTGGGTGTGGGC------TGGATCCGTCAGCCCCCAGGAAAGGCCCTGGAGTGGCTTGCACTCATTTATTGG---------GATGATGATAAGCGCTACGGCCCATCTCTGAAGAGCAGGCTCACCATCACCAAGGACACCTCCAAAAACCAGGTGGTCCTTACAATGACCAACATGGACCCTGTGGACACAGCCACATATTACTGTGCACAAGACCGTCCGTTGCCTCTTCTGCGTTGGTGGTAGCTGCTACTCCGGCCGGCTACTTACTACTACTACGGTATGGACGTCTGGGGCCAA…
202	S202|IGHV6-1*02|IGHD1-1*01|IGHJ5*02	V6-1,J5*02 inter-subtype recombinant	J5*02,V6-1 recombinant	0.7255216068485044	1	0	0	308(291-325)	CAGGTACAGCTGCAGCAGTCAGGTCCGGGACTGGTGAAGCCCTCGCAGACCCTCTCACTCACCTGTGCCATCTCCGGGGACAGTGTCTCTAGCAACAGTGCTGCTTGGAACTGGATCAGGCAGTCCCCATCGAGAGGCCTTGAGTGGCTGGGAAGGACATACTACAGGTCCAAGTGGTATAATGATTATGCAGTATCTGTGAAAAGTCGAATAACCATCAACCCAGACACATCCAAGAACCAGTTCTCCCTGCAGCTGAACTCTGTGACTCCCGAGGACACGGCTGTGTATTACTGTGCTAGCTTCGACCCCTGGGGCCAGGGAACCCTGGTCACCGTCTCCTCA	CAGGTACAGCTGCAGCAGTCAGGTCCGGGACTGGTGAAGCCCTCGCAGACCCTCTCACTCACCTGTGCCATC	QVQLQQSGPGLVKPSQTLSLTCAI	TCCGGGGACAGTGTCTCTAGCAACAGTGCTGCT	SGDSVSSNSAA	TGGAACTGGATCAGGCAGTCCCCATCGAGAGGCCTTGAGTGGCTGGGAAGG	WNWIRQSPSRGLEWLGR	ACATACTACAGGTCCAAGTGGTATAATGAT	TYYRSKWYND	TATGCAGTATCTGTGAAAAGTCGAATAACCATCAACCCAGACACATCCAAGAACCAGTTCTCCCTGCAGCTGAACTCTGTGACTCCCGAGGACACGGCTGTGTATTACTGT	YAVSVKSRITINPDTSKNQFSLQLNSVTPEDTAVYYC	GCT	A	TGTGCTAGCTTCGACCCCTGG	CASFDPW	D7_7	tGtGCTAgc	?A?	24.811144	D2_15	CccTgg	??	23.811144	AGCTTCGACCCCTGGGGCCAGGGAACCCTGGTCACCGTCTCCTCA	SFDPWGQGTLVTVSS	CAGGTACAGCTGCAGCAGTCAGGTCCGGGACTGGTGAAGCCCTCGCAGACCCTCTCACTCACCTGTGCCATCTCCGGGGACAGTGTCTCTAGC------AACAGTGCTGCTTGGAACTGGATCAGGCAGTCCCCATCGAGAGGCCTTGAGTGGCTGGGAAGGACATACTACAGGTCCAAGTGGTATAATGAT---TATGCAGTATCTGTGAAAAGTCGAATAACCATCAACCCAGACACATCCAAGAACCAGTTCTCCCTGCAGCTGAACTCTGTGACTCCCGAGGACACGGCTGTGTATTACTGTGCT---------------------AGCTTCGACCCCTGGGGCCAGGGAACCCTGGTCACCGTCTCCTCA
203	S203|IGHV3-23*05|IGHD1-26*01|IGHJ3*01	V3-23,J3 inter-subtype recombinant	J3,V3-23 recombinant	0.1797021484413278	1	0	0	313(308-318)	GAGGTGCAGCTGTTGGAGTCTGGGGGAGGCTTGGTACAGCCTGGGGGGTCCCTGAGACTCTCCTGTGCAGCCTCTGGATTCACCTTTAGCAGCTATGCCATGAGCTGGGTCCGCCAGGCTCCAGGGAAGGGGCTGGAGTGGGTCTCAGCTATTTATAGCAGTGGTAGTAGCACATACTATGCAGACTCCGTGAAGGGCCGGTTCACCATCTCCAGAGACAATTCCAAGAACACGCTGTATCTGCAAATGAACAGCCTGAGAGCCGAGGACACGGCCGTATATTACTGTGCGAAAATGTATAGTGGGAGCGCTTTTGATGTCTGGGGCCAAGGGACAATGGTCACCGTCTCTTCA	GAGGTGCAGCTGTTGGAGTCTGGGGGAGGCTTGGTACAGCCTGGGGGGTCCCTGAGACTCTCCTGTGCAGCC	EVQLLESGGGLVQPGGSLRLSCAA	TCTGGATTCACCTTTAGCAGCTATGCC	SGFTFSSYA	ATGAGCTGGGTCCGCCAGGCTCCAGGGAAGGGGCTGGAGTGGGTCTCAGCT	MSWVRQAPGKGLEWVSA	ATTTATAGCAGTGGTAGTAGCACA	IYSSGSST	TACTATGCAGACTCCGTGAAGGGCCGGTTCACCATCTCCAGAGACAATTCCAAGAACACGCTGTATCTGCAAATGAACAGCCTGAGAGCCGAGGACACGGCCGTATATTACTGT	YYADSVKGRFTISRDNSKNTLYLQMNSLRAEDTAVYYC	GCGAAA	AK	TGTGCGAAAATGTATAGTGGGAGCGCTTTTGATGTCTGG	CAKMYSGSAFDVW	D1_26	atGTATAGTGGGAGC	?YSGS	39.405572	D1_14	agTGGGAGCGCTTTT	?GSAF	25.405572	ATGTATAGTGGGAGCGCTTTTGATGTCTGGGGCCAAGGGACAATGGTCACCGTCTCTTCA	MYSGSAFDVWGQGTMVTVSS	GAGGTGCAGCTGTTGGAGTCTGGGGGAGGCTTGGTACAGCCTGGGGGGTCCCTGAGACTCTCCTGTGCAGCCTCTGGATTCACCTTTAGCAGC------------TATGCCATGAGCTGGGTCCGCCAGGCTCCAGGGAAGGGGCTGGAGTGGGTCTCAGCTATTTAT------AGCAGTGGTAGTAGCACATACTATGCAGACTCCGTGAAGGGCCGGTTCACCATCTCCAGAGACAATTCCAAGAACACGCTGTATCTGCAAATGAACAGCCTGAGAGCCGAGGACACGGCCGTATATTACTGTGCGAAA---ATGTATAGTGGGAGCGCTTTTGATGTCTGGGGCCAAGGGACAATGGTCACCGTCTCTTCA
204	S204|IGHV4-61*07|IGHD2-2*01|IGHJ2*01	V4,J2*01 inter-subtype recombinant	J2*01,V4 recombinant	0.3066273116870296	1	0	0	227(217-237)	TCTGGTGGCTCCGTCAGCAGTGGTAGTTACTACTGGAGCTGGATCCGGCAGCCCCCAGGGAAGGGACTGGAGTGGATTGGGTATATCTATTACAGTGGGAGCACCAACTACAACCCCTCCCTCAAGAGTCGAGTCACCATATCAGTAGACACGTCCAAGAACCAGTTCTCCCTGAAGCTGAGCTCTGTGACCGCTGCGGACACGGCCGTGTATTACTGTGCGAGAGGGTACTGGTACTTCGATCTCTGGGGCCGTGGCACCCTGGTCACTGTCTCCTCA			TCTGGTGGCTCCGTCAGCAGTGGTAGTTACTAC	SGGSVSSGSYY	TGGAGCTGGATCCGGCAGCCCCCAGGGAAGGGACTGGAGTGGATTGGGTAT	WSWIRQPPGKGLEWIGY	ATCTATTACAGTGGGAGCACC	IYYSGST	AACTACAACCCCTCCCTCAAGAGTCGAGTCACCATATCAGTAGACACGTCCAAGAACCAGTTCTCCCTGAAGCTGAGCTCTGTGACCGCTGCGGACACGGCCGTGTATTACTGT	NYNPSLKSRVTISVDTSKNQFSLKLSSVTAADTAVYYC	GCGAGACTCGATATTGTAGTAGTACCAGCTGCTATGGGG	ARLDIVVVPAAMG	TGTGCGAGACTCGATATTGTAGTAGTACCAGCTGCTATGGGGTACTGGTACTTCGATCTCTGG	CARLDIVVVPAAMGYWYFDLW	D2_2	ctCGATATTGTAGTAGTACCAGCTGCTATG--	?DIVVVPAAM?	69.811144	D3_22	gaTATTGTAGTAGTACca	?IVVV?	34.811144	TACTGGTACTTCGATCTCTGGGGCCGTGGCACCCTGGTCACTGTCTCCTCA	YWYFDLWGRGTLVTVSS	------------------------------------------------------------------------TCTGGTGGCTCCGTCAGCAGTGGT------AGTTACTACTGGAGCTGGATCCGGCAGCCCCCAGGGAAGGGACTGGAGTGGATTGGGTATATCTATTAC---------AGTGGGAGCACCAACTACAACCCCTCCCTCAAGAGTCGAGTCACCATATCAGTAGACACGTCCAAGAACCAGTTCTCCCTGAAGCTGAGCTCTGTGACCGCTGCGGACACGGCCGTGTATTACTGTGCGAGACTCGATATTGTAGTAGTACCAGCTGCTATGGGGTACTGGTACTTC---------GATCTCTGGGGCCGTGGCACCCTGGTCACTGTC…
206	S206|IGHV4-61*03|IGHD2-8*01|IGHJ5*01	V4-61*03,J5 inter-subtype recombinant	J5,V4-61*03 recombinant	0.3480322731501598	1	0	0	317(315-319)	CAGGTGCAGCTGCAGGAGTCGGGCCCAGGACTGGTGAAGCCTTCGGAGACCCTGTCCCTCACCTGCACTGTCTCTGGTGGCTCCGTCAGCAGTGGTAGTTACTACTGGAGCTGGATCCGGCAGCCCCCAGGGAAGGGACTGGAGTGGATTGGGTATATCTATTACAGTGGGAGCACCAACTACAACCCCTCCCTCAAGAGTCGAGTCACCATATCAGTAGACACGTCCAAGAACCACTTCTCCCTGAAGCTGAGCTCTGTGACCGCTGCGGACACGGCCGTGTATTACTGTGCGAGAGACTATGTACTAATGGTGTACTTCGACTCCTGGGGCCAAGGAACCCTGGTCACCGTCTCCTCA	CAGGTGCAGCTGCAGGAGTCGGGCCCAGGACTGGTGAAGCCTTCGGAGACCCTGTCCCTCACCTGCACTGTC	QVQLQESGPGLVKPSETLSLTCTV	TCTGGTGGCTCCGTCAGCAGTGGTAGTTACTAC	SGGSVSSGSYY	TGGAGCTGGATCCGGCAGCCCCCAGGGAAGGGACTGGAGTGGATTGGGTAT	WSWIRQPPGKGLEWIGY	ATCTATTACAGTGGGAGCACC	IYYSGST	AACTACAACCCCTCCCTCAAGAGTCGAGTCACCATATCAGTAGACACGTCCAAGAACCACTTCTCCCTGAAGCTGAGCTCTGTGACCGCTGCGGACACGGCCGTGTATTACTGT	NYNPSLKSRVTISVDTSKNHFSLKLSSVTAADTAVYYC	GCGAGAGAC	ARD	TGTGCGAGAGACGCACCGTGCGAAGGATATGTACTAATGGTGTACTTCGACTCCTGG	CARDAPCEGYVLMVYFDSW	D2_8	-TAT-GTACTAATGGTGTAC	??YXWC?	45.405572	D1_14	TgcGAAGGATATGTACta	?EGYV?	30.811144	GCACCGTGCGAAGGATATGTACTAATGGTGTACTTCGACTCCTGGGGCCAAGGAACCCTGGTCACCGTCTCCTCA	APCEGYVLMVYFDSWGQGTLVTVSS	CAGGTGCAGCTGCAGGAGTCGGGCCCAGGACTGGTGAAGCCTTCGGAGACCCTGTCCCTCACCTGCACTGTCTCTGGTGGCTCCGTCAGCAGTGGT------AGTTACTACTGGAGCTGGATCCGGCAGCCCCCAGGGAAGGGACTGGAGTGGATTGGGTATATCTATTAC---------AGTGGGAGCACCAACTACAACCCCTCCCTCAAGAGTCGAGTCACCATATCAGTAGACACGTCCAAGAACCACTTCTCCCTGAAGCTGAGCTCTGTGACCGCTGCGGACACGGCCGTGTATTACTGTGCGAGAGACGCACCGTGCGAAGGATATGTACTAATGGTGTACTTCGACTCCTGGGGCCAAGGAACCCTGGTCACCGTCTCCTCA
205	S205|IGHV1-58*01|IGHD6-19*01|IGHJ2*01	V1-58*01,J2*01 inter-subtype recombinant	J2*01,V1-58*01 recombinant	0.9837682351942106	1	0	0	314(312-316)	CAAATGCAGCTGGTGCAGTCTGGGCCTGAGGTGAAGAAGCCTGGGACCTCAGTGAAGGTCTCCTGCAAGGCTTCTGGATTCACCTTTACTAGCTCTGCTGTGCAGTGGGTGCGACAGGCTCGTGGACAACGCCTTGAGTGGATAGGATGGATCGTCGTTGGCAGTGGTAACACAAACTACGCACAGAAGTTCCAGGAAAGAGTCACCATTACCAGGGACATGTCCACAAGCACAGCCTACATGGAGCTGAGCAGCCTGAGATCCGAGGACACGGCCGTGTATTACTGTGCGGCAAAGGAAGTGGCTGGTACTCGGGAAGATCTCTGGGGCCGTGGCACCCTGGTCACTGTCTCCTCA	CAAATGCAGCTGGTGCAGTCTGGGCCTGAGGTGAAGAAGCCTGGGACCTCAGTGAAGGTCTCCTGCAAGGCT	QMQLVQSGPEVKKPGTSVKVSCKA	TCTGGATTCACCTTTACTAGCTCTGCT	SGFTFTSSA	GTGCAGTGGGTGCGACAGGCTCGTGGACAACGCCTTGAGTGGATAGGATGG	VQWVRQARGQRLEWIGW	ATCGTCGTTGGCAGTGGTAACACA	IVVGSGNT	AACTACGCACAGAAGTTCCAGGAAAGAGTCACCATTACCAGGGACATGTCCACAAGCACAGCCTACATGGAGCTGAGCAGCCTGAGATCCGAGGACACGGCCGTGTATTACTGT	NYAQKFQERVTITRDMSTSTAYMELSSLRSEDTAVYYC	GCGGCAAAG	AAK	TGTGCGGCAAAGGAAGTGGCTGGTACTCGGGAAGATCTCTGG	CAAKEVAGTREDLW	D6_19	gAaGTGGCTGGTACt	?VAG?	34.34262	D2_15	gAaGTGGCTGGTACT	?VAGT	29.405572	GAAGTGGCTGGTACTCGGGAAGATCTCTGGGGCCGTGGCACCCTGGTCACTGTCTCCTCA	EVAGTREDLWGRGTLVTVSS	CAAATGCAGCTGGTGCAGTCTGGGCCTGAGGTGAAGAAGCCTGGGACCTCAGTGAAGGTCTCCTGCAAGGCTTCTGGATTCACCTTTACTAGCTCT------------GCTGTGCAGTGGGTGCGACAGGCTCGTGGACAACGCCTTGAGTGGATAGGATGGATCGTC------GTTGGCAGTGGTAACACAAACTACGCACAGAAGTTCCAGGAAAGAGTCACCATTACCAGGGACATGTCCACAAGCACAGCCTACATGGAGCTGAGCAGCCTGAGATCCGAGGACACGGCCGTGTATTACTGTGCGGCAAAGGAAGTGGCTGGTACTCGGGAAGATCTCTGGGGCCGTGGCACCCTGGTCACTGTCTCCTCA
207	S207|IGHV1-8*01|IGHD5-12*01|IGHJ4*03	V1-8*01,J4*03 inter-subtype recombinant	J4*03,V1-8*01 recombinant	0.9469918730655471	1	0	0	308(304-312)	CAGGTGCAGCTGGTGCAGTCTGGGGCTGAGGTGAAGAAGCCTGGGGCCTCAGTGAAGGTCTCCTGCAAGGCTTCTGGATACACCTTCACCAGTTATGATATCAACTGGGTGCGACAGGCCACTGGACAAGGGCTTGAGTGGATGGGATGGATGAACCCTAACAGTGGTAACACAGGCTATGCACAGAAGTTCCAGGGCAGAGTCACCATGACCAGGAACACCTCCATAAGCACAGCCTACATGGAGCTGAGCAGCCTGAGATCTGAGGACACGGCCGTGTATTACTGTGCGAGAGTAGTGAACTTTGACTACTGGGGCCAAGGGACCCTGGTCACCGTCTCCTCA	CAGGTGCAGCTGGTGCAGTCTGGGGCTGAGGTGAAGAAGCCTGGGGCCTCAGTGAAGGTCTCCTGCAAGGCT	QVQLVQSGAEVKKPGASVKVSCKA	TCTGGATACACCTTCACCAGTTATGAT	SGYTFTSYD	ATCAACTGGGTGCGACAGGCCACTGGACAAGGGCTTGAGTGGATGGGA	INWVRQATGQGLEWMG	TGGATGAACCCTAACAGTGGTAACACA	WMNPNSGNT	GGCTATGCACAGAAGTTCCAGGGCAGAGTCACCATGACCAGGAACACCTCCATAAGCACAGCCTACATGGAGCTGAGCAGCCTGAGATCTGAGGACACGGCCGTGTATTACTGT	GYAQKFQGRVTMTRNTSISTAYMELSSLRSEDTAVYYC	GCGAGA	AR	TGTGCGAGAGTAGTGAACTTTGACTACTGG	CARVVNFDYW	D3_3	aaCTTTGACTACTGG	?FDYW	29.405572	D4_17	AgaGTAGTGAac	?VV?	28.811144	GTAGTGAACTTTGACTACTGGGGCCAAGGGACCCTGGTCACCGTCTCCTCA	VVNFDYWGQGTLVTVSS	CAGGTGCAGCTGGTGCAGTCTGGGGCTGAGGTGAAGAAGCCTGGGGCCTCAGTGAAGGTCTCCTGCAAGGCTTCTGGATACACCTTCACCAGT------------TATGATATCAACTGGGTGCGACAGGCCACTGGACAAGGGCTTGAGTGGATGGGA------TGGATGAACCCTAACAGTGGTAACACAGGCTATGCACAGAAGTTCCAGGGCAGAGTCACCATGACCAGGAACACCTCCATAAGCACAGCCTACATGGAGCTGAGCAGCCTGAGATCTGAGGACACGGCCGTGTATTACTGTGCGAGA------------GTAGTGAACTTTGACTACTGGGGCCAAGGGACCCTGGTCACCGTCTCCTCA
208	S208|IGHV3-21*03|IGHD4-17*01|IGHJ1*01	V3-21*03,J1*01 inter-subtype recombinant	J1*01,V3-21*03 recombinant	0.9983691278281044	1	0	0	305(299-311)	GAGGTGCAGCTGGTGGAGTCTGGGGGAGGCCTGGTCAAGCCTGGGGGGTCCCTGAGACTCTCCTGTGCAGCCTCTGGATTCACCTTCAGTAGCTATAGCATGAACTGGGTCCGCCAGGCTCCAGGGAAGGGGCTGGAGTGGGTCTCATCCATTAGTAGTAGTAGTAGTTACATATACTACGCAGACTCAGTGAAGGGCCGATTCACCATCTCCAGAGACAACGCCAAGAACTCACTGTATCTGCAAATGAACAGCCTGAGAGCCGAGGACACAGCTGTGTATTACTGTGCGAGAGATGCCTTCCAGCACTGGGGCCAGGGCACCCTGGTCACCGTCTCCTCA	GAGGTGCAGCTGGTGGAGTCTGGGGGAGGCCTGGTCAAGCCTGGGGGGTCCCTGAGACTCTCCTGTGCAGCC	EVQLVESGGGLVKPGGSLRLSCAA	TCTGGATTCACCTTCAGTAGCTATAGC	SGFTFSSYS	ATGAACTGGGTCCGCCAGGCTCCAGGGAAGGGGCTGGAGTGGGTCTCATCC	MNWVRQAPGKGLEWVSS	ATTAGTAGTAGTAGTAGTTACATA	ISSSSSYI	TACTACGCAGACTCAGTGAAGGGCCGATTCACCATCTCCAGAGACAACGCCAAGAACTCACTGTATCTGCAAATGAACAGCCTGAGAGCCGAGGACACAGCTGTGTATTACTGT	YYADSVKGRFTISRDNAKNSLYLQMNSLRAEDTAVYYC	GCGAGAGAT	ARD	TGTGCGAGAGATGCCTTCCAGCACTGG	CARDAFQHW	D7_7	tGtGCGAga	?A?	25.811144	D1_1	GatGCCTTCCAG	?AFQ	25.405572	GCCTTCCAGCACTGGGGCCAGGGCACCCTGGTCACCGTCTCCTCA	AFQHWGQGTLVTVSS	GAGGTGCAGCTGGTGGAGTCTGGGGGAGGCCTGGTCAAGCCTGGGGGGTCCCTGAGACTCTCCTGTGCAGCCTCTGGATTCACCTTCAGTAGC------------TATAGCATGAACTGGGTCCGCCAGGCTCCAGGGAAGGGGCTGGAGTGGGTCTCATCCATT------AGTAGTAGTAGTAGTTACATATACTACGCAGACTCAGTGAAGGGCCGATTCACCATCTCCAGAGACAACGCCAAGAACTCACTGTATCTGCAAATGAACAGCCTGAGAGCCGAGGACACAGCTGTGTATTACTGTGCGAGAGAT---------------GCCTTCCAGCACTGGGGCCAGGGCACCCTGGTCACCGTCTCCTCA
209	S209|IGHV3-7*02|IGHD1-1*01|IGHJ2*01	V3-7*02,J2*01 inter-subtype recombinant	J2*01,V3-7*02 recombinant	0.9982726782140868	1	0	0	293(287-299)	GAGGTGCAGCTGGTGGAGTCTGGGGGAGGCTTGGTCCAGCCTGGGGGGTCCCTGAGACTCTCCTGTGCAGCCTCTGGATTCACCTTTAGTAGCTATTGGATGAGCTGGGTCCGCCAGGCTCCAGGGAAAGGGCTGGAGTGGGTGGCCAACATAAAGCAAGATGGAAGTGAGAAATACTATGTGGACTCTGTGAAGGGCCGATTCACCATCTCCAGAGACAACGCCAAGAACTCACTGTATCTGCAAATGAACAGCCTGAGAGCCGAGGACACGGCTGTGTATTACTGTGCGCTTCATACTGGTACTTCGATCTCTGGGGCCGTGGCACCCTGGTCACTGTCTCCTCA	GAGGTGCAGCTGGTGGAGTCTGGGGGAGGCTTGGTCCAGCCTGGGGGGTCCCTGAGACTCTCCTGTGCAGCC	EVQLVESGGGLVQPGGSLRLSCAA	TCTGGATTCACCTTTAGTAGCTATTGG	SGFTFSSYW	ATGAGCTGGGTCCGCCAGGCTCCAGGGAAAGGGCTGGAGTGGGTGGCCAAC	MSWVRQAPGKGLEWVAN	ATAAAGCAAGATGGAAGTGAGAAA	IKQDGSEK	TACTATGTGGACTCTGTGAAGGGCCGATTCACCATCTCCAGAGACAACGCCAAGAACTCACTGTATCTGCAAATGAACAGCCTGAGAGCCGAGGACACGGCTGTGTATTACTGT	YYVDSVKGRFTISRDNAKNSLYLQMNSLRAEDTAVYYC	GCGCNTAGTGTCCCTGGGTACAACTGGTCA	A?SVPGYNWS	TGTGCGCNTAGTGTCCCTGGGTACAACTGGTCATACTGGTACTTCGATCTCTGG	CA?SVPGYNWSYWYFDLW	D1_7	GggTACAACTGGTCATAC	?YNWSY	44.405572	D2_2	TggTCATACTGGTACTTC	?SYWYF	38.405572	TACTGGTACTTCGATCTCTGGGGCCGTGGCACCCTGGTCACTGTCTCCTCA	YWYFDLWGRGTLVTVSS	GAGGTGCAGCTGGTGGAGTCTGGGGGAGGCTTGGTCCAGCCTGGGGGGTCCCTGAGACTCTCCTGTGCAGCCTCTGGATTCACCTTTAGTAGC------------TATTGGATGAGCTGGGTCCGCCAGGCTCCAGGGAAAGGGCTGGAGTGGGTGGCCAACATA------AAGCAAGATGGAAGTGAGAAATACTATGTGGACTCTGTGAAGGGCCGATTCACCATCTCCAGAGACAACGCCAAGAACTCACTGTATCTGCAAATGAACAGCCTGAGAGCCGAGGACACGGCTGTGTATTACTGTGCGCNTAGTGTCCCTGGGTACAACTGGTCATACTGGTACTTC---------GATCTCTGGGGCCGTGGCACCCTGGTCACTGTCTCCTCA
210	S210|IGHV3-30-3*03|IGHD5-18*01|IGHJ4*03	V3-30-3*01,J4*03 inter-subtype recombinant	J4*03,V3-30-3*01 recombinant	0.3552982889609114	1	0	0	314(312-316)	CAGGTGCAGCTGGTGGAGTCTGGGGGAGGCGTGGTCCAGCCTGGGAGGTCCCTGAGACTCTCCTGTGCAGCCTCTGGATTCACCTTCAGTAGCTATGCTATGCACTGGGTCCGCCAGGCTCCAGGCAAGGGGCTGGAGTGGGTGGCAGTTATATCATATGATGGAAGTAATAAATACTACGCAGACTCCGTGAAGGGCCGATTCACCATCTCCAGAGACAATTCCAAGAACACGCTGTATCTGCAAATGAACAGCCTGAGAGCTGAGGACACGGCTGTGTATTACTGTGCGAGAGAGATACAGCTATGGTTTACGTTTGACTACTGGGGCCAAGGGACCCTGGTCACCGTCTCCTCA	CAGGTGCAGCTGGTGGAGTCTGGGGGAGGCGTGGTCCAGCCTGGGAGGTCCCTGAGACTCTCCTGTGCAGCC	QVQLVESGGGVVQPGRSLRLSCAA	TCTGGATTCACCTTCAGTAGCTATGCT	SGFTFSSYA	ATGCACTGGGTCCGCCAGGCTCCAGGCAAGGGGCTGGAGTGGGTGGCAGTT	MHWVRQAPGKGLEWVAV	ATATCATATGATGGAAGTAATAAA	ISYDGSNK	TACTACGCAGACTCCGTGAAGGGCCGATTCACCATCTCCAGAGACAATTCCAAGAACACGCTGTATCTGCAAATGAACAGCCTGAGAGCTGAGGACACGGCTGTGTATTACTGT	YYADSVKGRFTISRDNSKNTLYLQMNSLRAEDTAVYYC	GCGAGAGAG	ARE	TGTGCGAGAGAGGGGATACAGCTATGGTTTACGTTTGACTACTGG	CAREGIQLWFTFDYW	D5_18	GggATACAGCTATGG	?IQLW	39.405572	D1_14	TGTGCGAGAGAGGGGATACAGctATGGTTT	CAREGIQ?WF	25.405572	GGGATACAGCTATGGTTTACGTTTGACTACTGGGGCCAAGGGACCCTGGTCACCGTCTCCTCA	GIQLWFTFDYWGQGTLVTVSS	CAGGTGCAGCTGGTGGAGTCTGGGGGAGGCGTGGTCCAGCCTGGGAGGTCCCTGAGACTCTCCTGTGCAGCCTCTGGATTCACCTTCAGTAGC------------TATGCTATGCACTGGGTCCGCCAGGCTCCAGGCAAGGGGCTGGAGTGGGTGGCAGTTATATCATATGATGGAAGTAAT------AAATACTACGCAGACTCCGTGAAGGGCCGATTCACCATCTCCAGAGACAATTCCAAGAACACGCTGTATCTGCAAATGAACAGCCTGAGAGCTGAGGACACGGCTGTGTATTACTGTGCGAGAGAGGGGATACAGCTATGGTTTACGTTTGACTACTGGGGCCAAGGGACCCTGGTCACCGTCTCCTCA
211	S211|IGHV3-64*01|IGHD3-10*02|IGHJ6*02	V3-64*01,J6 inter-subtype recombinant	J6,V3-64*01 recombinant	0.567909823809278	1	0	0	306(305-307)	GAGGTGCAGCTGGTGGAGTCTGGGGGAGGCTTGGTCCAGCCTGGGGGGTCCCTGAGACTCTCCTGTGCAGCCTCTGGATTCACCTTCAGTAGCTATGCTATGCACTGGGTCCGCCAGGCTCCAGGGAAGGGACTGGAATATGTTTCAGCTATTAGTAGTAATGGGGGTAGCACATATTATGCAAACTCTGTGAAGGGCAGATTCACCATCTCCAGAGACAATTCCAAGAACACGCTGTATCTTCAAATGGGCAGCCTGAGAGCTGAGGACATGGCTGTGTATTACTGTGCGAGAGATTACTATCCTACTACGGTATGGACGTCTGGGGCCAAGGGACCACGGTCACCGTCTCCTCA	GAGGTGCAGCTGGTGGAGTCTGGGGGAGGCTTGGTCCAGCCTGGGGGGTCCCTGAGACTCTCCTGTGCAGCC	EVQLVESGGGLVQPGGSLRLSCAA	TCTGGATTCACCTTCAGTAGCTATGCT	SGFTFSSYA	ATGCACTGGGTCCGCCAGGCTCCAGGGAAGGGACTGGAATATGTTTCAGCT	MHWVRQAPGKGLEYVSA	ATTAGTAGTAATGGGGGTAGCACA	ISSNGGST	TATTATGCAAACTCTGTGAAGGGCAGATTCACCATCTCCAGAGACAATTCCAAGAACACGCTGTATCTTCAAATGGGCAGCCTGAGAGCTGAGGACATGGCTGTGTATTACTGT	YYANSVKGRFTISRDNSKNTLYLQMGSLRAEDMAVYYC	GCGAGAGAT	ARD	TGTGCGAGAGATTACTATGTTCGGGGAGTTATTATTCNCTACTACGGTATGGACGTCTGG	CARDYYVRGVII?YYGMDVW	D3_10	-TAT-GTTCGGGGAGTTATTATT--	??FGELL??	48.811144	D1_14	TacTATGTTCgg	?YV?	27.811144	TACTATGTTCGGGGAGTTATTATTCNCTACTACGGTATGGACGTCTGGGGCCAAGGGACCACGGTCACCGTCTCCTCA	YYVRGVII?YYGMDVWGQGTTVTVSS	GAGGTGCAGCTGGTGGAGTCTGGGGGAGGCTTGGTCCAGCCTGGGGGGTCCCTGAGACTCTCCTGTGCAGCCTCTGGATTCACCTTCAGTAGC------------TATGCTATGCACTGGGTCCGCCAGGCTCCAGGGAAGGGACTGGAATATGTTTCAGCTATT------AGTAGTAATGGGGGTAGCACATATTATGCAAACTCTGTGAAGGGCAGATTCACCATCTCCAGAGACAATTCCAAGAACACGCTGTATCTTCAAATGGGCAGCCTGAGAGCTGAGGACATGGCTGTGTATTACTGTGCGAGAGATTACTATGTTCGGGGAGTTATTATTCNCTACTACGGTATGGACGTCTGGGGCCAAGGGACCACGGTCACCGTCTCCTCA
212	S212|IGHV2-70*06|IGHD3-22*01|IGHJ2*01	V2-70,J2*01 inter-subtype recombinant	J2*01,V2-70 recombinant	0.3425884038628194	1	0	0	308(308-308)	CAGGTCACCTTGAAGGAGTCTGGTCCTGCGCTGGTGAAACCCACACAGACCCTCACACTGACCTGCACCTTCTCTGGGTTCTCACTCAGCACTAGTGGAATGCGTGTGAGCTGGATCCGTCAGCCCCCAGGGAAGGCCCTGGAGTGGCTTGCACGCATTGATTGGGATGATGATAAATTCTACAGCACATCCCTGAAGACCAGGCTCACCATCTCCAAGGACACCTCCAAAAACCAGGTGGTCCTTACAATGACCAACATGGACCCTGTGGACACGGCCGTGTATTACCGTATGTATTACTATAGTAGTGGGTCGATCTCTGGGGCCGTGGCACCCTGGTCACTGTCTCCTCA	CAGGTCACCTTGAAGGAGTCTGGTCCTGCGCTGGTGAAACCCACACAGACCCTCACACTGACCTGCACCTTC	QVTLKESGPALVKPTQTLTLTCTF	TCTGGGTTCTCACTCAGCACTAGTGGAATGCGTGTG	SGFSLSTSGMRV	AGCTGGATCCGTCAGCCCCCAGGGAAGGCCCTGGAGTGGCTTGCACGC	SWIRQPPGKALEWLAR	ATTGATTGGGATGATGATAAA	IDWDDDK	TTCTACAGCACATCCCTGAAGACCAGGCTCACCATCTCCAAGGACACCTCCAAAAACCAGGTGGTCCTTACAATGACCAACATGGACCCTGTGGACACGGCCGTGTATTAC	FYSTSLKTRLTISKDTSKNQVVLTMTNMDPVDTAVYY	CGTATG	RM			0	0	0	0	0	0	0	0	TATTACTATGATAGTAGTGGNGTCGATCTCTGGGGCCGTGGCACCCTGGTCACTGTCTCCTCA	YYYDSS?VDLWGRGTLVTVSS	CAGGTCACCTTGAAGGAGTCTGGTCCTGCGCTGGTGAAACCCACACAGACCCTCACACTGACCTGCACCTTCTCTGGGTTCTCACTCAGCACTAGTGGAATGCGTGTG------AGCTGGATCCGTCAGCCCCCAGGGAAGGCCCTGGAGTGGCTTGCACGCATTGATTGG---------GATGATGATAAATTCTACAGCACATCCCTGAAGACCAGGCTCACCATCTCCAAGGACACCTCCAAAAACCAGGTGGTCCTTACAATGACCAACATGGACCCTGTGGACACGGCCGTGTATTAC------CGTATGTATTACTATGATAGTAGTGGNGTCGATCTCTGGGGCCGTGGCACCCTGGTCACTGTCTCCTCA
213	S213|IGHV3-7*03|IGHD2-15*01|IGHJ2*01	V3-7*03,J2*01 inter-subtype recombinant	J2*01,V3-7*03 recombinant	0.9978567530597203	1	0	0	314(312-316)	GAGGTGCAGCTGGTGGAGTCTGGGGGAGGCTTGGTCCAGCCTGGGGGGTCCCTGAGACTCTCCTGTGCAGCCTCTGGATTCACCTTTAGTAGCTATTGGATGAGCTGGGTCCGCCAGGCTCCAGGGAAGGGGCTGGAGTGGGTGGCCAACATAAAGCAAGATGGAAGTGAGAAATACTATGTGGACTCTGTGAAGGGCCGATTCACCATCTCCAGAGACAACGCCAAGAACTCACTGTATCTGCAAATGAACAGCCTGAGAGCCGAGGACACGGCCGTGTATTACTGTGCGAGAGATGTAGTGGTGGTAGCTGCTACCGATCTCTGGGGCCGTGGCACCCTGGTCACTGTCTCCTCA	GAGGTGCAGCTGGTGGAGTCTGGGGGAGGCTTGGTCCAGCCTGGGGGGTCCCTGAGACTCTCCTGTGCAGCC	EVQLVESGGGLVQPGGSLRLSCAA	TCTGGATTCACCTTTAGTAGCTATTGG	SGFTFSSYW	ATGAGCTGGGTCCGCCAGGCTCCAGGGAAGGGGCTGGAGTGGGTGGCCAAC	MSWVRQAPGKGLEWVAN	ATAAAGCAAGATGGAAGTGAGAAA	IKQDGSEK	TACTATGTGGACTCTGTGAAGGGCCGATTCACCATCTCCAGAGACAACGCCAAGAACTCACTGTATCTGCAAATGAACAGCCTGAGAGCCGAGGACACGGCCGTGTATTACTGT	YYVDSVKGRFTISRDNAKNSLYLQMNSLRAEDTAVYYC	GCGAGAGAT	ARD	TGTGCGAGAGATGTAGTGGTGGTAGCTGCTACCGATCTCTGG	CARDVVVVAATDLW	D2_15	gaTGTAGTGGTGGTAGCTGCTACC--	?VVVVAAT?	52.811144	D2_15	gtGGTAGCTGCTACC	?VAAT	30.405572	GTAGTGGTGGTAGCTGCTACCGATCTCTGGGGCCGTGGCACCCTGGTCACTGTCTCCTCA	VVVVAATDLWGRGTLVTVSS	GAGGTGCAGCTGGTGGAGTCTGGGGGAGGCTTGGTCCAGCCTGGGGGGTCCCTGAGACTCTCCTGTGCAGCCTCTGGATTCACCTTTAGTAGC------------TATTGGATGAGCTGGGTCCGCCAGGCTCCAGGGAAGGGGCTGGAGTGGGTGGCCAACATA------AAGCAAGATGGAAGTGAGAAATACTATGTGGACTCTGTGAAGGGCCGATTCACCATCTCCAGAGACAACGCCAAGAACTCACTGTATCTGCAAATGAACAGCCTGAGAGCCGAGGACACGGCCGTGTATTACTGTGCGAGAGATGTAGTGGTGGTAGCTGCTACCGATCTCTGGGGCCGTGGCACCCTGGTCACTGTCTCCTCA
214	S214|IGHV3-23D*01|IGHD1-26*01|IGHJ1*01	V3-23,J1*01 inter-subtype recombinant	J1*01,V3-23 recombinant	0.2986359311784192	1	0	0	313(299-327)	GAGGTGCAGCTGTTGGAGTCTGGGGGAGGCTTGGTACAGCCTGGGGGGTCCCTGAGACTCTCCTGTGCAGCCTCTGGATTCACCTTTAGCAGCTATGCCATGAGCTGGGTCCGCCAGGCTCCAGGGAAGGGGCTGGAGTGGGTCTCAGCTATTAGTGGTAGTGGTGGTAGCACATACTACGCAGACTCCGTGAAGGGCCGGTTCACCATCTCCAGAGACAATTCCAAGAACACGCTGTATCTGCAAATGAACAGCCTGAGAGCCGAGGACACGGCCGTATATTACTGTGCGAAAGACTGGGAGCTACCTGCTTCCAGCACTGGGGCCAGGGCACCCTGGTCACCGTCTCCTCA	GAGGTGCAGCTGTTGGAGTCTGGGGGAGGCTTGGTACAGCCTGGGGGGTCCCTGAGACTCTCCTGTGCAGCC	EVQLLESGGGLVQPGGSLRLSCAA	TCTGGATTCACCTTTAGCAGCTATGCC	SGFTFSSYA	ATGAGCTGGGTCCGCCAGGCTCCAGGGAAGGGGCTGGAGTGGGTCTCAGCT	MSWVRQAPGKGLEWVSA	ATTAGTGGTAGTGGTGGTAGCACA	ISGSGGST	TACTACGCAGACTCCGTGAAGGGCCGGTTCACCATCTCCAGAGACAATTCCAAGAACACGCTGTATCTGCAAATGAACAGCCTGAGAGCCGAGGACACGGCCGTATATTACTGT	YYADSVKGRFTISRDNSKNTLYLQMNSLRAEDTAVYYC	GCGAAAGAC	AKD	TGTGCGAAAGACTGGGAGCTACCTGCTTCCAGCNACTGG	CAKDWELPASS?W	D1_7	tGgGAGCTACct	?EL?	35.811144	D4_23	TGTGCGAAAGACtgGGAGCTACCT	CAKD?ELP	33.405572	TGGGAGCTACCTGCTTCCAGCNACTGGGGCCAGGGCACCCTGGTCACCGTCTCCTCA	WELPASS?WGQGTLVTVSS	GAGGTGCAGCTGTTGGAGTCTGGGGGAGGCTTGGTACAGCCTGGGGGGTCCCTGAGACTCTCCTGTGCAGCCTCTGGATTCACCTTTAGCAGC------------TATGCCATGAGCTGGGTCCGCCAGGCTCCAGGGAAGGGGCTGGAGTGGGTCTCAGCTATT------AGTGGTAGTGGTGGTAGCACATACTACGCAGACTCCGTGAAGGGCCGGTTCACCATCTCCAGAGACAATTCCAAGAACACGCTGTATCTGCAAATGAACAGCCTGAGAGCCGAGGACACGGCCGTATATTACTGTGCGAAAGAC---TGGGAGCTACCTGCTTCCAGCNACTGGGGCCAGGGCACCCTGGTCACCGTCTCCTCA
215	S215|IGHV3-43*01|IGHD5-18*01|IGHJ1*01	V3-43*01,J1*01 inter-subtype recombinant	J1*01,V3-43*01 recombinant	0.8813982926710505	1	0	0	317(312-322)	GAAGTGCAGCTGGTGGAGTCTGGGGGAGTCGTGGTACAGCCTGGGGGGTCCCTGAGACTCTCCTGTGCAGCCTCTGGATTCACCTTTGATGATTATACCATGCACTGGGTCCGTCAAGCTCCGGGGAAGGGTCTGGAGTGGGTCTCTCTTATTAGTTGGGATGGTGGTAGCACATACTATGCAGACTCTGTGAAGGGCCGATTCACCATCTCCAGAGACAACAGCAAAAACTCCCTGTATCTGCAAATGAACAGTCTGAGAACTGAGGACACCGCCTTGTATTACTGTGCAAAAGATAGGATACAGCTATGGTACTTCCAGCACTGGGGCCAGGGCACCCTGGTCACCGTCTCCTCA	GAAGTGCAGCTGGTGGAGTCTGGGGGAGTCGTGGTACAGCCTGGGGGGTCCCTGAGACTCTCCTGTGCAGCC	EVQLVESGGVVVQPGGSLRLSCAA	TCTGGATTCACCTTTGATGATTATACC	SGFTFDDYT	ATGCACTGGGTCCGTCAAGCTCCGGGGAAGGGTCTGGAGTGGGTCTCTCTT	MHWVRQAPGKGLEWVSL	ATTAGTTGGGATGGTGGTAGCACA	ISWDGGST	TACTATGCAGACTCTGTGAAGGGCCGATTCACCATCTCCAGAGACAACAGCAAAAACTCCCTGTATCTGCAAATGAACAGTCTGAGAACTGAGGACACCGCCTTGTATTACTGT	YYADSVKGRFTISRDNSKNSLYLQMNSLRTEDTALYYC	GCAAAAGAT	AKD	TGTGCAAAAGATAGGATACAGCTATGGTTACGCAGCGGAGCTGAATACTTCCAGCACTGG	CAKDRIQLWLRSGAEYFQHW	D5_18	aGgATACAGCTATGGTTACgc	?IQLWL?	56.811144	D1_1	aGgATACAGCTATGGTta	?IQLW?	27.811144	AGGATACAGCTATGGTTACGCAGCGGAGCTGAATACTTCCAGCACTGGGGCCAGGGCACCCTGGTCACCGTCTCCTCA	RIQLWLRSGAEYFQHWGQGTLVTVSS	GAAGTGCAGCTGGTGGAGTCTGGGGGAGTCGTGGTACAGCCTGGGGGGTCCCTGAGACTCTCCTGTGCAGCCTCTGGATTCACCTTTGATGAT------------TATACCATGCACTGGGTCCGTCAAGCTCCGGGGAAGGGTCTGGAGTGGGTCTCTCTTATTAGTTGGGATGGT------GGTAGCACATACTATGCAGACTCTGTGAAGGGCCGATTCACCATCTCCAGAGACAACAGCAAAAACTCCCTGTATCTGCAAATGAACAGTCTGAGAACTGAGGACACCGCCTTGTATTACTGTGCAAAAGATAGGATACAGCTATGGTTACGCAGCGGAGCTGAATACTTCCAGCACTGGGGCCAGGGCACCCTGGTCACCGTCTCCTCA
216	S216|IGHV2-70*10|IGHD5-12*01|IGHJ3*01	V2,J3 inter-subtype recombinant	J3,V2 recombinant	0.3815922582439457	1	0	0	319(303-335)	CAGGTCACCTTGAAGGAGTCTGGTCCTGCGCTGGTGAAACCCACACAGACCCTCACACTGACCTGCACCTTCTCTGGGTTCTCACTCAGCACTAGTGGAATGCGTGTGAGCTGGATCCGTCAGCCCCCAGGGAAGGCCCTGGAGTGGATTGCACGCATTGATTGGGATGATGATAAATACTACAGCACATCTCTGAAGACCAGGCTCACCATCTCCAAGGACACCTCCAAAAACCAGGTGGTCCTTACAATGACCAACATGGACCCTGTGGACACAGCCACGTATTACTGTGCACGGATAGTGGCTGGTTATGATGCTTTTGATGTCTGGGGCCAAGGGACAATGGTCACCGTCTCTTCA	CAGGTCACCTTGAAGGAGTCTGGTCCTGCGCTGGTGAAACCCACACAGACCCTCACACTGACCTGCACCTTC	QVTLKESGPALVKPTQTLTLTCTF	TCTGGGTTCTCACTCAGCACTAGTGGAATGCGTGTG	SGFSLSTSGMRV	AGCTGGATCCGTCAGCCCCCAGGGAAGGCCCTGGAGTGGATTGCACGC	SWIRQPPGKALEWIAR	ATTGATTGGGATGATGATAAA	IDWDDDK	TACTACAGCACATCTCTGAAGACCAGGCTCACCATCTCCAAGGACACCTCCAAAAACCAGGTGGTCCTTACAATGACCAACATGGACCCTGTGGACACAGCCACGTATTACTGT	YYSTSLKTRLTISKDTSKNQVVLTMTNMDPVDTATYYC	GCACGGATAGTGGATATA	ARIVDI	TGTGCACGGATAGTGGATATAGTGGCTGGTTATGATGCTTTTGATGTCTGG	CARIVDIVAGYDAFDVW	D5_12	gcTGGTTATGATGCTTTTGAT	?GYDAFD	34.405572	D2_2	gaTATAGTGGCTGGT	?IVAG	25.405572	GTGGCTGGTTATGATGCTTTTGATGTCTGGGGCCAAGGGACAATGGTCACCGTCTCTTCA	VAGYDAFDVWGQGTMVTVSS	CAGGTCACCTTGAAGGAGTCTGGTCCTGCGCTGGTGAAACCCACACAGACCCTCACACTGACCTGCACCTTCTCTGGGTTCTCACTCAGCACTAGTGGAATGCGTGTG------AGCTGGATCCGTCAGCCCCCAGGGAAGGCCCTGGAGTGGATTGCACGCATTGATTGG---------GATGATGATAAATACTACAGCACATCTCTGAAGACCAGGCTCACCATCTCCAAGGACACCTCCAAAAACCAGGTGGTCCTTACAATGACCAACATGGACCCTGTGGACACAGCCACGTATTACTGTGCACGGATAGTGGATATAGTGGCTGGTTATGATGCTTTTGATGTCTGGGGCCAAGGGACAATGGTCACCGTCTCTTCA
217	S217|IGHV4-31*10|IGHD1-26*01|IGHJ5*01	V4-31,J5 inter-subtype recombinant	J5,V4-31 recombinant	0.5077169286975348	1	0	0	317(315-319)	CAGGTGCAGCTGCAGGAGTCGGGCCCAGGACTGTTGAAGCCTTCACAGACCCTGTCCCTCACCTGCACTGTCTCTGGTGGCTCCATCAGCAGTGGTGGTTACTACTGGAGCTGGATCCGCCAGCACCCAGGGAAGGGCCTGGAGTGGATTGGGTGCATCTATTACAGTGGGAGCACCTACTACAACCCGTCCCTCAAGAGTCGAGTTACCATATCAGTAGACCCGTCCAAGAACCAGTTCTCCCTGAAGCCGAGCTCTGTGACTGCCGCGGACACGGCCGTGGATTACTGTGCGAGAAGTTACGAGCTACTACTCGACTCCTGGGGCCAAGGAACCCTGGTCACCGTCTCCTCA	CAGGTGCAGCTGCAGGAGTCGGGCCCAGGACTGTTGAAGCCTTCACAGACCCTGTCCCTCACCTGCACTGTC	QVQLQESGPGLLKPSQTLSLTCTV	TCTGGTGGCTCCATCAGCAGTGGTGGTTACTAC	SGGSISSGGYY	TGGAGCTGGATCCGCCAGCACCCAGGGAAGGGCCTGGAGTGGATTGGGTGC	WSWIRQHPGKGLEWIGC	ATCTATTACAGTGGGAGCACC	IYYSGST	TACTACAACCCGTCCCTCAAGAGTCGAGTTACCATATCAGTAGACCCGTCCAAGAACCAGTTCTCCCTGAAGCCGAGCTCTGTGACTGCCGCGGACACGGCCGTGGATTACTGT	YYNPSLKSRVTISVDPSKNQFSLKPSSVTAADTAVDYC	GCGAGAAGT	ARS	TGTGCGAGAAGTTACGAGCTACTACTCGACTCCTGG	CARSYELLLDSW	D1_26	aGtTACGAGCTACTACtc	?YELL?	34.811144	D6_13	aGtTACGAGCTACTACTC	?YELLL	33.405572	TACGAGCTACTACTCGACTCCTGGGGCCAAGGAACCCTGGTCACCGTCTCCTCA	YELLLDSWGQGTLVTVSS	CAGGTGCAGCTGCAGGAGTCGGGCCCAGGACTGTTGAAGCCTTCACAGACCCTGTCCCTCACCTGCACTGTCTCTGGTGGCTCCATCAGCAGTGGT------GGTTACTACTGGAGCTGGATCCGCCAGCACCCAGGGAAGGGCCTGGAGTGGATTGGGTGCATCTATTAC---------AGTGGGAGCACCTACTACAACCCGTCCCTCAAGAGTCGAGTTACCATATCAGTAGACCCGTCCAAGAACCAGTTCTCCCTGAAGCCGAGCTCTGTGACTGCCGCGGACACGGCCGTGGATTACTGTGCGAGAAGTTACGAGCTACTA------CTCGACTCCTGGGGCCAAGGAACCCTGGTCACCGTCTCCTCA
218	S218|IGHV3-9*03|IGHD4-17*01|IGHJ1*01	V3-9*03,J1*01 inter-subtype recombinant	J1*01,V3-9*03 recombinant	0.9983729127895702	1	0	0	317(312-322)	GAAGTGCAGCTGGTGGAGTCTGGGGGAGGCTTGGTACAGCCTGGCAGGTCCCTGAGACTCTCCTGTGCAGCCTCTGGATTCACCTTTGATGATTATGCCATGCACTGGGTCCGGCAAGCTCCAGGGAAGGGCCTGGAGTGGGTCTCAGGTATTAGTTGGAATAGTGGTAGCATAGGCTATGCGGACTCTGTGAAGGGCCGATTCACCATCTCCAGAGACAACGCCAAGAACTCCCTGTATCTGCAAATGAACAGTCTGAGAGCTGAGGACATGGCCTTGTATTACTGTGCAAAAGATATGACTACGGTGACTCGGGGTCAATACTGGGGCCAGGGCACCCTGGTCACCGTCTCCTCA	GAAGTGCAGCTGGTGGAGTCTGGGGGAGGCTTGGTACAGCCTGGCAGGTCCCTGAGACTCTCCTGTGCAGCC	EVQLVESGGGLVQPGRSLRLSCAA	TCTGGATTCACCTTTGATGATTATGCC	SGFTFDDYA	ATGCACTGGGTCCGGCAAGCTCCAGGGAAGGGCCTGGAGTGGGTCTCAGGT	MHWVRQAPGKGLEWVSG	ATTAGTTGGAATAGTGGTAGCATA	ISWNSGSI	GGCTATGCGGACTCTGTGAAGGGCCGATTCACCATCTCCAGAGACAACGCCAAGAACTCCCTGTATCTGCAAATGAACAGTCTGAGAGCTGAGGACATGGCCTTGTATTACTGT	GYADSVKGRFTISRDNAKNSLYLQMNSLRAEDMALYYC	GCAAAAGAT	AKD	TGTGCAAAAGATATGACTACGGTGACTCGGGGTCAATACTTCCAGCACTGG	CAKDMTTVTRGQYFQHW	D4_17	atGACTACGGTGACT--	?TTVT?	38.811144	D4_23	aTgACTACGGTGACTCgg	?TTVT?	34.811144	ATGACTACGGTGACTCGGGGTCAATACTTCCAGCACTGGGGCCAGGGCACCCTGGTCACCGTCTCCTCA	MTTVTRGQYFQHWGQGTLVTVSS	GAAGTGCAGCTGGTGGAGTCTGGGGGAGGCTTGGTACAGCCTGGCAGGTCCCTGAGACTCTCCTGTGCAGCCTCTGGATTCACCTTTGATGAT------------TATGCCATGCACTGGGTCCGGCAAGCTCCAGGGAAGGGCCTGGAGTGGGTCTCAGGTATTAGTTGG------AATAGTGGTAGCATAGGCTATGCGGACTCTGTGAAGGGCCGATTCACCATCTCCAGAGACAACGCCAAGAACTCCCTGTATCTGCAAATGAACAGTCTGAGAGCTGAGGACATGGCCTTGTATTACTGTGCAAAAGATATGACTACGGTGACTCGGGGTCAATACTTCCAGCACTGGGGCCAGGGCACCCTGGTCACCGTCTCCTCA
219	S219|IGHV3-53*03|IGHD1-26*01|IGHJ2*01	V3-53*03,J2*01 inter-subtype recombinant	J2*01,V3-53*03 recombinant	0.9999999999999992	1	0	0	295(292-298)	GAGGTGCAGCTGGTGGAGTCTGGAGGAGGCTTGATCCAGCCTGGGGGGTCCCTGAGACTCTCCTGTGCAGCCTCTGGGTTCACCGTCAGTAGCAACTACATGAGCTGGGTCCGCCAGCCTCCAGGGAAGGGGCTGGAGTGGGTCTCAGTTATTTATAGCGGTGGTAGCACATACTACGCAGACTCTGTGAAGGGCCGATTCACCATCTCCAGAGACAATTCCAAGAACACGCTGTATCTTCAAATGAACAGCCTGAGAGCCGAGGACACGGCCGTGTATTACTGTGCTAGGGATACTGGTACTTCGATCTCTGGGGCCGTGGCACCCTGGTCACTGTCTCCTCA	GAGGTGCAGCTGGTGGAGTCTGGAGGAGGCTTGATCCAGCCTGGGGGGTCCCTGAGACTCTCCTGTGCAGCC	EVQLVESGGGLIQPGGSLRLSCAA	TCTGGGTTCACCGTCAGTAGCAACTAC	SGFTVSSNY	ATGAGCTGGGTCCGCCAGCCTCCAGGGAAGGGGCTGGAGTGGGTCTCAGTT	MSWVRQPPGKGLEWVSV	ATTTATAGCGGTGGTAGCACA	IYSGGST	TACTACGCAGACTCTGTGAAGGGCCGATTCACCATCTCCAGAGACAATTCCAAGAACACGCTGTATCTTCAAATGAACAGCCTGAGAGCCGAGGACACGGCCGTGTATTACTGT	YYADSVKGRFTISRDNSKNTLYLQMNSLRAEDTAVYYC	GCTAGGGAN	AR?	TGTGCTAGGGANGCTGGAGCTACGTGCGAGCTTGAGCGCTGCTACTGGTACTTCGATCTCTGG	CAR?AGATCELERCYWYFDLW	D3_3	TGTGCTAGGGANGCTGGAGCTACGTGCGAGCTTGAGCGCTGCTACtgGTACTTCGATCTCTGG	CAR?AGATCELERCY?YFDLW	41.405572	D6_25	G-AG-CGCTGCTAC	??AA?	34.405572	GCTGGAGCTACGTGCGAGCTTGAGCGCTGCTACTGGTACTTCGATCTCTGGGGCCGTGGCACCCTGGTCACTGTCTCCTCA	AGATCELERCYWYFDLWGRGTLVTVSS	GAGGTGCAGCTGGTGGAGTCTGGAGGAGGCTTGATCCAGCCTGGGGGGTCCCTGAGACTCTCCTGTGCAGCCTCTGGGTTCACCGTCAGTAGCAAC------------TACATGAGCTGGGTCCGCCAGCCTCCAGGGAAGGGGCTGGAGTGGGTCTCAGTTATTTAT---------AGCGGTGGTAGCACATACTACGCAGACTCTGTGAAGGGCCGATTCACCATCTCCAGAGACAATTCCAAGAACACGCTGTATCTTCAAATGAACAGCCTGAGAGCCGAGGACACGGCCGTGTATTACTGTGCTAGGGANGCTGGAGCTACGTGCGAGCTTGAGCGCTGCTACTGGTACTTC---------GATCTCTGGGGCCGTGGCACCCTGGTCACTGTC…
220	S220|IGHV4-31*08|IGHD6-13*01|IGHJ4*02	V4-31*08,J4*02 inter-subtype recombinant	J4*02,V4-31*08 recombinant	0.5565184819339188	1	0	0	292(290-294)	CAGGTGCAGCTGCAGGAGTCGGGCCCAGGACTGGTGAAGCCTTCACAGACCCTGTCCCTCACCTGCACTGTCTCTGGTGGCTCCATCAGCAGTGGTGGTTACTACTGGAGCTGGATCCGCCAGCACCCAGGGAAGGGCCTGGAGTGGATTGGGTACATCTATTACAGTGGGAGCACCTACTACAACCCGTCCCTCAAGAGTCGAGTTACCATATCCGTAGACACGTCCAAGAACCAGTTCTCCCTGAAGCTGAGCTCTGTGACTGCCGCGGACACGGCCGTGTATTACTGGGACTACGCTCGTCGGGGTATAACTGGCTTTGACTACTGGGGCCAGGGAACCCTGGTCACCGTCTCCTCA	CAGGTGCAGCTGCAGGAGTCGGGCCCAGGACTGGTGAAGCCTTCACAGACCCTGTCCCTCACCTGCACTGTC	QVQLQESGPGLVKPSQTLSLTCTV	TCTGGTGGCTCCATCAGCAGTGGTGGTTACTAC	SGGSISSGGYY	TGGAGCTGGATCCGCCAGCACCCAGGGAAGGGCCTGGAGTGGATTGGGTAC	WSWIRQHPGKGLEWIGY	ATCTATTACAGTGGGAGCACC	IYYSGST	TACTACAACCCGTCCCTCAAGAGTCGAGTTACCATATCCGTAGACACGTCCAAGAACCAGTTCTCCCTGAAGCTGAGCTCTGTGACTGCCGCGGACACGGCCGTGTATTACTGG	YYNPSLKSRVTISVDTSKNQFSLKLSSVTAADTAVYYW	GACTACGCT	DYA			0	0	0	0	0	0	0	0	CGTCGGGGTATAGCAGCAGCTCCAACTGGCTTTGACTACTGGGGCCAGGGAACCCTGGTCACCGTCTCCTCA	RRGIAAAPTGFDYWGQGTLVTVSS	CAGGTGCAGCTGCAGGAGTCGGGCCCAGGACTGGTGAAGCCTTCACAGACCCTGTCCCTCACCTGCACTGTCTCTGGTGGCTCCATCAGCAGTGGT------GGTTACTACTGGAGCTGGATCCGCCAGCACCCAGGGAAGGGCCTGGAGTGGATTGGGTACATCTATTAC---------AGTGGGAGCACCTACTACAACCCGTCCCTCAAGAGTCGAGTTACCATATCCGTAGACACGTCCAAGAACCAGTTCTCCCTGAAGCTGAGCTCTGTGACTGCCGCGGACACGGCCGTGTATTACTGGGACTACGCTCGTCGGGGTATAGCAGCAGCTCCAACTGGCTTTGACTACTGGGGCCAGGGAACCCTGGTCACCGTCTCCTCA
221	S221|IGHV3-23*04|IGHD2-2*02|IGHJ1*01	V3-23,J1*01 inter-subtype recombinant	J1*01,V3-23 recombinant	0.6677790237467685	1	0	0	293(291-295)	GAGGTGCAGCTGGTGGAGTCTGGGGGAGGCTTGGTACAGCCTGGGGGGTCCCTGAGACTCTCCTGTGCAGCCTCTGGATTCACCTTTAGCAGCTATGCCATGAGCTGGGTCCGCCAGGCTCCAGGGAAGGGGCTGGAGTGGGTCTCAGCTATTAGTGGTAGTGGTGGTAGCACATACTACGCAGACTCCGTGAAGGGCCGGTTCACCATCTCCAGAGACAATTCCAAGAACACGCTGTATCTGCAAATGAACAGCCTGAGAGCCGAGGACACGGCCGTATATTACTGTGCGTCCGGAGGATATTGTAGTAGTACCAGCAGCACTGGGGCCAGGGCACCCTGGTCACCGTCTCCTCA	GAGGTGCAGCTGGTGGAGTCTGGGGGAGGCTTGGTACAGCCTGGGGGGTCCCTGAGACTCTCCTGTGCAGCC	EVQLVESGGGLVQPGGSLRLSCAA	TCTGGATTCACCTTTAGCAGCTATGCC	SGFTFSSYA	ATGAGCTGGGTCCGCCAGGCTCCAGGGAAGGGGCTGGAGTGGGTCTCAGCT	MSWVRQAPGKGLEWVSA	ATTAGTGGTAGTGGTGGTAGCACA	ISGSGGST	TACTACGCAGACTCCGTGAAGGGCCGGTTCACCATCTCCAGAGACAATTCCAAGAACACGCTGTATCTGCAAATGAACAGCCTGAGAGCCGAGGACACGGCCGTATATTACTGT	YYADSVKGRFTISRDNSKNTLYLQMNSLRAEDTAVYYC	GCGTCCGGA	ASG	TGTGCGTCCGGAGGATATTGTAGTAGTACCANGCTGCTATGATGCGCCGAATACTTCCAGCACTGG	CASGGYCSST?LLXCAEYFQHW	D2_2	TGTGCGTCCggAGGATATTGTAGTAGTACC	CAS?GYCSST	53.405572	D1_14	TgtGCGTCCGGA	?ASG	28.405572	GGATATTGTAGTAGTACCANGCTGCTATGATGCGCCGAATACTTCCAGCACTGGGGCCAGGGCACCCTGGTCACCGTCTCCTCA	GYCSST?LLXCAEYFQHWGQGTLVTVSS	GAGGTGCAGCTGGTGGAGTCTGGGGGAGGCTTGGTACAGCCTGGGGGGTCCCTGAGACTCTCCTGTGCAGCCTCTGGATTCACCTTTAGCAGC------------TATGCCATGAGCTGGGTCCGCCAGGCTCCAGGGAAGGGGCTGGAGTGGGTCTCAGCTATT------AGTGGTAGTGGTGGTAGCACATACTACGCAGACTCCGTGAAGGGCCGGTTCACCATCTCCAGAGACAATTCCAAGAACACGCTGTATCTGCAAATGAACAGCCTGAGAGCCGAGGACACGGCCGTATATTACTGTGCGTCCGGAGGATATTGTAGTAGTACCANGCTGCTATGATGCGCCGAATACTTCCAGCACTGGGGCCAGGGCACCCTGGTCACCGTCTCCTCA
222	S222|IGHV2-5*04|IGHD2-2*03|IGHJ3*01	V2-5*04,J3 inter-subtype recombinant	J3,V2-5*04 recombinant	0.5737576860739143	1	0	0	297(296-298)	CAGATCACCTTGAAGGAGTCTGGTCCTACGCTGGTGAAACCCACACAGACCCTCACGCTGACCTGCACCTTCTCTGGGTTCTCACTCAGCACTAGTGGAGTGGGTGTGGGCTGGATCCGTCAGCCCCCAGGAAAGGCCCTGGAGTGGCTTGCACTCATTTATTGGAATGATGATAAGCGCTACAGCCCATCTCTGAAGAGCAGGCTCACCATCACCAAGGACACCTCCAAAAACCAGGTGGTCCTTACAATGACCAACATGGACCCTGTGGACACAGGCACATATTACTGTGTACCAGCTGCTATGCTTTTCACGCCTTTTGATGTCTGGGGCCAAGGGACAATGGTCACCGTCTCTTCA	CAGATCACCTTGAAGGAGTCTGGTCCTACGCTGGTGAAACCCACACAGACCCTCACGCTGACCTGCACCTTC	QITLKESGPTLVKPTQTLTLTCTF	TCTGGGTTCTCACTCAGCACTAGTGGAGTGGGTGTGGGC	SGFSLSTSGVGVG	TGGATCCGTCAGCCCCCAGGAAAGGCCCTGGAGTGGCTTGCACTC	WIRQPPGKALEWLAL	ATTTATTGGAATGATGATAAG	IYWNDDK	CGCTACAGCCCATCTCTGAAGAGCAGGCTCACCATCACCAAGGACACCTCCAAAAACCAGGTGGTCCTTACAATGACCAACATGGACCCTGTGGACACAGGCACATATTACTGT	RYSPSLKSRLTITKDTSKNQVVLTMTNMDPVDTGTYYC	GTACCGAGGTTAGTCGTTATTGTAGTAGTACCAGCT	VPRLVVIVVVPA	TGTGTACCGAGGTTAGTCGTTATTGTAGTAGTACCAGCTGCTATGCTTTTCACGCCTTTTGATGTCTGG	CVPRLVVIVVVPAAMLFTPFDVW	D2_2	gTtATTGTAGTAGTACCAGCTGCTATG--	?IVVVPAAM?	62.811144	D3_10	gTaCCGAGGTTAGTCGTTATTGta	?PRLVVI?	32.811144	GCTATGCTTTTCACGCCTTTTGATGTCTGGGGCCAAGGGACAATGGTCACCGTCTCTTCA	AMLFTPFDVWGQGTMVTVSS	CAGATCACCTTGAAGGAGTCTGGTCCTACGCTGGTGAAACCCACACAGACCCTCACGCTGACCTGCACCTTCTCTGGGTTCTCACTCAGCACTAGTGGAGTGGGTGTGGGC------TGGATCCGTCAGCCCCCAGGAAAGGCCCTGGAGTGGCTTGCACTCATTTATTGG---------AATGATGATAAGCGCTACAGCCCATCTCTGAAGAGCAGGCTCACCATCACCAAGGACACCTCCAAAAACCAGGTGGTCCTTACAATGACCAACATGGACCCTGTGGACACAGGCACATATTACTGTGTACCGAGGTTAGTCGTTATTGTAGTAGTACCAGCTGCTATGCTTTTCACGCCTTTTGATGTCTGGGGCCAAGGGACAATGGTCACCGTCTCT…
223	S223|IGHV5-51*01|IGHD3-9*01|IGHJ3*01	V5-51,J3 inter-subtype recombinant	J3,V5-51 recombinant	0.2171671813634958	1	0	0	313(311-315)	GAGGTGCAGCTGGTGCAGTCTGGAGCAGAGGTGAAAAAGCCCGGGGAGTCTCTGAAGATCTCCTGTAAGGGTTCTGGATACAGCTTTACCAGCTACTGGATCGGCTGGGTGCGCCAGATGCCCGGGAAAGGCCTGGAGTGGATGGGGATCATCTATCCTGGTGACTCTGATACCAGATACAGCCCGTCCTTCCAAGGCCAGGTCACCATCTCAGCCGACAAGTCCATCAGCACCGCCTACCTGCAGTGGAGCAGCCTGAAGGCCTCGGACACCGCCATGTATTACTGTGCGAGACAGTATTACTATAACCGGCTTTTGATGTCTGGGGCCAAGGGACAATGGTCACCGTCTCTTCA	GAGGTGCAGCTGGTGCAGTCTGGAGCAGAGGTGAAAAAGCCCGGGGAGTCTCTGAAGATCTCCTGTAAGGGT	EVQLVQSGAEVKKPGESLKISCKG	TCTGGATACAGCTTTACCAGCTACTGGATCGGC	SGYSFTSYWIG	TGGGTGCGCCAGATGCCCGGGAAAGGCCTGGAGTGGATGGGGATC	WVRQMPGKGLEWMGI	ATCTATCCTGGTGACTCTGATACC	IYPGDSDT	AGATACAGCCCGTCCTTCCAAGGCCAGGTCACCATCTCAGCCGACAAGTCCATCAGCACCGCCTACCTGCAGTGGAGCAGCCTGAAGGCCTCGGACACCGCCATGTATTACTGT	RYSPSFQGQVTISADKSISTAYLQWSSLKASDTAMYYC	GCGAGACAG	ARQ	TGTGCGAGACAGTATTACGATATTTTGACTGGTTATTATANACCGGCTTTTGATGTCTGG	CARQYYDILTGYY?PAFDVW	D3_9	TGTGCGAGAcaGTATTACGATATTTTGACTGGTTATTAT	CAR?YYDILTGYY	78.40557200000001	D2_2	CagTATTACGATATTTTg	?YYDI?	37.34262	TATTACGATATTTTGACTGGTTATTATANACCGGCTTTTGATGTCTGGGGCCAAGGGACAATGGTCACCGTCTCTTCA	YYDILTGYY?PAFDVWGQGTMVTVSS	GAGGTGCAGCTGGTGCAGTCTGGAGCAGAGGTGAAAAAGCCCGGGGAGTCTCTGAAGATCTCCTGTAAGGGTTCTGGATACAGCTTTACCAGCTACTGGATCGGC------------TGGGTGCGCCAGATGCCCGGGAAAGGCCTGGAGTGGATGGGGATCATCTAT------CCTGGTGACTCTGATACCAGATACAGCCCGTCCTTCCAAGGCCAGGTCACCATCTCAGCCGACAAGTCCATCAGCACCGCCTACCTGCAGTGGAGCAGCCTGAAGGCCTCGGACACCGCCATGTATTACTGTGCGAGACAGTATTACGATATTTTGACTGGTTATTATANACCGGCTTTTGATGTCTGGGGCCAAGGGACAATGGTCACCGTCTCTTCA
224	S224|IGHV2-5*04|IGHD4-17*01|IGHJ6*01	V2-5*04,J6*01 inter-subtype recombinant	J6*01,V2-5*04 recombinant	0.984163901535593	1	0	0	293(286-300)	CAGATCACCTTGAAGGAGTCTGGTCCTACGCTGGTGAAACCCACACAGACCCTCACGCTGACCTGCACCTTCTCTGGGTTCTCACTCAGCACTAGTGGAGTGGGTGTGGGCTGGATCCGTCAGCCCCCAGGAAAGGCCCTGGAGTGGCTTGCACTCATTTATTGGAATGATGATAAGCGCTACAGCCCATCTCTGAAGAGCAGGCTCACCATCACCAAGGACACCTCCAAAAACCAGGTGGTCCTTACAATGACCAACATGGACCCTGTGGACACAGGCACATATTACTGTACTACGGATTACTACTACTACTACGGTATGGACGTCTGGGGGCAAGGGACCACGGTCACCGTCTCCTCA	CAGATCACCTTGAAGGAGTCTGGTCCTACGCTGGTGAAACCCACACAGACCCTCACGCTGACCTGCACCTTC	QITLKESGPTLVKPTQTLTLTCTF	TCTGGGTTCTCACTCAGCACTAGTGGAGTGGGTGTGGGC	SGFSLSTSGVGVG	TGGATCCGTCAGCCCCCAGGAAAGGCCCTGGAGTGGCTTGCACTC	WIRQPPGKALEWLAL	ATTTATTGGAATGATGATAAG	IYWNDDK	CGCTACAGCCCATCTCTGAAGAGCAGGCTCACCATCACCAAGGACACCTCCAAAAACCAGGTGGTCCTTACAATGACCAACATGGACCCTGTGGACACAGGCACATATTACTGT	RYSPSLKSRLTITKDTSKNQVVLTMTNMDPVDTGTYYC	GTAACGGGTATGACTACGGAT	VTGMTTD	TGTGTAACGGGTATGACTACGGATTACTACTACTACTACGGTATGGACGTCTGG	CVTGMTTDYYYYYGMDVW	D3_22	TacTACTACTAC	?YYY	36.405572	D2_2	taCTACTACTACTAC	?YYYY	37.405572	TACTACTACTACTACGGTATGGACGTCTGGGGGCAAGGGACCACGGTCACCGTCTCCTCA	YYYYYGMDVWGQGTTVTVSS	CAGATCACCTTGAAGGAGTCTGGTCCTACGCTGGTGAAACCCACACAGACCCTCACGCTGACCTGCACCTTCTCTGGGTTCTCACTCAGCACTAGTGGAGTGGGTGTGGGC------TGGATCCGTCAGCCCCCAGGAAAGGCCCTGGAGTGGCTTGCACTCATTTATTGG---------AATGATGATAAGCGCTACAGCCCATCTCTGAAGAGCAGGCTCACCATCACCAAGGACACCTCCAAAAACCAGGTGGTCCTTACAATGACCAACATGGACCCTGTGGACACAGGCACATATTACTGTGTAACGGGTATGACTACGGATTACTACTACTACTACGGTATGGACGTCTGGGGGCAAGGGACCACGGTCACCGTCTCCTCA
225	S225|IGHV4-28*01|IGHD3-9*01|IGHJ5*02	V4-28,J5*02 inter-subtype recombinant	J5*02,V4-28 recombinant	0.5560308356708079	1	0	0	314(311-317)	CAGGTGCAGCTGCAGGAGTCGGGCCCAGGACTGGTGAAGCCTTCGGACACCCTGTCCCTCACCTGCGCTGTCTCTGGTTACTCCATCAGCAGTAGTAACTGGTGGGGCTGGATCCGGCAGCCCCCAGGGAAGGGACTGGAGTGGATTGGGTACATCTATTATAGTGGGAGCACCTACTACAACCCGTCCCTCAAGAGTCGAGTCACCATGTCAGTAGACACGTCCAAGAACCAGTTCTCCCTGAAGCTGAGCTCTGTGACCGCCGTGGACACGGCCGTGTATTACTGTGCGAGATCGTATTACTATATGCTTGGTTCGACCCCTGGGGCCAGGGAACCCTGGTCACCGTCTCCTCA	CAGGTGCAGCTGCAGGAGTCGGGCCCAGGACTGGTGAAGCCTTCGGACACCCTGTCCCTCACCTGCGCTGTC	QVQLQESGPGLVKPSDTLSLTCAV	TCTGGTTACTCCATCAGCAGTAGTAACTGG	SGYSISSSNW	TGGGGCTGGATCCGGCAGCCCCCAGGGAAGGGACTGGAGTGGATTGGGTAC	WGWIRQPPGKGLEWIGY	ATCTATTATAGTGGGAGCACC	IYYSGST	TACTACAACCCGTCCCTCAAGAGTCGAGTCACCATGTCAGTAGACACGTCCAAGAACCAGTTCTCCCTGAAGCTGAGCTCTGTGACCGCCGTGGACACGGCCGTGTATTACTGT	YYNPSLKSRVTMSVDTSKNQFSLKLSSVTAVDTAVYYC	GCGAGATCG	ARS	TGTGCGAGATCGTATTACGATATTTTGACTGGTTATTATATGCTTGGTNTCGACCCCTGG	CARSYYDILTGYYMLG?DPW	D3_9	TGTGCGAGAtcGTATTACGATATTTTGACTGGTTATTAT	CAR?YYDILTGYY	77.40557200000001	D2_2	tCgTATTACGATATTTTg	?YYDI?	36.34262	TATTACGATATTTTGACTGGTTATTATATGCTTGGTNTCGACCCCTGGGGCCAGGGAACCCTGGTCACCGTCTCCTCA	YYDILTGYYMLG?DPWGQGTLVTVSS	CAGGTGCAGCTGCAGGAGTCGGGCCCAGGACTGGTGAAGCCTTCGGACACCCTGTCCCTCACCTGCGCTGTCTCTGGTTACTCCATCAGCAGTAGT---------AACTGGTGGGGCTGGATCCGGCAGCCCCCAGGGAAGGGACTGGAGTGGATTGGGTACATCTATTAT---------AGTGGGAGCACCTACTACAACCCGTCCCTCAAGAGTCGAGTCACCATGTCAGTAGACACGTCCAAGAACCAGTTCTCCCTGAAGCTGAGCTCTGTGACCGCCGTGGACACGGCCGTGTATTACTGTGCGAGATCGTATTACGATATTTTGACTGGTTATTATATGCTTGGTNTCGACCCCTGGGGCCAGGGAACCCTGGTCACCGTCTCCTCA
226	S226|IGHV3-48*02|IGHD1-20*01|IGHJ2*01	V3-48*02,J2*01 inter-subtype recombinant	J2*01,V3-48*02 recombinant	0.9961949507249176	1	0	0	302(301-303)	GAGGTGCAGCTGGTGGAGTCTGGGGGAGGCTTGGTACAGCCTGGGGGGTCCCTGAGACTCTCCTGTGCAGCCTCTGGATTCACCTTCAGTAGCTATAGCATGAACTGGGTCCGCCAGGCTCCAGGGAAGGGGCTGGAGTGGGTTTCATACATTAGTAGTAGTAGTAGTACCATATACTACGCAGACTCTGTGAAGGGCCGATTCACCATCTCCAGAGACAATGCCAAGAACTCACTGTATCTGCAAATGAACAGCCTGAGAGACGAGGACACGGCTGTGTATTACTGTGCGAGAGAAGCTTGGTACTTCGATCTCTGGGGCCGTGGCACCCTGGTCACTGTCTCCTCA	GAGGTGCAGCTGGTGGAGTCTGGGGGAGGCTTGGTACAGCCTGGGGGGTCCCTGAGACTCTCCTGTGCAGCC	EVQLVESGGGLVQPGGSLRLSCAA	TCTGGATTCACCTTCAGTAGCTATAGC	SGFTFSSYS	ATGAACTGGGTCCGCCAGGCTCCAGGGAAGGGGCTGGAGTGGGTTTCA	MNWVRQAPGKGLEWVS	TACATTAGTAGTAGTAGTAGTACCATA	YISSSSSTI	TACTACGCAGACTCTGTGAAGGGCCGATTCACCATCTCCAGAGACAATGCCAAGAACTCACTGTATCTGCAAATGAACAGCCTGAGAGACGAGGACACGGCTGTGTATTACTGT	YYADSVKGRFTISRDNAKNSLYLQMNSLRDEDTAVYYC	GCGAGAGAA	ARE	TGTGCGAGAGAAGAACTAGTCCAAGCTTGGTACTTCGATCTCTGG	CAREELVQAWYFDLW	D3_3	TGTGCGAGAGAAGAACTAGTCCAAGCTtgGTACTTCGATCTCTGG	CAREELVQA?YFDLW	41.405572	D2_2	CaaGCTTGGTACTTC	?AWYF	31.405572	GAACTAGTCCAAGCTTGGTACTTCGATCTCTGGGGCCGTGGCACCCTGGTCACTGTCTCCTCA	ELVQAWYFDLWGRGTLVTVSS	GAGGTGCAGCTGGTGGAGTCTGGGGGAGGCTTGGTACAGCCTGGGGGGTCCCTGAGACTCTCCTGTGCAGCCTCTGGATTCACCTTCAGTAGC------------TATAGCATGAACTGGGTCCGCCAGGCTCCAGGGAAGGGGCTGGAGTGGGTTTCA------TACATTAGTAGTAGTAGTAGTACCATATACTACGCAGACTCTGTGAAGGGCCGATTCACCATCTCCAGAGACAATGCCAAGAACTCACTGTATCTGCAAATGAACAGCCTGAGAGACGAGGACACGGCTGTGTATTACTGTGCGAGAGAAGAACTAGTCCAAGCTTGGTACTTC---------GATCTCTGGGGCCGTGGCACCCTGGTCACTGTCTCCTCA
227	S227|IGHV3-73*02|IGHD1-7*01|IGHJ4*02	V3-73*02,J? inter-subtype recombinant	J?,V3-73*02 recombinant	0.2846621075812106	1	0	0	301(300-302)	GAGGTGCAGCTGGTGGAGTCCGGGGGAGGCTTGGTCCAGCCTGGGGGGTCCCTGAAACTCTCCTGTGCAGCCTCTGGGTTCACCTTCAGTGGCTCTGCTATGCACTGGGTCCGCCAGGCTTCCGGGAAAGGGCTGGAGTGGGTTGGCCGTATTAGAAGCAAAGCTAACAGTTACGCGACAGCATATGCTGCGTCGGTGAAAGGCAGGTTCACCATCTCCAGAGATGATTCAAAGAACACGGCGTATCTGCAAATGAACAGCCTGAAAACCGAGGACACGGCCGTGTATTACTGTACTAGCCCGCCGCTGGTATACGGAGGGGTTACTTTTGGGGCCAGGGAACCCTGGTCACCGTCTCCTCA	GAGGTGCAGCTGGTGGAGTCCGGGGGAGGCTTGGTCCAGCCTGGGGGGTCCCTGAAACTCTCCTGTGCAGCC	EVQLVESGGGLVQPGGSLKLSCAA	TCTGGGTTCACCTTCAGTGGCTCTGCT	SGFTFSGSA	ATGCACTGGGTCCGCCAGGCTTCCGGGAAAGGGCTGGAGTGGGTTGGCCGT	MHWVRQASGKGLEWVGR	ATTAGAAGCAAAGCTAACAGTTACGCGACA	IRSKANSYAT	GCATATGCTGCGTCGGTGAAAGGCAGGTTCACCATCTCCAGAGATGATTCAAAGAACACGGCGTATCTGCAAATGAACAGCCTGAAAACCGAGGACACGGCCGTGTATTACTGT	AYAASVKGRFTISRDDSKNTAYLQMNSLKTEDTAVYYC	ACTAGCCCG	TSP	TGTACTAGCCCGCCGCTGGTATACGGAGGGGTTNACTTTGACTACTGG	CTSPPLVYGGV?FDYW	D2_8	ccGCTGGTATACGGA	?LVYG	28.405572	D6_25	ccGCCGCTGGTATAC--	?PLVY?	35.811144	CCGCTGGTATACGGAGGGGTTNACTTTGACTACTGGGGCCAGGGAACCCTGGTCACCGTCTCCTCA	PLVYGGV?FDYWGQGTLVTVSS	GAGGTGCAGCTGGTGGAGTCCGGGGGAGGCTTGGTCCAGCCTGGGGGGTCCCTGAAACTCTCCTGTGCAGCCTCTGGGTTCACCTTCAGTGGCTCT------------GCTATGCACTGGGTCCGCCAGGCTTCCGGGAAAGGGCTGGAGTGGGTTGGCCGTATTAGAAGCAAAGCTAACAGTTACGCGACAGCATATGCTGCGTCGGTGAAAGGCAGGTTCACCATCTCCAGAGATGATTCAAAGAACACGGCGTATCTGCAAATGAACAGCCTGAAAACCGAGGACACGGCCGTGTATTACTGTACTAGCCCGCCGCTGGTATACGGAGGGGTTNACTTTGACTACTGGGGCCAGGGAACCCTGGTCACCGTCTCCTCA
228	S228|IGHV2-26*01|IGHD3-3*01|IGHJ5*01	V2-26*01,J? inter-subtype recombinant	J?,V2-26*01 recombinant	0.258660100363483	1	0	0	297(296-298)	CAGGTCACCTTGAAGGAGTCTGGTCCTGTGCTGGTGAAACCCACAGAGACCCTCACGCTGACCTGCACCGTCTCTGGGTTCTCACTCAGCAATGCTAGAATGGGTGTGAGCTGGATCCGTCAGCCCCCAGGGAAGGCCCTGGAGTGGCTTGCACACATTTTTTCGAATGACGAAAAATCCTACAGCACATCTCTGAAGAGCAGGCTCACCATCTCCAAGGACACCTCCAAAAGCCAGGTGGTCCTTACCATGACCAACATGGACCCTGTGGACACAGCCACATATTACTGTGCACCGCCATCGAGTATTCTAACTGGTTCGACTCCTGGGGCCAAGGAACCCTGGTCACCGTCTCCTCA	CAGGTCACCTTGAAGGAGTCTGGTCCTGTGCTGGTGAAACCCACAGAGACCCTCACGCTGACCTGCACCGTC	QVTLKESGPVLVKPTETLTLTCTV	TCTGGGTTCTCACTCAGCAATGCTAGAATGGGTGTG	SGFSLSNARMGV	AGCTGGATCCGTCAGCCCCCAGGGAAGGCCCTGGAGTGGCTTGCACAC	SWIRQPPGKALEWLAH	ATTTTTTCGAATGACGAAAAA	IFSNDEK	TCCTACAGCACATCTCTGAAGAGCAGGCTCACCATCTCCAAGGACACCTCCAAAAGCCAGGTGGTCCTTACCATGACCAACATGGACCCTGTGGACACAGCCACATATTACTGT	SYSTSLKSRLTISKDTSKSQVVLTMTNMDPVDTATYYC	GCACCGCCA	APP	TGTGCACCGCCATNCCCGAGACGATTTTTGGAGTATTCTAACTGGTTCGACTCCTGG	CAPP?PRRFLEYSNWFDSW	D3_3	AgaCGATTTTTGGAG	?RFLE	38.405572	D1_26	T-GT-GCACCGCCATNCCCg	??HRH??	31.34262	TNCCCGAGACGATTTTTGGAGTATTCTAACTGGTTCGACTCCTGGGGCCAAGGAACCCTGGTCACCGTCTCCTCA	?PRRFLEYSNWFDSWGQGTLVTVSS	CAGGTCACCTTGAAGGAGTCTGGTCCTGTGCTGGTGAAACCCACAGAGACCCTCACGCTGACCTGCACCGTCTCTGGGTTCTCACTCAGCAATGCTAGAATGGGTGTG------AGCTGGATCCGTCAGCCCCCAGGGAAGGCCCTGGAGTGGCTTGCACACATTTTT---------TCGAATGACGAAAAATCCTACAGCACATCTCTGAAGAGCAGGCTCACCATCTCCAAGGACACCTCCAAAAGCCAGGTGGTCCTTACCATGACCAACATGGACCCTGTGGACACAGCCACATATTACTGTGCACCGCCATNCCCGAGACGATTTTTGGAGTATTCTAACTGGTTCGACTCCTGGGGCCAAGGAACCCTGGTCACCGTCTCCTCA
229	S229|IGHV1-8*02|IGHD2-21*02|IGHJ2*01	V1-8,J2*01 inter-subtype recombinant	J2*01,V1-8 recombinant	0.3408139681374762	1	0	0	293(286-300)	CAGGTGCAGCTGGTGCAGTCTGGGGCTGAGGTGAAGAAGCCTGGGGCCTCAGTGAAGGTCTCCTGCAAGGCTTCTGGATACACCTTCACCAGCTATGATATCAACTGGGTGCGACAGGCCACTGGACAAGGGCTTGAGTGGATGGGATGGATGAACCCTAACAGTGGTAACACAGGCTATGCACAGAAGTTCCAGGGCAGAGTCACCATGACCAGGAACACCTCCATAAGCACAGCCTACATGGAGCTGAGCAGCCTGAGATCTGAGGACACGGCCGTGTATTACTGTGCGGCCGACTACTGGTACTTCGATCTCTGGGGCCGTGGCACCCTGGTCACTGTCTCCTCA	CAGGTGCAGCTGGTGCAGTCTGGGGCTGAGGTGAAGAAGCCTGGGGCCTCAGTGAAGGTCTCCTGCAAGGCT	QVQLVQSGAEVKKPGASVKVSCKA	TCTGGATACACCTTCACCAGCTATGAT	SGYTFTSYD	ATCAACTGGGTGCGACAGGCCACTGGACAAGGGCTTGAGTGGATGGGA	INWVRQATGQGLEWMG	TGGATGAACCCTAACAGTGGTAACACA	WMNPNSGNT	GGCTATGCACAGAAGTTCCAGGGCAGAGTCACCATGACCAGGAACACCTCCATAAGCACAGCCTACATGGAGCTGAGCAGCCTGAGATCTGAGGACACGGCCGTGTATTACTGT	GYAQKFQGRVTMTRNTSISTAYMELSSLRSEDTAVYYC	GCGCCCCTTGTGGTGGTGACTGCTATTCGAGCCGAC	APLVVVTAIRAD	TGTGCGCCCCTTGTGGTGGTGACTGCTATTCGAGCCGACTACTGGTACTTCGATCTCTGG	CAPLVVVTAIRADYWYFDLW	D3_3	TGTGCGCCCCTTGTGGTGGTGACTGCTATTCGAGCCGACTACtgGTACTTCGATCTCTGG	CAPLVVVTAIRADY?YFDLW	41.405572	D2_2	taCTGGTACTTC	?WYF	32.405572	TACTGGTACTTCGATCTCTGGGGCCGTGGCACCCTGGTCACTGTCTCCTCA	YWYFDLWGRGTLVTVSS	CAGGTGCAGCTGGTGCAGTCTGGGGCTGAGGTGAAGAAGCCTGGGGCCTCAGTGAAGGTCTCCTGCAAGGCTTCTGGATACACCTTCACCAGC------------TATGATATCAACTGGGTGCGACAGGCCACTGGACAAGGGCTTGAGTGGATGGGA------TGGATGAACCCTAACAGTGGTAACACAGGCTATGCACAGAAGTTCCAGGGCAGAGTCACCATGACCAGGAACACCTCCATAAGCACAGCCTACATGGAGCTGAGCAGCCTGAGATCTGAGGACACGGCCGTGTATTACTGTGCGCCCCTTGTGGTGGTGACTGCTATTCGAGCCGACTACTGGTACTTC---------GATCTCTGGGGCCGTGGCACCCTGGTCACTGTCTCC…
230	S230|IGHV1-2*05|IGHD6-6*01|IGHJ2*01	V1-2*05,J? inter-subtype recombinant	J?,V1-2*05 recombinant	0.3406833034925575	1	0	0	305(297-313)	CAGGTGCAGCTGGTGCAGTCTGGGGCTGAGGTGAAGAAGCCTGGGGCCTCAGTGAAGGTCTCCTGCAAGGCTTCTGGATACACCTTCACCGGCTACTATATGCACTGGGTGCGACAGGCCCCTGGACAAGGGCTTGAGTGGATGGGACGGATCAACCCTAACAGTGGTGGCACAAACTATGCACAGAAGTTTCAGGGCAGGGTCACCATGACCAGGGACACGTCCATCAGCACAGCCTACATGGAGCTGAGCAGGCTGAGATCTGACGACACGGTCGTGTATTACTGTGCGAGAGAGCACTGGTACTTCGATCTCTGGGGCCGTGGCACCCTGGTCACTGTCTCCTCA	CAGGTGCAGCTGGTGCAGTCTGGGGCTGAGGTGAAGAAGCCTGGGGCCTCAGTGAAGGTCTCCTGCAAGGCT	QVQLVQSGAEVKKPGASVKVSCKA	TCTGGATACACCTTCACCGGCTACTAT	SGYTFTGYY	ATGCACTGGGTGCGACAGGCCCCTGGACAAGGGCTTGAGTGGATGGGACGG	MHWVRQAPGQGLEWMGR	ATCAACCCTAACAGTGGTGGCACA	INPNSGGT	AACTATGCACAGAAGTTTCAGGGCAGGGTCACCATGACCAGGGACACGTCCATCAGCACAGCCTACATGGAGCTGAGCAGGCTGAGATCTGACGACACGGTCGTGTATTACTGT	NYAQKFQGRVTMTRDTSISTAYMELSRLRSDDTVVYYC	GCGAGAGAG	ARE	TGTGCGAGAGAGAGCGAGCTCGGTCACTGGTACTTCGATCTCTGG	CARESELGHWYFDLW	D3_3	TGTGCGAGAGAGAGCGAGCTCGGTCACtgGTACTTCGATCTCTGG	CARESELGH?YFDLW	41.405572	D2_2	-CA-CTGGTACTTC	??GT?	33.405572	AGCGAGCTCGGTCACTGGTACTTCGATCTCTGGGGCCGTGGCACCCTGGTCACTGTCTCCTCA	SELGHWYFDLWGRGTLVTVSS	CAGGTGCAGCTGGTGCAGTCTGGGGCTGAGGTGAAGAAGCCTGGGGCCTCAGTGAAGGTCTCCTGCAAGGCTTCTGGATACACCTTCACC------------GGCTACTATATGCACTGGGTGCGACAGGCCCCTGGACAAGGGCTTGAGTGGATGGGACGGATC------AACCCTAACAGTGGTGGCACAAACTATGCACAGAAGTTTCAGGGCAGGGTCACCATGACCAGGGACACGTCCATCAGCACAGCCTACATGGAGCTGAGCAGGCTGAGATCTGACGACACGGTCGTGTATTACTGTGCGAGAGAGAGCGAGCTCGGTCACTGGTACTTC---------GATCTCTGGGGCCGTGGCACCCTGGTCACTGTCTCCTCA
231	S231|IGHV4-30-2*06|IGHD5-12*01|IGHJ1*01	V4-30-2*06,J1*01 inter-subtype recombinant	J1*01,V4-30-2*06 recombinant	0.9859864878529523	1	0	0	317(314-320)	CAGCTGCAGCTGCAGGAGTCCGGCTCAGGACTGGTGAAGCCTTCACAGACCCTGTCCCTCACCTGCGCTGTCTCTGGTGGCTCCATCAGCAGTGGTGGTTACTCCTGGAGCTGGATCCGGCAGTCACCAGGGAAGGGCCTGGAGTGGATTGGGTACATCTATCATAGTGGGAGCACCTACTACAACCCGTCCCTCAAGAGTCGAGTCACCATATCAGTAGACAGGTCCAAGAACCAGTTCTCCCTGAAGCTGAGCTCTGTGACCGCCGCGGACACGGCCGTGTATTACTGTGCCAGAGATAGTGGCTATACTGAATACTTCCAGCACTGGGGCCAGGGCACCCTGGTCACCGTCTCCTCA	CAGCTGCAGCTGCAGGAGTCCGGCTCAGGACTGGTGAAGCCTTCACAGACCCTGTCCCTCACCTGCGCTGTC	QLQLQESGSGLVKPSQTLSLTCAV	TCTGGTGGCTCCATCAGCAGTGGTGGTTACTCC	SGGSISSGGYS	TGGAGCTGGATCCGGCAGTCACCAGGGAAGGGCCTGGAGTGGATTGGGTAC	WSWIRQSPGKGLEWIGY	ATCTATCATAGTGGGAGCACC	IYHSGST	TACTACAACCCGTCCCTCAAGAGTCGAGTCACCATATCAGTAGACAGGTCCAAGAACCAGTTCTCCCTGAAGCTGAGCTCTGTGACCGCCGCGGACACGGCCGTGTATTACTGT	YYNPSLKSRVTISVDRSKNQFSLKLSSVTAADTAVYYC	GCCAGAGAAAGGGCCGAT	ARERAD	TGTGCCAGAGAAAGGGCCGATAGTGGCTATACTGAATACTTCCAGCACTGG	CARERADSGYTEYFQHW	D3_16	aGgGCCGATAGTGGCTATACT	?ADSGYT	30.405572	D1_14	gaTAGTGGCTATACTGaa	?SGYT?	37.811144	AGTGGCTATACTGAATACTTCCAGCACTGGGGCCAGGGCACCCTGGTCACCGTCTCCTCA	SGYTEYFQHWGQGTLVTVSS	CAGCTGCAGCTGCAGGAGTCCGGCTCAGGACTGGTGAAGCCTTCACAGACCCTGTCCCTCACCTGCGCTGTCTCTGGTGGCTCCATCAGCAGTGGT------GGTTACTCCTGGAGCTGGATCCGGCAGTCACCAGGGAAGGGCCTGGAGTGGATTGGGTACATCTAT---------CATAGTGGGAGCACCTACTACAACCCGTCCCTCAAGAGTCGAGTCACCATATCAGTAGACAGGTCCAAGAACCAGTTCTCCCTGAAGCTGAGCTCTGTGACCGCCGCGGACACGGCCGTGTATTACTGTGCCAGAGAAAGGGCCGATAGTGGCTATACTGAATACTTCCAGCACTGGGGCCAGGGCACCCTGGTCACCGTCTCCTCA
232	S232|IGHV4-38-2*01|IGHD5-5*01|IGHJ1*01	V4-38-2*01,J1*01 inter-subtype recombinant	J1*01,V4-38-2*01 recombinant	0.9856769284230794	1	0	0	314(311-317)	CAGGTGCAGCTGCAGGAGTCGGGCCCAGGACTGGTGAAGCCTTCGGAGACCCTGTCCCTCACCTGCGCTGTCTCTGGTTACTCCATCAGCAGTGGTTACTACTGGGGCTGGATCCGGCAGCCCCCAGGGAAGGGGCTGGAGTGGATTGGGAGTATCTATCATAGTGGGAGCACCTACTACAACCCGTCCCTCAAGAGTCGAGTCACCATATCAGTAGACACGTCCAAGAACCAGTTCTCCCTGAAGCTGAGCTCTGTGACCGCCGCAGACACGGCCGTGTATTACTGTGCGAGACCTTACAGCTATGGTTACGACGCCAGCACTGGGGCCAGGGCACCCTGGTCACCGTCTCCTCA	CAGGTGCAGCTGCAGGAGTCGGGCCCAGGACTGGTGAAGCCTTCGGAGACCCTGTCCCTCACCTGCGCTGTC	QVQLQESGPGLVKPSETLSLTCAV	TCTGGTTACTCCATCAGCAGTGGTTACTAC	SGYSISSGYY	TGGGGCTGGATCCGGCAGCCCCCAGGGAAGGGGCTGGAGTGGATTGGGAGT	WGWIRQPPGKGLEWIGS	ATCTATCATAGTGGGAGCACC	IYHSGST	TACTACAACCCGTCCCTCAAGAGTCGAGTCACCATATCAGTAGACACGTCCAAGAACCAGTTCTCCCTGAAGCTGAGCTCTGTGACCGCCGCAGACACGGCCGTGTATTACTGT	YYNPSLKSRVTISVDTSKNQFSLKLSSVTAADTAVYYC	GCGAGACCT	ARP	TGTGCGAGACCTGAAATAACACGTGGATACAGCTATGGTTACGNACGCCAGCACTGG	CARPEITRGYSYGY?RQHW	D5_18	cgTGGATACAGCTATGGTTAC	?GYSYGY	55.405572	D4_23	GG--TTACGNACGCCAGCAc	??T?AS?	33.34262	GAAATAACACGTGGATACAGCTATGGTTACGNACGCCAGCACTGGGGCCAGGGCACCCTGGTCACCGTCTCCTCA	EITRGYSYGY?RQHWGQGTLVTVSS	CAGGTGCAGCTGCAGGAGTCGGGCCCAGGACTGGTGAAGCCTTCGGAGACCCTGTCCCTCACCTGCGCTGTCTCTGGTTACTCCATCAGCAGT---------GGTTACTACTGGGGCTGGATCCGGCAGCCCCCAGGGAAGGGGCTGGAGTGGATTGGGAGTATCTAT---------CATAGTGGGAGCACCTACTACAACCCGTCCCTCAAGAGTCGAGTCACCATATCAGTAGACACGTCCAAGAACCAGTTCTCCCTGAAGCTGAGCTCTGTGACCGCCGCAGACACGGCCGTGTATTACTGTGCGAGACCTGAAATAACACGTGGATACAGCTATGGTTACGNACGCCAGCACTGGGGCCAGGGCACCCTGGTCACCGTCTCCTCA
234	S234|IGHV1-45*01|IGHD1-7*01|IGHJ4*03	V1-45*01,J4*03 inter-subtype recombinant	J4*03,V1-45*01 recombinant	0.9309448749457687	1	0	0	312(311-313)	CAGATGCAGCTGGTGCAGTCTGGGGCTGAGGTGAAGAAGACTGGGTCCTCAGTGAAGGTTTCCTGCAAGGCTTCCGGATACACCTTCACCTACCGCTACCTGCACTGGGTGCGACAGGCCCCCGGACAAGCGCTTGAGTGGATGGGATGGATCACACCTTTCAATGGTAACACCAACTACGCACAGAAATTCCAGGACAGAGTCACCATTACTAGGGACAGGTCTATGAGCACAGCCTACATGGAGCTGAGCAGCCTGAGATCTGAGGACACAGCCATGTATTACTGTGCAAGATATCGAACTACTACGGACTGGGGCCAAGGGACCCTGGTCACCGTCTCCTCA	CAGATGCAGCTGGTGCAGTCTGGGGCTGAGGTGAAGAAGACTGGGTCCTCAGTGAAGGTTTCCTGCAAGGCT	QMQLVQSGAEVKKTGSSVKVSCKA	TCCGGATACACCTTCACCTACCGCTAC	SGYTFTYRY	CTGCACTGGGTGCGACAGGCCCCCGGACAAGCGCTTGAGTGGATGGGATGG	LHWVRQAPGQALEWMGW	ATCACACCTTTCAATGGTAACACC	ITPFNGNT	AACTACGCACAGAAATTCCAGGACAGAGTCACCATTACTAGGGACAGGTCTATGAGCACAGCCTACATGGAGCTGAGCAGCCTGAGATCTGAGGACACAGCCATGTATTACTGT	NYAQKFQDRVTITRDRSMSTAYMELSSLRSEDTAMYYC	GCAAGA	AR	TGTGCAAGATATCGAACTACTACGGACTGG	CARYRTTTDW	D3_9	acGGACTGG	?DW	27.405572	D3_9	tGtGCAAGATATCGAACTACt	?ARYRT?	35.34262	TATCGAACTACTACGGACTGGGGCCAAGGGACCCTGGTCACCGTCTCCTCA	YRTTTDWGQGTLVTVSS	CAGATGCAGCTGGTGCAGTCTGGGGCTGAGGTGAAGAAGACTGGGTCCTCAGTGAAGGTTTCCTGCAAGGCTTCCGGATACACCTTCACCTACCGC------------TACCTGCACTGGGTGCGACAGGCCCCCGGACAAGCGCTTGAGTGGATGGGATGGATC------ACACCTTTCAATGGTAACACCAACTACGCACAGAAATTCCAGGACAGAGTCACCATTACTAGGGACAGGTCTATGAGCACAGCCTACATGGAGCTGAGCAGCCTGAGATCTGAGGACACAGCCATGTATTACTGTGCAAGA------------TATCGAACTACTACGGACTGGGGCCAAGGGACCCTGGTCACCGTCTCCTCA
233	S233|IGHV1-46*02|IGHD1-20*01|IGHJ2*01	V1-46,J2*01 inter-subtype recombinant	J2*01,V1-46 recombinant	0.3874785807329745	1	0	0	300(293-307)	CAGGTGCAGCTGGTGCAGTCTGGGGCTGAGGTGAAGAAGCCTGGGGCCTCAGTGAAGGTTTCCTGCAAGGCATCTGGATACACCTTCAACAGCTACTATATGCACTGGGTGCGACAGGCCCCTGGACAAGGGCTTGAGTGGATGGGAATAATCAACCCTAGTGGTGGTAGCACAAGCTACGCACAGAAGTTCCAGGGCAGAGTCACCATGACCAGGGACACGTCCACGAGCACAGTCTACATGGAGCTGAGCAGCCTGAGATCTGAGGACACGGCCGTGTATTACTGTGCGAGGTCCCACTGGTACTTCGATCTCTGGGGCCGTGGCACCCTGGTCACTGTCTCCTCA	CAGGTGCAGCTGGTGCAGTCTGGGGCTGAGGTGAAGAAGCCTGGGGCCTCAGTGAAGGTTTCCTGCAAGGCA	QVQLVQSGAEVKKPGASVKVSCKA	TCTGGATACACCTTCAACAGCTACTAT	SGYTFNSYY	ATGCACTGGGTGCGACAGGCCCCTGGACAAGGGCTTGAGTGGATGGGAATA	MHWVRQAPGQGLEWMGI	ATCAACCCTAGTGGTGGTAGCACA	INPSGGST	AGCTACGCACAGAAGTTCCAGGGCAGAGTCACCATGACCAGGGACACGTCCACGAGCACAGTCTACATGGAGCTGAGCAGCCTGAGATCTGAGGACACGGCCGTGTATTACTGT	SYAQKFQGRVTMTRDTSTSTVYMELSSLRSEDTAVYYC	GCGAGGGGTCCGGGGAGGGGTATAACTGGAACCTCGTTCTTCACTTCC	ARGPGRGITGTSFFTS	TGTGCGAGGGGTCCGGGGAGGGGTATAACTGGAACCTCGTTCTTCACTTCCCACTGGTACTTCGATCTCTGG	CARGPGRGITGTSFFTSHWYFDLW	D1_14	TGTGCGAGGGGTCCGGGGagGGGTATAACTGGAACC--	CARGPG?GITGT?	41.811144	D6_19	TtcACTTCCCACTGGTAC	?TSHWY	35.405572	CACTGGTACTTCGATCTCTGGGGCCGTGGCACCCTGGTCACTGTCTCCTCA	HWYFDLWGRGTLVTVSS	CAGGTGCAGCTGGTGCAGTCTGGGGCTGAGGTGAAGAAGCCTGGGGCCTCAGTGAAGGTTTCCTGCAAGGCATCTGGATACACCTTC------------AACAGCTACTATATGCACTGGGTGCGACAGGCCCCTGGACAAGGGCTTGAGTGGATGGGAATAATC------AACCCTAGTGGTGGTAGCACAAGCTACGCACAGAAGTTCCAGGGCAGAGTCACCATGACCAGGGACACGTCCACGAGCACAGTCTACATGGAGCTGAGCAGCCTGAGATCTGAGGACACGGCCGTGTATTACTGTGCGAGGGGTCCGGGGAGGGGTATAACTGGAACCTCGTTCTTCACTTCCCACTGGTACTTC---------GATCTCTGGGGCCGTGGCACCCTG…
235	S235|IGHV3-33*04|IGHD5-5*01|IGHJ2*01	V3-33*04,J2*01 inter-subtype recombinant	J2*01,V3-33*04 recombinant	0.9208340771945172	1	0	0	310(307-313)	CAGGTGCAGCTGGTGGAGTCTGGGGGAGGCGTGGTCCAGCCTGGGAGGTCCCTGAGACTCTCCTGTGCAGCGTCTGGATTCACCTTCAGTAGCTATGGCATGCACTGGGTCCGCCAGGCTCCAGGCAAGGGGCTAGAGTGGGTGGCAGTTATATGGTATGACGGAAGTAATAAATACTATGCAGACTCCGTGAAGGGCCGATTCACCATCTCCAGAGACAATTCCAAGAACACGCTGTATCTGCAAATGAACAGCCTGAGAGCCGAGGACACGGCTGTGTATTACTGTGCGAGAGACCGTGGATACAGCTATGGCTTCGATCTCTGGGGCCGTGGCACCCTGGTCACTGTCTCCTCA	CAGGTGCAGCTGGTGGAGTCTGGGGGAGGCGTGGTCCAGCCTGGGAGGTCCCTGAGACTCTCCTGTGCAGCG	QVQLVESGGGVVQPGRSLRLSCAA	TCTGGATTCACCTTCAGTAGCTATGGC	SGFTFSSYG	ATGCACTGGGTCCGCCAGGCTCCAGGCAAGGGGCTAGAGTGGGTGGCAGTT	MHWVRQAPGKGLEWVAV	ATATGGTATGACGGAAGTAATAAA	IWYDGSNK	TACTATGCAGACTCCGTGAAGGGCCGATTCACCATCTCCAGAGACAATTCCAAGAACACGCTGTATCTGCAAATGAACAGCCTGAGAGCCGAGGACACGGCTGTGTATTACTGT	YYADSVKGRFTISRDNSKNTLYLQMNSLRAEDTAVYYC	GCGAGAGAC	ARD	TGTGCGAGAGACCGTGGATACAGCTATGAGGGCTTCGATCTCTGG	CARDRGYSYEGFDLW	D5_18	cgTGGATACAGCTAT	?GYSY	40.405572	D2_15	tAcAGCTat	?S?	26.811144	CGTGGATACAGCTATGAGGGCTTCGATCTCTGGGGCCGTGGCACCCTGGTCACTGTCTCCTCA	RGYSYEGFDLWGRGTLVTVSS	CAGGTGCAGCTGGTGGAGTCTGGGGGAGGCGTGGTCCAGCCTGGGAGGTCCCTGAGACTCTCCTGTGCAGCGTCTGGATTCACCTTCAGTAGC------------TATGGCATGCACTGGGTCCGCCAGGCTCCAGGCAAGGGGCTAGAGTGGGTGGCAGTTATATGGTATGACGGAAGTAAT------AAATACTATGCAGACTCCGTGAAGGGCCGATTCACCATCTCCAGAGACAATTCCAAGAACACGCTGTATCTGCAAATGAACAGCCTGAGAGCCGAGGACACGGCTGTGTATTACTGTGCGAGAGACCGTGGATACAGCTATGAGGGCTTCGATCTCTGGGGCCGTGGCACCCTGGTCACTGTCTCCTCA
237	S237|IGHV3-30-3*01|IGHD2-15*01|IGHJ5*01	V3-30*04,J5 inter-subtype recombinant	J5,V3-30*04 recombinant	0.2268318890030797	1	0	0	314(313-315)	CAGGTGCAGCTGGTGGAGTCTGGGGGAGGCGTGGTCCAGCCTGGGAGGTCCCTGAGACTCTCCTGTGCAGCCTCTGGATTCACCTTCAGTAGCTATGCTATGCACTGGGTCCGCCAGGCTCCAGGCAAGGGGCTGGAGTGGGTGGCAGTTATATCATATGATGGAAGCAATAAATACTACGCAGACTCCGTGAAGGGCCGATTCACCATCTCCAGAGACAATTCCAAGAACACGCTGTATCTGCAAATGAACAGCCTGAGAGCTGAGGACACGGCTGTGTATTACTGTGCGCAACGGGGATATTGTAGTGGTGGTAGGACTCCTGGGGCCAAGGAACCCTGGTCACCGTCTCCTCA	CAGGTGCAGCTGGTGGAGTCTGGGGGAGGCGTGGTCCAGCCTGGGAGGTCCCTGAGACTCTCCTGTGCAGCC	QVQLVESGGGVVQPGRSLRLSCAA	TCTGGATTCACCTTCAGTAGCTATGCT	SGFTFSSYA	ATGCACTGGGTCCGCCAGGCTCCAGGCAAGGGGCTGGAGTGGGTGGCAGTT	MHWVRQAPGKGLEWVAV	ATATCATATGATGGAAGCAATAAA	ISYDGSNK	TACTACGCAGACTCCGTGAAGGGCCGATTCACCATCTCCAGAGACAATTCCAAGAACACGCTGTATCTGCAAATGAACAGCCTGAGAGCTGAGGACACGGCTGTGTATTACTGT	YYADSVKGRFTISRDNSKNTLYLQMNSLRAEDTAVYYC	GCGCAACGG	AQR	TGTGCGCAACGGGGATATTGTAGTGGTGGTANGCTGCTACTCTTCGACTCCTGG	CAQRGYCSGG?LLLFDSW	D2_15	TGTGCGCAAcgGGGATATTGTAGTGGTGGT	CAQ?GYCSGG	52.405572	D2_15	gAcTCCTgg	?S?	29.811144	GGATATTGTAGTGGTGGTANGCTGCTACTCTTCGACTCCTGGGGCCAAGGAACCCTGGTCACCGTCTCCTCA	GYCSGG?LLLFDSWGQGTLVTVSS	CAGGTGCAGCTGGTGGAGTCTGGGGGAGGCGTGGTCCAGCCTGGGAGGTCCCTGAGACTCTCCTGTGCAGCCTCTGGATTCACCTTCAGTAGC------------TATGCTATGCACTGGGTCCGCCAGGCTCCAGGCAAGGGGCTGGAGTGGGTGGCAGTTATATCATATGATGGAAGCAAT------AAATACTACGCAGACTCCGTGAAGGGCCGATTCACCATCTCCAGAGACAATTCCAAGAACACGCTGTATCTGCAAATGAACAGCCTGAGAGCTGAGGACACGGCTGTGTATTACTGTGCGCAACGGGGATATTGTAGTGGTGGTANGCTGCTACTCTTCGACTCCTGGGGCCAAGGAACCCTGGTCACCGTCTCCTCA
236	S236|IGHV3-48*04|IGHD1-26*01|IGHJ5*01	V3-48,J5 inter-subtype recombinant	J5,V3-48 recombinant	0.1904974881626235	1	0	0	311(307-315)	GAGGTGCAGCTGGTGGAGTCTGGGGGAGGCTTGGTACAGCCTGGGGGGTCCCTGAGACTCTCCTGTGCAGCCTCTGGATTCACCTTCAGTAGCTATAGCATGAACTGGGTCCGCCAGGCTCCAGGGAAGGGGCTGGAGTGGGTTTCATACATTAGTAGTAGTAGTAGTACCATATACTACGCAGACTCTGTGAAGGGCCGATTCACCATCTCCAGAGACAACGCCAAGAACTCACTGTATCTGCAAATGAACAGCCTGAGAGCCGAGGACACGGCTGTGTATTACTGTGCGATGCGGTTGTGCGTTTATGGTTCGACTCCTGGGGCCAAGGAACCCTGGTCACCGTCTCCTCA	GAGGTGCAGCTGGTGGAGTCTGGGGGAGGCTTGGTACAGCCTGGGGGGTCCCTGAGACTCTCCTGTGCAGCC	EVQLVESGGGLVQPGGSLRLSCAA	TCTGGATTCACCTTCAGTAGCTATAGC	SGFTFSSYS	ATGAACTGGGTCCGCCAGGCTCCAGGGAAGGGGCTGGAGTGGGTTTCA	MNWVRQAPGKGLEWVS	TACATTAGTAGTAGTAGTAGTACCATA	YISSSSSTI	TACTACGCAGACTCTGTGAAGGGCCGATTCACCATCTCCAGAGACAACGCCAAGAACTCACTGTATCTGCAAATGAACAGCCTGAGAGCCGAGGACACGGCTGTGTATTACTGT	YYADSVKGRFTISRDNAKNSLYLQMNSLRAEDTAVYYC	GCGATG	AM	TGTGCGATGCGGTTGTGCGTTTATGGTNTCGACTCCTGG	CAMRLCVYG?DSW	D3_16	cGgTTGTGCGTTTAT-	?LCVY?	33.34262	D2_15	gAcTCCTgg	?S?	29.811144	CGGTTGTGCGTTTATGGTNTCGACTCCTGGGGCCAAGGAACCCTGGTCACCGTCTCCTCA	RLCVYG?DSWGQGTLVTVSS	GAGGTGCAGCTGGTGGAGTCTGGGGGAGGCTTGGTACAGCCTGGGGGGTCCCTGAGACTCTCCTGTGCAGCCTCTGGATTCACCTTCAGTAGC------------TATAGCATGAACTGGGTCCGCCAGGCTCCAGGGAAGGGGCTGGAGTGGGTTTCA------TACATTAGTAGTAGTAGTAGTACCATATACTACGCAGACTCTGTGAAGGGCCGATTCACCATCTCCAGAGACAACGCCAAGAACTCACTGTATCTGCAAATGAACAGCCTGAGAGCCGAGGACACGGCTGTGTATTACTGTGCGATG---CGGTTGTGCGTTTATGGTNTCGACTCCTGGGGCCAAGGAACCCTGGTCACCGTCTCCTCA
238	S238|IGHV6-1*01|IGHD6-19*01|IGHJ3*02	V6-1,J3*02 inter-subtype recombinant	J3*02,V6-1 recombinant	0.9194648791507831	1	0	0	322(317-327)	CAGGTACAGCTGCAGCAGTCAGGTCCAGGACTGGTGAAGCCCTCGCAGACCCTCTCACTCACCTGTGCCATCTCCGGGGACAGTGTCTCTAGCAACAGTGCTGCTTGGAACTGGATCAGGCAGTCCCCATCGAGAGGCCTTGAGTGGCTGGGAAGGACATACTACAGGTCCAAGTGGTATAATGATTATGCAGTATCTGTGAAAAGTCGAATAACCATCAACCCAGACACATCCAAGAACCAGTTCTCCCTGCAGCTGAACTCTGTGACTCCCGAGGACACGGCTGTGTATTACTGTGCAAGAGGCGGCAGTTATTTGATGCTTTTGATATCTGGGGCCAAGGGACAATGGTCACCGTCTCTTCA	CAGGTACAGCTGCAGCAGTCAGGTCCAGGACTGGTGAAGCCCTCGCAGACCCTCTCACTCACCTGTGCCATC	QVQLQQSGPGLVKPSQTLSLTCAI	TCCGGGGACAGTGTCTCTAGCAACAGTGCTGCT	SGDSVSSNSAA	TGGAACTGGATCAGGCAGTCCCCATCGAGAGGCCTTGAGTGGCTGGGAAGG	WNWIRQSPSRGLEWLGR	ACATACTACAGGTCCAAGTGGTATAATGAT	TYYRSKWYND	TATGCAGTATCTGTGAAAAGTCGAATAACCATCAACCCAGACACATCCAAGAACCAGTTCTCCCTGCAGCTGAACTCTGTGACTCCCGAGGACACGGCTGTGTATTACTGT	YAVSVKSRITINPDTSKNQFSLQLNSVTPEDTAVYYC	GCAAGAGGC	ARG	TGTGCAAGAGGCGGCAGTTATAGCAGTGGCTGGTTGNATGCTTTTGATATCTGG	CARGGSYSSGWL?AFDIW	D6_19	aGtTATAGCAGTGGCTGG	?YSSGW	49.405572	D2_2	AgcAGTGGCTGG	?SGW	25.405572	GGCAGTTATAGCAGTGGCTGGTTGNATGCTTTTGATATCTGGGGCCAAGGGACAATGGTCACCGTCTCTTCA	GSYSSGWL?AFDIWGQGTMVTVSS	CAGGTACAGCTGCAGCAGTCAGGTCCAGGACTGGTGAAGCCCTCGCAGACCCTCTCACTCACCTGTGCCATCTCCGGGGACAGTGTCTCTAGC------AACAGTGCTGCTTGGAACTGGATCAGGCAGTCCCCATCGAGAGGCCTTGAGTGGCTGGGAAGGACATACTACAGGTCCAAGTGGTATAATGAT---TATGCAGTATCTGTGAAAAGTCGAATAACCATCAACCCAGACACATCCAAGAACCAGTTCTCCCTGCAGCTGAACTCTGTGACTCCCGAGGACACGGCTGTGTATTACTGTGCAAGAGGCGGCAGTTATAGCAGTGGCTGGTTGNATGCTTTTGATATCTGGGGCCAAGGGACAATGGTCACCGTCTCTTCA
239	S239|IGHV1-46*02|IGHD1-20*01|IGHJ6*04	V1-46,J6*03 inter-subtype recombinant	J6*03,V1-46 recombinant	0.1322087383761035	1	0	0	299(284-314)	CAGGTGCAGCTGGTGCAGTCTGGGGCTGAGGTGAAGAAGCCTGGGGCCTCAGTGAAGGTTTCCTGCAAGGCATCTGGATACACCTTCAACAGCTACTATATGCACTGGGTGCGACAGGCCCCTGGACAAGGGCTTGAGTGGATGGGAATAATCAACCCTAGTGGTGGTAGCACAAGCTACGCACAGAAGTTCCAGGGCAGAGTCACCATGACCAGGGACACGTCCACGAGCACAGTCTACATGGAGCTGAGCAGCCTGAGATCTGAGGACACGGCCGTGTATTACTGTGCGAGAAACACTACTACTACTACGGTATGGACGTCTGGGGCAAAGGGACCACGGTCACCGTCTCCTCA	CAGGTGCAGCTGGTGCAGTCTGGGGCTGAGGTGAAGAAGCCTGGGGCCTCAGTGAAGGTTTCCTGCAAGGCA	QVQLVQSGAEVKKPGASVKVSCKA	TCTGGATACACCTTCAACAGCTACTAT	SGYTFNSYY	ATGCACTGGGTGCGACAGGCCCCTGGACAAGGGCTTGAGTGGATGGGAATA	MHWVRQAPGQGLEWMGI	ATCAACCCTAGTGGTGGTAGCACA	INPSGGST	AGCTACGCACAGAAGTTCCAGGGCAGAGTCACCATGACCAGGGACACGTCCACGAGCACAGTCTACATGGAGCTGAGCAGCCTGAGATCTGAGGACACGGCCGTGTATTACTGT	SYAQKFQGRVTMTRDTSTSTVYMELSSLRSEDTAVYYC	GCGAGAGAGAGCCTCAGTAACTGGAAC	ARESLSNWN	TGTGCGAGAGAGAGCCTCAGTAACTGGAACNACTACTACTACTACGGTATGGACGTCTGG	CARESLSNWN?YYYYGMDVW	D3_22	TggAACNACTACTACTAC	?N?YYY	39.405572	D2_2	TggAACNACTACTACTACTAC	?N?YYYY	40.405572	NACTACTACTACTACGGTATGGACGTCTGGGGCAAAGGGACCACGGTCACCGTCTCCTCA	?YYYYGMDVWGKGTTVTVSS	CAGGTGCAGCTGGTGCAGTCTGGGGCTGAGGTGAAGAAGCCTGGGGCCTCAGTGAAGGTTTCCTGCAAGGCATCTGGATACACCTTC------------AACAGCTACTATATGCACTGGGTGCGACAGGCCCCTGGACAAGGGCTTGAGTGGATGGGAATAATC------AACCCTAGTGGTGGTAGCACAAGCTACGCACAGAAGTTCCAGGGCAGAGTCACCATGACCAGGGACACGTCCACGAGCACAGTCTACATGGAGCTGAGCAGCCTGAGATCTGAGGACACGGCCGTGTATTACTGTGCGAGAGAGAGCCTCAGTAACTGGAACNACTACTACTACTACGGTATGGACGTCTGGGGCAAAGGGACCACGGTCACCGTCTCCTCA
240	S240|IGHV3-73*02|IGHD7-27*01|IGHJ2*01	V3-73*02,J2*01 inter-subtype recombinant	J2*01,V3-73*02 recombinant	0.9889875054422574	1	0	0	302(298-306)	GAGGTGCAGCTGGTGGAGTCCGGGGGAGGCTTGGTCCAGCCTGGGGGGTCCCTGAAACTCTCCTGTGCAGCCTCTGGGTTCACCTTCAGTGGCTCTGCTATGCACTGGGTCCGCCAGGCTTCCGGGAAAGGGCTGGAGTGGGTTGGCCGTATTAGAAGCAAAGCTAACAGTTACGCGACAGCATATGCTGCGTCGGTGAAAGGCAGGTTCACCATCTCCAGAGATGATTCAAAGAACACGGCGTATCTGCAAATGAACAGCCTGAAAACCGAGGACACGGCCGTGTATTACTGTACTAGAAGCTACTGGTACTTCGATCTCTGGGGCCGTGGCACCCTGGTCACTGTCTCCTCA	GAGGTGCAGCTGGTGGAGTCCGGGGGAGGCTTGGTCCAGCCTGGGGGGTCCCTGAAACTCTCCTGTGCAGCC	EVQLVESGGGLVQPGGSLKLSCAA	TCTGGGTTCACCTTCAGTGGCTCTGCT	SGFTFSGSA	ATGCACTGGGTCCGCCAGGCTTCCGGGAAAGGGCTGGAGTGGGTTGGCCGT	MHWVRQASGKGLEWVGR	ATTAGAAGCAAAGCTAACAGTTACGCGACA	IRSKANSYAT	GCATATGCTGCGTCGGTGAAAGGCAGGTTCACCATCTCCAGAGATGATTCAAAGAACACGGCGTATCTGCAAATGAACAGCCTGAAAACCGAGGACACGGCCGTGTATTACTGT	AYAASVKGRFTISRDDSKNTAYLQMNSLKTEDTAVYYC	ACTAGACCAAGTTTGGGGAGC	TRPSLGS	TGTACTAGACCAAGTTTGGGGAGCTACTGGTACTTCGATCTCTGG	CTRPSLGSYWYFDLW	D3_3	TGTACTAGACCAAGTTTGGGGAGCTACtgGTACTTCGATCTCTGG	CTRPSLGSY?YFDLW	41.405572	D2_2	GGG--AGCTACTGGTACTTC	G?ATGT?	32.405572	TACTGGTACTTCGATCTCTGGGGCCGTGGCACCCTGGTCACTGTCTCCTCA	YWYFDLWGRGTLVTVSS	GAGGTGCAGCTGGTGGAGTCCGGGGGAGGCTTGGTCCAGCCTGGGGGGTCCCTGAAACTCTCCTGTGCAGCCTCTGGGTTCACCTTCAGTGGCTCT------------GCTATGCACTGGGTCCGCCAGGCTTCCGGGAAAGGGCTGGAGTGGGTTGGCCGTATTAGAAGCAAAGCTAACAGTTACGCGACAGCATATGCTGCGTCGGTGAAAGGCAGGTTCACCATCTCCAGAGATGATTCAAAGAACACGGCGTATCTGCAAATGAACAGCCTGAAAACCGAGGACACGGCCGTGTATTACTGTACTAGACCAAGTTTGGGGAGCTACTGGTACTTC---------GATCTCTGGGGCCGTGGCACCCTGGTCACTGTCTCCTCA
241	S241|IGHV4-61*04|IGHD1-20*01|IGHJ2*01	V4,J2*01 inter-subtype recombinant	J2*01,V4 recombinant	0.301169500329478	1	0	0	306(304-308)	CAGGTGCAGCTGCAGGAGTCGGGCCCAGGACTGGTGAAGCCTTCGGAGACCCTGTCCCTCACCTGCACTGTCTCTGGTGGCTCCGTCAGCAGTGGTAGTTACTACTGGAGCTGGATCCGGCAGCCCCCAGGGAAGGGACTGGAGTGGATTGGATATATCTATTACAGTGGGAGCACCAACTACAACCCCTCCCTCAAGAGTCGAGTCACCATATCAGTAGACACGTCCAAGAACCAGTTCTCCCTGAAGCTGAGCTCTGTGACCGCTGACACGGCCGTGTATTACTGCCGCGTGACTGGTACTTCGATCTCTGGGGCCGTGGCACCCTGGTCACTGTCTCCTCA	CAGGTGCAGCTGCAGGAGTCGGGCCCAGGACTGGTGAAGCCTTCGGAGACCCTGTCCCTCACCTGCACTGTC	QVQLQESGPGLVKPSETLSLTCTV	TCTGGTGGCTCCGTCAGCAGTGGTAGTTACTAC	SGGSVSSGSYY	TGGAGCTGGATCCGGCAGCCCCCAGGGAAGGGACTGGAGTGGATTGGATAT	WSWIRQPPGKGLEWIGY	ATCTATTACAGTGGGAGCACC	IYYSGST	AACTACAACCCCTCCCTCAAGAGTCGAGTCACCATATCAGTAGACACGTCCAAGAACCAGTTCTCCCTGAAGCTGAGCTCTGTGACCGCTGACACGGCCGTGTATTACTGC	NYNPSLKSRVTISVDTSKNQFSLKLSSVTADTAVYYC	AGTTTTCTCCTGGAANCGCGTGAC	SFLLE?RD	TGCAGTTTTCTCCTGGAANCGCGTGACTGGTACTTCGATCTCTGG	CSFLLE?RDWYFDLW	D3_3	TGCAGTTTTCTCCTGGAANCGCGTGACtgGTACTTCGATCTCTGG	CSFLLE?RD?YFDLW	41.405572	D2_2	G-A-CTGGTACTTC	??GT?	31.405572	TGGTACTTCGATCTCTGGGGCCGTGGCACCCTGGTCACTGTCTCCTCA	WYFDLWGRGTLVTVSS	CAGGTGCAGCTGCAGGAGTCGGGCCCAGGACTGGTGAAGCCTTCGGAGACCCTGTCCCTCACCTGCACTGTCTCTGGTGGCTCCGTCAGCAGTGGT------AGTTACTACTGGAGCTGGATCCGGCAGCCCCCAGGGAAGGGACTGGAGTGGATTGGATATATCTATTAC---------AGTGGGAGCACCAACTACAACCCCTCCCTCAAGAGTCGAGTCACCATATCAGTAGACACGTCCAAGAACCAGTTCTCCCTGAAGCTGAGCTCTGTGACCGCT---GACACGGCCGTGTATTACTGCAGTTTTCTCCTGGAANCGCGTGACTGGTACTTC------------GATCTCTGGGGCCGTGGCACCCTGGTCACTGTCTCCTCA
242	S242|IGHV4-31*07|IGHD1-1*01|IGHJ5*01	V4-31*07,J5 inter-subtype recombinant	J5,V4-31*07 recombinant	0.2937354757021965	1	0	0	292(289-295)	CAGGTGCAGCTGCAGGAGTCGGGCCCAGGACTGGTGAAGCCTTCACAGACCCTGTCCCTCACCTGCACTGTCTCTGGTGGATCCATCAGCAGTGGTGGTTACTACTGGAGCTGGATCCGCCAGCACCCAGGGAAGGGCCTGGAGTGGATTGGGTACATCTATTACAGTGGGAGCACCTACTACAACCCGTCCCTCAAGAGTCGAGTTACCATATCAGTAGACACGTCTAAGAACCAGTTCTCCCTGAAGCTGAGCTCTGTGACTGCCGCGGACACGGCCGTGTATTACTGCCAGGTACAACTGGAACGACGTACTGAGACTCCTGGGGCCAAGGAACCCTGGTCACCGTCTCCTCA	CAGGTGCAGCTGCAGGAGTCGGGCCCAGGACTGGTGAAGCCTTCACAGACCCTGTCCCTCACCTGCACTGTC	QVQLQESGPGLVKPSQTLSLTCTV	TCTGGTGGATCCATCAGCAGTGGTGGTTACTAC	SGGSISSGGYY	TGGAGCTGGATCCGCCAGCACCCAGGGAAGGGCCTGGAGTGGATTGGGTAC	WSWIRQHPGKGLEWIGY	ATCTATTACAGTGGGAGCACC	IYYSGST	TACTACAACCCGTCCCTCAAGAGTCGAGTTACCATATCAGTAGACACGTCTAAGAACCAGTTCTCCCTGAAGCTGAGCTCTGTGACTGCCGCGGACACGGCCGTGTATTACTGC	YYNPSLKSRVTISVDTSKNQFSLKLSSVTAADTAVYYC	CAGGTACAA	QVQ	TGCCAGGTACAACTGGAACGACGTACTGNAGACTCCTGG	CQVQLERRT?DSW	D1_1	TGCcaGGTACAACTGGAACGACgt	C?VQLER?	53.811144	D2_15	CgtACTGNAGACTCCTgg	?T?DS?	31.811144	CTGGAACGACGTACTGNAGACTCCTGGGGCCAAGGAACCCTGGTCACCGTCTCCTCA	LERRT?DSWGQGTLVTVSS	CAGGTGCAGCTGCAGGAGTCGGGCCCAGGACTGGTGAAGCCTTCACAGACCCTGTCCCTCACCTGCACTGTCTCTGGTGGATCCATCAGCAGTGGT------GGTTACTACTGGAGCTGGATCCGCCAGCACCCAGGGAAGGGCCTGGAGTGGATTGGGTACATCTATTAC---------AGTGGGAGCACCTACTACAACCCGTCCCTCAAGAGTCGAGTTACCATATCAGTAGACACGTCTAAGAACCAGTTCTCCCTGAAGCTGAGCTCTGTGACTGCCGCGGACACGGCCGTGTATTACTGCCAGGTACAACTGGAACGACGTACTGNA---GACTCCTGGGGCCAAGGAACCCTGGTCACCGTCTCCTCA
243	S243|IGHV3-23D*01|IGHD4-4*01|IGHJ5*02	V3-23,J5*02 inter-subtype recombinant	J5*02,V3-23 recombinant	0.3214370533726412	1	0	0	314(311-317)	GAGGTGCAGCTGTTGGAGTCTGGGGGAGGCTTGGTACAGCCTGGGGGGTCCCTGAGACTCTCCTGTGCAGCCTCTGGATTCACCTTTAGCAGCTATGCCATGAGCTGGGTCCGCCAGGCTCCAGGGAAGGGGCTGGAGTGGGTCTCAGCTATTAGTGGTAGTGGTGGTAGCACATACTACGCAGACTCCGTGAAGGGCCGGTTCACCATCTCCAGAGACAATTCCAAGAACACGCTGTATCTGCAAATGAACAGCCTGAGAGCCGAGGACACGGCCGTATATTACTGTGCGAACTACAGTAACTACACAACTGGTTCGACCCCTGGGGCCAGGGAACCCTGGTCACCGTCTCCTCA	GAGGTGCAGCTGTTGGAGTCTGGGGGAGGCTTGGTACAGCCTGGGGGGTCCCTGAGACTCTCCTGTGCAGCC	EVQLLESGGGLVQPGGSLRLSCAA	TCTGGATTCACCTTTAGCAGCTATGCC	SGFTFSSYA	ATGAGCTGGGTCCGCCAGGCTCCAGGGAAGGGGCTGGAGTGGGTCTCAGCT	MSWVRQAPGKGLEWVSA	ATTAGTGGTAGTGGTGGTAGCACA	ISGSGGST	TACTACGCAGACTCCGTGAAGGGCCGGTTCACCATCTCCAGAGACAATTCCAAGAACACGCTGTATCTGCAAATGAACAGCCTGAGAGCCGAGGACACGGCCGTATATTACTGT	YYADSVKGRFTISRDNSKNTLYLQMNSLRAEDTAVYYC	GCGAACTAC	ANY	TGTGCGAACTACAGTAACTACACAACTGGTNTCGACCCCTGG	CANYSNYTTG?DPW	D1_1	TacACAACTGGT	?TTG	29.405572	D3_10	tgTGCGAACTACAGTAAC--	?ANYSN?	31.811144	AGTAACTACACAACTGGTNTCGACCCCTGGGGCCAGGGAACCCTGGTCACCGTCTCCTCA	SNYTTG?DPWGQGTLVTVSS	GAGGTGCAGCTGTTGGAGTCTGGGGGAGGCTTGGTACAGCCTGGGGGGTCCCTGAGACTCTCCTGTGCAGCCTCTGGATTCACCTTTAGCAGC------------TATGCCATGAGCTGGGTCCGCCAGGCTCCAGGGAAGGGGCTGGAGTGGGTCTCAGCTATT------AGTGGTAGTGGTGGTAGCACATACTACGCAGACTCCGTGAAGGGCCGGTTCACCATCTCCAGAGACAATTCCAAGAACACGCTGTATCTGCAAATGAACAGCCTGAGAGCCGAGGACACGGCCGTATATTACTGTGCGAACTACAGTAACTACACAACTGGTNTCGACCCCTGGGGCCAGGGAACCCTGGTCACCGTCTCCTCA
244	S244|IGHV3-49*01|IGHD6-6*01|IGHJ5*01	V3-49*01,J5 inter-subtype recombinant	J5,V3-49*01 recombinant	0.4974768418148913	1	0	0	319(317-321)	GAGGTGCAGCTGGTGGAGTCTGGGGGAGGCTTGGTACAGCCAGGGCGGTCCCTGAGACTCTCCTGTACAGCTTCTGGATTCACCTTTGGTGATTATGCTATGAGCTGGTTCCGCCAGGCTCCAGGGAAGGGGCTGGAGTGGGTAGGTTTCATTAGAAGCAAAGCTTATGGTGGGACAACAGAATACACCGCGTCTGTGAAAGGCAGATTCACCATCTCAAGAGATGGTTCCAAAAGCATCGCCTATCTGCAAATGAACAGCCTGAAAACCGAGGACACAGCCGTGTATTACTGTACTAGAGAGATAGCAGCTCGTGCCGGGTTCGACTCCTGGGGCCAAGGAACCCTGGTCACCGTCTCCTCA	GAGGTGCAGCTGGTGGAGTCTGGGGGAGGCTTGGTACAGCCAGGGCGGTCCCTGAGACTCTCCTGTACAGCT	EVQLVESGGGLVQPGRSLRLSCTA	TCTGGATTCACCTTTGGTGATTATGCT	SGFTFGDYA	ATGAGCTGGTTCCGCCAGGCTCCAGGGAAGGGGCTGGAGTGGGTAGGTTTC	MSWFRQAPGKGLEWVGF	ATTAGAAGCAAAGCTTATGGTGGGACAACA	IRSKAYGGTT	GAATACACCGCGTCTGTGAAAGGCAGATTCACCATCTCAAGAGATGGTTCCAAAAGCATCGCCTATCTGCAAATGAACAGCCTGAAAACCGAGGACACAGCCGTGTATTACTGT	EYTASVKGRFTISRDGSKSIAYLQMNSLKTEDTAVYYC	ACTAGAGAG	TRE	TGTACTAGAGAGATAGCAGCTCGTGCCGGGTTCGACTCCTGG	CTREIAARAGFDSW	D6_6	aGaGAGATAGCAGCTCGT--	?EIAAR?	35.811144	D2_15	gAcTCCTgg	?S?	29.811144	ATAGCAGCTCGTGCCGGGTTCGACTCCTGGGGCCAAGGAACCCTGGTCACCGTCTCCTCA	IAARAGFDSWGQGTLVTVSS	GAGGTGCAGCTGGTGGAGTCTGGGGGAGGCTTGGTACAGCCAGGGCGGTCCCTGAGACTCTCCTGTACAGCTTCTGGATTCACCTTTGGTGAT------------TATGCTATGAGCTGGTTCCGCCAGGCTCCAGGGAAGGGGCTGGAGTGGGTAGGTTTCATTAGAAGCAAAGCTTATGGTGGGACAACAGAATACACCGCGTCTGTGAAAGGCAGATTCACCATCTCAAGAGATGGTTCCAAAAGCATCGCCTATCTGCAAATGAACAGCCTGAAAACCGAGGACACAGCCGTGTATTACTGTACTAGAGAGATAGCAGCTCGTGCCGGGTTCGACTCCTGGGGCCAAGGAACCCTGGTCACCGTCTCCTCA
247	S247|IGHV1-69-2*01|IGHD3-9*01|IGHJ5*01	V1-69-2*01,J5 inter-subtype recombinant	J5,V1-69-2*01 recombinant	0.4455061374939158	1	0	0	314(311-317)	GAGGTCCAGCTGGTACAGTCTGGGGCTGAGGTGAAGAAGCCTGGGGCTACAGTGAAAATCTCCTGCAAGGTTTCTGGATACACCTTCACCGACTACTACATGCACTGGGTGCAACAGGCCCCTGGAAAAGGGCTTGAGTGGATGGGACTTGTTGATCCTGAAGATGGTGAAACAATATACGCAGAGAAGTTCCAGGGCAGAGTCACCATAACCGCGGACACGTCTACAGACACAGCCTACATGGAGCTGAGCAGCCTGAGATCTGAGGACACGGCCGTGTATTACTGTGCAACACGAACAGCTATTTTAACTGGTTCGACTCCTGGGGCCAAGGAACCCTGGTCACCGTCTCCTCA	GAGGTCCAGCTGGTACAGTCTGGGGCTGAGGTGAAGAAGCCTGGGGCTACAGTGAAAATCTCCTGCAAGGTT	EVQLVQSGAEVKKPGATVKISCKV	TCTGGATACACCTTCACCGACTACTAC	SGYTFTDYY	ATGCACTGGGTGCAACAGGCCCCTGGAAAAGGGCTTGAGTGGATGGGACTT	MHWVQQAPGKGLEWMGL	GTTGATCCTGAAGATGGTGAAACA	VDPEDGET	ATATACGCAGAGAAGTTCCAGGGCAGAGTCACCATAACCGCGGACACGTCTACAGACACAGCCTACATGGAGCTGAGCAGCCTGAGATCTGAGGACACGGCCGTGTATTACTGT	IYAEKFQGRVTITADTSTDTAYMELSSLRSEDTAVYYC	GCAACACGA	ATR	TGTGCAACACGANACAGCTATTTTGACTGGTTATTATAGAAGCGACACAACTGGTTCGACTCCTGG	CATR?SYFDWLLXKRHNWFDSW	D3_9	AgcTATTTTGACTGGTTATTATAGAag	?YFDWLLX?	59.811144	D2_15	gAcTCCTgg	?S?	29.811144	NACAGCTATTTTGACTGGTTATTATAGAAGCGACACAACTGGTTCGACTCCTGGGGCCAAGGAACCCTGGTCACCGTCTCCTCA	?SYFDWLLXKRHNWFDSWGQGTLVTVSS	GAGGTCCAGCTGGTACAGTCTGGGGCTGAGGTGAAGAAGCCTGGGGCTACAGTGAAAATCTCCTGCAAGGTTTCTGGATACACCTTCACCGAC------------TACTACATGCACTGGGTGCAACAGGCCCCTGGAAAAGGGCTTGAGTGGATGGGACTTGTT------GATCCTGAAGATGGTGAAACAATATACGCAGAGAAGTTCCAGGGCAGAGTCACCATAACCGCGGACACGTCTACAGACACAGCCTACATGGAGCTGAGCAGCCTGAGATCTGAGGACACGGCCGTGTATTACTGTGCAACACGANACAGCTATTTTGACTGGTTATTATAGAAGCGACACAACTGGTTCGACTCCTGGGGCCAAGGAACCCTGGTCACCGTCTCCTCA
245	S245|IGHV2-70D*14|IGHD2-2*03|IGHJ3*01	V2-70,J3 inter-subtype recombinant	J3,V2-70 recombinant	0.2224719839932265	1	0	0	318(315-321)	CAGGTCACCTTGAAGGAGTCTGGTCCTGCGCTGGTGAAACCCACACAGACCCTCACACTGACCTGCACCTTCTCTGGGTTCTCACTCAGCACTAGTGGAATGCGTGTGAGCTGGATCCGTCAGCCCCCAGGTAAGGCCCTGGAGTGGCTTGCACGCATTGATTGGGATGATGATAAATTCTACAGCACATCTCTGAAGACCAGGCTCACCATCTCCAAGGACACCTCCAAAAACCAGGTGGTCCTTACAATGACCAACATGGACCCTGTGGACACAGCCACGTATTACTGTGCACGGATACAAGGCAGAGTAGTGCTTTTGATGTCTGGGGCCAAGGGACAATGGTCACCGTCTCTTCA	CAGGTCACCTTGAAGGAGTCTGGTCCTGCGCTGGTGAAACCCACACAGACCCTCACACTGACCTGCACCTTC	QVTLKESGPALVKPTQTLTLTCTF	TCTGGGTTCTCACTCAGCACTAGTGGAATGCGTGTG	SGFSLSTSGMRV	AGCTGGATCCGTCAGCCCCCAGGTAAGGCCCTGGAGTGGCTTGCACGC	SWIRQPPGKALEWLAR	ATTGATTGGGATGATGATAAA	IDWDDDK	TTCTACAGCACATCTCTGAAGACCAGGCTCACCATCTCCAAGGACACCTCCAAAAACCAGGTGGTCCTTACAATGACCAACATGGACCCTGTGGACACAGCCACGTATTACTGT	FYSTSLKTRLTISKDTSKNQVVLTMTNMDPVDTATYYC	GCACGNGAT	A?D	TGTGCACGNGATACAAGGCAGAGTAGTAAGGGCACTTCGGATGCTTTTGATGTCTGG	CA?DTRQSSKGTSDAFDVW	D3_16	gaTGTCTGG	?VW	25.405572	D1_14	G--ATACAAgg	?IQ?	23.811144	ACAAGGCAGAGTAGTAAGGGCACTTCGGATGCTTTTGATGTCTGGGGCCAAGGGACAATGGTCACCGTCTCTTCA	TRQSSKGTSDAFDVWGQGTMVTVSS	CAGGTCACCTTGAAGGAGTCTGGTCCTGCGCTGGTGAAACCCACACAGACCCTCACACTGACCTGCACCTTCTCTGGGTTCTCACTCAGCACTAGTGGAATGCGTGTG------AGCTGGATCCGTCAGCCCCCAGGTAAGGCCCTGGAGTGGCTTGCACGCATTGATTGG---------GATGATGATAAATTCTACAGCACATCTCTGAAGACCAGGCTCACCATCTCCAAGGACACCTCCAAAAACCAGGTGGTCCTTACAATGACCAACATGGACCCTGTGGACACAGCCACGTATTACTGTGCACGNGATACAAGGCAGAGTAGTAAGGGCACTTCGGATGCTTTTGATGTCTGGGGCCAAGGGACAATGGTCACCGTCTCTTCA
246	S246|IGHV4-61*04|IGHD5-18*01|IGHJ3*01	V4,J3 inter-subtype recombinant	J3,V4 recombinant	0.2314045608427465	1	0	0	289(268-310)	CAGGTGCAGCTGCAGGAGTCGGGCCCAGGACTGGTGAAGCCTTCGGAGACCCTGTCCCTCACCTGCACTGTCTCTGGTGGCTCCGTCAGCAGTGGTAGTTACTACTGGAGCTGGATCCGGCAGCCCCCAGGGAAGGGACTGGAGTGGATTGGATATATCTATTACAGTGGGAGCACCAACTACAACCCCTCCCTCAAGAGTCGAGTCACCATATCAGTAGACACGTCCAAGAACCAGTTCTCCCTGAAGCTGAGCTCTGTGACCGCTGACACGGCCGTGTATTACTGCCTCGGGATACAGCTATGGTTATATGCTTTTGATGTCTGGGGCCAAGGGACAATGGTCACCGTCTCTTCA	CAGGTGCAGCTGCAGGAGTCGGGCCCAGGACTGGTGAAGCCTTCGGAGACCCTGTCCCTCACCTGCACTGTC	QVQLQESGPGLVKPSETLSLTCTV	TCTGGTGGCTCCGTCAGCAGTGGTAGTTACTAC	SGGSVSSGSYY	TGGAGCTGGATCCGGCAGCCCCCAGGGAAGGGACTGGAGTGGATTGGATAT	WSWIRQPPGKGLEWIGY	ATCTATTACAGTGGGAGCACC	IYYSGST	AACTACAACCCCTCCCTCAAGAGTCGAGTCACCATATCAGTAGACACGTCCAAGAACCAGTTCTCCCTGAAGCTGAGCTCTGTGACCGCTGACACGGCCGTGTATTACTGC	NYNPSLKSRVTISVDTSKNQFSLKLSSVTADTAVYYC	CTCGGGATA	LGI	TGCCTCGGGATACAGCTATGGTTACTCCGCTATGCTTTTGATGTCTGG	CLGIQLWLLRYAFDVW	D5_18	GggATACAGCTATGGTTACtc	?IQLWL?	52.811144	D2_2	-ATA-CAGCTATGGTTACTCCGCTAT	??SYGYSA?	33.405572	CAGCTATGGTTACTCCGCTATGCTTTTGATGTCTGGGGCCAAGGGACAATGGTCACCGTCTCTTCA	QLWLLRYAFDVWGQGTMVTVSS	CAGGTGCAGCTGCAGGAGTCGGGCCCAGGACTGGTGAAGCCTTCGGAGACCCTGTCCCTCACCTGCACTGTCTCTGGTGGCTCCGTCAGCAGTGGT------AGTTACTACTGGAGCTGGATCCGGCAGCCCCCAGGGAAGGGACTGGAGTGGATTGGATATATCTATTAC---------AGTGGGAGCACCAACTACAACCCCTCCCTCAAGAGTCGAGTCACCATATCAGTAGACACGTCCAAGAACCAGTTCTCCCTGAAGCTGAGCTCTGTGACCGCT---GACACGGCCGTGTATTACTGCCTCGGGATACAGCTATGGTTACTCCGCTATGCTTTTGATGTCTGGGGCCAAGGGACAATGGTCACCGTCTCTTCA
248	S248|IGHV3-33*03|IGHD6-6*01|IGHJ3*02	V3-33*03,J3*02 inter-subtype recombinant	J3*02,V3-33*03 recombinant	0.90691975482285	1	0	0	314(311-317)	CAGGTGCAGCTGGTGGAGTCTGGGGGAGGCGTGGTCCAGCCTGGGAGGTCCCTGAGACTCTCCTGTGCAGCGTCTGGATTCACCTTCAGTAGCTATGGCATGCACTGGGTCCGCCAGGCTCCAGGCAAGGGGCTGGAGTGGGTGGCAGTTATATGGTATGATGGAAGTAATAAATACTATGCAGACTCCGTGAAGGGCCGATTCACCATCTCCAGAGACAACTCCAAGAACACGCTGTATCTGCAAATGAACAGCCTGAGAGCCGAGGACACGGCTGTGTATTACTGTGCGAAAGACTCGTATAGCGTAAATGCTTTTGATATCTGGGGCCAAGGGACAATGGTCACCGTCTCTTCA	CAGGTGCAGCTGGTGGAGTCTGGGGGAGGCGTGGTCCAGCCTGGGAGGTCCCTGAGACTCTCCTGTGCAGCG	QVQLVESGGGVVQPGRSLRLSCAA	TCTGGATTCACCTTCAGTAGCTATGGC	SGFTFSSYG	ATGCACTGGGTCCGCCAGGCTCCAGGCAAGGGGCTGGAGTGGGTGGCAGTT	MHWVRQAPGKGLEWVAV	ATATGGTATGATGGAAGTAATAAA	IWYDGSNK	TACTATGCAGACTCCGTGAAGGGCCGATTCACCATCTCCAGAGACAACTCCAAGAACACGCTGTATCTGCAAATGAACAGCCTGAGAGCCGAGGACACGGCTGTGTATTACTGT	YYADSVKGRFTISRDNSKNTLYLQMNSLRAEDTAVYYC	GCGAAAGAC	AKD	TGTGCGAAAGACTCGGAGCCCGTTCCGTATAGCGTAAATGCTTTTGATATCTGG	CAKDSEPVPYSVNAFDIW	D2_8	ccGTATAGCGTAAATGCT	?YSVNA	28.405572	D2_8	ccGTATAGCGTA	?YSV	28.405572	TCGGAGCCCGTTCCGTATAGCGTAAATGCTTTTGATATCTGGGGCCAAGGGACAATGGTCACCGTCTCTTCA	SEPVPYSVNAFDIWGQGTMVTVSS	CAGGTGCAGCTGGTGGAGTCTGGGGGAGGCGTGGTCCAGCCTGGGAGGTCCCTGAGACTCTCCTGTGCAGCGTCTGGATTCACCTTCAGTAGC------------TATGGCATGCACTGGGTCCGCCAGGCTCCAGGCAAGGGGCTGGAGTGGGTGGCAGTTATATGGTATGATGGAAGTAAT------AAATACTATGCAGACTCCGTGAAGGGCCGATTCACCATCTCCAGAGACAACTCCAAGAACACGCTGTATCTGCAAATGAACAGCCTGAGAGCCGAGGACACGGCTGTGTATTACTGTGCGAAAGACTCGGAGCCCGTTCCGTATAGCGTAAATGCTTTTGATATCTGGGGCCAAGGGACAATGGTCACCGTCTCTTCA
249	S249|IGHV4-38-2*02|IGHD1-7*01|IGHJ6*03	V4-38-2,J6*03 inter-subtype recombinant	J6*03,V4-38-2 recombinant	0.3454660453294038	1	0	0	296(284-308)	CAGGTGCAGCTGCAGGAGTCGGGCCCAGGACTGGTGAAGCCTTCGGAGACCCTGTCCCTCACCTGCACTGTCTCTGGTTACTCCATCAGCAGTGGTTACTACTGGGGCTGGATCCGGCAGCCCCCAGGGAAGGGGCTGGAGTGGATTGGGAGTATCTATCATAGTGGGAGCACCTACTACAACCCGTCCCTCAAGAGTCGAGTCACCATATCAGTAGACACGTCCAAGAACCAGTTCTCCCTGAAGCTGAGCTCTGTGACCGCCGCAGACACGGCCGTGTATTACTGTGCGAGAGACTACTACTACTACTACTACATGGACGTCTGGGGCAAAGGGACCACGGTCACCGTCTCCTCA	CAGGTGCAGCTGCAGGAGTCGGGCCCAGGACTGGTGAAGCCTTCGGAGACCCTGTCCCTCACCTGCACTGTC	QVQLQESGPGLVKPSETLSLTCTV	TCTGGTTACTCCATCAGCAGTGGTTACTAC	SGYSISSGYY	TGGGGCTGGATCCGGCAGCCCCCAGGGAAGGGGCTGGAGTGGATTGGGAGT	WGWIRQPPGKGLEWIGS	ATCTATCATAGTGGGAGCACC	IYHSGST	TACTACAACCCGTCCCTCAAGAGTCGAGTCACCATATCAGTAGACACGTCCAAGAACCAGTTCTCCCTGAAGCTGAGCTCTGTGACCGCCGCAGACACGGCCGTGTATTACTGT	YYNPSLKSRVTISVDTSKNQFSLKLSSVTAADTAVYYC	GCGAGAGAC	ARD	TGTGCGAGAGACAGCCGTATAACTGGAACTCATTACTACTACTACTACTACATGGACGTCTGG	CARDSRITGTHYYYYYYMDVW	D3_22	caTTACTACTAC	?YYY	37.405572	D2_2	CatTACTACTACTAC	?YYYY	38.405572	AGCCGTATAACTGGAACTCATTACTACTACTACTACTACATGGACGTCTGGGGCAAAGGGACCACGGTCACCGTCTCCTCA	SRITGTHYYYYYYMDVWGKGTTVTVSS	CAGGTGCAGCTGCAGGAGTCGGGCCCAGGACTGGTGAAGCCTTCGGAGACCCTGTCCCTCACCTGCACTGTCTCTGGTTACTCCATCAGCAGT---------GGTTACTACTGGGGCTGGATCCGGCAGCCCCCAGGGAAGGGGCTGGAGTGGATTGGGAGTATCTAT---------CATAGTGGGAGCACCTACTACAACCCGTCCCTCAAGAGTCGAGTCACCATATCAGTAGACACGTCCAAGAACCAGTTCTCCCTGAAGCTGAGCTCTGTGACCGCCGCAGACACGGCCGTGTATTACTGTGCGAGAGACAGCCGTATAACTGGAACTCATTACTACTACTACTACTACATGGACGTCTGGGGCAAAGGGACCACGGTCACCGTCTCCTCA
250	S250|IGHV3-64*04|IGHD7-27*01|IGHJ6*04	V3-64,J6*03 inter-subtype recombinant	J6*03,V3-64 recombinant	0.3407715690366325	1	0	0	304(301-307)	CAGGTGCAGCTGGTGGAGTCTGGGGGAGGCTTGGTCCAGCCTGGGGGGTCCCTGAGACTCTCCTGTTCAGCCTCTGGATTCACCTTCAGTAGCTATGCTATGCACTGGGTCCGCCAGGCTCCAGGGAAGGGACTGGAATATGTTTCAGCTATTAGTAGTAATGGGGGTAGCACATACTACGCAGACTCAGTGAAGGGCAGATTCACCATCTCCAGAGACAATTCCAAGAACACGCTGTATCTGCAAATGAACAGCCTGAGAGCTGAGGACACGGCTGTGTATTACTGTGCGAGAGATCGCTGTACTACTACGGTATGGACGTCTGGGGCAAAGGGACCACGGTCACCGTCTCCTCA	CAGGTGCAGCTGGTGGAGTCTGGGGGAGGCTTGGTCCAGCCTGGGGGGTCCCTGAGACTCTCCTGTTCAGCC	QVQLVESGGGLVQPGGSLRLSCSA	TCTGGATTCACCTTCAGTAGCTATGCT	SGFTFSSYA	ATGCACTGGGTCCGCCAGGCTCCAGGGAAGGGACTGGAATATGTTTCAGCT	MHWVRQAPGKGLEYVSA	ATTAGTAGTAATGGGGGTAGCACA	ISSNGGST	TACTACGCAGACTCAGTGAAGGGCAGATTCACCATCTCCAGAGACAATTCCAAGAACACGCTGTATCTGCAAATGAACAGCCTGAGAGCTGAGGACACGGCTGTGTATTACTGT	YYADSVKGRFTISRDNSKNTLYLQMNSLRAEDTAVYYC	GCGAGAGAT	ARD	TGTGCGAGAGATCGCTGNGCGTCCTACTACTACGGTATGGACGTCTGG	CARDR?ASYYYGMDVW	D3_10	TGTGCGAGAGATCGCTGNGCGtcCTACTACTACGGT	CARDR?A?YYYG	38.405572	D2_2	tCcTACTACTAC	?YYY	34.405572	CGCTGNGCGTCCTACTACTACGGTATGGACGTCTGGGGCAAAGGGACCACGGTCACCGTCTCCTCA	R?ASYYYGMDVWGKGTTVTVSS	CAGGTGCAGCTGGTGGAGTCTGGGGGAGGCTTGGTCCAGCCTGGGGGGTCCCTGAGACTCTCCTGTTCAGCCTCTGGATTCACCTTCAGTAGC------------TATGCTATGCACTGGGTCCGCCAGGCTCCAGGGAAGGGACTGGAATATGTTTCAGCTATT------AGTAGTAATGGGGGTAGCACATACTACGCAGACTCAGTGAAGGGCAGATTCACCATCTCCAGAGACAATTCCAAGAACACGCTGTATCTGCAAATGAACAGCCTGAGAGCTGAGGACACGGCTGTGTATTACTGTGCGAGAGATCGCTGNGCGTCCTACTACTACGGTATGGACGTCTGGGGCAAAGGGACCACGGTCACCGTCTCCTCA
251	S251|IGHV1-8*02|IGHD4-4*01|IGHJ6*02	V1-8,J6 inter-subtype recombinant	J6,V1-8 recombinant	0.2027949480791868	1	0	0	304(302-306)	CAGGTGCAGCTGGTGCAGTCTGGGGCTGAGGTGAAGAAGCCTGGGGCCTCAGTGAAGGTCTCCTGCAAGGCTTCTGGATACACCTTCACCAGCTATGATATCAACTGGGTGCGACAGGCCACTGGACAAGGGCTTGAGTGGATGGGATGGATGAACCCTAACAGTGGTAACACAGGCTATGCACAGAAGTTCCAGGGCAGAGTCACCATGACCAGGAACACCTCCATAAGCACAGCCTACATGGAGCTGAGCAGCCTGAGATCTGAGGACACGGCCGTGTATTACTGTGCGAGAGACACCGGTACTACTACGGTATGGACGTCTGGGGCCAAGGGACCACGGTCACCGTCTCCTCA	CAGGTGCAGCTGGTGCAGTCTGGGGCTGAGGTGAAGAAGCCTGGGGCCTCAGTGAAGGTCTCCTGCAAGGCT	QVQLVQSGAEVKKPGASVKVSCKA	TCTGGATACACCTTCACCAGCTATGAT	SGYTFTSYD	ATCAACTGGGTGCGACAGGCCACTGGACAAGGGCTTGAGTGGATGGGA	INWVRQATGQGLEWMG	TGGATGAACCCTAACAGTGGTAACACA	WMNPNSGNT	GGCTATGCACAGAAGTTCCAGGGCAGAGTCACCATGACCAGGAACACCTCCATAAGCACAGCCTACATGGAGCTGAGCAGCCTGAGATCTGAGGACACGGCCGTGTATTACTGT	GYAQKFQGRVTMTRNTSISTAYMELSSLRSEDTAVYYC	GCGAGAGGATCGTTTATCGAGGAC	ARGSFIED	TGTGCGAGAGGATCGTTTATCGAGGACNACCGGTACTACTACGGTATGGACGTCTGG	CARGSFIED?RYYYGMDVW	D3_10	TGTGCGAGAGGATCGTTTATCGAGGACNACcgGTACTACTACGGT	CARGSFIED??YYYG	40.405572	D2_2	-C-GGTACTACTAC	?GTT?	36.405572	NACCGGTACTACTACGGTATGGACGTCTGGGGCCAAGGGACCACGGTCACCGTCTCCTCA	?RYYYGMDVWGQGTTVTVSS	CAGGTGCAGCTGGTGCAGTCTGGGGCTGAGGTGAAGAAGCCTGGGGCCTCAGTGAAGGTCTCCTGCAAGGCTTCTGGATACACCTTCACCAGC------------TATGATATCAACTGGGTGCGACAGGCCACTGGACAAGGGCTTGAGTGGATGGGA------TGGATGAACCCTAACAGTGGTAACACAGGCTATGCACAGAAGTTCCAGGGCAGAGTCACCATGACCAGGAACACCTCCATAAGCACAGCCTACATGGAGCTGAGCAGCCTGAGATCTGAGGACACGGCCGTGTATTACTGTGCGAGAGGATCGTTTATCGAGGACNACCGGTACTACTACGGTATGGACGTCTGGGGCCAAGGGACCACGGTCACCGTCTCCTCA
252	S252|IGHV1-2*01|IGHD2-2*01|IGHJ6*04	V1-2*01,J6*03 inter-subtype recombinant	J6*03,V1-2*01 recombinant	0.3342822578428485	1	0	0	301(298-304)	CAGGTGCAGCTGGTGCAGTCTGGGGCTGAGGTGAAGAAGCCTGGGGCCTCAGTGAAGGTCTCCTGCAAGGCTTCTGGATACACCTTCACCGGCTACTATATGCACTGGGTGCGACAGGCCCCTGGACAAGGGCTTGAGTGGATGGGACGGATCAACCCTAACAGTGGTGGCACAAACTATGCACAGAAGTTTCAGGGCAGGGTCACCAGTACCAGGGACACGTCCATCAGCACAGCCTACATGGAGCTGAGCAGGCTGAGATCTGACGACACGGTCGTGTATTACTGTGCGAGAGACGCCTACTACTACTACGGTATGGACGTCTGGGGCAAAGGGACCACGGTCACCGTCTCCTCA	CAGGTGCAGCTGGTGCAGTCTGGGGCTGAGGTGAAGAAGCCTGGGGCCTCAGTGAAGGTCTCCTGCAAGGCT	QVQLVQSGAEVKKPGASVKVSCKA	TCTGGATACACCTTCACCGGCTACTAT	SGYTFTGYY	ATGCACTGGGTGCGACAGGCCCCTGGACAAGGGCTTGAGTGGATGGGACGG	MHWVRQAPGQGLEWMGR	ATCAACCCTAACAGTGGTGGCACA	INPNSGGT	AACTATGCACAGAAGTTTCAGGGCAGGGTCACCAGTACCAGGGACACGTCCATCAGCACAGCCTACATGGAGCTGAGCAGGCTGAGATCTGACGACACGGTCGTGTATTACTGT	NYAQKFQGRVTSTRDTSISTAYMELSRLRSDDTVVYYC	GCGAGAGAC	ARD	TGTGCGAGAGACCTGCGGGCATATTGTAGTAGTACCAGCTGCTATGCCTACTACTACTACGGTATGGACGTCTGG	CARDLRAYCSSTSCYAYYYYGMDVW	D2_2	TGTGCGAGAGACCTGcgGGCATATTGTAGTAGTACCAGCTGCTATGCC	CARDL?AYCSSTSCYA	85.40557200000001	D6_6	aGtACCAGCTGCTATGCCTac	?TSCYA?	40.811144	CTGCGGGCATATTGTAGTAGTACCAGCTGCTATGCCTACTACTACTACGGTATGGACGTCTGGGGCAAAGGGACCACGGTCACCGTCTCCTCA	LRAYCSSTSCYAYYYYGMDVWGKGTTVTVSS	CAGGTGCAGCTGGTGCAGTCTGGGGCTGAGGTGAAGAAGCCTGGGGCCTCAGTGAAGGTCTCCTGCAAGGCTTCTGGATACACCTTCACC------------GGCTACTATATGCACTGGGTGCGACAGGCCCCTGGACAAGGGCTTGAGTGGATGGGACGGATC------AACCCTAACAGTGGTGGCACAAACTATGCACAGAAGTTTCAGGGCAGGGTCACCAGTACCAGGGACACGTCCATCAGCACAGCCTACATGGAGCTGAGCAGGCTGAGATCTGACGACACGGTCGTGTATTACTGTGCGAGAGACCTGCGGGCATATTGTAGTAGTACCAGCTGCTATGCCTACTACTACTACGGTATGGACGTCTGGGGCAAAGGGACCACGGTCACC…
253	S253|IGHV2-5*02|IGHD2-21*01|IGHJ3*01	V2-5,J3 inter-subtype recombinant	J3,V2-5 recombinant	0.7831605931789505	1	0	0	297(296-298)	CAGATCACCTTGAAGGAGTCTGGTCCTACGCTGGTGAAACCCACACAGACCCTCACGCTGACCTGCACCTTCTCTGGGTTCTCACTCAGCACTAGTGGAGTGGGTGTGGGCTGGATCCGTCAGCCCCCAGGAAAGGCCCTGGAGTGGCTTGCACTCATTTATTGGGATGATGATAAGCGCTACAGCCCATCTCTGAAGAGCAGGCTCACCATCACCAAGGACACCTCCAAAAACCAGGTGGTCCTTACAATGACCAACATGGACCCTGTGGACACAGCCACATATTACTGTGCACACAGACCCATTATTGTGGTGCTTTTGATGTCTGGGGCCAAGGGACAATGGTCACCGTCTCTTCA	CAGATCACCTTGAAGGAGTCTGGTCCTACGCTGGTGAAACCCACACAGACCCTCACGCTGACCTGCACCTTC	QITLKESGPTLVKPTQTLTLTCTF	TCTGGGTTCTCACTCAGCACTAGTGGAGTGGGTGTGGGC	SGFSLSTSGVGVG	TGGATCCGTCAGCCCCCAGGAAAGGCCCTGGAGTGGCTTGCACTC	WIRQPPGKALEWLAL	ATTTATTGGGATGATGATAAG	IYWDDDK	CGCTACAGCCCATCTCTGAAGAGCAGGCTCACCATCACCAAGGACACCTCCAAAAACCAGGTGGTCCTTACAATGACCAACATGGACCCTGTGGACACAGCCACATATTACTGT	RYSPSLKSRLTITKDTSKNQVVLTMTNMDPVDTATYYC	GCACNACAG	A?Q	TGTGCACNACAGACCCATCAGTCAGCATATTGTGGTGCTTTTGATGTCTGG	CA?QTHQSAYCGAFDVW	D2_21	TGTGCACNACAGACCCATCAGtcAGCATATTGTGGTGCT	CA?QTHQ?AYCGA	44.405572	D3_9	CatCAGTCAGCATAT	?QSAY	33.405572	ACCCATCAGTCAGCATATTGTGGTGCTTTTGATGTCTGGGGCCAAGGGACAATGGTCACCGTCTCTTCA	THQSAYCGAFDVWGQGTMVTVSS	CAGATCACCTTGAAGGAGTCTGGTCCTACGCTGGTGAAACCCACACAGACCCTCACGCTGACCTGCACCTTCTCTGGGTTCTCACTCAGCACTAGTGGAGTGGGTGTGGGC------TGGATCCGTCAGCCCCCAGGAAAGGCCCTGGAGTGGCTTGCACTCATTTATTGG---------GATGATGATAAGCGCTACAGCCCATCTCTGAAGAGCAGGCTCACCATCACCAAGGACACCTCCAAAAACCAGGTGGTCCTTACAATGACCAACATGGACCCTGTGGACACAGCCACATATTACTGTGCACNACAGACCCATCAGTCAGCATATTGTGGTGCTTTTGATGTCTGGGGCCAAGGGACAATGGTCACCGTCTCTTCA
254	S254|IGHV3-15*02|IGHD5-12*01|IGHJ2*01	V3-15*02,J? inter-subtype recombinant	J?,V3-15*02 recombinant	0.8990406160429291	1	0	0	300(299-301)	GAGGTGCAGCTGGTGGAGTCTGGGGGAGCCTTGGTAAAGCCTGGGGGGTCCCTTAGACTCTCCTGTGCAGCCTCTGGATTCACTTTCAGTAACGCCTGGATGAGCTGGGTCCGCCAGGCTCCAGGGAAGGGGCTGGAGTGGGTTGGCCGTATTAAAAGCAAAACTGATGGTGGGACAACAGACTACGCTGCACCCGTGAAAGGCAGATTCACCATCTCAAGAGATGATTCAAAAAACACGCTGTATCTGCAAATGAACAGCCTGAAAACCGAGGACACAGCCGTGTATTACTGTACCAAGAGAGCCTACGATTACAGCGATCTCTGGGGCCGTGGCACCCTGGTCACTGTCTCCTCA	GAGGTGCAGCTGGTGGAGTCTGGGGGAGCCTTGGTAAAGCCTGGGGGGTCCCTTAGACTCTCCTGTGCAGCC	EVQLVESGGALVKPGGSLRLSCAA	TCTGGATTCACTTTCAGTAACGCCTGG	SGFTFSNAW	ATGAGCTGGGTCCGCCAGGCTCCAGGGAAGGGGCTGGAGTGGGTTGGCCGT	MSWVRQAPGKGLEWVGR	ATTAAAAGCAAAACTGATGGTGGGACAACA	IKSKTDGGTT	GACTACGCTGCACCCGTGAAAGGCAGATTCACCATCTCAAGAGATGATTCAAAAAACACGCTGTATCTGCAAATGAACAGCCTGAAAACCGAGGACACAGCCGTGTATTACTGT	DYAAPVKGRFTISRDDSKNTLYLQMNSLKTEDTAVYYC	ACCAAGAGA	TKR	TGTACCAAGAGAGCCTACGATTACAGCGATCTCTGG	CTKRAYDYSDLW	D5_12	agAGCCTACGATTAC	?AYDY	39.405572	D6_6	gAtTACAGc	?Y?	25.34262	GCCTACGATTACAGCGATCTCTGGGGCCGTGGCACCCTGGTCACTGTCTCCTCA	AYDYSDLWGRGTLVTVSS	GAGGTGCAGCTGGTGGAGTCTGGGGGAGCCTTGGTAAAGCCTGGGGGGTCCCTTAGACTCTCCTGTGCAGCCTCTGGATTCACTTTCAGTAAC------------GCCTGGATGAGCTGGGTCCGCCAGGCTCCAGGGAAGGGGCTGGAGTGGGTTGGCCGTATTAAAAGCAAAACTGATGGTGGGACAACAGACTACGCTGCACCCGTGAAAGGCAGATTCACCATCTCAAGAGATGATTCAAAAAACACGCTGTATCTGCAAATGAACAGCCTGAAAACCGAGGACACAGCCGTGTATTACTGTACCAAGAGAGCCTACGATTAC------AGCGATCTCTGGGGCCGTGGCACCCTGGTCACTGTCTCCTCA
255	S255|IGHV3-30*15|IGHD3-22*01|IGHJ4*03	V3-30*15,J? inter-subtype recombinant	J?,V3-30*15 recombinant	0.5130399354730415	1	0	0	297(293-301)	CAGGTGCAGCTGGTGGAGTCTGGGGGAGGCGTGGTCCAGCCTGGGAGGTCCCTGAGACTCTCCTGTGCAGCCTCTGGATTCACCTTCAGTAGCTATGCTATGCACTGGGTCCGCCAGGCTCCAGGCAAGGGGCTAGAGTGGGTGGCAGTTATATCATATGATGGAAGTAATAAATACTACGCAGACTCCGTGAAGGGCCGATTCACCATCTCCAGAGACAATTCCAAGAACACGCTGTATCTGCAAATGAGCAGCCTGAGAGCTGAGGACACGGCTGTGTATTACTGTGCGAGAGTGAGCTACGTTGTCCGTATTACTATGATATGGGGCCAAGGGACCCTGGTCACCGTCTCCTCA	CAGGTGCAGCTGGTGGAGTCTGGGGGAGGCGTGGTCCAGCCTGGGAGGTCCCTGAGACTCTCCTGTGCAGCC	QVQLVESGGGVVQPGRSLRLSCAA	TCTGGATTCACCTTCAGTAGCTATGCT	SGFTFSSYA	ATGCACTGGGTCCGCCAGGCTCCAGGCAAGGGGCTAGAGTGGGTGGCAGTT	MHWVRQAPGKGLEWVAV	ATATCATATGATGGAAGTAATAAA	ISYDGSNK	TACTACGCAGACTCCGTGAAGGGCCGATTCACCATCTCCAGAGACAATTCCAAGAACACGCTGTATCTGCAAATGAGCAGCCTGAGAGCTGAGGACACGGCTGTGTATTACTGT	YYADSVKGRFTISRDNSKNTLYLQMSSLRAEDTAVYYC	GCGAGAGTG	ARV	TGTGCGAGAGTGAGCTACGTTGTCCGTATTACTATGATAGTAGTGGTTATTACCGTGGACTGG	CARVSYVVRITMIVVVITVDW	D3_22	cgTATTACTATGATAGTAGTGGTTATTACC--	?ITMIVVVIT?	68.811144	D3_22	tAcGTTGTCCGTATTACTATGATAGTAGTGGtt	?VVRITMIVV?	34.811144	AGCTACGTTGTCCGTATTACTATGATAGTAGTGGTTATTACCGTGGACTGGGGCCAAGGGACCCTGGTCACCGTCTCCTCA	SYVVRITMIVVVITVDWGQGTLVTVSS	CAGGTGCAGCTGGTGGAGTCTGGGGGAGGCGTGGTCCAGCCTGGGAGGTCCCTGAGACTCTCCTGTGCAGCCTCTGGATTCACCTTCAGTAGC------------TATGCTATGCACTGGGTCCGCCAGGCTCCAGGCAAGGGGCTAGAGTGGGTGGCAGTTATATCATATGATGGAAGTAAT------AAATACTACGCAGACTCCGTGAAGGGCCGATTCACCATCTCCAGAGACAATTCCAAGAACACGCTGTATCTGCAAATGAGCAGCCTGAGAGCTGAGGACACGGCTGTGTATTACTGTGCGAGAGTGAGCTACGTTGTCCGTATTACTATGATAGTAGTGGTTATTACCGTGGACTGGGGCCAAGGGACCCTGGTCACCGTCTCCTCA
256	S256|IGHV4-61*07|IGHD5-18*01|IGHJ3*02	V4,J3*02 inter-subtype recombinant	J3*02,V4 recombinant	0.3063142949472628	1	0	0	245(242-248)	TCTGGTGGCTCCGTCAGCAGTGGTAGTTACTACTGGAGCTGGATCCGGCAGCCCCCAGGGAAGGGACTGGAGTGGATTGGGTATATCTATTACAGTGGGAGCACCAACTACAACCCCTCCCTCAAGAGTCGAGTCACCATATCAGTAGACACGTCCAAGAACCAGTTCTCCCTGAAGCTGAGCTCTGTGACCGCTGCGGACACGGCCGTGTATTACTGTGCGAGAATGTGGATACAGCTATGGCCTTTTGATATCTGGGGCCAAGGGACAATGGTCACCGTCTCTTCA			TCTGGTGGCTCCGTCAGCAGTGGTAGTTACTAC	SGGSVSSGSYY	TGGAGCTGGATCCGGCAGCCCCCAGGGAAGGGACTGGAGTGGATTGGGTAT	WSWIRQPPGKGLEWIGY	ATCTATTACAGTGGGAGCACC	IYYSGST	AACTACAACCCCTCCCTCAAGAGTCGAGTCACCATATCAGTAGACACGTCCAAGAACCAGTTCTCCCTGAAGCTGAGCTCTGTGACCGCTGCGGACACGGCCGTGTATTACTGT	NYNPSLKSRVTISVDTSKNQFSLKLSSVTAADTAVYYC	GCGAGAATG	ARM	TGTGCGAGAATGTGGATACAGCTATGGTTACCTTTTGATATCTGG	CARMWIQLWLPFDIW	D5_18	TGTGCGAGAatGTGGATACAGCTATGGTTACct	CAR?WIQLWL?	70.811144	D1_1	tGgATACAGCTATGGTta	?IQLW?	31.811144	TGGATACAGCTATGGTTACCTTTTGATATCTGGGGCCAAGGGACAATGGTCACCGTCTCTTCA	WIQLWLPFDIWGQGTMVTVSS	------------------------------------------------------------------------TCTGGTGGCTCCGTCAGCAGTGGT------AGTTACTACTGGAGCTGGATCCGGCAGCCCCCAGGGAAGGGACTGGAGTGGATTGGGTATATCTATTAC---------AGTGGGAGCACCAACTACAACCCCTCCCTCAAGAGTCGAGTCACCATATCAGTAGACACGTCCAAGAACCAGTTCTCCCTGAAGCTGAGCTCTGTGACCGCTGCGGACACGGCCGTGTATTACTGTGCGAGAATGTGGATACAGCTATGGTTACCTTTTGATATCTGGGGCCAAGGGACAATGGTCACCGTCTCTTCA
257	S257|IGHV3-74*02|IGHD2-8*02|IGHJ4*03	V3-74*02,J4*03 inter-subtype recombinant	J4*03,V3-74*02 recombinant	0.8878798747545957	1	0	0	313(310-316)	GAGGTGCAGCTGGTGGAGTCTGGGGGAGGCTTAGTTCAGCCTGGGGGGTCCCTGAGACTCTCCTGTGCAGCCTCTGGATTCACCTTCAGTAGCTACTGGATGCACTGGGTCCGCCAAGCTCCAGGGAAGGGGCTGGTGTGGGTCTCACGTATTAATAGTGATGGGAGTAGCACAAGCTACGCGGACTCCGTGAAGGGCCGATTCACCATCTCCAGAGACAACGCCAAGAACACGCTGTATCTGCAAATGAACAGTCTGAGAGCCGAGGACACGGCTGTGTATTACTGTGCAAGTGGTGGTGTAGCTACTTTGACTACTGGGGCCAAGGGACCCTGGTCACCGTCTCCTCA	GAGGTGCAGCTGGTGGAGTCTGGGGGAGGCTTAGTTCAGCCTGGGGGGTCCCTGAGACTCTCCTGTGCAGCC	EVQLVESGGGLVQPGGSLRLSCAA	TCTGGATTCACCTTCAGTAGCTACTGG	SGFTFSSYW	ATGCACTGGGTCCGCCAAGCTCCAGGGAAGGGGCTGGTGTGGGTCTCACGT	MHWVRQAPGKGLVWVSR	ATTAATAGTGATGGGAGTAGCACA	INSDGSST	AGCTACGCGGACTCCGTGAAGGGCCGATTCACCATCTCCAGAGACAACGCCAAGAACACGCTGTATCTGCAAATGAACAGTCTGAGAGCCGAGGACACGGCTGTGTATTACTGT	SYADSVKGRFTISRDNAKNTLYLQMNSLRAEDTAVYYC	GCAAGN	A?	TGTGCAAGNTGGTGGTGTAGCTACTTTGACTACTGG	CA?WWCSYFDYW	D3_16	TggTGGTGTAGCTAC	?WCSY	37.405572	D2_15	TggTGTAGCTACTTTGACTAC	?CSYFDY	30.405572	TGGTGGTGTAGCTACTTTGACTACTGGGGCCAAGGGACCCTGGTCACCGTCTCCTCA	WWCSYFDYWGQGTLVTVSS	GAGGTGCAGCTGGTGGAGTCTGGGGGAGGCTTAGTTCAGCCTGGGGGGTCCCTGAGACTCTCCTGTGCAGCCTCTGGATTCACCTTCAGTAGC------------TACTGGATGCACTGGGTCCGCCAAGCTCCAGGGAAGGGGCTGGTGTGGGTCTCACGTATT------AATAGTGATGGGAGTAGCACAAGCTACGCGGACTCCGTGAAGGGCCGATTCACCATCTCCAGAGACAACGCCAAGAACACGCTGTATCTGCAAATGAACAGTCTGAGAGCCGAGGACACGGCTGTGTATTACTGTGCAAGN------TGGTGGTGTAGCTACTTTGACTACTGGGGCCAAGGGACCCTGGTCACCGTCTCCTCA
[truncated: 743 more rows]
