# Supplementary material for: Assigning and visualizing germline genes in antibody repertoires
Source: Philos Trans R Soc Lond B Biol Sci. 2015 Sep 5;370(1676):20140240. doi: 10.1098/rstb.2014.0240 (PMC4528417; doi:10.1098/rstb.2014.0240)
Supplement: IgSCUEAL [file rstb20140240supp1.zip › IgSCUEAL-master/Simon/sim1-test.json.lf]

#NEXUS

BEGIN TAXA;
	DIMENSIONS NTAX = 202;
	TAXLABELS
		'IGHV1_38_4_01_CRF_1' 'IGHV5_10_1_01_CRF_1' 'IGHV5_51_01_CRF_1' 'IGHV1_69_2_01_CRF_1' 'IGHV1_58_01_CRF_1' 'IGHV7_4_1_01_CRF_1' 'IGHV1_45_01_CRF_1' 'IGHV7_81_01_CRF_1' 'IGHV1_24_01_CRF_1' 'IGHV1_18_01_CRF_1' 'IGHV1_2_01_CRF_1' 'IGHV1_3_01_CRF_1' 'IGHV1_46_01_CRF_1' 'IGHV1_8_01_CRF_1' 'IGHV1_69_01_CRF_1' 'IGHV3_20_01_CRF_1' 'IGHV3_43_01_CRF_1' 'IGHV3_43D_01_CRF_1' 'IGHV3_38_3_01_CRF_1' 'IGHV3_30_01_CRF_1' 'IGHV3_30_3_01_CRF_1' 'IGHV3_33_01_CRF_1' 'IGHV3_NL1_01_CRF_1' 'IGHV3_11_01_CRF_1' 'IGHV3_15_01_CRF_1' 'IGHV3_21_01_CRF_1' 'IGHV3_49_01_CRF_1' 'IGHV3_9_01_CRF_1' 'IGHV3_73_01_CRF_1' 'IGHV3_53_01_CRF_1' 'IGHV3_23_01_CRF_1' 'IGHV3_38_01_CRF_1' 'IGHV3_13_01_CRF_1' 'IGHV3_16_01_CRF_1' 'IGHV3_35_01_CRF_1' 'IGHV3_48_01_CRF_1' 'IGHV3_64_01_CRF_1' 'IGHV3_66_01_CRF_1' 'IGHV3_7_01_CRF_1' 'IGHV3_72_01_CRF_1' 'IGHV3_74_01_CRF_1' 'IGHV2_26_01_CRF_1' 'IGHV2_5_01_CRF_1' 'IGHV2_70_01_CRF_1' 'IGHV4_34_01_CRF_1' 'IGHV6_1_01_CRF_1' 'IGHV4_30_2_01_CRF_1' 'IGHV4_4_01_CRF_1' 'IGHV4_28_01_CRF_1' 'IGHV4_38_2_01_CRF_1' 'IGHV4_39_01_CRF_1' 'IGHV4_30_4_01_CRF_1' 'IGHV4_31_01_CRF_1' 'IGHV4_59_01_CRF_1' 'IGHV4_61_01_CRF_1' 'IGHV1_18_02_CRF_1' 'IGHV1_18_03_CRF_1' 'IGHV1_18_04_CRF_1' 'IGHV1_2_05_CRF_1' 'IGHV1_45_02_CRF_1' 'IGHV1_46_02_CRF_1' 'IGHV1_46_03_CRF_1' 'IGHV1_58_02_CRF_1' 'IGHV1_69_03_CRF_1' 'IGHV1_69_05_CRF_1' 'IGHV1_69_06_CRF_1' 'IGHV1_69_11_CRF_1' 'IGHV1_69_12_CRF_1' 'IGHV1_69_13_CRF_1' 'IGHV1_69_14_CRF_1' 'IGHV1_8_02_CRF_1' 'IGHV2_5_02_CRF_1' 'IGHV2_5_04_CRF_1' 'IGHV2_5_05_CRF_1' 'IGHV2_5_06_CRF_1' 'IGHV2_70_02_CRF_1' 'IGHV2_70_07_CRF_1' 'IGHV2_70_11_CRF_1' 'IGHV2_70_13_CRF_1' 'IGHV3_11_04_CRF_1' 'IGHV3_13_03_CRF_1' 'IGHV3_13_04_CRF_1' 'IGHV3_13_05_CRF_1' 'IGHV3_15_02_CRF_1' 'IGHV3_15_04_CRF_1' 'IGHV3_15_05_CRF_1' 'IGHV3_15_06_CRF_1' 'IGHV3_15_07_CRF_1' 'IGHV3_16_02_CRF_1' 'IGHV3_20_02_CRF_1' 'IGHV3_21_02_CRF_1' 'IGHV3_21_03_CRF_1' 'IGHV3_21_04_CRF_1' 'IGHV3_23_02_CRF_1' 'IGHV3_23_04_CRF_1' 'IGHV3_30_03_CRF_1' 'IGHV3_30_04_CRF_1' 'IGHV3_30_05_CRF_1' 'IGHV3_30_06_CRF_1' 'IGHV3_30_07_CRF_1' 'IGHV3_30_08_CRF_1' 'IGHV3_30_09_CRF_1' 'IGHV3_30_10_CRF_1' 'IGHV3_30_11_CRF_1' 'IGHV3_30_12_CRF_1' 'IGHV3_30_13_CRF_1' 'IGHV3_30_14_CRF_1' 'IGHV3_30_15_CRF_1' 'IGHV3_30_16_CRF_1' 'IGHV3_30_17_CRF_1' 'IGHV3_30_18_CRF_1' 'IGHV3_30_19_CRF_1' 'IGHV3_30_3_02_CRF_1' 'IGHV3_33_03_CRF_1' 'IGHV3_33_04_CRF_1' 'IGHV3_33_05_CRF_1' 'IGHV3_33_06_CRF_1' 'IGHV3_38_02_CRF_1' 'IGHV3_38_03_CRF_1' 'IGHV3_48_02_CRF_1' 'IGHV3_48_03_CRF_1' 'IGHV3_48_04_CRF_1' 'IGHV3_49_03_CRF_1' 'IGHV3_53_02_CRF_1' 'IGHV3_53_03_CRF_1' 'IGHV3_53_04_CRF_1' 'IGHV3_64_02_CRF_1' 'IGHV3_66_02_CRF_1' 'IGHV3_66_03_CRF_1' 'IGHV3_7_02_CRF_1' 'IGHV3_7_03_CRF_1' 'IGHV3_73_02_CRF_1' 'IGHV3_74_02_CRF_1' 'IGHV3_74_03_CRF_1' 'IGHV3_9_02_CRF_1' 'IGHV3_9_03_CRF_1' 'IGHV4_28_02_CRF_1' 'IGHV4_28_04_CRF_1' 'IGHV4_28_05_CRF_1' 'IGHV4_28_06_CRF_1' 'IGHV4_28_07_CRF_1' 'IGHV4_30_2_02_CRF_1' 'IGHV4_30_2_05_CRF_1' 'IGHV4_30_2_06_CRF_1' 'IGHV4_30_4_02_CRF_1' 'IGHV4_30_4_03_CRF_1' 'IGHV4_30_4_04_CRF_1' 'IGHV4_31_02_CRF_1' 'IGHV4_31_03_CRF_1' 'IGHV4_31_04_CRF_1' 'IGHV4_31_06_CRF_1' 'IGHV4_31_07_CRF_1' 'IGHV4_31_08_CRF_1' 'IGHV4_31_09_CRF_1' 'IGHV4_34_02_CRF_1' 'IGHV4_34_03_CRF_1' 'IGHV4_34_04_CRF_1' 'IGHV4_34_06_CRF_1' 'IGHV4_34_07_CRF_1' 'IGHV4_34_08_CRF_1' 'IGHV4_34_12_CRF_1' 'IGHV4_38_2_02_CRF_1' 'IGHV4_39_02_CRF_1' 'IGHV4_39_03_CRF_1' 'IGHV4_39_05_CRF_1' 'IGHV4_39_06_CRF_1' 'IGHV4_39_07_CRF_1' 'IGHV4_4_02_CRF_1' 'IGHV4_4_03_CRF_1' 'IGHV4_4_04_CRF_1' 'IGHV4_4_05_CRF_1' 'IGHV4_59_02_CRF_1' 'IGHV4_59_03_CRF_1' 'IGHV4_59_04_CRF_1' 'IGHV4_59_05_CRF_1' 'IGHV4_59_07_CRF_1' 'IGHV4_59_08_CRF_1' 'IGHV4_61_03_CRF_1' 'IGHV4_61_08_CRF_1' 'IGHV5_10_1_03_CRF_1' 'IGHV5_10_1_04_CRF_1' 'IGHV5_51_02_CRF_1' 'IGHV5_51_03_CRF_1' 'IGHV5_51_04_CRF_1' 'IGHV6_1_02_CRF_1' 'IGHV7_4_1_02_CRF_1' 'IGHV7_4_1_03_CRF_1' 'IGHV7_4_1_04_CRF_1' 'IGHJ6_01_CRF_1' 'IGHJ6_02_CRF_1' 'IGHJ6_03_CRF_1' 'IGHJ6_04_CRF_1' 'IGHJ3_01_CRF_1' 'IGHJ3_02_CRF_1' 'IGHJ1_01_CRF_1' 'IGHJ5_01_CRF_1' 'IGHJ5_02_CRF_1' 'IGHJ2_01_CRF_1' 'IGHJ4_01_CRF_1' 'IGHJ4_03_CRF_1' 'IGHJ4_02_CRF_1' 'QUERY' ;
END;

BEGIN CHARACTERS;
	DIMENSIONS NCHAR = 356;
	FORMAT
		DATATYPE = DNA
		GAP=-
		MISSING=?
	;

MATRIX
	'IGHV1_38_4_01_CRF_1'  CAGGTCCAGCTGGTGCAGTCTTGGGCTGAGGTGAGGAAGTCTGGGGCCTCAGTGAAAGTCTCCTGTAGTTTTTCTGGGTTTACCATCACCAGC------ATACATTGGGTGCAACAGTCCCCTGGACAAGGGCTTGAGTGGATGGGATGGATCAACCCT------GGCAATCCAAGCTATGCCAAGAAGTTTCAGGGCAGATTCACCATGACCAGGGACATGTCCACAACCACAGCCTACACAGACCTGAGCAGCCTGACATCTGAGGACATGGCTGTGTATTACTATGCAAGA--------------------------------------------------------------
	'IGHV5_10_1_01_CRF_1'  GAAGTGCAGCTGGTGCAGTCTGGAGCAGAGGTGAAAAAGCCCGGGGAGTCTCTGAGGATCTCCTGTAAGGGTTCTGGATACAGCTTTACCAGC------ATCAGCTGGGTGCGCCAGATGCCCGGGAAAGGCCTGGAGTGGATGGGGAGGATTGATCCT------AGTGACACCAACTACAGCCCGTCCTTCCAAGGCCACGTCACCATCTCAGCTGACAAGTCCATCAGCACTGCCTACCTGCAGTGGAGCAGCCTGAAGGCCTCGGACACCGCCATGTATTACTGTGCGAGA--------------------------------------------------------------
	'IGHV5_51_01_CRF_1'    GAGGTGCAGCTGGTGCAGTCTGGAGCAGAGGTGAAAAAGCCCGGGGAGTCTCTGAAGATCTCCTGTAAGGGTTCTGGATACAGCTTTACCAGC------ATCGGCTGGGTGCGCCAGATGCCCGGGAAAGGCCTGGAGTGGATGGGGATCATCTATCCT------GGTGACACCAGATACAGCCCGTCCTTCCAAGGCCAGGTCACCATCTCAGCCGACAAGTCCATCAGCACCGCCTACCTGCAGTGGAGCAGCCTGAAGGCCTCGGACACCGCCATGTATTACTGTGCGAGA--------------------------------------------------------------
	'IGHV1_69_2_01_CRF_1'  GAGGTCCAGCTGGTACAGTCTGGGGCTGAGGTGAAGAAGCCTGGGGCTACAGTGAAAATCTCCTGCAAGGTTTCTGGATACACCTTCACCGAC------ATGCACTGGGTGCAACAGGCCCCTGGAAAAGGGCTTGAGTGGATGGGACTTGTTGATCCT------GAAGATACAATATACGCAGAGAAGTTCCAGGGCAGAGTCACCATAACCGCGGACACGTCTACAGACACAGCCTACATGGAGCTGAGCAGCCTGAGATCTGAGGACACGGCCGTGTATTACTGTGCAACA--------------------------------------------------------------
	'IGHV1_58_01_CRF_1'    CAAATGCAGCTGGTGCAGTCTGGGCCTGAGGTGAAGAAGCCTGGGACCTCAGTGAAGGTCTCCTGCAAGGCTTCTGGATTCACCTTTACTAGC------GTGCAGTGGGTGCGACAGGCTCGTGGACAACGCCTTGAGTGGATAGGATGGATCGTCGTT------GGCAGTACAAACTACGCACAGAAGTTCCAGGAAAGAGTCACCATTACCAGGGACATGTCCACAAGCACAGCCTACATGGAGCTGAGCAGCCTGAGATCCGAGGACACGGCCGTGTATTACTGTGCGGCA--------------------------------------------------------------
	'IGHV7_4_1_01_CRF_1'   CAGGTGCAGCTGGTGCAATCTGGGTCTGAGTTGAAGAAGCCTGGGGCCTCAGTGAAGGTTTCCTGCAAGGCTTCTGGATACACCTTCACTAGC------ATGAATTGGGTGCGACAGGCCCCTGGACAAGGGCTTGAGTGGATGGGATGGATCAACACC------AACACTCCAACGTATGCCCAGGGCTTCACAGGACGGTTTGTCTTCTCCTTGGACACCTCTGTCAGCACGGCATATCTGCAGATCTGCAGCCTAAAGGCTGAGGACACTGCCGTGTATTACTGTGCGAGA--------------------------------------------------------------
	'IGHV1_45_01_CRF_1'    CAGATGCAGCTGGTGCAGTCTGGGGCTGAGGTGAAGAAGACTGGGTCCTCAGTGAAGGTTTCCTGCAAGGCTTCCGGATACACCTTCACCTAC------CTGCACTGGGTGCGACAGGCCCCCGGACAAGCGCTTGAGTGGATGGGATGGATCACACCT------TTCAATACCAACTACGCACAGAAATTCCAGGACAGAGTCACCATTACTAGGGACAGGTCTATGAGCACAGCCTACATGGAGCTGAGCAGCCTGAGATCTGAGGACACAGCCATGTATTACTGTGCAAGA--------------------------------------------------------------
	'IGHV7_81_01_CRF_1'    CAGGTGCAGCTGGTGCAGTCTGGCCATGAGGTGAAGCAGCCTGGGGCCTCAGTGAAGGTCTCCTGCAAGGCTTCTGGTTACAGTTTCACCACC------ATGAATTGGGTGCCACAGGCCCCTGGACAAGGGCTTGAGTGGATGGGATGGTTCAACACC------TACACTCCAACATATGCCCAGGGCTTCACAGGACGGTTTGTCTTCTCCATGGACACCTCTGCCAGCACAGCATACCTGCAGATCAGCAGCCTAAAGGCTGAGGACATGGCCATGTATTACTGTGCGAGA--------------------------------------------------------------
	'IGHV1_24_01_CRF_1'    CAGGTCCAGCTGGTACAGTCTGGGGCTGAGGTGAAGAAGCCTGGGGCCTCAGTGAAGGTCTCCTGCAAGGTTTCCGGATACACCCTCACTGAA------ATGCACTGGGTGCGACAGGCTCCTGGAAAAGGGCTTGAGTGGATGGGAGGTTTTGATCCT------GAAGATACAATCTACGCACAGAAGTTCCAGGGCAGAGTCACCATGACCGAGGACACATCTACAGACACAGCCTACATGGAGCTGAGCAGCCTGAGATCTGAGGACACGGCCGTGTATTACTGTGCAACA--------------------------------------------------------------
	'IGHV1_18_01_CRF_1'    CAGGTTCAGCTGGTGCAGTCTGGAGCTGAGGTGAAGAAGCCTGGGGCCTCAGTGAAGGTCTCCTGCAAGGCTTCTGGTTACACCTTTACCAGC------ATCAGCTGGGTGCGACAGGCCCCTGGACAAGGGCTTGAGTGGATGGGATGGATCAGCGCT------TACAATACAAACTATGCACAGAAGCTCCAGGGCAGAGTCACCATGACCACAGACACATCCACGAGCACAGCCTACATGGAGCTGAGGAGCCTGAGATCTGACGACACGGCCGTGTATTACTGTGCGAGA--------------------------------------------------------------
	'IGHV1_2_01_CRF_1'     CAGGTGCAGCTGGTGCAGTCTGGGGCTGAGGTGAAGAAGCCTGGGGCCTCAGTGAAGGTCTCCTGCAAGGCTTCTGGATACACCTTCACCGGC------ATGCACTGGGTGCGACAGGCCCCTGGACAAGGGCTTGAGTGGATGGGACGGATCAACCCT------AACAGTACAAACTATGCACAGAAGTTTCAGGGCAGGGTCACCAGTACCAGGGACACGTCCATCAGCACAGCCTACATGGAGCTGAGCAGGCTGAGATCTGACGACACGGTCGTGTATTACTGTGCGAGA--------------------------------------------------------------
	'IGHV1_3_01_CRF_1'     CAGGTCCAGCTTGTGCAGTCTGGGGCTGAGGTGAAGAAGCCTGGGGCCTCAGTGAAGGTTTCCTGCAAGGCTTCTGGATACACCTTCACTAGC------ATGCATTGGGTGCGCCAGGCCCCCGGACAAAGGCTTGAGTGGATGGGATGGATCAACGCT------GGCAATACAAAATATTCACAGAAGTTCCAGGGCAGAGTCACCATTACCAGGGACACATCCGCGAGCACAGCCTACATGGAGCTGAGCAGCCTGAGATCTGAAGACACGGCTGTGTATTACTGTGCGAGA--------------------------------------------------------------
	'IGHV1_46_01_CRF_1'    CAGGTGCAGCTGGTGCAGTCTGGGGCTGAGGTGAAGAAGCCTGGGGCCTCAGTGAAGGTTTCCTGCAAGGCATCTGGATACACCTTCACCAGC------ATGCACTGGGTGCGACAGGCCCCTGGACAAGGGCTTGAGTGGATGGGAATAATCAACCCT------AGTGGTACAAGCTACGCACAGAAGTTCCAGGGCAGAGTCACCATGACCAGGGACACGTCCACGAGCACAGTCTACATGGAGCTGAGCAGCCTGAGATCTGAGGACACGGCCGTGTATTACTGTGCGAGA--------------------------------------------------------------
	'IGHV1_8_01_CRF_1'     CAGGTGCAGCTGGTGCAGTCTGGGGCTGAGGTGAAGAAGCCTGGGGCCTCAGTGAAGGTCTCCTGCAAGGCTTCTGGATACACCTTCACCAGT------ATCAACTGGGTGCGACAGGCCACTGGACAAGGGCTTGAGTGGATGGGATGGATGAACCCT------AACAGTACAGGCTATGCACAGAAGTTCCAGGGCAGAGTCACCATGACCAGGAACACCTCCATAAGCACAGCCTACATGGAGCTGAGCAGCCTGAGATCTGAGGACACGGCCGTGTATTACTGTGCGAGA--------------------------------------------------------------
	'IGHV1_69_01_CRF_1'    CAGGTGCAGCTGGTGCAGTCTGGGGCTGAGGTGAAGAAGCCTGGGTCCTCGGTGAAGGTCTCCTGCAAGGCTTCTGGAGGCACCTTCAGCAGC------ATCAGCTGGGTGCGACAGGCCCCTGGACAAGGGCTTGAGTGGATGGGAGGGATCATCCCT------ATCTTTGCAAACTACGCACAGAAGTTCCAGGGCAGAGTCACGATTACCGCGGACGAATCCACGAGCACAGCCTACATGGAGCTGAGCAGCCTGAGATCTGAGGACACGGCCGTGTATTACTGTGCGAGA--------------------------------------------------------------
	'IGHV3_20_01_CRF_1'    GAGGTGCAGCTGGTGGAGTCTGGGGGAGGTGTGGTACGGCCTGGGGGGTCCCTGAGACTCTCCTGTGCAGCCTCTGGATTCACCTTTGATGAT------ATGAGCTGGGTCCGCCAAGCTCCAGGGAAGGGGCTGGAGTGGGTCTCTGGTATTAATTGG------AATGGTACAGGTTATGCAGACTCTGTGAAGGGCCGATTCACCATCTCCAGAGACAACGCCAAGAACTCCCTGTATCTGCAAATGAACAGTCTGAGAGCCGAGGACACGGCCTTGTATCACTGTGCGAGA--------------------------------------------------------------
	'IGHV3_43_01_CRF_1'    GAAGTGCAGCTGGTGGAGTCTGGGGGAGTCGTGGTACAGCCTGGGGGGTCCCTGAGACTCTCCTGTGCAGCCTCTGGATTCACCTTTGATGAT------ATGCACTGGGTCCGTCAAGCTCCGGGGAAGGGTCTGGAGTGGGTCTCTCTTATTAGTTGG------GATGGTACATACTATGCAGACTCTGTGAAGGGCCGATTCACCATCTCCAGAGACAACAGCAAAAACTCCCTGTATCTGCAAATGAACAGTCTGAGAACTGAGGACACCGCCTTGTATTACTGTGCAAAAGAT-----------------------------------------------------------
	'IGHV3_43D_01_CRF_1'   GAAGTGCAGCTGGTGGAGTCTGGGGGAGTCGTGGTACAGCCTGGGGGGTCCCTGAGACTCTCCTGTGCAGCCTCTGGATTCACCTTTGATGAT------ATGCACTGGGTCCGTCAAGCTCCGGGGAAGGGTCTGGAGTGGGTCTCTCTTATTAGTTGG------GATGGTACCTACTATGCAGACTCTGTGAAGGGTCGATTCACCATCTCCAGAGACAACAGCAAAAACTCCCTGTATCTGCAAATGAACAGTCTGAGAGCTGAGGACACCGCCTTGTATTACTGTGCAAAAGAT-----------------------------------------------------------
	'IGHV3_38_3_01_CRF_1'  GAGGTGCAGCTGGTGGAGTCTCGGGGAGTCTTGGTACAGCCTGGGGGGTCCCTGAGACTCTCCTGTGCAGCCTCTGGATTCACCGTCAGTAGC------ATGAGCTGGGTCCGCCAGGCTCCAGGGAAGGGTCTGGAGTGGGTCTCATCCATTAGT------------GGTACATACTACGCAGACTCCAGGAAGGGCAGATTCACCATCTCCAGAGACAATTCCAAGAACACGCTGCATCTTCAAATGAACAGCCTGAGAGCTGAGGACACGGCTGTGTATTACTGTAAGAAA--------------------------------------------------------------
	'IGHV3_30_01_CRF_1'    CAGGTGCAGCTGGTGGAGTCTGGGGGAGGCGTGGTCCAGCCTGGGAGGTCCCTGAGACTCTCCTGTGCAGCCTCTGGATTCACCTTCAGTAGC------ATGCACTGGGTCCGCCAGGCTCCAGGCAAGGGGCTAGAGTGGGTGGCAGTTATATCATAT------GATGGAAAATACTACGCAGACTCCGTGAAGGGCCGATTCACCATCTCCAGAGACAATTCCAAGAACACGCTGTATCTGCAAATGAACAGCCTGAGAGCTGAGGACACGGCTGTGTATTACTGTGCGAGA--------------------------------------------------------------
	'IGHV3_30_3_01_CRF_1'  CAGGTGCAGCTGGTGGAGTCTGGGGGAGGCGTGGTCCAGCCTGGGAGGTCCCTGAGACTCTCCTGTGCAGCCTCTGGATTCACCTTCAGTAGC------ATGCACTGGGTCCGCCAGGCTCCAGGCAAGGGGCTGGAGTGGGTGGCAGTTATATCATAT------GATGGAAAATACTACGCAGACTCCGTGAAGGGCCGATTCACCATCTCCAGAGACAATTCCAAGAACACGCTGTATCTGCAAATGAACAGCCTGAGAGCTGAGGACACGGCTGTGTATTACTGTGCGAGA--------------------------------------------------------------
	'IGHV3_33_01_CRF_1'    CAGGTGCAGCTGGTGGAGTCTGGGGGAGGCGTGGTCCAGCCTGGGAGGTCCCTGAGACTCTCCTGTGCAGCGTCTGGATTCACCTTCAGTAGC------ATGCACTGGGTCCGCCAGGCTCCAGGCAAGGGGCTGGAGTGGGTGGCAGTTATATGGTAT------GATGGAAAATACTATGCAGACTCCGTGAAGGGCCGATTCACCATCTCCAGAGACAATTCCAAGAACACGCTGTATCTGCAAATGAACAGCCTGAGAGCCGAGGACACGGCTGTGTATTACTGTGCGAGA--------------------------------------------------------------
	'IGHV3_NL1_01_CRF_1'   CAGGTGCAGCTGGTGGAGTCTGGGGGAGGCGTGGTCCAGCCTGGGGGGTCCCTGAGACTCTCCTGTGCAGCGTCTGGATTCACCTTCAGTAGC------ATGCACTGGGTCCGCCAGGCTCCAGGCAAGGGGCTGGAGTGGGTCTCAGTTATTTATAGC------GGTGGTACATACTATGCAGACTCCGTGAAGGGCCGATTCACCATCTCCAGAGACAATTCCAAGAACACGCTGTATCTGCAAATGAACAGCCTGAGAGCTGAGGACACGGCTGTGTATTACTGTGCGAAA--------------------------------------------------------------
	'IGHV3_11_01_CRF_1'    CAGGTGCAGCTGGTGGAGTCTGGGGGAGGCTTGGTCAAGCCTGGAGGGTCCCTGAGACTCTCCTGTGCAGCCTCTGGATTCACCTTCAGTGAC------ATGAGCTGGATCCGCCAGGCTCCAGGGAAGGGGCTGGAGTGGGTTTCATACATTAGTAGT------AGTGGTATATACTACGCAGACTCTGTGAAGGGCCGATTCACCATCTCCAGGGACAACGCCAAGAACTCACTGTATCTGCAAATGAACAGCCTGAGAGCCGAGGACACGGCCGTGTATTACTGTGCGAGA--------------------------------------------------------------
	'IGHV3_15_01_CRF_1'    GAGGTGCAGCTGGTGGAGTCTGGGGGAGGCTTGGTAAAGCCTGGGGGGTCCCTTAGACTCTCCTGTGCAGCCTCTGGATTCACTTTCAGTAAC------ATGAGCTGGGTCCGCCAGGCTCCAGGGAAGGGGCTGGAGTGGGTTGGCCGTATTAAAAGCAAAACTGATGGTACAGACTACGCTGCACCCGTGAAAGGCAGATTCACCATCTCAAGAGATGATTCAAAAAACACGCTGTATCTGCAAATGAACAGCCTGAAAACCGAGGACACAGCCGTGTATTACTGTACCACA--------------------------------------------------------------
	'IGHV3_21_01_CRF_1'    GAGGTGCAGCTGGTGGAGTCTGGGGGAGGCCTGGTCAAGCCTGGGGGGTCCCTGAGACTCTCCTGTGCAGCCTCTGGATTCACCTTCAGTAGC------ATGAACTGGGTCCGCCAGGCTCCAGGGAAGGGGCTGGAGTGGGTCTCATCCATTAGTAGT------AGTAGTATATACTACGCAGACTCAGTGAAGGGCCGATTCACCATCTCCAGAGACAACGCCAAGAACTCACTGTATCTGCAAATGAACAGCCTGAGAGCCGAGGACACGGCTGTGTATTACTGTGCGAGA--------------------------------------------------------------
	'IGHV3_49_01_CRF_1'    GAGGTGCAGCTGGTGGAGTCTGGGGGAGGCTTGGTACAGCCAGGGCGGTCCCTGAGACTCTCCTGTACAGCTTCTGGATTCACCTTTGGTGAT------ATGAGCTGGTTCCGCCAGGCTCCAGGGAAGGGGCTGGAGTGGGTAGGTTTCATTAGAAGCAAAGCTTATGGTACAGAATACACCGCGTCTGTGAAAGGCAGATTCACCATCTCAAGAGATGGTTCCAAAAGCATCGCCTATCTGCAAATGAACAGCCTGAAAACCGAGGACACAGCCGTGTATTACTGTACTAGA--------------------------------------------------------------
	'IGHV3_9_01_CRF_1'     GAAGTGCAGCTGGTGGAGTCTGGGGGAGGCTTGGTACAGCCTGGCAGGTCCCTGAGACTCTCCTGTGCAGCCTCTGGATTCACCTTTGATGAT------ATGCACTGGGTCCGGCAAGCTCCAGGGAAGGGCCTGGAGTGGGTCTCAGGTATTAGTTGG------AATAGTATAGGCTATGCGGACTCTGTGAAGGGCCGATTCACCATCTCCAGAGACAACGCCAAGAACTCCCTGTATCTGCAAATGAACAGTCTGAGAGCTGAGGACACGGCCTTGTATTACTGTGCAAAAGAT-----------------------------------------------------------
	'IGHV3_73_01_CRF_1'    GAGGTGCAGCTGGTGGAGTCTGGGGGAGGCTTGGTCCAGCCTGGGGGGTCCCTGAAACTCTCCTGTGCAGCCTCTGGGTTCACCTTCAGTGGC------ATGCACTGGGTCCGCCAGGCTTCCGGGAAAGGGCTGGAGTGGGTTGGCCGTATTAGAAGCAAAGCTAACAGTACAGCATATGCTGCGTCGGTGAAAGGCAGGTTCACCATCTCCAGAGATGATTCAAAGAACACGGCGTATCTGCAAATGAACAGCCTGAAAACCGAGGACACGGCCGTGTATTACTGTACTAGA--------------------------------------------------------------
	'IGHV3_53_01_CRF_1'    GAGGTGCAGCTGGTGGAGTCTGGAGGAGGCTTGATCCAGCCTGGGGGGTCCCTGAGACTCTCCTGTGCAGCCTCTGGGTTCACCGTCAGTAGC------ATGAGCTGGGTCCGCCAGGCTCCAGGGAAGGGGCTGGAGTGGGTCTCAGTTATTTATAGC---------GGTACATACTACGCAGACTCCGTGAAGGGCCGATTCACCATCTCCAGAGACAATTCCAAGAACACGCTGTATCTTCAAATGAACAGCCTGAGAGCCGAGGACACGGCCGTGTATTACTGTGCGAGA--------------------------------------------------------------
	'IGHV3_23_01_CRF_1'    GAGGTGCAGCTGTTGGAGTCTGGGGGAGGCTTGGTACAGCCTGGGGGGTCCCTGAGACTCTCCTGTGCAGCCTCTGGATTCACCTTTAGCAGC------ATGAGCTGGGTCCGCCAGGCTCCAGGGAAGGGGCTGGAGTGGGTCTCAGCTATTAGTGGT------AGTGGTACATACTACGCAGACTCCGTGAAGGGCCGGTTCACCATCTCCAGAGACAATTCCAAGAACACGCTGTATCTGCAAATGAACAGCCTGAGAGCCGAGGACACGGCCGTATATTACTGTGCGAAA--------------------------------------------------------------
	'IGHV3_38_01_CRF_1'    GAGGTGCAGCTGGTGGAGTCTGGGGGAGGCTTGGTACAGCCTAGGGGGTCCCTGAGACTCTCCTGTGCAGCCTCTGGATTCACCGTCAGTAGC------ATGAGCTGGATCCGCCAGGCTCCAGGGAAGGGGCTGGAGTGGGTCTCATCCATTAGT------------GGTACATACTACGCAGACTCCAGGAAGGGCAGATTCACCATCTCCAGAGACAATTCCAAGAACACGCTGTATCTTCAAATGAACAACCTGAGAGCTGAGGGCACGGCCGCGTATTACTGTGCCAGATAT-----------------------------------------------------------
	'IGHV3_13_01_CRF_1'    GAGGTGCAGCTGGTGGAGTCTGGGGGAGGCTTGGTACAGCCTGGGGGGTCCCTGAGACTCTCCTGTGCAGCCTCTGGATTCACCTTCAGTAGC------ATGCACTGGGTCCGCCAAGCTACAGGAAAAGGTCTGGAGTGGGTCTCAGCTATTGGTACT---------GCTACATACTATCCAGGCTCCGTGAAGGGCCGATTCACCATCTCCAGAGAAAATGCCAAGAACTCCTTGTATCTTCAAATGAACAGCCTGAGAGCCGGGGACACGGCTGTGTATTACTGTGCAAGA--------------------------------------------------------------
	'IGHV3_16_01_CRF_1'    GAGGTACAACTGGTGGAGTCTGGGGGAGGCTTGGTACAGCCTGGGGGGTCCCTGAGACTCTCCTGTGCAGCCTCTGGATTCACCTTCAGTAAC------ATGAACTGGGCCCGCAAGGCTCCAGGAAAGGGGCTGGAGTGGGTATCGGGTGTTAGTTGG------AATGGCACGCACTATGTGGACTCCGTGAAGCGCCGATTCATCATCTCCAGAGACAATTCCAGGAACTCCCTGTATCTGCAAAAGAACAGACGGAGAGCCGAGGACATGGCTGTGTATTACTGTGTGAGA--------------------------------------------------------------
	'IGHV3_35_01_CRF_1'    GAGGTGCAGCTGGTGGAGTCTGGGGGAGGCTTGGTACAGCCTGGGGGATCCCTGAGACTCTCCTGTGCAGCCTCTGGATTCACCTTCAGTAAC------ATGAACTGGGTCCATCAGGCTCCAGGAAAGGGGCTGGAGTGGGTATCGGGTGTTAGTTGG------AATGGCACGCACTATGCAGACTCTGTGAAGGGCCGATTCATCATCTCCAGAGACAATTCCAGGAACACCCTGTATCTGCAAACGAATAGCCTGAGGGCCGAGGACACGGCTGTGTATTACTGTGTGAGA--------------------------------------------------------------
	'IGHV3_48_01_CRF_1'    GAGGTGCAGCTGGTGGAGTCTGGGGGAGGCTTGGTACAGCCTGGGGGGTCCCTGAGACTCTCCTGTGCAGCCTCTGGATTCACCTTCAGTAGC------ATGAACTGGGTCCGCCAGGCTCCAGGGAAGGGGCTGGAGTGGGTTTCATACATTAGTAGT------AGTAGTATATACTACGCAGACTCTGTGAAGGGCCGATTCACCATCTCCAGAGACAATGCCAAGAACTCACTGTATCTGCAAATGAACAGCCTGAGAGCCGAGGACACGGCTGTGTATTACTGTGCGAGA--------------------------------------------------------------
	'IGHV3_64_01_CRF_1'    GAGGTGCAGCTGGTGGAGTCTGGGGGAGGCTTGGTCCAGCCTGGGGGGTCCCTGAGACTCTCCTGTGCAGCCTCTGGATTCACCTTCAGTAGC------ATGCACTGGGTCCGCCAGGCTCCAGGGAAGGGACTGGAATATGTTTCAGCTATTAGTAGT------AATGGGACATATTATGCAAACTCTGTGAAGGGCAGATTCACCATCTCCAGAGACAATTCCAAGAACACGCTGTATCTTCAAATGGGCAGCCTGAGAGCTGAGGACATGGCTGTGTATTACTGTGCGAGA--------------------------------------------------------------
	'IGHV3_66_01_CRF_1'    GAGGTGCAGCTGGTGGAGTCTGGGGGAGGCTTGGTCCAGCCTGGGGGGTCCCTGAGACTCTCCTGTGCAGCCTCTGGATTCACCGTCAGTAGC------ATGAGCTGGGTCCGCCAGGCTCCAGGGAAGGGGCTGGAGTGGGTCTCAGTTATTTATAGC---------GGTACATACTACGCAGACTCCGTGAAGGGCAGATTCACCATCTCCAGAGACAATTCCAAGAACACGCTGTATCTTCAAATGAACAGCCTGAGAGCCGAGGACACGGCTGTGTATTACTGTGCGAGA--------------------------------------------------------------
	'IGHV3_7_01_CRF_1'     GAGGTGCAGCTGGTGGAGTCTGGGGGAGGCTTGGTCCAGCCTGGGGGGTCCCTGAGACTCTCCTGTGCAGCCTCTGGATTCACCTTTAGTAGC------ATGAGCTGGGTCCGCCAGGCTCCAGGGAAGGGGCTGGAGTGGGTGGCCAACATAAAGCAA------GATGGAAAATACTATGTGGACTCTGTGAAGGGCCGATTCACCATCTCCAGAGACAACGCCAAGAACTCACTGTATCTGCAAATGAACAGCCTGAGAGCCGAGGACACGGCTGTGTATTACTGTGCGAGA--------------------------------------------------------------
	'IGHV3_72_01_CRF_1'    GAGGTGCAGCTGGTGGAGTCTGGGGGAGGCTTGGTCCAGCCTGGAGGGTCCCTGAGACTCTCCTGTGCAGCCTCTGGATTCACCTTCAGTGAC------ATGGACTGGGTCCGCCAGGCTCCAGGGAAGGGGCTGGAGTGGGTTGGCCGTACTAGAAACAAAGCTAACAGTACAGAATACGCCGCGTCTGTGAAAGGCAGATTCACCATCTCAAGAGATGATTCAAAGAACTCACTGTATCTGCAAATGAACAGCCTGAAAACCGAGGACACGGCCGTGTATTACTGTGCTAGA--------------------------------------------------------------
	'IGHV3_74_01_CRF_1'    GAGGTGCAGCTGGTGGAGTCCGGGGGAGGCTTAGTTCAGCCTGGGGGGTCCCTGAGACTCTCCTGTGCAGCCTCTGGATTCACCTTCAGTAGC------ATGCACTGGGTCCGCCAAGCTCCAGGGAAGGGGCTGGTGTGGGTCTCACGTATTAATAGT------GATGGGACAAGCTACGCGGACTCCGTGAAGGGCCGATTCACCATCTCCAGAGACAACGCCAAGAACACGCTGTATCTGCAAATGAACAGTCTGAGAGCCGAGGACACGGCTGTGTATTACTGTGCAAGA--------------------------------------------------------------
	'IGHV2_26_01_CRF_1'    CAGGTCACCTTGAAGGAGTCTGGTCCTGTGCTGGTGAAACCCACAGAGACCCTCACGCTGACCTGCACCGTCTCTGGGTTCTCACTCAGCAAT------GTGAGCTGGATCCGTCAGCCCCCAGGGAAGGCCCTGGAGTGGCTTGCACACATTTTTTCG---------AATAAATCCTACAGCACATCTCTGAAGAGCAGGCTCACCATCTCCAAGGACACCTCCAAAAGCCAGGTGGTCCTTACCATGACCAACATGGACCCTGTGGACACAGCCACATATTACTGTGCACGGATA-----------------------------------------------------------
	'IGHV2_5_01_CRF_1'     CAGATCACCTTGAAGGAGTCTGGTCCTACGCTGGTGAAACCCACACAGACCCTCACGCTGACCTGCACCTTCTCTGGGTTCTCACTCAGCACTGTGGGTGTGGGCTGGATCCGTCAGCCCCCAGGAAAGGCCCTGGAGTGGCTTGCACTCATTTATTGG---------AATAAGCGCTACAGCCCATCTCTGAAGAGCAGGCTCACCATCACCAAGGACACCTCCAAAAACCAGGTGGTCCTTACAATGACCAACATGGACCCTGTGGACACAGCCACATATTACTGTGCACACAGA-----------------------------------------------------------
	'IGHV2_70_01_CRF_1'    CAGGTCACCTTGAGGGAGTCTGGTCCTGCGCTGGTGAAACCCACACAGACCCTCACACTGACCTGCACCTTCTCTGGGTTCTCACTCAGCACTATGTGTGTGAGCTGGATCCGTCAGCCCCCAGGGAAGGCCCTGGAGTGGCTTGCACTCATTGATTGG---------GATAAATACTACAGCACATCTCTGAAGACCAGGCTCACCATCTCCAAGGACACCTCCAAAAACCAGGTGGTCCTTACAATGACCAACATGGACCCTGTGGACACAGCCACGTATTACTGTGCACGGATA-----------------------------------------------------------
	'IGHV4_34_01_CRF_1'    CAGGTGCAGCTACAGCAGTGGGGCGCAGGACTGTTGAAGCCTTCGGAGACCCTGTCCCTCACCTGCGCTGTCTATGGTGGGTCCTTCAGTGGT------TGGAGCTGGATCCGCCAGCCCCCAGGGAAGGGGCTGGAGTGGATTGGGGAAATCAATCAT---------AGTACCAACTACAACCCGTCCCTCAAGAGTCGAGTCACCATATCAGTAGACACGTCCAAGAACCAGTTCTCCCTGAAGCTGAGCTCTGTGACCGCCGCGGACACGGCTGTGTATTACTGTGCGAGA--------------------------------------------------------------
	'IGHV6_1_01_CRF_1'     CAGGTACAGCTGCAGCAGTCAGGTCCAGGACTGGTGAAGCCCTCGCAGACCCTCTCACTCACCTGTGCCATCTCCGGGGACAGTGTCTCTAGCGCTGCTTGGAACTGGATCAGGCAGTCCCCATCGAGAGGCCTTGAGTGGCTGGGAAGGACATACTAC---AGGTCCAAGAATGATTATGCAGTATCTGTGAAAAGTCGAATAACCATCAACCCAGACACATCCAAGAACCAGTTCTCCCTGCAGCTGAACTCTGTGACTCCCGAGGACACGGCTGTGTATTACTGTGCAAGA--------------------------------------------------------------
	'IGHV4_30_2_01_CRF_1'  CAGCTGCAGCTGCAGGAGTCCGGCTCAGGACTGGTGAAGCCTTCACAGACCCTGTCCCTCACCTGCGCTGTCTCTGGTGGCTCCATCAGCAGT------TGGAGCTGGATCCGGCAGCCACCAGGGAAGGGCCTGGAGTGGATTGGGTACATCTATCAT---------AGTACCTACTACAACCCGTCCCTCAAGAGTCGAGTCACCATATCAGTAGACAGGTCCAAGAACCAGTTCTCCCTGAAGCTGAGCTCTGTGACCGCCGCGGACACGGCCGTGTATTACTGTGCCAGA--------------------------------------------------------------
	'IGHV4_4_01_CRF_1'     CAGGTGCAGCTGCAGGAGTCGGGCCCAGGACTGGTGAAGCCTCCGGGGACCCTGTCCCTCACCTGCGCTGTCTCTGGTGGCTCCATCAGCAGT------TGGAGTTGGGTCCGCCAGCCCCCAGGGAAGGGGCTGGAGTGGATTGGGGAAATCTATCAT---------AGTACCAACTACAACCCGTCCCTCAAGAGTCGAGTCACCATATCAGTAGACAAGTCCAAGAACCAGTTCTCCCTGAAGCTGAGCTCTGTGACCGCCGCGGACACGGCCGTGTATTGCTGTGCGAGA--------------------------------------------------------------
	'IGHV4_28_01_CRF_1'    CAGGTGCAGCTGCAGGAGTCGGGCCCAGGACTGGTGAAGCCTTCGGACACCCTGTCCCTCACCTGCGCTGTCTCTGGTTACTCCATCAGCAGT------TGGGGCTGGATCCGGCAGCCCCCAGGGAAGGGACTGGAGTGGATTGGGTACATCTATTAT---------AGTACCTACTACAACCCGTCCCTCAAGAGTCGAGTCACCATGTCAGTAGACACGTCCAAGAACCAGTTCTCCCTGAAGCTGAGCTCTGTGACCGCCGTGGACACGGCCGTGTATTACTGTGCGAGA--------------------------------------------------------------
	'IGHV4_38_2_01_CRF_1'  CAGGTGCAGCTGCAGGAGTCGGGCCCAGGACTGGTGAAGCCTTCGGAGACCCTGTCCCTCACCTGCGCTGTCTCTGGTTACTCCATCAGCAGT------TGGGGCTGGATCCGGCAGCCCCCAGGGAAGGGGCTGGAGTGGATTGGGAGTATCTATCAT---------AGTACCTACTACAACCCGTCCCTCAAGAGTCGAGTCACCATATCAGTAGACACGTCCAAGAACCAGTTCTCCCTGAAGCTGAGCTCTGTGACCGCCGCAGACACGGCCGTGTATTACTGTGCGAGA--------------------------------------------------------------
	'IGHV4_39_01_CRF_1'    CAGCTGCAGCTGCAGGAGTCGGGCCCAGGACTGGTGAAGCCTTCGGAGACCCTGTCCCTCACCTGCACTGTCTCTGGTGGCTCCATCAGCAGT------TGGGGCTGGATCCGCCAGCCCCCAGGGAAGGGGCTGGAGTGGATTGGGAGTATCTATTAT---------AGTACCTACTACAACCCGTCCCTCAAGAGTCGAGTCACCATATCCGTAGACACGTCCAAGAACCAGTTCTCCCTGAAGCTGAGCTCTGTGACCGCCGCAGACACGGCTGTGTATTACTGTGCGAGA--------------------------------------------------------------
	'IGHV4_30_4_01_CRF_1'  CAGGTGCAGCTGCAGGAGTCGGGCCCAGGACTGGTGAAGCCTTCACAGACCCTGTCCCTCACCTGCACTGTCTCTGGTGGCTCCATCAGCAGT------TGGAGTTGGATCCGCCAGCCCCCAGGGAAGGGCCTGGAGTGGATTGGGTACATCTATTAC---------AGTACCTACTACAACCCGTCCCTCAAGAGTCGAGTTACCATATCAGTAGACACGTCCAAGAACCAGTTCTCCCTGAAGCTGAGCTCTGTGACTGCCGCAGACACGGCCGTGTATTACTGTGCCAGA--------------------------------------------------------------
	'IGHV4_31_01_CRF_1'    CAGGTGCAGCTGCAGGAGTCGGGCCCAGGACTGGTGAAGCCTTCACAGACCCTGTCCCTCACCTGCACTGTCTCTGGTGGCTCCATCAGCAGT------TGGAGCTGGATCCGCCAGCACCCAGGGAAGGGCCTGGAGTGGATTGGGTACATCTATTAC---------AGTACCTACTACAACCCGTCCCTCAAGAGTCTAGTTACCATATCAGTAGACACGTCTAAGAACCAGTTCTCCCTGAAGCTGAGCTCTGTGACTGCCGCGGACACGGCCGTGTATTACTGTGCGAGA--------------------------------------------------------------
	'IGHV4_59_01_CRF_1'    CAGGTGCAGCTGCAGGAGTCGGGCCCAGGACTGGTGAAGCCTTCGGAGACCCTGTCCCTCACCTGCACTGTCTCTGGTGGCTCCATCAGTAGT------TGGAGCTGGATCCGGCAGCCCCCAGGGAAGGGACTGGAGTGGATTGGGTATATCTATTAC---------AGTACCAACTACAACCCCTCCCTCAAGAGTCGAGTCACCATATCAGTAGACACGTCCAAGAACCAGTTCTCCCTGAAGCTGAGCTCTGTGACCGCTGCGGACACGGCCGTGTATTACTGTGCGAGA--------------------------------------------------------------
	'IGHV4_61_01_CRF_1'    CAGGTGCAGCTGCAGGAGTCGGGCCCAGGACTGGTGAAGCCTTCGGAGACCCTGTCCCTCACCTGCACTGTCTCTGGTGGCTCCGTCAGCAGT------TGGAGCTGGATCCGGCAGCCCCCAGGGAAGGGACTGGAGTGGATTGGGTATATCTATTAC---------AGTACCAACTACAACCCCTCCCTCAAGAGTCGAGTCACCATATCAGTAGACACGTCCAAGAACCAGTTCTCCCTGAAGCTGAGCTCTGTGACCGCTGCGGACACGGCCGTGTATTACTGTGCGAGA--------------------------------------------------------------
	'IGHV1_18_02_CRF_1'    CAGGTTCAGCTGGTGCAGTCTGGAGCTGAGGTGAAGAAGCCTGGGGCCTCAGTGAAGGTCTCCTGCAAGGCTTCTGGTTACACCTTTACCAGC------ATCAGCTGGGTGCGACAGGCCCCTGGACAAGGGCTTGAGTGGATGGGATGGATCAGCGCT------TACAATACAAACTATGCACAGAAGCTCCAGGGCAGAGTCACCATGACCACAGACACATCCACGAGCACAGCCTACATGGAGCTGAGGAGCCTAAGATCTGACGACACGGCC--------------------------------------------------------------------------------
	'IGHV1_18_03_CRF_1'    CAGGTTCAGCTGGTGCAGTCTGGAGCTGAGGTGAAGAAGCCTGGGGCCTCAGTGAAGGTCTCCTGCAAGGCTTCTGGTTACACCTTTACCAGC------ATCAGCTGGGTGCGACAGGCCCCTGGACAAGGGCTTGAGTGGATGGGATGGATCAGCGCT------TACAATACAAACTATGCACAGAAGCTCCAGGGCAGAGTCACCATGACCACAGACACATCCACGAGCACAGCCTACATGGAGCTGAGGAGCCTGAGATCTGACGACATGGCCGTGTATTACTGTGCGAGA--------------------------------------------------------------
	'IGHV1_18_04_CRF_1'    CAGGTTCAGCTGGTGCAGTCTGGAGCTGAGGTGAAGAAGCCTGGGGCCTCAGTGAAGGTCTCCTGCAAGGCTTCTGGTTACACCTTTACCAGC------ATCAGCTGGGTGCGACAGGCCCCTGGACAAGGGCTTGAGTGGATGGGATGGATCAGCGCT------TACAATACAAACTATGCACAGAAGCTCCAGGGCAGAGTCACCATGACCACAGACACATCCACGAGCACAGCCTACATGGAGCTGAGGAGCCTGAGATCTGACGACACGGCCGTGTATTACTGTGCGAGA--------------------------------------------------------------
	'IGHV1_2_05_CRF_1'     CAGGTGCAGCTGGTGCAGTCTGGGGCTGAGGTGAAGAAGCCTGGGGCCTCAGTGAAGGTCTCCTGCAAGGCTTCTGGATACACCTTCACCGGC------ATGCACTGGGTGCGACAGGCCCCTGGACAAGGGCTTGAGTGGATGGGACGGATCAACCCT------AACAGTACAAACTATGCACAGAAGTTTCAGGGCAGGGTCACCATGACCAGGGACACGTCCATCAGCACAGCCTACATGGAGCTGAGCAGGCTGAGATCTGACGACACGGTCGTGTATTACTGTGCGAGA--------------------------------------------------------------
	'IGHV1_45_02_CRF_1'    CAGATGCAGCTGGTGCAGTCTGGGGCTGAGGTGAAGAAGACTGGGTCCTCAGTGAAGGTTTCCTGCAAGGCTTCCGGATACACCTTCACCTAC------CTGCACTGGGTGCGACAGGCCCCCGGACAAGCGCTTGAGTGGATGGGATGGATCACACCT------TTCAATACCAACTACGCACAGAAATTCCAGGACAGAGTCACCATTACCAGGGACAGGTCTATGAGCACAGCCTACATGGAGCTGAGCAGCCTGAGATCTGAGGACACAGCCATGTATTACTGTGCAAGA--------------------------------------------------------------
	'IGHV1_46_02_CRF_1'    CAGGTGCAGCTGGTGCAGTCTGGGGCTGAGGTGAAGAAGCCTGGGGCCTCAGTGAAGGTTTCCTGCAAGGCATCTGGATACACCTTCAACAGC------ATGCACTGGGTGCGACAGGCCCCTGGACAAGGGCTTGAGTGGATGGGAATAATCAACCCT------AGTGGTACAAGCTACGCACAGAAGTTCCAGGGCAGAGTCACCATGACCAGGGACACGTCCACGAGCACAGTCTACATGGAGCTGAGCAGCCTGAGATCTGAGGACACGGCCGTGTATTACTGTGCGAGA--------------------------------------------------------------
	'IGHV1_46_03_CRF_1'    CAGGTGCAGCTGGTGCAGTCTGGGGCTGAGGTGAAGAAGCCTGGGGCCTCAGTGAAGGTTTCCTGCAAGGCATCTGGATACACCTTCACCAGC------ATGCACTGGGTGCGACAGGCCCCTGGACAAGGGCTTGAGTGGATGGGAATAATCAACCCT------AGTGGTACAAGCTACGCACAGAAGTTCCAGGGCAGAGTCACCATGACCAGGGACACGTCCACGAGCACAGTCTACATGGAGCTGAGCAGCCTGAGATCTGAGGACACGGCCGTGTATTACTGTGCTAGA--------------------------------------------------------------
	'IGHV1_58_02_CRF_1'    CAAATGCAGCTGGTGCAGTCTGGGCCTGAGGTGAAGAAGCCTGGGACCTCAGTGAAGGTCTCCTGCAAGGCTTCTGGATTCACCTTTACTAGC------ATGCAGTGGGTGCGACAGGCTCGTGGACAACGCCTTGAGTGGATAGGATGGATCGTCGTT------GGCAGTACAAACTACGCACAGAAGTTCCAGGAAAGAGTCACCATTACCAGGGACATGTCCACAAGCACAGCCTACATGGAGCTGAGCAGCCTGAGATCCGAGGACACGGCCGTGTATTACTGTGCGGCA--------------------------------------------------------------
	'IGHV1_69_03_CRF_1'    CAGGTGCAGCTGGTGCAGTCTGGGGCTGAGGTGAAGAAGCCTGGGTCCTCGGTGAAGGTCTCCTGCAAGGCTTCTGGAGGCACCTTCAGCAGC------ATCAGCTGGGTGCGACAGGCCCCTGGACAAGGGCTTGAGTGGATGGGAGGGATCATCCCT------ATCTTTGCAAACTACGCACAGAAGTTCCAGGGCAGAGTCACGATTACCGCGGACGAATCCACGAGCACAGCCTACATGGAGCTGAGCAGCCTGAGATCTGATGACACG-----------------------------------------------------------------------------------
	'IGHV1_69_05_CRF_1'    CAGGTCCAGCTGGTGCAGTCTGGGGCTGAGGTGAAGAAGCCTGGGTCCTCGGTGAAGGTCTCCTGCAAGGCTTCTGGAGGCACCTTCAGCAGC------ATCAGCTGGGTGCGACAGGCCCCTGGACAAGGGCTTGAGTGGATGGGAGGGATCATCCCT------ATCTTTGCAAACTACGCACAGAAGTTCCAGGGCAGAGTCACGATTACCACGGACGAATCCACGAGCACAGCCTACATGGAGCTGAGCAGCCTGAGATCTGAGGACACGGCCGTGTATTACTGTGCGAGA--------------------------------------------------------------
	'IGHV1_69_06_CRF_1'    CAGGTGCAGCTGGTGCAGTCTGGGGCTGAGGTGAAGAAGCCTGGGTCCTCGGTGAAGGTCTCCTGCAAGGCTTCTGGAGGCACCTTCAGCAGC------ATCAGCTGGGTGCGACAGGCCCCTGGACAAGGGCTTGAGTGGATGGGAGGGATCATCCCT------ATCTTTGCAAACTACGCACAGAAGTTCCAGGGCAGAGTCACGATTACCGCGGACAAATCCACGAGCACAGCCTACATGGAGCTGAGCAGCCTGAGATCTGAGGACACGGCCGTGTATTACTGTGCGAGA--------------------------------------------------------------
	'IGHV1_69_11_CRF_1'    CAGGTCCAGCTGGTGCAGTCTGGGGCTGAGGTGAAGAAGCCTGGGTCCTCGGTGAAGGTCTCCTGCAAGGCTTCTGGAGGCACCTTCAGCAGC------ATCAGCTGGGTGCGACAGGCCCCTGGACAAGGGCTTGAGTGGATGGGAAGGATCATCCCT------ATCCTTGCAAACTACGCACAGAAGTTCCAGGGCAGAGTCACGATTACCGCGGACGAATCCACGAGCACAGCCTACATGGAGCTGAGCAGCCTGAGATCTGAGGACACGGCCGTGTATTACTGTGCGAGA--------------------------------------------------------------
	'IGHV1_69_12_CRF_1'    CAGGTCCAGCTGGTGCAGTCTGGGGCTGAGGTGAAGAAGCCTGGGTCCTCGGTGAAGGTCTCCTGCAAGGCTTCTGGAGGCACCTTCAGCAGC------ATCAGCTGGGTGCGACAGGCCCCTGGACAAGGGCTTGAGTGGATGGGAGGGATCATCCCT------ATCTTTGCAAACTACGCACAGAAGTTCCAGGGCAGAGTCACGATTACCGCGGACGAATCCACGAGCACAGCCTACATGGAGCTGAGCAGCCTGAGATCTGAGGACACGGCCGTGTATTACTGTGCGAGA--------------------------------------------------------------
	'IGHV1_69_13_CRF_1'    CAGGTCCAGCTGGTGCAGTCTGGGGCTGAGGTGAAGAAGCCTGGGTCCTCAGTGAAGGTCTCCTGCAAGGCTTCTGGAGGCACCTTCAGCAGC------ATCAGCTGGGTGCGACAGGCCCCTGGACAAGGGCTTGAGTGGATGGGAGGGATCATCCCT------ATCTTTGCAAACTACGCACAGAAGTTCCAGGGCAGAGTCACGATTACCGCGGACGAATCCACGAGCACAGCCTACATGGAGCTGAGCAGCCTGAGATCTGAGGACACGGCCGTGTATTACTGTGCGAGA--------------------------------------------------------------
	'IGHV1_69_14_CRF_1'    CAGGTCCAGCTGGTGCAGTCTGGGGCTGAGGTGAAGAAGCCTGGGTCCTCGGTGAAGGTCTCCTGCAAGGCTTCTGGAGGCACCTTCAGCAGC------ATCAGCTGGGTGCGACAGGCCCCTGGACAAGGGCTTGAGTGGATGGGAGGGATCATCCCT------ATCTTTGCAAACTACGCACAGAAGTTCCAGGGCAGAGTCACGATTACCGCGGACAAATCCACGAGCACAGCCTACATGGAGCTGAGCAGCCTGAGATCTGAGGACACGGCCGTGTATTACTGTGCGAGA--------------------------------------------------------------
	'IGHV1_8_02_CRF_1'     CAGGTGCAGCTGGTGCAGTCTGGGGCTGAGGTGAAGAAGCCTGGGGCCTCAGTGAAGGTCTCCTGCAAGGCTTCTGGATACACCTTCACCAGC------ATCAACTGGGTGCGACAGGCCACTGGACAAGGGCTTGAGTGGATGGGATGGATGAACCCT------AACAGTACAGGCTATGCACAGAAGTTCCAGGGCAGAGTCACCATGACCAGGAACACCTCCATAAGCACAGCCTACATGGAGCTGAGCAGCCTGAGATCTGAGGACACGGCCGTGTATTACTGTGCGAGA--------------------------------------------------------------
	'IGHV2_5_02_CRF_1'     CAGATCACCTTGAAGGAGTCTGGTCCTACGCTGGTGAAACCCACACAGACCCTCACGCTGACCTGCACCTTCTCTGGGTTCTCACTCAGCACTGTGGGTGTGGGCTGGATCCGTCAGCCCCCAGGAAAGGCCCTGGAGTGGCTTGCACTCATTTATTGG---------GATAAGCGCTACAGCCCATCTCTGAAGAGCAGGCTCACCATCACCAAGGACACCTCCAAAAACCAGGTGGTCCTTACAATGACCAACATGGACCCTGTGGACACAGCCACATATTACTGTGCACACAGA-----------------------------------------------------------
	'IGHV2_5_04_CRF_1'     CAGATCACCTTGAAGGAGTCTGGTCCTACGCTGGTGAAACCCACACAGACCCTCACGCTGACCTGCACCTTCTCTGGGTTCTCACTCAGCACTGTGGGTGTGGGCTGGATCCGTCAGCCCCCAGGAAAGGCCCTGGAGTGGCTTGCACTCATTTATTGG---------AATAAGCGCTACAGCCCATCTCTGAAGAGCAGGCTCACCATCACCAAGGACACCTCCAAAAACCAGGTGGTCCTTACAATGACCAACATGGACCCTGTGGACACAGGCACATATTACTGTGTA-----------------------------------------------------------------
	'IGHV2_5_05_CRF_1'     CAGATCACCTTGAAGGAGTCTGGTCCTACGCTGGTGAAACCCACACAGACCCTCACGCTGACCTGCACCTTCTCTGGGTTCTCACTCAGCACTGTGGGTGTGGGCTGGATCCGTCAGCCCCCAGGAAAGGCCCTGGAGTGGCTTGCACTCATTTATTGG---------GATAAGCGCTACGGCCCATCTCTGAAGAGCAGGCTCACCATCACCAAGGACACCTCCAAAAACCAGGTGGTCCTTACAATGACCAACATGGACCCTGTGGACACAGCCACATATTACTGTGCACACAGA-----------------------------------------------------------
	'IGHV2_5_06_CRF_1'     CAGATCACCTTGAAGGAGTCTGGTCCTACGCTGGTAAAACCCACACAGACCCTCACGCTGACCTGCACCTTCTCTGGGTTCTCACTCAGCACTGTGGGTGTGGGCTGGATCCGTCAGCCCCCAGGAAAGGCCCTGGAGTGGCTTGCACTCATTTATTGG---------GATAAGCGCTACGGCCCATCTCTGAAGAGCAGGCTCACCATCACCAAGGACACCTCCAAAAACCAGGTGGTCCTTACAATGACCAACATGGACCCTGTGGACACAGCCACATATTACTGTGCACACAGA-----------------------------------------------------------
	'IGHV2_70_02_CRF_1'    CAGGTCACCTTGAGGGAGTCTGGTCCTGCGCTGGTGAAACCCACACAGACCCTCACACTGACCTGCACCTTCTCTGGGTTCTCACTCAGCACTATGTGTGTGAGCTGGATCCGTCAGCCCCCAGGGAAGGCCCTGGAGTGGCTTGCACTCATTGATTGG---------GATAAATACTACAGCACATCTCTGAAGACCAGGCTCACCATCTCCAAGGACACCTCCAAAAACCAGGTGGTCCTTACAATGACCAACATGGACCCTGTGGACACGGCCGTGTATTAC-----------------------------------------------------------------------
	'IGHV2_70_07_CRF_1'    CAGGTCACCTTGAGGGAGTCTGGTCCTGCGCTGGTGAAACCCACACAGACCCTCACACTGACCTGCACCTTCTCTGGGTTCTCACTCAGCACTATGTGTGTGAGCTGGATCCGTCAGCCCCCGGGGAAGGCCCTGGAGTGGCTTGCACTCATTGATTGG---------GATAAATACTACAGCACATCTCTGAAGACCAGGCTCACCATCTCCAAGGACACCTCCAAAAACCAGGTGGTCCTTACAATGACCAACATGGACCCTGTGGACACGGCCGTGTATTAC-----------------------------------------------------------------------
	'IGHV2_70_11_CRF_1'    CGGGTCACCTTGAGGGAGTCTGGTCCTGCGCTGGTGAAACCCACACAGACCCTCACACTGACCTGCACCTTCTCTGGGTTCTCACTCAGCACTATGTGTGTGAGCTGGATCCGTCAGCCCCCAGGGAAGGCCCTGGAGTGGCTTGCACGCATTGATTGG---------GATAAATACTACAGCACATCTCTGAAGACCAGGCTCACCATCTCCAAGGACACCTCCAAAAACCAGGTGGTCCTTACAATGACCAACATGGACCCTGTGGACACAGCCACGTATTACTGTGCACGGATA-----------------------------------------------------------
	'IGHV2_70_13_CRF_1'    CAGGTCACCTTGAGGGAGTCTGGTCCTGCGCTGGTGAAACCCACACAGACCCTCACACTGACCTGCACCTTCTCTGGGTTCTCACTCAGCACTATGTGTGTGAGCTGGATCCGTCAGCCCCCAGGGAAGGCCCTGGAGTGGCTTGCACTCATTGATTGG---------GATAAATACTACAGCACATCTCTGAAGACCAGGCTCACCATCTCCAAGGACACCTCCAAAAACCAGGTGGTCCTTACAATGACCAACATGGACCCTGTGGACACAGCCACGTATTATTGTGCACGGATA-----------------------------------------------------------
	'IGHV3_11_04_CRF_1'    CAGGTGCAGCTGGTGGAGTCTGGGGGAGGCTTGGTCAAGCCTGGAGGGTCCCTGAGACTCTCCTGTGCAGCCTCTGGATTCACCTTCAGTGAC------ATGAGCTGGATCCGCCAGGCTCCAGGGAAGGGGCTGGAGTGGGTTTCATACATTAGTAGT------AGTGGTATATACTACGCAGACTCTGTGAAGGGCCGATTCACCATCTCCAGGGACAACGCCAAGAACTCACTGTATCTGCAAATGAACAGCCTGAGAGCCGAGGACACGGCTGTGTATTACTGTGCGAGA--------------------------------------------------------------
	'IGHV3_13_03_CRF_1'    GAGGTGCAGCTGGTGGAGTCTGGGGGAGGCTTGGTACAGCCTGGGGGGTCCCTGAGACTCTCCTGTGCAGCCTGTGGATTCACCTTCAGTAGC------ATGCACTGGGTCCGCCAAGCTACAGGAAAAGGTCTGGAGTGGGTCTCAGCTATTGGTACT---------GCTACATACTATCCAGGCTCCGTGAAGGGCCAATTCACCATCTCCAGAGAAAATGCCAAGAACTCCTTGTATCTTCAAATGAACAGCCTGAGAGCCGGGGACACGGCTGTGTATTACTGTGCAAGA--------------------------------------------------------------
	'IGHV3_13_04_CRF_1'    GAGGTGCAGCTGGTGGAGTCTGGGGGAGGCTTGGTACAGCCTGGGGGGTCCCTGAGACTCTCCTGTGCAGCCTCTGGATTCACCTTCAGTAGC------ATGCACTGGGTCCGCCAAGCTACAGGAAAAGGTCTGGAATGGGTCTCAGCTATTGGTACT---------GCTACATACTATCCAGGCTCCGTGAAGGGCCGATTCACCATCTCCAGAGAAAATGCCAAGAACTCCTTGTATCTTCAAATGAACAGCCTGAGAGCCGGGGACACGGCTGTGTATTACTGTGCAAGA--------------------------------------------------------------
	'IGHV3_13_05_CRF_1'    GAGGTGCAGCTGGTGGAGTCTGGGGGAGGCTTGGTACAGCCTGGGGGGTCCCTGAGACTCTCCTGTGCAGCCTCTGGATTCACCTTCAGTAGC------ATGCACTGGGTCCGCCAAGCTACAGGAAAAGGTCTGGAGTGGGTCTCAGCTATTGGTACT---------GCTCCATACTATCCAGGCTCCGTGAAGGGCCGATTCACCATCTCCAGAGAAAATGCCAAGAACTCCTTGTATCTTCAAATGAACAGCCTGAGAGCCGGGGACACGGCTGTGTATTACTGTGCAAGA--------------------------------------------------------------
	'IGHV3_15_02_CRF_1'    GAGGTGCAGCTGGTGGAGTCTGGGGGAGCCTTGGTAAAGCCTGGGGGGTCCCTTAGACTCTCCTGTGCAGCCTCTGGATTCACTTTCAGTAAC------ATGAGCTGGGTCCGCCAGGCTCCAGGGAAGGGGCTGGAGTGGGTTGGCCGTATTAAAAGCAAAACTGATGGTACAGACTACGCTGCACCCGTGAAAGGCAGATTCACCATCTCAAGAGATGATTCAAAAAACACGCTGTATCTGCAAATGAACAGCCTGAAAACCGAGGACACAGCCGTGTATTACTGTACCACA--------------------------------------------------------------
	'IGHV3_15_04_CRF_1'    GAGGTGCAGCTGGTGGAGTCTGGGGGAGGCTTGGTAAAGCCTGGGGGGTCCCTTAGACTCTCCTGTGCAGCCTCTGGATTCACTTTCAGTAAC------ATGAGCTGGGTCCGCCAGGCTCCAGGGAAGGGGCTGGAGTGGGTTGGCCGTATTGAAAGCAAAACTGATGGTACAGACTACGCTGCACCCGTGAAAGGCAGATTCACCATCTCAAGAGATGATTCAAAAAACACGCTGTATCTGCAAATGAACAGCCTGAAAACCGAGGACACAGCCGTGTATTACTGTACCACA--------------------------------------------------------------
	'IGHV3_15_05_CRF_1'    GAGGTGCAGCTGGTGGAGTCTGGGGGAGGCTTGGTAAAGCCTGGGGGGTCCCTTAGACTCTCCTGTGCAGCCTCTGGATTCACTTTCAGTAAC------ATGAGCTGGGTCCGCCAGGCTCCAGGGAAGGGGCTGGAGTGGGTTGGCCGTATTAAAAGCAAAACTGATGGTACAGACTACGCTGCACCCGTGAAAGGCAGATTCACCATCTCAAGAGATGATTCAAAAAACACGCTGTATCTGCAAATGAACAGTCTGAAAACCGAGGACACAGCCGTGTATTACTGTACCACA--------------------------------------------------------------
	'IGHV3_15_06_CRF_1'    GAGGTGCAGCTGGTGGAGTCTGGGGGAGGCTTGGTAAAGCCTGGGGGGTCCCTTAGACTCTCCTGTGCAGCCTCTGGATTCACTTTCAGTAAC------ATGAGCTGGGTCCGCCAGGCTCCAGGGAAGGGGCTGGAGTGGGTCGGCCGTATTAAAAGCAAAACTGATGGTACAAACTACGCTGCACCCGTGAAAGGCAGATTCACCATCTCAAGAGATGATTCAAAAAACACGCTGTATCTGCAAATGAACAGCCTGAAAACCGAGGACACAGCCGTGTATTACTGTACCACA--------------------------------------------------------------
	'IGHV3_15_07_CRF_1'    GAGGTGCAGCTGGTGGAGTCTGGGGGAGGCTTGGTAAAGCCTGGGGGGTCCCTTAGACTCTCCTGTGCAGCCTCTGGTTTCACTTTCAGTAAC------ATGAACTGGGTCCGCCAGGCTCCAGGGAAGGGGCTGGAGTGGGTCGGCCGTATTAAAAGCAAAACTGATGGTACAGACTACGCTGCACCCGTGAAAGGCAGATTCACCATCTCAAGAGATGATTCAAAAAACACGCTGTATCTGCAAATGAACAGCCTGAAAACCGAGGACACAGCCGTGTATTACTGTACCACA--------------------------------------------------------------
	'IGHV3_16_02_CRF_1'    GAGGTGCAGCTGGTGGAGTCTGGGGGAGGCTTGGTACAGCCTGGGGGGTCCCTGAGACTCTCCTGTGCAGCCTCTGGATTCACCTTCAGTAAC------ATGAACTGGGCCCGCAAGGCTCCAGGAAAGGGGCTGGAGTGGGTATCGGGTGTTAGTTGG------AATGGCACGCACTATGTGGACTCCGTGAAGCGCCGATTCATCATCTCCAGAGACAATTCCAGGAACTCCCTGTATCTGCAAAAGAACAGACGGAGAGCCGAGGACATGGCTGTGTATTACTGTGTGAGA--------------------------------------------------------------
	'IGHV3_20_02_CRF_1'    GAGGTGCAGCTGGTGGAGTCTGGGGGAGGTGTGGTACGGCCTGGGGGGTCCCTGAGACTCTCCTTTGCAGCCTCTGGATTCACCTTTGATGAT------ATGAGCTGGGTCCGCCAAGCTCCAGGGAAGGGGCTGGAGTGGGTCTCTGGTATTAATTGG------AATGGTACAGGTTATGCAGACTCTGTGAAGGGCCGATTCACCATCTCCAGAGACAACGCCAAGAACTCCCTGTATCTGCAAATGAACAGTCTGAGAGCCGAGGACACGGCCTTGTATCACTGTGCGAGA--------------------------------------------------------------
	'IGHV3_21_02_CRF_1'    GAGGTGCAACTGGTGGAGTCTGGGGGAGGCCTGGTCAAGCCTGGGGGGTCCCTGAGACTCTCCTGTGCAGCCTCTGGATTCACCTTCAGTAGC------ATGAACTGGGTCCGCCAGGCTCCAGGGAAGGGGCTGGAGTGGGTCTCATCCATTAGTAGT------AGTAGTATATACTACGCAGACTCAGTGAAGGGCCGATTCACCATCTCCAGAGACAACGCCAAGAACTCACTGTATCTGCAAATGAACAGCCTGAGAGCCGAGGACACGGCTGTGTATTACTGTGCGAGA--------------------------------------------------------------
	'IGHV3_21_03_CRF_1'    GAGGTGCAGCTGGTGGAGTCTGGGGGAGGCCTGGTCAAGCCTGGGGGGTCCCTGAGACTCTCCTGTGCAGCCTCTGGATTCACCTTCAGTAGC------ATGAACTGGGTCCGCCAGGCTCCAGGGAAGGGGCTGGAGTGGGTCTCATCCATTAGTAGT------AGTAGTATATACTACGCAGACTCAGTGAAGGGCCGATTCACCATCTCCAGAGACAACGCCAAGAACTCACTGTATCTGCAAATGAACAGCCTGAGAGCCGAGGACACAGCTGTGTATTACTGTGCGAGA--------------------------------------------------------------
	'IGHV3_21_04_CRF_1'    GAGGTGCAGCTGGTGGAGTCTGGGGGAGGCCTGGTCAAGCCTGGGGGGTCCCTGAGACTCTCCTGTGCAGCCTCTGGATTCACCTTCAGTAGC------ATGAACTGGGTCCGCCAGGCTCCAGGGAAGGGGCTGGAGTGGGTCTCATCCATTAGTAGT------AGTAGTATATACTACGCAGACTCAGTGAAGGGCCGATTCACCATCTCCAGAGACAACGCCAAGAACTCACTGTATCTGCAAATGAACAGCCTGAGAGCCGAGGACACGGCCGTGTATTACTGTGCGAGA--------------------------------------------------------------
	'IGHV3_23_02_CRF_1'    GAGGTGCAGCTGTTGGAGTCTGGGGGAGGCTTGGTACAGCCTGGGGGGTCCCTGAGACTCTCCTGTGCAGCCTCTGGATTCACCTTTAGCAGC------ATGAGCTGGGTCCGCCAGGCTCCAGGGAAGGGGCTGGAGTGGGTCTCAGCTATTAGTGGT------AGTGGTACATACTACGGAGACTCCGTGAAGGGCCGGTTCACCATCTCAAGAGACAATTCCAAGAACACGCTGTATCTGCAAATGAACAGCCTGAGAGCCGAGGACACGGCCGTATATTACTGTGCGAAA--------------------------------------------------------------
	'IGHV3_23_04_CRF_1'    GAGGTGCAGCTGGTGGAGTCTGGGGGAGGCTTGGTACAGCCTGGGGGGTCCCTGAGACTCTCCTGTGCAGCCTCTGGATTCACCTTTAGCAGC------ATGAGCTGGGTCCGCCAGGCTCCAGGGAAGGGGCTGGAGTGGGTCTCAGCTATTAGTGGT------AGTGGTACATACTACGCAGACTCCGTGAAGGGCCGGTTCACCATCTCCAGAGACAATTCCAAGAACACGCTGTATCTGCAAATGAACAGCCTGAGAGCCGAGGACACGGCCGTATATTACTGTGCGAAA--------------------------------------------------------------
	'IGHV3_30_03_CRF_1'    CAGGTGCAGCTGGTGGAGTCTGGGGGAGGCGTGGTCCAGCCTGGGAGGTCCCTGAGACTCTCCTGTGCAGCCTCTGGATTCACCTTCAGTAGC------ATGCACTGGGTCCGCCAGGCTCCAGGCAAGGGGCTGGAGTGGGTGGCAGTTATATCATAT------GATGGAAAATACTATGCAGACTCCGTGAAGGGCCGATTCACCATCTCCAGAGACAATTCCAAGAACACGCTGTATCTGCAAATGAACAGCCTGAGAGCTGAGGACACGGCTGTGTATTACTGTGCGAGA--------------------------------------------------------------
	'IGHV3_30_04_CRF_1'    CAGGTGCAGCTGGTGGAGTCTGGGGGAGGCGTGGTCCAGCCTGGGAGGTCCCTGAGACTCTCCTGTGCAGCCTCTGGATTCACCTTCAGTAGC------ATGCACTGGGTCCGCCAGGCTCCAGGCAAGGGGCTGGAGTGGGTGGCAGTTATATCATAT------GATGGAAAATACTACGCAGACTCCGTGAAGGGCCGATTCACCATCTCCAGAGACAATTCCAAGAACACGCTGTATCTGCAAATGAACAGCCTGAGAGCTGAGGACACGGCTGTGTATTACTGTGCGAGA--------------------------------------------------------------
	'IGHV3_30_05_CRF_1'    CAGGTGCAGCTGGTGGAGTCTGGGGGAGGCGTGGTCCAGCCTGGGAGGTCCCTGAGACTCTCCTGTGCAGCCTCTGGATTCACCTTCAGTAGC------ATGCACTGGGTCCGCCAGGCTCCAGGCAAGGGGCTAGAGTGGGTGGCAGTTATATCATAT------GATGGAAAATACTACGCAGACTCCGTGAAGGGCCGATTCACCATCTCCAGAGACAATTCCAAGAACACGCTGTATCTGCAAATGAACAGCCTGAGAGCTGAGGGCACGGCTGTGTATTACTGTGCGAGA--------------------------------------------------------------
	'IGHV3_30_06_CRF_1'    CAGGTGCAGCTGGTGGAGTCTGGGGGAGGCGTGGTCCAGCCTGGGAGGTCCCTGAGACTCTCCTGTGCAGCGTCTGGATTCACCTTCAGTAGC------ATGCACTGGGTCCGCCAGGCTCCAGGCAAGGGGCTAGAGTGGGTGGCAGTTATATCATAT------GATGGAAAATACTACGCAGACTCCGTGAAGGGCCGATTCACCATCTCCAGAGACAATTCCAAGAACACGCTGTATCTGCAAATGAACAGCCTGAGAGCTGAGGACACGGCTGTGTATTACTGTGCGAGA--------------------------------------------------------------
	'IGHV3_30_07_CRF_1'    CAGGTGCAGCTGGTGGAGTCTGGGGGAGGCGTGGTCCAGCCTGGGAGGTCCCTGAGACTCTCCTGTGCAGCCTCTGGATTCACCTTCAGTAGC------ATGCACTGGGTCCGCCAGGCTCCAGGCAAGGGGCTAGAGTGGGTGGCAGTTATATCATAT------GATGGAAAATACTACGCAGACTCCGTGAAGGGCCGATTCACCATCTCCAGAGACAATTCCAAGAACACGCTGTATCTGCAAATGAACAGCCTGAGAGCCGAGGACACGGCTGTGTATTACTGTGCGAGA--------------------------------------------------------------
	'IGHV3_30_08_CRF_1'    CAGGTGCAGCTGGTGGACTCTGGGGGAGGCGTGGTCCAGCCTGGGAGGTCCCTGAGACTCTCCTGTGCAGCCTCTGCATTCACCTTCAGTAGC------ATGCACTGGGTCCGCCAGGCTCCAGGCAAGGGGCTAGAGTGGGTGGCAGTTATATCATAT------GATGGAAAATACTACGCAGACTCCGTGAAGGGCCGATTCACCATCTCCAGAGACAATTCCAAGAACACGCTGTATCTGCAAATGAACAGCCTGAGAGCTGAGGACACGGCTGTGTATTACTGTGCGAGA--------------------------------------------------------------
	'IGHV3_30_09_CRF_1'    CAGGTGCAGCTGGTGGAGTCTGGGGGAGGCGTGGTCCAGCCTGGGAGGTCCCTGAGACTCTCCTGTGCAGCCTCTGGATTCACCTTCAGTAGC------ATGCACTGGGTCCGCCAGGCTCCAGGCAAGGGGCTGGAGTGGGTGGCAGTTATATCATAT------GATGGAAAATACTACGCAGACTCCGTGAAGGGCCGATTCGCCATCTCCAGAGACAATTCCAAGAACACGCTGTATCTGCAAATGAACAGCCTGAGAGCTGAGGACACGGCTGTGTATTACTGTGCGAGA--------------------------------------------------------------
	'IGHV3_30_10_CRF_1'    CAGGTGCAGCTGGTGGAGTCTGGGGGAGGCGTGGTCCAGCCTGGGAGGTCCCTGAGACTCTCCTGTGCAGCCTCTGGATTCACCTTCAGTAGC------ATGCACTGGGTCCGCCAGGCTCCAGGCAAGGGGCTAGAGTGGGTGGCAGTTATATCATAT------GATGGAAAATACTACACAGACTCCGTGAAGGGCCGATTCACCATCTCCAGAGACAATTCCAAGAACACGCTGTATCTGCAAATGAACAGCCTGAGAGCTGAGGACACGGCTGTGTATTACTGTGCGAGA--------------------------------------------------------------
	'IGHV3_30_11_CRF_1'    CAGGTGCAGCTGGTGGAGTCTGGGGGAGGCGTGGTCCAGCCTGGGAGGTCCCTGAGACTCTCCTGTGCAGCGTCTGGATTCACCTTCAGTAGC------ATGCACTGGGTCCGCCAGGCTCCAGGCAAGGGGCTAGAGTGGGTGGCAGTTATATCATAT------GATGGAAAATACTACGCAGACTCCGTGAAGGGCCGATTCACCATCTCCAGAGACAATTCCAAGAACACGCTGTATCTGCAAATGAACAGCCTGAGAGCTGAGGACACGGCTGTGTATTACTGTGCGAGA--------------------------------------------------------------
	'IGHV3_30_12_CRF_1'    CAGGTGCAGCTGGTGGAGTCTGGGGGGGGCGTGGTCCAGCCTGGGAGGTCCCTGAGACTCTCCTGTGCAGCGTCTGGATTCACCTTCAGTAGC------ATGCACTGGGTCCGCCAGGCTCCAGGCAAGGGGCTAGAGTGGGTGGCAGTTATATCATAT------GATGGAAAATACTACGCAGACTCCGTGAAGGGCCGATTCACCATCTCCAGAGACAATTCCAAGAACACGCTGTATCTGCAAATGAACAGCCTGAGAGCCGAGGACACGGCTGTGTATTACTGTGCGAGA--------------------------------------------------------------
	'IGHV3_30_13_CRF_1'    CAGGTGCAGCTGGTGGAGTCTGGGGGAGGCGTGGTCCAGCCTGGGAGGTCCCTGAGACTCTCCTGTGCAGCCTCTGGATTCACCTTCAGTAGC------ATGCACTGGGTCCGCCAGGCTCCAGGCAAGGGGCTAGAGTGGGTGGCAGTTATATCATAT------GATGGAAAATACTACGCAGACTCCGTGAAGGGCCGATTCACCATCTCCAGAGACAATTCCAAGAACAGGCTGTATCTGCAAATGAACAGCCTGAGAGCTGAGGACACGGCTGTGTATTACTGTGCGAGA--------------------------------------------------------------
	'IGHV3_30_14_CRF_1'    CAGGTGCAGCTGGTGGAGTCTGGGGGAGGCGTGGTCCAGCCTGGGAGGTCCCTGAGACTCTCCTGTGCAGCCTCTGGATTCACCTTCAGTAGC------ATGCACTGGGTCCGCCAGGCTCCAGGCAAGGGGCTGGAGTGGGTGGCAGTTATATCATAT------GATGGAAAATACTACGCAGACTCCGTGAAGGGCCGATTCACCATCTCCAGAGACAATTCCAAGAACACGCTGTATCTTCAAATGAACAGCCTGAGAGCTGAGGACACGGCTGTGTATTACTGTGCGAGA--------------------------------------------------------------
	'IGHV3_30_15_CRF_1'    CAGGTGCAGCTGGTGGAGTCTGGGGGAGGCGTGGTCCAGCCTGGGAGGTCCCTGAGACTCTCCTGTGCAGCCTCTGGATTCACCTTCAGTAGC------ATGCACTGGGTCCGCCAGGCTCCAGGCAAGGGGCTAGAGTGGGTGGCAGTTATATCATAT------GATGGAAAATACTACGCAGACTCCGTGAAGGGCCGATTCACCATCTCCAGAGACAATTCCAAGAACACGCTGTATCTGCAAATGAGCAGCCTGAGAGCTGAGGACACGGCTGTGTATTACTGTGCGAGA--------------------------------------------------------------
	'IGHV3_30_16_CRF_1'    CAGGTGCAGCTGGTGGAGTCTGGGGGAGGCGTGGTCCAGCCTGGGAGGTCCCTGAGACTCTCCTGTGCAGCCTCTGGATTCACCTTCAGTAGC------ATGCACTGGGTCCGCCAGGCCCCAGGCAAGGGGCTAGAGTGGGTGGCAGTTATATCATAT------GATGGAAAATACTACGCAGACTCCGTGAAGGGCCGATTCACCATCTCCAGAGACAATTCCAAGAACACGCTGTATCTGCAAATGAACAGCCTGAGAGCTGAGGACACGGCTGTGTATTACTGTGCGAGA--------------------------------------------------------------
	'IGHV3_30_17_CRF_1'    CAGGTGCAGCTGGTGGAGTCTGGGGGAGGCGTGGTCCAGCCTGGGAGGTCCCTGAGACTCTCCTGTGCAGCCTCTGGATTCACCTTCAGTAGC------ATGCACTGGGTCCGCCAGGCTCCGGGCAAGGGGCTAGAGTGGGTGGCAGTTATATCATAT------GATGGAAAATACTACGCAGACTCCGTGAAGGGCCGATTCACCATCTCCAGAGACAATTCCAAGAACACGCTGTATCTGCAAATGAACAGCCTGAGAGCTGAGGACACGGCTGTGTATTACTGTGCGAGA--------------------------------------------------------------
	'IGHV3_30_18_CRF_1'    CAGGTGCAGCTGGTGGAGTCTGGGGGAGGCGTGGTCCAGCCTGGGAGGTCCCTGAGACTCTCCTGTGCAGCCTCTGGATTCACCTTCAGTAGC------ATGCACTGGGTCCGCCAGGCTCCAGGCAAGGGGCTGGAGTGGGTGGCAGTTATATCATAT------GATGGAAAATACTATGCAGACTCCGTGAAGGGCCGATTCACCATCTCCAGAGACAATTCCAAGAACACGCTGTATCTGCAAATGAACAGCCTGAGAGCTGAGGACACGGCTGTGTATTACTGTGCGAAA--------------------------------------------------------------
	'IGHV3_30_19_CRF_1'    CAGGTGCAGCTGGTGGAGTCTGGGGGAGGCGTGGTCCAGCCTGGGAGGTCCCTGAGACTCTCCTGTGCAGCGTCTGGATTCACCTTCAGTAGC------ATGCACTGGGTCCGCCAGGCTCCAGGCAAGGGGCTGGAGTGGGTGGCAGTTATATCATAT------GATGGAAAATACTACGCAGACTCCGTGAAGGGCCGATTCACCATCTCCAGAGACAATTCCAAGAACACGCTGTATCTGCAAATGAACAGCCTGAGAGCTGAGGACACGGCTGTGTATTACTGTGCGAGA--------------------------------------------------------------
	'IGHV3_30_3_02_CRF_1'  CAGGTGCAGCTGGTGGAGTCTGGGGGAGGCGTGGTCCAGCCTGGGAGGTCCCTGAGACTCTCCTGTGCAGCGTCTGGATTCACCTTCAGTAGC------ATGCACTGGGTCCGCCAGGCTCCAGGCAAGGGGCTGGAGTGGGTGGCAGTTATATCATAT------GATGGAAAATACTACGCAGACTCCGTGAAGGGCCGATTCACCATCTCCAGAGACAATTCCAAGAACACGCTGTATCTGCAAATGAACAGCCTGAGAGCTGAGGACACGGCTGTGTATTACTGTGCGAAA--------------------------------------------------------------
	'IGHV3_33_03_CRF_1'    CAGGTGCAGCTGGTGGAGTCTGGGGGAGGCGTGGTCCAGCCTGGGAGGTCCCTGAGACTCTCCTGTGCAGCGTCTGGATTCACCTTCAGTAGC------ATGCACTGGGTCCGCCAGGCTCCAGGCAAGGGGCTGGAGTGGGTGGCAGTTATATGGTAT------GATGGAAAATACTATGCAGACTCCGTGAAGGGCCGATTCACCATCTCCAGAGACAACTCCAAGAACACGCTGTATCTGCAAATGAACAGCCTGAGAGCCGAGGACACGGCTGTGTATTACTGTGCGAAA--------------------------------------------------------------
	'IGHV3_33_04_CRF_1'    CAGGTGCAGCTGGTGGAGTCTGGGGGAGGCGTGGTCCAGCCTGGGAGGTCCCTGAGACTCTCCTGTGCAGCGTCTGGATTCACCTTCAGTAGC------ATGCACTGGGTCCGCCAGGCTCCAGGCAAGGGGCTAGAGTGGGTGGCAGTTATATGGTAT------GACGGAAAATACTATGCAGACTCCGTGAAGGGCCGATTCACCATCTCCAGAGACAATTCCAAGAACACGCTGTATCTGCAAATGAACAGCCTGAGAGCCGAGGACACGGCTGTGTATTACTGTGCGAGA--------------------------------------------------------------
	'IGHV3_33_05_CRF_1'    CAGGTGCAGCTGGTGGAGTCTGGGGGAGGCGTGGTCCAGCCTGGGAGGTCCCTGAGACTCTCCTGTGCAGCGTCTGGATTCACCTTCAGTAGC------ATGCACTGGGTCCGCCAGGCTCCAGGCAAGGGGCTGGAGTGGGTGGCAGTTATATCATAT------GATGGAAAATACTATGCAGACTCCGTGAAGGGCCGATTCACCATCTCCAGAGACAATTCCAAGAACACGCTGTATCTGCAAATGAACAGCCTGAGAGCCGAGGACACGGCTGTGTATTACTGTGCGAGA--------------------------------------------------------------
	'IGHV3_33_06_CRF_1'    CAGGTGCAGCTGGTGGAGTCTGGGGGAGGCGTGGTCCAGCCTGGGAGGTCCCTGAGACTCTCCTGTGCAGCGTCTGGATTCACCTTCAGTAGC------ATGCACTGGGTCCGCCAGGCTCCAGGCAAGGGGCTGGAGTGGGTGGCAGTTATATGGTAT------GATGGAAAATACTATGCAGACTCCGTGAAGGGCCGATTCACCATCTCCAGAGACAATTCCAAGAACACGCTGTATCTGCAAATGAACAGCCTGAGAGCCGAGGACACGGCTGTGTATTACTGTGCGAAA--------------------------------------------------------------
	'IGHV3_38_02_CRF_1'    GAGGTGCAGCTGGTGGAGTCTGGGGGAGGCTTGGTACAGCCTAGGGGGTCCCTGAGACTCTCCTGTGCAGCCTCTGGATTCACCGTCAGTAGC------ATGAGCTGGATCCGCCAGGCTCCAGGGAAGGGGCTGGAGTGGGTCTCATCCATTAGT------------GGTACATACTACGCAGACTCCAGGAAGGGCAGATTCACCATCTCCAGAGACAATTCCAAGAACACGCTGTATCTTCAAATGAACAACCTGAGAGCTGAGGGCACGGCCGTGTATTACTGTGCCAGATAT-----------------------------------------------------------
	'IGHV3_38_03_CRF_1'    GAGGTGCAGCTGGTGGAGTCTGGGGGAGGCTTGGTACAGCCTAGGGGGTCCCTGAGACTCTCCTGTGCAGCCTCTGGATTCACCGTCAGTAGC------ATGAGCTGGATCCGCCAGGCTCCAGGGAAGGGTCTGGAGTGGGTCTCATCCATTAGT------------GGTACATACTACGCAGACTCCAGGAAGGGCAGATTCACCATCTCCAGAGACAATTCCAAGAACACGCTGTATCTTCAAATGAACAACCTGAGAGCTGAGGGCACGGCCGTGTATTACTGTGCCAGATAT-----------------------------------------------------------
	'IGHV3_48_02_CRF_1'    GAGGTGCAGCTGGTGGAGTCTGGGGGAGGCTTGGTACAGCCTGGGGGGTCCCTGAGACTCTCCTGTGCAGCCTCTGGATTCACCTTCAGTAGC------ATGAACTGGGTCCGCCAGGCTCCAGGGAAGGGGCTGGAGTGGGTTTCATACATTAGTAGT------AGTAGTATATACTACGCAGACTCTGTGAAGGGCCGATTCACCATCTCCAGAGACAATGCCAAGAACTCACTGTATCTGCAAATGAACAGCCTGAGAGACGAGGACACGGCTGTGTATTACTGTGCGAGA--------------------------------------------------------------
	'IGHV3_48_03_CRF_1'    GAGGTGCAGCTGGTGGAGTCTGGGGGAGGCTTGGTACAGCCTGGAGGGTCCCTGAGACTCTCCTGTGCAGCCTCTGGATTCACCTTCAGTAGT------ATGAACTGGGTCCGCCAGGCTCCAGGGAAGGGGCTGGAGTGGGTTTCATACATTAGTAGT------AGTGGTATATACTACGCAGACTCTGTGAAGGGCCGATTCACCATCTCCAGAGACAACGCCAAGAACTCACTGTATCTGCAAATGAACAGCCTGAGAGCCGAGGACACGGCTGTTTATTACTGTGCGAGA--------------------------------------------------------------
	'IGHV3_48_04_CRF_1'    GAGGTGCAGCTGGTGGAGTCTGGGGGAGGCTTGGTACAGCCTGGGGGGTCCCTGAGACTCTCCTGTGCAGCCTCTGGATTCACCTTCAGTAGC------ATGAACTGGGTCCGCCAGGCTCCAGGGAAGGGGCTGGAGTGGGTTTCATACATTAGTAGT------AGTAGTATATACTACGCAGACTCTGTGAAGGGCCGATTCACCATCTCCAGAGACAACGCCAAGAACTCACTGTATCTGCAAATGAACAGCCTGAGAGCCGAGGACACGGCTGTGTATTACTGTGCGAGA--------------------------------------------------------------
	'IGHV3_49_03_CRF_1'    GAGGTGCAGCTGGTGGAGTCTGGGGGAGGCTTGGTACAGCCAGGGCGGTCCCTGAGACTCTCCTGTACAGCTTCTGGATTCACCTTTGGTGAT------ATGAGCTGGTTCCGCCAGGCTCCAGGGAAGGGGCTGGAGTGGGTAGGTTTCATTAGAAGCAAAGCTTATGGTACAGAATACGCCGCGTCTGTGAAAGGCAGATTCACCATCTCAAGAGATGATTCCAAAAGCATCGCCTATCTGCAAATGAACAGCCTGAAAACCGAGGACACAGCCGTGTATTACTGTACTAGA--------------------------------------------------------------
	'IGHV3_53_02_CRF_1'    GAGGTGCAGCTGGTGGAGACTGGAGGAGGCTTGATCCAGCCTGGGGGGTCCCTGAGACTCTCCTGTGCAGCCTCTGGGTTCACCGTCAGTAGC------ATGAGCTGGGTCCGCCAGGCTCCAGGGAAGGGGCTGGAGTGGGTCTCAGTTATTTATAGC---------GGTACATACTACGCAGACTCCGTGAAGGGCCGATTCACCATCTCCAGAGACAATTCCAAGAACACGCTGTATCTTCAAATGAACAGCCTGAGAGCCGAGGACACGGCCGTGTATTACTGTGCGAGA--------------------------------------------------------------
	'IGHV3_53_03_CRF_1'    GAGGTGCAGCTGGTGGAGTCTGGAGGAGGCTTGATCCAGCCTGGGGGGTCCCTGAGACTCTCCTGTGCAGCCTCTGGGTTCACCGTCAGTAGC------ATGAGCTGGGTCCGCCAGCCTCCAGGGAAGGGGCTGGAGTGGGTCTCAGTTATTTATAGC---------GGTACATACTACGCAGACTCTGTGAAGGGCCGATTCACCATCTCCAGAGACAATTCCAAGAACACGCTGTATCTTCAAATGAACAGCCTGAGAGCCGAGGACACGGCCGTGTATTACTGTGCTAGG--------------------------------------------------------------
	'IGHV3_53_04_CRF_1'    GAGGTGCAGCTGGTGGAGTCTGGAGGAGGCTTGGTCCAGCCTGGGGGGTCCCTGAGACTCTCCTGTGCAGCCTCTGGGTTCACCGTCAGTAGC------ATGAGCTGGGTCCGCCAGGCTCCAGGGAAGGGGCTGGAGTGGGTCTCAGTTATTTATAGC---------GGTACATACTACGCAGACTCCGTGAAGGGCCGATTCACCATCTCCAGACACAATTCCAAGAACACGCTGTATCTTCAAATGAACAGCCTGAGAGCTGAGGACACGGCCGTGTATTACTGTGCGAGA--------------------------------------------------------------
	'IGHV3_64_02_CRF_1'    GAGGTGCAGCTGGTGGAGTCTGGGGAAGGCTTGGTCCAGCCTGGGGGGTCCCTGAGACTCTCCTGTGCAGCCTCTGGATTCACCTTCAGTAGC------ATGCACTGGGTCCGCCAGGCTCCAGGGAAGGGACTGGAATATGTTTCAGCTATTAGTAGT------AATGGGACATATTATGCAGACTCTGTGAAGGGCAGATTCACCATCTCCAGAGACAATTCCAAGAACACGCTGTATCTTCAAATGGGCAGCCTGAGAGCTGAGGACATGGCTGTGTATTACTGTGCGAGA--------------------------------------------------------------
	'IGHV3_66_02_CRF_1'    GAGGTGCAGCTGGTGGAGTCTGGGGGAGGCTTGGTCCAGCCTGGGGGGTCCCTGAGACTCTCCTGTGCAGCCTCTGGATTCACCGTCAGTAGC------ATGAGCTGGGTCCGCCAGGCTCCAGGGAAGGGGCTGGAGTGGGTCTCAGTTATTTATAGC---------GGTACATACTACGCAGACTCCGTGAAGGGCCGATTCACCATCTCCAGAGACAATTCCAAGAACACGCTGTATCTTCAAATGAACAGCCTGAGAGCTGAGGACACGGCTGTGTATTACTGTGCGAGA--------------------------------------------------------------
	'IGHV3_66_03_CRF_1'    GAGGTGCAGCTGGTGGAGTCTGGAGGAGGCTTGATCCAGCCTGGGGGGTCCCTGAGACTCTCCTGTGCAGCCTCTGGGTTCACCGTCAGTAGC------ATGAGCTGGGTCCGCCAGGCTCCAGGGAAGGGGCTGGAGTGGGTCTCAGTTATTTATAGC---------TGTACATACTACGCAGACTCCGTGAAGGGCCGATTCACCATCTCCAGAGACAATTCCAAGAACACGCTGTATCTTCAAATGAACAGCCTGAGAGCTGAGGACACGGCTGTGTATTACTGTGCGAGA--------------------------------------------------------------
	'IGHV3_7_02_CRF_1'     GAGGTGCAGCTGGTGGAGTCTGGGGGAGGCTTGGTCCAGCCTGGGGGGTCCCTGAGACTCTCCTGTGCAGCCTCTGGATTCACCTTTAGTAGC------ATGAGCTGGGTCCGCCAGGCTCCAGGGAAAGGGCTGGAGTGGGTGGCCAACATAAAGCAA------GATGGAAAATACTATGTGGACTCTGTGAAGGGCCGATTCACCATCTCCAGAGACAACGCCAAGAACTCACTGTATCTGCAAATGAACAGCCTGAGAGCCGAGGACACGGCTGTGTATTACTGTGCGAGA--------------------------------------------------------------
	'IGHV3_7_03_CRF_1'     GAGGTGCAGCTGGTGGAGTCTGGGGGAGGCTTGGTCCAGCCTGGGGGGTCCCTGAGACTCTCCTGTGCAGCCTCTGGATTCACCTTTAGTAGC------ATGAGCTGGGTCCGCCAGGCTCCAGGGAAGGGGCTGGAGTGGGTGGCCAACATAAAGCAA------GATGGAAAATACTATGTGGACTCTGTGAAGGGCCGATTCACCATCTCCAGAGACAACGCCAAGAACTCACTGTATCTGCAAATGAACAGCCTGAGAGCCGAGGACACGGCCGTGTATTACTGTGCGAGA--------------------------------------------------------------
	'IGHV3_73_02_CRF_1'    GAGGTGCAGCTGGTGGAGTCCGGGGGAGGCTTGGTCCAGCCTGGGGGGTCCCTGAAACTCTCCTGTGCAGCCTCTGGGTTCACCTTCAGTGGC------ATGCACTGGGTCCGCCAGGCTTCCGGGAAAGGGCTGGAGTGGGTTGGCCGTATTAGAAGCAAAGCTAACAGTACAGCATATGCTGCGTCGGTGAAAGGCAGGTTCACCATCTCCAGAGATGATTCAAAGAACACGGCGTATCTGCAAATGAACAGCCTGAAAACCGAGGACACGGCCGTGTATTACTGTACTAGA--------------------------------------------------------------
	'IGHV3_74_02_CRF_1'    GAGGTGCAGCTGGTGGAGTCTGGGGGAGGCTTAGTTCAGCCTGGGGGGTCCCTGAGACTCTCCTGTGCAGCCTCTGGATTCACCTTCAGTAGC------ATGCACTGGGTCCGCCAAGCTCCAGGGAAGGGGCTGGTGTGGGTCTCACGTATTAATAGT------GATGGGACAAGCTACGCGGACTCCGTGAAGGGCCGATTCACCATCTCCAGAGACAACGCCAAGAACACGCTGTATCTGCAAATGAACAGTCTGAGAGCCGAGGACACGGCTGTGTATTACTGTGCAAGA--------------------------------------------------------------
	'IGHV3_74_03_CRF_1'    GAGGTGCAGCTGGTGGAGTCCGGGGGAGGCTTAGTTCAGCCTGGGGGGTCCCTGAGACTCTCCTGTGCAGCCTCTGGATTCACCTTCAGTAGC------ATGCACTGGGTCCGCCAAGCTCCAGGGAAGGGGCTGGTGTGGGTCTCACGTATTAATAGT------GATGGGACAACGTACGCGGACTCCGTGAAGGGCCGATTCACCATCTCCAGAGACAACGCCAAGAACACGCTGTATCTGCAAATGAACAGTCTGAGAGCCGAGGACACGGCTGTGTATTACTGTGCAAGA--------------------------------------------------------------
	'IGHV3_9_02_CRF_1'     GAAGTGCAGCTGGTGGAGTCTGGGGGAGGCTTGGTACAGCCTGGCAGGTCCCTGAGACTCTCCTGTGCAGCCTCTGGATTCACCTCTGATGAT------ATGCACTGGGTCCGGCAAGCTCCAGGGAAGGGCCTGGAGTGGGTCTCAGGTATTAGTTGG------AATAGTATAGGCTATGCGGACTCTGTGAAGGGCCGATTCACCATCTCCAGAGACAACGCCAAGAACTCCCTGTATCTGCAAATGAACAGTCTGAGAGCTGAGGACACGGCCTTGTATTACTGTGCAAAAGAT-----------------------------------------------------------
	'IGHV3_9_03_CRF_1'     GAAGTGCAGCTGGTGGAGTCTGGGGGAGGCTTGGTACAGCCTGGCAGGTCCCTGAGACTCTCCTGTGCAGCCTCTGGATTCACCTTTGATGAT------ATGCACTGGGTCCGGCAAGCTCCAGGGAAGGGCCTGGAGTGGGTCTCAGGTATTAGTTGG------AATAGTATAGGCTATGCGGACTCTGTGAAGGGCCGATTCACCATCTCCAGAGACAACGCCAAGAACTCCCTGTATCTGCAAATGAACAGTCTGAGAGCTGAGGACATGGCCTTGTATTACTGTGCAAAAGAT-----------------------------------------------------------
	'IGHV4_28_02_CRF_1'    CAGGTGCAGCTGCAGGAGTCGGGCCCAGGACTGGTGAAGCCTTCACAGACCCTGTCCCTCACCTGCGCTGTCTCTGGTTACTCCATCAGCAGT------TGGGGCTGGATCCGGCAGCCCCCAGGGAAGGGACTGGAGTGGATTGGGTACATCTATTAT---------AGTATCTACTACAACCCGTCCCTCAAGAGTCGAGTCACCATGTCAGTAGACACGTCCAAGAACCAGTTCTCCCTGAAGCTGAGCTCTGTGACCGCCGTGGACACGGCCGTGTATTACTGTGCGAGA--------------------------------------------------------------
	'IGHV4_28_04_CRF_1'    CAGGTGCAGCTGCAGGAGTCGGGCCCAGGACTGGTGAAGCCTTCGGACACCCTGTCCCTCACCTGCGCTGTCTCTGGTTACTCCATCAGCAGT------TGGGGCTGGATCCGGCAGCCCCCAGGGAAGGGACTGGAGTGGATTGGGTACATCTATTAT---------AGTACCTACTACAACCCGTCCCTCAAGAGTCGAGTCACCATGTCAGTAGACACGTCCAAGAACCAGTTCTCCCTGAAGCTGAGCTCTGTGACCGCCGTGGACACCGGCGTGTATTACTGTGCGAGA--------------------------------------------------------------
	'IGHV4_28_05_CRF_1'    CAGGTGCAGCTGCAGGAGTCGGGCCCAGGACTGGTGAAGCCTTCGGACACCCTGTCCCTCACCTGCGCTGTCTCTGGTTACTCCATCAGCAGT------TGGGGCTGGATCCGGCAGCCCCCAGGGAAGGGACTGGAGTGGATTGGGTACATCTATTAT---------AGTATCTACTACAACCCGTCCCTCAAGAGTCGAGTCACCATGTCAGTAGACACGTCCAAGAACCAGTTCTCCCTGAAGCTGAGCTCTGTGACCGCCGTGGACACGGCCGTGTATTACTGTGCGAGA--------------------------------------------------------------
	'IGHV4_28_06_CRF_1'    CAGGTGCAGCTACAGGAGTCGGGCCCAGGACTGGTGAAGCCTTCGGACACCCTGTCCCTCACCTGCGCTGTCTCTGGTTACTCCATCAGCAGT------TGGGGCTGGATCCGGCAGCCCCCAGGGAAGGGACTGGAGTGGATTGGGTACATCTATTAT---------AGTACCAACTACAACCCGTCCCTCAAGAGTCGAGTCACCATGTCAGTAGACACGTCCAAGAACCAGTTCTCCCTGAAGCTGAGCTCTGTGACCGCCTTGGACACGGCCGTGTATTACTGTGCGAGA--------------------------------------------------------------
	'IGHV4_28_07_CRF_1'    CAGGTACAGCTGCAGGAGTCGGGCCCAGGACTGGTGAAGCCTTCGGACACCCTGTCCCTCACCTGCGCTGTCTCTGGTTACTCCATCAGCAGT------TGGGGCTGGATCCGGCAGCCCCCAGGGAAGGGACTGGAGTGGATTGGGTACATCTATTAT---------AGTACCTACTACAACCCGTCCCTCAAGAGTCGAGTCACCATGTCAGTAGACACGTCCAAGAACCAGTTCTCCCTGAAGCTGAGCTCTGTGACCGCCGTGGACACGGCCGTGTATTACTGTGCGAGA--------------------------------------------------------------
	'IGHV4_30_2_02_CRF_1'  CAGCTGCAGCTGCAGGAGTCCGGCTCAGGACTGGTGAAGCCTTCACAGACCCTGTCCCTCACCTGCGCTGTCTCTGGTGGCTCCATCAGCAGT------TGGAGCTGGATCCGGCAGCCACCAGGGAAGGGCCTGGAGTGGATTGGGTACATCTATCAT---------AGTACCTACTACAACCCGTCCCTCAAGAGTCGAGTCACCATATCAGTAGACAGGTCCAAGAACCAGTTCTCCCTGAAGCTGAGCTCTGTGACCGCTGCGGACACGGCCGTGTATTACTGTGCG-----------------------------------------------------------------
	'IGHV4_30_2_05_CRF_1'  CAGCTGCAGCTGCAGGAGTCCGGCTCAGGACTGGTGAAGCCTTCACAGACCCTGTCCCTCACCTGCGCTGTCTCTGGTGGCTCCATCAGCAGT------TGGAGCTGGATCCGGCAGCCACCAGGGAAGGGCCTGGAGTGGATTGGGTACATCTATCAT---------AGTACCTACTACAACCCGTCCCTCAAGAGTCGAGTTACCATATCAGTAGACACGTCCAAGAACCAGTTCTCCCTGAAGCTGAGCTCTGTGACTGCCGCAGACACGGCCGTGTATTACTGTGCCAGA--------------------------------------------------------------
	'IGHV4_30_2_06_CRF_1'  CAGCTGCAGCTGCAGGAGTCCGGCTCAGGACTGGTGAAGCCTTCACAGACCCTGTCCCTCACCTGCGCTGTCTCTGGTGGCTCCATCAGCAGT------TGGAGCTGGATCCGGCAGTCACCAGGGAAGGGCCTGGAGTGGATTGGGTACATCTATCAT---------AGTACCTACTACAACCCGTCCCTCAAGAGTCGAGTCACCATATCAGTAGACAGGTCCAAGAACCAGTTCTCCCTGAAGCTGAGCTCTGTGACCGCCGCGGACACGGCCGTGTATTACTGTGCCAGA--------------------------------------------------------------
	'IGHV4_30_4_02_CRF_1'  CAGGTGCAGCTGCAGGAGTCGGGCCCAGGACTGGTGAAGCCTTCGGACACCCTGTCCCTCACCTGCACTGTCTCTGGTGGCTCCATCAGCAGT------TGGAGTTGGATCCGCCAGCCCCCAGGGAAGGGCCTGGAGTGGATTGGGTACATCTATTAC---------AGTACCTACTACAACCCGTCCCTCAAGAGTCGAGTTACCATATCAGTAGACACGTCCAAGAACCAGTTCTCCCTGAAGCTGAGCTCTGTGACTGCAGCAGACACGGCCGTGTATTACTGTGCCAGA--------------------------------------------------------------
	'IGHV4_30_4_03_CRF_1'  CAGGTGCAGCTGCAGGAGTCGGGCCCAGGACTGGTGAAGCCTTCACAGACCCTGTCCCTCACCTGCACTGTCTCTGGTGGCTCCATCAGCAGT------TGGAGTTGGATCCGCCAGCCCCCAGGGAAGGGCCTGGAGTGGATTGGGTACATCTATTAC---------AGTACCTACTACAACCCGTCCCTCAAGAGTCGAGTTACCATATCAGTAGACACGTCCAAGAACCAGTTCTCCCTGAAGCTGAGCTCTGTGACTGCCGCGGACACGGCCGTGTATTAC-----------------------------------------------------------------------
	'IGHV4_30_4_04_CRF_1'  CAGGTGCAGCTGCAGGACTCGGGCCCAGGACTGGTGAAGCCTTCACAGACCCTGTCCCTCACCTGCACTGTCTCTGGTGGCTCCATCAGCAGT------TGGAGTTGGATCCGCCAGCCCCCAGGGAAGGGCCTGGAGTGGATTGGGTACTTCTATTAC---------AGTACCTACTACAACCCGTCCCTCAAGAGTCGAGTTACCATATCAGTAGACACGTCCAAGAACCAGTTCTCCCTGAAGCTGAGCTCTGTGACTGCCGCAGACACGGCCGTGTATTAC-----------------------------------------------------------------------
	'IGHV4_31_02_CRF_1'    CAGGTGCAGCTGCAGGAGTCGGGCCCAGGACTGGTGAAGCCTTCACAGACCCTGTCCCTCACCTGTACTGTCTCTGGTGGCTCCATCAGCAGT------TGGAGCTGGATCCGCCAGCACCCAGGGAAGGGCCTGGAGTGGATTGGGTACATCTATTAC---------AGTACCTACTACAACCCGTCCCTCAAGAGTCGAGTTACCATATCAGTAGACACGTCTAAGAACCAGTTCTCCCTGAAGCTGAGCTCTGTGACTGCCGCGGACACGGCCGTGTATTACTGTGCGAGA--------------------------------------------------------------
	'IGHV4_31_03_CRF_1'    CAGGTGCAGCTGCAGGAGTCGGGCCCAGGACTGGTGAAGCCTTCACAGACCCTGTCCCTCACCTGCACTGTCTCTGGTGGCTCCATCAGCAGT------TGGAGCTGGATCCGCCAGCACCCAGGGAAGGGCCTGGAGTGGATTGGGTACATCTATTAC---------AGTACCTACTACAACCCGTCCCTCAAGAGTCGAGTTACCATATCAGTAGACACGTCTAAGAACCAGTTCTCCCTGAAGCTGAGCTCTGTGACTGCCGCGGACACGGCCGTGTATTACTGTGCGAGA--------------------------------------------------------------
	'IGHV4_31_04_CRF_1'    CAGGTGCGGCTGCAGGAGTCGGGCCCAGGACTGGTGAAGCCTTCACAGACCCTGTCCCTCACCTGCACTGTCTCTGGTGGCTCCATCAGCAGT------TGGAGCTGGATCCGCCAGCACCCAGGGAAGGGCCTGGAGTGGATTGGGTACATCTATTAC---------AGTACCTACTACAACCCGTCCCTCAAGAGTCGAGTTACCATATCAGTAGACACGTCTAAGAACCAGTTCTCCCTGAAGCTGAGCTCTGTGACTGCCGCGGACACGGCCGTGTATTACTGTGCG-----------------------------------------------------------------
	'IGHV4_31_06_CRF_1'    CAGGTGCAGCTGCAGGAGTCGGGCCCAGGACTGGTGAAGCCTTCACAGACCCTGTCCCTCACCTGCACTGTCTCTGGTGGCTCCATCAGCAGT------TGGAGCTGGATCCGCCAGCACCCAGGGAAGGGCCTGGAGTGGATTGGGTACATCTATTAC---------AGTACCTACTACAACCCGTCCCTCAAGAGTCGAGTTACCATATCAGTAGACACGTCTAAGAACCAGTTCTCCCTGAAGCTGAGCTCTGTGACTGCCGCGGACACGGCCGTGTATTAC-----------------------------------------------------------------------
	'IGHV4_31_07_CRF_1'    CAGGTGCAGCTGCAGGAGTCGGGCCCAGGACTGGTGAAGCCTTCACAGACCCTGTCCCTCACCTGCACTGTCTCTGGTGGATCCATCAGCAGT------TGGAGCTGGATCCGCCAGCACCCAGGGAAGGGCCTGGAGTGGATTGGGTACATCTATTAC---------AGTACCTACTACAACCCGTCCCTCAAGAGTCGAGTTACCATATCAGTAGACACGTCTAAGAACCAGTTCTCCCTGAAGCTGAGCTCTGTGACTGCCGCGGACACGGCCGTGTATTAC-----------------------------------------------------------------------
	'IGHV4_31_08_CRF_1'    CAGGTGCAGCTGCAGGAGTCGGGCCCAGGACTGGTGAAGCCTTCACAGACCCTGTCCCTCACCTGCACTGTCTCTGGTGGCTCCATCAGCAGT------TGGAGCTGGATCCGCCAGCACCCAGGGAAGGGCCTGGAGTGGATTGGGTACATCTATTAC---------AGTACCTACTACAACCCGTCCCTCAAGAGTCGAGTTACCATATCCGTAGACACGTCCAAGAACCAGTTCTCCCTGAAGCTGAGCTCTGTGACTGCCGCGGACACGGCCGTGTATTAC-----------------------------------------------------------------------
	'IGHV4_31_09_CRF_1'    CAGGTGCAGCTGCAGGAGTCGGGCCCAGGACTGGTGAAGCCTTCACAGACCCTGTCCCTCACCTGCACTGTCTCTGGTGGCTCCATCAGCAGT------TGGAGCTGGATCCGCCAGCACCCAGGGAAGGGCCTGGAGTGGATTGGGTACATCTATTAC---------AGTACCTACTACAACCCGTCCCTCAAGAGTCGAGTTACCATATCAGTAGACAAGTCCAAGAACCAGTTCTCCCTGAAGCTGAGCTCTGTGACCGCCGCGGACACGGCCGTGTATTAC-----------------------------------------------------------------------
	'IGHV4_34_02_CRF_1'    CAGGTGCAGCTACAACAGTGGGGCGCAGGACTGTTGAAGCCTTCGGAGACCCTGTCCCTCACCTGCGCTGTCTATGGTGGGTCCTTCAGTGGT------TGGAGCTGGATCCGCCAGCCCCCAGGGAAGGGGCTGGAGTGGATTGGGGAAATCAATCAT---------AGTACCAACTACAACCCGTCCCTCAAGAGTCGAGTCACCATATCAGTAGACACGTCCAAGAACCAGTTCTCCCTGAAGCTGAGCTCTGTGACCGCCGCGGACACGGCTGTGTATTACTGTGCGAGA--------------------------------------------------------------
	'IGHV4_34_03_CRF_1'    CAGGTGCAGCTACAGCAGTGGGGCGCAGGACTGTTGAAGCCTTCGGAGACCCTGTCCCTCACCTGCGCTGTCTATGGTGGGTCCTTCAGTGGT------TGGAGCTGGATCCGCCAGCCCCCAGGGAAGGGGCTGGAGTGGATTGGGGAAATCAATCAT---------AGTACCAACTACAACCCGTCCCTCAAGAGTCGAGTCACCATATCAGTAGACACGTCCAAGAACCAGTTCTCCCTGAAGCTGAGCTCTGTGACCGCCGCGGACACGGCCGTGTATTAC-----------------------------------------------------------------------
	'IGHV4_34_04_CRF_1'    CAGGTGCAGCTACAGCAGTGGGGCGCAGGACTGTTGAAGCCTTCGGAGACCCTGTCCCTCACCTGCGCTGTCTATGGTGGGTCCTTCAGTGGT------TGGAGCTGGATCCGCCAGCCCCCAGGGAAGGGGCTGGAGTGGATTGGGGAAATCAATCAT---------AGTACCAACAACAACCCGTCCCTCAAGAGTCGAGCCACCATATCAGTAGACACGTCCAAGAACCAGTTCTCCCTGAAGCTGAGCTCTGTGACCGCCGCGGACACGGCTGTGTATTACTGTGCGAGA--------------------------------------------------------------
	'IGHV4_34_06_CRF_1'    CAGGTGCAGCTACAGCAGTGGGGCGCAGGACTGTTGAAGCCTTCGGAGACCCTGTCCCTCACCTGCGCTGTCTATGGTGGGTCCTTCAGTGGT------TGGAGCTGGATCCGCCAGCCCCCAGGGAAGGGGCTGGAGTGGATTGGGGAAATCAATCAT---------AGTACCAACTACAACCCGTCCCTCAAGAGTCGAGTCACCATATCAGTAGACACGTCCAAGAACCAGTTCTCCCTGAAGCTGGGCTCTGTGACCGCCGCGGACACGGCCGTGTATTAC-----------------------------------------------------------------------
	'IGHV4_34_07_CRF_1'    CAGGTGCAGCTACAGCAGTGGGGCGCAGGACTGTTGAAGCCTTCGGAGACCCTGTCCCTCACCTGCGCTGTCTATGGTGGGTCCTTCAGTGGT------TGGAGCTGGATCCGCCAGCCCCCAGGGAAGGGGCTGGAGTGGATTGGGGAAATCAACCAT---------AGTACCAACTACAACCCGTCCCTCAAGAGTCGAGTCACCATATCAGTAGACACGTCCAAGAACCAGTTCTCCCTGAAGCTGAGCTCTGTGACCGCCGCGGACACGGCCGTGTATTAC-----------------------------------------------------------------------
	'IGHV4_34_08_CRF_1'    CAGGTGCAGCTACAGCAGTGGGGCGCAGGACTGTTGAAGCCTTCGGAGACCCTGTCCCTCACCTGCGCTGTCTATGGTGGGACCTTCAGTGGT------TGGAGCTGGATCCGCCAGCCCCCAGGGAAGGGGCTGGAGTGGATTGGGGAAATCAATCAT---------AGTACCAACTACAACCCGTCCCTCAAGAGTCGAGTCACCATATCAGTAGACACGTCCAAGAACCAGTTCTCCCTGAAGCTGAGCTCTGTGACCGCCGCGGACACGGCTGTGTATTACTGTGCG-----------------------------------------------------------------
	'IGHV4_34_12_CRF_1'    CAGGTGCAGCTACAGCAGTGGGGCGCAGGACTGTTGAAGCCTTCGGAGACCCTGTCCCTCACCTGCGCTGTCTATGGTGGGTCCTTCAGTGGT------TGGAGCTGGATCCGCCAGCCCCCAGGGAAGGGGCTGGAGTGGATTGGGGAAATCATTCAT---------AGTACCAACTACAACCCGTCCCTCAAGAGTCGAGTCACCATATCAGTAGACACGTCCAAGAACCAGTTCTCCCTGAAGCTGAGCTCTGTGACCGCCGCGGACACGGCTGTGTATTACTGTGCGAGA--------------------------------------------------------------
	'IGHV4_38_2_02_CRF_1'  CAGGTGCAGCTGCAGGAGTCGGGCCCAGGACTGGTGAAGCCTTCGGAGACCCTGTCCCTCACCTGCACTGTCTCTGGTTACTCCATCAGCAGT------TGGGGCTGGATCCGGCAGCCCCCAGGGAAGGGGCTGGAGTGGATTGGGAGTATCTATCAT---------AGTACCTACTACAACCCGTCCCTCAAGAGTCGAGTCACCATATCAGTAGACACGTCCAAGAACCAGTTCTCCCTGAAGCTGAGCTCTGTGACCGCCGCAGACACGGCCGTGTATTACTGTGCGAGA--------------------------------------------------------------
	'IGHV4_39_02_CRF_1'    CAGCTGCAGCTGCAGGAGTCGGGCCCAGGACTGGTGAAGCCTTCGGAGACCCTGTCCCTCACCTGCACTGTCTCTGGTGGCTCCATCAGCAGT------TGGGGCTGGATCCGCCAGCCCCCAGGGAAGGGGCTGGAGTGGATTGGGAGTATCTATTAT---------AGTACCTACTACAACCCGTCCCTCAAGAGTCGAGTCACCATATCCGTAGACACGTCCAAGAACCACTTCTCCCTGAAGCTGAGCTCTGTGACCGCCGCAGACACGGCTGTGTATTACTGTGCGAGA--------------------------------------------------------------
	'IGHV4_39_03_CRF_1'    CAGCTGCAGCTGCAGGAGTCGGGCCCAGGACTGGTGAAGCCTTCGGAGACCCTGTCCCTCACCTGCACTGTCTCTGGTGGCTCCATCAGCAGT------TGGGGCTGGATCCGCCAGCCCCCAGGGAAGGGGCTGGAGTGGATTGGGAGTATCTATTAT---------AGTACCTACTACAACCCGTCCCTCAAGAGTCGAGTCACCATATCCGTAGACACGTCCAAGAACCAGTTCTCCCTGAAGCTGAGCTCTGTGACCGCCGCAGACACGGCCGTGTATTAC-----------------------------------------------------------------------
	'IGHV4_39_05_CRF_1'    CAGCTGCAGCTGCAGGAGTCGGGCCCAGGACTGGTGAAGCCTTCGGAGACCCCGTCCCTCACCTGCACTGTCTCTGGTGGCTCCATCAGCAGT------TGGGGCTGGATCCGCCAGCCCCCAGGGAAGGGGCTGGAGTGGATTGGGAGTATCTATTAT---------AGTACCTACTACAACCCGTCCCTCAAGAGTCGAGTCACCATATCCGTAGACACGTCCAAGAACCAGTTCTCCCTGAAGCTGAGCTCTGTGACCGCCGCAGACACGGCTGTGTATTACTGTGCG-----------------------------------------------------------------
	'IGHV4_39_06_CRF_1'    CGGCTGCAGCTGCAGGAGTCGGGCCCAGGACTGGTGAAGCCTTCGGAGACCCTGTCCCTCACCTGCACTGTCTCTGGTGGCTCCATCAGCAGT------TGGGGCTGGATCCGCCAGCCCCCAGGGAAGGGGCTGGAGTGGATTGGGAGTATCTATTAT---------AGTACCTACTACAACCCGTCCCTCAAGAGTCGAGTCACCATATCAGTAGACACGTCCAAGAACCAGTTCCCCCTGAAGCTGAGCTCTGTGACCGCCGCGGACACGGCCGTGTATTACTGTGCGAGA--------------------------------------------------------------
	'IGHV4_39_07_CRF_1'    CAGCTGCAGCTGCAGGAGTCGGGCCCAGGACTGGTGAAGCCTTCGGAGACCCTGTCCCTCACCTGCACTGTCTCTGGTGGCTCCATCAGCAGT------TGGGGCTGGATCCGCCAGCCCCCAGGGAAGGGGCTGGAGTGGATTGGGAGTATCTATTAT---------AGTACCTACTACAACCCGTCCCTCAAGAGTCGAGTCACCATATCAGTAGACACGTCCAAGAACCAGTTCTCCCTGAAGCTGAGCTCTGTGACCGCCGCGGACACGGCCGTGTATTACTGTGCGAGA--------------------------------------------------------------
	'IGHV4_4_02_CRF_1'     CAGGTGCAGCTGCAGGAGTCGGGCCCAGGACTGGTGAAGCCTTCGGGGACCCTGTCCCTCACCTGCGCTGTCTCTGGTGGCTCCATCAGCAGT------TGGAGTTGGGTCCGCCAGCCCCCAGGGAAGGGGCTGGAGTGGATTGGGGAAATCTATCAT---------AGTACCAACTACAACCCGTCCCTCAAGAGTCGAGTCACCATATCAGTAGACAAGTCCAAGAACCAGTTCTCCCTGAAGCTGAGCTCTGTGACCGCCGCGGACACGGCCGTGTATTACTGTGCGAGA--------------------------------------------------------------
	'IGHV4_4_03_CRF_1'     CAGGTGCAGCTGCAGGAGTCGGGCCCAGGACTGGTGAAGCCTCCGGGGACCCTGTCCCTCACCTGCGCTGTCTCTGGTGGCTCCATCAGCAGT------TGGAGTTGGGTCCGCCAGCCCCCAGGGAAGGGGCTGGAGTGGATTGGGGAAATCTATCAT---------AGTACCAACTACAACCCGTCCCTCAAGAGTCGAGTCACCATATCAGTAGACAAGTCCAAGAACCAGTTCTCCCTGAAGCTGAGCTCTGTGACCGCCGCGGACACGGCCGTGTATTAC-----------------------------------------------------------------------
	'IGHV4_4_04_CRF_1'     CAGGTGCAGCTGCAGGAGTCGGGCCCAGGACTGGTGAAGCCTCCGGGGACCCTGTCCCTCACCTGCGCTATCTCTGGTGGCTCCATCAGCAGT------TGGAGTTGGGTCCGCCAGCCCCCAGGGAAGGGGCTGGAGTGGATTGGGGAAATCTATCAT---------AGTACCAACTACAACCCGTCCCTCAAGAGTCGAGTCACCATATCAGTAGACAAGTCCAAGAACCAGTTCTCCCTGAAGCTGAGCTCTGTGACCGCCGCGGACACGGCCGTGTATTAC-----------------------------------------------------------------------
	'IGHV4_4_05_CRF_1'     CAGGTGCAGCTGCAGGAGTTGGGCCCAGGACTGGTGAAGCCTCCGGGGACCCTGTCCCTCACCTGCGCTGTCTCTGGTGGCTCCATCAGCAGT------TGGAGTTGGGTCCGCCAGCCCCCAGGGAAGGGGCTGGAGTGGATTGGGGAAATCTATCAT---------AGTACCAACTACAACCCGTCCCTCAAGAGTCGAGTCACCATATCAGTAGACAAGTCCAAGAACCAGTTCTCCCTGAAGCTGAGCTCTGTGACCGCCGCGGACACGGCCGTGTATTAC-----------------------------------------------------------------------
	'IGHV4_59_02_CRF_1'    CAGGTGCAGCTGCAGGAGTCGGGCCCAGGACTGGTGAAGCCTTCGGAGACCCTGTCCCTCACCTGCACTGTCTCTGGTGGCTCCGTCAGTAGT------TGGAGCTGGATCCGGCAGCCCCCAGGGAAGGGACTGGAGTGGATTGGGTATATCTATTAC---------AGTACCAACTACAACCCCTCCCTCAAGAGTCGAGTCACCATATCAGTAGACACGTCCAAGAACCAGTTCTCCCTGAAGCTGAGCTCTGTGACCGCTGCGGACACGGCCGTGTATTACTGTGCGAGA--------------------------------------------------------------
	'IGHV4_59_03_CRF_1'    CAGGTGCAGCTGCAGGAGTCGGGCCCAGGACTGGTGAAGCCTTCGGAGACCCTGTCCCTCACCTGCACTGTCTCTGGTGGCTCCATCAGTAGT------TGGAGCTGGATCCGGCAGCCCCCAGGGAAGGGACTGGAGTGGATTGGGTATATCTATTAC---------AGTACCAACTACAACCCCTCCCTCAAGAGTCGAGTCACCATATCAGTAGACACGTCCAAGAACCAATTCTCCCTGAAGCTGAGCTCTGTGACCGCTGCGGACACGGCCGTGTATTACTGTGCG-----------------------------------------------------------------
	'IGHV4_59_04_CRF_1'    CAGGTGCAGCTGCAGGAGTCGGGCCCAGGACTGGTGAAGCCTTCGGAGACCCTGTCCCTCACCTGCACTGTCTCTGGTGGCTCCATCAGTAGT------TGGAGCTGGATCCGGCAGCCCCCAGGGAAGGGACTGGAGTGGATTGGGTATATCTATTAT---------AGTACCTACTACAACCCGTCCCTCAAGAGTCGAGTCACCATGTCAGTAGACACGTCCAAGAACCAGTTCTCCCTGAAGCTGAGCTCTGTGACCGCCGCAGACACGGCTGTGTATTACTGTGCG-----------------------------------------------------------------
	'IGHV4_59_05_CRF_1'    CAGGTGCAGCTGCAGGAGTCGGGCCCAGGACTGGTGAAGCCTTCGGAGACCCTGTCCCTCACCTGCACTGTCTCTGGTGGCTCCATCAGTAGT------TGGAGCTGGATCCGGCAGCCGCCGGGGAAGGGACTGGAGTGGATTGGGCGTATCTATTAT---------AGTACCTACTACAACCCGTCCCTCAAGAGTCGAGTCACCATATCCGTAGACACGTCCAAGAACCAGTTCTCCCTGAAGCTGAGCTCTGTGACCGCCGCAGACACGGCTGTGTATTACTGTGCG-----------------------------------------------------------------
	'IGHV4_59_07_CRF_1'    CAGGTGCAGCTGCAGGAGTCGGGCCCAGGACTGGTGAAGCCTTCGGACACCCTGTCCCTCACCTGCACTGTCTCTGGTGGCTCCATCAGTAGT------TGGAGCTGGATCCGGCAGCCCCCAGGGAAGGGACTGGAGTGGATTGGGTATATCTATTAC---------AGTACCAACTACAACCCCTCCCTCAAGAGTCGAGTCACCATATCAGTAGACACGTCCAAGAACCAGTTCTCCCTGAAGCTGAGCTCTGTGACCGCTGCGGACACGGCCGTGTATTACTGTGCGAGA--------------------------------------------------------------
	'IGHV4_59_08_CRF_1'    CAGGTGCAGCTGCAGGAGTCGGGCCCAGGACTGGTGAAGCCTTCGGAGACCCTGTCCCTCACCTGCACTGTCTCTGGTGGCTCCATCAGTAGT------TGGAGCTGGATCCGGCAGCCCCCAGGGAAGGGACTGGAGTGGATTGGGTATATCTATTAC---------AGTACCAACTACAACCCCTCCCTCAAGAGTCGAGTCACCATATCAGTAGACACGTCCAAGAACCAGTTCTCCCTGAAGCTGAGCTCTGTGACCGCCGCAGACACGGCCGTGTATTACTGTGCGAGA--------------------------------------------------------------
	'IGHV4_61_03_CRF_1'    CAGGTGCAGCTGCAGGAGTCGGGCCCAGGACTGGTGAAGCCTTCGGAGACCCTGTCCCTCACCTGCACTGTCTCTGGTGGCTCCGTCAGCAGT------TGGAGCTGGATCCGGCAGCCCCCAGGGAAGGGACTGGAGTGGATTGGGTATATCTATTAC---------AGTACCAACTACAACCCCTCCCTCAAGAGTCGAGTCACCATATCAGTAGACACGTCCAAGAACCACTTCTCCCTGAAGCTGAGCTCTGTGACCGCTGCGGACACGGCCGTGTATTACTGTGCGAGA--------------------------------------------------------------
	'IGHV4_61_08_CRF_1'    CAGGTGCAGCTGCAGGAGTCGGGCCCAGGACTGGTGAAGCCTTCGGAGACCCTGTCCCTCACCTGCACTGTCTCTGGTGGCTCCGTCAGCAGT------TGGAGCTGGATCCGGCAGCCCCCAGGGAAGGGACTGGAGTGGATTGGGTATATCTATTAC---------AGTACCAACTACAACCCCTCCCTCAAGAGTCGAGTCACCATATCAGTAGACACGTCCAAGAACCAGTTCTCCCTGAAGCTGAGCTCTGTGACCGCTGCGGACACGGCCGTGTATTACTGTGCGAGA--------------------------------------------------------------
	'IGHV5_10_1_03_CRF_1'  GAAGTGCAGCTGGTGCAGTCCGGAGCAGAGGTGAAAAAGCCCGGGGAGTCTCTGAGGATCTCCTGTAAGGGTTCTGGATACAGCTTTACCAGC------ATCAGCTGGGTGCGCCAGATGCCCGGGAAAGGCCTGGAGTGGATGGGGAGGATTGATCCT------AGTGACACCAACTACAGCCCGTCCTTCCAAGGCCACGTCACCATCTCAGCTGACAAGTCCATCAGCACTGCCTACCTGCAGTGGAGCAGCCTGAAGGCCTCGGACACCGCCATGTATTACTGTGCGAGA--------------------------------------------------------------
	'IGHV5_10_1_04_CRF_1'  GAAGTGCAGCTGGTGCAGTCTGGAGCAGAGGTGAAAAAGCCCGGGGAGTCTCTGAGGATCTCCTGTAAGGGTTCTGGATACAGCTTTACCAGC------ATCAGCTGGGTGCGCCAGATGCCCGGGAAAGGCCTGGAGTGGATGGGGAGGATTGATCCT------AGTGACACCAACTACAGCCCGTCCTTCCAAGGCCAGGTCACCATCTCAGCTGACAAGTCCATCAGCACTGCCTACCTGCAGTGGAGCAGCCTGAAGGCCTCGGACACCGCCATGTATTACTGTGCGAGA--------------------------------------------------------------
	'IGHV5_51_02_CRF_1'    GAGGTGCAGCTGGTGCAGTCTGGAGCAGAGGTGAAAAAGCCCGGGGAGTCTCTGAAGATCTCCTGTAAGGGTTCTGGATACAGCTTTACCAGC------ACCGGCTGGGTGCGCCAGATGCCCGGGAAAGGCTTGGAGTGGATGGGGATCATCTATCCT------GGTGACACCAGATACAGCCCGTCCTTCCAAGGCCAGGTCACCATCTCAGCCGACAAGTCCATCAGCACCGCCTACCTGCAGTGGAGCAGCCTGAAGGCCTCGGACACCGCCATGTATTACTGTGCGAGA--------------------------------------------------------------
	'IGHV5_51_03_CRF_1'    GAGGTGCAGCTGGTGCAGTCTGGAGCAGAGGTGAAAAAGCCGGGGGAGTCTCTGAAGATCTCCTGTAAGGGTTCTGGATACAGCTTTACCAGC------ATCGGCTGGGTGCGCCAGATGCCCGGGAAAGGCCTGGAGTGGATGGGGATCATCTATCCT------GGTGACACCAGATACAGCCCGTCCTTCCAAGGCCAGGTCACCATCTCAGCCGACAAGTCCATCAGCACCGCCTACCTGCAGTGGAGCAGCCTGAAGGCCTCGGACACCGCCATGTATTACTGTGCGAGA--------------------------------------------------------------
	'IGHV5_51_04_CRF_1'    GAGGTGCAGCTGGTGCAGTCTGGAGCAGAGGTGAAAAAGCCGGGGGAGTCTCTGAAGATCTCCTGTAAGGGTTCTGGATACAGCTTTACCAGC------ATCGGCTGGGTGCGCCAGATGCCCGGGAAAGGCCTGGAGTGGATGGGGATCATCTATCCT------GGTGACACCAGATACAGCCCGTCCTTCCAAGGCCAGGTCACCATCTCAGCCGACAAGCCCATCAGCACCGCCTACCTGCAGTGGAGCAGCCTGAAGGCCTCGGACACCGCCATGTATTACTGTGCGAGA--------------------------------------------------------------
	'IGHV6_1_02_CRF_1'     CAGGTACAGCTGCAGCAGTCAGGTCCGGGACTGGTGAAGCCCTCGCAGACCCTCTCACTCACCTGTGCCATCTCCGGGGACAGTGTCTCTAGCGCTGCTTGGAACTGGATCAGGCAGTCCCCATCGAGAGGCCTTGAGTGGCTGGGAAGGACATACTAC---AGGTCCAAGAATGATTATGCAGTATCTGTGAAAAGTCGAATAACCATCAACCCAGACACATCCAAGAACCAGTTCTCCCTGCAGCTGAACTCTGTGACTCCCGAGGACACGGCTGTGTATTACTGTGCAAGA--------------------------------------------------------------
	'IGHV7_4_1_02_CRF_1'   CAGGTGCAGCTGGTGCAATCTGGGTCTGAGTTGAAGAAGCCTGGGGCCTCAGTGAAGGTTTCCTGCAAGGCTTCTGGATACACCTTCACTAGC------ATGAATTGGGTGCGACAGGCCCCTGGACAAGGGCTTGAGTGGATGGGATGGATCAACACC------AACACTCCAACGTATGCCCAGGGCTTCACAGGACGGTTTGTCTTCTCCTTGGACACCTCTGTCAGCACGGCATATCTGCAGATCAGCAGCCTAAAGGCTGAGGACACTGCCGTGTATTACTGTGCGAGA--------------------------------------------------------------
	'IGHV7_4_1_03_CRF_1'   CAGGTGCAGCTGGTGCAATCTGGGTCTGAGTTGAAGAAGCCTGGGGCCTCAGTGAAGGTTTCCTGCAAGGCTTCTGGATACACCTTCACTAGC------ATGAATTGGGTGCGACAGGCCCCTGGACAAGGGCTTGAGTGGATGGGATGGATCAACACC------AACACTCCAACGTATGCCCAGGGCTTCACAGGACGGTTTGTCTTCTCCTTGGACACCTCTGTCAGCACGGCATATCTGCAGATCAGCACGCTAAAGGCTGAGGACACT-----------------------------------------------------------------------------------
	'IGHV7_4_1_04_CRF_1'   CAGGTGCAGCTGGTGCAATCTGGGTCTGAGTTGAAGAAGCCTGGGGCCTCAGTGAAGGTTTCCTGCAAGGCTTCTGGATACACCTTCACTAGC------ATGAATTGGGTGCGACAGGCCCCTGGACAAGGGCTTGAGTGGATGGGATGGATCAACACC------AACACTCCAACGTATGCCCAGGGCTTCACAGGACGGTTTGTCTTCTCCTTGGACACCTCTGTCAGCATGGCATATCTGCAGATCAGCAGCCTAAAGGCTGAGGACACTGCCGTGTATTACTGTGCGAGA--------------------------------------------------------------
	'IGHJ6_01_CRF_1'       ---------------------------------------------------------------------------------------------------------------------------------------------------------------------------------------------------------------------------------------------------------------------------------------------------------TACTCTACTACTACGGTATGGACGTCTGGGGGCAAGGGACCACGGTCACCGTCTCCTCA
	'IGHJ6_02_CRF_1'       ---------------------------------------------------------------------------------------------------------------------------------------------------------------------------------------------------------------------------------------------------------------------------------------------------------TACTCTACTACTACGGTATGGACGTCTGGGGCCAAGGGACCACGGTCACCGTCTCCTCA
	'IGHJ6_03_CRF_1'       ---------------------------------------------------------------------------------------------------------------------------------------------------------------------------------------------------------------------------------------------------------------------------------------------------------TACTCTACTACTACTACATGGACGTCTGGGGCAAAGGGACCACGGTCACCGTCTCCTCA
	'IGHJ6_04_CRF_1'       ---------------------------------------------------------------------------------------------------------------------------------------------------------------------------------------------------------------------------------------------------------------------------------------------------------TACTCTACTACTACGGTATGGACGTCTGGGGCAAAGGGACCACGGTCACCGTCTCCTCA
	'IGHJ3_01_CRF_1'       ------------------------------------------------------------------------------------------------------------------------------------------------------------------------------------------------------------------------------------------------------------------------------------------------------------GTGCTTTT---------GATGTCTGGGGCCAAGGGACAATGGTCACCGTCTCTTCA
	'IGHJ3_02_CRF_1'       ------------------------------------------------------------------------------------------------------------------------------------------------------------------------------------------------------------------------------------------------------------------------------------------------------------GTGCTTTT---------GATATCTGGGGCCAAGGGACAATGGTCACCGTCTCTTCA
	'IGHJ1_01_CRF_1'       ---------------------------------------------------------------------------------------------------------------------------------------------------------------------------------------------------------------------------------------------------------------------------------------------------------GCTGATACTTC---------CAGCACTGGGGCCAGGGCACCCTGGTCACCGTCTCCTCA
	'IGHJ5_01_CRF_1'       ------------------------------------------------------------------------------------------------------------------------------------------------------------------------------------------------------------------------------------------------------------------------------------------------------------ACTGGTTC---------GACTCCTGGGGCCAAGGAACCCTGGTCACCGTCTCCTCA
	'IGHJ5_02_CRF_1'       ------------------------------------------------------------------------------------------------------------------------------------------------------------------------------------------------------------------------------------------------------------------------------------------------------------ACTGGTTC---------GACCCCTGGGGCCAGGGAACCCTGGTCACCGTCTCCTCA
	'IGHJ2_01_CRF_1'       ---------------------------------------------------------------------------------------------------------------------------------------------------------------------------------------------------------------------------------------------------------------------------------------------------------TACTGTACTTC---------GATCTCTGGGGCCGTGGCACCCTGGTCACTGTCTCCTCA
	'IGHJ4_01_CRF_1'       --------------------------------------------------------------------------------------------------------------------------------------------------------------------------------------------------------------------------------------------------------------------------------------------------------------TACTTT---------GACTACTGGGGCCAAGGAACCCTGGTCACCGTCTCCTCA
	'IGHJ4_03_CRF_1'       --------------------------------------------------------------------------------------------------------------------------------------------------------------------------------------------------------------------------------------------------------------------------------------------------------------TACTTT---------GACTACTGGGGCCAAGGGACCCTGGTCACCGTCTCCTCA
	'IGHJ4_02_CRF_1'       --------------------------------------------------------------------------------------------------------------------------------------------------------------------------------------------------------------------------------------------------------------------------------------------------------------TACTTT---------GACTACTGGGGCCAGGGAACCCTGGTCACCGTCTCCTCA
	'QUERY'                CAGGTGCAGCTGGTGGAGTCTGGGGGAGGCGTGGTCCAGCCTGGGAGGTCCCTGAGACTCTCCTGTGCAGCCTCTGGATTCACCTTCAGTAGCTATGCTATGCACTGGGTCCGCCAGGCTCCAGGCAAGGGGCTGGAGTGGGTGGCAGTTATATCATATGATGGAAGCAATAAATACTACGCAGACTCCGTGAAGGGCCGATTCACCATCTCCAGAGACAATTCCAAGAACACGCTGTATCTGCAAATGAACAGCCTGAGAGCTGAGGACACGGCTGTGTATTACTGTGCGAGATGCCACTCTCCTACTGGTACTTCGATCTCTGGGGCCGTGGCACCCTGGTCACTGTCTCCTCA;
END;

BEGIN TREES;
	TREE tree = (((IGHV6_1_01_CRF_1:0,IGHV6_1_02_CRF_1:0.00329015636413796)NODE3:0.2795989225766929,((IGHV2_26_01_CRF_1:0.03485863474180029,((((IGHV2_5_05_CRF_1:0,IGHV2_5_06_CRF_1:0.003292325808095991)NODE12:0.003299746746735457,IGHV2_5_02_CRF_1:0)NODE11:0,(IGHV2_5_01_CRF_1:0,IGHV2_5_04_CRF_1:0.006768068775895141)NODE16:0.003301713784168201)NODE10:0.04442766843024721,(IGHV2_70_11_CRF_1:0.006638564347596111,((IGHV2_70_01_CRF_1:0,IGHV2_70_13_CRF_1:0.003311998331122826)NODE22:0,(IGHV2_70_02_CRF_1:0,IGHV2_70_07_CRF_1:0.003498265270472485)NODE25:0.01050162150595053)NODE21:0)NODE19:0.02080776367843473)NODE9:0.0254105515219773)NODE7:0.3880060997035262,((((((IGHV4_59_04_CRF_1:0.00402073474501012,(((IGHV4_38_2_01_CRF_1:0.003473204982356294,IGHV4_38_2_02_CRF_1:0)NODE37:0.01476436437985277,((((IGHV4_39_01_CRF_1:0,IGHV4_39_07_CRF_1:0.01039230534756458)NODE43:0,IGHV4_39_06_CRF_1:0.01735666701741938)NODE42:0,(IGHV4_39_05_CRF_1:0.003479588601216964,IGHV4_39_03_CRF_1:0.003554656915127461)NODE47:0)NODE41:0,IGHV4_39_02_CRF_1:0.003436852117342855)NODE40:0.01458418154353658)NODE36:0.01392981338175541,IGHV4_59_05_CRF_1:0.01308688281666361)NODE35:0.006087712154416811)NODE33:0.01148130573554731,((IGHV4_31_06_CRF_1:0.003565456694558323,(((IGHV4_31_02_CRF_1:0.003440353875307868,IGHV4_31_03_CRF_1:0)NODE57:0,(IGHV4_31_04_CRF_1:0.003481585389641397,IGHV4_31_01_CRF_1:0.003446928120962168)NODE60:0)NODE56:0,(IGHV4_31_09_CRF_1:0.01078361691281374,(IGHV4_31_07_CRF_1:0.003566500242027246,IGHV4_31_08_CRF_1:0.007178755207135287)NODE65:0)NODE63:0)NODE55:0)NODE53:0.006976006139914955,((IGHV4_30_4_01_CRF_1:0,(IGHV4_30_4_03_CRF_1:0.003556814279648414,IGHV4_30_4_04_CRF_1:0.007139223151587482)NODE71:0)NODE69:0,IGHV4_30_4_02_CRF_1:0.01387759609552327)NODE68:0.0139444007972708)NODE52:0.02774238603663823)NODE32:0,((IGHV4_61_08_CRF_1:0,(IGHV4_59_02_CRF_1:0.00350967423315399,(IGHV4_61_01_CRF_1:0,IGHV4_61_03_CRF_1:0.003436791513070333)NODE80:0.003321527532267852)NODE78:0.0001150944850972498)NODE76:0.003946083755693615,(IGHV4_59_07_CRF_1:0.003516940119579474,(IGHV4_59_03_CRF_1:0.003550273271732157,(IGHV4_59_01_CRF_1:0,IGHV4_59_08_CRF_1:0.007034806987808725)NODE87:0)NODE85:0)NODE83:0.002998748296835778)NODE75:0.01436347847373344)NODE31:0.01012553292732665,((IGHV4_30_2_05_CRF_1:0.01017679291348511,(IGHV4_30_2_06_CRF_1:0.003421721904099342,(IGHV4_30_2_01_CRF_1:0,IGHV4_30_2_02_CRF_1:0.006951986178785725)NODE95:0)NODE93:0.003541599143288937)NODE91:0.03294856499924467,(IGHV4_34_12_CRF_1:0.003511690813494643,(IGHV4_34_04_CRF_1:0.007032518878905192,((IGHV4_34_01_CRF_1:0,IGHV4_34_02_CRF_1:0.003500753835558341)NODE103:0,(IGHV4_34_06_CRF_1:0.007280763060419674,((IGHV4_34_03_CRF_1:0,IGHV4_34_07_CRF_1:0.003639460830066939)NODE109:0.003634861390324262,IGHV4_34_08_CRF_1:0.00355677909176271)NODE108:0)NODE106:0)NODE102:0)NODE100:0)NODE98:0.06719488228577455)NODE90:0)NODE30:0.01423875579302205,(IGHV4_4_02_CRF_1:0,(IGHV4_4_01_CRF_1:0.003464709826182914,(IGHV4_4_03_CRF_1:0,(IGHV4_4_05_CRF_1:0.003587022779935411,IGHV4_4_04_CRF_1:0.003588296445307534)NODE119:0)NODE117:0)NODE115:0.003468881322742886)NODE113:0.03284913128069732)NODE29:0.01419972964753089,(IGHV4_28_06_CRF_1:0.01060185370366182,((IGHV4_28_01_CRF_1:0,IGHV4_28_07_CRF_1:0.003508099622429374)NODE125:0,((IGHV4_28_02_CRF_1:0.01062737908471413,IGHV4_28_05_CRF_1:0)NODE129:0.003516048012009223,IGHV4_28_04_CRF_1:0.00706433788724091)NODE128:0)NODE124:0)NODE122:0.01148703656256015)NODE28:0.07581665230291924)NODE6:0.04338090975459474)NODE2:0.03062141604044853,(IGHJ2_01_CRF_1:0.1973553496984663,((IGHJ3_01_CRF_1:0,IGHJ3_02_CRF_1:0.02057106974329425)NODE136:0.2195987849836356,((IGHJ6_01_CRF_1:0.01862960109067029,IGHJ6_02_CRF_1:0)NODE140:0,(IGHJ6_03_CRF_1:0.05750020756435514,IGHJ6_04_CRF_1:0)NODE143:0.01842090026702724)NODE139:0.06383477512409684)NODE135:0.05125945448149642,((IGHJ5_01_CRF_1:0,IGHJ5_02_CRF_1:0.04495713091567081)NODE147:0.07375185465265341,(IGHJ1_01_CRF_1:0.2254578139111683,(IGHJ4_01_CRF_1:0,IGHJ4_03_CRF_1:0.02339523755104611,IGHJ4_02_CRF_1:0.02331186882994336)NODE152:0.01261745318094)NODE150:0.03088836046659145)NODE146:0.08305579184349014)NODE133:0.02064778878225007,(((((IGHV5_10_1_01_CRF_1:0,IGHV5_10_1_03_CRF_1:0.003556949697825478)NODE160:0.003562623906505776,IGHV5_10_1_04_CRF_1:0)NODE159:0.002049597947172255,(IGHV5_51_02_CRF_1:0.007165318740574329,((IGHV5_51_01_CRF_1:0,IGHV5_51_03_CRF_1:0.003579227282321036)NODE167:0,IGHV5_51_04_CRF_1:0.00717313519719102)NODE166:0)NODE164:0.04622544418268264)NODE158:0.2104659588673467,((IGHV7_81_01_CRF_1:0.05585459932358949,(IGHV7_4_1_04_CRF_1:0.003429678946398701,(IGHV7_4_1_02_CRF_1:0,(IGHV7_4_1_01_CRF_1:0.003430873622649126,IGHV7_4_1_03_CRF_1:0.007403380959116839)NODE178:0)NODE176:0)NODE174:0.03292383416280942)NODE172:0.1235304549767399,(((IGHV1_18_03_CRF_1:0.003431136357208139,((IGHV1_18_01_CRF_1:0,IGHV1_18_04_CRF_1:0.003428174314142758)NODE186:0,IGHV1_18_02_CRF_1:0.003638532575101605)NODE185:0)NODE183:0.04477528541385994,(IGHV1_69_05_CRF_1:0,(IGHV1_69_11_CRF_1:0.006890152285066717,((IGHV1_69_01_CRF_1:0.003447417200577402,IGHV1_69_12_CRF_1:0,IGHV1_69_13_CRF_1:0.00343566444257255)NODE195:0,((IGHV1_69_06_CRF_1:0.003446466956892733,IGHV1_69_14_CRF_1:0)NODE200:0.003438768997031205,IGHV1_69_03_CRF_1:0.00745268281714434)NODE199:0)NODE194:0)NODE192:0.003439073642739144)NODE190:0.06786860650618624)NODE182:0.007753526759011309,((IGHV1_3_01_CRF_1:0.04369979108172322,(IGHV1_58_01_CRF_1:0.003421070732194856,IGHV1_58_02_CRF_1:0)NODE207:0.09592672413499514)NODE205:0.01533778547651917,((IGHV1_45_01_CRF_1:0.003482916016042186,IGHV1_45_02_CRF_1:0)NODE211:0.103598569913727,((((IGHV1_8_01_CRF_1:0.003478012205049171,IGHV1_8_02_CRF_1:0)NODE217:0.03460933558946223,(IGHV1_2_01_CRF_1:0.00697483251381101,IGHV1_2_05_CRF_1:0)NODE220:0.03840510157827758)NODE216:0.00390758682891335,((IGHV1_46_01_CRF_1:0,IGHV1_46_03_CRF_1:0.003473529617408443)NODE224:0,IGHV1_46_02_CRF_1:0.003471302797072926)NODE223:0.04223942498103203)NODE215:0.004859439916521865,((IGHV1_69_2_01_CRF_1:0.04136858712752567,IGHV1_24_01_CRF_1:0.03931035143302859)NODE229:0.09066685548922582,IGHV1_38_4_01_CRF_1:0.1356130130410994)NODE228:0.01120641655380802)NODE214:0.009574217451926249)NODE210:0.0134495989317675)NODE204:0.01130291394950736)NODE181:0.04408578536838065)NODE171:0.09789423240153228)NODE157:0.1287000619917227,(((IGHV3_15_07_CRF_1:0.006623629819916317,(IGHV3_15_06_CRF_1:0.003336402402532012,((IGHV3_15_01_CRF_1:0,IGHV3_15_05_CRF_1:0.003227943888136285)NODE240:0,(IGHV3_15_04_CRF_1:0.003231214461777572,IGHV3_15_02_CRF_1:0.003235811893130525)NODE243:0)NODE239:0.003134184378880512)NODE237:0)NODE235:0.05863462543542385,((IGHV3_49_01_CRF_1:0.006447803633238821,IGHV3_49_03_CRF_1:0)NODE247:0.08156324452219989,((IGHV3_73_01_CRF_1:0,IGHV3_73_02_CRF_1:0.003306472866011329)NODE251:0.06324491673505205,IGHV3_72_01_CRF_1:0.0435472112752765)NODE250:0.03303683294188389)NODE246:0.01591442289254467)NODE234:0.06776849507329459,((((IGHV3_38_3_01_CRF_1:0.02864059417040727,(IGHV3_38_01_CRF_1:0.003424801955748241,(IGHV3_38_02_CRF_1:0,IGHV3_38_03_CRF_1:0.003432120003768917)NODE262:0)NODE260:0.018165462625901)NODE258:0.02215102665922329,(((IGHV3_66_01_CRF_1:0.006900433995483822,IGHV3_66_02_CRF_1:0)NODE267:0.00937743554750931,IGHV3_53_04_CRF_1:0.00443123348174973)NODE266:0,(IGHV3_53_03_CRF_1:0.01395044297882307,((IGHV3_66_03_CRF_1:0.01040927041287964,IGHV3_53_02_CRF_1:0.003452709092885059)NODE274:0,IGHV3_53_01_CRF_1:0)NODE273:0)NODE271:0.007892745791610901)NODE265:0.02950918313578679)NODE257:0.0140181848704804,(IGHV3_23_04_CRF_1:0,(IGHV3_23_01_CRF_1:0,IGHV3_23_02_CRF_1:0.006794693214147426)NODE280:0.003383338563195034)NODE278:0.02942175029330124)NODE256:0,((((((IGHV3_16_01_CRF_1:0.00678074123994895,IGHV3_16_02_CRF_1:0)NODE288:0.03569545876885626,IGHV3_35_01_CRF_1:0.02096560727631827)NODE287:0.06342037891335726,((IGHV3_43_01_CRF_1:0.006709376712502872,IGHV3_43D_01_CRF_1:0.006598124504253826)NODE293:0.04609223880076513,((IGHV3_20_01_CRF_1:0,IGHV3_20_02_CRF_1:0.003330358023545544)NODE297:0.04327351649365756,(IGHV3_9_03_CRF_1:0.003328493621097512,(IGHV3_9_01_CRF_1:0,IGHV3_9_02_CRF_1:0.003320747578377016)NODE302:0)NODE300:0.03005325179011679)NODE296:0.006238146811450092)NODE292:0.05366846674502606)NODE286:0.01574623055339922,((IGHV3_13_05_CRF_1:0.003349004683632535,((IGHV3_13_01_CRF_1:0,IGHV3_13_04_CRF_1:0.003339467763659623)NODE309:0,IGHV3_13_03_CRF_1:0.006730642239518993)NODE308:0)NODE306:0.06876890331863754,((IGHV3_48_03_CRF_1:0.01187185458449304,(((IGHV3_21_01_CRF_1:0,IGHV3_21_02_CRF_1:0.003396283167337624,IGHV3_21_03_CRF_1:0.003397969940771416,IGHV3_21_04_CRF_1:0.003406743015539304)NODE318:0.02792207577685961,((IGHV3_48_01_CRF_1:0.003393882070069478,IGHV3_48_04_CRF_1:0)NODE324:0,IGHV3_48_02_CRF_1:0.006813445920060488)NODE323:0)NODE317:0.01211021770748533,(IGHV3_11_01_CRF_1:0.003425347894817611,IGHV3_11_04_CRF_1:0)NODE328:0.03627199559692914)NODE316:0)NODE314:0.02759112185098481,((IGHV3_7_01_CRF_1:0,IGHV3_7_02_CRF_1:0.00343066828043917,IGHV3_7_03_CRF_1:0.003441355001795024)NODE332:0.07287384446676444,((IGHV3_74_01_CRF_1:0,IGHV3_74_02_CRF_1:0.003388245863267587)NODE337:0,IGHV3_74_03_CRF_1:0.006808410587856378)NODE336:0.05751548369936336)NODE331:0.02669121195822986)NODE313:0.01864543159771515)NODE305:0)NODE285:0.01563615155378783,(IGHV3_NL1_01_CRF_1:0.01061736375091546,(((IGHV3_30_3_02_CRF_1:0.01370769514063575,((IGHV3_33_01_CRF_1:0,IGHV3_33_04_CRF_1:0.006816363651784687)NODE348:0.003404758774850769,(IGHV3_33_03_CRF_1:0.003408749336883482,IGHV3_33_06_CRF_1:0)NODE351:0)NODE347:0.01030359294344554)NODE345:0.003349461946803541,IGHV3_30_18_CRF_1:0)NODE344:0,(((IGHV3_30_03_CRF_1:0.01017107390568341,IGHV3_30_06_CRF_1:0,IGHV3_30_12_CRF_1:0.006769085567769646,IGHV3_30_19_CRF_1:0.003374235601884554,IGHV3_33_05_CRF_1:0.01016324445533963)NODE357:0.003373207587961136,(IGHV3_30_05_CRF_1:0.00336296828360202,IGHV3_30_13_CRF_1:0.003371679581940759)NODE363:0)NODE356:0,(IGHV3_30_10_CRF_1:0.003360524837951359,(((IGHV3_30_15_CRF_1:0.003361249210760276,IGHV3_30_08_CRF_1:0.006754862105861579)NODE370:0,IGHV3_30_09_CRF_1:0.006751451254024858)NODE369:0,(IGHV3_30_01_CRF_1:0,IGHV3_30_3_01_CRF_1:0.006756147612247521,IGHV3_30_04_CRF_1:0.003368896498599677,IGHV3_30_07_CRF_1:0.003365266365013462,IGHV3_30_11_CRF_1:0.003368493582915599,IGHV3_30_14_CRF_1:0.006770630116070109,IGHV3_30_16_CRF_1:0.00336526635301398,IGHV3_30_17_CRF_1:0.003368894395604659)NODE374:0)NODE368:0)NODE366:0.006752085062751982)NODE355:0.01015262385012303)NODE343:0.04284457412204942)NODE341:0.04031187799901418)NODE284:0,(IGHV3_64_01_CRF_1:0.003318452487868033,IGHV3_64_02_CRF_1:0.003359354247572962)NODE383:0.05384556926402187)NODE283:0.01576896058457035)NODE255:0.03842439930149204)NODE233:0.1095061577501257)NODE156:0.2079104447607779);
END;

BEGIN HYPHY;


global AC:=0.4507830660351088;
global AT:=0.3176452840882019;
global CG:=0.4281592797354957;
global CT:=0.9555528496284784;
global GT:=0.3065981083108158;
NucleotideMatrix={4,4};
NucleotideMatrix[0][1]:=AC*t;
NucleotideMatrix[0][2]:=t;
NucleotideMatrix[0][3]:=AT*t;
NucleotideMatrix[1][0]:=AC*t;
NucleotideMatrix[1][2]:=CG*t;
NucleotideMatrix[1][3]:=CT*t;
NucleotideMatrix[2][0]:=t;
NucleotideMatrix[2][1]:=CG*t;
NucleotideMatrix[2][3]:=GT*t;
NucleotideMatrix[3][0]:=AT*t;
NucleotideMatrix[3][1]:=CT*t;
NucleotideMatrix[3][2]:=GT*t;


nucEFV={
{0.2344566970742018}
{0.2600852430748693}
{0.2866872010234731}
{0.2187708588274558}
}
;
Model nucModel=(NucleotideMatrix,nucEFV);
TRY_NUMERIC_SEQUENCE_MATCH=1;
ACCEPT_ROOTED_TREES=1;

UseModel (nucModel);
Tree tree_1=(((IGHV6_1_01_CRF_1,IGHV6_1_02_CRF_1)NODE3,((IGHV2_26_01_CRF_1,((((IGHV2_5_05_CRF_1,IGHV2_5_06_CRF_1)NODE12,IGHV2_5_02_CRF_1)NODE11,(IGHV2_5_01_CRF_1,IGHV2_5_04_CRF_1)NODE16)NODE10,(IGHV2_70_11_CRF_1,((IGHV2_70_01_CRF_1,IGHV2_70_13_CRF_1)NODE22,(IGHV2_70_02_CRF_1,IGHV2_70_07_CRF_1)NODE25)NODE21)NODE19)NODE9)NODE7,((((((IGHV4_59_04_CRF_1,(((IGHV4_38_2_01_CRF_1,IGHV4_38_2_02_CRF_1)NODE37,((((IGHV4_39_01_CRF_1,IGHV4_39_07_CRF_1)NODE43,IGHV4_39_06_CRF_1)NODE42,(IGHV4_39_05_CRF_1,IGHV4_39_03_CRF_1)NODE47)NODE41,IGHV4_39_02_CRF_1)NODE40)NODE36,IGHV4_59_05_CRF_1)NODE35)NODE33,((IGHV4_31_06_CRF_1,(((IGHV4_31_02_CRF_1,IGHV4_31_03_CRF_1)NODE57,(IGHV4_31_04_CRF_1,IGHV4_31_01_CRF_1)NODE60)NODE56,(IGHV4_31_09_CRF_1,(IGHV4_31_07_CRF_1,IGHV4_31_08_CRF_1)NODE65)NODE63)NODE55)NODE53,((IGHV4_30_4_01_CRF_1,(IGHV4_30_4_03_CRF_1,IGHV4_30_4_04_CRF_1)NODE71)NODE69,IGHV4_30_4_02_CRF_1)NODE68)NODE52)NODE32,((IGHV4_61_08_CRF_1,(IGHV4_59_02_CRF_1,(IGHV4_61_01_CRF_1,IGHV4_61_03_CRF_1)NODE80)NODE78)NODE76,(IGHV4_59_07_CRF_1,(IGHV4_59_03_CRF_1,(IGHV4_59_01_CRF_1,IGHV4_59_08_CRF_1)NODE87)NODE85)NODE83)NODE75)NODE31,((IGHV4_30_2_05_CRF_1,(IGHV4_30_2_06_CRF_1,(IGHV4_30_2_01_CRF_1,IGHV4_30_2_02_CRF_1)NODE95)NODE93)NODE91,(IGHV4_34_12_CRF_1,(IGHV4_34_04_CRF_1,((IGHV4_34_01_CRF_1,IGHV4_34_02_CRF_1)NODE103,(IGHV4_34_06_CRF_1,((IGHV4_34_03_CRF_1,IGHV4_34_07_CRF_1)NODE109,IGHV4_34_08_CRF_1)NODE108)NODE106)NODE102)NODE100)NODE98)NODE90)NODE30,(IGHV4_4_02_CRF_1,(IGHV4_4_01_CRF_1,(IGHV4_4_03_CRF_1,(IGHV4_4_05_CRF_1,IGHV4_4_04_CRF_1)NODE119)NODE117)NODE115)NODE113)NODE29,(IGHV4_28_06_CRF_1,((IGHV4_28_01_CRF_1,IGHV4_28_07_CRF_1)NODE125,((IGHV4_28_02_CRF_1,IGHV4_28_05_CRF_1)NODE129,IGHV4_28_04_CRF_1)NODE128)NODE124)NODE122)NODE28)NODE6)NODE2,(IGHJ2_01_CRF_1,((IGHJ3_01_CRF_1,IGHJ3_02_CRF_1)NODE136,((IGHJ6_01_CRF_1,IGHJ6_02_CRF_1)NODE140,(IGHJ6_03_CRF_1,IGHJ6_04_CRF_1)NODE143)NODE139)NODE135,((IGHJ5_01_CRF_1,IGHJ5_02_CRF_1)NODE147,(IGHJ1_01_CRF_1,(IGHJ4_01_CRF_1,IGHJ4_03_CRF_1,IGHJ4_02_CRF_1)NODE152)NODE150)NODE146)NODE133,(((((IGHV5_10_1_01_CRF_1,IGHV5_10_1_03_CRF_1)NODE160,IGHV5_10_1_04_CRF_1)NODE159,(IGHV5_51_02_CRF_1,((IGHV5_51_01_CRF_1,IGHV5_51_03_CRF_1)NODE167,IGHV5_51_04_CRF_1)NODE166)NODE164)NODE158,((IGHV7_81_01_CRF_1,(IGHV7_4_1_04_CRF_1,(IGHV7_4_1_02_CRF_1,(IGHV7_4_1_01_CRF_1,IGHV7_4_1_03_CRF_1)NODE178)NODE176)NODE174)NODE172,(((IGHV1_18_03_CRF_1,((IGHV1_18_01_CRF_1,IGHV1_18_04_CRF_1)NODE186,IGHV1_18_02_CRF_1)NODE185)NODE183,(IGHV1_69_05_CRF_1,(IGHV1_69_11_CRF_1,((IGHV1_69_01_CRF_1,IGHV1_69_12_CRF_1,IGHV1_69_13_CRF_1)NODE195,((IGHV1_69_06_CRF_1,IGHV1_69_14_CRF_1)NODE200,IGHV1_69_03_CRF_1)NODE199)NODE194)NODE192)NODE190)NODE182,((IGHV1_3_01_CRF_1,(IGHV1_58_01_CRF_1,IGHV1_58_02_CRF_1)NODE207)NODE205,((IGHV1_45_01_CRF_1,IGHV1_45_02_CRF_1)NODE211,((((IGHV1_8_01_CRF_1,IGHV1_8_02_CRF_1)NODE217,(IGHV1_2_01_CRF_1,IGHV1_2_05_CRF_1)NODE220)NODE216,((IGHV1_46_01_CRF_1,IGHV1_46_03_CRF_1)NODE224,IGHV1_46_02_CRF_1)NODE223)NODE215,((IGHV1_69_2_01_CRF_1,IGHV1_24_01_CRF_1)NODE229,IGHV1_38_4_01_CRF_1)NODE228)NODE214)NODE210)NODE204)NODE181)NODE171)NODE157,(((IGHV3_15_07_CRF_1,(IGHV3_15_06_CRF_1,((IGHV3_15_01_CRF_1,IGHV3_15_05_CRF_1)NODE240,(IGHV3_15_04_CRF_1,IGHV3_15_02_CRF_1)NODE243)NODE239)NODE237)NODE235,((IGHV3_49_01_CRF_1,IGHV3_49_03_CRF_1)NODE247,((IGHV3_73_01_CRF_1,IGHV3_73_02_CRF_1)NODE251,IGHV3_72_01_CRF_1)NODE250)NODE246)NODE234,((((IGHV3_38_3_01_CRF_1,(IGHV3_38_01_CRF_1,(IGHV3_38_02_CRF_1,IGHV3_38_03_CRF_1)NODE262)NODE260)NODE258,(((IGHV3_66_01_CRF_1,IGHV3_66_02_CRF_1)NODE267,IGHV3_53_04_CRF_1)NODE266,(IGHV3_53_03_CRF_1,((IGHV3_66_03_CRF_1,IGHV3_53_02_CRF_1)NODE274,IGHV3_53_01_CRF_1)NODE273)NODE271)NODE265)NODE257,(IGHV3_23_04_CRF_1,(IGHV3_23_01_CRF_1,IGHV3_23_02_CRF_1)NODE280)NODE278)NODE256,((((((IGHV3_16_01_CRF_1,IGHV3_16_02_CRF_1)NODE288,IGHV3_35_01_CRF_1)NODE287,((IGHV3_43_01_CRF_1,IGHV3_43D_01_CRF_1)NODE293,((IGHV3_20_01_CRF_1,IGHV3_20_02_CRF_1)NODE297,(IGHV3_9_03_CRF_1,(IGHV3_9_01_CRF_1,IGHV3_9_02_CRF_1)NODE302)NODE300)NODE296)NODE292)NODE286,((IGHV3_13_05_CRF_1,((IGHV3_13_01_CRF_1,IGHV3_13_04_CRF_1)NODE309,IGHV3_13_03_CRF_1)NODE308)NODE306,((IGHV3_48_03_CRF_1,(((IGHV3_21_01_CRF_1,IGHV3_21_02_CRF_1,IGHV3_21_03_CRF_1,IGHV3_21_04_CRF_1)NODE318,((IGHV3_48_01_CRF_1,IGHV3_48_04_CRF_1)NODE324,IGHV3_48_02_CRF_1)NODE323)NODE317,(IGHV3_11_01_CRF_1,IGHV3_11_04_CRF_1)NODE328)NODE316)NODE314,((IGHV3_7_01_CRF_1,IGHV3_7_02_CRF_1,IGHV3_7_03_CRF_1)NODE332,((IGHV3_74_01_CRF_1,IGHV3_74_02_CRF_1)NODE337,IGHV3_74_03_CRF_1)NODE336)NODE331)NODE313)NODE305)NODE285,(IGHV3_NL1_01_CRF_1,(((IGHV3_30_3_02_CRF_1,((IGHV3_33_01_CRF_1,IGHV3_33_04_CRF_1)NODE348,(IGHV3_33_03_CRF_1,IGHV3_33_06_CRF_1)NODE351)NODE347)NODE345,IGHV3_30_18_CRF_1)NODE344,(((IGHV3_30_03_CRF_1,IGHV3_30_06_CRF_1,IGHV3_30_12_CRF_1,IGHV3_30_19_CRF_1,IGHV3_33_05_CRF_1)NODE357,(IGHV3_30_05_CRF_1,IGHV3_30_13_CRF_1)NODE363)NODE356,(IGHV3_30_10_CRF_1,(((IGHV3_30_15_CRF_1,IGHV3_30_08_CRF_1)NODE370,IGHV3_30_09_CRF_1)NODE369,(IGHV3_30_01_CRF_1,(IGHV3_30_3_01_CRF_1,QUERY)_SPLICE_NODE_,IGHV3_30_04_CRF_1,IGHV3_30_07_CRF_1,IGHV3_30_11_CRF_1,IGHV3_30_14_CRF_1,IGHV3_30_16_CRF_1,IGHV3_30_17_CRF_1)NODE374)NODE368)NODE366)NODE355)NODE343)NODE341)NODE284,(IGHV3_64_01_CRF_1,IGHV3_64_02_CRF_1)NODE383)NODE283)NODE255)NODE233)NODE156);

UseModel (nucModel);
Tree tree_2=(((IGHV6_1_01_CRF_1,IGHV6_1_02_CRF_1)NODE3,((IGHV2_26_01_CRF_1,((((IGHV2_5_05_CRF_1,IGHV2_5_06_CRF_1)NODE12,IGHV2_5_02_CRF_1)NODE11,(IGHV2_5_01_CRF_1,IGHV2_5_04_CRF_1)NODE16)NODE10,(IGHV2_70_11_CRF_1,((IGHV2_70_01_CRF_1,IGHV2_70_13_CRF_1)NODE22,(IGHV2_70_02_CRF_1,IGHV2_70_07_CRF_1)NODE25)NODE21)NODE19)NODE9)NODE7,((((((IGHV4_59_04_CRF_1,(((IGHV4_38_2_01_CRF_1,IGHV4_38_2_02_CRF_1)NODE37,((((IGHV4_39_01_CRF_1,IGHV4_39_07_CRF_1)NODE43,IGHV4_39_06_CRF_1)NODE42,(IGHV4_39_05_CRF_1,IGHV4_39_03_CRF_1)NODE47)NODE41,IGHV4_39_02_CRF_1)NODE40)NODE36,IGHV4_59_05_CRF_1)NODE35)NODE33,((IGHV4_31_06_CRF_1,(((IGHV4_31_02_CRF_1,IGHV4_31_03_CRF_1)NODE57,(IGHV4_31_04_CRF_1,IGHV4_31_01_CRF_1)NODE60)NODE56,(IGHV4_31_09_CRF_1,(IGHV4_31_07_CRF_1,IGHV4_31_08_CRF_1)NODE65)NODE63)NODE55)NODE53,((IGHV4_30_4_01_CRF_1,(IGHV4_30_4_03_CRF_1,IGHV4_30_4_04_CRF_1)NODE71)NODE69,IGHV4_30_4_02_CRF_1)NODE68)NODE52)NODE32,((IGHV4_61_08_CRF_1,(IGHV4_59_02_CRF_1,(IGHV4_61_01_CRF_1,IGHV4_61_03_CRF_1)NODE80)NODE78)NODE76,(IGHV4_59_07_CRF_1,(IGHV4_59_03_CRF_1,(IGHV4_59_01_CRF_1,IGHV4_59_08_CRF_1)NODE87)NODE85)NODE83)NODE75)NODE31,((IGHV4_30_2_05_CRF_1,(IGHV4_30_2_06_CRF_1,(IGHV4_30_2_01_CRF_1,IGHV4_30_2_02_CRF_1)NODE95)NODE93)NODE91,(IGHV4_34_12_CRF_1,(IGHV4_34_04_CRF_1,((IGHV4_34_01_CRF_1,IGHV4_34_02_CRF_1)NODE103,(IGHV4_34_06_CRF_1,((IGHV4_34_03_CRF_1,IGHV4_34_07_CRF_1)NODE109,IGHV4_34_08_CRF_1)NODE108)NODE106)NODE102)NODE100)NODE98)NODE90)NODE30,(IGHV4_4_02_CRF_1,(IGHV4_4_01_CRF_1,(IGHV4_4_03_CRF_1,(IGHV4_4_05_CRF_1,IGHV4_4_04_CRF_1)NODE119)NODE117)NODE115)NODE113)NODE29,(IGHV4_28_06_CRF_1,((IGHV4_28_01_CRF_1,IGHV4_28_07_CRF_1)NODE125,((IGHV4_28_02_CRF_1,IGHV4_28_05_CRF_1)NODE129,IGHV4_28_04_CRF_1)NODE128)NODE124)NODE122)NODE28)NODE6)NODE2,((IGHJ2_01_CRF_1,QUERY)_SPLICE_NODE_,((IGHJ3_01_CRF_1,IGHJ3_02_CRF_1)NODE136,((IGHJ6_01_CRF_1,IGHJ6_02_CRF_1)NODE140,(IGHJ6_03_CRF_1,IGHJ6_04_CRF_1)NODE143)NODE139)NODE135,((IGHJ5_01_CRF_1,IGHJ5_02_CRF_1)NODE147,(IGHJ1_01_CRF_1,(IGHJ4_01_CRF_1,IGHJ4_03_CRF_1,IGHJ4_02_CRF_1)NODE152)NODE150)NODE146)NODE133,(((((IGHV5_10_1_01_CRF_1,IGHV5_10_1_03_CRF_1)NODE160,IGHV5_10_1_04_CRF_1)NODE159,(IGHV5_51_02_CRF_1,((IGHV5_51_01_CRF_1,IGHV5_51_03_CRF_1)NODE167,IGHV5_51_04_CRF_1)NODE166)NODE164)NODE158,((IGHV7_81_01_CRF_1,(IGHV7_4_1_04_CRF_1,(IGHV7_4_1_02_CRF_1,(IGHV7_4_1_01_CRF_1,IGHV7_4_1_03_CRF_1)NODE178)NODE176)NODE174)NODE172,(((IGHV1_18_03_CRF_1,((IGHV1_18_01_CRF_1,IGHV1_18_04_CRF_1)NODE186,IGHV1_18_02_CRF_1)NODE185)NODE183,(IGHV1_69_05_CRF_1,(IGHV1_69_11_CRF_1,((IGHV1_69_01_CRF_1,IGHV1_69_12_CRF_1,IGHV1_69_13_CRF_1)NODE195,((IGHV1_69_06_CRF_1,IGHV1_69_14_CRF_1)NODE200,IGHV1_69_03_CRF_1)NODE199)NODE194)NODE192)NODE190)NODE182,((IGHV1_3_01_CRF_1,(IGHV1_58_01_CRF_1,IGHV1_58_02_CRF_1)NODE207)NODE205,((IGHV1_45_01_CRF_1,IGHV1_45_02_CRF_1)NODE211,((((IGHV1_8_01_CRF_1,IGHV1_8_02_CRF_1)NODE217,(IGHV1_2_01_CRF_1,IGHV1_2_05_CRF_1)NODE220)NODE216,((IGHV1_46_01_CRF_1,IGHV1_46_03_CRF_1)NODE224,IGHV1_46_02_CRF_1)NODE223)NODE215,((IGHV1_69_2_01_CRF_1,IGHV1_24_01_CRF_1)NODE229,IGHV1_38_4_01_CRF_1)NODE228)NODE214)NODE210)NODE204)NODE181)NODE171)NODE157,(((IGHV3_15_07_CRF_1,(IGHV3_15_06_CRF_1,((IGHV3_15_01_CRF_1,IGHV3_15_05_CRF_1)NODE240,(IGHV3_15_04_CRF_1,IGHV3_15_02_CRF_1)NODE243)NODE239)NODE237)NODE235,((IGHV3_49_01_CRF_1,IGHV3_49_03_CRF_1)NODE247,((IGHV3_73_01_CRF_1,IGHV3_73_02_CRF_1)NODE251,IGHV3_72_01_CRF_1)NODE250)NODE246)NODE234,((((IGHV3_38_3_01_CRF_1,(IGHV3_38_01_CRF_1,(IGHV3_38_02_CRF_1,IGHV3_38_03_CRF_1)NODE262)NODE260)NODE258,(((IGHV3_66_01_CRF_1,IGHV3_66_02_CRF_1)NODE267,IGHV3_53_04_CRF_1)NODE266,(IGHV3_53_03_CRF_1,((IGHV3_66_03_CRF_1,IGHV3_53_02_CRF_1)NODE274,IGHV3_53_01_CRF_1)NODE273)NODE271)NODE265)NODE257,(IGHV3_23_04_CRF_1,(IGHV3_23_01_CRF_1,IGHV3_23_02_CRF_1)NODE280)NODE278)NODE256,((((((IGHV3_16_01_CRF_1,IGHV3_16_02_CRF_1)NODE288,IGHV3_35_01_CRF_1)NODE287,((IGHV3_43_01_CRF_1,IGHV3_43D_01_CRF_1)NODE293,((IGHV3_20_01_CRF_1,IGHV3_20_02_CRF_1)NODE297,(IGHV3_9_03_CRF_1,(IGHV3_9_01_CRF_1,IGHV3_9_02_CRF_1)NODE302)NODE300)NODE296)NODE292)NODE286,((IGHV3_13_05_CRF_1,((IGHV3_13_01_CRF_1,IGHV3_13_04_CRF_1)NODE309,IGHV3_13_03_CRF_1)NODE308)NODE306,((IGHV3_48_03_CRF_1,(((IGHV3_21_01_CRF_1,IGHV3_21_02_CRF_1,IGHV3_21_03_CRF_1,IGHV3_21_04_CRF_1)NODE318,((IGHV3_48_01_CRF_1,IGHV3_48_04_CRF_1)NODE324,IGHV3_48_02_CRF_1)NODE323)NODE317,(IGHV3_11_01_CRF_1,IGHV3_11_04_CRF_1)NODE328)NODE316)NODE314,((IGHV3_7_01_CRF_1,IGHV3_7_02_CRF_1,IGHV3_7_03_CRF_1)NODE332,((IGHV3_74_01_CRF_1,IGHV3_74_02_CRF_1)NODE337,IGHV3_74_03_CRF_1)NODE336)NODE331)NODE313)NODE305)NODE285,(IGHV3_NL1_01_CRF_1,(((IGHV3_30_3_02_CRF_1,((IGHV3_33_01_CRF_1,IGHV3_33_04_CRF_1)NODE348,(IGHV3_33_03_CRF_1,IGHV3_33_06_CRF_1)NODE351)NODE347)NODE345,IGHV3_30_18_CRF_1)NODE344,(((IGHV3_30_03_CRF_1,IGHV3_30_06_CRF_1,IGHV3_30_12_CRF_1,IGHV3_30_19_CRF_1,IGHV3_33_05_CRF_1)NODE357,(IGHV3_30_05_CRF_1,IGHV3_30_13_CRF_1)NODE363)NODE356,(IGHV3_30_10_CRF_1,(((IGHV3_30_15_CRF_1,IGHV3_30_08_CRF_1)NODE370,IGHV3_30_09_CRF_1)NODE369,(IGHV3_30_01_CRF_1,IGHV3_30_3_01_CRF_1,IGHV3_30_04_CRF_1,IGHV3_30_07_CRF_1,IGHV3_30_11_CRF_1,IGHV3_30_14_CRF_1,IGHV3_30_16_CRF_1,IGHV3_30_17_CRF_1)NODE374)NODE368)NODE366)NODE355)NODE343)NODE341)NODE284,(IGHV3_64_01_CRF_1,IGHV3_64_02_CRF_1)NODE383)NODE283)NODE255)NODE233)NODE156);

tree_2.IGHV6_1_01_CRF_1.t=0;
tree_1.IGHV6_1_01_CRF_1.t=0;
tree_2.IGHV6_1_02_CRF_1.t=0.00791882480797247;
tree_1.IGHV6_1_02_CRF_1.t=0.00791882480797247;
tree_2.NODE3.t=0.6019939074633521;
tree_1.NODE3.t=0.6019939074633521;
tree_2.IGHV2_26_01_CRF_1.t=0.04670295818318932;
tree_1.IGHV2_26_01_CRF_1.t=0.04670295818318932;
tree_2.IGHV2_5_05_CRF_1.t=0;
tree_1.IGHV2_5_05_CRF_1.t=0;
tree_2.IGHV2_5_06_CRF_1.t=0.007996846029348385;
tree_1.IGHV2_5_06_CRF_1.t=0.007996846029348385;
tree_2.NODE12.t=0.007992205779802024;
tree_1.NODE12.t=0.007992205779802024;
tree_2.IGHV2_5_02_CRF_1.t=0;
tree_1.IGHV2_5_02_CRF_1.t=0;
tree_2.NODE11.t=0.007984326991667741;
tree_1.NODE11.t=0.007984326991667741;
tree_2.IGHV2_5_01_CRF_1.t=0;
tree_1.IGHV2_5_01_CRF_1.t=0;
tree_2.IGHV2_5_04_CRF_1.t=0.0163538628025632;
tree_1.IGHV2_5_04_CRF_1.t=0.0163538628025632;
tree_2.NODE16.t=0;
tree_1.NODE16.t=0;
tree_2.NODE10.t=0.1049669851527066;
tree_1.NODE10.t=0.1049669851527066;
tree_2.IGHV2_70_11_CRF_1.t=0.0160602129166557;
tree_1.IGHV2_70_11_CRF_1.t=0.0160602129166557;
tree_2.IGHV2_70_01_CRF_1.t=0;
tree_1.IGHV2_70_01_CRF_1.t=0;
tree_2.IGHV2_70_13_CRF_1.t=0.00798587175278564;
tree_1.IGHV2_70_13_CRF_1.t=0.00798587175278564;
tree_2.NODE22.t=0;
tree_1.NODE22.t=0;
tree_2.IGHV2_70_02_CRF_1.t=0;
tree_1.IGHV2_70_02_CRF_1.t=0;
tree_2.IGHV2_70_07_CRF_1.t=0.008350930096438692;
tree_1.IGHV2_70_07_CRF_1.t=0.008350930096438692;
tree_2.NODE25.t=0.02513664782879007;
tree_1.NODE25.t=0.02513664782879007;
tree_2.NODE21.t=0;
tree_1.NODE21.t=0;
tree_2.NODE19.t=0.06090054643614405;
tree_1.NODE19.t=0.06090054643614405;
tree_2.NODE9.t=0.03978391925685701;
tree_1.NODE9.t=0.03978391925685701;
tree_2.NODE7.t=0.7848869057156023;
tree_1.NODE7.t=0.7848869057156023;
tree_2.IGHV4_59_04_CRF_1.t=0.01049339797378889;
tree_1.IGHV4_59_04_CRF_1.t=0.01049339797378889;
tree_2.IGHV4_38_2_01_CRF_1.t=0.008295787766214979;
tree_1.IGHV4_38_2_01_CRF_1.t=0.008295787766214979;
tree_2.IGHV4_38_2_02_CRF_1.t=0;
tree_1.IGHV4_38_2_02_CRF_1.t=0;
tree_2.NODE37.t=0.0378246063427639;
tree_1.NODE37.t=0.0378246063427639;
tree_2.IGHV4_39_01_CRF_1.t=0;
tree_1.IGHV4_39_01_CRF_1.t=0;
tree_2.IGHV4_39_07_CRF_1.t=0.02504127964561727;
tree_1.IGHV4_39_07_CRF_1.t=0.02504127964561727;
tree_2.NODE43.t=0;
tree_1.NODE43.t=0;
tree_2.IGHV4_39_06_CRF_1.t=0.04184934800088246;
tree_1.IGHV4_39_06_CRF_1.t=0.04184934800088246;
tree_2.NODE42.t=0;
tree_1.NODE42.t=0;
tree_2.IGHV4_39_05_CRF_1.t=0.008382858660251361;
tree_1.IGHV4_39_05_CRF_1.t=0.008382858660251361;
tree_2.IGHV4_39_03_CRF_1.t=0.008594280982072921;
tree_1.IGHV4_39_03_CRF_1.t=0.008594280982072921;
tree_2.NODE47.t=0;
tree_1.NODE47.t=0;
tree_2.NODE41.t=0;
tree_1.NODE41.t=0;
tree_2.IGHV4_39_02_CRF_1.t=0.008310477942259302;
tree_1.IGHV4_39_02_CRF_1.t=0.008310477942259302;
tree_2.NODE40.t=0.02120900086434964;
tree_1.NODE40.t=0.02120900086434964;
tree_2.NODE36.t=0.03049650416122988;
tree_1.NODE36.t=0.03049650416122988;
tree_2.IGHV4_59_05_CRF_1.t=0.02864218793773781;
tree_1.IGHV4_59_05_CRF_1.t=0.02864218793773781;
tree_2.NODE35.t=0.01679423154934638;
tree_1.NODE35.t=0.01679423154934638;
tree_2.NODE33.t=0.02419422587817022;
tree_1.NODE33.t=0.02419422587817022;
tree_2.IGHV4_31_06_CRF_1.t=0;
tree_1.IGHV4_31_06_CRF_1.t=0;
tree_2.IGHV4_31_02_CRF_1.t=0.008294847749654994;
tree_1.IGHV4_31_02_CRF_1.t=0.008294847749654994;
tree_2.IGHV4_31_03_CRF_1.t=0;
tree_1.IGHV4_31_03_CRF_1.t=0;
tree_2.NODE57.t=0;
tree_1.NODE57.t=0;
tree_2.IGHV4_31_04_CRF_1.t=0.008386164521525996;
tree_1.IGHV4_31_04_CRF_1.t=0.008386164521525996;
tree_2.IGHV4_31_01_CRF_1.t=0.008307681571786065;
tree_1.IGHV4_31_01_CRF_1.t=0.008307681571786065;
tree_2.NODE60.t=0;
tree_1.NODE60.t=0;
tree_2.NODE56.t=0;
tree_1.NODE56.t=0;
tree_2.IGHV4_31_09_CRF_1.t=0.02583386644634416;
tree_1.IGHV4_31_09_CRF_1.t=0.02583386644634416;
tree_2.IGHV4_31_07_CRF_1.t=0.008575182007048448;
tree_1.IGHV4_31_07_CRF_1.t=0.008575182007048448;
tree_2.IGHV4_31_08_CRF_1.t=0.01716711352301734;
tree_1.IGHV4_31_08_CRF_1.t=0.01716711352301734;
tree_2.NODE65.t=0;
tree_1.NODE65.t=0;
tree_2.NODE63.t=0;
tree_1.NODE63.t=0;
tree_2.NODE55.t=0;
tree_1.NODE55.t=0;
tree_2.NODE53.t=0.01927292614135426;
tree_1.NODE53.t=0.01927292614135426;
tree_2.IGHV4_30_4_01_CRF_1.t=0;
tree_1.IGHV4_30_4_01_CRF_1.t=0;
tree_2.IGHV4_30_4_03_CRF_1.t=0.008554705778663581;
tree_1.IGHV4_30_4_03_CRF_1.t=0.008554705778663581;
tree_2.IGHV4_30_4_04_CRF_1.t=0.01723238649135255;
tree_1.IGHV4_30_4_04_CRF_1.t=0.01723238649135255;
tree_2.NODE71.t=0;
tree_1.NODE71.t=0;
tree_2.NODE69.t=0;
tree_1.NODE69.t=0;
tree_2.IGHV4_30_4_02_CRF_1.t=0.03343187884514193;
tree_1.IGHV4_30_4_02_CRF_1.t=0.03343187884514193;
tree_2.NODE68.t=0.02254813367179066;
tree_1.NODE68.t=0.02254813367179066;
tree_2.NODE52.t=0.064267763726403;
tree_1.NODE52.t=0.064267763726403;
tree_2.NODE32.t=0.009999823949636562;
tree_1.NODE32.t=0.009999823949636562;
tree_2.IGHV4_61_08_CRF_1.t=0;
tree_1.IGHV4_61_08_CRF_1.t=0;
tree_2.IGHV4_59_02_CRF_1.t=0.008298773016695299;
tree_1.IGHV4_59_02_CRF_1.t=0.008298773016695299;
tree_2.IGHV4_61_01_CRF_1.t=0;
tree_1.IGHV4_61_01_CRF_1.t=0;
tree_2.IGHV4_61_03_CRF_1.t=0.008304810655989999;
tree_1.IGHV4_61_03_CRF_1.t=0.008304810655989999;
tree_2.NODE80.t=0;
tree_1.NODE80.t=0;
tree_2.NODE78.t=0;
tree_1.NODE78.t=0;
tree_2.NODE76.t=0.008438007204191899;
tree_1.NODE76.t=0.008438007204191899;
tree_2.IGHV4_59_07_CRF_1.t=0.008301539800375107;
tree_1.IGHV4_59_07_CRF_1.t=0.008301539800375107;
tree_2.IGHV4_59_03_CRF_1.t=0.008383899244918483;
tree_1.IGHV4_59_03_CRF_1.t=0.008383899244918483;
tree_2.IGHV4_59_01_CRF_1.t=0;
tree_1.IGHV4_59_01_CRF_1.t=0;
tree_2.IGHV4_59_08_CRF_1.t=0.01661527425470061;
tree_1.IGHV4_59_08_CRF_1.t=0.01661527425470061;
tree_2.NODE87.t=0;
tree_1.NODE87.t=0;
tree_2.NODE85.t=0;
tree_1.NODE85.t=0;
tree_2.NODE83.t=0.008173577157728018;
tree_1.NODE83.t=0.008173577157728018;
tree_2.NODE75.t=0.02607284687682479;
tree_1.NODE75.t=0.02607284687682479;
tree_2.NODE31.t=0.02519963441342382;
tree_1.NODE31.t=0.02519963441342382;
tree_2.IGHV4_30_2_05_CRF_1.t=0.02499567463655717;
tree_1.IGHV4_30_2_05_CRF_1.t=0.02499567463655717;
tree_2.IGHV4_30_2_06_CRF_1.t=0.008309190878129308;
tree_1.IGHV4_30_2_06_CRF_1.t=0.008309190878129308;
tree_2.IGHV4_30_2_01_CRF_1.t=0;
tree_1.IGHV4_30_2_01_CRF_1.t=0;
tree_2.IGHV4_30_2_02_CRF_1.t=0.01682858434004263;
tree_1.IGHV4_30_2_02_CRF_1.t=0.01682858434004263;
tree_2.NODE95.t=0;
tree_1.NODE95.t=0;
tree_2.NODE93.t=0.008277201656833197;
tree_1.NODE93.t=0.008277201656833197;
tree_2.NODE91.t=0.0784551339354289;
tree_1.NODE91.t=0.0784551339354289;
tree_2.IGHV4_34_12_CRF_1.t=0.008318401313892516;
tree_1.IGHV4_34_12_CRF_1.t=0.008318401313892516;
tree_2.IGHV4_34_04_CRF_1.t=0.01665806467450651;
tree_1.IGHV4_34_04_CRF_1.t=0.01665806467450651;
tree_2.IGHV4_34_01_CRF_1.t=0;
tree_1.IGHV4_34_01_CRF_1.t=0;
tree_2.IGHV4_34_02_CRF_1.t=0.008294900901670422;
tree_1.IGHV4_34_02_CRF_1.t=0.008294900901670422;
tree_2.NODE103.t=0;
tree_1.NODE103.t=0;
tree_2.IGHV4_34_06_CRF_1.t=0.01718488293104256;
tree_1.IGHV4_34_06_CRF_1.t=0.01718488293104256;
tree_2.IGHV4_34_03_CRF_1.t=0;
tree_1.IGHV4_34_03_CRF_1.t=0;
tree_2.IGHV4_34_07_CRF_1.t=0.008559323007561641;
tree_1.IGHV4_34_07_CRF_1.t=0.008559323007561641;
tree_2.NODE109.t=0.008589933732498894;
tree_1.NODE109.t=0.008589933732498894;
tree_2.IGHV4_34_08_CRF_1.t=0.008415447381958048;
tree_1.IGHV4_34_08_CRF_1.t=0.008415447381958048;
tree_2.NODE108.t=0;
tree_1.NODE108.t=0;
tree_2.NODE106.t=0;
tree_1.NODE106.t=0;
tree_2.NODE102.t=0;
tree_1.NODE102.t=0;
tree_2.NODE100.t=0;
tree_1.NODE100.t=0;
tree_2.NODE98.t=0.1392671302304012;
tree_1.NODE98.t=0.1392671302304012;
tree_2.NODE90.t=0;
tree_1.NODE90.t=0;
tree_2.NODE30.t=0;
tree_1.NODE30.t=0;
tree_2.IGHV4_4_02_CRF_1.t=0;
tree_1.IGHV4_4_02_CRF_1.t=0;
tree_2.IGHV4_4_01_CRF_1.t=0.008304058612737319;
tree_1.IGHV4_4_01_CRF_1.t=0.008304058612737319;
tree_2.IGHV4_4_03_CRF_1.t=0;
tree_1.IGHV4_4_03_CRF_1.t=0;
tree_2.IGHV4_4_05_CRF_1.t=0.008573663679066682;
tree_1.IGHV4_4_05_CRF_1.t=0.008573663679066682;
tree_2.IGHV4_4_04_CRF_1.t=0.008569326899687006;
tree_1.IGHV4_4_04_CRF_1.t=0.008569326899687006;
tree_2.NODE119.t=0;
tree_1.NODE119.t=0;
tree_2.NODE117.t=0;
tree_1.NODE117.t=0;
tree_2.NODE115.t=0.008302994460696485;
tree_1.NODE115.t=0.008302994460696485;
tree_2.NODE113.t=0.06780321812369322;
tree_1.NODE113.t=0.06780321812369322;
tree_2.NODE29.t=0.03641282312989552;
tree_1.NODE29.t=0.03641282312989552;
tree_2.IGHV4_28_06_CRF_1.t=0.01773270181234528;
tree_1.IGHV4_28_06_CRF_1.t=0.01773270181234528;
tree_2.IGHV4_28_01_CRF_1.t=0;
tree_1.IGHV4_28_01_CRF_1.t=0;
tree_2.IGHV4_28_07_CRF_1.t=0.008300228764703921;
tree_1.IGHV4_28_07_CRF_1.t=0.008300228764703921;
tree_2.NODE125.t=0;
tree_1.NODE125.t=0;
tree_2.IGHV4_28_02_CRF_1.t=0.02507735316800546;
tree_1.IGHV4_28_02_CRF_1.t=0.02507735316800546;
tree_2.IGHV4_28_05_CRF_1.t=0;
tree_1.IGHV4_28_05_CRF_1.t=0;
tree_2.NODE129.t=0.008303310870589567;
tree_1.NODE129.t=0.008303310870589567;
tree_2.IGHV4_28_04_CRF_1.t=0.01667190617075312;
tree_1.IGHV4_28_04_CRF_1.t=0.01667190617075312;
tree_2.NODE128.t=0;
tree_1.NODE128.t=0;
tree_2.NODE124.t=0.007325071384760367;
tree_1.NODE124.t=0.007325071384760367;
tree_2.NODE122.t=0.02393962574755325;
tree_1.NODE122.t=0.02393962574755325;
tree_2.NODE28.t=0.1375933804621302;
tree_1.NODE28.t=0.1375933804621302;
tree_2.NODE6.t=0.08096806293162717;
tree_1.NODE6.t=0.08096806293162717;
tree_2.NODE2.t=0.2693347456548915;
tree_1.NODE2.t=0.2693347456548915;
tree_2.IGHJ2_01_CRF_1.t=0;
tree_1.IGHJ2_01_CRF_1.t=0.3449718817566415;
tree_2.QUERY.t=0;
tree_1.IGHJ3_01_CRF_1.t=0;
tree_2._SPLICE_NODE_.t=0.5412862466529662;
tree_1.IGHJ3_02_CRF_1.t=0.05003858779206926;
tree_2.IGHJ3_01_CRF_1.t=0;
tree_1.NODE136.t=0.5263822743877302;
tree_2.IGHJ3_02_CRF_1.t=0.05003858779206926;
tree_1.IGHJ6_01_CRF_1.t=0.03985625215981892;
tree_2.NODE136.t=0.5263822743877302;
tree_1.IGHJ6_02_CRF_1.t=0;
tree_2.IGHJ6_01_CRF_1.t=0.03985625215981892;
tree_1.NODE140.t=0;
tree_2.IGHJ6_02_CRF_1.t=0;
tree_1.IGHJ6_03_CRF_1.t=0.1212791594844998;
tree_2.NODE140.t=0;
tree_1.IGHJ6_04_CRF_1.t=0;
tree_2.IGHJ6_03_CRF_1.t=0.1212791594844998;
tree_1.NODE143.t=0.03975468245178049;
tree_2.IGHJ6_04_CRF_1.t=0;
tree_1.NODE139.t=0.1126677512302204;
tree_2.NODE143.t=0.03975468245178049;
tree_1.NODE135.t=0.1095000753483867;
tree_2.NODE139.t=0.1126677512302204;
tree_1.IGHJ5_01_CRF_1.t=0;
tree_2.NODE135.t=0.1095000753483867;
tree_1.IGHJ5_02_CRF_1.t=0.1006735032646901;
tree_2.IGHJ5_01_CRF_1.t=0;
tree_1.NODE147.t=0.1581866062020542;
tree_2.IGHJ5_02_CRF_1.t=0.1006735032646901;
tree_1.IGHJ1_01_CRF_1.t=0.4649958615217215;
tree_2.NODE147.t=0.1581866062020542;
tree_1.IGHJ4_01_CRF_1.t=0;
tree_2.IGHJ1_01_CRF_1.t=0.4649958615217215;
tree_1.IGHJ4_03_CRF_1.t=0.05210480846361833;
tree_2.IGHJ4_01_CRF_1.t=0;
tree_1.IGHJ4_02_CRF_1.t=0.05201061835538143;
tree_2.IGHJ4_03_CRF_1.t=0.05210480846361833;
tree_1.NODE152.t=0.04731651456547976;
tree_2.IGHJ4_02_CRF_1.t=0.05201061835538143;
tree_1.NODE150.t=0.06256486955713776;
tree_2.NODE152.t=0.04731651456547976;
tree_1.NODE146.t=0.1968950632866399;
tree_2.NODE150.t=0.06256486955713776;
tree_1.NODE133.t=0.09876216477128252;
tree_2.NODE146.t=0.1968950632866399;
tree_1.IGHV5_10_1_01_CRF_1.t=0;
tree_2.NODE133.t=0.09876216477128252;
tree_1.IGHV5_10_1_03_CRF_1.t=0.008184805092033655;
tree_2.IGHV5_10_1_01_CRF_1.t=0;
tree_1.NODE160.t=0.008208018456700756;
tree_2.IGHV5_10_1_03_CRF_1.t=0.008184805092033655;
tree_1.IGHV5_10_1_04_CRF_1.t=0;
tree_2.NODE160.t=0.008208018456700756;
tree_1.NODE159.t=0.01873532135047607;
tree_2.IGHV5_10_1_04_CRF_1.t=0;
tree_1.IGHV5_51_02_CRF_1.t=0.01643810278680514;
tree_2.NODE159.t=0.01873532135047607;
tree_1.IGHV5_51_01_CRF_1.t=0;
tree_2.IGHV5_51_02_CRF_1.t=0.01643810278680514;
tree_1.IGHV5_51_03_CRF_1.t=0.008215088354990654;
tree_2.IGHV5_51_01_CRF_1.t=0;
tree_1.NODE167.t=0;
tree_2.IGHV5_51_03_CRF_1.t=0.008215088354990654;
tree_1.IGHV5_51_04_CRF_1.t=0.01642755155462314;
tree_2.NODE167.t=0;
tree_1.NODE166.t=0;
tree_2.IGHV5_51_04_CRF_1.t=0.01642755155462314;
tree_1.NODE164.t=0.08277139437249328;
tree_2.NODE166.t=0;
tree_1.NODE158.t=0.355577901967477;
tree_2.NODE164.t=0.08277139437249328;
tree_1.IGHV7_81_01_CRF_1.t=0.1202762126547497;
tree_2.NODE158.t=0.355577901967477;
tree_1.IGHV7_4_1_04_CRF_1.t=0.008217289259375132;
tree_2.IGHV7_81_01_CRF_1.t=0.1202762126547497;
tree_1.IGHV7_4_1_02_CRF_1.t=0;
tree_2.IGHV7_4_1_04_CRF_1.t=0.008217289259375132;
tree_1.IGHV7_4_1_01_CRF_1.t=0.008234155884965386;
tree_2.IGHV7_4_1_02_CRF_1.t=0;
tree_1.IGHV7_4_1_03_CRF_1.t=0.01783653813691344;
tree_2.IGHV7_4_1_01_CRF_1.t=0.008234155884965386;
tree_1.NODE178.t=0;
tree_2.IGHV7_4_1_03_CRF_1.t=0.01783653813691344;
tree_1.NODE176.t=0;
tree_2.NODE178.t=0;
tree_1.NODE174.t=0.07948513591868853;
tree_2.NODE176.t=0;
tree_1.NODE172.t=0.2678955718473953;
tree_2.NODE174.t=0.07948513591868853;
tree_1.IGHV1_18_03_CRF_1.t=0.008170670585438652;
tree_2.NODE172.t=0.2678955718473953;
tree_1.IGHV1_18_01_CRF_1.t=0;
tree_2.IGHV1_18_03_CRF_1.t=0.008170670585438652;
tree_1.IGHV1_18_04_CRF_1.t=0;
tree_2.IGHV1_18_01_CRF_1.t=0;
tree_1.NODE186.t=0;
tree_2.IGHV1_18_04_CRF_1.t=0;
tree_1.IGHV1_18_02_CRF_1.t=0.008733840195414627;
tree_2.NODE186.t=0;
tree_1.NODE185.t=0;
tree_2.IGHV1_18_02_CRF_1.t=0.008733840195414627;
tree_1.NODE183.t=0.1044829339069506;
tree_2.NODE185.t=0;
tree_1.IGHV1_69_05_CRF_1.t=0;
tree_2.NODE183.t=0.1044829339069506;
tree_1.IGHV1_69_11_CRF_1.t=0.01644736561132748;
tree_2.IGHV1_69_05_CRF_1.t=0;
tree_1.IGHV1_69_01_CRF_1.t=0.008225104624506877;
tree_2.IGHV1_69_11_CRF_1.t=0.01644736561132748;
tree_1.IGHV1_69_12_CRF_1.t=0;
tree_2.IGHV1_69_01_CRF_1.t=0.008225104624506877;
tree_1.IGHV1_69_13_CRF_1.t=0.008198402624103601;
tree_2.IGHV1_69_12_CRF_1.t=0;
tree_1.NODE195.t=0;
tree_2.IGHV1_69_13_CRF_1.t=0.008198402624103601;
tree_1.IGHV1_69_06_CRF_1.t=0.008208115004151053;
tree_2.NODE195.t=0;
tree_1.IGHV1_69_14_CRF_1.t=0;
tree_2.IGHV1_69_06_CRF_1.t=0.008208115004151053;
tree_1.NODE200.t=0.00819781361655421;
tree_2.IGHV1_69_14_CRF_1.t=0;
tree_1.IGHV1_69_03_CRF_1.t=0.01784136807910031;
tree_2.NODE200.t=0.00819781361655421;
tree_1.NODE199.t=0;
tree_2.IGHV1_69_03_CRF_1.t=0.01784136807910031;
tree_1.NODE194.t=0;
tree_2.NODE199.t=0;
tree_1.NODE192.t=0.008209447201978909;
tree_2.NODE194.t=0;
tree_1.NODE190.t=0.1321096672277522;
tree_2.NODE192.t=0.008209447201978909;
tree_1.NODE182.t=0.02691029548523204;
tree_2.NODE190.t=0.1321096672277522;
tree_1.IGHV1_3_01_CRF_1.t=0.1159289643403545;
tree_2.NODE182.t=0.02691029548523204;
tree_1.IGHV1_58_01_CRF_1.t=0.008190163442545053;
tree_2.IGHV1_3_01_CRF_1.t=0.1159289643403545;
tree_1.IGHV1_58_02_CRF_1.t=0;
tree_2.IGHV1_58_01_CRF_1.t=0.008190163442545053;
tree_1.NODE207.t=0.2071157803179271;
tree_2.IGHV1_58_02_CRF_1.t=0;
tree_1.NODE205.t=0.03310510621095446;
tree_2.NODE207.t=0.2071157803179271;
tree_1.IGHV1_45_01_CRF_1.t=0.008172058597316159;
tree_2.NODE205.t=0.03310510621095446;
tree_1.IGHV1_45_02_CRF_1.t=0;
tree_2.IGHV1_45_01_CRF_1.t=0.008172058597316159;
tree_1.NODE211.t=0.2037432662985233;
tree_2.IGHV1_45_02_CRF_1.t=0;
tree_1.IGHV1_8_01_CRF_1.t=0.008172035503494438;
tree_2.NODE211.t=0.2037432662985233;
tree_1.IGHV1_8_02_CRF_1.t=0;
tree_2.IGHV1_8_01_CRF_1.t=0.008172035503494438;
tree_1.NODE217.t=0.06730546190476568;
tree_2.IGHV1_8_02_CRF_1.t=0;
tree_1.IGHV1_2_01_CRF_1.t=0.01647038058323579;
tree_2.NODE217.t=0.06730546190476568;
tree_1.IGHV1_2_05_CRF_1.t=0;
tree_2.IGHV1_2_01_CRF_1.t=0.01647038058323579;
tree_1.NODE220.t=0.0723491468965885;
tree_2.IGHV1_2_05_CRF_1.t=0;
tree_1.NODE216.t=0.0146521212227949;
tree_2.NODE220.t=0.0723491468965885;
tree_1.IGHV1_46_01_CRF_1.t=0;
tree_2.NODE216.t=0.0146521212227949;
tree_1.IGHV1_46_03_CRF_1.t=0.008197820325983455;
tree_2.IGHV1_46_01_CRF_1.t=0;
tree_1.NODE224.t=0;
tree_2.IGHV1_46_03_CRF_1.t=0.008197820325983455;
tree_1.IGHV1_46_02_CRF_1.t=0.008187482167638047;
tree_2.NODE224.t=0;
tree_1.NODE223.t=0.08431440375014071;
tree_2.IGHV1_46_02_CRF_1.t=0.008187482167638047;
tree_1.NODE215.t=0.009112426058885152;
tree_2.NODE223.t=0.08431440375014071;
tree_1.IGHV1_69_2_01_CRF_1.t=0.1004534595120114;
tree_2.NODE215.t=0.009112426058885152;
tree_1.IGHV1_24_01_CRF_1.t=0.06761449886667392;
tree_2.IGHV1_69_2_01_CRF_1.t=0.1004534595120114;
tree_1.NODE229.t=0.1707219823783065;
tree_2.IGHV1_24_01_CRF_1.t=0.06761449886667392;
tree_1.IGHV1_38_4_01_CRF_1.t=0.2923874041879582;
tree_2.NODE229.t=0.1707219823783065;
tree_1.NODE228.t=0.03636300288107987;
tree_2.IGHV1_38_4_01_CRF_1.t=0.2923874041879582;
tree_1.NODE214.t=0.01575277957925383;
tree_2.NODE228.t=0.03636300288107987;
tree_1.NODE210.t=0;
tree_2.NODE214.t=0.01575277957925383;
tree_1.NODE204.t=0.02121721181091477;
tree_2.NODE210.t=0;
tree_1.NODE181.t=0.106537464700696;
tree_2.NODE204.t=0.02121721181091477;
tree_1.NODE171.t=0.2142849306735679;
tree_2.NODE181.t=0.106537464700696;
tree_1.NODE157.t=0.2548283593320486;
tree_2.NODE171.t=0.2142849306735679;
tree_1.IGHV3_15_07_CRF_1.t=0.01619615974821266;
tree_2.NODE157.t=0.2548283593320486;
tree_1.IGHV3_15_06_CRF_1.t=0.008105620065852106;
tree_2.IGHV3_15_07_CRF_1.t=0.01619615974821266;
tree_1.IGHV3_15_01_CRF_1.t=0;
tree_2.IGHV3_15_06_CRF_1.t=0.008105620065852106;
tree_1.IGHV3_15_05_CRF_1.t=0.008012242918028387;
tree_2.IGHV3_15_01_CRF_1.t=0;
tree_1.NODE240.t=0;
tree_2.IGHV3_15_05_CRF_1.t=0.008012242918028387;
tree_1.IGHV3_15_04_CRF_1.t=0.008013236444872373;
tree_2.NODE240.t=0;
tree_1.IGHV3_15_02_CRF_1.t=0.008036369707028097;
tree_2.IGHV3_15_04_CRF_1.t=0.008013236444872373;
tree_1.NODE243.t=0;
tree_2.IGHV3_15_02_CRF_1.t=0.008036369707028097;
tree_1.NODE239.t=0.007894739614334919;
tree_2.NODE243.t=0;
tree_1.NODE237.t=0;
tree_2.NODE239.t=0.007894739614334919;
tree_1.NODE235.t=0.09403167993652066;
tree_2.NODE237.t=0;
tree_1.IGHV3_49_01_CRF_1.t=0.01606944595190821;
tree_2.NODE235.t=0.09403167993652066;
tree_1.IGHV3_49_03_CRF_1.t=0;
tree_2.IGHV3_49_01_CRF_1.t=0.01606944595190821;
tree_1.NODE247.t=0.192744521179208;
tree_2.IGHV3_49_03_CRF_1.t=0;
tree_1.IGHV3_73_01_CRF_1.t=0;
tree_2.NODE247.t=0.192744521179208;
tree_1.IGHV3_73_02_CRF_1.t=0.008032190736503152;
tree_2.IGHV3_73_01_CRF_1.t=0;
tree_1.NODE251.t=0.1239199628266194;
tree_2.IGHV3_73_02_CRF_1.t=0.008032190736503152;
tree_1.IGHV3_72_01_CRF_1.t=0.05658339191701029;
tree_2.NODE251.t=0.1239199628266194;
tree_1.NODE250.t=0.04945937093484595;
tree_2.IGHV3_72_01_CRF_1.t=0.05658339191701029;
tree_1.NODE246.t=0.03902960095216985;
tree_2.NODE250.t=0.04945937093484595;
tree_1.NODE234.t=0.126790472981451;
tree_2.NODE246.t=0.03902960095216985;
tree_1.IGHV3_38_3_01_CRF_1.t=0.06925774888330577;
tree_2.NODE234.t=0.126790472981451;
tree_1.IGHV3_38_01_CRF_1.t=0.00831414582582817;
tree_2.IGHV3_38_3_01_CRF_1.t=0.06925774888330577;
tree_1.IGHV3_38_02_CRF_1.t=0;
tree_2.IGHV3_38_01_CRF_1.t=0.00831414582582817;
tree_1.IGHV3_38_03_CRF_1.t=0.00831720060917746;
tree_2.IGHV3_38_02_CRF_1.t=0;
tree_1.NODE262.t=0;
tree_2.IGHV3_38_03_CRF_1.t=0.00831720060917746;
tree_1.NODE260.t=0.04381158776737158;
tree_2.NODE262.t=0;
tree_1.NODE258.t=0.04492755666225245;
tree_2.NODE260.t=0.04381158776737158;
tree_1.IGHV3_66_01_CRF_1.t=0.01672677512699207;
tree_2.NODE258.t=0.04492755666225245;
tree_1.IGHV3_66_02_CRF_1.t=0;
tree_2.IGHV3_66_01_CRF_1.t=0.01672677512699207;
tree_1.NODE267.t=0.02264881651782865;
tree_2.IGHV3_66_02_CRF_1.t=0;
tree_1.IGHV3_53_04_CRF_1.t=0.01074490587920447;
tree_2.NODE267.t=0.02264881651782865;
tree_1.NODE266.t=0;
tree_2.IGHV3_53_04_CRF_1.t=0.01074490587920447;
tree_1.IGHV3_53_03_CRF_1.t=0.03356843344579435;
tree_2.NODE266.t=0;
tree_1.IGHV3_66_03_CRF_1.t=0.02509513876982473;
tree_2.IGHV3_53_03_CRF_1.t=0.03356843344579435;
tree_1.IGHV3_53_02_CRF_1.t=0.008328978357410356;
tree_2.IGHV3_66_03_CRF_1.t=0.02509513876982473;
tree_1.NODE274.t=0;
tree_2.IGHV3_53_02_CRF_1.t=0.008328978357410356;
tree_1.IGHV3_53_01_CRF_1.t=0;
tree_2.NODE274.t=0;
tree_1.NODE273.t=0;
tree_2.IGHV3_53_01_CRF_1.t=0;
tree_1.NODE271.t=0.01905076281004327;
tree_2.NODE273.t=0;
tree_1.NODE265.t=0.05413309231215341;
tree_2.NODE271.t=0.01905076281004327;
tree_1.NODE257.t=0.02359389342482472;
tree_2.NODE265.t=0.05413309231215341;
tree_1.IGHV3_23_04_CRF_1.t=0;
tree_2.NODE257.t=0.02359389342482472;
tree_1.IGHV3_23_01_CRF_1.t=0;
tree_2.IGHV3_23_04_CRF_1.t=0;
tree_1.IGHV3_23_02_CRF_1.t=0.01655882841810465;
tree_2.IGHV3_23_01_CRF_1.t=0;
tree_1.NODE280.t=0.008244846248394102;
tree_2.IGHV3_23_02_CRF_1.t=0.01655882841810465;
tree_1.NODE278.t=0.06314251717314547;
tree_2.NODE280.t=0.008244846248394102;
tree_1.NODE256.t=0;
tree_2.NODE278.t=0.06314251717314547;
tree_1.IGHV3_16_01_CRF_1.t=0.01651673998101836;
tree_2.NODE256.t=0;
tree_1.IGHV3_16_02_CRF_1.t=0;
tree_2.IGHV3_16_01_CRF_1.t=0.01651673998101836;
tree_1.NODE288.t=0.08256901580582791;
tree_2.IGHV3_16_02_CRF_1.t=0;
tree_1.IGHV3_35_01_CRF_1.t=0.05550168824110714;
tree_2.NODE288.t=0.08256901580582791;
tree_1.NODE287.t=0.1092882306170609;
tree_2.IGHV3_35_01_CRF_1.t=0.05550168824110714;
tree_1.IGHV3_43_01_CRF_1.t=0.007758351570913201;
tree_2.NODE287.t=0.1092882306170609;
tree_1.IGHV3_43D_01_CRF_1.t=0.01676464845037176;
tree_2.IGHV3_43_01_CRF_1.t=0.007758351570913201;
tree_1.NODE293.t=0.118899758885236;
tree_2.IGHV3_43D_01_CRF_1.t=0.01676464845037176;
tree_1.IGHV3_20_01_CRF_1.t=0;
tree_2.NODE293.t=0.118899758885236;
tree_1.IGHV3_20_02_CRF_1.t=0.008259761636992026;
tree_2.IGHV3_20_01_CRF_1.t=0;
tree_1.NODE297.t=0.08799781870026993;
tree_2.IGHV3_20_02_CRF_1.t=0.008259761636992026;
tree_1.IGHV3_9_03_CRF_1.t=0.008121578177339871;
tree_2.NODE297.t=0.08799781870026993;
tree_1.IGHV3_9_01_CRF_1.t=0;
tree_2.IGHV3_9_03_CRF_1.t=0.008121578177339871;
tree_1.IGHV3_9_02_CRF_1.t=0.008123110046000718;
tree_2.IGHV3_9_01_CRF_1.t=0;
tree_1.NODE302.t=0;
tree_2.IGHV3_9_02_CRF_1.t=0.008123110046000718;
tree_1.NODE300.t=0.08235523850865005;
tree_2.NODE302.t=0;
tree_1.NODE296.t=0.01424203196993889;
tree_2.NODE300.t=0.08235523850865005;
tree_1.NODE292.t=0.121316883890769;
tree_2.NODE296.t=0.01424203196993889;
tree_1.NODE286.t=0.03765995993706263;
tree_2.NODE292.t=0.121316883890769;
tree_1.IGHV3_13_05_CRF_1.t=0.008321387718956035;
tree_2.NODE286.t=0.03765995993706263;
tree_1.IGHV3_13_01_CRF_1.t=0;
tree_2.IGHV3_13_05_CRF_1.t=0.008321387718956035;
tree_1.IGHV3_13_04_CRF_1.t=0.008303272951780103;
tree_2.IGHV3_13_01_CRF_1.t=0;
tree_1.NODE309.t=0;
tree_2.IGHV3_13_04_CRF_1.t=0.008303272951780103;
tree_1.IGHV3_13_03_CRF_1.t=0.01666669903383546;
tree_2.NODE309.t=0;
tree_1.NODE308.t=0;
tree_2.IGHV3_13_03_CRF_1.t=0.01666669903383546;
tree_1.NODE306.t=0.137548647737197;
tree_2.NODE308.t=0;
tree_1.IGHV3_48_03_CRF_1.t=0.02250693838767335;
tree_2.NODE306.t=0.137548647737197;
tree_1.IGHV3_21_01_CRF_1.t=0;
tree_2.IGHV3_48_03_CRF_1.t=0.02250693838767335;
tree_1.IGHV3_21_02_CRF_1.t=0.008210467847488181;
tree_2.IGHV3_21_01_CRF_1.t=0;
tree_1.IGHV3_21_03_CRF_1.t=0.00820994836229641;
tree_2.IGHV3_21_02_CRF_1.t=0.008210467847488181;
tree_1.IGHV3_21_04_CRF_1.t=0.008201514894778624;
tree_2.IGHV3_21_03_CRF_1.t=0.00820994836229641;
tree_1.NODE318.t=0.04999094678718226;
tree_2.IGHV3_21_04_CRF_1.t=0.008201514894778624;
tree_1.IGHV3_48_01_CRF_1.t=0.008221294073434915;
tree_2.NODE318.t=0.04999094678718226;
tree_1.IGHV3_48_04_CRF_1.t=0;
tree_2.IGHV3_48_01_CRF_1.t=0.008221294073434915;
tree_1.NODE324.t=0;
tree_2.IGHV3_48_04_CRF_1.t=0;
tree_1.IGHV3_48_02_CRF_1.t=0.01648958708498219;
tree_2.NODE324.t=0;
tree_1.NODE323.t=0;
tree_2.IGHV3_48_02_CRF_1.t=0.01648958708498219;
tree_1.NODE317.t=0.01053767407033894;
tree_2.NODE323.t=0;
tree_1.IGHV3_11_01_CRF_1.t=0.00821962095562857;
tree_2.NODE317.t=0.01053767407033894;
tree_1.IGHV3_11_04_CRF_1.t=0;
tree_2.IGHV3_11_01_CRF_1.t=0.00821962095562857;
tree_1.NODE328.t=0.07300441849056327;
tree_2.IGHV3_11_04_CRF_1.t=0;
tree_1.NODE316.t=0;
tree_2.NODE328.t=0.07300441849056327;
tree_1.NODE314.t=0.04965288840383856;
tree_2.NODE316.t=0;
tree_1.IGHV3_7_01_CRF_1.t=0;
tree_2.NODE314.t=0.04965288840383856;
tree_1.IGHV3_7_02_CRF_1.t=0.008201141098993427;
tree_2.IGHV3_7_01_CRF_1.t=0;
tree_1.IGHV3_7_03_CRF_1.t=0.008202347079197755;
tree_2.IGHV3_7_02_CRF_1.t=0.008201141098993427;
tree_1.NODE332.t=0.1412732438450839;
tree_2.IGHV3_7_03_CRF_1.t=0.008202347079197755;
tree_1.IGHV3_74_01_CRF_1.t=0;
tree_2.NODE332.t=0.1412732438450839;
tree_1.IGHV3_74_02_CRF_1.t=0.008209797713844724;
tree_2.IGHV3_74_01_CRF_1.t=0;
tree_1.NODE337.t=0;
tree_2.IGHV3_74_02_CRF_1.t=0.008209797713844724;
tree_1.IGHV3_74_03_CRF_1.t=0.01648801536621601;
tree_2.NODE337.t=0;
tree_1.NODE336.t=0.1350929354183284;
tree_2.IGHV3_74_03_CRF_1.t=0.01648801536621601;
tree_1.NODE331.t=0.03453278775294893;
tree_2.NODE336.t=0.1350929354183284;
tree_1.NODE313.t=0.04152422870413395;
tree_2.NODE331.t=0.03453278775294893;
tree_1.NODE305.t=0;
tree_2.NODE313.t=0.04152422870413395;
tree_1.NODE285.t=0.03414310802445598;
tree_2.NODE305.t=0;
tree_1.IGHV3_NL1_01_CRF_1.t=0.02684235890334258;
tree_2.NODE285.t=0.03414310802445598;
tree_1.IGHV3_30_3_02_CRF_1.t=0.008206408228122757;
tree_2.IGHV3_NL1_01_CRF_1.t=0.02684235890334258;
tree_1.IGHV3_33_01_CRF_1.t=0;
tree_2.IGHV3_30_3_02_CRF_1.t=0.008206408228122757;
tree_1.IGHV3_33_04_CRF_1.t=0.01644400238160416;
tree_2.IGHV3_33_01_CRF_1.t=0;
tree_1.NODE348.t=0.008235775517306419;
tree_2.IGHV3_33_04_CRF_1.t=0.01644400238160416;
tree_1.IGHV3_33_03_CRF_1.t=0.008205024995467786;
tree_2.NODE348.t=0.008235775517306419;
tree_1.IGHV3_33_06_CRF_1.t=0;
tree_2.IGHV3_33_03_CRF_1.t=0.008205024995467786;
tree_1.NODE351.t=0;
tree_2.IGHV3_33_06_CRF_1.t=0;
tree_1.NODE347.t=0.02482761914126703;
tree_2.NODE351.t=0;
tree_1.NODE345.t=0.008239099868200201;
tree_2.NODE347.t=0.02482761914126703;
tree_1.IGHV3_30_18_CRF_1.t=0;
tree_2.NODE345.t=0.008239099868200201;
tree_1.NODE344.t=0;
tree_2.IGHV3_30_18_CRF_1.t=0;
tree_1.IGHV3_30_03_CRF_1.t=0.02476094086652552;
tree_2.NODE344.t=0;
tree_1.IGHV3_30_06_CRF_1.t=0;
tree_2.IGHV3_30_03_CRF_1.t=0.02476094086652552;
tree_1.IGHV3_30_12_CRF_1.t=0.01642909867156919;
tree_2.IGHV3_30_06_CRF_1.t=0;
tree_1.IGHV3_30_19_CRF_1.t=0.008212438521102351;
tree_2.IGHV3_30_12_CRF_1.t=0.01642909867156919;
tree_1.IGHV3_33_05_CRF_1.t=0.02469600113237142;
tree_2.IGHV3_30_19_CRF_1.t=0.008212438521102351;
tree_1.NODE357.t=0.008220409054304894;
tree_2.IGHV3_33_05_CRF_1.t=0.02469600113237142;
tree_1.IGHV3_30_05_CRF_1.t=0.008200405806727505;
tree_2.NODE357.t=0.008220409054304894;
tree_1.IGHV3_30_13_CRF_1.t=0.008210108667317088;
tree_2.IGHV3_30_05_CRF_1.t=0.008200405806727505;
tree_1.NODE363.t=0;
tree_2.IGHV3_30_13_CRF_1.t=0.008210108667317088;
tree_1.NODE356.t=0;
tree_2.NODE363.t=0;
tree_1.IGHV3_30_10_CRF_1.t=0.008224255381630194;
tree_2.NODE356.t=0;
tree_1.IGHV3_30_15_CRF_1.t=0.008210519186365716;
tree_2.IGHV3_30_10_CRF_1.t=0.008224255381630194;
tree_1.IGHV3_30_08_CRF_1.t=0.01646683968777895;
tree_2.IGHV3_30_15_CRF_1.t=0.008210519186365716;
tree_1.NODE370.t=0;
tree_2.IGHV3_30_08_CRF_1.t=0.01646683968777895;
tree_1.IGHV3_30_09_CRF_1.t=0.01643945689338064;
tree_2.NODE370.t=0;
tree_1.NODE369.t=0;
tree_2.IGHV3_30_09_CRF_1.t=0.01643945689338064;
tree_1.IGHV3_30_01_CRF_1.t=0;
tree_2.NODE369.t=0;
tree_1.IGHV3_30_3_01_CRF_1.t=0;
tree_2.IGHV3_30_01_CRF_1.t=0;
tree_1.QUERY.t=0.05598233980920377;
tree_2.IGHV3_30_3_01_CRF_1.t=0.008200402442763946;
tree_1._SPLICE_NODE_.t=0.009203304650553613;
tree_2.IGHV3_30_04_CRF_1.t=0.008212875291641069;
tree_1.IGHV3_30_04_CRF_1.t=0.008212875291641069;
tree_2.IGHV3_30_07_CRF_1.t=0.008197531615667157;
tree_1.IGHV3_30_07_CRF_1.t=0.008197531615667157;
tree_2.IGHV3_30_11_CRF_1.t=0.008238089806283724;
tree_1.IGHV3_30_11_CRF_1.t=0.008238089806283724;
tree_2.IGHV3_30_14_CRF_1.t=0.01649053433253549;
tree_1.IGHV3_30_14_CRF_1.t=0.01649053433253549;
tree_2.IGHV3_30_16_CRF_1.t=0.008197531611525871;
tree_1.IGHV3_30_16_CRF_1.t=0.008197531611525871;
tree_2.IGHV3_30_17_CRF_1.t=0.008199647115633797;
tree_1.IGHV3_30_17_CRF_1.t=0.008199647115633797;
tree_2.NODE374.t=0;
tree_1.NODE374.t=0;
tree_2.NODE368.t=0;
tree_1.NODE368.t=0;
tree_2.NODE366.t=0;
tree_1.NODE366.t=0;
tree_2.NODE355.t=0.02468707183677604;
tree_1.NODE355.t=0.02468707183677604;
tree_2.NODE343.t=0.08527443556437597;
tree_1.NODE343.t=0.08527443556437597;
tree_2.NODE341.t=0.0801867274984524;
tree_1.NODE341.t=0.0801867274984524;
tree_2.NODE284.t=0;
tree_1.NODE284.t=0;
tree_2.IGHV3_64_01_CRF_1.t=0.008251715159913726;
tree_1.IGHV3_64_01_CRF_1.t=0.008251715159913726;
tree_2.IGHV3_64_02_CRF_1.t=0.008252559068240987;
tree_1.IGHV3_64_02_CRF_1.t=0.008252559068240987;
tree_2.NODE383.t=0.1206245775861851;
tree_1.NODE383.t=0.1206245775861851;
tree_2.NODE283.t=0.03621074453998119;
tree_1.NODE283.t=0.03621074453998119;
tree_2.NODE255.t=0.08185899790086829;
tree_1.NODE255.t=0.08185899790086829;
tree_2.NODE233.t=0.2784657644992054;
tree_1.NODE233.t=0.2784657644992054;
tree_2.NODE156.t=0.2014307363257317;
tree_1.NODE156.t=0.2014307363257317;
DataSet ds = ReadDataFile(USE_NEXUS_FILE_DATA);
DataSetFilter filter_1 = CreateFilter(ds,1,"0-312","45,184,41,73,74,71,42,72,77,43,78,75,76,173,49,161,50,166,165,164,163,162,174,150,147-149,52,153,151,152,51,145,146,144,178,171,54,177,175,172,53,176,142,143,46,141,160,156,44,154,157,155,158,159,167,47,168,170,169,139,48,140,136,138,137,197,192,193,188-191,195,196,194,198-200,1,179-181,2,182,183,7,187,185,5,186,56,9,57,55,64,66,14,67,68,65,69,63,11,4,62,6,59,13,70,10,58,12,61,60,3,8,0,87,86,24,85,84,83,26,122,28,131,39,18,31,117,118,37,127,125,124,128,123,29,94,30,93,33,88,34,16,17,15,89,135,27,134,82,32,81,80,120,25,90-92,35,121,119,23,79,38,129,130,40,132,133,22,112,21,114,113,116,110,95,98,104,111,115,97,105,102,107,100,101,19,20,201,96,99,103,106,108,109,36,126");
DataSetFilter filter_2 = CreateFilter(ds,1,"313-355","45,184,41,73,74,71,42,72,77,43,78,75,76,173,49,161,50,166,165,164,163,162,174,150,147-149,52,153,151,152,51,145,146,144,178,171,54,177,175,172,53,176,142,143,46,141,160,156,44,154,157,155,158,159,167,47,168,170,169,139,48,140,136,138,137,197,201,192,193,188-191,195,196,194,198-200,1,179-181,2,182,183,7,187,185,5,186,56,9,57,55,64,66,14,67,68,65,69,63,11,4,62,6,59,13,70,10,58,12,61,60,3,8,0,87,86,24,85,84,83,26,122,28,131,39,18,31,117,118,37,127,125,124,128,123,29,94,30,93,33,88,34,16,17,15,89,135,27,134,82,32,81,80,120,25,90-92,35,121,119,23,79,38,129,130,40,132,133,22,112,21,114,113,116,110,95,98,104,111,115,97,105,102,107,100,101,19,20,96,99,103,106,108,109,36,126");
ASSUME_REVERSIBLE_MODELS=0;
LikelihoodFunction lf_export = (filter_1,tree_1,filter_2,tree_2);

END;
