# Supplementary material for: Assigning and visualizing germline genes in antibody repertoires
Source: Philos Trans R Soc Lond B Biol Sci. 2015 Sep 5;370(1676):20140240. doi: 10.1098/rstb.2014.0240 (PMC4528417; doi:10.1098/rstb.2014.0240)
Supplement: IgSCUEAL [file rstb20140240supp1.zip › IgSCUEAL-master/test/issue3.txt]

Homsap	IGHV1-2	IGHV1-2*01	X07448	VH	F	
QVQLVQSGA.EVKKP GASVKVSCKAS GYTF....TGYY MHWVRQAP GQGLEWMGR INPN..SGGT NYAQKFQ.G RVTSTRDTSI STAYMELSRLRS DDTVVYYC AR 
Homsap	IGHV1-3	IGHV1-3*01	X62109	VH	F	
QVQLVQSGA.EVKKP GASVKVSCKAS GYTF....TSYA MHWVRQAP GQRLEWMGW INAG..NGNT KYSQKFQ.G RVTITRDTSA STAYMELSSLRS EDTAVYYC AR 
Homsap	IGHV1-8	IGHV1-8*01	M99637	VH	F	
QVQLVQSGA.EVKKP GASVKVSCKAS GYTF....TSYD INWVRQAT GQGLEWMGW MNPN..SGNT GYAQKFQ.G RVTMTRNTSI STAYMELSSLRS EDTAVYYC AR 
Homsap	IGHV1-18	IGHV1-18*01	M99641	VH	F	
QVQLVQSGA.EVKKP GASVKVSCKAS GYTF....TSYG ISWVRQAP GQGLEWMGW ISAY..NGNT NYAQKLQ.G RVTMTTDTST STAYMELRSLRS DDTAVYYC AR 
Homsap	IGHV1-24	IGHV1-24*01	M99642	VH	F	
QVQLVQSGA.EVKKP GASVKVSCKVS GYTL....TELS MHWVRQAP GKGLEWMGG FDPE..DGET IYAQKFQ.G RVTMTEDTST DTAYMELSSLRS EDTAVYYC AT 
Homsap	IGHV1-38-4	IGHV1-38-4*01	KF698736	VH	ORF	
QVQLVQSWA.EVRKS GASVKVSCSFS GFTI....TSYG IHWVQQSP GQGLEWMGW INPG..NGSP SYAKKFQ.G RFTMTRDMST TTAYTDLSSLTS EDMAVYYY AR 
Homsap	IGHV1-45	IGHV1-45*01	X92209	VH	F	
QMQLVQSGA.EVKKT GSSVKVSCKAS GYTF....TYRY LHWVRQAP GQALEWMGW ITPF..NGNT NYAQKFQ.D RVTITRDRSM STAYMELSSLRS EDTAMYYC AR 
Homsap	IGHV1-46	IGHV1-46*01	X92343	VH	F	
QVQLVQSGA.EVKKP GASVKVSCKAS GYTF....TSYY MHWVRQAP GQGLEWMGI INPS..GGST SYAQKFQ.G RVTMTRDTST STVYMELSSLRS EDTAVYYC AR 
Homsap	IGHV1-58	IGHV1-58*01	M29809	VH	F	
QMQLVQSGP.EVKKP GTSVKVSCKAS GFTF....TSSA VQWVRQAR GQRLEWIGW IVVG..SGNT NYAQKFQ.E RVTITRDMST STAYMELSSLRS EDTAVYYC AA 
Homsap	IGHV1-68	IGHV1-68*01	AB019437	VH	P	
QVQLGQSEA.EVKKP GASVKVSCKAS GYTF....TCCS LHWLQQAP GQGLERMRW ITLY..NGNT NYAKKFQ.G RVTITRDMSL RTAYIELSSLRS EDSAVYYW AR 
Homsap	IGHV1-69	IGHV1-69*01	L22582	VH	F	
QVQLVQSGA.EVKKP GSSVKVSCKAS GGTF....SSYA ISWVRQAP GQGLEWMGG IIPI..FGTA NYAQKFQ.G RVTITADEST STAYMELSSLRS EDTAVYYC AR 
Homsap	IGHV1-69-2	IGHV1-69-2*01	KF698734	VH	F	
EVQLVQSGA.EVKKP GATVKISCKVS GYTF....TDYY MHWVQQAP GKGLEWMGL VDPE..DGET IYAEKFQ.G RVTITADTST DTAYMELSSLRS EDTAVYYC AT 
Homsap	IGHV1-69D	IGHV1-69D*01	KC713934	VH	F	
QVQLVQSGA.EVKKP GSSVKVSCKAS GGTF....SSYA ISWVRQAP GQGLEWMGG IIPI..FGTA NYAQKFQ.G RVTITADEST STAYMELSSLRS EDTAVYYC AR 
Homsap	IGHV1-NL1	IGHV1-NL1*01	M13911	VH	P	
QVQLLQPGV.QVKKP GSSVKVSC*AS RYTF....TKYF TRWV*QSP GQGHXWMG* INPY..NDNT HYAQTFW.G RVTITSDRSM STAYMELSXLRS EDMVVYYC VR 
Homsap	IGHV2-5	IGHV2-5*01	X62111	VH	F	
QITLKESGP.TLVKP TQTLTLTCTFS GFSLS..TSGVG VGWIRQPP GKALEWLAL IYWN...DDK RYSPSLK.S RLTITKDTSK NQVVLTMTNMDP VDTATYYC AHR
Homsap	IGHV2-10	IGHV2-10*01	M99647	VH	P	
QVTLKESGP.ALVKP TQTLMLTCTFS GFSLS..TSGMG VG*ICQPS AKALEWLAH IY*N...DNK YYSPSLK.S RLIISKDTSK NEVVLTVINMDI VDTATHYC ARR
Homsap	IGHV2-26	IGHV2-26*01	M99648	VH	F	
QVTLKESGP.VLVKP TETLTLTCTVS GFSLS..NARMG VSWIRQPP GKALEWLAH IFSN...DEK SYSTSLK.S RLTISKDTSK SQVVLTMTNMDP VDTATYYC ARI
Homsap	IGHV2-70	IGHV2-70*01	L21969	VH	F	
QVTLRESGP.ALVKP TQTLTLTCTFS GFSLS..TSGMC VSWIRQPP GKALEWLAL IDWD...DDK YYSTSLK.T RLTISKDTSK NQVVLTMTNMDP VDTATYYC ARI
Homsap	IGHV3-7	IGHV3-7*01	M99649	VH	F	
EVQLVESGG.GLVQP GGSLRLSCAAS GFTF....SSYW MSWVRQAP GKGLEWVAN IKQD..GSEK YYVDSVK.G RFTISRDNAK NSLYLQMNSLRA EDTAVYYC AR 
Homsap	IGHV3-9	IGHV3-9*01	M99651	VH	F	
EVQLVESGG.GLVQP GRSLRLSCAAS GFTF....DDYA MHWVRQAP GKGLEWVSG ISWN..SGSI GYADSVK.G RFTISRDNAK NSLYLQMNSLRA EDTALYYC AKD
Homsap	IGHV3-11	IGHV3-11*01	M99652	VH	F	
QVQLVESGG.GLVKP GGSLRLSCAAS GFTF....SDYY MSWIRQAP GKGLEWVSY ISSS..GSTI YYADSVK.G RFTISRDNAK NSLYLQMNSLRA EDTAVYYC AR 
Homsap	IGHV3-13	IGHV3-13*01	X92217	VH	F	
EVQLVESGG.GLVQP GGSLRLSCAAS GFTF....SSYD MHWVRQAT GKGLEWVSA IGTA...GDT YYPGSVK.G RFTISRENAK NSLYLQMNSLRA GDTAVYYC AR 
Homsap	IGHV3-15	IGHV3-15*01	X92216	VH	F	
EVQLVESGG.GLVKP GGSLRLSCAAS GFTF....SNAW MSWVRQAP GKGLEWVGR IKSKTDGGTT DYAAPVK.G RFTISRDDSK NTLYLQMNSLKT EDTAVYYC TT 
Homsap	IGHV3-16	IGHV3-16*01	M99655	VH	ORF	
EVQLVESGG.GLVQP GGSLRLSCAAS GFTF....SNSD MNWARKAP GKGLEWVSG VSWN..GSRT HYVDSVK.R RFIISRDNSR NSLYLQKNRRRA EDMAVYYC VR 
Homsap	IGHV3-19	IGHV3-19*01	M99656	VH	P	
TVQLVESGG.GLVEP GGSLRLSCAAS GFTF....SNSD MNWVRQAP GKGLEWVSG VSWN..GSRT HYADSVK.G RFIISRDNSR NFLYQQMNSLRP EDMAVYYC VR 
Homsap	IGHV3-20	IGHV3-20*01	M99657	VH	F	
EVQLVESGG.GVVRP GGSLRLSCAAS GFTF....DDYG MSWVRQAP GKGLEWVSG INWN..GGST GYADSVK.G RFTISRDNAK NSLYLQMNSLRA EDTALYHC AR 
Homsap	IGHV3-21	IGHV3-21*01	AB019439	VH	F	
EVQLVESGG.GLVKP GGSLRLSCAAS GFTF....SSYS MNWVRQAP GKGLEWVSS ISSS..SSYI YYADSVK.G RFTISRDNAK NSLYLQMNSLRA EDTAVYYC AR 
Homsap	IGHV3-22	IGHV3-22*01	M99659	VH	P	
EVHLVESGG.ALVQP GGSLRLSCAAS GFTF....SYYY MSGVRQAP GKGLEWVGF IRNKANGGTT E*TTSVK.G RFTISRDDSK SITYLQMKSLKT EDTAVYYC SR 
Homsap	IGHV3-23	IGHV3-23*01	M99660	VH	F	
EVQLLESGG.GLVQP GGSLRLSCAAS GFTF....SSYA MSWVRQAP GKGLEWVSA ISGS..GGST YYADSVK.G RFTISRDNSK NTLYLQMNSLRA EDTAVYYC AK 
Homsap	IGHV3-23D	IGHV3-23D*01	AC244492	VH	F	
EVQLLESGG.GLVQP GGSLRLSCAAS GFTF....SSYA MSWVRQAP GKGLEWVSA ISGS..GGST YYADSVK.G RFTISRDNSK NTLYLQMNSLRA EDTAVYYC AK 
Homsap	IGHV3-25	IGHV3-25*01	M99661	VH	P	
EMQLVESGG.GLQKP AWSPRLSCAAS QFTF....SSYY MNCVRQAP GNGLELV*Q VNPN..GGST YLIDSGK.D RFNTSRDNAK NTLHLQMNSLKT EDTALY*C TR 
Homsap	IGHV3-29	IGHV3-29*01	AB019439	VH	P	
EVELIEPTE.DLRQP GKFLRLSCVAS RFAF....SSF* MSPVHQSA GKGLE*VID IKDD..GSQI HHADSVK.G RFSISKDNAK NSLYLQMNSQRT EDMAVYGC T*G
Homsap	IGHV3-30	IGHV3-30*01	M83134	VH	F	
QVQLVESGG.GVVQP GRSLRLSCAAS GFTF....SSYA MHWVRQAP GKGLEWVAV ISYD..GSNK YYADSVK.G RFTISRDNSK NTLYLQMNSLRA EDTAVYYC AR 
Homsap	IGHV3-30-2	IGHV3-30-2*01	AB019439	VH	P	
EVQLVESGE.DPRQP GGSLRLSCADS GLTF....SSY* RNSVSQAP GKGLE*VVD IQCD..GSQI CYA*SLK.S KFTISKENAK NSLYLLMNSLRA AGTAVCYC M*G
Homsap	IGHV3-30-3	IGHV3-30-3*01	X92283	VH	F	
QVQLVESGG.GVVQP GRSLRLSCAAS GFTF....SSYA MHWVRQAP GKGLEWVAV ISYD..GSNK YYADSVK.G RFTISRDNSK NTLYLQMNSLRA EDTAVYYC AR 
Homsap	IGHV3-32	IGHV3-32*01	AB019439	VH	P	
EVELIESIE.DLRQP GKFLRLSCVAS RFAF....SSF* MSRVHQSP GKGLE*VID IKDD..GSQI HHADSVK.G RFSISKDNAK NSLYLQMNTQRA EDVAVYGY T*G
Homsap	IGHV3-33	IGHV3-33*01	AB019439	VH	F	
QVQLVESGG.GVVQP GRSLRLSCAAS GFTF....SSYG MHWVRQAP GKGLEWVAV IWYD..GSNK YYADSVK.G RFTISRDNSK NTLYLQMNSLRA EDTAVYYC AR 
Homsap	IGHV3-33-2	IGHV3-33-2*01	AB019439	VH	P	
EVQLVESGE.DPRQP GGSLRLSCADS GLTF....SSY* MSSVSQAP GKGLE*VVD IQCD..GSQI CYAQSVK.S KFTISKENAK NSLYLQMNSLRA EGTAVCYC M*G
Homsap	IGHV3-35	IGHV3-35*01	M99666	VH	ORF	
EVQLVESGG.GLVQP GGSLRLSCAAS GFTF....SNSD MNWVHQAP GKGLEWVSG VSWN..GSRT HYADSVK.G RFIISRDNSR NTLYLQTNSLRA EDTAVYYC VR 
Homsap	IGHV3-38	IGHV3-38*01	M99669	VH	ORF	
EVQLVESGG.GLVQP RGSLRLSCAAS GFTV....SSNE MSWIRQAP GKGLEWVSS ISG....GST YYADSRK.G RFTISRDNSK NTLYLQMNNLRA EGTAAYYC ARY
Homsap	IGHV3-38-3	IGHV3-38-3*01	KF698732	VH	ORF	
EVQLVESRG.VLVQP GGSLRLSCAAS GFTV....SSNE MSWVRQAP GKGLEWVSS ISG....GST YYADSRK.G RFTISRDNSK NTLHLQMNSLRA EDTAVYYC KK 
Homsap	IGHV3-43	IGHV3-43*01	M99672	VH	F	
EVQLVESGG.VVVQP GGSLRLSCAAS GFTF....DDYT MHWVRQAP GKGLEWVSL ISWD..GGST YYADSVK.G RFTISRDNSK NSLYLQMNSLRT EDTALYYC AKD
Homsap	IGHV3-43D	IGHV3-43D*01	KC713950	VH	F	
EVQLVESGG.VVVQP GGSLRLSCAAS GFTF....DDYA MHWVRQAP GKGLEWVSL ISWD..GGST YYADSVK.G RFTISRDNSK NSLYLQMNSLRA EDTALYYC AKD
Homsap	IGHV3-47	IGHV3-47*01	Z18900	VH	P	
EDQLVESGG.GLVQP GGSLRPSCAAS GFAF....SSYA LHWVRRAP GKGLEWVSA IGTG...GDT YYADSVM.G RFTISRDNAK KSLYLHMNSLIA EDMAVYYC AR 
Homsap	IGHV3-48	IGHV3-48*01	M99675	VH	F	
EVQLVESGG.GLVQP GGSLRLSCAAS GFTF....SSYS MNWVRQAP GKGLEWVSY ISSS..SSTI YYADSVK.G RFTISRDNAK NSLYLQMNSLRA EDTAVYYC AR 
Homsap	IGHV3-49	IGHV3-49*01	M99676	VH	F	
EVQLVESGG.GLVQP GRSLRLSCTAS GFTF....GDYA MSWFRQAP GKGLEWVGF IRSKAYGGTT EYTASVK.G RFTISRDGSK SIAYLQMNSLKT EDTAVYYC TR 
Homsap	IGHV3-52	IGHV3-52*01	M99678	VH	P	
EVQLVESG*.GLVQP GGSLRLSCAAS GFTF....SSSW MHWVCQAP EKGLEWVAD IKCD..GSEK YYVDSVK.G RLTISRDNAK NSLYLQVNSLRA EDMTVYYC VR 
Homsap	IGHV3-53	IGHV3-53*01	M99679	VH	F	
EVQLVESGG.GLIQP GGSLRLSCAAS GFTV....SSNY MSWVRQAP GKGLEWVSV IYSG...GST YYADSVK.G RFTISRDNSK NTLYLQMNSLRA EDTAVYYC AR 
Homsap	IGHV3-54	IGHV3-54*01	M99680	VH	P	
EVQLVESEE.NQRQL GGSLRLSCADS GLTF....SSY* MSSDSQAP GKGLE*VVD I**D..RSQL CYAQSVK.S RFTISKENAK NSLCLQMNSLRA EGTAVYYC M* 
Homsap	IGHV3-62	IGHV3-62*01	AB019437	VH	P	
EVQLVESGE.GLVQP GGSLRLSCAAS GFTF....SSSA MHWVRQAP RKGL*WVSV ISTS..GDTV LYTDSVK.G RFTISRDNAQ NSLSLQMNSLRA EGTVVYYC VK 
Homsap	IGHV3-63	IGHV3-63*01	M99681	VH	P	
EVELIESIE.GLRQL GKFLRLSCVAS GFTF....SSY* MSWVNETL GKGLEGVID VKYD..GSQI YHADSVK.G RFTISKDNAK NSPYLQTNSLRA EDMTMHGC T*G
Homsap	IGHV3-64	IGHV3-64*01	M99682	VH	F	
EVQLVESGG.GLVQP GGSLRLSCAAS GFTF....SSYA MHWVRQAP GKGLEYVSA ISSN..GGST YYANSVK.G RFTISRDNSK NTLYLQMGSLRA EDMAVYYC AR 
Homsap	IGHV3-66	IGHV3-66*01	X92218	VH	F	
EVQLVESGG.GLVQP GGSLRLSCAAS GFTV....SSNY MSWVRQAP GKGLEWVSV IYSG...GST YYADSVK.G RFTISRDNSK NTLYLQMNSLRA EDTAVYYC AR 
Homsap	IGHV3-69-1	IGHV3-69-1*01	AJ879484	VH	P	
EVQLVESGG.GLVKP GGSLRLSCAAS GFTF....SDYY MNWVRQAP GKGLEWVSS ISSS...STI YYADSVK.G RFTISRDNAK NSLYLQMNSLRA EDTAVYYC AR 
Homsap	IGHV3-71	IGHV3-71*01	AB019437	VH	P	
EVQLVESGG.GLVQP GGSLRLSCAAS GFTF....SDYY MSWVRQAP GKGLEWVGF IRNKANGGTT E*TTSVK.G RFTISRDDSK SITYLQMNSLRA EDTAVYYC AR 
Homsap	IGHV3-72	IGHV3-72*01	X92206	VH	F	
EVQLVESGG.GLVQP GGSLRLSCAAS GFTF....SDHY MDWVRQAP GKGLEWVGR TRNKANSYTT EYAASVK.G RFTISRDDSK NSLYLQMNSLKT EDTAVYYC AR 
Homsap	IGHV3-73	IGHV3-73*01	X70197	VH	F	
EVQLVESGG.GLVQP GGSLKLSCAAS GFTF....SGSA MHWVRQAS GKGLEWVGR IRSKANSYAT AYAASVK.G RFTISRDDSK NTAYLQMNSLKT EDTAVYYC TR 
Homsap	IGHV3-74	IGHV3-74*01	L33851	VH	F	
EVQLVESGG.GLVQP GGSLRLSCAAS GFTF....SSYW MHWVRQAP GKGLVWVSR INSD..GSST SYADSVK.G RFTISRDNAK NTLYLQMNSLRA EDTAVYYC AR 
Homsap	IGHV3-NL1	IGHV3-NL1*01	HM855939	VH	F	
QVQLVESGG.GVVQP GGSLRLSCAAS GFTF....SSYG MHWVRQAP GKGLEWVSV IYSG..GSST YYADSVK.G RFTISRDNSK NTLYLQMNSLRA EDTAVYYC AK 
Homsap	IGHV4-4	IGHV4-4*01	X05713	VH	F	
QVQLQESGP.GLVKP PGTLSLTCAVS GGSIS...SSNW WSWVRQPP GKGLEWIGE IYHS...GST NYNPSLK.S RVTISVDKSK NQFSLKLSSVTA ADTAVYCC AR 
Homsap	IGHV4-28	IGHV4-28*01	X05714	VH	F	
QVQLQESGP.GLVKP SDTLSLTCAVS GYSIS...SSNW WGWIRQPP GKGLEWIGY IYYS...GST YYNPSLK.S RVTMSVDTSK NQFSLKLSSVTA VDTAVYYC AR 
Homsap	IGHV4-30-2	IGHV4-30-2*01	L10089	VH	F	
QLQLQESGS.GLVKP SQTLSLTCAVS GGSIS..SGGYS WSWIRQPP GKGLEWIGY IYHS...GST YYNPSLK.S RVTISVDRSK NQFSLKLSSVTA ADTAVYYC AR 
Homsap	IGHV4-30-4	IGHV4-30-4*01	Z14238	VH	F	
QVQLQESGP.GLVKP SQTLSLTCTVS GGSIS..SGDYY WSWIRQPP GKGLEWIGY IYYS...GST YYNPSLK.S RVTISVDTSK NQFSLKLSSVTA ADTAVYYC AR 
Homsap	IGHV4-31	IGHV4-31*01	L10098	VH	F	
QVQLQESGP.GLVKP SQTLSLTCTVS GGSIS..SGGYY WSWIRQHP GKGLEWIGY IYYS...GST YYNPSLK.S LVTISVDTSK NQFSLKLSSVTA ADTAVYYC AR 
Homsap	IGHV4-34	IGHV4-34*01	AB019439	VH	F	
QVQLQQWGA.GLLKP SETLSLTCAVY GGSF....SGYY WSWIRQPP GKGLEWIGE INHS...GST NYNPSLK.S RVTISVDTSK NQFSLKLSSVTA ADTAVYYC AR 
Homsap	IGHV4-38-2	IGHV4-38-2*01	Z12367	VH	F	
QVQLQESGP.GLVKP SETLSLTCAVS GYSIS...SGYY WGWIRQPP GKGLEWIGS IYHS...GST YYNPSLK.S RVTISVDTSK NQFSLKLSSVTA ADTAVYYC AR 
Homsap	IGHV4-39	IGHV4-39*01	AB019439	VH	F	
QLQLQESGP.GLVKP SETLSLTCTVS GGSIS..SSSYY WGWIRQPP GKGLEWIGS IYYS...GST YYNPSLK.S RVTISVDTSK NQFSLKLSSVTA ADTAVYYC AR 
Homsap	IGHV4-55	IGHV4-55*01	M99685	VH	P	
QVQLQESGP.GLVKP SETLSLICAVS GDSIS...SGNW *IWVRQPP GKGLEWIGE IHHS...GST YYNPSLK.S RITMSVDTSK NQFYLKLSSVTA ADTAVYYC AR 
Homsap	IGHV4-59	IGHV4-59*01	AB019438	VH	F	
QVQLQESGP.GLVKP SETLSLTCTVS GGSI....SSYY WSWIRQPP GKGLEWIGY IYYS...GST NYNPSLK.S RVTISVDTSK NQFSLKLSSVTA ADTAVYYC AR 
Homsap	IGHV4-61	IGHV4-61*01	M29811	VH	F	
QVQLQESGP.GLVKP SETLSLTCTVS GGSVS..SGSYY WSWIRQPP GKGLEWIGY IYYS...GST NYNPSLK.S RVTISVDTSK NQFSLKLSSVTA ADTAVYYC AR 
Homsap	IGHV5-10-1	IGHV5-10-1*01	X92227	VH	F	
EVQLVQSGA.EVKKP GESLRISCKGS GYSF....TSYW ISWVRQMP GKGLEWMGR IDPS..DSYT NYSPSFQ.G HVTISADKSI STAYLQWSSLKA SDTAMYYC AR 
Homsap	IGHV5-51	IGHV5-51*01	M99686	VH	F	
EVQLVQSGA.EVKKP GESLKISCKGS GYSF....TSYW IGWVRQMP GKGLEWMGI IYPG..DSDT RYSPSFQ.G QVTISADKSI STAYLQWSSLKA SDTAMYYC AR 
Homsap	IGHV5-78	IGHV5-78*01	X92213	VH	P	
EVQLLQSAA.EVKRP GESLRISCKTS GYSF....TSYW IHWVRQMP GKELEWMGS IYPG..NSDT RYSPSFQ.G HVTISADSSS STAYLQWSSLKA SDAAMYYC VR 
Homsap	IGHV6-1	IGHV6-1*01	J04097	VH	F	
QVQLQQSGP.GLVKP SQTLSLTCAIS GDSVS..SNSAA WNWIRQSP SRGLEWLGR TYYRS.KWYN DYAVSVK.S RITINPDTSK NQFSLQLNSVTP EDTAVYYC AR 
Homsap	IGHV7-4-1	IGHV7-4-1*01	L10057	VH	F	
QVQLVQSGS.ELKKP GASVKVSCKAS GYTF....TSYA MNWVRQAP GQGLEWMGW INTN..TGNP TYAQGFT.G RFVFSLDTSV STAYLQICSLKA EDTAVYYC AR 
Homsap	IGHV7-34-1	IGHV7-34-1*01	AB019439	VH	P	
.LQLVQSGP.EVKKP GASVKVSYKSS GYTF....TIYG MNWV**TP GQGFEWM*W IITY..TGNP TYTHGFT.G WFVFSMDTSV STACLQISSLKA EDTAEYYC AK 
Homsap	IGHV7-81	IGHV7-81*01	AB019437	VH	ORF	
QVQLVQSGH.EVKQP GASVKVSCKAS GYSF....TTYG MNWVPQAP GQGLEWMGW FNTY..TGNP TYAQGFT.G RFVFSMDTSA STAYLQISSLKA EDMAMYYC AR 
