# Supplementary material for: Assigning and visualizing germline genes in antibody repertoires
Source: Philos Trans R Soc Lond B Biol Sci. 2015 Sep 5;370(1676):20140240. doi: 10.1098/rstb.2014.0240 (PMC4528417; doi:10.1098/rstb.2014.0240)
Supplement: IgSCUEAL [file rstb20140240supp1.zip › IgSCUEAL-master/test/issue4/CDR3.fas]

>Homsap	IGHV1-8	IGHV1-8*01	M99637	VH	F	
AR
>Homsap	IGHV5-10-1	IGHV5-10-1*01	X92227	VH	F	
AR
>Homsap	IGHV2-5	IGHV2-5*01	X62111	VH	F	
AHR

>Homsap	IGHV1-18	IGHV1-18*01	M99641	VH	F	
AR
>Homsap	IGHV1-46	IGHV1-46*01	X92343	VH	F	
AR
>Homsap	IGHV3-43	IGHV3-43*01	M99672	VH	F	
AKD

>Homsap	IGHV1-58	IGHV1-58*01	M29809	VH	F	
AA
>Homsap	IGHV3-NL1	IGHV3-NL1*01	HM855939	VH	F	
AK
>Homsap	IGHV2-26	IGHV2-26*01	M99648	VH	F	
ARI

>Homsap	IGHV4-34	IGHV4-34*01	AB019439	VH	F	
AR
>Homsap	IGHV4-61	IGHV4-61*01	M29811	VH	F	
AR
>Homsap	IGHV5-51	IGHV5-51*01	M99686	VH	F	
AR
>Homsap	IGHV4-31	IGHV4-31*01	L10098	VH	F	
AR
>Homsap	IGHV3-48	IGHV3-48*01	M99675	VH	F	
AR
>Homsap	IGHV2-70	IGHV2-70*01	L21969	VH	F	
ARI

>Homsap	IGHV6-1	IGHV6-1*01	J04097	VH	F	
AR
>Homsap	IGHV4-30-2	IGHV4-30-2*01	L10089	VH	F	
AR
>Homsap	IGHV3-7	IGHV3-7*01	M99649	VH	F	
AR
>Homsap	IGHV3-49	IGHV3-49*01	M99676	VH	F	
TR
>Homsap	IGHV3-33	IGHV3-33*01	AB019439	VH	F	
AR
>Homsap	IGHV1-45	IGHV1-45*01	X92209	VH	F	
AR
>Homsap	IGHV3-72	IGHV3-72*01	X92206	VH	F	
AR
>Homsap	IGHV4-59	IGHV4-59*01	AB019438	VH	F	
AR
>Homsap	IGHV1-24	IGHV1-24*01	M99642	VH	F	
AT
>Homsap	IGHV3-15	IGHV3-15*01	X92216	VH	F	
TT
>Homsap	IGHV3-9	IGHV3-9*01	M99651	VH	F	
AKD

>Homsap	IGHV3-30	IGHV3-30*01	M83134	VH	F	
AR
>Homsap	IGHV3-23D	IGHV3-23D*01	AC244492	VH	F	
AK
>Homsap	IGHV3-64	IGHV3-64*01	M99682	VH	F	
AR
>Homsap	IGHV3-74	IGHV3-74*01	L33851	VH	F	
AR
>Homsap	IGHV3-20	IGHV3-20*01	M99657	VH	F	
AR
>Homsap	IGHV3-66	IGHV3-66*01	X92218	VH	F	
AR
>Homsap	IGHV4-28	IGHV4-28*01	X05714	VH	F	
AR
>Homsap	IGHV3-13	IGHV3-13*01	X92217	VH	F	
AR
>Homsap	IGHV3-23	IGHV3-23*01	M99660	VH	F	
AK
>Homsap	IGHV1-2	IGHV1-2*01	X07448	VH	F	
AR
>Homsap	IGHV1-69-2	IGHV1-69-2*01	KF698734	VH	F	
AT
>Homsap	IGHV3-11	IGHV3-11*01	M99652	VH	F	
AR
>Homsap	IGHV1-69	IGHV1-69*01	L22582	VH	F	
AR
>Homsap	IGHV7-4-1	IGHV7-4-1*01	L10057	VH	F	
AR
>Homsap	IGHV1-3	IGHV1-3*01	X62109	VH	F	
AR
>Homsap	IGHV3-21	IGHV3-21*01	AB019439	VH	F	
AR
>Homsap	IGHV4-4	IGHV4-4*01	X05713	VH	F	
AR
>Homsap	IGHV3-73	IGHV3-73*01	X70197	VH	F	
TR
>Homsap	IGHV3-30-3	IGHV3-30-3*01	X92283	VH	F	
AR
>Homsap	IGHV3-53	IGHV3-53*01	M99679	VH	F	
AR
>Homsap	IGHV3-43D	IGHV3-43D*01	KC713950	VH	F	
AKD

>Homsap	IGHV4-30-4	IGHV4-30-4*01	Z14238	VH	F	
AR
>Homsap	IGHV1-69D	IGHV1-69D*01	KC713934	VH	F	
AR
>Homsap	IGHV4-39	IGHV4-39*01	AB019439	VH	F	
AR
>Homsap	IGHV4-38-2	IGHV4-38-2*01	Z12367	VH	F	
AR
