# Supplementary material for: Assigning and visualizing germline genes in antibody repertoires
Source: Philos Trans R Soc Lond B Biol Sci. 2015 Sep 5;370(1676):20140240. doi: 10.1098/rstb.2014.0240 (PMC4528417; doi:10.1098/rstb.2014.0240)
Supplement: IgSCUEAL [file rstb20140240supp1.zip › IgSCUEAL-master/test/issue5.fas]

>J00256|IGHJ1*01|Homo sapiens|F|J-REGION|723..774|52 nt|1| | | | |52+0=52| | |
gctgaatacttccagcactggggccagggcaccctggtcaccgtctcctcag
>J00256|IGHJ2*01|Homo sapiens|F|J-REGION|932..984|53 nt|2| | | | |53+0=53| | |
ctactggtacttcgatctctggggccgtggcaccctggtcactgtctcctcag
>J00256|IGHJ3*01|Homo sapiens|F|J-REGION|1537..1586|50 nt|2| | | | |50+0=50| | |
tgatgcttttgatgtctggggccaagggacaatggtcaccgtctcttcag
>X86355|IGHJ3*02|Homo sapiens|F|J-REGION|1107..1156|50 nt|2| | | | |50+0=50| | |
tgatgcttttgatatctggggccaagggacaatggtcaccgtctcttcag
>J00256|IGHJ4*01|Homo sapiens|F|J-REGION|1912..1959|48 nt|3| | | | |48+0=48| | |
actactttgactactggggccaaggaaccctggtcaccgtctcctcag
>X86355|IGHJ4*02|Homo sapiens|F|J-REGION|1480..1527|48 nt|3| | | | |48+0=48| | |
actactttgactactggggccagggaaccctggtcaccgtctcctcag
>M25625|IGHJ4*03|Homo sapiens|F|J-REGION|446..493|48 nt|3| | | | |48+0=48| | |
gctactttgactactggggccaagggaccctggtcaccgtctcctcag
>J00256|IGHJ5*01|Homo sapiens|F|J-REGION|2354..2404|51 nt|3| | | | |51+0=51| | |
acaactggttcgactcctggggccaaggaaccctggtcaccgtctcctcag
>X86355|IGHJ5*02|Homo sapiens|F|J-REGION|1878..1928|51 nt|3| | | | |51+0=51| | |
acaactggttcgacccctggggccagggaaccctggtcaccgtctcctcag
>J00256|IGHJ6*01|Homo sapiens|F|J-REGION|2947..3009|63 nt|3| | | | |63+0=63| | |
attactactactactacggtatggacgtctgggggcaagggaccacggtcaccgtctcctcag
>X86355|IGHJ6*02|Homo sapiens|F|J-REGION|2482..2543|62 nt|3| | | | |62+0=62| | |
attactactactactacggtatggacgtctggggccaagggaccacggtcaccgtctcctca
>X86356|IGHJ6*03|Homo sapiens|F|J-REGION|2482..2543|62 nt|3| | | | |62+0=62| | |
attactactactactactacatggacgtctggggcaaagggaccacggtcaccgtctcctca
>AJ879487|IGHJ6*04|Homo sapiens|F|J-REGION|39..101|63 nt|3| | | | |63+0=63| | |
attactactactactacggtatggacgtctggggcaaagggaccacggtcaccgtctcctcag
