# Supplementary material for: Assigning and visualizing germline genes in antibody repertoires
Source: Philos Trans R Soc Lond B Biol Sci. 2015 Sep 5;370(1676):20140240. doi: 10.1098/rstb.2014.0240 (PMC4528417; doi:10.1098/rstb.2014.0240)
Supplement: IgSCUEAL [file rstb20140240supp1.zip › IgSCUEAL-master/test/PMID-25348152.fasta]

>gi|695942127|gb|KM603669.1| Homo sapiens isolate 002-10007_1E02H-4ABV immunoglobulin G heavy chain variable region mRNA, partial cds
GAGGTGCAGCTGTTGGAGTCTGGGGGAGGCTTGGTTCAGCCTGCGGGGTCCCTGAGTCTCTCCTGTGTAA
CCTCTGGATTCACCTTCACCGCCTACGACGTGAGCTGGGTCCGCCAGGCTCCAGGGAAGGGGCTGGAGTG
GGTCTCTGCTATGAGTGGAACTGGTGGCAGGACATGGTACGCAGACTCCGTGAAGGGCCGGTTCACCATC
TCCAGAGACAATTTCAGGAACACGCTGTATCTGCACATGAACAGCCTGAGAGTCGAGGACACGGCCGTCT
ATTACTGTGCGAAATTCAATAAATACGATCTTTCGGCGGGCTACTGGGGCCAGGGAACCCTGGTCACCGT
CTCCTCAG

>gi|695942129|gb|KM603670.1| Homo sapiens isolate 002-10007_1C06H2a immunoglobulin G heavy chain variable region mRNA, partial cds
GAGGTGCAGCTGTTGGAGTCTGGGGGAGGCTTGGTGCAGCCTGGGGGGTCTCTGAGACTCTCCTGTGTAG
CCTCTGGATTCTCCTTGACCACCTATGCCATGAACTGGGTCCGCCAGGTTCCAGGGAAGGGGCTGGAGTG
GGTCTCAGGTCTTAGTGGCAGTGGTGAAAGGACATACTACACACACTCCGTGAGGGGCCGGTTCACCATC
TCCAGAGACATGTCCAGCAACACACTGTATTTGCAAATGAACAGCCTGAGAGCCGACGACACGGCCGTAT
ATTACTGTGCGAAAGGTCTGGGTGAACAATATTTCGACGGTATAGACGTCTGGGGCCAAGGGACCACGGT
CACCGTCTCCTCA

>gi|695942131|gb|KM603671.1| Homo sapiens isolate 002-10007_1C06L1 immunoglobulin G heavy chain variable region mRNA, partial cds
CAGTCTGTGCTGACGCAGCCGCCCTCAGTGTCTGCGGCCCCAGGACAGAAGGTCACCATCTCCTGCTCCG
GAAGCATCTCCAACATTAGACATAATTATGTATCCTGGTACCAGCAGGTCCCAGGCACAGCCCCCAAACT
CCTCATTTATGACAATAATAAGCGACCCTCAGGGATTCCTGACCGATTCTCTGGCTCCAAGTCTGACACG
TCTGCCACCCTGGGCATCACCGGACCCCAGACTGGGGACGAGGCCGATTATTACTGCGGAACCTGGGATA
CCAGCCTGAATGCTGTGGTTTTCGGCGGAGGGACCACACTGACCGTCCTAG

>gi|695942133|gb|KM603672.1| Homo sapiens isolate 002-10007_1D03H2 immunoglobulin G heavy chain variable region mRNA, partial cds
GAGGTGCAGCTGGTGGAGTCTGGGGGAGGCTTGGTAAAGCCTGGGGGGTCCCTTAGACTCTCCTGTGCAG
CCTCTGGATTCAGTTTCAATAACGCCTGGATGGGTTGGGCCCGCCAGGCTCCAGGGAAGGGGCTGGAGTG
GGTTGGCCGTATTAAAAGCAAAACTGATGGTGGGACGACAGACTACGCTGCACCCGTGAAAGGCAGATTC
ACCATTTCAAGAGATGATTCAAAAAACACGCTGAGTCTGCAAATGAACAGCCTGAAAACCGAGGACACAG
CCGTGTACTATTGTACCACAGATTGGCGAGCCGGCTCCGCCAACTACGGTATGGACGTCTGGGGCCAAGG
GACCACGGTCACCGTCTCCTCA

>gi|695942135|gb|KM603673.1| Homo sapiens isolate 002-10007_1D03K1 immunoglobulin G heavy chain variable region mRNA, partial cds
GACATCCAGATGACCCAGTCTCCTTCCACCCTGTCTGCATCTGTAGGAGACAGAGTCACCATCACTTGCC
GGGCCAGTCAGAGTATTAGTAGTTGGTTGGCCTGGTATCAGCAAAAACCAGGGAATGCCCCTAAACTCCT
GATCTATAAGGCGTCTAGTTTAGAAAGTGGGGTCCCATCAAGGTTCAGCGGCAGTGGATCTGGGACAGAA
TTCACTCTCACCATCGGCAGCCTGCAGCCTGATGATTTTGTAACTTATTACTGCCAACAGTATAATAGTT
TCCCGTACACTTTTGGCCAGGGGACCAAGGTGGAAATCAAAC

>gi|695942137|gb|KM603674.1| Homo sapiens isolate 002-10007_1D04H3 immunoglobulin G heavy chain variable region mRNA, partial cds
GAGGTGCAGCTGGTGGAGTCCGGGGGAGGCTCAGTTCAACCGGGGGGGTCCCTGAGACTCTCATGTGTCG
CCTCTGGATTTACATTCCGTGACTGGTGGATGAACTGGGTCCGCCAAGCTCCAGGGAAGGGGCCGGTGTG
GGTCTCACGTATTAATCGTGATGGGAGTACAACATACTACGCGGACTCCGTGAAGGGCCGATTCACCGTC
TCCAGAGACAACGCCAAGAACACACTGTATTTGCAAATGAACAGTCTGAGAGTGGAGGACACGGCTTTGT
ATTATTGTGCAAAAGATCTCCATGACGCAGCAGCAGACTACTGGGGCCAGGGAACCCTGGTCACCGTCTC
CTCAG

>gi|695942139|gb|KM603675.1| Homo sapiens isolate 002-10007_1D04L1 immunoglobulin G heavy chain variable region mRNA, partial cds
CAGTCTGTGCTGACGCAGCCGCCCTCAGTGTCTGCGGCCCCAGGACAGCAGGTCACCATCTCCTGCTCTG
GCAGCAGCTCCAACATTGGAAATAATTATGTATCCTGGTACCAGCACCTCCCAGGAACAGCCCCCAAACT
CCTCATTTATGACAATTATAAACGACCCTCAGGAATTCCTGACCGATTCTCTGGCTCCAAGTCTGGCACG
TCAGCCACCCTGGGCATCACCGGACTCCAGACCGGGGACGAGGCCGATTATTATTGCGCAACATGGGATA
GCGGCCTCTATACTGTACTCTTCGGCGGAGGGACCAAGCTGACCGTCCT

>gi|695942141|gb|KM603676.1| Homo sapiens isolate 002-10007_1D05H1 immunoglobulin G heavy chain variable region mRNA, partial cds
GTGCAGCTGGTGGAGTCTGGGGGAGGCGTGGTCCAGCCTGGGAGGTCCCTGAGACTCTCCTGTGCAGCCT
CTGGATTCACCTTAAGTAGCTATGTCATGCACTGGGTCCGCCAGGCTCCAGGCAAGGGGCTGGAGTGGGT
GGCAGTGACATCATATGATGGAAGTAGTAAGTACTATGCAGACTCCGTGAAGGGCCGATTCACCATCTCC
AGAGACAATTCCAAGAACACGCTGTATCTGGAAATGAACAGCCTGAGAGCTGAGGACACGGCTGTGTATT
ACTGTGCGAAAGGACGGTGGAACTACGCAGACTACTGGGGCCAGGGAACCCTGGTCACCGTCTCCTCAG

>gi|695942143|gb|KM603677.1| Homo sapiens isolate 002-10007_1D05L1 immunoglobulin G heavy chain variable region mRNA, partial cds
CAGTCTGCCCTGACTCAGCCTGCCTCCGTGTCTGGGTCTCCTGGACAGTCGATCACCATCTCCTGCACTG
GAACCAGCAGTGACGTTGGTGCTTATAACTTTGTCTCTTGGTACCAACAACACCCAGGCAAAGCCCCCAA
ACTCATGATTTATGAGGTCAATAAGCGGCCCTCAGGGGTTTCTAATCGCTTCTCTGGCTCCAAGTCTGGC
AACACGGCCTCCCTGACCATCTCTGGGCTCCAGTCTGAGGACGAGGCTAATTATTACTGCGGCTCATATA
CAAGTAGCAGCGCTCTGCTATTCGGCGGAGGGACCAGGCTGACCGTCCT

>gi|695942145|gb|KM603678.1| Homo sapiens isolate 002-10007_1A03L1 immunoglobulin G heavy chain variable region mRNA, partial cds
CAGTCTGCCCTGACTCAGCCTGCCTCCGTGTCTGGGTCTCCTGGACAGTCGATCACCATCTCCTGCACTG
GAACCAGCCGTGATGTTGGGAGTTTTAACTTTGTCTCCTGGTACCAACAGCACCCAGGCAAAGCCCCCAA
ACTCATGATTTATGAGGTCAGTAAGTGGCCCTCAGGGGTTTCTAATCGCTTCTCTGGCTCCAAGTCTGGC
AACACGGCCTCCCTGACAATCTCTGGGCTCCAGGCTGAGGACGAAGCTGATTATTACTGCTGCTCATATG
CAGGTAGTGTCACTTGGGTGTTCGGCGGAGGGACCAAGCTGACCGTCCTAG

>gi|695942147|gb|KM603679.1| Homo sapiens isolate 002-10007_1D06L2 immunoglobulin G heavy chain variable region mRNA, partial cds
CAGTCTGTGCTGACTCAGCCGCCCTCAGTGTCTGCGGCCGCAGGACAGACGGTCTCCATTTCCTGCTCTG
GAAGCAGATCCGATATTGGATTGAATTCTGTTTGTTGGTACCAACAATTTCCCGGAACAGCCCCCAAACT
CCTCATTTTTGACGATAATAAACGACCCTCAGGGATTCCTGACCGAATCTCTGCCTCCAAGTCTGGCACG
TCAGCCACCCTGGCCATCACCGGACTCCAGACTGGGGACGAGGCCACTTACTACTGCGAAACATGGGATA
GCAGCGTGAGTGCTGGGGTGTTCGGCGGAGGAACCAAATTGACCGTC

>gi|695942149|gb|KM603680.1| Homo sapiens isolate 002-10007_1A03H-2ABV immunoglobulin G heavy chain variable region mRNA, partial cds
GAGGTGCAGCTGGTGGAGTCTGGGGGAGGCTTGGTGCAGCCTGGGGGGTCCCTGAGACTCTCCTGTGCAG
CCTCTGGATTCATCCTCAGCAGCTTTAGCATGAACTGGGTCCGCCAGGCTCCAGGGAAGGGGCTGGAGTG
GGTTTCATACATTCGTAATAGTGATAGTATATATTATGCAGACTCTGTGGCGGGCCGATTCACCATCTCC
AGAGACAATGCCAAGAGCTCACTGTATCTGCAAATGAACAGCCTGAGAGCCGAAGACACGGCTGTCTATT
ACTGTGTGAGAGATAGGGCGTATGCTTTTGATATCTGGGGCCAAGGGACAATGGTCACCGTCTCTTCAG

>gi|695942151|gb|KM603681.1| Homo sapiens isolate 002-10007_1E02K3 immunoglobulin G heavy chain variable region mRNA, partial cds
GACATCCAGATGACCCAGTCTCCATCCTCATTGTCTGCATCTGTAGGAGACAGAGTCACCATCACTTGTC
GGGCGAGTCAGGACATTGGCATTTATTTAGCCTGGTTTCAGCAGAGACCAGGGAAAGCCCCTAAGTCCCT
GATCTATGCTGCATCCAAATTGCAAAGTGGGGTCCCTTCAAAGTTCAGCGGCAGTGGATCTGGGACAGAT
TTCACTCTCACCATCAACAGCCTGCAGCCTGAAGATTTTGCAACTTATTACTGCCAACAGTATAATAGTT
ACCCGTGGACGTTCGGCCAAGGGACCAAGGTGGAGATCAAAC

>gi|695942153|gb|KM603682.1| Homo sapiens isolate 002-10007_2E06H1 immunoglobulin G heavy chain variable region mRNA, partial cds
GAGGTGCAGCTGGTGGAGTCTGGGGGAGGCTTGGTAAAGCCTGGGGGGTCCCTTAGACTCTCCTGTGCAG
CCTCTGGATTCACTTTCAGTAACGCCTGGATGAACTGGGTCCGCCAGGCTCCAGGGAAGGGGCTGGAGTG
GGTTGGCCGTATTAAAACCAAAACTGATGGTGGGACAACAGACTACGCTGCACCCGTGAAAGGCAGATTC
ACCATCTCAAGAGATGATTCAGAAAACACGCTGTATCTGCAAATGAACAGCCTGAAAACCGAGGACACAG
CCGTGTATTATTGTACCACAGATCTACCTGGGTTTTCACTAGTGGTTACTTTCCATGATGCTTTTAATAT
CTGGGGCCAAGGGACAATGGTCACCGTCTCTTCAG

>gi|695942155|gb|KM603683.1| Homo sapiens isolate 002-10007_2C06H1 immunoglobulin G heavy chain variable region mRNA, partial cds
TCACCTTTGATAATTATGCCATGCACTGGGTCCGGCAAGCTCCAGGGAAGGGCCTGGAGTGGGTCGCAGG
ACTTAGTTGGAATGGTGGTAGGATAGGCTATGCGGACTCTGTGAAGGGCCGATTCACCATCTCCAGAGAC
AACGCCAAGAACGCCCTATTTCTGCAAATGAACAGTCTGAGACCTGATGACACGGCCGTGTATTACTGTA
CAAAAGATATGAATCCCGCAGTAGAACCAGCTGCCATTCGCTACGGCATGGACGTCTGGGGCCAAGGGAC
CACGGTCACCGTCTCCTCA

>gi|695942157|gb|KM603684.1| Homo sapiens isolate 002-10007_2C06L-1 immunoglobulin G heavy chain variable region mRNA, partial cds
CAGTCTGCCCTGACTCAGCCTGCCTCCGTGGCTGGGTCTCCTGGACAGTCGATCACCATTTCCTGCACTG
GAACCAGCAGTGATGTTGGTCGTTATAAGTATGTCACCTGGTATCAACAACACGCAGGCAAAGCCCCCAA
ACTCATCATATATGATGTCATTAAGCGGCCCTCCGGGGTTTCTGATCGCTTCTCTGGCTCCAAGTCTGGC
AATACGGCCTCCCTGACAATCTCTGGACTGCAGGCTGAGGACGAGGCTGATTATTACTGTTGCTCATATG
CAGGGAATGACACTGTTATTTTCGGCGGAGGGACCGACTTGACCGTCCTA

>gi|695942159|gb|KM603685.1| Homo sapiens isolate 002-10007_2E06L-1 immunoglobulin G heavy chain variable region mRNA, partial cds
TCCTATGAGCTGACNCAGCCACTCTCAGTGTCAGTGGCCCTGGGACAGACGGCCAGGATTACCTGTGGGG
GAAACAACATTGGAAGTAAAAGTGTGCACTGGTACCAGCAGAAGCCAGGCCAGGCCCCTGTGCTGGTCAT
CTATAGGGATATCAACCGGCCCTCTGGGATCCCTGAGCGATTCTCTGGCTCCAACTCGGGGAACACGGCC
ACCCTGACCATCAGCAGAGCCCAAGCCGGGGATGAGGCTGACTATTACTGTCAGGTGTGGGACAGCAGCA
CTGCTTATGTCTTCGGAACTGGGACCAAGGTCACCGTCCTAG

>gi|695942161|gb|KM603686.1| Homo sapiens isolate 002-10007_2F02H1 immunoglobulin G heavy chain variable region mRNA, partial cds
GAGGTGCAGCTGTTGGAGTCTGGGGGAGGCTTGCTACAGCCTGGGGGGTCCCTGAGACTCTCCTGTGCAG
CCTCTGGGTTCACCTTTAGCAACTCTGCCATGGCCTGGCTCCGCCAGGCTCCAGGGAAGGGGCTGGAGTG
GGTCTCAGCTATTGCTGATGGTGCTACTACATACTACTCAGACTCCGTGAAGGGCCGGTTCACCATCTCC
AAAGACAGTTCCAAGAACACCCTGTATCTGCAAATGACCAACCTGAGAGCCGAGGACACGGCCGTATATT
ACTGTGCGAAAGGAAGATTGAATGGTGGTGGGTTTGACTCCTGGGGCCAGGGAACCCTGGTCACCGTCTC
CTCAG

>gi|695942163|gb|KM603687.1| Homo sapiens isolate 002-10007_2F02L-1 immunoglobulin G heavy chain variable region mRNA, partial cds
CTGTGCTGACTCAGCCGCCCTCAGTGTCTGCGGCCCCAGGACAGCAGGTCACCATCTCCTGCTCTGGAAC
CAGCTCCAACATTGGGAATAAATATGTGTCCTGGTATCAGCACCTCCCAGGCACAGCCCCCAAACTCCTC
ATTTATGCCAATAATCAGCGACCCTCAGGGATTCCTGACCGATTCTCTGGCTCCAAGTCTGGCACGTCAG
CCACCCTGGGCATCACCGGACTCCAGACTGGGGACGAGGCCGATTATTACTGCGCAGCTTGGGATAGCAG
CCTGAGTGCTGGGGTGTTCGGCGGAGGGACCAAGGTGACCGTCCTAG

>gi|695942165|gb|KM603688.1| Homo sapiens isolate 002-10007_2G05H1 immunoglobulin G heavy chain variable region mRNA, partial cds
GAAGTGCAGCTGGTGGAGTCTGGAGGAGGCTTGGTACAGCCTGGCAGGTCCCTGAGACTCTCCTGTGTAG
CCTCTGGGTTCACTTTTGATGACTTTGCCATGCACTGGGTCCGGCAAAGTCCAGGAAAGGGCCTGGAGTG
GCTCGCCGGTATTAGTTGGAATAGTCTTAGAACAGCCTATGCGGACTCTGTGGAGGGCCGATTCACCATC
TCCAGAGACAATGCCAAGAATTCCCTGTTTTTGCAATTGAACAGTCTGAGACATGAGGACACGGCCTTCT
ATTATTGTGCAAAGGATATCTCAAGTGAAGTTTCGGGAGCTGACTACTGGGGCCGGGGAACCCTGGTCAC
CGTCTCCTCAG

>gi|695942167|gb|KM603689.1| Homo sapiens isolate 002-10007_2G05K-1 immunoglobulin G heavy chain variable region mRNA, partial cds
GATATTGTGATGACTCAGTCTCCACTCTCCCTGCCCGTCACCCCTGGAGAGCCGGCCTCCTTCTCCTGCA
GGTCTAGTCAGAGCCTCCTGCATAGTGATGGATACAACTATTTGGCTTGGTACCTGCAGAAGCCAGGGCA
GTCTCCACACCTCCTGATCTATTTGGGTTCTAATCGGCCCTCCGGGGTCCCTGACAGGTTCAGTGGCAGT
GGATCAGGCACAGATTTTACACTGAAGATCAGCAGCGTGGAGGCTGAGGATATTGGGGTTTATTACTGCA
TGCAAGGCCTACAGACTCCTCTGACTTTTGGCCAGGGGACCAAGGTGGAGATCAAAC

>gi|695942169|gb|KM603690.1| Homo sapiens isolate 002-10007_1D06H2 immunoglobulin G heavy chain variable region mRNA, partial cds
GAGGTGCAGCTGGTGCAGTCTGGGTCAGAGGAAAAAAAGCCGGGGGAGTCCCTGAAGATCTCCTGTCAGG
GATCTGATTTCAACTTTCCCAATTACTGGATCGGCTGGGTGCGCCAGGTGCCCGGCCAAGGCCTGGAGTG
GATGGGGATCATCTTTCCTGCTGACTCTGATACCAGATACAGTCCGTCCTTTCACGGCCAGGTCACCATG
TCAGTCGACAAGTCCATCAATACCGTCTACCTGCAGTGGAGCAGCCTGAAGGCCTCGGACACCGCCATAT
ATTATTGTGCGCGGCATTGGAGTCTGTATTACTATGAGAGTGGATTTGACACCTGGGGCCAGGGAACCCT
GGTCACCGTCTCCTCAG

>gi|695942171|gb|KM603691.1| Homo sapiens isolate 005-10015_1C06K1 immunoglobulin G heavy chain variable region mRNA, partial cds
GAAATTGTGTTGACGCAGTCTCCAGGCACCCTGTCTTTGTCTCCAGGGGAAAGAGCCACCCTCTCCTGCA
GGGCCAGTGAGAGTGTTAGGAACAACTACTTAGCCTGGTACCAGCACAAAGCTGGCCAGGCTCCCAGGCT
CCTCATCTATGGTGCATTCAACAGGGCCACTGGCATCCCAGACAGGTTCAGTGGCAGTGGGTCTGGTACA
GACTTCACTCTCGCCATCAGTAGACTGGAGCCTGAAGATTTTGCATTGTATTACTGTCACCAGCATGGTA
GTTCACCTCCCACTTTTGGCCAGGGGACCAAGGTGGAAATCAAAC

>gi|695942173|gb|KM603692.1| Homo sapiens isolate 005-10015_1C06H1 immunoglobulin G heavy chain variable region mRNA, partial cds
GAGGTGCAGCTGTTGGAGTCTGGGGGAGGCTTGGTACAGCCTGGGGGGTCCCTGAGACTCTCCTGTGCAG
CCTCTGGATTCACCTTTAGCAGCCATGCCATGAACTGGGTCCGCCAGTCTCCAGGGAAGGGGCTGGAGTG
GGTCTCAGCTATTAGTGGTAGTGGTGGTAGCACATACTACGCAGACTCCGTGAAGGGCCGGTTCACCATC
TCCAGAGACAATTCCAAGAACACGCTGTTTCTGCAAATGAACAGCCTGAGAGCCGAGGACACGGCCGTAT
ATTATTGTGCGAAAAGGTATTGGTCTGATAGTAGTGGTTACCTGGGCAGTATGGACGTCTGGGGCCAAGG
GACCACGGTCACCGTCTCCTCA

>gi|695942175|gb|KM603693.1| Homo sapiens isolate 005-10015_1C03L1 immunoglobulin G heavy chain variable region mRNA, partial cds
CAGTCTGTGCTGACGCAGCCGCCCCCAGTGTCTGCGGCCCCAGGACAGAAGGTCACCATCTCCTGCTCTG
GAAGCACCTCCAACGTTGGCAATAATTATGTGGCCTGGTACCAGCAGCTCCCAGGATCAGCCCCCAAACT
CCTCATTTATGACAATGATAAGCGACCCTCAGGGATTCCTGACCGATTCTCTGGCTCCAAGTCTGACACG
TCAGCCACCCTGGCCATCACCGGACTCCAGACTGGGGACGAGGCCGATTATTACTGTGGATCATGGGATA
GCAGCCTGAGTGCTGAAGTCTTCGGAACTGGGACCAAGGTCACCGTCCTA

>gi|695942177|gb|KM603694.1| Homo sapiens isolate 005-10015_1C03H1 immunoglobulin G heavy chain variable region mRNA, partial cds
TGCAGCTGCAGGAGTCCGGCTCAGGACTGGTGAAGCCTTCAGAGACCCTGTCCCTAACCTGCGCTGTCTC
TGGTGGCTCCATCAGCAGTGATAATTACTCCTGGAGCTGGATCCGGCAGCCACCAGGGAAGGGCCTAGAG
TGGATTGCGTGCATTTATGAAAGTGGGACTATTTCCTACAACCCGTCCCTCAAGAGTCGAGCCGCCATAT
CACTAGACAGGTCCAACAACCAGTTCTCTCTGAAGCTGAACTCTGTGACCGTCGCGGACACGGCCATGTA
TTACTGTGCCAGAGACGGATATATTGTGATTGGGGGAGTCGGCCAAAGTGATGGTTTTGATATATGGGGC
CAAGGGACAATGGTCACCGTCTCTTCAG

>gi|695942179|gb|KM603695.1| Homo sapiens isolate 005-10015_1B02L1 immunoglobulin G heavy chain variable region mRNA, partial cds
AATTTTATGCTGACTCAGCCCCACTCTGTGTCGGCGTCTCCGGGGAAGACGGTAACCATCTCCTGCACCC
GCAGCAGTGGCAGCATTGCCAGCAACTATGTGCAGTGGTGCCAACAACGCCCGGGCAGTTCCCCCACCAC
TGTGATCTATGAGGATAACCAAAGACCCTCTGGGGTCCCTGATCGGTTCTCTGGCTCCATCGGCAGCTCC
TCCAACTCTGCCTCCCTCACCATCTCTGGACTGAAGACTGAGGACGAGGCTGACTACTACTGTCACTCTT
ATGATAGCAGCAATCCTGTGGTTTTCGGCGGAGGGACCAAGCTGACCGTCCTA

>gi|695942181|gb|KM603696.1| Homo sapiens isolate 005-10015_1B02H1 immunoglobulin G heavy chain variable region mRNA, partial cds
GTGCAGCTGGTGGAGTCTGGGGGAGGCGTGGTCCAGCCTGGAAGGTCCCTGAGACTCTCCTGTGCAGCCT
CTGGATTCACCTTCAGTAGCTATGCTATGCACTGGGTCCGCCAGGCTCCAGGCAAGGGGCTGGAGTGGGT
GGCAGTTGTATCATCTGATGGAAGCAATAAATACTACGCAGACTCCGTGAGGGGCCGATTCACCATCTCC
AGAGACAATTCCAAGAACACCCTGTCTCTGCAAATGAACAGCCTGGGAGTTGAGGACACGGCTGTGTATT
ACTGTGCGAGAGACCTTAACACTTTCTATGATAGTAAAGCTTTTTATTCACCGGGGGGGAACTGGGGCCA
GGGAACCCTGGTCACCGTCTCCTCAG

>gi|695942183|gb|KM603697.1| Homo sapiens isolate 005-10015_1B01L2 immunoglobulin G heavy chain variable region mRNA, partial cds
CAGTCTGCCCTGACTCAGCCTCGCTCAGTGTCCGGGTCTCCTGGACAGTCAGTCACCATCTCCTGCACTG
GAACCAGCAGTGATGTTGGTGGTTATAACTATGTCTCCTGGTTCCAACAGCGCCCAGGCAAAGCCCCCAA
ACTCATAATTTTTGATGTCAGTAAGCGGCCCTCAGGGGTCCCTGATCGCTTCTCTGGCTCCAAGTCTGGC
AACACGGCCTCCCTGACCATCTCTGGGCTCCAGGCTGAGGATGAGGCTGATTATTACTGCTGCTCATATG
CAGGCAGCTACACCCCATTCGGCGGAGGGACCAAGCTGACCGTCCTAG

>gi|695942185|gb|KM603698.1| Homo sapiens isolate 005-10015_1B01H1 immunoglobulin G heavy chain variable region mRNA, partial cds
GAGGTGCAGCTGGTGGAGTCTGGGGGAGGCTTGGTAAAGCCTGGGGGGTCCCTTAGACTCTCCTGTGCAG
CCTCTGGATTCCCTTTCAGAAACGCCTGGATGACCTGGGTCCGCCAGGCTCCAGGGAAGGGGCTGGAGTG
GGTTGGCCGTATTAAAAGCAAAGCTGATTATGGGACATCAGCCTACGCTGCACCCGTGAAAGGCAGATTC
ACCATCTCAAGAGATGATTCAAAAGACACGCTGTATCTGCAAATGAACAGCCTGAATACCGAGGACACAG
CCGTGTATTACTGTACCACAGGATTTATTAGTGGTTATTACGAATACTACTTTGACTACTGGGGCCAGGG
AACCCTGGTCACCGTCTCCTCAG

>gi|695942187|gb|KM603699.1| Homo sapiens isolate 005-10015_1A02K2 immunoglobulin G heavy chain variable region mRNA, partial cds
GACATCCAGATGACCCAGTCTCCATCCTCCCTGTCTGCATCTGTAGGTGACAGAGTCACCATCACTTGCC
GGGCGACTCAGGGCATTAGCAATTCTTTAGCCTGGTATCAGCAGAAATCAGAGGGAGTTCCTAAGCTCCT
GATCTATGCTGCTTCCACTCTGCAATCAGGGGTCCCTTCTCGGTTCAGTGGCAGTGGATCTGGGACATAT
TTCACTCTCACCATTAGCGGCCTGCAGCCTGAAGATGTTGCGACTTATTACTGTCAAAAATATAATAGTG
TCCCTCGGACGTTCGGCCAAGGGACACGACTGGAGATTAAAC

>gi|695942189|gb|KM603700.1| Homo sapiens isolate 005-10015_1A02H2 immunoglobulin G heavy chain variable region mRNA, partial cds
AGGTGCAGCTGGTGCAGTCTGGGGCTGAGGTGAAGAAGCCTGGGTCCTCGGTGAAGGTCTCCTGCAAAGT
TTCTGGAGGCACCTTCAATAATTTTGATATCAGCTGGGTGCGCCAGGCCCCTGGACGAGGGCTTGAGTGG
ATGGGAGGGATCATCCCTATCCTTGACACAGTAAACTATGCACAGGTCTTCCAGGGCAGACTCACAATTA
CCGCGGACAGATTCACGAGAACGACCTACATGGAACTGAACGGCCTGACATTTGAGGACACGGCCGTATA
TTACTGCGCGCGAGAGGGGGCCGTTAGTGTTGCGATGGTTCGGGGAAGTATTAGCGACCAGCACGACTAC
TACAACGGTATGGACGTCTGGGGCCAAGGGACCACGGTCACCGTCTCCTCA

>gi|695942191|gb|KM603701.1| Homo sapiens isolate 005-10015_1A01L1 immunoglobulin G heavy chain variable region mRNA, partial cds
CAGTCTGTGCTGACTCAGCCACCCTCAGCGTCTCGGCCCCCCGGCCAGAGCGTCACCATCTCTTGTTCTG
GAAGCAGCTCCAACATCGGAAGTAATTATGTATATTGGTACCAGCAGTTCCCAGGAGCCGCCCCCAGACT
CCTCATCTATAGGAATAATATGCGGCCCTCAGGGGTCCCTGACCGATTTTCGGGCTCCAAGTCTGGCACC
TCAGCCTCCCTGGCCATCAGTGGGCTCCGGTCCGAAGATGAGGCTGATTACTACTGTGCATCATGGGATA
TCAGACTGAGTGGTGTTCTATTCGGCGGAGGGACCAAGTTGACCGTCCTA

>gi|695942193|gb|KM603702.1| Homo sapiens isolate 005-10015_1A01H1 immunoglobulin G heavy chain variable region mRNA, partial cds
GTGCAGCTGGTGCAGTCCGGAGCAGAGGTGAAAAAGCCCGGGGAGTCTCTGAGGATCTCCTGTAAGACTT
CTGGATACAGCTTTACCAATTACTGGATCAGCTGGGTGCGCCAGATGCCCGGCAAAGGCCTGGAGTGGAT
GGGCAGGATTGATCCTAGTGACTCTTATACCAACTACAGCTCGTCCTTCCAAGGCCACGTCACCATCTCA
GTTGACAAGTCCATCAATGTTGCCTACCTTCAGTGGACCAGTCTGAAGGCCTCGGACACCGCCATGTATT
ACTGTGCGAGACGGCCGGATGGATATAGTGCCTACAATGACTTTTGGGGCCAGGGAACCCTGGTCACCGT
CTCCTCAG

>gi|695942195|gb|KM603703.1| Homo sapiens isolate 060-11083_1D05H1 immunoglobulin G heavy chain variable region mRNA, partial cds
GTGCAGCTGGTGGAGTCTGGGGGAGGCGTGGTCCAGCCTGGGAGGTCCCTAAGACTCTCCTGTGCAGCGT
CTGGATTCCCCTTCAGTAACTATGGCATGCACTGGGTCCGCCAGGCTCCAGGCAAGGGGCTGGAGTGGGT
GGCAACTATTTGGTCTAATGGAAATGTTAAGTACAATGTAGACCCCGTGAAGGGCCGATTCACCATCTCC
AGAGACAATTCCGAGAGCACGCTGTATCTGCAAATGAACTTTCTGAGAGCCGAGGACACGGCTATGTACT
ATTGCGCGACTTTCTATACAACCTCGGCCGACTTTGACTCCTGGGGCCAGGGAGTCCTGGTCACCGTCTC
CTCAG

>gi|695942197|gb|KM603704.1| Homo sapiens isolate 060-11083_1A04H1 immunoglobulin G heavy chain variable region mRNA, partial cds
GTGCAGCTGGTGGAGTCTGGGGGAGGCGTGGTCCAGCCTGGGGGGTCCCTGAGACTGTCCTGTACAGCGT
CTGGAACCACCTTCAGTAACCACGGCATGCACTGGGTCCGCCAGGCTCCAGGCAAGGGGCTGGAGTGGGT
GGCTTTTATTCGACATGATGGACATTATAAATATTATACAGACTCCGTGAAGGGCCGATTCACCATCTCC
AGAGACAATTCCAAGAACACGCTATATCTGCAGATGGAGAGTCTGAGAGCTGAGGACACGGCTGTGTATT
ACTGTGCGAAAACTGATGGCCATTGTATTGGCATTAACTGCTTTACCTTCCACTACATGGACGTCTGGGG
CAAAGGGACCACGGTCACCGTCTCCTCA

>gi|695942199|gb|KM603705.1| Homo sapiens isolate 060-11083_1F03K3 immunoglobulin G heavy chain variable region mRNA, partial cds
GAAATTGTGTTGACACAGTCTCCTGCCACCCTGTCTTTGTCTCCAGGGGAAAGAGCCACCCTCTCCTGCA
GGGCCAGTCAGGGTGTTAGCAAGTACTTAGCCTGGTACCAACAGAAACCTGGCCAGACTCCCAGGCTCCT
CATCTATGATACATCCAACAGGGCCGCTGGCATCCCAGCCAGGTTCAGTGGCAGTGGGTCTGGGACAGAC
TTCACTCTCACCATCAGCAGCCTAGAGCCTGAAGATTTTGCAGTTTATTACTGTCAGCACCGTAGCTTCT
GGCCTTTCACTTTCGGCCCTGGGACCAAAGTGGATATCAAAC

>gi|695942201|gb|KM603706.1| Homo sapiens isolate 060-11083_1F03H2 immunoglobulin G heavy chain variable region mRNA, partial cds
GAGGTGCAGCTGGTGGAGTCTGGGGGAGGCTTCGTACAGCCTGGGGGGTCCCTGAGACTCTCCTGTGAAG
CCTCTGGATTCACTTTCAATAGTTTTAGCATGAACTGGGTCCGCCAGGCTCCCGGGAAGGGGCTGGAGTG
GGTTTCATACATTAGTAGTAGTAGTGCTACTATATATTATGCCGACTCTGTGAAGGGCCGATTCACCGTC
TCCAGAGACAACGCCAAGAACTCGCTGTCTCTGCAAATGAGCAGCCTGAGAGCCGAGGACACGGCTGTCT
ATTACTGTGCGAGAGACAGACAGCAGCTGCTAGACTACTGGGGCCGGGGAGTCCTGGTCACCGTCTCCTC
AG

>gi|695942203|gb|KM603707.1| Homo sapiens isolate 060-11083_1F01L1 immunoglobulin G heavy chain variable region mRNA, partial cds
CAGCCTGTGCTGACTCAATCATCCTCTGCCTCTGCTTCCCTGGGATCCTCGGTCAAGCTCACCTGCACTC
TGAGCAGTGGCCACAGTATCTACATGATCGCATGGCATCAGCAACAGCCAGGGAAGGCCCCTCGGTTCTT
GATGAAGGTTGATTCTGGTGGAAGATACAAAAAGGGGAGTGGAGTCCCTGATCGTTTCTCAGGCTCCAGC
TCTGGGGCTGACCGCTACCTCACCATCTCCAACCTCCAGTCTGAAGATGAGGCTGATTATTACTGTGAGA
CCTGGGACAGTCTCACTTGGGTGTTCGGCGGAGGGACCAAGCTGACCGTCCT

>gi|695942205|gb|KM603708.1| Homo sapiens isolate 060-11083_1F01H1 immunoglobulin G heavy chain variable region mRNA, partial cds
GAGGTGCAGCTGGTGGAGTCTGGGGGAGACTTGGTAAAGCCTGGGGGGTCCCTTAGACTCTCCTGTGCAG
CCTCTGGTCTCTCTTTCAGTGGCGCCTGGATGAATTGGGTCCGCCAGGCTCCAGGGAAGGGGCTGCAGTG
GGTTGGCCGTATTAAAAGTAAAACTGATGGTGGGACAATAAACTACGCTGCACCCGTGCAGGGCAGATTC
GTCATCTCCAGAGATGATTCAAAAAACACCCTATATCTGCAAATGAATAGCCTGAAAACCGAGGACACAG
CCGTCTATTATTGTACGACCGCCCATTTAGCAGTGACTGACCCTGACTCCTGGGGCCAGGGAACCCTGGT
CACCGTCTCCTCAG

>gi|695942207|gb|KM603709.1| Homo sapiens isolate 060-11083_1E04L1 immunoglobulin G heavy chain variable region mRNA, partial cds
CAGTCTGTGCTGACGCAGCCACCCTCAGCGTCTGGGACCCCCGGGCAGGGAGTCACCATCTCTTGTTCTG
GAAGCACCTCCAACATCGGAAGTAATAATGTCAACTGGTACCAGCAGCTCCCAGGAATGGCCCCCAAACT
CCTCATCTATAGGAATAATCAGCGGCCCTCAGGGGTCCCTGACCGATTCTCTGGCTCCAGGTCTGGCACC
TCAGCCTCCCTGGCCATCAGTGGGCTCCAGTCTGAGGATGAGGCTGATTATTACTGTTCAGCATGGGATG
ACAGCCTGAATGGTCCGGTATTCGGCGGAGGGACCAAGCTGACCGTCCTAG

>gi|695942209|gb|KM603710.1| Homo sapiens isolate 060-11083_1E04H3 immunoglobulin G heavy chain variable region mRNA, partial cds
GAGGTGCAGCTGTTGGAGTCTGGGGGAGGCTTGATACAGTCGGGGGGGTCCCTGAGACTCTCCTGTACAG
CCTCTGGATTCACCTTCAGCAACTATGCCATGAGCTGGGTCCGCCAGGCTCCAGGGAAGGGGCTGGAGTG
GGTCTCAGCTATTAGTGGTGGTGGTCGCACATTTTACGCAGACTCCGTGAAGGGCCGGTTCACCATCTCC
AGAGACAATTCCCAGAACACCCTGTATCTGCAAATGAACAGCCTGAGAGTCGAGGACACGGCCGTTTATT
ACTGTGCGAAAGATCAATTTAGCAGCAGACCCAACTGGTTCGACCCTTGGGGCCAGGGAACCCTGGTCAC
CGTCTCCTCAG

>gi|695942211|gb|KM603711.1| Homo sapiens isolate 060-11083_1E03L1 immunoglobulin G heavy chain variable region mRNA, partial cds
CAGTCTGTGCTGACTCAGCCGCCCTCAGTGTCTGCGGCCCCAGGACAGAAGGTCACCATCTCCTGCTCTG
GAAGCAGCTCCAACATTGGGAATAGTTATGTATCCTGGTATCAACAACTCCCAGGAACAACCCCCAAACT
CCTCATCTATGAAAATAATAAGCGACCCTCAGGGATTCCTGACCGATTCTCTGGCTCCAAGTCTGGCACG
TCAGCCACCCTGGGCATCACCGGACTCCAGACTGGGGACGAGGCCGATTACTACTGCGGAACATGGGATC
GCAGCCTGAGAGTTGTGGTAATCGGCGGAGGGACCAAGCTGACCGTCCTAG

>gi|695942213|gb|KM603712.1| Homo sapiens isolate 060-11083_1E03H4 immunoglobulin G heavy chain variable region mRNA, partial cds
GAGGTGCAGCTGGTGGAGTCTGGGGGAGGCTTGGTAAAGCCTGGGGGGTCCCTTAGACTCTCCTGTGCAG
CCTCTGGTTTCACTTTCAGTAACGCCTGGATGAACTGGGTCCGCCAGGCTCCAGGGATGGGGCTGGAGTG
GGTTGGCCGTATTAAAAGCAAGACTGATGGTGGGACAACAGACTACGCTGCACCCGTGAAAGGCAGATTC
ACCATCTCAAGAGATGATTCAAAAAACACGCTGTATCTGCAAATGAACACCCTGAAAACCGAGGACACAG
CCGTGTATTACTGTACCACGATCTATTGTAGTGGTGGTACCTGCTATTGGGAGGGTTTTGACAACTGGGG
CCAGGGAACCCTGGTCACCGTCTCCTCAG

>gi|695942215|gb|KM603713.1| Homo sapiens isolate 060-11083_1E02K3 immunoglobulin G heavy chain variable region mRNA, partial cds
GACATCCAGTTGACCCAGTCTCCATCCTTCCTGTCTGCATCTGTAGGAGACAGAGTCACCATCACTTGCC
GGGCCAGTCAGGGCATTAGAAATTATTTAGTCTGGTATCAGCAAAAACCAGGGAAAGCCCCTAAGCTCCT
GATCTATGGTGCATCCACTCTGCAAAGTGGGGTCCCATCAAGGTTCAGCGGCAGTGGATCTGGGACAGAA
TTCACTCTCACAATCAGCAGCCTGCAGCCTGAAGATTTTGCAACTTATTACTGTCAACAGCTTATTAGTT
TCCCATTCACTTTCGGCCCTGGGACCAAAGNGGATATCAAAC

>gi|695942217|gb|KM603714.1| Homo sapiens isolate 060-11083_1F04L1 immunoglobulin G heavy chain variable region mRNA, partial cds
CAGTCTGCCCTGACTCAGCCTCGCTCAGTGTCCGGGTCTCCTGGGCAGTCAGTCACCATCTCCTGCACTG
GAACCATCAGTGATGTTGGCGCTTATAACTATGTCTCCTGGTACCAACAACACCCAGGCAAAGCCCCCAA
ACTCATGATTTATGATGTCAAGAAGCGGCCCTCAGGAGTCCCTGATCGCTTCTCTGGCTCCAAGTCTGGC
AACACGGCCTCCCTGACCATCTCTGGGCTCCAGGCTGACGATGAGGCTGATTATTACTGCTGCTCATATG
TAGGCAGTGATATTTTCTTGTTCGGCGGAGGGACCAAATTGACCGTCCTA

>gi|695942219|gb|KM603715.1| Homo sapiens isolate 060-11083_1D05K2 immunoglobulin G heavy chain variable region mRNA, partial cds
TTGTGATGACTCAGTCTCCACTCTCCCTGCCCGTCACCCTTGGACAGCCGGCCTCCATCTCCTGCAGGTC
TAGTCAAAGCCTCGTATACAGTGATGGAGATACCTACTTGAATTGGTTTCAGCAGAGGCCAGGCCAATCT
CCAAGGCGCCTAATTTATAAGGTTTCTAACCGGGACTCTGGGGTCCCAGACAGATTCAGCGGCAGTGGGT
CAGGCACTGATTTTACACTGAAAATCAGCAGGGTGGAGGCTGAGGATGTTGGGGTTTATTACTGCATGCA
AGCTACACACTGGCCATTCACTTTCGGCCCTGGGACCAAAGTGGATATCAAAC

>gi|695942221|gb|KM603716.1| Homo sapiens isolate 060-11-083_2A03H2 immunoglobulin G heavy chain variable region mRNA, partial cds
CAGGTGCAGCTGCAGGAGTCGGGCCCAGGACTGGTGAAGCCTTCGGAGACCCTGTCCCTCACCTGCACTG
TCTCTGGTGGCTCCATCACTAGTCATTATTGGAGCTGGATCCGGCAGTCCCCAGGGAAGAGACTGGAGTG
GATTGGAAATATTTATTACAGTGGGGACACCAATTACAACCCCTCCCTCAAGAGTCGAGTCACCATATCA
ATAGACACGTCCAAGACCCAGTTCTCCCTGAAGCTGACCTCTGTGACCGCTGCGGACACGGCCGTTTATT
ATTGTGCGAGAGGCTATCATGATAGTAGTGGTTCTTATTCCGACTCCTGGGGCCAGGGAACCCTGGTCAC
CGTCTCCTCAG

>gi|695942223|gb|KM603717.1| Homo sapiens isolate 060-11083_1D04L2 immunoglobulin G heavy chain variable region mRNA, partial cds
CAGTCTGCCCTGACTCAGCCTCCCTCCGCGTCCGGATCTCCTGGACAGTCAGTCACCATCTCCTGCACTG
GAACCAGCAGTGACGTTGGTGGTTATAACTATGTCTCCTGGTACCAACAACACCCAGGCAAAGCCCCCAA
ACTCATGATTTCTGAAGTCACTCAGCGGCCCTCAGGGGTCCCTGATCGCTTCTCTGGCTCCAAGTCTGGC
AACACGGCCTCCCTGACCGTCTCTGGGCTCCAGGCTGAGGATGAGGCTGATTATTACTGCAGCTCCTTTG
CAGGCAACAACCCTTATCTACTATTCGGCGGAGGGACCAAGCTGACCGTCCTAG

>gi|695942225|gb|KM603718.1| Homo sapiens isolate 060-11083_1D04H2 immunoglobulin G heavy chain variable region mRNA, partial cds
GAGGTGCAGCTGTTGGAGTCTGGGGGAGGCTTGGTACAGCCGGGGGGGTCCCTGAGACTCTCCTGTGCAG
TCTCTGGATTCACCTTTAGCGACTATGCCATGAGCTGGGTCCGCCAGGCTCCAGGGAAGGGGCTGGAGTG
GGTCGCAGCTATTAGTTTTAGTGGTCATCTCACTTACCACGGAGACTCCGTGAAGGGCCGGTTCACCATC
TCCAGAGACAATTCCATGGATATGCTGTATCTGCAAATGAACAGCCTGAGACCCGACGACACGGCCGTCT
ATTACTGTGCGAGAGGAGGTCTGGTTACTGGTTATTCCTTTGGCTCCTGGGGCCAGGGAACCCTGGTCAC
CGTCTCCTCAG

>gi|695942227|gb|KM603719.1| Homo sapiens isolate 060-11083_1D01L1 immunoglobulin G heavy chain variable region mRNA, partial cds
CAGTCTGTGCTGACGCAGCCGCCCTCAGTGTCTGCGGCCCCAGGACAGAAGGTCACCATCTCCTGCTCTG
GAAGCAGCTCCAACATGGGATATCATCATGTATCCTGGTACCAGCAGCTCCCAGGAACAGCCCCCAGACT
CCTCATATATTACAATGATAAACGACCCTCAGGGATTCCTGACCGATTCTCTGGCTCCAAGTCTGGCACG
TCAGCCACCCTGGGCATCACCGGACTCCAGACTGGGGACGAGGCCGTGTATTACTGCGGATCATGGGATA
GTAGTTTGACTCTGGTATTCGGCGGAGGGACGAAGGTGACCGTCCTA

>gi|695942229|gb|KM603720.1| Homo sapiens isolate 060-11083_1D01H1 immunoglobulin G heavy chain variable region mRNA, partial cds
GAGGTGCAGCTGGTGGAGTCTGGGGGAGGCTTGGTCCAGCCGGGGGGGTCCCTAAGACTCTCCTGTGCAG
CCTCTGGATTCAGTTTCAGCAGCTATTGGACGAGCTGGATCCGCCAGGCTCCAGGGAAGGGTCTGGAGTG
GGTGGCCAATATTAACCAAGATTCCACTGTGAAATACTATCTGGACTCTGTGAAGGGCCGATTCACCATC
TCCAGAGACAACGCCAAAAACTCACTGCATCTGCAGATGAGTAGTCTGAGAGTCGAGGACTCGGGTGTTT
ATTACTGTGCGAGAATCGGATATACGGATTGGTCGGTTGACGACTGGGGCCAGGGAACCCTGGTCACCGT
CTCCTCAG

>gi|695942231|gb|KM603721.1| Homo sapiens isolate 060-11083_1C06K2 immunoglobulin G heavy chain variable region mRNA, partial cds
GAAATTGTGTTGACGCAGTCTCCAGGCACCCTGTCTTTGTCTCCAGGGGAAAGAGCCACCCTCTCCTGCA
GGGCCAGTCAGAGTTTTAGCAGCAGCTACTTAGCCTGGTACCAGCAGAAACCTGGCCAGGCTCCCAGGCT
CCTCATCCATGGTGCATCCAGTAGGGCCACTGGCATCCCGGACAGGTTCAGTGGCAGTGGGTCTGGGACC
GACTTCACTCTCACCATCAGCAGACTGGAGCCTGAAGATTTTGCAGTGTATTACTGTCAGCAGTATGTAG
CCACTACGAGTACTTTTGGCCAGGGGACCAAGGTGGAAATCAAAC

>gi|695942233|gb|KM603722.1| Homo sapiens isolate 060-11083_1C06H1 immunoglobulin G heavy chain variable region mRNA, partial cds
GAGGTGCAGCTGGTGGAGTCTGGGGGAGGCCTGGTCAAGCCTGGGGGGTCCCTCAGACTCTCCTGTGCAG
TCTCTGGATTCACCTTCAGTAGACATACCATGAACTGGGTCCGCCAGGCTCCAGGGAAGGGGCTGGAGTG
GGTCGCATCCATTAGTAGCAGTAGTAATTACATTTCGAACGCAGACTCAGTGAAGGGCCGATTCACCATC
TCCAGAGACAACGCCAAGAACTCACTGTATCTGCAAATGAACAGCCTGAGAAGCGAGGACACGGCTGTAT
ATTACTGTGCGAGATGTCCCAGGAACTACGTTTTAGTGGGTTGCATTGACTACTGGGGCCGGGGAACCCT
GGTCACCGTCTCCTCAG

>gi|695942235|gb|KM603723.1| Homo sapiens isolate 060-11083_1C03K2 immunoglobulin G heavy chain variable region mRNA, partial cds
TTGTGATGACTCAGTCTCCACTCTCCCTGCCCGTCACCCTTGGACAGCCGGCCTCCATCTCCTGCAGGTC
TAGTCAAAGCCTCGTTCACAGTGATGGAAACACCTACTTGAATTGGTTTCAGCAGAGGCCAGGCCAATCT
CCAAGGCGCCTACTTTATCTGGTTTCTAATCGGGACTCTGGGGTCCCAGACAGATTCAGCGGCAGTGGGT
CAGGCACTGATTTCACACTGAAAATCAGCAGGGTGGAGGCTGAGGATTTTGGGGTTTATTACTGCATGCA
AGGTACACACTGGCCTCCCCTTTTCGGCCCTGGGACCAAAGTGGATATCAAAC

>gi|695942237|gb|KM603724.1| Homo sapiens isolate 060-11083_1C03H1 immunoglobulin G heavy chain variable region mRNA, partial cds
AGGTGCAGCTGGTGCAGTCTGGAGCTGAGGTGAAGAAGCCTGGGGCCTCAGTGAAGGTCTCCTGCAAGGC
TTCTGGTTACACCTTTACCACCTATGGTATCAGCTGGGTGCGACAGGCCCCTGGACAAGGGCTTGAGTGG
ATGGGGTGGATCAGCGGTTACAATGGTAACACATTCTATGCACAGAAGTTCCAGGGCAGAGTCACCATGA
CCACAGACACTTCCACGACCACAGCCTACATGGAGCTGAGGAGCCTGAGATCTGACGACACGGCCGTGTA
TTATTGTGCGAGAGACTCTCTAGACCCTACAGGATATTGTACTGATGCTGTATGCCCTGCCCCGGGGGTC
CGAATGGGCTACTTCTACTACTACATGGACGTCTGGGGCAAAGGGACCACGGTCACCGTCTCCTCA

>gi|695942239|gb|KM603725.1| Homo sapiens isolate 060-11083_1C01K1 immunoglobulin G heavy chain variable region mRNA, partial cds
GACATCCAGATGACCCAGTCTCCTTCCATCCTGTCTGCATCTATTGGAGACAGAGTCACCATCTCTTGCC
GGGCCAGTCAAAGTATTGCTAATTGGTTGGCCTGGTATCAGCACAAACCAGGGAAAGCCCCTAAGGTCCT
GATCCATAAGGCGTCTACTTTACAAAGTGGGGTCCCATCCAGGTTCAGCGGCAGTGGATCTGGGACAGAA
TTCACTCTCACCATCAGCAGCCTGCAGCCTGATGACTTTGCAACTTATTATTGCCTGCAGTATAGTAATT
ATCCGATCACCTTCGGCCAAGGGACA

>gi|695942241|gb|KM603726.1| Homo sapiens isolate 060-11083_1C01H1 immunoglobulin G heavy chain variable region mRNA, partial cds
GTGCAGCTGGTGGAGTCTGGGGGAGGCGTGGTCCAGCCTGGGACGTCCCTGAGACTCTCCTGTGAAGTGT
CTGGACTCACATTCAGTACCGCTGTTTTACACTGGGTCCGCCAGGCCCCAGGCAAGGGGCTGGAGTGGGT
GGCAGGCATATCACATGATGGAGTCGGTACATACTATATAGACTCCGTGAAGGGCCGACTCAGCATCGCC
AGAGACAATTCGAAGAACACCCTGTATTTGGAAATCAACAGCCTGAGAACTGAAGACACGGCTGTCTATT
ATTGTGCGAAAGAAGCTGGGACTAGTGGTTATGCGGGCTGGTTCGACCCCTGGGGCCAGGGAATACTGGT
CACCGTCTCCTCAG

>gi|695942243|gb|KM603727.1| Homo sapiens isolate 060-11083_1A04K3 immunoglobulin G heavy chain variable region mRNA, partial cds
GAAATAGTGATGACGCAGTCTCCAGCCACCCTGTCTCTGTCTCCAGGGGAAGGAGCCACCCTCTCCTGCA
GGGCCGGTCAGAGTGTTAGCAGCAACTTAGCCTGGTACCAGCAGAGACCTGGCCAGGCTCCCAGGCTCCT
CATTTATGGTGCATCCACGAGGGCCACTGGTATCCCAGCCAGGTTCAGTGGCAGTGGGTCTGGGACAGAG
TTCACTCTCACCATCAGCAGCCTGCAGTCTGAAGATTTTGCACTTTATTACTGTCAGCAGTATAATAACT
GGCCTCCGTACACTTTTGGCCAGGGGACCAAGGTGGAGATCAAAC

>gi|695942245|gb|KM603728.1| Homo sapiens isolate 060-11083_1E02H1 immunoglobulin G heavy chain variable region mRNA, partial cds
GAGGTGCAGCTGGTGGAGTCTGGGGGAGACTTGGTACAGCCTGGGGGGTCTCTGAGACTCTCCTGTGCAG
CCTCTGGATTCACCTTCAGTAGTTATAGCATGAACTGGGTCCGCCAGGCTCCAGGGAAGGGGCTGGAGTG
GGTTTCATACATTAGTAGTAGCAGTAGTACCATATATTATGTAGACTCTGTGAAGGGCCGATTCACCATC
TCCAGAGACAACGCCCAGAACTCACTGTATCTGCAAATGAACAGCCTGAGAGCCGACGACACGGCTATAT
ATTACTGTGCGAGAGGCACCCGTTGGGGGTATTTTGATGGCTGGGGCGTGTACATTGACAACTGGGGCCA
GGGAATCCTGGTCACCGTCTCCTCAG

>gi|695942247|gb|KM603729.1| Homo sapiens isolate 060-11-083_2C02K2 immunoglobulin G heavy chain variable region mRNA, partial cds
GATATTGTGATGACTCAGTCTCCACTCTCCCTGTCCGTCACCCCTGGAGAGCCGGCCTCCNTTTCCTGCA
AGACTAGTCANAGCCTCCTGCATAGTGATGGGAACAAGTATTTGGATTGGTACCTACAGAAGCCAGGACA
GTCTCCACAGCTCCTTATATATTTGGTTTCTAATCGGGCCTCCGGGGTCCCTGACAGGTTCAGTGNCAGT
GGATCAGGCACAGATTTCACACTGAAAATCANCANANTGGAGGCTGGGGATGTTGGGGTTTATTACTGCA
TNCAAGCTGTAGAAACTCCGTANACTTTTGNCCAGNGGACCAAGGTGGANATCAAAC

>gi|695942249|gb|KM603730.1| Homo sapiens isolate 060-11-083_2G05K2 immunoglobulin G heavy chain variable region mRNA, partial cds
GACATCGTGATGACCCAGTCTCCAGTCTCCCTGGCTGTGTCTCTGGGCGAGAGGGCCACCATCAACTGCA
AGTCCAGCCAGAGTGTTCTACACACCCCCACCAATAAGAATTACTTGGCTTGGTACCAGCAGAAACCAGG
ACAGCCTCCTAAACTGCTCATTTACTGGGCGTCTACCCGGGAATCCGGGGTCCCTGACCGATTCAGTGGC
AGCGGGTCTGGGACAGATTTCACTCTCACCATCAGCAGTCTGCAGGCTGAAGATGTGGCAGTTTATTATT
GTCAGCAGCATTTGAGTGCTCCTATCACTTTCGGCCCTGGGACCAAAGTGGATATCAAAC

>gi|695942251|gb|KM603731.1| Homo sapiens isolate 060-11-083_2G05H1 immunoglobulin G heavy chain variable region mRNA, partial cds
GAGGTGCAGCTGGTGGAGTCGGGGGGAGGCTTGGTTCAGCCTGGAGGGTCCCTGAGACTCTCTTGTGCAG
GCTCTGGATTCATCTTCAGTAACTATGAAATGAATTGGGTCCGCCAGGCTCCAGGGAAGGGGCTGGAGTG
GCTTTCATATATTGGTAGTAGAGGCAGTCCCACATACTACGTAGACTCTGTGAAGGGCCGATTCACCTTC
TCCAGAGACAACGCCAAGAACTCAGTGTATCTGCAAATGAACAGCCTGAGAGCCGAGGACACGGCTGTTT
ATTACTGTGCGAGAAAAAAACTGCGGGATGGTAGTGGTTGGGGCCCCTACTTTGACTACTGGGGCCGGGG
AACCCTGGTCACCGTCTCCTCAG

>gi|695942253|gb|KM603732.1| Homo sapiens isolate 060-11-083_2F04K1 immunoglobulin G heavy chain variable region mRNA, partial cds
GAAATTGTGTTGACGCAGTCTCCAGGCACCCTGTCTCTGTCTCCAGGGGAAAGAGCCACCCTCTCCTGCA
GGGCCAGTGAGAATATTAACAACAACTACTTAACGTGGTACCAGCAGAAACCTGGCCAGGCTCCCAGGCT
CCTCATCTATGGTGCGTCCAGCAGGGCCACTGGCATCCCAGACAGGTTCAGTGGCAGTGGGTCTGGGACA
GACTTCACTCTCACCATCAGTAGACTGGAGCCTGAAGATTTTGCAGTGTATTACTGTCAGCAATATGGTA
CCTCACCAGGGCTCACCTTCGGCGGAGGGACCAAGGTGGAAATCAAAC

>gi|695942255|gb|KM603733.1| Homo sapiens isolate 060-11-083_2F04H1 immunoglobulin G heavy chain variable region mRNA, partial cds
CAGGTGCAGCTGCAGGAGTCGGGCCCAGGATTGGTGAAGACTTCACAGACCCTGTCCCTCACCTGCACTG
TCTCTGATGACTCCATCAGTCGTGATGATAACTACTGGAGCTGGATCCGGCAGCCCGCCGGGAAGGGACT
GGAATGGATTGGCCATGTCTACACCAGTGGAAGCTCCACTTACAACTCCTCACTCAAGGGTCGAGTCACC
ATCGCCATAGACACGTCCAAGAAACAGTTCTCCCTGAAGTTGAGTTCTTTGACCGCCACAGACACGGCCG
TCTATTATTGTGCGAGAGGCCACCGATCCTCCACATTGGGCCCGACGAACTACTTTGACTACTGGGGCCA
GGGAACCCTGGTCACCGTCTCCTCAG

>gi|695942257|gb|KM603734.1| Homo sapiens isolate 060-11-083_2F03K1 immunoglobulin G heavy chain variable region mRNA, partial cds
GAAATTGTGTTGACGCAGTCTCCAGGCACCCTGTCTTTGTCTCCGGGGGAAAGAGCCACCCTCTCCTGCA
GGGCCAGTCAGAGTATTCGTAACGGCTACTTAGCCTGGTACCAGCAGAAACCTGGCCAGGCTCCCAGGCT
CCTCATCTATGGTGCGTCCAACAGGGCCACTGGCATCCCAGACAGGTTCAGTGGCAGTGGGTCTGGGACA
GACTTCACTCTCACCATCAGTAGACTGGAGCCTGAAGATTTTGCAGTATATTACTGTCAGCACTATGATA
GCTTACCTCTCACTTTCGGCGGAGGGACCAAGGTGGAGATCAAAC

>gi|695942259|gb|KM603735.1| Homo sapiens isolate 060-11-083_2F03H1 immunoglobulin G heavy chain variable region mRNA, partial cds
GTGCAGCTGGTGGAGTCTGGCGGAGGCGTGGTGCAACCTGGGGGGTCCCTAAGACTCTCCTGTGAAGCCT
CTGGATTCACCTTCAGTCACTATGGCATGAACTGGGTCCGCCAGACTCCAGGCAGGGGGCTGGAGTGGCT
GGCATTTCTTCGATCTGATGAAAGTGTTTCATATTATACTGACTCCGTGAAGGGCCGGTTCACCGTCTCC
AGAGACAATTCCAAGAACACCTTCTATCTGCAACTGAGCAGCCTGAGACCTGAAGACACGGCTTTATATT
ACTGTGCGAAAGACAAAAGCGGGTGGGAGCCCGGGCACTTTGACTCCTGGGGCCGGGGAACCCTGGTCAC
CGTCTCCTCAG

>gi|695942261|gb|KM603736.1| Homo sapiens isolate 060-11-083_2F02L1 immunoglobulin G heavy chain variable region mRNA, partial cds
CAGCCTGTGCTGACTCAATCATCCTCTGCCTCTGCTTCCCTGGGATCCTCGGTCAAGCTCACCTGCACTC
TGAGCAGTGGGCACATTAACTACATCATCGCATGGCATCAGCAGCAGCCAGGGAGGGCCCCTCGGTTCTT
GCTGAAGCTTGCACGTAGTGGAACCTACAACAAGGGGAGCGGAGTTCCTGACCGCTTCTCAGGCTCCAGC
TCTGGGACTGACCGCTACCTCACCATCTCCAACCTCCAGTCTGAGGATGAGGCTGATTATTACTGTGAGA
CCTGGGACAATAACATTTGGGTGTTCGGCGGAGGGACCAAGCTGACCGTCCTAG

>gi|695942263|gb|KM603737.1| Homo sapiens isolate 060-11-083_2F02H1 immunoglobulin G heavy chain variable region mRNA, partial cds
GAGGTGCAGCTGGTGGAGTCTGGGGGAGGCTTGGTAAAGCCTGGGGGGTCCCTTAGACTCTCCTGTGCAG
CCTCTGGATTCACTTTCAGTAGCGCCTGGATGAGGTGGGTCCGCCAGGCTCCAGGGAAGGGGCTGGAGTG
GGTTGGCCGTATTAAAAGCAATACTGATGGTGAGACAACAGAGTACGCTGCACCCGTGAAAGGCAGATTC
ACCATCTCAAGAGATGACTCAAAAAACACACTGTATCTGCAAATCAACAGCCTGAAAACCGAGGACACAG
CCGTGTATTACTGTGCCACGGCACATTTAGCACCATCTGATACCAACTACTGGGGCCAGGGAACCCTGGT
CACCGTCTCCTCAG

>gi|695942265|gb|KM603738.1| Homo sapiens isolate 060-11-083_2F01L2 immunoglobulin G heavy chain variable region mRNA, partial cds
CAGTCTGTGCTGACGCAGCCGCCCTCAGTGTCTGGGGCCCCAGGGCAGAGGGTCACCATCTCCTGCACTG
GGGGCAGCTCCAACATCGGGGCAGGTTATGATGTACACTGGTACCAGCAACCTCCAGGAACAGCCCCCAA
ACTCCTCATTTATGGTAACACCAACCGGCCCTCAGGGGTCCCTGACCGATTCTCTGGCTCCAAGTCTGGC
ACCTCAGCCTCCCTGGCCATCACTGGGCTCCAGGCTGAGGATGAGGCTGGTTATTACTGCCAGTCCTATG
ACAGCAGCCTGAGTGGTTTTGTCTTCGGAACTGGGACCAAGGTCACCGTCCTA

>gi|695942267|gb|KM603739.1| Homo sapiens isolate 060-11-083_2F01H3 immunoglobulin G heavy chain variable region mRNA, partial cds
CAGGTGCAGCTGCAGGAGTCGGGCCCAGGACTGGTGAAGCCTTCACAGACCCTGTCCCTCACGTGCACTG
TCTCCGGTGGCTCCATCAGTACTGGTCATTACTACTGGAGCTGGATCCGCCAGTCCCCAGGGAAGGGCCT
GGAGTGGATTGGGTACATCAATTACAGTGGCTACACCCACCACAACCCGTCCCTCGAGAGTCGAGTTACC
ATATCACTAGACACGTCCAAGAACCAGTTCTCCCTGAAGCTGAGCTCTGTGACCGCCGCAGACACGGCCG
TTTATTATTGTGCCAGAGAAATTGTAATAGTACCTTCTGGCCGGTTCGACCCCTGGGGCCAGGGAGCCCT
GGTCACCGTCTCCTCAG

>gi|695942269|gb|KM603740.1| Homo sapiens isolate 060-11083_1F04H3 immunoglobulin G heavy chain variable region mRNA, partial cds
GAGGTGCAGCTGGTGGAGTCTGGGGGAGGCTTGGTCCAGCCGGGGGGGTCCCTGAGACTCTCCTGTGCAG
CCTCTGCATTCACCTTTGATACTTATTGGATGACCTGGGTCCGCCAGGCTCCAGGGAAGGGACTGGAGTG
GCTGGCCAACATAAAACAAGATGGAAGTGACAAATATTATGCGGACTCTGTGAAGGGCCGATTCTTCATC
TCCAAAGACAACGCCAAGAACTCATTGTATCTGCAAATGAACAACCTGAGAGCCGAGGACACGGCTGTAT
ATTACTGTGCGAGATACTATCGATCGACTAGTGGGAGTTACTCTTTTGACTACTGGGGCCAGGGAACCCT
GGTCACCGTCTCCTCAG

>gi|695942271|gb|KM603741.1| Homo sapiens isolate 060-11-083_2D02H2 immunoglobulin G heavy chain variable region mRNA, partial cds
CAGGTGCAGCTGCAGGAGTCGGGCCCAGGACTGGTGAAGCCTTCGGAGACCCTGTCCCTCACCTGCACTG
TCTCTGGTGGCTCCATCAATACTCACTACTGGAGCTGGATCCGGCAGCCCCCAGGGAAGGGACTGGAGTG
GATTGGGTATATCTACAGCGATGGGAGCCCCAACTACAACCCCTCCCTCCAGAGTCGACTCACTTTGTCA
ATGGACACGTCCAAGAACCAATTCGCCCTGAAGGTGAGCTCTGTGACCGCTGCGGACACGGCCAAGTATT
ACTGTGCGAGAGGTCGGAGGGATATTTCGACCTTCCGGCCCTTTGACTATTGGGGCCAGGGAACCCTGGT
CACCGTCTCCTCAG

>gi|695942273|gb|KM603742.1| Homo sapiens isolate 060-11-083_2B05K4 immunoglobulin G heavy chain variable region mRNA, partial cds
GACATCGTGATGACCCAGTCTCCAACCTCCCTGGCTGTGTCTCTGGGCGAGAGGGTCACCATCAGCTGCA
AGTCCAGCCAGAGTGTTTTTTCCACATCCAGCTATAAGAACCACTTAGCTTGGTACCAACAGAAACCGGG
GCAGCCTCCTAAACTGCTCATTTACTGGGCATCTACCCGGGAATCCGGGGTCCCTGACCGATTCAGTGGC
AGCGGCTCTGGGACAGATTTCACTCTCACCATCAGCGGCCTGCAGGCTGAAGATGTGGCACTTTATTCCT
GTCAGCAATATTCTACTACTCCTCACACTTTTGGCCAGGGGACCAAGGTGGAAATCAAAC

>gi|695942275|gb|KM603743.1| Homo sapiens isolate 060-11-083_2C02H1 immunoglobulin G heavy chain variable region mRNA, partial cds
GAGGTGCAGCTGGTGGAGTCTGGGGGAGGCTTGGTAAAGCCGGGGGGGTCCCTTAGACTCTCCTGTGCAG
TCTCTGGATTCAATTTCCGTGACGCCTGGATGAGCTGGGTCCGCCAGGCTCCAGGGAAGGGGCTGGAATG
GGTTGGCCGTATTAGAAGTAAATTTCATGGTGGGACAACAGACTACGCTGCACCCGTGAAGGGCAGATTC
ACCATCTCAAGAGATGATTCAGAAAAAATGCTGTATTTGCAAATGAACAGCCTGAAAATCGAGGACACAG
CCGTGTATTACTGCACCACAGAGCCCCACTTTGAAAACTGGGGCCAGGGAACCCTGGTCACCGTCTCCTC
AG

>gi|695942277|gb|KM603744.1| Homo sapiens isolate 060-11-083_2B05H2 immunoglobulin G heavy chain variable region mRNA, partial cds
GAGGTGCAGCTGGTGCAGTCTGGAGCAGAAGTGAAAAAGCCCGGGGAGTCTCTGAAGATCTCCTGTAAGG
GTTCTGGATACAACTATGACACTTACTGGATCGCCTGGGTGCGCCAGATGCCCGGGAAAGGCCTGGAGTG
GATGGGGATCATTTATCCTCTTGATTCTGATACTAGATATAGTCCGTCCTTCCAAGGCCAGGTCACCATC
TCAGCCGACAAGTCCATCAGCACCGCCTATTTGCAGTGGAGCAGCCTGAAGGCCTCGGACACCGCCGTGT
ACTATTGTGCGACACATAGAATACCTGGGACCTTTACTGCTTTTGATATCTGGGGCCAGGGGGCAATGGT
CACCGTCTCTTCAG

>gi|695942279|gb|KM603745.1| Homo sapiens isolate 060-11-083_2B04K1 immunoglobulin G heavy chain variable region mRNA, partial cds
GAAATTGTGTTGACGCAGTCTCCAGGCACCCTGTCCTTGTCTCCAGGGGAAAGAGCCACCCTCTCCTGCA
GGGTCAGTGAGACTATTAGCAACAGCGACTTAGCCTGGTACCAGGTGAGACCAGGCCTGGCGCCCAGGCT
CCTCATTTTTGAGGCATCCAGCAGGGNCACTGGCGTCCCAGACAGGTTCAGTGGCAGTGGGTCTGGGACA
GACTTCACTCTCGCCATCAGCAGACTGGAGCCTGAAGATTTTGCAGTGTATTATTGTCAACAATATGTAA
GTGCACCGTGGACGTTCGGCCAAGGGACCAAGGTGGAAATCAAA

>gi|695942281|gb|KM603746.1| Homo sapiens isolate 060-11-083_2B04H6 immunoglobulin G heavy chain variable region mRNA, partial cds
CAGGTGCAGCTGCAGGAGTCGGGCCCAGGTCTGCTGAAGGCTTCGGAGACCCTGTCTCTCACGTGCACTG
TCTCTGGTGGCTCCATGAGTAGTTTCTACTGGAGCTGGATCCGGCAGCCCGTCGGGGGGGGACTTGAGTG
GATTGGGCGTGTCCAGGCCAGTGGAAACACTAGGTATAACCCGTCCTTCAAGAGTCGAGTCACCATGTCA
GTCGACACGTCGAAGAACCAGTTCTCCCTGGCCCTGAGCTCTGTGACCGCCGCGGACACGGCCGTCTATT
TTTGTGCCGGCCGGTATTATTGGTACATGGACGTCTGGGGCAAAGGGACCACGGTCACCGTCTCCTCA

>gi|695942283|gb|KM603747.1| Homo sapiens isolate 060-11-083_2B03K1 immunoglobulin G heavy chain variable region mRNA, partial cds
GAAATTGTGTTGACACAGTCTCCAGCCACCCTGTCTTTGTCTCCAGGGGAAAGTGCCACCCTCTCCTGCA
GGGCCAGTCAGAGTGTTTACAACTACGTAGAGTGGTACCAACAGAAACCTGGCCAGGCTCCCAGGCTCCT
CATATATGGTGCATCCAACAGGGCCACTGGCATCCCAGCCAGGTTCAGTGGCAGTGGGTCTGGGACAGAC
TTCACTCTCACCATCAGCAGCCTAGAGGCTGAAGATTCTGCAATTTATTACTGTCAACATCGTCGCGACG
GCCCTACTTTCGGCGGAGGGACCAAGGTGGAGATCAAAC

>gi|695942285|gb|KM603748.1| Homo sapiens isolate 060-11-083_2B03H2 immunoglobulin G heavy chain variable region mRNA, partial cds
GTGCAGCTGGTGGAGTCTGGGGGAGGCGTGGTCCAGCCTGGGGCGTCCCTGAGACTCTCCTGTGCAGCCT
CTGGATTCACCTTTAGTAGTTATACTATGTGGTGGGTCCGCCAGGCTCCAGGCAAGGGACCGGAGTGGGT
GGCAGTTATATCAAATGGTGGAAACAATAAAGACTACGCAGACTCCGTGAAGGGCCGGTTCACCATCTCC
AGAGACGATTCCGGTAACACAGTGTTTCTGCAAATGAACAGCCTGACAATTGAGGACACAGCTGTTTATT
ACTGTGCGAGAGATTTTGTACAGATATGGTCATATGTGGGGATCTTCGACTGCTGGGGCCAGGGAACCCT
GGTCACCGTCTCCTCAG

>gi|695942287|gb|KM603749.1| Homo sapiens isolate 060-11-083_2B02K1 immunoglobulin G heavy chain variable region mRNA, partial cds
GAAATAGTGATGACGCAGTCTCCAGCCACCCTGTCTGTGTCTCCAGGGGAAAGAGTCACCCTCTCCTGCA
GGGCCAGTCAGAGTGTTACCAACAACTTAGCCTGGTACCAGCAGAAACCTGGCCAGGCTCCCAGGCTCGT
CATCTATGGTGCATCCACCAGGGCCACTGGTATCCCAGCCAGGTTCAGTGGCAGTGGGTCTGGGACAGAG
TTCGCTCTCACCATCAGCAGCCTGCAGTCTGAAGATTTTGCAGTTTATTACTGTCAGCAGTATAATAACT
GGCCTCCGTGGACGTTCGGCCAAGGGACCAAGGTGGAGATCAAAC

>gi|695942289|gb|KM603750.1| Homo sapiens isolate 060-11-083_2B02H1 immunoglobulin G heavy chain variable region mRNA, partial cds
GAGGTGCAGCTGGTGGAGTCTGGGGGAGGCTTGGTACACCCTGGGGGGTCCCTGAGACTCTCCTGTGCAG
GCTCTGGATTCTCCTTTAACAGTTATGCCATTAGTTGGGTCCGCCAGGCTCCAGGGAAGGGGCTGGAGTG
GGTCTCAACTCTTAGTGGTAGTGGTTATAGCACTTACTATGCAGGCTCCGTGAAGGGCCGGTTCACCATC
TCCAGAGACAAATCCAGGAACACGCTGTCTTTGCAAATGAACAGCCTTCGAGCCGAGGACACGGCCATAT
ATTACTGTGCGAAACTTACGGGCTACGATCCCATCACCTCCCCATTGTACTTTGACTCCTGGGGCCAGGG
AACCCTGGTCACCGTCTCCTCAG

>gi|695942291|gb|KM603751.1| Homo sapiens isolate 060-11-083_2B01K3 immunoglobulin G heavy chain variable region mRNA, partial cds
GAAATTGTGTTGACGCAGTCTCCAGGCACCCTGTCTTTGTCTCCAGGGGAAAGAGCCACCCTCTCCTGCA
GGGCCAGTCAGACTGTTAGCAGCAGCTACTTAGCCTGGTACCAGCAGAAACCTGGCCTGGCGCCCAGGCT
CCTCATCTATGACGCATCCAGCAGGGCCACTGGCATCCCAGACAGGTTCAGTGGCAGTGGGTCTGGGACA
GACTTCACTCTCACCATCAGCAGACTGGAGCCTGAAGATTTTGCAGTGTATTACTGTCAGCAGTATGGGA
GTTCACCTTGGACGTTCGGCCAAGGGACCAAGGTGGAAATCAAAC

>gi|695942293|gb|KM603752.1| Homo sapiens isolate 060-11-083_2B01H1 immunoglobulin G heavy chain variable region mRNA, partial cds
GAGGTGCAGCTGGTGGAGTCTGGGGGAGGCTTGGTACAGCCTGGGGGGTCCCTGAGACTCCCCTGTGCAG
CCTCTGGATTCAGCTTTAGCAGCTATGCCATGACCTGGGTCCGCCAGGCTCCAGGGAAGGGGCTGGAGTG
GGTCTCATCTATTAGTGGTAGTGGTGGTAGCACATACTACGCAGACTCCGTGAAGGGCCGGTTCACCATC
TCCAGAGACAATTCCAAGAACACGCTGTATCTGCAAATGAACAGCCTGAGAGCCGAGGACACGGCCGTAT
ATTACTGTGCTAGATCTGTAGGATATTGTAGTGGTGGTAGATGCTACCGCTACTTTGACTACTGGGGCCA
GGGAACCCTGGTCACCGTCTCCTCAG

>gi|695942295|gb|KM603753.1| Homo sapiens isolate 060-11-083_2A03K6 immunoglobulin G heavy chain variable region mRNA, partial cds
GACATCGTGATGACCCAGTCTCCAGACTCCCTGGTTGTGTCTGTGGGCGAGAGGGCCACCATCAACTGCA
AGTCCAGCCAGAATATTTTATACAGCTCCAACAATAAGAACTACTTAGCTTGGTACCAACAAAAACCAGG
ACAGCCTCCTAAACTGCTCATTTACTGGGCATCTACCCGGGAATCCGGGGTCCCTGACCGATTCAGTGGC
AGCGGGTCTGGGACAGATTTCACTCTCACCATCAGCAGCCTGCAGGCTGAAGATGTGGCACTTTATTACT
GTCAGCAATACTATAATATTCCTCGAACGTTCGGCCAAGGGACCAAGGTGGAAATCAAAC

>gi|695942297|gb|KM603754.1| Homo sapiens isolate 060-11-083_2D02K2 immunoglobulin G heavy chain variable region mRNA, partial cds
GATATTGTGATGACTCAGTCTCCACTCTCCCTGCCCGTCACCCCTGGAGAGCCGGCCTCCATCTCCTGCA
GGTCTAGTCAGAACCTCCTGCAGACTAATGGGTACAATTATTTGGATTGGTATGTGCAGAAGCCAGGGCA
GTCTCCACAGCTCCTGATCTACTTTGGTTCTACTCGGGCCTCCGGGGTCCCTGACAGGTTCGTTGGCAGT
GGATCAGGCACAGATTTTACACTGAAAATCAGCCGAGTGGAGGCTGAGGATGTTGGGGTTTATTACTGCA
TGCAACCTCTACAAACCCCATTCACTTTCGGCCCTGGGACCAAAGTGGATATCAAAC

>gi|695942299|gb|KM603755.1| Homo sapiens isolate 061-11084_1G05H1 immunoglobulin G heavy chain variable region mRNA, partial cds
GAGGTGCAGCTGGTGGAGTCTGGGGGAGGCTTGGTCCAGCCTGGGGAGTCCCTGAGACTCTCCTGTGCAG
TCTCTGGATTCACCTTTAGTAACTATTGGATGAGTTGGGTCCGCCAGGCTCCAGGGAAGGGGCTGGAGTG
GGTGGCCAATATAAAGGAAGATGGAAGTGAGAAACAGTATGTGGACTCTGTGAAGGGCCGATTCACCATC
TCCAGAGACAACGCCAAGAACTCACTGTATCTGCAAATGAACAGCCTGAAAGTCGAGGACACGGCTGTTT
ATTACTGTGCGATACTTGAACACTGGGGCCAGGGAACCCTGGTCACCGTCTCCTCAG

>gi|695942301|gb|KM603756.1| Homo sapiens isolate 061-11084_1A04K3 immunoglobulin G heavy chain variable region mRNA, partial cds
GACATCCAGATGACCCAGTCTCCATCCTCCCTGTCTGCATCTGTAGGAGACAGAGTCACCATCACTTGCC
GGGCGAGTCAGGGCATTAGCAGTTATTTAGCCTGGTATCAGCAGAAACCAGGGAAAGTTCCTAAGCTCCT
CATCTATGCTGCATCCACTTTGCAATCAGGGGTCCCATCTCGTTTCAGTGGCAGTGGATCTGGGACAGAT
TTCACTCTCACCATCAGCAGCCTGCAGCCTGAAGATGCTGCAACTTATTACTGTCAAAAGTATAACAGTG
CCCCTCCGCTCACTTTCGGCGGGGGGACCAAGGTGGAGATCAAAC

>gi|695942303|gb|KM603757.1| Homo sapiens isolate 061-11084_1C01H3 immunoglobulin G heavy chain variable region mRNA, partial cds
TGCAGCTGCAGGAGTCGGGCCCAGGACTGGTGAAGCCTTCGGAGACCCTGTCCCTCACCTGCACTGTCTC
TGGTGTCTCCATCAGCACTAGTACTTTCTACTGGGCCTGGATCCGCCAGCCCCCAGGGCAGGGGCTGGAG
TGGATTGCGAATATCGACTATAGTGGAGGAACCAATTACAACCCGTCCCTCAAGAGTCGAGTCACCATAT
CAGTAGACACGTCCAAGAACCAGTTCTCCCTGATACTAAGCTCTGTGACGGCCGCGGACACGGCCGTGTA
TTATTGTGTAAGAAGGCCGATGAGCATCTCTCCGTACTCCTATGACTACTGGGGCCAGGGAATCCTGGTC
ACCGTCTCCTCAG

>gi|695942305|gb|KM603758.1| Homo sapiens isolate 061-11084_1C01L3 immunoglobulin G heavy chain variable region mRNA, partial cds
TCCTATGAGCTGACTCAGCCACCCTCGGTGTCAGTGGCCCCAGGAAAGACGGCCAGGCTTACCTGTGAGG
GAAACAACATTGGGGATAAAAGTGTGCACTGGTACCAGCAGAAGCCCGGCCAGGCCCCTGTGCTGGTCGT
CTATGATGATACCGACCGGCCCTCAAGGATCCCTGAGCGATTCTCTGGCTCCAACTCTGACAACACGGCC
ACCCTGACCATCAGTAGGGTCGAAGTCGGGGATGAGGCCGACTATTACTGTCAGGTGTGGGATGATGATC
GTGAACATATCGTCTTCGGAACTGCGACCACGGTCACCGTCCTAG

>gi|695942307|gb|KM603759.1| Homo sapiens isolate 061-11084_1D03H1 immunoglobulin G heavy chain variable region mRNA, partial cds
TGCAGCTGCAGGAGTCGGGCCCAGGACTGGTGAAGCCTTCGGAGACCCTGTCCCTCACCTGCACTGTCTC
TGGTGGCTCCATCAGCAGCAATAATTACTACTGGGGCTGGATCCGCCAGCCCCCAGGGAAGGGGCTGGAG
TGGATTGGGAGTATCTATTATCGTGGGAGCACCGACTACAACCCGTCCCTCCAGAGTCGAGTCACCATAT
CAGTAGACACGTCCAAGAACCAGTTCTCCCTGAATCTGAGGTCTGTGACCGCCGCGGACACGGCCGTCTA
TTATTGTGCGAGAGAATATTTATATTGTAGTAGTAGCAGCTGCTATGACTACTGGGGCCAGGGAACCCTG
GTCACCGTCTCCTCAG

>gi|695942309|gb|KM603760.1| Homo sapiens isolate 061-11084_1D03L3 immunoglobulin G heavy chain variable region mRNA, partial cds
CAGTCTGTGCTGACGCAGCCGCCCTCAGTGTCTGGGGCCCCAGGACAGAGGGTCACCATCTCCTGCACTG
GGACCAGCTCCAACATCGGGGCAACTTATGATGTACACTGGTACCAGCAGCTTCCAGGAACAGCCCCCAA
ACTCCTCATCTATGATAACAATAATCGGCCCTCAGGGGTCCCTGACCGATTCTCTGGCTCCCAGTCTGGC
ACCTCAGCCTCCCTGGCCATCACTGGGCTCCAGGCTGAGGATGAGGCTGATTATTACTGCCAGTCCTATG
ACAACAGCCTAGGTGGTTGGAGAGTCTTCGGAACTGGGACCAAGGTTATCGTCCTAG

>gi|695942311|gb|KM603761.1| Homo sapiens isolate 061-11084_1E04H4 immunoglobulin G heavy chain variable region mRNA, partial cds
GAGGTGCAGCTGGTGGAGTCTGGGGGAGCCTTGGTCCAGCCTGGGGGGTCCCTGAGACTCTCCTGTGCAG
CCTCTGGATTCAGCGTCAGTAGCAACTACATGACTTGGGTCCGCCAGTCTCCAGAGAAGGGGCTGGAGTG
GGTCTCAGTTCTTTATCCCGGTGGTAGCGCAGACTACATGCACTCCGTGAAGGGCCGATTCTCCATCTCC
AGAGACAATTCCAAGAACACACTGTATCTTCAAATGGACACCCTGAGAGTTGAGGACACGGCTGTGTATT
ACTGTGCGACCCTTTGGAGTGGGGACTACTACAACTACATGGACGTCTGGGGCAAAGGGACCACGGTCAC
CGTCTCCTCA

>gi|695942313|gb|KM603762.1| Homo sapiens isolate 061-11084_1E04K4 immunoglobulin G heavy chain variable region mRNA, partial cds
GACATCGTGATGACCCAGTCGCCGGACTCCCTGGCTGTGTCTCTGGGCGAGAGGGCCACCATCAACTGCA
AGTCCAGCCAGAGTGTTTTATCCAGTACCAGGAATAAGAACTACTTAGCTTGGTACCAGCACAAACCAGG
ACACCCTCCTAACCTGCTCATTTCCTGGGCATCTACCCGGGAATCCGGGGTCCCTGACCGATTCGGTGCC
AGCGGGTCTGGGACAGATTTCACTCTCACCATCAGCAGCCTGCAGGCTGAAGATGTGGCAATTTATTACT
GTCAGCAATATTATACTACTCCTCCCACTTTTGGCCAGGGGACCAAGGTGGAGATCAAAC

>gi|695942315|gb|KM603763.1| Homo sapiens isolate 061-11084_1F06H4 immunoglobulin G heavy chain variable region mRNA, partial cds
GAGGTGCAGCTGGTGGAGTCTGGGGGAGGCCTGGTCAAGCCTGGGGGGTCCCTGAGACTCTCCTGTGCAG
CCTCTGGATTCACCTTCAATAAGTTTGGCATGAACTGGGTCCGCCAGGCTCCAGGGAAGGGGCTGGAGTG
GGTCTCATCCATTAGTAGTAGTAGTAATTACGTATACTACGCAGACTCAGTGAAGGGCCGATTCACCATC
TCCAGAGACAACGCCAAGAACTCACTGTATCTGCAAATGAACAGCCTGAGAGCCGAGGACACGGCTGTAT
ATTACTGTGCGAGACCAAAGGGGGCGGAGTGGCACTACTACGGTATAGACGTCTGGGGCCAAGGGACCAC
GGTCACCGTCTCCTCA

>gi|695942317|gb|KM603764.1| Homo sapiens isolate 061-11084_1F06K3 immunoglobulin G heavy chain variable region mRNA, partial cds
GACATCCAGATGACCCAGTCTCCATCTTCCGTGTCTGCATCTGTAGGAGACAGAGTCACCATCACTTGTC
GGGCGAGTCAGGGTATTAGCAGCTGGTTAGCCTGGTATCAGCAGAAACCAGGCAAAGCCCCTAAGCTCCT
GATCTATGCTGCATCCAGTTTGCAAAGTGGGGTCCCATCAAGGTTCAGCGGCAGTGGATCTGGGACAGAT
TTCACTCTCACCATCAGCAGCCTGCAGCCTGAAGACTTTGCAACTTACTATTGTCAACAGGCTAACAGTT
TCCCTCCGATCACGTTCGGCCAAGGGACACGACTGGAGATTAAAC

>gi|695942319|gb|KM603765.1| Homo sapiens isolate 061-11084_1G01H4 immunoglobulin G heavy chain variable region mRNA, partial cds
GAGGTGCAGCTGGTGGAGTCTGGGGGAGGTGTGGTACGGCCGGGGGGGTCCCTGAGACTCGCCTGTGCAG
CTTCTGGATTCACCTTTGATGATTATGGCATGAGTTGGGTCCGCCAAGTTCCAGGGAAGGGCCTGGAGTG
GGTTTGTGGCATCAGTTGGAGTGGTGGTAACAAAGGATATGTAGACTCTGTGAAGGGCCGATTCACCGTC
TCCAGAGACAACGCCAAGAACACCCTGTATGTCGAAATGAACAGCCTGAGAGCCGAGGACACGGCCTTGT
ATTTCTGTGTGAGAGGCAGTCCATTCGGGGAAGTATCCTTATCGTACTACTTTGACTACTGGGGCCAGGG
AACCCTGGTCACCGTCTCCTCAG

>gi|695942321|gb|KM603766.1| Homo sapiens isolate 061-11084_1G01K3 immunoglobulin G heavy chain variable region mRNA, partial cds
TTGTGATGACTCAGTCTCCATTCTTCCTGCCCGTCACCCTTGGACAGCCGGCCTCCATCTCCTGCAGGTC
TAGTCAGAGTGTCGTACACGGTGATGGAAACACCTACTTGAATTGGTTTCACCAGAGGCCAGGCCAATCT
CCAAGGCGCCTCATTTATAAGGTTTCTCACCGGGACTCTGGGGTCCCAGACAGATTCAGCGGCAGTGGGT
CAGGCACTGATTTCACACTGAAAATCAGCAGGGTAGAGTCTGAGGATGTTGGGGTTTATTTCTGCATGCA
AGCTGCACACTGGCCTCCCACTTTCGGCGGAGGGACCAAGGTGGAGATCAAAC

>gi|695942323|gb|KM603767.1| Homo sapiens isolate 061-11084_1A04H4 immunoglobulin G heavy chain variable region mRNA, partial cds
GAGGTGCAGCTGGTGGAGTCTGGGGGAGGCTTAGTACAGCCTGGGGGGTCCCTGAGACTCTCCTGTGCAG
CCTCTGGATTCACCTTCAGTAGTTATAGTATGAACTGGGTCCGCCAGGCTCCAGGGAAGGGGCTGGAGTG
GGTTTCATACATAAGTAGTACTAGTAATACCATAGACTACGCAGACTCTGTGAAGGGCCGATTCACCATC
TCCAGAGACAACGCCAAGAGCTCACTGTATCTGCAAATGAACAGCCTGAGAGCCGAGGACACGGCTGTAT
ATTACTGTGCGAGGCTAAGGGGATACAGCTATGGTTACGCTGACTACTGGGGCCAGGGAACCCTGGTCAC
CGTCTCCTCAG

>gi|695942325|gb|KM603768.1| Homo sapiens isolate 061-11084_1G04L1 immunoglobulin G heavy chain variable region mRNA, partial cds
CAGTCTGTGCTGACTCAGCCGCCCTCAGCGTCTGGGTCCCCCGGGCAGAGGGTCACCATGTCTTGTTCTG
GAGGCAGCTCCAACATCGGAGGTAGACCTGTAAACTGGTACCAGCACCTCCCAGGAACGGCCCCCAAACT
CCTCATCTTTAGAAATAATGAGCGGCCCTCAGGGGTCCCTGACCGATTCTCTGGCTCCAAGTCTGGCACC
TCAGCCTCCCTGACCATCAGTGGGCTCCAGTCTGAGGATGAGGCTGATTATTACTGTGCTGCATGGGATG
ACAGACTGAATGGTGTGGTATTCGGCGGAGGGACCAAGTTGACCGTCC

>gi|695942327|gb|KM603769.1| Homo sapiens isolate 061-11084_2E03K1 immunoglobulin G heavy chain variable region mRNA, partial cds
GAAATTGTGTTGACACAGTCTCCAGCCACCCTGTCTTTGTCTCCAGGGGAAAGAGCCACCCTCTCCTGCA
GGGCCAGTCAGAGTGTTAGCAGCTACGTAGCCTGGTACCAAAAGAAACCTGGCCAGGCTCCCAGGCTCCT
CATCTATGATGCATCCAACAGGGCCACTGGCATCCCAGCCAGGTTCAGTGGCAGTGGGTCTGGGACAGAC
TTCACTCTCACCATCAACAGCCTAGAGCCTGAAGATTTTGCAGTTTATTACTGTCACCACCGTAAAAACT
GGCCGTACACTTTTGGCCAGGGGACCAAGGTGGAGATCAAAC

>gi|695942329|gb|KM603770.1| Homo sapiens isolate 061-11084_1G05L5 immunoglobulin G heavy chain variable region mRNA, partial cds
TCCTATGAGCTGACACAGCCACCCTCANTGACCGTGTCCCCAGGACAGACAGCCAGCATCACCTGCTCTG
GAGATAAATTGGGGTATAAATATGCTTGCTGGTNTCAACAGAAGCCAGGCCAGTCCCCTGTGGTGGTCAT
CTATCAAGATNACAAGCGGNCCTCAGGGATCCCTGAGCGATTCTCTGGCTCCAACTCTGGGAACACAGCC
ACTCTGACCATCAGCGGGACCCAGACTATGGATGAGGCTGACTATTACTGTCAGGCGTGGGACAGCANCA
CTCTTGTGGTTTTCGGCGGAGGGACCAAGCTGACCGTCCTAG

>gi|695942331|gb|KM603771.1| Homo sapiens isolate 061-11084_2A06H1 immunoglobulin G heavy chain variable region mRNA, partial cds
GAGGTGCAGCTGGTGGAGTCTGGGGGAGGCCCGGTCCAGCCTGGGGAGTCCCTGAGACTTTCCTGTGCAG
CCTCTGGATTCACCTTCAGTAACTATCCCATGAATTGGGTCCGCCAGGCTCCAGGGAAGGGGCTGGAGTG
GGTCTCATCTATCAGTAGTAGCAGTAGTCACATATACTACGGAGACTCAGTGAGGGGCCGATTCACCATC
TCCAGAGACAACGCCAAGAACTCACTGTTTCTGCAAATGAACAGCCTGAGAGCCGAAGACACGGGTGTAT
ATTACTGTGCGAGAGAAACCACGAACGGGGGATTCGACCCCTGGGGCCAGGGAACCCTGGTCACCGTCTC
CTCAG

>gi|695942333|gb|KM603772.1| Homo sapiens isolate 061-11084_2A06K2 immunoglobulin G heavy chain variable region mRNA, partial cds
GACATCCAGATGACCCAGTCTCCTTCCACCCTGTCTGCATTTGTAGGAGAGAGAGTCACCATCACTTGCC
GGGCCAGCCAGACTATTGGTGCCTGGTTGGCCTGGTATCAGCAGAAGCCAGGCAAAGTCCCTAAACTCCT
GATCTATAAGGCGTCTAATTTAGAAAGTGGGGTCCCATCAAGGTTTAGCGGCAGTGGATCTGGGACAGAT
TTCACTCTCACCATCAGCAGCCTCCAGCCTGATGATGTTGGAACTTATTTCTGCCAACAGTATAATCGTT
ACCAAGGGACGTTCGGCCAAGGGACCAAGGTGGAAATCAAAC

>gi|695942335|gb|KM603773.1| Homo sapiens isolate 061-11084_2B02H2 immunoglobulin G heavy chain variable region mRNA, partial cds
GAGGTGCAGCTGGTGGAGTCTGGGGGAGGTGTGGTACGGCCGGGGGGGTCCCTGAGACTCTCCTGTGCAG
CCTTTGGATTCACCTTTGATGATTATGGCATGACTTGGGTCCGCCAAGCTCCAGGGAAGGGGCTGGAGTG
GGTCTCTGGTATCAATTGGAGTGGTGGTAGCACAAGTTATGCAGACTCTGTGAAGGGCCGATTCACCATC
TCCAGAGACAACGCCAAGAACTCCCTGTATCTACAAATGAGCAGTCTGAGAGCCGAGGACACGGCCTTGT
ATTACTGTGCGAGAAACTGGGCCTGGAGTCGCAGCTCGTTTGGGGACTACCAGTACGGTATGGACGTCTG
GGGCCAGGGGACCACGGTCACCGTCTCCTCA

>gi|695942337|gb|KM603774.1| Homo sapiens isolate 061-11084_2B02K4 immunoglobulin G heavy chain variable region mRNA, partial cds
GACATCCAGATGACCCAGTCTCCATCTTCCGTGTCTGCATCTGTAGAAGACAGAGTCACCATCACTTGTC
GGGCGAGTCAGGGTATTGGCACCTGGTTAGCCTGGTATCAGCAGAAACCAGGGAAAGCCCCTACGCTCCT
GATCTATGTTGCATCCAGTTTACAAACTGGGGTCCCATCAAGGTTCAGAGGCAGTGGATCTGGGACAGAT
TTCACTCTCACCATCAGCAGCCTGCAGCCTGAGGATTTTGCAACTTACTATTGTCAGCAGGCTGACAGTT
TCCCGGCCACTTTCGGCGGAGGGACCAAGGTGGAGATCAAAC

>gi|695942339|gb|KM603775.1| Homo sapiens isolate 061-11084_2D01H1 immunoglobulin G heavy chain variable region mRNA, partial cds
GAGGTGCAGCTGGTGGAGACTGGGGGAGGCCTGGTCACCGTCTCCTCAGCGTCGACTGCAACCGGTGTAC
ATTCTGAGGTGCAGCTGGTGGAGACTGGGGGAGGCCTGGTCCAGCCTGGGGGGTCCCTGAGACTCTCCTG
TGCAGCCTCTGGATTCACCTTTAGTAGGTACTCAATGACCTGGGTCCGCCAGGCTCCGGGGAAGGGGCTT
GAGTGGGTGGCCAAAATAAAGCCAGATGGCAGTGAGACATACTATGTGGACTCTGTGAAGGGCCGATTCA
CCATCTCCAGAGACACCGCCAAGAACTCACTGTATCTGCAAATGAACTGCCTGAGAGCCGAGGACACGGC
TATTTATTACTGTGCGAGAGCAAAAATTTACTACCAAGTTCCGGAGTTCTACTTTGACTACTGGGGCCAG
GGAAGCCTGGTCACCGTCTCCTCAG

>gi|695942341|gb|KM603776.1| Homo sapiens isolate 061-11084_2D01L1 immunoglobulin G heavy chain variable region mRNA, partial cds
CAGTCTGTGCTGACGCAGCCGCCCTCAGTGTCTGGGGCCCCAGGGCAGAGGCTCACCATCTCCTGCGCTT
GGAGGACTACCAGAGTCGGGGCAGCTTATGATGTGCACTGGTACCAACAACTTCCAGGGGCAGCCCCCAA
ACTCCTCATCTTTGGTAACGCCAATCGGCCCTCAGGGGTCCCTGACCGATTCTCTGGCTCCAGGTCTGGC
AACTCAGTCTCCCTGGCCATCACTGGGCTCCGGGCTGAGGATGAGGGTGTTTATTACTGCCAGTCCTATG
ACAGCAGCCTGAGTGCCTGGGTGTTCGGCGGAGGGACCCAGCTGACCGTCCTAG

>gi|695942343|gb|KM603777.1| Homo sapiens isolate 061-11084_2D02H2 immunoglobulin G heavy chain variable region mRNA, partial cds
GAGGTGCAGCTGGTGGAGTCCGGGGGAGGGTTAGTTCAGCCTGGGGGGTCCCTGAGACTCTCCTGTGCAG
CCCCTGGATTCCCCTTCAATAGGTATTGGATGCACTGGATCCGCCAAGCTCCAGGGAAGGGGCTGGAATG
GGTCTCACGTATTAAGGGTGATGGGAGTCACACAGTCTACGCGGACTCCGTGAAGGGCCGATTCACCATC
TCCAGAGACAACGCCAAGAACACGTTGTATTTGCAAATGAACAGTCTGAGAGCCGAGGACACGGCTGTGT
ATTACTGTGCAAGAGATGGTGACCACTGGAACTTTGACTATTGGGGCCAGGGAACCCTGGTCACCGTCTC
CTCAG

>gi|695942345|gb|KM603778.1| Homo sapiens isolate 061-11084_2D02L2 immunoglobulin G heavy chain variable region mRNA, partial cds
CAGTCTGCCCTGACTCAGCCTGCCTCCGTGTCTGGGTCTCCTGGACAGTCGATCACCATCTCCTGTATTG
GAACCAGCAGTGACGTTGGTTATTATAACTATGTCTCTTGGTACCAACAACACCCAGGCAAAGCCCCCAC
ACTCCTGATTTATGATGTCAGTAATCGGCCCTCAGGGGTTTCTAATCGCTTCTCTGGCTCCAAGTCTGGC
AACACGGCCTCCCTGACCATCTCTGGGCTCCAGGCTGAGGACGAGGCTGATTATTATTGCAGCTCATATA
CAACCAGAATCTCCTGGGTGTTCGGCGGAGGGACCAAGGTGACCGTCCTAG

>gi|695942347|gb|KM603779.1| Homo sapiens isolate 061-11084_2D03H3 immunoglobulin G heavy chain variable region mRNA, partial cds
AGGTGCAGCTGGTGCAGTCTGGGGCTGAGGTGAAGAAGCCTGGGGCCTCAGTGAAGGTTTCCTGCAAGAC
TTCTGGATGCACCTTCACTACCTATGCTATTCATTGGGTGCGCCAGGCCCCCGGACAAAGGCTTGAGTGG
ATGGGATGGATCGACCCTGGCAAGGGCACTAAAGGTTGTGCACAGAAGTTCCAGGCCAGAGTCACCATTA
CCAGGGACACATCCGCGACCACAGCCTACATGGAGCTGAGCAGCCTGACATCTGACGACACGGCTGTCTA
TTACTGTGCGAGACTTTTGTGGTCCCAATACGGATCATATGACTACTGGGGCCAGGGAACCCTGGTCACC
GTCTCCTCAG

>gi|695942349|gb|KM603780.1| Homo sapiens isolate 061-11-084_2D03K2 immunoglobulin G heavy chain variable region mRNA, partial cds
GATATTGTGATGACCCAGACTCCACTCTCCTCACCTGTCACCCTTGGACAGCCGGCCTCCATCTCCTGCA
GGTCTAGTCAAAGCCTCGTACACAGTGATGGAAACACCTACTTCAGTTGGCTTCAGCAGAGGCCAGGCCA
GCCTCCAAGACTCCTAATTTATAAGATTTCTAATCGCTTCTCTGGGGTGCCAGACAGATTCACTGGCAGT
GGGGCAGGGACAGATTTCACACTGAGAATCAGCAGGGTGGAAGCTGAGGATGTCGGGGTTTATTACTGCA
TGCAAGCTACACAATTTCCCTACACTTTAGGCCAGGGGACCAAGGTGGAGATCAAAC

>gi|695942351|gb|KM603781.1| Homo sapiens isolate 061-11084_2E03H2 immunoglobulin G heavy chain variable region mRNA, partial cds
GAGGTGCAGCTGGTGCAGTCTGGAGCAGAGGTGAAGAAGCCCGGGGAGTCTCTGAAGATCTCCTGTGAGG
CTTCTGGATACACCTTTACCAACTACTGGATCGGCTGGGTGCGCCAGATGCCCGGGAAAGGCCTAGAGTG
GATGGGGATCGTTTATCCTGGTGACTCTGATACCAGATACAGCCCGTCCTTCCAAGGCCTGGTCACCATC
TCAGCCGACAGGTCCATCAATACTGCCTACCTACAGTGGAACAGCCTGAAGGCCTCGGACAGCGCCATGT
ATTACTGTATGTCTCCCGCCGGGGGGGTTCTTGCGGGTTCTGACTACTGGGGCCAGGGATCCCTGGTCAC
CGTCTCCTCAG

>gi|695942353|gb|KM603782.1| Homo sapiens isolate 061-11084_1G04H2 immunoglobulin G heavy chain variable region mRNA, partial cds
GTGCAGCTGGTGGAGTCTGGTGGAGTCGTGGTTCAGCCTGGGGGGTCCGTGAGACTCTCCTGTGCAGCCT
CTGGATTCATGTTTGATAATTATGACATGCACTGGGTCCGTCAACCTCCGGGGAAGGGTCTGGAGTGGGT
CTCTCTTATTAGTTGGGGTGGTGATATCACCCACTATGCAGACTCTGTGAAGGGTCGATTCACCATCTCC
AGAGACAACAGCAAAAACTCCCTGTATCTGCAAATGAACAGTCTGAGAGCTGAGGACACCGCCGTGTATT
ACTGTGCAAAACCTGCCCTCCAAGATTACTATGATAGTAGTGGTTATTACCACCTTCCCGACTACTGGGG
CCAGGGAACCCTGGTCACCGTCTCCTCAGCGTCGACCAAGGGCCCATCGGTCTTCCCCCTGGCACCCTCC
TCCAAGAGCACCTCTGGGGGCACAGCGGCCCTGGGCTGCCTGGTCAAGGACTACTTCCCCGAACCTGTGA
CGGT

>gi|695942355|gb|KM603783.1| Homo sapiens isolate 070-120011D02H9 immunoglobulin G heavy chain variable region mRNA, partial cds
AGGTGCAGCTGGTGCAGTCTGGGGCTGAGGTGAAGAAGCCTGGGGCCTCAGTGAAGGTCTCCTGCAGGGT
TTCCGGCTACCCCCTCTCTGATTTATCCATGCACTGGGTGCGACAGGCTCCTGGAAAGGGGCTTGAGTGG
ATGGGAGGTTTTGATCCTGAAGACGGTGAAACAATCTACGCACAGAAGTTAGAGGGCAGAGTCACCATGA
CCGAGGACACATCTGCAGACACAGCCTACATGGAGCTGAGCAGTCTGAGATCTGAGGACACGGCCGTTTA
TTACTGTGCAACAGGTCGGGATGGAACAGCTGCCCGCTTTGACTTCTGGGGCCAGGGAACCCTGGTCACC
GTCTCCTCAG

>gi|695942357|gb|KM603784.1| Homo sapiens isolate 070-120011D05H5 immunoglobulin G heavy chain variable region mRNA, partial cds
GAGGTGCAGCTGGTGGAGTCTGGGGGAGGCTTGGTAAAGCCAGGTGGGTCCCTGAGACTCTCCTGTGCAG
CCTCTGGGTTCCCTTTCAATACTGCCTGGCTGACTTGGGTCCGGCAGGCTCCGGGAAAGGGGCTGGAGTG
GGTTGGCCGCATTAGAAGCAAAACTGACGGTGGGACAACAGACTACGCTGCACCCGTGAAAGGCAGATTC
ACCATCTCAAGAGATGATTCAAAAAACACACTGTATCTGGAAATGAATAGCCTGAAAACCGAGGACACAG
CCGTGTATTACTGTAACACTTGGGTGGCTTGTGGTGGTAACTGCTTTATTGATGTTTGGGGCCAGGGAAC
CCTGGTCACCGTCTCCTCA

>gi|695942359|gb|KM603785.1| Homo sapiens isolate 070-120012B04H2 immunoglobulin G heavy chain variable region mRNA, partial cds
GAGGTGCAGCTGTTGGAGTCTGGGGGAGGCTTGGTACCGCCTGGGGGGTCCCTGAGACTCTCCTGTGCCG
CCTCTGGATTCACCTTTACCAACTATGCCATGAGCTGGTTCCGCCATGCTCCAGGGAGGGGGCTGGAGTG
GGTCTCAGGTATCAATAGTCCTGGTGGAACATACTACGCAGACTCCGTGAAGGGCCGGTTCACCATCTCC
AGAGACAATTCCAAGAACACGGTGTATCTGCAAATGAACAGCCTGAGAGCCGAGGACACGGCCGTATATT
ACTGTGCGAAAGACTATTGTGAGAGTACTTTATGCGCCCTCTTTGACCACTGGGGCCAGGGAACCCTGGT
CACCGTCTCCTCAG

>gi|695942361|gb|KM603786.1| Homo sapiens isolate 070-120012A01K3 immunoglobulin G heavy chain variable region mRNA, partial cds
GATATTGTGATGACCCAGACTCCACTCGCCTCACCTGTCACCCTTGGACAGCCGGCCTCCATTTCCTGCA
GGTCTAGTCAAAGCCTCGTACACAGTAATGGGAACACCTACTTGAATTGGATTCAGCAGAGGCCAGGCCA
GCCTCCAAGATTCCTAATTTATAAGATTTCTAATCGACTCTCTGGGGTCCCAGACAGATTCAGTGGCAGT
GGGGCAGGGACAGATTTCACACTGAAAATCAGCAGGGTGGAAGCTGAGGATGTCGGAGTTTATTACTGCA
TGCAAGCAACACAATTTCCTCGAACGTTCGGCCAGGGGACCAAGGTGGAAATCAAAC

>gi|695942363|gb|KM603787.1| Homo sapiens isolate 070-120012A01H4 immunoglobulin G heavy chain variable region mRNA, partial cds
GAGGTGCAGCTGTTGGAGTCTGGGGGAGGCTTGGTACAGCCTGGGGGGTCCCTGAGACTCTCCTGTGCAG
CCTCTGGATTCACATTTAGAAACTATGCCATGAGCTGGTTCCGCCAGGGTCCAGGGAAGGGGCTGGAGTG
GGTCTCAGGGATTGAAGAGACTGGTGGTAGGACATACTACGGAGACTCTGTGAAGGGCCGGTTCACCATC
TCCAGGGACAATACCAAGAACAGTCTATATCTACAAATGAGCAGCCTGAGACCCGAGGACACGGCCGTAT
ATTACTGTGCGAAAGATTACATGTTTAACAACGACTGGTGGTTCACCTGGGGCCAGGGAATTCTGGTCAC
CGTCTCCTCAG

>gi|695942365|gb|KM603788.1| Homo sapiens isolate 070-120011G01K1 immunoglobulin G heavy chain variable region mRNA, partial cds
GACATCCAGATGACCCAGTCTCCTTCCACCCTGTCTGCATCTGTAGGAGACAGAGTCACCATCACTTGTC
GGGCCAGTCAGAGTATTAGTAGCTGGTTGGCCTGGTATNAGCAGAAACCAGGGAAAGCCCCTAAGCTCCT
GATCTATAAGGCGTCTACTTTAAAAAGTGGAGTCCCATCAAGGTTCAGCGGCAGTGCATCTGGGACAGAA
TTCACTCTCACCATCAGCAGCCTACAACCTGATGATTTTGCAACTTATTACTGCCAACAGTATGATACTT
ACCAATTCACTTTCGGCCCTGGGACCAAAGTGGATATCAAAC

>gi|695942367|gb|KM603789.1| Homo sapiens isolate 070-120011G01H1 immunoglobulin G heavy chain variable region mRNA, partial cds
GAGGTGCAGCTGGTGGAGTCGGGGGGAGGTTTGGTGCAGCCTGGAGGGTCCCTGAGACTCTCCTGTGCAG
CCTCTGGATTCAGTTTCAGTACTTATGAAATGAATTGGGTCCGCCAGGCTCCAGGGAAGGGCCTGGAGTG
GATTTCCTACATCAGTGATAGTGGTAGTACCATATACTACGCAGACTCTGTGGAGGGCCGATTCACCATT
TCCAGAGACAACGCCAAGAGCTCACTATATCTGCAGATGAACAATCTGAGAGCCGACGACACGGCTCTTT
ATTACTGTGCGAGTGGACAAGTTTGTACTGGTGAAACCTGCTACGGGGACTGGTTCGACCCCTGGGGCCA
GGGGACCCTGGTCACCGTCTCCTCAG

>gi|695942369|gb|KM603790.1| Homo sapiens isolate 070-120011E02K3 immunoglobulin G heavy chain variable region mRNA, partial cds
GAAATTGTGTTGACACAGTCTCCAGCCACCCTGTCTTTGTCTCCAGGGGAAAGAGCCACCCTCTCCTGCA
GGGCCAGTCAGAGTGTTAACAGCTACTTAGCCTGGTACCAACAAAAACGTGGCCAGGCTCCCAGGCTCCT
CATCTATGATGCATCCAACAGGGCCACTGGCATCCCAGCCAGGTTCAGTGGCAGTGGGTCTGGGACGGAC
TTCACTCTCACCATCAGCAGCCTAGAGCCTGAAGATTTTGCCGTTTATTACTGTCAACAGCGTAGCAACT
GGCCGCTCACTTTCGGCGGAGGGACCAAGGTGGAGATCAAAC

>gi|695942371|gb|KM603791.1| Homo sapiens isolate 070-120012B05H4 immunoglobulin G heavy chain variable region mRNA, partial cds
GAGGTGCAGCTGGTGGAGTCTGGGGGAGGCTTGGTACAGCCTGGAGGGTCCCTGAGACTCTCCTGTGCAA
CCTCTGGATTCACCTTCAGTAGTTATCAAATGAACTGGGTCCGCCAGGCTCCAGGGAAGGGGCTGGAGTG
GGTTTCATACATTAGTAGTAGTGGTAGTCCCATATACTACGCCGACTCTGTGAACGGCCGATTCACCATC
TCCAGAGACAACGCCAAAAATTCATTGTATCTGCAAATGAACTTCCTGAGACCCGAGGACACGGCTGTTT
ATTACTGTGCGAGAGATCTGGGGGTTGTTGTAGTACCAGCTATTAAGTATCGGATGGACGTCTGGGGCCA
AGGGACCACGGTCACCGTCTCCTCA

>gi|695942373|gb|KM603792.1| Homo sapiens isolate 070-120011D02L10 immunoglobulin G heavy chain variable region mRNA, partial cds
TCCTATGAGCTGACACAGCCACCCTCGGTGTCAGTGTCCCCAGGACAGACGGCCAGGATCACCTGCTCTG
GAGATGCATTGGCAAAACAATATGCCTCGTGGTATCAGCAGAAGCCAGGCCAGGCCCCTGTGATGGTGAT
ATATAAGGACACTGAGAGGCCCTCAGGGATCCCTGAGCGATTCTCTGGCTCCAGCTCAGGGACAATAGTC
ACGTTGACCATCAGTGGAGTCCAGGCAGAAGACGAGGCTGACTATTACTGTCAGTCAGCAGGCAGCGGTG
GTTCTTGGGTGTTCGGCGGAGGGACCACGCTGACCGTCCTAG

>gi|695942375|gb|KM603793.1| Homo sapiens isolate 070-120012B05K2 immunoglobulin G heavy chain variable region mRNA, partial cds
GACATCGTGATGACCCAGTCTCCAGACTCCCTGGCTGTGTCTCTGGGCGAGAGGGCCACCATCAACTGCA
AGTCCAGCCAGAGTGTTTTATACAGCTCCAACAATAAGAACTACTTAGCTTGGTACCAGCAGAAACCAGG
ACAGCCTCCTAAGCTGCTCATTTACTGGGCATCTACCCGGGAATCCGGGGTCCCTGACCGATTCAGTGGC
AGCGGGTCTGGGACAGATTTCACTCTCACCATCAGCAGCCTGCAGGCTGAAGATGTGGCAGTCTATTACT
GTCAGCAATATTATAGTACTCCTCCCACTTTCGGCGGAGGGACCAAGGTGGAAATCAAAC

>gi|695942377|gb|KM603794.1| Homo sapiens isolate 070-120011C05K4 immunoglobulin G heavy chain variable region mRNA, partial cds
GATATTGTGATGACTCAGTCTCCACTCTCCCTGGCCGTCACCCCTGGAGAGCCGGCCTCCATCTCCTGCA
GGTCTAGTCAGAGCCTCCTACATAGTAATGGTTACAACTATTTGGATTGGTACGTGCAGAAGCCAGGGCA
GTCTCCACAGCTCCTGATCTATTTGGGTTCTTATCGGGCCTCCGGGGTCCCTGACAGGTTCAGTGGCAGT
GGATCGGGCACAGAGTTTACACTGAAAATCAGCAGAGTGGAGGCTGAGGATGTTGGGGTTTACTACTGCA
TGCAAGCTCTACAAACCCGTCTCACTTTCGGCGGAGGGACCAAGGTGGAGATCAAAC

>gi|695942379|gb|KM603795.1| Homo sapiens isolate 070-120011C05H1 immunoglobulin G heavy chain variable region mRNA, partial cds
GAGGTGCAGCTGGTGGAGTCTGGGGGAGGCTTGGTCCAGCCTGGAGGGTCCCTGAGACTCTCCTGTGCAG
CCTCTGGATTCACCTTCAGTGACCACTACATGGACTGGGTCCGCCAGGCTCCAGGGCAGGGCCTGGAGTG
GGTTGGCCGCATTAGAAACAAAGCTGACAGTTACACCACAGAATACGCCGCGTCTGTGGAGGGCAGATTC
ACCATCTCAAGAGATGATTCAAAGAACTCACTGTATCTGCAAATGAACAGACTGGAAACCGAGGACACGG
CCGTGTATTATTGTGTTAGAGTATCGTTGGTTCGTAAAGTAGAAAGAGGTGGTAGACCGTTTGACTACTG
GGGCCAGGGAACCCTGGTCACCGTCTCCTCAG

>gi|695942381|gb|KM603796.1| Homo sapiens isolate 070-120011B01L11 immunoglobulin G heavy chain variable region mRNA, partial cds
CAGTCTGCCCTGACTCAGCCTCGCTCAGTGACCGGGTCTCCTGGACAGTCAGTCACCATCTCCTGCACTG
GAACCAGTAGTGATGTTGGCGCTTATGTGTTTGTCTCCTGGTACCAACACCACCCAGGCAAAGCCCCCAA
ACTCTTGATTCATAATGTCAGTACGCGGCCGTCAGGGGTCCCTGATCGCTTCTCTGGCTCCAAGTCTGGC
AACACGGCCTCCCTGACCATCTCTGGACTCCAGGCTGAGGATGAGTCTGACTATTACTGCTGCTCATATG
CAGGCAGCTACACTTTAATTTTCGGCGGAGGGACCCAGCTGACCGTCCTAG

>gi|695942383|gb|KM603797.1| Homo sapiens isolate 070-120011B01H1 immunoglobulin G heavy chain variable region mRNA, partial cds
GAGGTGCAGCTGGTGGAGTCTGGGGGAGGCTTGGTCCAGCCTGGGGGGTCCCTGAGACTCTCCTGTGCAG
CCTCTGGATTCACCTTTAGTAGCACTTGGATGAGCTGGGTCCGCCAGGCTCCAGGGAAGGGGCTGGAGTG
GGTGGCCAACATAAAGCAACGTGGAAGTGAGAAATACTATGTGGACTCCGTGAAGGGCCGATTTACCATC
TCCAGAGACGACGCCGAGAACTCACTATATCTGCAAATGAACAGCCTGAGAGCCGAGGACACGGCTATCT
ATTACTGTGTGAGCGGACCGCGTTACGATTTTTCCCTTGACTACTGGGGCCAGGGATCCCTGGTCACCGT
CTCCTCAG

>gi|695942385|gb|KM603798.1| Homo sapiens isolate 070-120011A02K9 immunoglobulin G heavy chain variable region mRNA, partial cds
GAAATTGTGTTGACACAGTCTCCAGCCACCCTGTCTTTGTCTTCAGGGGAAACAGCCACCCTCTCCTGCA
GGGCCAGTGAGAGTGTGAGCAGCTTCTTAGCCTGGTACCAACAAAACCCTGGCCAGGCTCCCAGGCTCCT
CATCTCTAATACATCCAACAGGGCCACTGGCATCCCAGCCAGGTTCAGTGGCAGTGGGTCTGGGACAGAC
TTCACTCTCACCATCAGCAGCCTTGAGCCTGAAGATTTTGCAGTTTATTACTGTCAGCAACGTAGCAGTT
GGCCGGTCACCTTCGGCCAAGGGACACGACTGGAGATTAAAC

>gi|695942387|gb|KM603799.1| Homo sapiens isolate 070-120011A02H2 immunoglobulin G heavy chain variable region mRNA, partial cds
AGGTGCAGCTGGTGGAGTCTGGAGGAGGCTTGGTCAAGCCTGGAGGGTCCCTGAGACTCTCCTGTATAGC
CTCTGGATTCACCTTCAGTGACTACTACATGAGCTGGATCCGCCAGGCTCCAGGGAAGGGGCTGGAGTGG
ATTTCATACATTAGTAGAAGTAGTCATGTAACACATTCCGTGGACTCTGTGAAGGGCCGATTCACCATCT
CCAGGGACAATGCCAAGAACTCGCTGTTTCTGCAAATGAACAGCCTGAGAGCCGAGGACACGGCCGTGTA
TTACTGTGGGAGAGACTCTAACTTGAATGATGCTTTTGATGTCTGGGGCCTTGGGACAATGGTCACCGTC
TCTTCAG

>gi|695942389|gb|KM603800.1| Homo sapiens isolate 070-120011D05K1 immunoglobulin G heavy chain variable region mRNA, partial cds
GAAATTGTGTTGACGCAGTCTCCGGACACCCTGTCTTTGTCTCCAGGGGAGAGAGCCACCCTCTCCTGCA
GGGCCAGTCAGACTGTTAATAACAACTACTTAGCCTGGTACCAGCAGAAACCTGGCCAGTCTCCCAGGCT
CTTCATCTCTGGTGCATCCAGCAGGGCCACTGACATCCCAGACAGGTTCAGTGGCAGTGGGTCAGGGACA
GACTTCACTCTCACCATCAGCAGACTGGAGCCTGAAGATTCTGCAGTTTATTACTGTCAGCAATATAGTA
GCTCACCGTGCAATTTTGGCCAGGGGACCAAGGTGGAGATCAAAC

>gi|695942391|gb|KM603801.1| Homo sapiens isolate 070-120011E02H9 immunoglobulin G heavy chain variable region mRNA, partial cds
GAGGTGCAGCTGGTGGAGTCTGGGGGAGGCTTGGTACAGCCTGGAGGGTCCCTGAGACTCTCCTGTGTAG
CCTCTGGTTTCGTCTTCAGTAGTTATGAAATGAACTGGGTCCGCCAGGCTCCAGGGAAGGGACTGGAGTG
GGTTTCATTTATTAGTACTACTAGTAGTACCATGTACTACACAGACTCTGTGAGGGGCCGATTCACCATC
TCCAGAGACAACGCCAAGAACTCACTCTATCTGCAAATGAACAACCTGAGAGGCGAGGACACGGCTGTCT
ATTACTGTGCGAGAGACCTGAGCTGGAACATTGCCTGGTTCGACCCCTGGGGCCAGGGAACCCTGGTCAC
CGTCTCCTCAG

>gi|695942393|gb|KM603802.1| Homo sapiens isolate 070-120012C06K1 immunoglobulin G heavy chain variable region mRNA, partial cds
GAAATTGTGTTGACGCAGTCTCCAGGCACCCTGTCTTTGTCTCCAGGGGAAAGAGCCACCCTCTCCTGCA
GGGCCAGTCAGAGTGTTAGCAGCAGCAACTTAGCCTGGTACCAGCAGAAACCTGGCCAGGCTCCCAGGCT
CGTCATCTATGGTGCATCCAGCAGGGCCACTGGCATCCCAGACAGGTTCAGTGGCAGTGGGTCTGGGACA
GACTTCACTCTCACCATCAGCAGACTGGAGCCTGAAGATTTTGCAGTGTATTACTGTCAGCAGTATGGTA
GTTTACCGTACACTTTTGGCCAGGGGACCAAGGTGGAAATCAAAC

>gi|695942395|gb|KM603803.1| Homo sapiens isolate 070-120012F02K4 immunoglobulin G heavy chain variable region mRNA, partial cds
GATATTGTGATGACCCAGACTCCACTCTCCTCACCTGTCACCCTTGGACAGCCGGCCTCCATCTCCTGTA
GGTCTAGCCAAAGCCTCGTACACAGCGATGGAAAAACCTACTTGAGTTGGTTTCAGCAGAGGCCAGACCA
GCCTCCACGACTCCTAATTTATAGGGTTTCTAACCGGCTCTCTGGGGTCCCAGATAGATTCAGTGGCAGT
GGGGCAGGGACAGATTTCACACTGCAGATCAGCAGGGTGGAAGCTGAGGATGTCGGAGTTTATTACTGCA
TGCAAGCTACACAACTTCGGACGTTCGGCCAAGGGACCAAGGTGGAAATCAAAC

>gi|695942397|gb|KM603804.1| Homo sapiens isolate 070-120012F02H3 immunoglobulin G heavy chain variable region mRNA, partial cds
GAGGTGCAGCTGGTGGAGTCGGGGGGAGGCTTGGTACAGCCTGGAGGGTCCCTGAGACTCTCTTGTGCAG
CCTCTGGATTCACCTTTAGTAGTTATGAAATGAACTGGGTCCGCCAGGCTCCAGGAAAGGGGCTGGAGTG
GGTCACATACATCAGTAGGACTACAAATATAAAATACTACGCAGACTCTGTGAAGGGCCGATTCACCATT
TCCAGAGACAACGCCAAGGACTCACTGTATCTGGAAATGAACAGCCTGAGAGTCGAGGACACGGCTGTTT
ATTATTGTGTGAGAGAGGCAAACCAAGCCGTGGCAGGTACAGGGGACTACAGTATGGACGTCTGGGGCCA
AGGGGCCACGGTCACCGTCTCCTCA

>gi|695942399|gb|KM603805.1| Homo sapiens isolate 070-120012E06L4 immunoglobulin G heavy chain variable region mRNA, partial cds
CAGTCTGTGCTGACGCAGCCACCCTCAGCGTCTGGGACCCCCGGGCAGAGGGTCACCATCTCTTGTTCTG
GAAGCAGCTCCAACATCGGAAGTAATTATGTATACTGGTACCAGCAACTCCCAGGAACGGCCCCCAAACT
CCTCATCTATAGGAATATCCAGCGGCCCTCAGGGGTCCCTGACCGATTCTCTGCCTCCAAGTCTGGCACC
TCAGCCTCCCTGGCCATCAGTGGGCTCCGGTCCGAGGATGAGGCTGAGTATTACTGTGCAACATGGGATG
TCAGCCTGAGTGCTTATGTCTTCGGAACTGGGACCAAGGTCACCGTCCTAG

>gi|695942401|gb|KM603806.1| Homo sapiens isolate 070-120012E02L1 immunoglobulin G heavy chain variable region mRNA, partial cds
CAGTCTGCCCTGACTCAGCCTGCCTCCGTGTCTGGGTCTCCTGGACAGTCGATCACCATCTCCTGCACTG
GAACCAGCACTGACGTTGGTGGTTATAACTATGTCTCCTGGTACCAACAACACCCAGGCAAAGCCCCCAA
ACTCATGATTTATGCTGTCAGTAGTCGGCCCTCAGGGGTTTCTAATCGCTTCTCTGGGTCCAAGTCTGCC
AACACGGCCTCCCTGACCATCTCTGGGCTCCAGGCTGAGGACGAGGCTGATTATTACTGCAGCTCATATA
CAAGCAGCGACACTTATGTCTTCGGAACTGGGACCAAGGTCACCGTC

>gi|695942403|gb|KM603807.1| Homo sapiens isolate 070-120012E02H2 immunoglobulin G heavy chain variable region mRNA, partial cds
GTGCAGCTGGTGGAGTCTGGGGGAGGCTTGGTCCAGCCTGGGAGGTCCCTGACACTCTCCTGTGCAGCCT
CTGGATTCACCTTCAGTAACTATGCCATGCACTGGGTCCGCCAGGCTCCAGGCAAGGGGCTAGAGTGGGT
GGCAATTATATCATATGATGCAATTAATAAATTCTACGCAGAGTCCGTGAAGGGCCGATTCACCATCTCC
AGAGACAATTCCAAGAATACGCTGTATCTGCAAATGAACAGCCTGAGACCTGAGGACACGGCTGTGTATT
ATTGTGCGAGACGAGGGTCCTCTGGGAGGAACCCGGGGGCTTTTGATATCTGGGGCCAAGGGACAATGGT
CACCGTCTCTTCAG

>gi|695942405|gb|KM603808.1| Homo sapiens isolate 070-120012D06L3 immunoglobulin G heavy chain variable region mRNA, partial cds
CAGTCTGCCCTGACTCAGCCTGCCTCCGTGTCTGGGTCTCCTGGACAGTCGATCACCATCTCCTGCACTG
GGACCAGTAGTGATGTTGGGAGTCATAATGTTGTCTCCTGGTACCAGCAGCACCCAGGCAAAGCCCCCAA
ACTCATCATTTATGATGCCAGTGAGCGGCCCTCAGGGGTTTCTAATCGCTTCTCTGGCTCCAAGTCTGGC
AACACGGCCTCCCTGACAATCTCTGGGCTCCAGGCTGAGGACGAGGCCGGTTATTACTGCTGCTCATATG
CACACAGCTTCACTTATGTCTTCGGAACTGGGACCAAGGTCACCGTCCTAG

>gi|695942407|gb|KM603809.1| Homo sapiens isolate 070-120012D06H1 immunoglobulin G heavy chain variable region mRNA, partial cds
AGGTGCAGCTGGTGCAGTCTGGGGCTGAGGTGAGGAGCCCTGGGGCCTCAGTGAAGGTTTCCTGCAGGGC
ATCTGGAGACACCTTCAGCAGCCACTATATCCACTGGGTGCGACAGGCCCCTGGACAGGGCCTTGAGTGG
ATGGGAATAATTAGGCCTAGTAGTGATAGAACACAATACGCGCAGAATTTCCAGGGCAGAGTCACCATGA
CCAGGGACACGTCCACGAGCACAGTCTACATGGAGCTGAGCAGCCTGAGATCTGAGGACACGGCCGTATA
TTACTGTGCGAGCGAGGGTGCCGAGACTTACAACTTTGACTACTGGGGCCAGGGAACCCTGGTCACCGTC
TCCTCAG

>gi|695942409|gb|KM603810.1| Homo sapiens isolate 070-120012B04L1 immunoglobulin G heavy chain variable region mRNA, partial cds
GCCACCCTGACCATCAGCAGGGTCGAAGCCGGGGATGAGGCCGACTATTACTGTCAGGTGTGGGATAGTA
GTAGTGATCATGTGGTATTCGGCGGAGGGACCAAGCTGACCGTCCTAG

>gi|695942411|gb|KM603811.1| Homo sapiens isolate 070-120012D05H2 immunoglobulin G heavy chain variable region mRNA, partial cds
GAGGTGCAGCTGGTGGAGTCTGGGGGAGGCTTGGTAATGCCTGGGGGGTCCCTTAGACTCTCCTGTGGAG
CCTCTGGATTCACTTTCAATAAGGCCTGGATGAGCTGGGTCCGCCAGGCTCCAGGGAAGGGGCTGGAGTG
GGTTGGCCATATTAAAAGGAAAACTGATGGTGGGACGACAGACTACGCTGCACCCGTGAAAGGCAGAGTC
ACCATCTCAAGAGATGATTCAAAAAACACGCTGTATCTGCAAATGAACAGCCTGAAAACCGAAGACACAG
CCGTGTATTACTGTACCACACAACCAGAGGGCTACCGGTTCTTTGACTACTGGGGCCAGGGATCCCTGGT
CACCGTCTCCTCAG

>gi|695942413|gb|KM603812.1| Homo sapiens isolate 070-120012E06H4 immunoglobulin G heavy chain variable region mRNA, partial cds
GTGCAGCTGGTGGAGTCTGGGGGAGGCGTGGTCCAGCCTGGGAGGTCCCTGAGACTCTCCTGTGCAGCCT
CTGGAATCACCTTCAGTAGTTATGCTATGCATTGGGTCCGCCAGGCTCCAGGCAAGGGGCTAGAGTGGGT
GGCAACTATAGCACACGATGGAAGTAACAAATACTACGGAGACTCCGTGAAGGGCCGATTCACCATCTCC
AGAGACAATTCCAAGAGCGCGCTGTATCTGCAAATGAACAGCCTGAGACCTGAGGACACGGCTGTGTATT
ACTGTGCGACAGATGACGGTGGCTACGATTCCGGCTACGGTATGGACGTCTGGGGCCAAGGGACCACGGT
CACCGTCTCCTCA

>gi|695942415|gb|KM603813.1| Homo sapiens isolate 070-120012C06H4 immunoglobulin G heavy chain variable region mRNA, partial cds
GAGGTGCAGCTGGTGGAGTCTGGGGGAGGCTTGGTAAAGCCTGGGGGGTCCCTTAGACTCTCCTGTGCAG
CCTCTGGATTCACTTTCAGTAACGCCTGGATGACCTGGGTCCGCCAGGCTCCAGGGAAGGGGCTGGAGTG
GGTTGGCCGCATTAAAAGCAGAAGTGCTGGTGGGACACCAGACTACGCTGCACCCGTGATAGGAAGATTC
ACCATCTCAAGAGATGATTCAAAAAGCACGTTATATCTGCAAATGAACAGCCTGAAAACCGAGGACACAG
CCGTATATTTTTGTAACACATGGACGCAGAGTGGGAGCGACCTCTATGACAACTGGGGCCAGGGAACCCT
GGTCACCGTCTCCTCAG

>gi|695942417|gb|KM603814.1| Homo sapiens isolate 070-120012C03L1 immunoglobulin G heavy chain variable region mRNA, partial cds
CAGGCTGTGGTGACTCAGGAGCCCTCACTGACTGTGTCCCCAGGAGGGACGGTCACTCTCACCTGTGGCT
CCAGCACTGGAGCTGTCACCAGTGGTCATTATCCCTACTGGTTCCAGCAGAAGCCTGGCCAAGCCCCCAG
GACACTGATTTATGATACAAGCAACAAACACTCCTGGACCCCTGCCCGGTTCTCAGGCTCCCTCCTTGGG
GGCAAAGCTGCCCTGACCCTTTCGGGTGCGCAGCCTGAGGATGAGGCTGAGTATTACTGCTTGCTCTCCT
ATAGTGGTGCCGTGGTATTCGGCGGAGGGACCAAGCTGACCGTCCTAG

>gi|695942419|gb|KM603815.1| Homo sapiens isolate 070-120012C03H2 immunoglobulin G heavy chain variable region mRNA, partial cds
GAGGTGCAGCTGGTGGAGTCTGGGGGAGGCTTGGTAAAGCCTGGGGGGTCCCTTAGACTCTCCTGTGCAG
CCTCTGGATTCACTTTCAGTAACGCCTGGATGAGCTGGGTCCGCCAGGCTCCAGGGAAGGGGCTGGAGTG
GGTTGGCCGTATTAAAAGCAAAACTGATGGTGGGACAACAGACTACGCTGCACCCGTGAAAGGCAGATTC
ACCATCTCAAGAGATGATTCAAAAAACACGCTGTATCTGCAAATGAACAGCCTGAAAACCGAGGACACAG
CCGTGTATTACTGTACCACAGATGTGAGGGGATCGAGTGGTTATTATTCAATTGGAGACTACTACTACGG
TATGGACGTCTGGGGCCAAGGGACCACGGTCACCGTCTCCTCA

>gi|695942421|gb|KM603816.1| Homo sapiens isolate 070-120012C02L3 immunoglobulin G heavy chain variable region mRNA, partial cds
CAGTCTGTGCTGACTCAGCCTCCCTCAGCGTCTGGGACCCCCGGGCAGAGGGTCACCATCTCTTGTTCTG
GAAGCAGCTCCAACATCGGAAGTAATTCTGTAACCTGGTACCAGCAGCTCCCAGGAACGGCCCCCAAACT
CCTCATCTATAGTAATAATCACCCTCCCTCAGGAGTCCCTGACCGATTCTCTGGCTCCAAGTCTGGCACC
TCAGCCTCCCTGGCCATCAGTGGACTCCAGTCTGAGGATGAGGCTGATTATTACTGTGCAGCATGGGATG
ACAGCCTGAATGGTGTGGTATTCGGCGGAGGGACCAAGCTGACCGTCCTAG

>gi|695942423|gb|KM603817.1| Homo sapiens isolate 070-120012C02H4 immunoglobulin G heavy chain variable region mRNA, partial cds
CAGGTGCAGCTGCAGGAGTCGGGCCCACGACTGGTGAAGCCTTCGGAGACCCTGTCCCTCATCTGCACTG
TCTCTGGTGGCTCCATCAGTGTTTACTCCTGGAACTGGATCCGGCAGCCCGCCGGGAAGGGACTGGAGTG
GATTGGGCGTATCTATAGTAGTGGGAATACCAACTACAACCCCTCCCTCAAGAGTCGAGTCACCATGTCA
GTAGACACGTCCAAGAACCAGTTCTCCCTGAAGCTGAGCTCTGTGACCGCCGCGGACACGGCCGTGTATT
ACTGTGCGAGAGATCCGAGTGGGAGCTACTGGTCTGCTTTTAATATCTGGGGCCAAGGGACAATGGTCAC
CGTCTCTTCAG

>gi|695942425|gb|KM603818.1| Homo sapiens isolate 070-120012B06L1 immunoglobulin G heavy chain variable region mRNA, partial cds
CAGTCTGTGCTGACGCAGCCGCCCTCAGTGTCTGCGGCCCCAGGACAGAAGGTCACCATCTCCTGCTCTG
GAAGCAGCTCCAACATTGGGAATAATTATGTATCCTGGTACCAGCAACTCCCAGGAACAGCCCCCAAACT
CCTCATTTATGACAATGATAAGCGACCCTCAGGGATTCCTGACCGATTCTCTGGCTCCAAGTCTGGCACG
TCAGCCACCCTGGGCATCACCGGACTCCAGACTGGGGACGAGGCCGATTATTACTGCGGAACATGGGATA
CCAGCCTGAGTGCTGGAGTGTTCGGCGGCGGGACCACACTGACCGTCCTAG

>gi|695942427|gb|KM603819.1| Homo sapiens isolate 070-120012B06H2 immunoglobulin G heavy chain variable region mRNA, partial cds
GAGGTGCAGCTGGTGCAGTCTGGAGCAGAGGTGAAAAAGCCCGGGGAGTCTCTGAAGATCTCCTGTAGGG
ATTCTGGATACAGGTTTACCAGCTACTGGATCGGCTGGGTGCGCCAGATGCCCGGGAAAGGCCTGGAGTG
GATGGGAATCATCTATCCTGATGACTCTGATACCAGATACAGCCCGTCCTTCCAAGGCCAGGTCATCATC
TCAGCCGACAGGTCCATCAACACCGCCTACCTGCAGTGGAGGAGCCTGAAGGCCTCGGACACCGCCATGT
ATTACTGTGCCTATTATACCGGTATAACTGGAGCAAGGTACTACTTTAACTACTGGGGCCAGGGAACCCT
GGTCACCGTCTCCTCAG

>gi|695942429|gb|KM603820.1| Homo sapiens isolate 070-120012D05L1 immunoglobulin G heavy chain variable region mRNA, partial cds
CAGGCTGTGGTGACTCAGGAGCCCTCACTGACTGTGTCCCCAGGAGGGACAGTCACTCTCACCTGTGGCT
CCAGCACTGGAGCTGTCACCAGTGGTCATTATCCCTACTGGTTCCAGCAGAAGCCTGGCCAAGCCCCCAG
GACACTGATTTATGATACAAGCGACAAACACTCCTGGACACCTGCCCGGTTCTCAGGCTCCCTCCTTGGG
GGCAAAGCTGCCCTGACCCTTTCGGGTGCGCAGCCTGAGGATGAGGCTGAATATTACTGCTTGCTCTCCT
ATAGTGGTGGTCTGCCGGTATTCGGCGGAGGGACCAAGCTGACCGTCCTAG

>gi|695942431|gb|KM603821.1| Homo sapiens isolate 073-120071E04H12 immunoglobulin G heavy chain variable region mRNA, partial cds
GAGGTGCAGCTGGTGGAGTCTGGGGGAGGCTTGGTCCAGCCTGGGGGGTCCCTGAGACTCTCCTGTGGAG
CCTCTGGATTCACCTTTAGTACCCACTGGATGGCCTGGGTCCGTCAGGCTCCAGGGAAGGGGCCGGAGTG
GGTGGCCAACGTGAACCTGGATGAGAGTGAAAAATACTATGTGGACTCTGTGGAGGGCCGATTCACCATC
TCCAGAGACAACGCCAAGAACTCACTGTATCTGCGAATGAACAGCCTGAGAGCCGAGGACACGGCTGTCT
ATTACTGTGCGCGAATTTACCATTTTGGGAGTAGGCACTACGGTATGGACGTCTGGGGCCAAGGGACCAC
GGTCACCGTCTCCTCA

>gi|695942433|gb|KM603822.1| Homo sapiens isolate 073-120071B01H8 immunoglobulin G heavy chain variable region mRNA, partial cds
GAGGTGCAGCTGGTGGAGTCCGGGGGAGGCTTAGTTCAGCCTGGGGGGTCCCTGAGACTCTCCTGTGCAG
CCTCTGGATTCACCTTCAGTAGCTTCTGGATGCACTGGGTCCGCCAAGCTCCAGGGAAGGGGCTGGTGTG
GGTCTCACGTATTAATAATGATGAGAGTGACTCAATTTATGGGGACTCCGTGAAGGGCCGATTCACCATC
TCCAGAGACAACGCCAAGAACACGGTGTTTTTGCAAATGAACAGTCTGAGACCCGATGACACGGCTGTGT
ATTACTGTGCAAGAGGGGGGTGGAACCATGCATTTGATATCTGGGGCCAAGGGACAATGGTCACCGTCTC
TTCAG

>gi|695942435|gb|KM603823.1| Homo sapiens isolate 073-120072A06L3 immunoglobulin G heavy chain variable region mRNA, partial cds
CAGTCTGCCCTGACTCAGCCTGCCTCCGTGTCTGGGTCTCCTGGACAGTCGATCACCATCTCCTGCACTG
GAACCAGCAGTGACGTTGGTGGTTATAATTATGTCTCCTGGTACCAACAGCACCCAGGCAAAGCCCCCAA
ACTCATGATTTATGAGGTCAATAGTCGGCCCTCAGGGGTTTCTAATCGCTTCTCTGGCTCCAAGTCTGGC
AACACGGCCTCCCTGACCATCTCTGGGCTCCAGGCTGAGGACGAGGCTGATTATTACTGCAGCTCATATA
CAACCAGCAGCACGGGCGTCTTCGGAAGTGGGACCAAGGTCACCGTCCTAG

>gi|695942437|gb|KM603824.1| Homo sapiens isolate 073-120072A06H3 immunoglobulin G heavy chain variable region mRNA, partial cds
GTGCAGCTGGTGGAGTCTGGGGGAGGCTTCGTACAGCCTGGCAGGTCCCTGAGACTCTCCTGTGCAGCCT
CTGGATTCACCTTTGATGATTATGCCATGCACTGGGTCCGGCAAGCTCCAGGGAAGGGCCTGGAGTGGGT
CTCAAGCATTACTTGGAATAGTGGTTTCATAGGCTATGCGGACTCTGTGAAAGGCCGATTCACCATCTCC
AGAGACAACGCCAAGAACTCCGTGTATCTACAAATGAATAGTCTGAGACCTGAGGACACGGCCTTGTATT
ACTGTGCAAAGGAGCTCCAGTATAGCAGCAGGTTCAATTCTATTGATATCTGGGGCCAAGGGACCACGGT
CACCGTCTCCTCA

>gi|695942439|gb|KM603825.1| Homo sapiens isolate 073-120072A04K3 immunoglobulin G heavy chain variable region mRNA, partial cds
GAAATTGTGTTGACACAGTCTCCAGCCACCCTGTCTTTGTCTCCAGGGGAAAGAGCCACCCTCTCCTGCA
GGGCCAGTCAGAGTATTAACAGTTATTTAGCCTGGTACCAACAAAAACGTGGCCAGCCTCCCAGGCTCCT
CATCTATGAGGCATCCAACAGGGCCACTGGCATCCCAGCCAGGTTCAGTGGCAGTGGGTCTGGGACAGAC
TTCACTCTGACCATCAGCAGTCTAGAGCCTGAAGATTTTGCAGTTTATTACTGTCAGCAGCGTTACATCT
GGTTCACTTTCGGCCCTGGGACCAAAGTGGATATCAAAC

>gi|695942441|gb|KM603826.1| Homo sapiens isolate 073-120072A04H1 immunoglobulin G heavy chain variable region mRNA, partial cds
GAGGTGCAGCTGGTGGAGTCTGGGGGAGGCTTGGTGAAGCCTGGGGGGTCCCTTAGACTCTCCTGTGTAG
GCTCTGGATTCACTTTAACTAGCGCCTGGGTTTACTGGGTCCGCCAGGCTCCAGGGAAGGGACTGGAGTG
CGTCGGCCGTATTATAAACACAGCTGCTGGTGGGACAACACTCTATGCTGCACCCGTGGAAGGCAGATTC
ACCATTTCAAGGGATGATTCAAAAAACATGGTGTTTCTACAAATGAGCGACCTGAAAACCGAGGACAGTG
GCGTATATTACTGTACCACAGATCGGGGTATGAGTGGCTATAACAGTTGGTTCGACCCCTGGGGCCAGGG
AACTCTGGTCACCGTCTCCTCAG

>gi|695942443|gb|KM603827.1| Homo sapiens isolate 073-120071F05L11 immunoglobulin G heavy chain variable region mRNA, partial cds
CAGTCTGTGCTGACTCAGCCACCCTCAGCGTCTGGGACCCCCGGGCAGGGGGTCACCATCTCTTGTTCTG
GAAGCAGCTCCAACATCGGAAGTCAGAATGTGTTCTGGTACCAGCAGCTCCCAGGAACGGCCCCCAAACT
CCTCATCCATAGCAGTAATCAGCGGCCCTCAGGGGTCCCTGACCGATTCTCTGGCTCCAAGTCTGGCACT
TCAGCCTCCCTGGCCATCAGTGGGCTCCGGTCCGAGGATGAGGCTGATTATTACTGTGCAGCATGGGATG
ACAGTGTGAGGGGTCATGTCTTCGGAACTGGGACCAAGGTCACCGTCCTAG

>gi|695942445|gb|KM603828.1| Homo sapiens isolate 073-120071F05H3 immunoglobulin G heavy chain variable region mRNA, partial cds
GAGGTGCAGCTGGTGGAGTCTGGGGGAGGCTTGGTACAGCCTGGGGGGTCCCTGAGACTCTCCTGTGCAG
CCTCTGGATTCACCTTCGGTAGCTGCGACATGCACTGGGNCCGCCAAGGTACAGGAAAAGGTCTGGAGTG
GGTCTCAGGCATTAGTACTGGTGGCGACAGATACTATGCAGTCTCCGTGAAGGGCCGATTCACCATCTCC
AGAGAAAACGCCGAGAACTCCCTGTATCTTCAAATGAACAGCCTGACAGCCGGGGACACGGCTGTGTATT
ACTGTGTAAGAGGCTGCGCCGGATTTGACTACTGGGGCCAGGGATCCCTGGTCACCGTCTCCTCAG

>gi|695942447|gb|KM603829.1| Homo sapiens isolate 073-120071F03K11 immunoglobulin G heavy chain variable region mRNA, partial cds
GACATCCAGATGACCCAGTCTCCATCATCCCTGTCTGCATCTGTAGGAGACAGAGTCACCATCACTTGCC
GGACAAGTCAGAGTATTAGTAGATTTTCAAATTGGTATCAACAGAAACCAGGGAAAGCCCCTAAGCTCCT
GATCTTTGCTGCTTCCAATTTACAAAGTGGGGTCCCTTCAAGGTTCAGTGGCAGTGGATCTGGGACACAC
TTTACTCTCACCATCACCAATCTGCAACCTGAAGATTTTGCAACTTATTACTGTCAACAGAGTTACAGTA
CCCTCGGGTACAGTTTTGGGCAGGGGACCAAGGTGGAGATCAAAC

>gi|695942449|gb|KM603830.1| Homo sapiens isolate 073-120071F03H10 immunoglobulin G heavy chain variable region mRNA, partial cds
CAGGTGCAGCTGCAGGAGTCGGGCCCAGGACTGGCGAAGTCTTCGGAGACTCTGTCCCTCACCTGCAGTG
TCTCTGGTGGCTCCATGAATAATTATTACTGGAGCTGGATCCGGCAGTCCCCAGAGAAGGGCCTAGAATG
GATTGGATATATCTATTACACTGGGGACACCAATTACAACCCCTCCCTCAAGGGTCGAGTCACCATATCC
CTGGAGTCGTCGAAGAACCAGTTCTCCCTGAGGCTGACGTCTGTGACGGCTGCGGACACGGCCATGTATT
ACTGTGCGCGAGCTGATTATGGGTCGGGGAGTTATTGTTTGGCCTACTGGGGCCAGGGATCCCTGGTCAC
CGTCTCCTCAG

>gi|695942451|gb|KM603831.1| Homo sapiens isolate 073-120071F01K4 immunoglobulin G heavy chain variable region mRNA, partial cds
GAAATTGTGTTGACGCAGTCTCCAGGCACTCTGTCTTTGTCTCCAGGGGAAAGAGCCACCCTCTCCTGCA
GGGCCAGTCAGAGTGTTAGCGGCAGCAACTTAGCCTGGTACCAGCAGAAACCTCGCCAGGCTCCCAGGCT
CCTCATCTATGGTGCATCCAGCAGAGCCACTGGCATCCCAGACAGGTTCAGTGGCAGTGGGTCTGGGGCG
GACTTCACTCTCACCATCACCAGACTGGAGCCTGAAGATTTTGCAGTTTATTACTGTCAGCAGTATGGTA
CCACGCCTCCGACTTTCGGCCCTGGGACCAAGGTGGAAATCAAAC

>gi|695942453|gb|KM603832.1| Homo sapiens isolate 073-120072B03K4 immunoglobulin G heavy chain variable region mRNA, partial cds
CATCCAGATGACCCAGTCTCCATCCTCCCTGTCTGCATCTGTAAGAGACAGAGTCACGATCACTTGCCGG
GCAAGTCAGGGCATCGGAAATGATTTACACTGGTATCAGCAGAAGCCAGGGAAAGCCCCTAAGCTCCTGA
TCTATGCTGCATCCAATTTACAAAGTGGGGTCCCATCAAGGTTCAGCGGCAGTGGATCTGGCACCGATTT
CACTCTCACCATCAGCAGCCTGCAGCCTGAAGATTTTGCAACTTATTACTGTCTACAAGATCACAATTTC
CCGTGCACTTTTGGCCAGGGGACCAAGGTGGAAATCAAAC

>gi|695942455|gb|KM603833.1| Homo sapiens isolate 073-120071E04K7 immunoglobulin G heavy chain variable region mRNA, partial cds
GAAATTGTGTTGACGCAGTCTCCAGGCACCCTGTCTTTGTCTCCAGGGGGAGGAGTCATCCTCTCCTGCA
GGGCCAGTCAGAGTGTTGGCAGCAACTACTTAGCCTGGTACCAGCAGAAACCTGGCCAGGCTCCCAGGCT
CCTCATCTATGGTGCATCCAGTAGGGCCACTGGCGTCCCAGACAGGTTCACTGGCAGTGGGTCTGGGACA
GACTTCACTCTCACCATCAGCAGACTGGAGCCTGAAGATTTTGCAGTGTATTACTGTCAGCAATATTCTG
GCTCACCGTGGACGTTCGGCCAAGGGACCAAGGTGGAAATCAAAC

>gi|695942457|gb|KM603834.1| Homo sapiens isolate 073-120072B04H4 immunoglobulin G heavy chain variable region mRNA, partial cds
GAGGTGCAGCTGGTGGAGTCTGGGGGAGGCTTGGTACAGCCTGGGGGGTCCCTAAGACTCTCCTGTATAG
GCTCTGGATACACGTTCAGCACCTATAGCGTGAACTGGGTCCGCCAGGCTCCGGGGAAGGGGCTGGAATG
GGTTGCATACTTTGGTGGTGGTCCTGAATACATATACTACGCAGACTCTGTGAGGGGCCGATTCACCATC
TCCAGAGACAACGCCAAGAACTCACTGTTTCTGCAAATGAACAGCCTGACAGCCGAGGACACGGCTGTCT
ATTACTGTGCCAGAGATCAACACTATGCCTTTGACTACTGGGGCCAGGGAGTCCTGGTCACCGTCTCCTC
AG

>gi|695942459|gb|KM603835.1| Homo sapiens isolate 073-120071D06K1 immunoglobulin G heavy chain variable region mRNA, partial cds
GAAATAGTGATGACGCAGTCTCCAGCCACCCTGTCGGTGTCTCCAGGGGAAAGAGCCACCCTCTCCTGCA
GGGCCAGTCAGAGTGTTAGCGACAACTTAGCCTGGTACCAGCAGAAACCTGGCCAGGCTCCCAGGCTCCT
CATCTATGGTGCATCAACCAGGGCCACTGGTATCCCAGCCAGGTTCAGTGGCAGTGCGTCTGGGACAGAG
TTCACTCTCACCATCAGCAGCCTGCAGTCTGAAGATTTTGCAGTTTATTACTGTCAGCATTATAATATCT
GGCCACTCACTTTCGGCGGAGGGACCAAGGTGGAAATCAAAC

>gi|695942461|gb|KM603836.1| Homo sapiens isolate 073-120071D06H1 immunoglobulin G heavy chain variable region mRNA, partial cds
GTGCAGCTGGTGGAGTCTGGGGGAGGCTTGGTACAGCCTGGCAGGTCCCTGAGACTCTCCTGTGCAGCCT
CAGGATTCACCTTTCATGATTATGCCTTACACTGGGTCCGGCAAGCTCCAGGGAAGGGCCTGGAGTGGGT
CTCAGGTATTAGTTGGAATAGTGGTATCATTGACTATGCGGACTCTGTGAAGGGCCGATTCACCATCTCC
AGAGACAACGCCGAGAACTCCCTGTATTTGCAAATGAACAGTCTGAGAGCTGAGGACACGGCCTTGTATT
ACTGTGCAAAAGTTTATATGGTTCGGACAGTTGGAGGGAAGAAAGATGCTTTTGATATCTGGGGCCAGGG
GACAATGGTCACCGTCTCTTCAG

>gi|695942463|gb|KM603837.1| Homo sapiens isolate 073-120071D05K2 immunoglobulin G heavy chain variable region mRNA, partial cds
TTGTGATGACTCAGTCTCCACTCTCCCTGCCCGTCACCCTTGGACAGCCGGCCTCCATCGCCTGCACGTC
TAGTCAAGGCCTCGTACACAGTGATGGAAAAACCTACTTGAACTGGTTTCACCAGAGGCCAGGCCAATCT
CCAAGGCGCCTAATTTATCAGGTTTCTAACCGGGACTCTGGGGTCCCAGACAGATTCAGCGGCAGTGGGT
CAGGCACTGATTTCACACTGGAAATCAGCAGGGTGGAGGCTGAGGATGTTGGGGTTTATTACTGCATGCA
AGGTACACACTGGCCGTACACTTTTGGCCAGGGGACCAAGGTGGAGATCAAAC

>gi|695942465|gb|KM603838.1| Homo sapiens isolate 073-120071D05H9 immunoglobulin G heavy chain variable region mRNA, partial cds
GAGGTGCAGCTGGTGGAGTCTGGGGGAGGCCTGGTCAAGCCTGGGGGGTCCCTGAGACTCTCCTGTGCAG
CCTCCGGATTCATCTTCAGTAACTATGGCATGAACTGGGTCCGCCAGGCTCCAGGGAAGGGGCTGGAGTG
GGTCTCATCCATTAGTAGTAGTAGCACTTACATCTACTACACAGACTCTTTGAAGGGCCGATTCACCATC
TCCAGAGACAACGCCAAGAACTCATTGTATCTGCAAATGAACGACCTGAGAGCCGAGGACACGGCTGTGT
ATTACTGTGCGAGAGGGCCCAGAGGGAATTCCTATGATAGTAGTGGTTTTCTCGACTATTGGGGCCAGGG
AACCCTGGTCACCGTCTCCTCAG

>gi|695942467|gb|KM603839.1| Homo sapiens isolate 073-120071D02L1 immunoglobulin G heavy chain variable region mRNA, partial cds
CAGTCTGCCCTGACTCAGCCTCGCTCAGTGTCCGGGTCTCCTGGACAGTCAGTCACCATCTCCTGCGCTG
GAACCAGCAGTGATGTTGGTGCTTATAACTATGTCTCCTGGTACCAACAACACCCAGGCAAAGCCCCCAA
ACTCATGATTTATGATGTCACTAAGCGGCCCTCAGGGGTCCCTGATCGCTTCTCTGGCTCCAAGTCTGGC
AACACGGCCTCCCTGACCATCTCTGGGCTCCGGGCTGAGGATGAGGCTGATTATTACTGCTGCTCATATG
CAGGCGACTACACTAGAGTCTTCGGAACTGGGACCAAGGTCACCGTCCTAG

>gi|695942469|gb|KM603840.1| Homo sapiens isolate 073-120071D02H5 immunoglobulin G heavy chain variable region mRNA, partial cds
GAGGTGCAGCTGGTGCAGTCTGGAGCAGTGGTGAGAAAGCCCGGGGAGTCTCTGACGATCTCCTGTAAGG
TTTCTGGATACAGGTTTAGTGGTTACTGGCTCACCTGGGTGCGCCAGATGCCCGGGAAAGGCCTGGAGTG
GATGGGAATCATCTATCCTGGTGACTCAGATACCAGATACAGTCCGTCCTTCCAAGGCCAGGTCACCATC
TCAGCCGACGAGTCCATCAGCACCGCCTACCTACAATGGAGCAGCCTGAAGGCCTCGGACACCGCCATTT
ATTACTGTGCGAGACGGGGGCCGGACCTTGACTACTGGGGCCAGGGAACCCTGGTCACCGTCTCCTCAG

>gi|695942471|gb|KM603841.1| Homo sapiens isolate 073-120071C05K5 immunoglobulin G heavy chain variable region mRNA, partial cds
GAAATAGTGATGACGCAGTCTCCAGCCACCGTGTCTGTGTCTCCAGGGGAAAGAGCCACCCTCTCCTGCA
GGGCCAGTCAGAGTGTTAGCAGCAACTTAGCCTGGTACCAGCAGAAACCTGGCCAGGCTCCCAGGCTCCT
CATCTATGGTGCATCCACCAGGGCCACTGGTATCCCAGCCAGGTTCAGTGGCAGTGGGTCTGGGACAGAG
TTCACTCTCACCATCAGCAGCATGCAGTCTGAAGATTTTGCAGTTTATTACTGTCAGCAGTATAATAACT
GGCCTCGGACGTTCGGCCAAGGGACCAAGGTGGAAATCAAAC

>gi|695942473|gb|KM603842.1| Homo sapiens isolate 073-120071C05H3 immunoglobulin G heavy chain variable region mRNA, partial cds
GAGGTGCAGCTGGTGGAGTCTGGGGGAGGCTTGGTACAGCCTGGGGGGACCCTGAGACTCTCCTGTGCAG
CCTCTGGATTCACCTTTAGCAGCTATGGCATGAGCTGGGTCCGCCAGGCTCCAGGGAAGGGGCTGGAGTG
GGTCTCATCTATTAGTGGTAGTGGTGGTAGCACATCCTACGCAGACTCCGTGAAGGGCCGGTTCACCATC
TCCAGAGACAATTCCAAGAACACGCTGTTTCTGCAAATGAACAGCCTGAGAGCCGAGGACACGGCCGTAT
ATTACTGTGCGAAAGCCGCAATATGCTATTCATGTCTGGGTGACTACTGGGGCCAGGGAACCCTGGTCAC
CGTCTCCTCAG

>gi|695942475|gb|KM603843.1| Homo sapiens isolate 073-120071C04L3 immunoglobulin G heavy chain variable region mRNA, partial cds
CAGTCTGCCCTGACTCAGCCTGCCTCCGTGTCTGGGTCTCCTGGACAGTCGATCACCGCCTCCTGCACCG
GAACCAGGAGTGAAGTTGGGAGTTATAATTTTGTCTCCTGGTACCAACAGCACCCAGGCAAAGCCCCCAA
ACTCATGATTTATGAGGACAGTAAGCGGCCCTCAGGGGTTTCTAATCGCTTTTCTGGCTCCAAGTCTGGC
AACACGGCCTCCCTGACAATCTCTGGGCTCCAGGCTGAGGACGAGGCTGATTATTACTGCTGCTCATATG
GAGGTAGTAACACTTGGGTGTTCGGCGGAGGGACCAAGCTGACCGTCCTAG

>gi|695942477|gb|KM603844.1| Homo sapiens isolate 073-120071C04H12 immunoglobulin G heavy chain variable region mRNA, partial cds
GAGGTGCAGCTGGTGGAGTCTGGGGGAGACTTGGTCCAGCCTGGGGGGTCCCTGAGACTCTCCTGTGCAA
CCTCTGGATTCACCTTTAGTAGCTATTGGATGAGCTGGGTCCGCCAGGCTCCAGGGAAGGGGCTGGAGTG
GGTGGCCAACATAAAGCAAGATGGAAGTGAGAAATACTATGTGGACTCTGTGAAGGGCCGATTCACCATC
TCCAGAGACAACGCCGAGAACTCACTATATCTGCAAATGAACAGCCTGAGAGCCGAGGACACGGCTCTGT
ATTACTGTGCGAGGATCCATGACTACGGTGACTACCGCGTCTGGTTCGACCCCTGGGGCCAGGGAACCCT
GGTCACCGTCTCCTCAG

>gi|695942479|gb|KM603845.1| Homo sapiens isolate 073-120071B01K5 immunoglobulin G heavy chain variable region mRNA, partial cds
GAAATTGTGTTGACGCAGTCTCCAGGCACCCTGTCTTTGTCTCCAGGGGAGAGAGCCACCCTCTCCTGCA
GGGCCAGTCAGAGTGTTAACAGCATCTACTTAGCCTGGTACCAGCAGAAGCCTGCCCAGGCTCCCAGGCT
CCTCATCTATGGTACATCCAACAGGGCCACTGGCATCCCAGACAGGTTCAGTGGCAGTGGGTCTGGGACA
GACTTCACTCTCACCATCAGCAGACTGGAGCCTGAAGATTTTGCAGTGTATTACTGTCAGCAGTTAGGTA
GTTCGGTTTGGACGTTCGGCCAAGGGACCAAGGTGGAAATCAAAC

>gi|695942481|gb|KM603846.1| Homo sapiens isolate 073-120071F01H12 immunoglobulin G heavy chain variable region mRNA, partial cds
GAGGTGCAGCTGGTGGAGTCTGGGGGAGACTTGGTACAGCCTGGGGGGACCCTGAGACTCTCCTGTGTAG
CCTCTGGATTCAGCTTTAGCAGCCACGGCATGACCTGGGTCCGCCAGACTCCAGGGAGGGGCCTGGAGTG
GGTCTCATCTATTAGTGCCAGTGGCGATTACATCTACTACGCAGACTCCGTGAAGGGCCGGTTCACCATC
TCCAGAGACAATTCCAAGAACACGCTGTATCTGCAAATGAACAGCCTGAGAGCCGAGGACACGGCCATAT
ATTACTGTGCGAAAATAGGAGTGGTTGCTATGTGGTTTTTCGACTACTGGGGCCAGGGGACCCTGGTCAC
CGTCTCCTCAG

>gi|695942483|gb|KM603847.1| Homo sapiens isolate 073-120072D01H3 immunoglobulin G heavy chain variable region mRNA, partial cds
TGCAGCTGCAGGAGTCGGGCCCAGGACTGGTGAAGCCTTCGGAGACCCTGTCCCTCTCCTGCTCTGTCTC
TGGTGGCTCCATCAGCAGTAAGACTTACTACTGGGGCTGGATCCGCCAGCCCCCAGGGAAGGGGCTGGAG
TGGATAGGGACTATTGATTATAGTGGGAGCACCCACTACAACCCGCCCCTCAAGAGTCGAGTCACCGCAT
CCGCAGACACGTCCAAGAACCAGTTCTCCCTGAAGTTGAGCTCTGTGACCGCCGCAGACACGGCTGTTTA
TTACTGTGCGGGCGGGGAGTATTACGATTCTTGGAGTGGTTATTTCGACTCCTGGGGCCAGGGAACCCTG
GTCACCGTCTCCTCAG

>gi|695942485|gb|KM603848.1| Homo sapiens isolate 073-120072G06H2 immunoglobulin G heavy chain variable region mRNA, partial cds
AGGTGCAGCTGGTGCAGTCTGGAGGTGAAGTGAAGAAGCCTGGGGCCTCAGTGAGGGTCTCCTGCAAGAC
TTCTGGTTACACCTTTAACACATTTGCTGTCAACTGGGTGCGACAGGCCCCTGGACAAGGGCTTGAGTGG
ATGGGATGGATCAGCGCTTACAATGATAACACACACTATGATCAGAAGTTCGAGGGCAGACTCACCGTGA
CAATCGACAAATCCACGCGCACAGCCTACATGGACCTGAGGAGCCTGAGATCTGACGACACGGCCGTTTA
TTACTGTGCGACTTTCCCAGTGCTCACTACCAGGGTCTCCTGGGGCCAGGGAACCCTGGTCACCGTCTCC
TCAG

>gi|695942487|gb|KM603849.1| Homo sapiens isolate 073-120072G03K4 immunoglobulin G heavy chain variable region mRNA, partial cds
GAAATTGTGTTGACACAGTCTCCAGCCACCCTGTCCTTGTCTCCAGGGGAAAGAGCCACCCTCTCCTGCA
GGGCCAGTGAGAGTGTTCGCACCGACTTAGCCTGGTACCAACAGAAACCTGGCCAGGCTCCCAGGCTCCT
CATCCATGATGCGTCCAACAGGGCCACTGGCATCCCAGCCAGGTTCAGTGGCAGTGGGTCTGGGACAGAC
TTCACTCTCACCATCAGCAGCCTTGAGCCTGAAGACTCTGCACTTTATTACTGTCATCAGCGTGCCACCT
GGCCTTCCACTTTCGGCGGAGGGACCAAGGTGGAGATCAAAC

>gi|695942489|gb|KM603850.1| Homo sapiens isolate 073-120072G03H4 immunoglobulin G heavy chain variable region mRNA, partial cds
GTGCAGCTGGTGGAGTCTGGGGGAGGCGTGGTCCAGCCTGGGAGCTCCCTGAAACTCTCCTGTGTAGCGT
CAGGATTCACCTTTCGTGACTATGGCATGCACTGGGTCCGCCAGGCTCCAGGCAAGGGGCTGGAGTGGGT
GGCAGTTGTGTCATTTAATGGAAATATAAAATACTATGGAGACTCCGTGAAGGGCCGATTCACCATCTCC
AGAGACAATTCCCAGGACACCCTGTATCTGCAAATGATCAGCCTGAGAAGTGACGACACGGCTGTATATT
TTTGTGCGAAAGAGGGGCAGCAGCGAATATCATCCTACTATGACTCCTGGGGCCGGGGAACCCTGGTCAC
CGTCTCCTCAG

>gi|695942491|gb|KM603851.1| Homo sapiens isolate 073-120072F03L2 immunoglobulin G heavy chain variable region mRNA, partial cds
TCCTATGAGCTGACTCAGCCACCCTCGGTGTCAGTGGCCCCAGGACAGACGGCCAGGATTAGCTGTGGGG
GAAACGACATTGGAAGTAAAACTGTGCACTGGTACCACCAGAAGCCAGGCCAGGCCCCTGTGTTGGTCGT
CTATGATGATGGTGACCAGCCGTCAGGGATTCCTGAGCGATTTTATGGCTCCAACTCTGGGAACACGGCC
ACCCTGACCATCAGCAGGGTCGAAACCGGCGATGAGGCCGACTATTACTGTCAGGTGTGGGATACTCGTA
GTGATCATCAAGTCTTCGGCGGAGGGACCAAGTTGACCGTCCTA

>gi|695942493|gb|KM603852.1| Homo sapiens isolate 073-120072F03H2 immunoglobulin G heavy chain variable region mRNA, partial cds
GAGGTGCAGCTGGTGGAGTCTGGGGGAGGCCTGGTCAAGCCGGGGGGGTCCCTGAGACTCTCCTGTGCAG
GCTCAGGATTCAGCTTCAGTGATTATAACATGAAGTGGGTCCGGCAGGCTCCAGGGAAGGGTCTGGAGTG
GGTCGCATCTATTAGTACGAGTAGTAGCTACATATATTACGCAGACTCTGTGAAGGGCCGGTTCACCGTC
TCCAGAGACAACGCCAGGAACTCACTGTATCTGGAAATGAACAGCCTGAGAGCCCAGGACACGGCTGTCT
ATTTCTGTGCGAGACTCTCAAAGACACAGTGGGAACTCCTGGGCGGGGGTGACCACTGGGGCCAGGGAAC
CCTGGTCACCGTCTCCTCAG

>gi|695942495|gb|KM603853.1| Homo sapiens isolate 073-120072E04K2 immunoglobulin G heavy chain variable region mRNA, partial cds
GAAATTGTGTTGACGCAGTCTCCAGGCACCCTGTCTTTGTCTCCAGGGGAAAGAGCCACCCTCTCCTGCA
GGGCCAGTCAGAGTATTAGCAGCGACTCCTTAGCCTGGTACCAGCAGGAGCCTGGCCAGGCTCCCAGGCT
CCTCATCTATGATGCGTCCAGCAGGGCCACTGGCGTCCCAGACAGGTTCAGTGGCAGTGGGTCTGGGACA
GACTTCACTCTGACCATCAACAGACTGGAGCCTGAAGATTTTGCACTGTATTACTGTCAGCAGTTTGGAA
CCTCACCGCTCTCTTTCGGCGGAGGGACCAAGGTGGAGATCAAAC

>gi|695942497|gb|KM603854.1| Homo sapiens isolate 073-120072E04H2 immunoglobulin G heavy chain variable region mRNA, partial cds
GAGGTGCAGCTGTTGGAGTCTGGGGGAGGCTTGGTACAGCCTGGGGGGACCCTAAGGCTCTCCTGTGCAG
CCTCTGGATTCACCTTCAACAACTATGGCATGAACTGGGTCCGCCAGGCTCCAGGGAGGGGACTGGAGTG
GGTCTCAGCTGTAAGTGGTAGTGGTAAAACCACAAAGTATGCAGACTCCGTGAAGGGCCGCTTCACCATT
TCCAGAGACAATTCCAAGAACACACTGTATCTGCAAATGAGCAGCCTGAGAGCCGACGACACGGCCGTGT
ATTACTGTGCGAAACCCGATAGAGGCTTTAGTGCCGGTGGCTGGTACCGTTGTGGCTTTGACTCCTGGGG
CCAGGGAACCCTGGTCACCGTCTCCTCAG

>gi|695942499|gb|KM603855.1| Homo sapiens isolate 073-120072D03K2 immunoglobulin G heavy chain variable region mRNA, partial cds
GAAATTGTGTTGACACAGTCTCCAGCCACCCTGTCTTTGTCTCCAGGGGAAAGAGCCACCCTCTCCTGCA
GGGCCAGTCAGAGTGTTAACAGCTACTTAGCCTGGTACCAACAGAAACCTGGCCAGGCTCCCAGGCTCCT
CATGTATGATGCATCTAACAGGGCCACCGGCATCCCAGCCAGGTTCAGTGGCAGTGGGTCTGGGACAGAC
TTCACTCTCACCATCAGCAGCCTAGAGCCTGAAGATTTTGCAGTTTATTACTGTCAGCAGCGTAGCAACT
GGATTTTCACTTTCGGCCCTGGGACCAAAGTGGATATCAAAC

>gi|695942501|gb|KM603856.1| Homo sapiens isolate 073-120072D03H4 immunoglobulin G heavy chain variable region mRNA, partial cds
TGCAGCTGCAGGAGTCGGGCCCAGGACTGGTGAAGCCTTCGGAGACCCTGTCCCTCACCTGCACTGTCTC
TGGTGGCTCCATCAGCAGTACTACTTACTACTGGGGCTGGATCCGCCAGCCCCCAGGGAAGGGGCTGGAG
TGGATTGGGAGTGTCTATCATAACGGGAAAACCTACTATAACTCGTCCCTCGAGAGTCGAGTCACCATAT
CAGTAGACACGTCCAAGAACCAGTTCTCCCTGAGGCTGAGCTCTGTGACCGCCGCGGACACGGCCGTATA
TTACTGTGCGACAGAAAGGATCACTATAGCAGTCCTTTATCCCTTCGACCCCTGGGGCCAGGGAATCCTG
GTCACCGTCTCCTCAG

>gi|695942503|gb|KM603857.1| Homo sapiens isolate 073-120072D02K2 immunoglobulin G heavy chain variable region mRNA, partial cds
GACATCCAGATGACCCAGTCTCCATCCTCCCTGTCTGCATCTGTAGGAGACAGAGTCACCATCACTTGCC
AGGCGAGTCAGGACATTAGCAACTATTTAAATTGGTATCAGCAGAAACCAGGGAAAGCCCCTAAGCTCCT
GATCTACGATGCATCCAATTTGGAAACAGGGGTCCCATCAAGGTTCAGTGGAAGTGGATCTGGGACAGAT
TTTACTTTCACCATCAGCAGCCTGCAGCCTGAAGATATTGCAACATATTACTGTCAACAGTATGATAATC
TTACGTGGACGTTCGGCCAAGGGACCAAGGTGGAAATCAAAC

>gi|695942505|gb|KM603858.1| Homo sapiens isolate 073-120072B03H2 immunoglobulin G heavy chain variable region mRNA, partial cds
CTCTGGATTCCCCTTTAGTAGTTATGGCATGAGCTGGGTCCGCCAGGCTCCAGGGAAGGGGCTGGAGTGG
GTCTCAGGTATTAGTGGCAGTGGAGAAACCACATACTACGCAGACTCAGTGAAGGGCCGGTTCACCATCT
CCAGAGACAATTCCAAGAACACCCTATTTCTGCAAATGAACAGCCTGAGAGGCGAGGACACGGCCGTATA
TTACTGTGGGAAAAGTTTGGCGTCTCGTTCGGAAAGCTGGGGCCAGGGAACCCTGGTCACCGTCTCCTCA
G

>gi|695942507|gb|KM603859.1| Homo sapiens isolate 073-120072D01K4 immunoglobulin G heavy chain variable region mRNA, partial cds
GACATCCAGTTGACCCAGTCTCCATCCTTCCTGTCTGCATCTGTAGGAGACAGAGTCACCATCACTTGCC
GGGCCAGTCAGGGCATTAGAAGTTATTTAGCCTGGTATCAGCAAAAACCAGGGAAAGCCCCTAAGCTCCT
GATCTATGCCGCATCCACTTTGCAAAGTGGGGTCCCATCAAGGTTCAGCGGCAGTGGATCTGGGGCAGAC
TTCACTCTCACAATCAGCGGCCTGCAGCCTGAAGATTTTGCAACTTATTACTGTCAGCAGCTTTATAGTT
ACCCTTGGACGTTCGGCCAGGGGACCAAGGTGGAAATCAAAC

>gi|695942509|gb|KM603860.1| Homo sapiens isolate 073-120072G06K4 immunoglobulin G heavy chain variable region mRNA, partial cds
CATCCAGTTGACCCAGTCTCCATCCTCCCTGTCTGCATCTGTAGGAGACAGAGTCACCATCACTTGCCGG
GCAAGTCAGGGCATCGACAGTCATATAGCCTGGTATCAGCAGAAACCAGGGAAAGCTCCTAAACTCCTGA
TCTTTGATGCCTCCAATTTAGAAAGTGGGGTCCCACCAAGGTTCAGCGGCAGTGGATCTGGGACAGATTT
CACTCTCACCATCAGCGGCCTGCAGCCTGAAGATTTTGCAACTTATTACTGTCAACAGTTTAAAACTTTC
CCCCTCACTTTCGGCGGAGGGACCAAGGTGGAGATCAAAC

>gi|695942511|gb|KM603861.1| Homo sapiens isolate 073-120072C06K1 immunoglobulin G heavy chain variable region mRNA, partial cds
GACATCCAGATGACCCAGTCTCCATCCTCCCTGTCTGCATCTGTAGGAGACAGAGTCACCATCACTTGCC
AGGCGAGTCAGGACATTAGCAACTATTTAAATTGGTATCAGCAGAAACCAGGGAAAGCCCCTAAGCTCCT
GATCTACGATGCATCCAATTTGGAAACAGGGGTCCCATCAAGGTTCAGTGGAAGTGGATCTGGGACAGAT
TTTACTTTCACCATCAGCAGCCTGCAGCCTGAAGATATTGCAACATATTACTGTCAACAGTATGATAATC
TTACGTGGACGTTCGGCCAAGGGACCAAGGTGGAGATCAAAC

>gi|695942513|gb|KM603862.1| Homo sapiens isolate 073-120072C06H2 immunoglobulin G heavy chain variable region mRNA, partial cds
GAGGTGCAGCTGGTGGAGTCTGGGGGAGGCTTGGTACAGCCTGGGGGGTCCCTGAGACTCTCCTGTGCAG
CCTCTGGATTCACCTTCAGTAGCTATAGCATGAACTGGGTCCGCCAGGCTCCAGGGAAGGGGCTGGAGTG
GGTTTCATACATTAGTAGTAGTAGTAGTACCATATACTACGCAGACTCTGTGAAGGGCCGATTCACCATC
TCCAGAGACAACGCCAAGAACTCACTGTATCTGCAAATGAACAGCCTGAGAGCCGAGGACACGGCTGTGT
ATTACTGTGCGAGAGTCGGGAGACGTTTGGGGGAGTTATCGGCTGACTACTGGGGCCAGGGAACCCTGGT
CACCGTCTCCTCAG

>gi|695942515|gb|KM603863.1| Homo sapiens isolate 073-120072C05L3 immunoglobulin G heavy chain variable region mRNA, partial cds
CAGTCTGTGCTGACGCAGCCGCCCTCAATATCTGCGGCCCCAGGACAGAAGGTCACCATCTCCTGCTCTG
GAAGCAGCTCCAACATTGGGAATAACTATGTATCCTGGTATCAGCAGCTCCCAGGAACAGCCCCCAAACT
CCTCATCTATGAAAATAATAAACGACCCTCAGGGATTCCTGACCGATTCTCTGGCTCCAAGTCTGGCACG
TCAGCCACCCTGGGCATCACCGGACTCCAGACTGGGGACGAGGCCGACTATTACTGCGGAACATGGGATA
ACAGCCTGAGCGCTTGGGTGTTCGGCGGAGGGACCAAACTGACCGTCCTA

>gi|695942517|gb|KM603864.1| Homo sapiens isolate 073-120072C05H2 immunoglobulin G heavy chain variable region mRNA, partial cds
GAGGTGCAGCTGGTGGAGTCTGGGGGAGTCTTGGTAGAGCCTGGGGGGTCCCTTAGACTCTCCTGTGTAG
CCTCTGGATTCAATTTCAATGATGCCTGGTTGAGCTGGGTCCGCCAGGCTCCAGGGAAGGGACTGGAGTG
GGTTGGACGTATTCAGAGAACTCATGAGGGAGGGACAACAGACTACGCTGCGCCCGTGAAAGGCAGATTC
ACCATCTCAAGAGATGATTCAAGAAACATGTTGTTTCTGCAAATGAATAGCCTGAAAACCGAGGACACAG
CCGTATATTACTGTACCTGGTTTTACTACAACCGATTGGTCCCCTGGGGCCAGGGAACCCTGGTCACCGT
CTCCTCAG

>gi|695942519|gb|KM603865.1| Homo sapiens isolate 073-120072C03L3 immunoglobulin G heavy chain variable region mRNA, partial cds
ACTATGTCTCCTGGCACCAACAGCACCCAGGCAAAGCCCCCAAAGTCTTGATTTTTGATGGCAACAGGCG
GCCCTCAGGGATTTCTGATCGCTTCTCTGCCTCCCACTCCGGCAGCACGGCCTCCCTGACCATCTCTGGG
CTCCAGGCTGAGGACGAGGCTACTTATTACTGCTCCTCAAATGTAGCCAGCAACACTTGGGTGTTCGGCG
GCGGGACCATGGTGGCCGTCCT

>gi|695942521|gb|KM603866.1| Homo sapiens isolate 073-120072C03H2 immunoglobulin G heavy chain variable region mRNA, partial cds
GAGGTGCAGCTGGTGGAGTCTGGGGGAGGCTTGGTCCAGCCGGGGGGGTCCCTGAGACTCTCCTGTGCAA
CCTCTGGATTCACCTTTAGTGGCTTTTGGATGAGCTGGGTCCGCCAGGCTCCAGGGAAGGGGCTGGAGTG
GCTGGCCAACATAAAGGAAGATGGGAGTGAGAAGTACTATGTGGACTCTGTGAAGGGCCGATTCACCATC
TCCAGAGACAACACCAAGAACACACTGTATCTACAAATGAACAGCCTGAGAGCCGAGGACACGGCTGTAT
ATTACTGTGTCAAGTGGCTGTCCCACTACTACTACGGTATGGACGTCTGGGGCCAAGGGACCACGGTCAC
CGTCTCCTCA

>gi|695942523|gb|KM603867.1| Homo sapiens isolate 073-120072C02L1 immunoglobulin G heavy chain variable region mRNA, partial cds
CAGTCTGTGCTGACGCAGCCACCCTCAGCGTCTGGGACCCCCGGGCAGAGGGTCACCATCTCTTGTTCTG
GAAGCAGCTCCAACATCGGAAGTAATACTGTAAACTGGTACCAGCAGCTCCCAGGAACGGCCCCCAAACT
CCTCATCTATAGGAATAATCAGCGGCCCTCAGGGGCCCCTGACCGATTCTCTGGCTCCAGGTCTGGCACC
TCAGCCTCCCTGGCCATCAGTGGGCTCCAGGCTGAGGATGAGGCTGATTATTACTGTGCAGCATGGGATG
ACAGCCTGAATGCCGTGGTATTCGGCGGAGGGACCAAGCTGACCGTCCTAG

>gi|695942525|gb|KM603868.1| Homo sapiens isolate 073-120072C02H1 immunoglobulin G heavy chain variable region mRNA, partial cds
GTGCAGCTGGTGGAGTCTGGGGGAGGCGTGGTCCAGCCTGGGAGGTCCCTGAGACTCTCCTGTGCAGCCT
CTGGATTCACCTTCAGTAGCTATGGCATGCACTGGGTCCGCCAGGCTCCAGGCAAGGGGCTGGAGTGGGT
GGCAGTTATATCATATGATGGAAGTAATAAATACTATGCAGACTCCGTGAAGGGCCGATTCACCATCTCC
AGAGACAATTCCAAGAACACGCTGTATCTGCAAATGAACAGCCTGAGAGCTGAGGACACGGCTGTGTATT
ACTGTGCGAAAGGTTCCGACTACGGTGGTAACTCCCTCTTTAACTACTGGGGCCAGGGAACCCTGGTCAC
CGTCTCCTCAG

>gi|695942527|gb|KM603869.1| Homo sapiens isolate 073-120072B05L3 immunoglobulin G heavy chain variable region mRNA, partial cds
TCCTATGAGCTGACACAGCCACCCTCGGTGTCAGTGGCCCCAGGACAGCCGGCCACGATTACCTGTGGGG
GAAACAACATTGGAAGTATAACTGTACACTGGTACCAGCAGAAGCCAGGCCAGGCCCCTGTGGCGGTCGT
CTATGATGATGACGACCGGCCCTCAGGGATCCCTGAGCGATTCTCTGGCTCCAACTCTGGGAACACGGCC
ACCCTGACCATCAGCAGGGTCGAAGTCGGGGATGAGGCCGACTATTATTGTCAGGTGTGGGATATTAGTA
GTGATCGTGTGGTATTCGGCGGAGGGACCAAGCTGACCGTCCTAG

>gi|695942529|gb|KM603870.1| Homo sapiens isolate 073-120072B05H1 immunoglobulin G heavy chain variable region mRNA, partial cds
GTGCAGCTGGTGGAGTCGGGGGGAGGCGTGGTCCAGCCCGGGAAGTCCCTGAGACTCTCCTGTGCAGCCT
CTGGATTCATGTTCCATAATTATGCTATGCACTGGGTCCGCCAGGCTCCAGGCAAGGGGCTGCATTGGGT
GGCAATTATATTATATGATGGAAACAATAAATTCTACGCAGACTCCGTGAAGGGCCGATTCACCATCTCC
AGAGACAATTCCAAGAACACGCTGTTTCTGCAAATGAGCAGCCTGAGAGCTGAGGACACGGCTGTGTATT
ACTGTGCAAGAAGTCGCGTCGTGGGACGTTCACGGTATTTTGACTACTGGGGCCAGGGAACCCTGGTCAC
CGTCTCCTCAG

>gi|695942531|gb|KM603871.1| Homo sapiens isolate 073-120072B04L2 immunoglobulin G heavy chain variable region mRNA, partial cds
CAGTCTGCCCTGACTCAGCCTCGCTCCGTGTCCGGGTCTCCTGGACAGTCAGTCACCATCTCCTGCACTG
GAACCAGTAGTGATGTTGGTGGTTATAAGTATGTCTCCTGGTATCAACAGTACCCAGGCAAAGCCCCCAA
ACTCATAATTTATGATGTCAGTGAACGGCCCTCAGGGGTCCCTGATCGCTTCTCTGGCTCCAAGTCTGGC
AATACGGCCTCCCTGACCATCTCTGGGCTCCAGGCTGACGATGAGGCTGATTATTACTGTTGCGCATATG
CAGGCTGGATCATCTGGTTGTTCGGCGGCGGGACCAAGCTGACCGTCCTAG

>gi|695942533|gb|KM603872.1| Homo sapiens isolate 073-120072D02H2 immunoglobulin G heavy chain variable region mRNA, partial cds
GAGGTGCAGCTGGTGGAGTCTGGGGGAGGCTTGGTAAAGCCTGGGGGGTCCCTTAGACTCTCCTGTGCAG
TCTCTGGATTCACTTTCAGTAATGCCTGGATGAGCTGGGTCCGCCAGGCTCCAGGGAAGGGGCTGGAGTG
GGTTGGCCGTATTAAAAGCAAAACTGATGATGGGACAACAGACTACGCTGCACCCGTGAAAGGCAGATTC
ACCATCTCAAGAGATGATTCAAAAAACACGCTGTATCTGCAAATGAACAGCCTGAAAACCGAGGACACAG
CCGTTTATTACTGTACCACAGGGGATCCTAGCGGTTACTATGGTTCGGGGGCCCACTACTACGATATGGA
CGTCTGGGGCCAAGGGACCACGGTCACCGTCTCCTCA

>gi|695942535|gb|KM603873.1| Homo sapiens isolate 08212080_1D04K4 immunoglobulin G heavy chain variable region mRNA, partial cds
GATATTGTGATGACTCAGTCTCCACTCTCCCTGCCCGTCACCCCTGGAGAGCCGGCCTCCATCTCCTGCA
GGTCTAGTCAGAGCCTCCTGCATAGTAATGGATACAACTATTTGGATTGGTACCTGCAGAAGCCAGGGCA
GTCTCCACAGCTCCTGATCTATTTGGGTTCTAATCGGGCCTCCGGGGTCCCTGACAGGTTCAGTGGCAGT
GGATCAGGCACAGATTTTACACTGAAAATCAGCAGAGTGGAGGCTGAGGATGTTGGGGTTTATTACTGCA
TGCAAGCTCTACAAACTCCGACGTTCGGCCAAGGGACCAAGGTGGAAATCAAAC

>gi|695942537|gb|KM603874.1| Homo sapiens isolate 08212080_1A05K3 immunoglobulin G heavy chain variable region mRNA, partial cds
GATATTGTGATGACTCAGTCTCCTCTCTCCCTGCCCGTCACCCCTGGAGAGCCGGCCTCCATCTCCTGCA
GGTCTAGTCAGAGCCTCCTGCATAGTAATGGACAAATTTTTTTCGATTGGTACCTGCAGAGGCCAGGGCA
GTCTCCACAGGTCCTGATCTATTTGGGTTCTAATCGGGCCTCCGGGGTCCCTGACAGGTTCAGTGGCAGT
GTTTCAGGCACCGATTTTACACTGAGAATTAGCAGAGTGGAGGCTGAGGATGTTGGGGTTTATTACTGCA
TGCAAGCTCTACAAACTCCGTACACTTTTGGCCAGGGGACCAAGGTGGAGATCAAAC

>gi|695942539|gb|KM603875.1| Homo sapiens isolate 08212080_1F04H3 immunoglobulin G heavy chain variable region mRNA, partial cds
CGTGGTCCAGCCTGGGGGGTCCCTGAGACTCTCCTGTTCAGCCTCTGGATTCACCTTCAGTAGTTATTCT
ATGCACTGGGTCCGCCAGGCTCCAGGCAAGGGGCTGGAGTGGGTGGCACTTATATCAAATGGTGCAGATG
AGAAAAAGTATGCAGATTCCGTTAAGGGCCGATTCACCATCTCCAGAGACAATTCCAAGAACACACTCTA
TCTGCAAATGAACAGCCTGAGACCGGAAGACACGTCTGTGTTTTACTGTGCGAGAGATCCGTTTCCCGGA
AGAAACACGGGCTGGTTCGACCCCTGGGGCCAGGGAACGCTGGTCACCGTCTCCTCAG

>gi|695942541|gb|KM603876.1| Homo sapiens isolate 08212080_1F03K2 immunoglobulin G heavy chain variable region mRNA, partial cds
GATATTGTGATGACCCAGACTCCACTCTCCTTACCTGTCACCCTTGGACAGCCGGCCTCCATCTCCTGCA
GGTCTAGTCAAAGCCTCGTACACAGTGATGGCAACACCTACTTGAGTTGGCTTCAGCAGAGGCCAGGCCA
GCCTCCAAGACTCCTAATTTATAAGATTTCTAACCGCTTCTCTGGGGTCCCAGACAGATTCAGTGGCAGT
GGGGCAGGGACAGATTTCACACTGACGATCAGCAGGGTGGAGGCTGAGGATGTCGGGATTTATTTCTGCA
TGCAAGCCACACAATTTCCTCGCACGTTCGGCCAAGGGACCAAGGTGGAAATCAAAC

>gi|695942543|gb|KM603877.1| Homo sapiens isolate 08212080_1F03H2 immunoglobulin G heavy chain variable region mRNA, partial cds
GAGGTGCAGCTGTTGGAGTCTGGGGGAGGCTTGGTACAGCCTGGGGGGTCCCTGAGACTCTCCTGTGCAG
CCTCTGGATTCACCTTTAGCAACTATGCCATGAGCTGGTTCCGCCTGGCTCCAGGGAAGGGGCTGGAGTT
TATCTCAGGCATTCAAGAAAGAGGTGATAAGACATACTACGCAGACTCCGTGAGGGGCCGGTTCACCATC
TCCAGAGACAATTCCCAGAACACACTATTTCTGCAAATGAGCAGCCTGAGAGTCGAGGACACGGCCGTAT
ATTACTGTGCGAAAGATTATGGAGATTGTCGTGGTGGAAGATGCTTTGGCCCACCCCTTCACTACTGGGG
CCAGGGAACCCTGGTCACCGTCTCCTCAG

>gi|695942545|gb|KM603878.1| Homo sapiens isolate 08212080_1E05L1 immunoglobulin G heavy chain variable region mRNA, partial cds
CAGTCTGTGCTGACGCAGCCACCCTCAGCGTCTGGGACCCCCGGGCAGAAGGTCACCATCTCTTGTTCTG
GAGGCAGTTCCAACATCGGAAGTAATTATGTCTATTGGTACCAGCAGCTCCCAGGAACGGCCCCCAAACT
CCTCATCTATACGAATAATCAGCGGCCCTCAGGGGTCCCTGACCGATTCTCTGGCTCCAAGTCTGGCACC
TCAGCCTCCCTGGCCATCAGTGGGCTCCGGTCCGAGGATGAGGCTGATTATTACTGTGCAGCATGGGATG
ACAGCCTGAGTAGTCGGGTGTTCGGCGGAGGGACCAAGCTGACCGTCCTA

>gi|695942547|gb|KM603879.1| Homo sapiens isolate 08212080_1E05H3 immunoglobulin G heavy chain variable region mRNA, partial cds
CAGGTGCAGCTGCAGGAGTCGGGCCCAGGACTGGTGAAGCCTTCGGGGACCCTGTCCCTCACCTGCACTG
TCTCTGGTGGCTCCATCAGCAGTAGTGACTGGTGGAGTTGGGTCCGCCAGCCCCCAGGGAAGGGGCTGGA
GTGGATTGGGGGCATCTTTCATACTGGGAGCACCACCTACAATCCGTCCCTCAAGAGTCGAGTCATCATT
TCAGTTGACAAGTCCAAGAACCAGTTCTCCCTAAAGCTGACCTCTGTGACCGCCGCGGACACGGCCGTGT
ATTACTGTGCGAAAAATGACTACAGTTTTGGATACTACTACTACGGTTTCGACGTCTGGGGCCAAGGGAC
CACGGTCACCGTCTCCTCA

>gi|695942549|gb|KM603880.1| Homo sapiens isolate 08212080_1E04K4 immunoglobulin G heavy chain variable region mRNA, partial cds
GAAATAGTGATGACGCAGTCTCCAGCCACCCTGTCTGTGTCTCCAGGGGAAAGAGCCACCCTCTCCTGCA
GGGCCAGTCAGAGTGTTAGCAGCAACTTAGCCTGGTACCAGCAGAAACCTGGCCAGGCTCCCAGGCTCCT
CATCTATGGTGCATCCACCAGGGCCACTGGTATCCCAGCCAGGTTCAGTGGCAGTGGGTCTGGGACAGAG
TTCACTCTCACCATCAGCAGCCTGCAGTCTGAAGATTTTGCAGTTTATTACTGTCAGCAGTATAATAACT
GGCCTCCGCTTTGGACGTTCGGCCAAGGGACCAAGGTGGAAATCAAAC

>gi|695942551|gb|KM603881.1| Homo sapiens isolate 08212080_1E04H1 immunoglobulin G heavy chain variable region mRNA, partial cds
GTGCAGCTGGTGCAGTCCGGAGCAGAGGTGAAAAAGCCCGGGGAGTCTCTGAGGATCTCCTGTAAGGGTT
CTGGATACAGCTTTACCAGCTACTGGATCAGCTGGGTGCGCCAGATGCCCGGGAAAGGCCTGGAGTGGAT
GGGGAGGATTGATCCTAGTGACTCTTATACCAACTACAGCCCGTCCTTCCAAGGCCACGTCACCATCTCA
GCTGACAAGTCCATCAGCACTGCCTACCTGCAGTGGAGCAGCCTGAAGGCCTCGGACACCGCCATGTATT
ACTGTGCGAGACACAATTTATACTGGTACTATGGTTCGGGGAGCACAACCGAGGGATACTACTACGGTAT
GGACGTCTGGGGCCAAGGGACCACGGTCACCGTCTCCTCA

>gi|695942553|gb|KM603882.1| Homo sapiens isolate 08212080_1E03K2 immunoglobulin G heavy chain variable region mRNA, partial cds
GACATCCAGATGACCCAGTCTCTTTCCACCCTGTCTGCATCTGTGGGAGACAGAGTCACCATCACTTGCC
GGGCCAGCCAGACTATTAGTAGTTGGTTGGCCTGGTATCAGCAGAAACCAGGGAAGGCCCCTAACCTCCT
AATCTATAAGGCGTCTAATTTGAAAAGTGGGGTCTCCTCAAGGTTCAGAGGCAGTGGATCTGGGACAGAG
TTCACTCTCACCATCAGTAGCCTGCAGCCTGATGATTTTGGTATTTATTACTGCCAACAATATGACAATT
ACCCGCACACTTTTGGCCAGGGGACCAAGGTGGAGATCAAAC

>gi|695942555|gb|KM603883.1| Homo sapiens isolate 08212080_1E03H1 immunoglobulin G heavy chain variable region mRNA, partial cds
AGGTGCAGCTGGTGCAGTCTGGAGCTGAGGTGAAGAAGCCTGGGGCCTCAGTGAAGGTCTCCTGCAAGGC
TTCTCGTTCCCCCTCCAATAACTATGCCATCACGTGGGTGCGACAGGCCCCTGGACAAGGCCTTGAGTGG
ATGGGATGGATCAGTATTTATAACGGTGACACAGAGTTTGCACAGAAGTTTCAGGGCAGATTTACCATGA
CCACAGACACGTCCACGAACACAGCCTACATGGAGCTGGGGAGCCTCAGATCTGACGACACGGCCCTGTA
TTACTGTGCGTGGTTTAAGACTTATGGAGCGGATACGAGGCCGGCCTACTTCTACGGCTTGGACGTCTGG
GGCCAGGGGACCACGGTCACCGTCTCCTCA

>gi|695942557|gb|KM603884.1| Homo sapiens isolate 08212080_1E02K2 immunoglobulin G heavy chain variable region mRNA, partial cds
GACATCCAGATGACCCAGTCTCCATCCTCCCTGTCTGCATCTGTAGGAGACAGACTCACCATCACTTGCC
GGGCGAGTCAGGGCATTAGCAATCACTTAGCCTGGTATCAGCAGAAACCAGGGAAAGTTCCTAAACTCCT
GATCTATGGTGCGTCCACTTTGCAGTCAGGGGTCCCATCTCGGTTCAGTGGCAGTGGATCTGGGACAGAC
TTCACTCTCACCATCAGCAGCCTGCAGCCTGAAGATGTTGCAACTTACTACTGTCAAACGTATAATAATG
TCCCCCTCACTTTCGGCCCTGGGACCAAAGTGGATATCAAAC

>gi|695942559|gb|KM603885.1| Homo sapiens isolate 08212080_1E02H2 immunoglobulin G heavy chain variable region mRNA, partial cds
GTGCAGCTGGTGGAGTCTGGGGGAGGCGTGGTCCAGCCTGGGAGGTCCCTGAGACTCTCCTGTGCAGCGT
CTGGATTCACCTTCAGTAGCTATGGCATGCACTGGGTCCGCCAGGCTCCAGGCAAGGGGCTGGAGTGGGT
GGCAGTTATATGGTATGATGGAAGTAATAAATATTATGCAGAGTCCGTGAAGGGCCGCTTCACCATCTCC
AGAGACAATTCCAAGAACACGCTGTTTCTGCAAATGAACAGCCTGAGAGCCGAGGACACGGCTGTCTATT
ACTGTGCGAGAGATCCGTATAGTGGGAGCTACTACCAGACCTACTGGGGCCAGGGAACCCTGGTCACCGT
CTCCTCAG

>gi|695942561|gb|KM603886.1| Homo sapiens isolate 08212080_1G06H3 immunoglobulin G heavy chain variable region mRNA, partial cds
GAGGTGCAGCTGGTGGAGTCTGGGGGAGGCTTGGTCCAGCCTGGAGGGTCCCTGAGACTCTCCTGTGCAG
CCTCTGGATTCGTTTTCAGTGACTACTACATGGACTGGGTCCGCCGGACTCCAGGGAAGGGGCTGGAGTG
GGTTGGTCGTGTTAATAGCAAAACTAAGGGCTACACCACAGAATACGCCGCGTCTGTGACAGGCAGATTC
ACCATTTCTAGAGATGATTCAACGAACTCACTGTATCTGCAAATGAACAGCCTGAAAACCGAGGACACGG
CCGTGTATTATTGTGTTAGAGATAATTGGGGATATGAGAACTGGGGCCAGGGAACCCTGGTCACCGTCTC
CTCAG

>gi|695942563|gb|KM603887.1| Homo sapiens isolate 08212080_1D05H1 immunoglobulin G heavy chain variable region mRNA, partial cds
GTGCAGCTGGTGGAGTCTGGGGGAGGCTTGGTACAGCCTGGCAGGTCCCTGAGACTCTCCTGTGCAGCCT
CTGGATTCACCTTTGATGATTATGCCATGCACTGGGTCCGGCAAGCTCCAGGGAAGGGCCTGGAGTGGGT
CTCAGGTATTAGTTGGAATAGTGGTAGCATAGGCTATGCGGACTCTGTGAAGGGCCGATTCACCATCTCC
AGAGACAACGCCAAGAACTCCCTGTATCTGCAAATGAACAGTCTGAGAGCTGAGGACACGGCCTTGTATT
ACTGTGCCCGTTCGATGGTAGCTGCTACTGCTGATGCTTTTGATATCTGGGGCCAAGGGACAATGGTCAC
CGTCTCTTCAG

>gi|695942565|gb|KM603888.1| Homo sapiens isolate 08212080_1G06L1 immunoglobulin G heavy chain variable region mRNA, partial cds
CAGTCTGTGCTGACTCAGCCACCCTCAGCGTCTGGGACCCCCGGGCAGAGGGTCACCATCTCTTGTTCTG
GAAGCAGCTCCAACATCGGAAGTCGTGATGTTTCCTGGTACCAGCACCTCCCAGGGACGGCCCCCAGACT
CCTCATCCATAAGGATGATCAGCGGCCCTCAGGGGTCCCTGACCGATTCTCTGGCTCCAAGTCTGGCACC
TCAGCCTCCCTGGTCATCAGTGGGCTCCGGTCCGATGATGAGGCTGATTATTACTGTGCAGTGTGGGATG
ACAGCCTGAGTGGTCGGCTCTTCGGCGGAGGGACCAAGCTGACCGTCCTAG

>gi|695942567|gb|KM603889.1| Homo sapiens isolate 08212080_1D04H1 immunoglobulin G heavy chain variable region mRNA, partial cds
AGGTGCAGCTGGTGCAGTCTGGGGCTGAGGTGAAGAAGCCTGGGTCCTCGGTGAAGGTCTCCTGCAAGGC
TTCTGGAGGCACCTTCAGCAGCTTTGCTATCAGCTGGGTGCGACAGGCCCCTGGACAAGGGCTTGAGTGG
ATGGGAGGGATCATCCCTATCTTTGGTACAGCAAACTACGCACAGAAGTTCCAGGGCAGAGTCACGATTA
CCGCGGACGAATCCACGAGCACAGCCTACATGGAGCTGAGGAGCCTGAGATCTGAGGACACGGCCATTTA
TTACTGTGCGAGAGACGGATTAGGGGATAGTGACTACGAGGAAGAACTCTACTACTACTACCACGGCATG
GACGTCTGGGGCCAAGGGACCACGGTCACCGTCTCCTCA

>gi|695942569|gb|KM603890.1| Homo sapiens isolate 08212080_1C05K4 immunoglobulin G heavy chain variable region mRNA, partial cds
GACATCCAGATGACCCAGTCTCCTTCCACCCTGTCTGCATCTGTAGGGGACAGAGTCACCATCACTTGCC
GGGCCAGTCAGACTATTAGTATCTGGTTGGCCTGGTATCAGCAGAAACCAGGGAAAGCCCCTAAGTTTTT
GATCTCTAAGACGTCTAATTTAGAACGTGGGGTCCCATCAAGGTTCACCGGCAGTGGATCTGGGACAGAA
TTCACTCTCACCATCAGCAGCCTGCAGCCTGATGATTCTGCAACTTATTACTGCCAACAATATGATAGAT
ATCCGATCACATTCGGCCAAGGGACACGACTGGAGATTAAAC

>gi|695942571|gb|KM603891.1| Homo sapiens isolate 08212080_1C05H4 immunoglobulin G heavy chain variable region mRNA, partial cds
GTGCAGCTGGTGGAGTCTGGGGGAAGCACGGTCCAGCCTGGGGGGTCCCTGAGACTCTCCTGTGTGGCCT
CTGAATTCACCCTCAATGTATTTGTTATACACTGGGTCCGCCAGGCTCCAGGCAAGGGGCTGGAGTGGGT
GACAGCAGCATCATTTGATGGATATAGTACATATTACATAGACTCCGTGAAGGGCCGATTCACCATCTCC
AGAGACAAGGACACGGTGTCTCTGCACATGGACAGTCTGAGACCTGAGGACACGGCTATATATTATTGTG
CGCGAGAAATTTATAGTAGTGGCCGGGCCGGTGTTTTTGATGTCTGGGGCCAAGGGACAATGGTCACCGT
CTCTTCAG

>gi|695942573|gb|KM603892.1| Homo sapiens isolate 08212080_1C03K3 immunoglobulin G heavy chain variable region mRNA, partial cds
GAAATAGTGATGACGCAGTCTCCAGCCACCCTGTCTGTGTCTCCAGGGGAAAGAGCCACCCTCTCCTGCA
GGGCCAGTCAGAGTGTTAGAAGCAACTTAGCCTGGTACCAGCAGAAACCTGGCCAGGCTCCCAGGCTCCT
CATCTATGGTGCATCCACCAGGGCCACTGGTATCCCAGCCAGGTTCAGTGGCAGTGGGTCTGGGACAGAG
TTCACTCTCACCATCAGCAGCCTGCAGTCTGAAGATTTTGCAGTTTATTACTGTCAGCAGTATAATAACT
GGCCTCTCACTTTCGGCGGAGGGACCAAGGTGGAGATCAAAC

>gi|695942575|gb|KM603893.1| Homo sapiens isolate 08212080_1C03H4 immunoglobulin G heavy chain variable region mRNA, partial cds
GAGGTGCAGCTGTTGGAGTCTGGGGGAGGCTTGGTACAGCCTGGGGGGTCCCTGAGACTCTCCTGTGCAG
CCTCTGGATTCACCTTTAGCAGCTATGCCATGAGCTGGGTCCGCCAGGCTCCAGGGAAGGGGCTGGAGTG
GGTCTCAGCTATTAGTGGTAGTGGTGGTAGCACATACTACGCAGACTCCGTGAAGGGCCGGTTCACCATC
TCCAGAGACAATTCCAAGAACACGCTGTATCTGCAAATGAACAGCCTGAGAGCCGAGGACACGGCCGTAT
ATTACTGTGCGAAAAAATACGATATTTTGACTAACAACTGGTTCGACCCCTGGGGCCAGGGAACCCTGGT
CACCGTCTCCTCAG

>gi|695942577|gb|KM603894.1| Homo sapiens isolate 08212080_1B06L4 immunoglobulin G heavy chain variable region mRNA, partial cds
CAGTCTGCCCTGACTCAGCCTGCCTCCGTGTCTGGGTCTCCTGGACAGTCGATCACCATCTCCTGCTCTA
GAACCAGCAGTGGCGTTGGTGGTTATAACTATGTCTCCTGGTACCAACAACACCCAGGCAAAGCCCCCAA
ACTCATGATTTATGACGTCAGTTATCGGCCCTCAGGGGTTTCTAATCGCTTCTCTGGCTCCAAGTCTGGC
AACACGGCCTCCCTGACCATCTCTGGGCTCCAGGCTGAGGACGAGGCTGATTATTACTGCAGCTCATATA
CAAGCACCAGCACCCTTTATGTCTTCGGAAGTGGGACCAAGGTCACCGTCCTAG

>gi|695942579|gb|KM603895.1| Homo sapiens isolate 08212080_1B06H2 immunoglobulin G heavy chain variable region mRNA, partial cds
GAGGTGCAGCTGGTGGAGTCTGGGGGAGGCTTGGTAAAGCCTGGGGGGTCCCTTAGACTCTCCTGTGCAG
CCTCTGGATTAACTTTCACTAAAGCCTGGATGAGCTGGGTCCGCCAGGCTCCAGGGAAGGGGCTGGAGTG
GGTTGGCCGTATTAAAAGTAAAATTGATGGTGGGACAGCAAACTACGCTGCACCCGTGATAGGCAGATTC
ACCATCTCAAGAGATGATTCAAAAAACACACTGTATCTGCAAATGAACAGCCTCAAAACCGCGGACACAG
CCGTGTATTACTGTACCACACAGGGCGATGGTACATTTGGGGGAGTTGAGTACTACTTTGACTCCTGGGG
CCAGGGAACCCTGGTCACCGTCTCCTCAG

>gi|695942581|gb|KM603896.1| Homo sapiens isolate 08212080_1B04K3 immunoglobulin G heavy chain variable region mRNA, partial cds
GATATTGTGATGACTCAGTCTCCTCCCTCCCTGCCCGTCACCCCTGGAGAGCCGGCCTCCATCTCCTGCA
GGTCTAGTCAGAGCCTCCTGCATAGTAATGGACAAATTTTTTTCGATTGGTACCTGCAGAGGCCAGGGCA
GTCTCCACAAGTCCTGATCTATTTGGGTTCTAATCGGGCCTCCGGGGTCCCTGACAGGTTCAGTGGCAGT
GTCTCAGGCACCGATTTTACACTGAGAATCAGCAGAGTGGAGGCTGAGGATGTTGGGGTTTATTACTGCA
TGCAAGCTCTAGAGACTCCGTACACTTTTGGCCAGGGGACCAAGGTGGAGATCAAAC

>gi|695942583|gb|KM603897.1| Homo sapiens isolate 08212080_1B04H1 immunoglobulin G heavy chain variable region mRNA, partial cds
GAGGTGCAGCTGGTGGAGTCCGGGGGAGGGTTAGTTCAGCCTGGGGGGTCCCTGAGACTCTCCTGCACAG
GCTCTGGATACACCTTCAGTAGTTATTGGATGCACTGGGTCCGCCAAGTTCCAGGGAAGGGGTTGGTATG
GGTCTCACGTATTGATGAATATGGGAGGACCATAAACTACGCGGACTCCGTGAAGGGCCGATTCACCATC
TCCAGAGACAACGCCAAGAACACGCTGTATCTGCAAATGAACAGTCTGAGAGCCGAGGACACGGCTGTGT
ATTATTGTACAAGAGATATTGGCGGGCGCGCTGGCTTCTGGGGCCCGGGGACAATGGTCACCGTCTCTTC
AG

>gi|695942585|gb|KM603898.1| Homo sapiens isolate 08212080_1A05H2 immunoglobulin G heavy chain variable region mRNA, partial cds
GAGGTGCAGCTGGTGGAGTCCGGGGGAGGCTTAGTTCAGCCTGGGGGGTCCCTGAGACTCTCCTGTACAG
CCTCTGGATTCACCTTCAGTAGTTATTGGGTGCACTGGGTCCGCCAAGCTCCAGGGAAGGGGCTGGTGTG
GGTCTCACGTATTGATGAATATGGGAGGACCATAAACTACGCGGACTCCGTGAAGGGCCGGTTCACCATC
TCCAGAGACAACGCCAAGGACACGCTGTATCTGCAAATGAACAGTCTGAGAGCCGAGGACACGGCTGTCT
ATTACTGTACAAGAGATATTGGCGGGCGCGATGGCTTCTGGGGCCAGGGGACAATGGTCACCGTCTCTTC
AG

>gi|695942587|gb|KM603899.1| Homo sapiens isolate 08212080_1A04H1 immunoglobulin G heavy chain variable region mRNA, partial cds
AGGTGCAGCTGGTGGAGTCTGGGGGAGGCGTGGTCCAGCCTGGGAGGTCCCTGAGACTCTCCTGTGCAGC
CTCTGGATTCACCTTCAGTAACTATGGCATGCACTGGGTCCGCCAGGCTCCAGGCAAGGGGCTGGAGTGG
GTGGCAGTTATATCATATGATGGAAGTAATAAATACTATGCAGACTCCGTGAAGGGCCGATTCACCCTCT
CCAGAGACAATTCCAAGAACACGCTGTATCTGCAAATGAACAGCCTGAGAGCTGAGGACACGGCTGTGTA
TTACTGTGCGAAATCGGGCGGGTCCCGCGCTCCTCACTTTGACTACTGGGGCCAGGGAACCCTGGTCACC
GTCTCCTCAG

>gi|695942589|gb|KM603900.1| Homo sapiens isolate 08212080_1A03H1 immunoglobulin G heavy chain variable region mRNA, partial cds
GTGCAGCTGGTGGAGTCTGGGGGAGGCGTGGTCCAGCCTGGGACGTCCCTGACACTCTCCTGTGCAGCCT
CTGGATTCACCTTTAGTACCTCTCCTATGCACTGGGTCCGCCAGGCTCCAGGCAAGGGGCTTGAGTGGGT
GGCAAGTATAGCGTATCATGGAAGTCATAGAGACTACGCAGACGCCGTGAAGGGCCAATTCACCATCTCC
AGAGACAATTCCAAGAACACTTTGTATCTGCAAATGAACAGCCTGAGACCTGACGACACGGCTGTCTACT
ACTGTGCGAAAGAGGGTGATAGTAGTGATTATTGCGGAAATTTTGATATCTGGGGCCAAGGGACAATGGT
CACCGTCTCTTCAG

>gi|695942591|gb|KM603901.1| Homo sapiens isolate 08212080_1A02H1 immunoglobulin G heavy chain variable region mRNA, partial cds
GTGCAGCTGGTGGAGTCTGGGGGAGGCGTGGTCCAGCGGGGGGGGTCCCTGAGACTCTCCTGTGCAGCCC
CTGGATTCACCCTCAGAGGCTCTGTTATACACTGGGTCCGCCAGGCTCCAGGCAAGGGGTTAGAGTGGGT
GGCAGTTATTTCAGTTGATGGAGTTGGTAATTATGCAGAGTCCGTGAAGGGCCGAGTCACCTTCTCCAGA
GACGATTCCAAGAACACACTGTCTCTGCAAATGAACAGTCTGGGAAGTGAGGACACGGCTGTGTACTACT
GTGCGAGAGAGGGGCATACCAGTGGTCGGTGTGGTTGTTTTGATATGTGGGGCCAAGGGACAATGGTCAC
CGTCTCTTCAG

>gi|695942593|gb|KM603902.1| Homo sapiens isolate 08212080_1D05L3 immunoglobulin G heavy chain variable region mRNA, partial cds
TCCTATGAGCTGACTCAGCCACCCTCGGTGTCAGTGGCCCCAGGACAGACGGCCAGGATTACCTGTGGGG
GAAACAACATTGGAAGTAAAAGTGTGCACTGGTACCAGCAGAAGCCAGGCCAGGCCCCTGTGCTGGTCGT
CTATGATGTTAGCGACCGGCCCTCAGGGATCCCTGAGCGATTCTCTGGCTCCAACTCTGGGAACACGGCC
ACCCTGACCATCAGCAGGGTCGAAGCCGGGGATGAGGCCGACTATTACTGTCAGGTGTGGGATAGTAGTA
GTGATCATGTGGTATTCGGCGGAGGGACCAAGCTGACCGTCCTAG

>gi|695942595|gb|KM603903.1| Homo sapiens isolate 08212080_2D02L1 immunoglobulin G heavy chain variable region mRNA, partial cds
ATGTCTCCTGGTACCAGCAGCACCCGGGCAAAGCCCCCAAACTCATGATTTATGAGGTCAATAAGCGGCC
CTCAGGGGTCCCTGATCGCTTCTCTGGCTCCAGGTCTGGCAACACGGCCTCCCTGACCGTCTCTGGGCTC
CAGGCTGAGGATGAGGCTGATTATTACTGCAGCTCAGCTGGAGGCATCAACAGCTTCTATGTCTTAGGAA
CTGGGACCGAGGTCACCGTCCTAG

>gi|695942597|gb|KM603904.1| Homo sapiens isolate 08212080_2G03H1 immunoglobulin G heavy chain variable region mRNA, partial cds
GAGGTGCAGCTGGTGGAGTCTGGGGGAGGCCTGGTCAAGCCTGGGGGGTCCCTGAGACTCTCCTGTGCAG
CCTCTGGACTCAGTTTCAGTATTTATGGCATGACCTGGGTCCGCCAGGCTCCAGGGAAGGGGCTGGAGTG
GGTCTCAACTATTAGTAGTAAAAATGAAAAGTGGTATGGAGACTCGGTGAAGGGCCGATTCACCATCTCC
AGAGACAACGCCAAAAACTCACTGTATCTGCAAATGAACAATCTGAGAGACGAGGACTCGGCTGTGTATT
ACTGTGCGACAGATGGCAGTGGCTGGTCGCGAGACTCCTGGGGCCAGGGAACCCTGGTCACCGTCTCCTC
AG

>gi|695942599|gb|KM603905.1| Homo sapiens isolate 08212080_2G02K1 immunoglobulin G heavy chain variable region mRNA, partial cds
GACATCGTGATGACCCAGTCTCCAGAGTCCCTGGCTGTGTCTCTGGGCGAGCCGGCCACCATCAGCTGCA
AGTCCAGCCAGAATATTTTCTACAACTCCTACAATAAGAACGCTTTAGCTTGGTATCAGCAGAAACCAGG
ACAGCCTCCTAGGCTGCTCATTTACTGGGCATCTACCCGGGAATCCGGGGTCCCTGAGCGGTTCAGTGGC
AGCGGATCTGGGACAGATTTCACTCTCACCATCAGCAGCCTGCAGGCTGAAGATGTGGCAGTTTATTACT
GTCAGCAACATTTTAGTCCTCCTCCGACGTTCGGCCAAGGGACCAAGGTGGAAATCAAAC

>gi|695942601|gb|KM603906.1| Homo sapiens isolate 08212080_2G02H1 immunoglobulin G heavy chain variable region mRNA, partial cds
AGGTGCAGCTGGTGCAGTCTGGGGCTGAGGTGCAGAAGCCTGGGTCCTCGGTGAAGGTCTCCTGCAAGGC
TTCTGGAGGCACCTTCAGCAGTTATACTATCACCTGGCTGCGCCAGGCTCCTGGACAAGGCCTTGAGTGG
GTGGGAGGGTTCATTCCTCTCTTTGGAACACCACTCTATACACAAAAGTTCCGGGGCCGAGTCACTTTTA
CCGCGGACGAATCTACGACCACAACCTACATGGAGTTGAGCAGCCTGAGATCTGACGACTCGGCCATCTA
TTACTGTGCGAGAGAGGGTGGTGACAATCCCGGCAGCAGCTGGCTAGACTTCTGGGGCCAGGGAACCCTG
GTCACCGTCTCCTCAG

>gi|695942603|gb|KM603907.1| Homo sapiens isolate 08212080_2G01L3 immunoglobulin G heavy chain variable region mRNA, partial cds
TCCTATGAGCTGACNCAGCCACCCTCGGTGTCAGTGGCCCCAGGAAAGACGGCCAGTATTCCCTGTGTTG
GAAACAACATAGGACGTATGAGTGTGCACTGGTACCAGCAGAGGCCAGGCCAGGCCCCTATACTGGTCGT
CTATGATAATAATGACCGGCCCTCAGGGATTCCTGAGCGATTCTCTGGCTCCAACTCTGGGAACACGGCC
ACCCTGACCATCACCAGGGTCGAAGCCGGGGATGAGGCCGACTATTTCTGTCAGGTGTGGGGTACTACTA
GTGATCCTTCGTTCGGCGGAGGGACCAAGCTGACCGTCCTAG

>gi|695942605|gb|KM603908.1| Homo sapiens isolate 08212080_2G01H1 immunoglobulin G heavy chain variable region mRNA, partial cds
GAGGTGCAGCTGGTGCAGTCTGGAGCAGAGGTGAAAAAGCCCGGGGAGTCTCTGAAGATCTCCTGTAAGG
GTTCTGGATACAGTTTTACCTACTACTGGATCGGCTGGGTGCGCCAGATGCCCGGGAAAGGCCTGGAGTG
GCTGGGAATCATCCATGCTGGTGACTCTGATACCAGATACAACCCGTCCTTCCAAGGCCAGGTCACCTTC
TCAGCCGACAAGTCCAGCAGAGCCGTCTACCTTCACTGGAGCAGCCTGGAGGCCTCGGACACCGCCATAT
TTTACTGTGCGAGGCAGTTAGAGTGGGAAATGCGAACGTATTACTTTGACTCCTGGGGCCAGGGAACCCT
GGTCACCGTCTCCTCAG

>gi|695942607|gb|KM603909.1| Homo sapiens isolate 08212080_2F06K4 immunoglobulin G heavy chain variable region mRNA, partial cds
CATCCAGATGACCCAGTCTCCATCCTCCCTGTCTGCATCTGTAGGAGACAGAGTCACCATCACTTGCCGG
GCAAGTCAGGGCATTAGAAATGATTTAGGCTGGTATCAGCAGAAACCAGGGAAAGCCCCTAAGCTCCTGA
TCTATGCTGCATCCAGTTTACAAAGTGGGGTCCCATCAAGGTTCAGCGGCAGTGGATCTGGCACAGATTT
CACTCTCACCATCAGCAGCCTGCAGCCTGAAGATTTTGCAACTTATTACTGTCTACAAGATTACGATTAC
CCGTGGACGTTCGGCCAGGGGACCAAGGTGGAAATCAAAC

>gi|695942609|gb|KM603910.1| Homo sapiens isolate 08212080_2F06H1 immunoglobulin G heavy chain variable region mRNA, partial cds
GTGCAGCTGGTGGAGTCTGGGGGAGGCGTGGTCCAGCCTGGGAGGTCCCTGAGACTCTCCTGTGCAGCCT
CTGGATTCACCTTCAGTAACTATCCTATGCACTGGGTCCGCCAGGCTCCAGGCAAGGGGCTAGAGTGGGT
GGCAGTTATATCATATGATGGAATTAATAAATACTACGCAGACTCCGTGAAGGGCCGATTCACCATCTCC
AGAGACAATTCCAAGAACACGCTGTATCTGCAAATGAACAGCCTGAGAGCTGAGGACACGGCTGTGTATT
ACTGTGCGAGGGAAAAGGAAGTAACTGGGGATCGCCTTGACTACTGGGGCCAGGGAACCCTGGTCACCGT
CTCCTCAG

>gi|695942611|gb|KM603911.1| Homo sapiens isolate 08212080_2E05K1 immunoglobulin G heavy chain variable region mRNA, partial cds
GATATTGTGATGACTCAGTCTCCTCTCTCCCTGCCCGTCACCCCTGGAGAGCCGGCCTCCATCTCCTGCA
GGTCTAGTCAGAGCCTCCTGCATAGAAATGGACAAATTTTTTTCGATTGGTACCTGCAGAGGCCAGGGCA
GTCTCCACAGGTCCTGATCTATTTGGGTTTTAATCGGGCCTCCGGGGTCCCTGACAGGTTCAGTGGCAGT
GTATCAGGCACCGATTTTACACTGAGAATCAGCAGAGTGGAGGCTGAGGATGTTGGGGTTTATTACTGCA
TGCAAGCTCTAGAAACCCCGTACACTTTTGGCCAGGGGACCAAGGTGGAGATCAAAC

>gi|695942613|gb|KM603912.1| Homo sapiens isolate 08212080_2E05H3 immunoglobulin G heavy chain variable region mRNA, partial cds
GAGGTGCAGCTGGTGGAGTCCGGGGGAGGGTTAGTTCAGCCTGGGGGGTCCCTGAGACTCTCCTGTACAA
CCTCTGGATTCACCTTCAGTACTTATTGGATGCACTGGGTCCGCCAAGTTCCAGGGAAGGGGCTGGTGTG
GGTCTCACGTATTGATGAATATGGGAGGACCATAAACTACGCGGACTCCGCGAAGGGCCGATTCACCATC
TCCAGAGACAACGCCAGGAACACTCTGTATCTGCAAATGAACAGTCTGAGAGCCGAGGACACGGGTGTCT
ATTACTGTACAAGAGATATTGGCGGGCGCGATGGCTTCTGGGGCCAGGGGACAATGGTCACCGTCTCTTC
AG

>gi|695942615|gb|KM603913.1| Homo sapiens isolate 08212080_2E02K4 immunoglobulin G heavy chain variable region mRNA, partial cds
GATATTGTGATGACCCAGACTCCACTCTCCCTGCCCGTCACCCCTGGAGAGCCGGCCTCCATCTCCTGCA
GGTCTAGTCAGAGCCTCTTGGATAGTGATGATGGAAACACCTATTTGGACTGGTTCCTGCAGAAGCCAGG
GCAGTCTCCACAGCTCCTGATCTATACGCTTTCCTATCGGGCCTCTGGAGTCCCAGACAGGTTCAGTGGC
AGTGGGTCAGGCACTGATTTCACACTGAAAATCAGCAGGGTGGAGGCTGAGGATGTTGGAGTTTATTACT
GCATGCAACGTATAGAGTTTCCTTGGACTTTTGGCCAGGGGACCAAGGTGGAGATCAAAC

>gi|695942617|gb|KM603914.1| Homo sapiens isolate 08212080_2E02H1 immunoglobulin G heavy chain variable region mRNA, partial cds
GAGGTGCAGCTGGTGGAGTCCGGGGGAGGCTTAGTTCAGCCTGGGGGGTCCCTGAGACTCTCCTGTGCAG
CCTCTGGATTCACCTTCAGTAGCTACTGGATGCACTGGGTCCGCCAAGGTCCAGGGAAGGGGCTGGTGTG
GGTCTCACGTATTAATAGTGATGGGAGTAGCACAAGCTACGCGGACTCCGTGAAGGGCCGATTCACCATC
TCCAGAGACAACGCCAAGAACACGCTGTATCTGCAAATGAGCAGTCTGAGAGCCGAGGACACGGCTGTCT
ATTATTGTGTAAGAGTTAATTGGAGGGGGTTCCATGACCCCGTTCGGTATTTGAGGTACTACTTTGACTA
CTGGGGCCAGGGAACCCTGGTCACCGTCTCCTCAG

>gi|695942619|gb|KM603915.1| Homo sapiens isolate 08212080_2D06H1 immunoglobulin G heavy chain variable region mRNA, partial cds
GAGGTGCAGCTGGTGCAGTCTGGAGCAGAGGTGAAAAAGCCCGGGGAGTCTCTGAAGATCTCCTGTCAGG
GTTCTGGATACAGCTTTACCAGCTACTGGATCGGCTGGGTGCGCCAGATGCCCGAGAAAGGCCTGGAGTG
GATGGGGATCATCTATCCTGGTGACTCTGATACCAGATACAGCCCGTCCTTCCAAGGCCAGGTCACCATC
TCAGCCGACAAGTCCATCAGCACCGCCTACCTGCAGTGGAGCAGCCTGAAGGCCTCGGACACCGCCATGT
ATTACTGTGCGAGACATACCCTCGATAGTGATGGTGACTACGGTATGGACGTCTGGGGCCAAGGGACCAC
GGTCACCGTCTCCTCA

>gi|695942621|gb|KM603916.1| Homo sapiens isolate 08212080_1F04K4 immunoglobulin G heavy chain variable region mRNA, partial cds
GAAATTGTGTTGACGCAGTCTCCAGGCACCCTGTCGTTGTCTCCAGGGCAGAGAGCCGCCCTCTCCTGCA
GGGCCAGTCAGACTATTACCAAGAACTACTTAGCCTGGTACCAGCAGAAACCTGGCCAGGCTCCCAGGCT
CCTCATTCATGGTGCATCCAACAGGGCCGCTGGCATTCCAGACAGGTTCAGTGGCAGTGGGTCTGGGACA
GACTTCACTCTCACCATCAGCAGACTGGAGCCTGAAGATTTTGCAGTGTATTGGTGTCAGCAGTATGGTA
GCTCACCTCGGACTTTTGGCCAGGGGACCAAGGTGGAGATCAAAC

>gi|695942623|gb|KM603917.1| Homo sapiens isolate 08212080_2D05H2 immunoglobulin G heavy chain variable region mRNA, partial cds
GAGGTGCAGCTGGTGGAGTCCGGGGGAGACTTAGTTCATCCGGGGGGGTCCCTGAGACTGTCCTGTGAAG
CCTCTGGATTCGCATTGAATAACTATTGGATGCACTGGGTCCGCCAAACTCCAGGAAAGGGGCTGGTGTG
GGTCTCACGTATTAATGGCGATGGGAGTCGCACAACCTACGCGGACTCCGTGAAGGGCCGATTCACCATC
TCCAGAGACGACGCCAAGAACAGGCTGTTTCTGCAAATGAACAGTCTGACAGTCGAGGACACGGCTGTTT
ATTACTGCGCAAGAGATGCAGCATATAGCACTGACTGGTATTCTTCGGCACGCTTCCGCTCCGGTTTGGA
CGTCTGGGGCCAAGGGACCACGGTCACCGTCTCCTCA

>gi|695942625|gb|KM603918.1| Homo sapiens isolate 08212080_2G03L3 immunoglobulin G heavy chain variable region mRNA, partial cds
CAGTCTGCCCTGACTCAGCCTGCCTCCGTGTCTGGGTCTCCTGGACAGTCAATCACCATCTCCTGCACTG
GAACCAGCAGTGACTTTGGTTCTTATAACTATGTCTCCTGGTACCAACAACACCCAGGCAGAGCCCCCAA
ACTCTTGATTTATGAGGTCACTTATCGGCCCTCAGGGGTTTCTAATCGCTTCTCTGGCTCCAAGTCTGGC
AACACGGCCTCCCTGACCATCTCTGGGCTCCAGACTGCGGACGAGGCCGATTATTACTGCTCCTCATATA
CAAGCAGCAGCACTCTCGTTTTCGGCGGAGGGACCAAGCTGTCCGTCCT

>gi|695942627|gb|KM603919.1| Homo sapiens isolate 08212080_2D02H2 immunoglobulin G heavy chain variable region mRNA, partial cds
GAGGTGCAGCTGGTGGAGTCTGGGGGAGGCTTGGTACAGCCTGGAGGGTCCCTGAGACTCTCCTGTGCAG
CCTCTGGATTCACCTTCAGTAGTTATGAAATGAACTGGGTCCGCCAGCCTCCAGGGAAGGGGCTGGAGTG
GGTTTCATACATCGCTAGTGGTGGTGAAACCACGTTCTACGTAGACTCTGTGAAGGGCCGATTCACCATC
TCCAGAGACAACGCCAAGAACTCACTGTATCTGCAAATGAACAACCTGAGAGCCGAGGACACGGCTGTTT
ATTACTGTGCGAGGGAGAAACCAAATTGTCGTGGTGACTGTCATGACCTCTGGGGCCAGGGAACCCTGGT
CACCGTCTCCTCAG

>gi|695942629|gb|KM603920.1| Homo sapiens isolate 08212080_2D01L4 immunoglobulin G heavy chain variable region mRNA, partial cds
CAGTCTGTGCTGACGCAGCCACCCTCAGCGTCTGGGACCCCCGGGCAGAGGGTCACCATCTCTTGTTCTG
GAAGCAGCTCCAACGTCGAAAATGATAATGTATACTGGTACCAGCAGCTCCCAGGAACGGCCCCCAAACT
CCTCATCTATAACGATTATCAGCGGCCCTCAGGGGTCCCTGACCGATTCTCTGGCTCCAAGTCTGGCACC
TCAGCCTCCCTGGCCATCAGTGGGCTCCGGCCCGAGGATGAGGCTGATTATTACTGTGCAGCATGGGATG
CCAGCCTGAGTAGTTATGTCTTCGGAACTGGGACCAAGGTCACCGTCCTAG

>gi|695942631|gb|KM603921.1| Homo sapiens isolate 08212080_2D01H1 immunoglobulin G heavy chain variable region mRNA, partial cds
GAGGTGCAGCTGGTGGAGTCCGGGGGAGGCTTAGTTCAGCCTGGGGGGTCCCTGAGACTCTCCTGTGCAG
CCTCTGGATCCACCTTCAGAATTTACTGGATGCATTGGGTCCGCCAAGTTCCAGGAAAGGGGCTGGTGTG
GGTCTCACGTATTAATGAGGATGGGAGTAGAAGAGATTACGCGGACTCCGTGAAGGGCCGTTTCACCGTC
TCCAGAGACTACGGCAAGAACACGGTGTATCTACAAATGAACAGTCTGAGAGTCGAGGACACGGCTGTTT
ACTACTGTGCAAGAGATTTTGGAGGCGGGGACGACTACTGGGGCCAGGGAACCCTGGTCACCGTCTCCTC
AG

>gi|695942633|gb|KM603922.1| Homo sapiens isolate 08212080_2C05L1 immunoglobulin G heavy chain variable region mRNA, partial cds
TCCTATGAGCTGACTCAGCCACCCTCAGTGTCCGTGTCCCCAGGACAGACAGCCAGCATCACCTGCTCTG
GAGATAAATTGGGGGATCAATATGTTTGCTGGTATCAACAGAAGCCAGGCCAGTCCCCTGTACTGGTCAT
CTATGAAGATACCAAGCGGCCCTCAGGGATCCCTGAGCGATTCTCTGGCTCCAACTCTGGGAACACAGCC
ACTCTGACCATCAGCGGGACCCAGGCTATGGATGAGGCTGACTATTACTGTCAGGCGTGGGACAGCAGCA
CTTATGTGGTTTTCGGCGGAGGGACCAAGCTGACCGTCCTAG

>gi|695942635|gb|KM603923.1| Homo sapiens isolate 08212080_2C05H4 immunoglobulin G heavy chain variable region mRNA, partial cds
GTGCAGCTGGTGGAGTCTGGGGGAGGCGTGGTCCAGCCTGGGAGGTCCCTGAGACTCTCCTGTGCAGTCT
CTGGATTCACCTTAAGTACTTATGCTATGCACTGGGTCCGCCAGGCTCCAGGCAAGGGGCTGGAGTGGGT
GGCACTTATTTCATATGATGGAAACTATAAATACTACGCAGACTCCGTGAAGGGCCGATTCACCATCTCC
AGAGACAGTTCCAAGAACACGCTGTATCTTCAAATGACCAGCCTGAGAGTCGACGACACGGCTGTGTATT
ACTGTGCGAGAGAAAGAGGACAGGTGACCCACTTTGACTACTGGGGCCAGGGAACCCTGGTCACCGTCTC
CTCAG

>gi|695942637|gb|KM603924.1| Homo sapiens isolate 08212080_2C02L4 immunoglobulin G heavy chain variable region mRNA, partial cds
CAGTCTGCCCTGACTCAGCCTGCCTCCGTGTCTGGGTCTCCTGGACAGTCGATCACCATCTCCTGCACTG
GAACCAGCAGTGATGTTGGGAGTTATAACCTTGTCTCCTGGTACCAACACCACCCAGGCAAAGCCCCCAA
ACTCATGATTTATGAGGGCAGTAAGCGGCCCTCAGGGGTTTCTAATCGCTTCTCTGGCTCCAAGTCTGGC
AACACGGCCTCCCTGACAATCTCTGGGCTCCAGGCTGAGGACGAGGCTGATTATTACTGCTGCTCATATG
CAGGTAGTAGCACTTATGTCTTCGGAACTGGGACCAAGGTCACCGTCCTAG

>gi|695942639|gb|KM603925.1| Homo sapiens isolate 08212080_2C02H1 immunoglobulin G heavy chain variable region mRNA, partial cds
GTGCAGCTGGTGGAGTCTGGGGGAGGCTTGGTACAGCCTGGCAGGTCCCTGAGACTCTCCTGTGCAGCCT
CTGGATTCACCTTTGATGATTATGCCATGCACTGGGTCCGGCAAGCTCCAGGGAAGGGCCTGGAGTGGGT
CTCAGGTCTTAGTTGGAATAGTGGTAGCATAGGCTATGCGGACTCTGTGAAGGGCCGATTCACCATCTCC
AGAGACAACGCCAAGAACTCCCTGTATCTGCAAATGAACAGTCTGAGAGCTGAGGACACGGCCTTGTATT
ACTGTGCAAAAGGGCCAATAACTGGGGATGATGCTTTTGATATCTGGGGCCAAGGGACAATGGTCACCGT
CTCTTCAG

>gi|695942641|gb|KM603926.1| Homo sapiens isolate 08212080_2B04K4 immunoglobulin G heavy chain variable region mRNA, partial cds
GAAATAGTGATGACGCAGTCTCCAGCCACCCTGTCTGTGTCTCCAGGGGAAAGAGCCACCCTCTCCTGCA
GGGCCAGTCAGAGTGTTAGAAGCAACTTAGCCTGGTACCAGCAGAAACCTGGCCAGGCTCCCAGGCTCCT
CATCTATGGTGCATCCACCAGGGCCACTGGTATCCCAGCCAGGTTCAGTGGCAGTGGGTCTGGGACAGAG
TTCACTCTCACCATCAGCAGCCTGCAGTCTGAAGATTTTGCAGTTTATTACTGTCAGCAGTATAATAACT
GGCCTCTCACTTTCGGCGGAGGGACCAAGGTGGAGATCAAAC

>gi|695942643|gb|KM603927.1| Homo sapiens isolate 08212080_2B04H1 immunoglobulin G heavy chain variable region mRNA, partial cds
GAGGTGCAGCTGGTGCAGTCTGGAGCAGAGGTGAAAAAGCCCGGGGAGTCTCTGAGGATCTCCTGTAAGG
GTTCTGGATACAGGTTTACCAACTACTGGATCGGCTGGGTGCGCCAGATGCCCGGGAAAGGCCTGGAGTG
GATGGGGATCATCTATCCTGGTGACTCTGATACCAGATACAGCCCGTCCTTCCAAGGCCAGGTCACCATC
TCAGCCGACAAGTCCATCAGCACCGCCTACCTGCAGTGGAGCAGCCTGAAGGCCTCGGACACCGCCATGT
ATTACTGTGCGAGACTATTAGGTTATAGCAGCAGCAGCTTTGACTACTGGGGCCAGGGAACCCTGGTCAC
CGTCTCCTCAG

>gi|695942645|gb|KM603928.1| Homo sapiens isolate 08212080_2B02K4 immunoglobulin G heavy chain variable region mRNA, partial cds
GACATCCAGATGACCCAGTCTCCATCTTCCGTGTCTGCATCTGTAGGAGACAGAGTCACCATCACTTGTC
GGGCGAGTCAGGGTATTAGCAGCTGGTTAGCCTGGTATCAGCAGAAACCAGGGAAAGCCCCTAAGCTCCT
GATCTATGCTGCATCCAGTTTGCAAAGTGGGGTCCCATCAAGGTTCAGCGGCAGTGGATCTGGGACAGAT
TTCACTCTCACCATCAGCAGCCTGCAGCCTGAAGATTTTGCAACTTACTATTGTCAACAGGCTAACAGTT
TCCCGGTCACTTTCGGCGGAGGGACCAAGGTGGAAATCAAAC

>gi|695942647|gb|KM603929.1| Homo sapiens isolate 08212080_2B02H8 immunoglobulin G heavy chain variable region mRNA, partial cds
GTGCAGCTGGTGGAGTCTGGGGGAGGCGTGGTCCAGCCTGGGAGGTCCCTGAGACTCTCCTGTGCAGCCT
CTGGATTCACCTTCAGTAGCTATGCTATGCACTGGGTCCGCCAGGCTCCAGGCAAGGGGCTGGAGTGGGT
GGCAGTTATATCATATGATGGAAGCAATAAATACTACGCAGACTCCGTGAAGGGCCGATTCACCATCTCC
AGAGACAATTCCAAGAACACGCTGTATCTGCAAATGAACAGCCTGAGAGCTGAGGACACGGCTGTGTATT
ACTGTGCGAGAGATCTCCATGACTACGGTGACTACGGGGACTACTGGGGCCAGGGAACCCTGGTCACCGT
CTCCTCAG

>gi|695942649|gb|KM603930.1| Homo sapiens isolate 08212080_2A06K4 immunoglobulin G heavy chain variable region mRNA, partial cds
GAAATAGTGATGACGCAGTCTCCAGCCACCCTGTCTGTGTCTCCAGGGGAAAGAGTCACCCTCTCCTGCA
GGGCCAGTCAGCCTGTTACTAGAAACTTGGCTTGGTACCAGCAGAAACCTGGCCAGGCTCCCAGGCTCCT
CACTTATGGTGTATCCACCAGGGCCACTGGTATCCCAGCCAGGTTCAGTGGCAGTGGGTCTGGGACAGAG
TTCACTCTCACCATCAGCAGCCTGCAGTCAGAAGATTCTGCAGTTTATTACTGTCAGCAGTACAATAACT
GGCCTCCGTGGACGTTCGGCCAAGGGACCAAGGTGGAGATCAAAC

>gi|695942651|gb|KM603931.1| Homo sapiens isolate 08212080_2A06H4 immunoglobulin G heavy chain variable region mRNA, partial cds
AGGTGCAGCTGGTGCAGTCTGGGGCTGAGGTAAAGAAGCCTGGGTCCTCGGTGAAGGTCTCCTGCAAGGC
TTCTGGCGGCACCTTCAACAGTTACACTTTCAACTGGGTGCGACAGGCCCCTGGACAAGGGCCTGAGTGG
ATGGGAGGGATCATCCCTATGTTTGATACCGCAAACTACGCGGAGAGGTTCCGACACAGGGTCACCATAA
CCGCGGACAAATCCACGAGCACAGTCTATATGGAGTTGAGCGGCCTCAGATCCGATGACACGGCCGTCTA
TTACTGTGCGAGCGTTGAGAGTTCAAGGTGGCTGCCAACAGGGACTTTCGATATTTGGGGCCAAGGGACA
ATGGTCACCGTCTCTTCAG

>gi|695942653|gb|KM603932.1| Homo sapiens isolate 08212080_2D05K1 immunoglobulin G heavy chain variable region mRNA, partial cds
GACATCCAGATGACCCAGTCTCCATCTTCCCTGTCTGCATCTGTAGGAGACAGAGTCACCATCACTTGTC
GGACAAGTCAATATATTGACACCTATTTAAGTTGGTATCAGCAGAAGCCAGGGAAAGCCCCTAAACTCCT
GATCTATGATGCTTCCAGTTTGCAGAGTGGGGTCCCATCAAGGTTCAGTGGCAGTGGATCTGGGACAGAT
TTCACTCTCACCATCACCAGTCTGGAACCTGAAGATTTTGCAACTTACTACTGTCAGCAGAGTTTCAGTA
CCCCCCTTTTCGGCCCTGGGACCAAAGTGGATATCAAAC

>gi|695942655|gb|KM603933.1| Homo sapiens isolate 008-10053_6G06L-1 immunoglobulin G heavy chain variable region mRNA, partial cds
CAGTCTGTGCTGACTCAGCCGCCCTCAGTGTCTGGGGCCCCTGGGCAGAGGGTCACCATCTCCTGCACTG
GGAGCAGCTCCAACGTCGGGGCAGGTTATGATATACACTGGTACCAGCAGGTTCCAGGAACAGCCCCCAA
ACTCCTCATCTTTATTAACAGCAATCGGCCCTCAGGGGTCCCTGACCGATTCTCTGGTTCCAAGTCTGGC
ACCTCAGCCTCCCTGGCCATCACTGGGCTCCGGGCTGAGGATGAGGCTGATTATTACTGCCAGTCCTATG
ACAGCAGCCTGAGTGGCCCCGTTTTCGGCGGAGGGACCAAGCTGACCGTCCTAG

>gi|695942657|gb|KM603934.1| Homo sapiens isolate 008-10053_6G06H-2 immunoglobulin G heavy chain variable region mRNA, partial cds
GAGGTGCAGCTGGTGCAGTCTGGAGCAGAGGTGAAAAAGCCCGGGGAGTCTCTGAAGATCTCCTGTAAGG
GTTCTGGATACAGCTTTACCAGCGACTGGATCGGCTGGGTGCGCCAGATGCCCGGGAAAGGCCTGGAGTG
GATGGCGATCATCTACCCTGGTGACTCTGATACCAGATACAGCCCGTCCTTCCAAGGCCAAGTCACCATC
TCAGCCGACAAGTCCATCAGCACCGCCTACCTGCAGTGGAGCAGCCTGAAGGTCTCGGACACCGCCATGT
ATTACTGTGGGAGACTGCACCTCATAACCGGATATAGCAGCAACTGGTACGGCTGGTTCGACCCCTGGGG
CCAGGGAACCCTGGTCACCGTCTCCTCAG

>gi|695942659|gb|KM603935.1| Homo sapiens isolate 008-10053_6F06K-2 immunoglobulin G heavy chain variable region mRNA, partial cds
GACATCCAGATGACCCAGTCTCCATCCTCCCTGTCTGCATCTGTAGGAGACAGAGTCACCATCACTTGCC
AGGCGAGTCAGGACATTAACAAGTATTTAATTTGGTATCAGCAGAGACCAGAGAAAGCCCCTAAGCTCCT
GATCTACGATGCATCCAATTTGGAAACAGGGGTCCCATCAAGGTTCAGTGGAAGTGGATCTGGGACAGAT
TTTACTTTCACCATCAGCAACCTGCAGCCTGAAGATATTGCAACATATTACTGTCAACAGTATGAAAGTT
TCCCGCTCACTTTCGGCGGTGGGACCAAGGTGGAGATCAAAC

>gi|695942661|gb|KM603936.1| Homo sapiens isolate 008-10053_6F06H-1 immunoglobulin G heavy chain variable region mRNA, partial cds
GAAGTGCAGCTGGTGGAGTCTGGGGGAGGCTTGGTACAGCCTGGCAGGTCCCTGAGACTCTCCTGTGCAG
CCTCTGGATTCACCTTTGACGATTATGCCATGCACTGGGTCCGGCAAGCTCCAGGGAAAGGCCTGGAGTG
GGTCTCAACTATTAGTTGGGGTAGCGCTGGCGTAGGCTATGCGGACTCTGTGAAGGGCCGATTCACCATC
TCAAGAGACAATGCCAATAGTGCCCTGTATCTGCAAATGAGCAGTCTGAGACCTGAGGACACGGCCTTGT
ATTACTGTGCAAAAGATAGGGGGTATAGTACCAGCCAAGATTATTACTACTATTTCGGAATGGACGTCTG
GGGCCAGGGGACCACGGTCACCGTCTCCTCA

>gi|695942663|gb|KM603937.1| Homo sapiens isolate 008-10053_6D04L immunoglobulin G heavy chain variable region mRNA, partial cds
ATCTCTTGTTCTGGAACCAGCTCCAACATCGGAAGTAATTTTGTATACTGGTACCAGCAGGTCCCAGAAA
CGGCCCCCAAACTCCTCATCTATAGGAATGATCAGCGGCCCTCAGGGGTCCCTGACCGATTCTCTGGCTC
CAAGTCTGGCACCTCAGCCTCCCTGGCCATCAGTGGGCTCCGGTCCGAGGATGAGGCTGATTATTACTGT
GCAGCATGGGATGACAGTCTTAGTGTCGTGGTATTCGGCGGAGGGACCAAGCTGACCGTCCTAG

>gi|695942665|gb|KM603938.1| Homo sapiens isolate 008-10053_6D04H-3 immunoglobulin G heavy chain variable region mRNA, partial cds
GAGGTGCAGCTGTTGGAGTCTGGGGGAGGCTTAGTACAGCCTGGGGGGTCCCTGAGACTCTCCTGTGCAG
CTTCTGGATTCACCTTTAGCAGCTATGGCATGAGCTGGGTCCGCCAGGCTCCAGGGAAGGGGCCGGAGTG
GGTCTCAGGTATTAGTGGTAGTAGTGGTAGCACATACTACGCAGGCTCCGTGAAGGGCCGGTTCACCATC
TCCAGAGACAATTCCAAGAACACGCTGAATCTGCAAATGAACAGCCTGAGAGCCGAGGACACGGCCGTAT
ATTACTGTGCGCTGAATTACTATGATAGTAGTGGTTATTACCGGGGTGAATTTTTGGGTGACTACTGGGG
CCAGGGAACCCTGGTCACCGTCTCCTCAG

>gi|695942667|gb|KM603939.1| Homo sapiens isolate 008-10053_6C04H-1 immunoglobulin G heavy chain variable region mRNA, partial cds
GAGGTGCAGCTGTTGGAGTCTGGGGGAGGCTTGGTACAGCCTGGGGGGTCCCTGAGACTCTCCTGTGCAG
CCTCTAGATTCACCTTTAGCAACTATGCCATGAGCTGGGTCCGCCAGGCTCCAGGGAAGGGGCTGGAGTG
GGTCTCAGCTATTAGTGGTAGTGGTGATAGCACATACTACGCAGACTCCGTGAAGGGCCGGTTCACCATC
TCCAGAGACAATTCCAAGAACACGCTGTATCTGCAGATGAAGAGCCTGAGAGCCGAGGACACGGCCGTAT
ATTACTGTACGAAAGTGGGGGGCGGTACTTGGTATGCAAGTAGTGGTTATCCTGACTACTGGGGCCAGGG
AACCCTGGTCACCGTCTCCTCAG

>gi|695942669|gb|KM603940.1| Homo sapiens isolate 008-10053_5G04L-4 immunoglobulin G heavy chain variable region mRNA, partial cds
CAGTCTGTGCTGACTCAGCCACCCTCAGCGTCTGGGACCCCCGGGCAGAGGGTCACCGTCTCTTGTTCCG
GAAGCAGCTCCAACATCGCAACTAATCCTGTGAACTGGTACCAGCAGCTCCCAGGAACGGCCCCCAAACT
CCTCATCTTTAGGAATAATCAGCGGCCCTCAGGGGTCCCTGACCGATTCTCTGGCTCCAAGTCTGGCACC
TCAGCCTCCCTGGCCATCAGTGGGCTCCAGCCTGACGATGAGGCTGATTATTACTGTGCAGCATGGGATG
ACAGCCTGACTGGCAATTGGGTGTTCGGCGGAGGGACCAAGCTGGCCGTCCTAG

>gi|695942671|gb|KM603941.1| Homo sapiens isolate 008-10053_5G04H-2 immunoglobulin G heavy chain variable region mRNA, partial cds
TGCAGCTGCAGGAGTCGGGCCCAGGACTGGTGAAGCCCTCGGAGACCCTGTCCCTCACCTGCACTGTCTC
TGGTGCCTCCATCAGCAGTAGTCGTCACTACTGGGGCTGGATCCGCCAGCCCCCAGGGAAGGGGCTGGAG
TGGATTGGAAGTATTTATTATAGTGGGAGCACCTACGACAACCCGTCCCTCAAGAGTCGAGTCACCATAT
CCCTAGACACGTCCAAGAACCAGTTCTCCCTGAACATGACCTCTGCGACCGCCGCAGACACGGCTGTATA
TTACTGTGCGAGATTGGTGTTGATTCCGGTGGTAGGGGAGCGTAACATTCGGTACTTTGACTACTGGGGC
CAGGGAACCCTGGTCACCGTCTCCTCAG

>gi|695942673|gb|KM603942.1| Homo sapiens isolate 008-10053_5E05L-3 immunoglobulin G heavy chain variable region mRNA, partial cds
CAGTCTGTGCTGACGCAGCCACCCTCAGTGTCTGGGACCCCCGGGCAGAGGGTCACCATCTCTTGTTCTG
GAAGCAGCTCCAACATCGGAACTCATTATGTATATTGGTATCAGCAACTCCCAGGAACGGCCCCCAAACT
CCTCATCCATAGTGATAATCAGCGGCCCTCAGGGGTCCCTGACCGATTCTCTGGCTCCAAGTCTGGCACC
TCAGCCTCCCTGGCCATCAGTGGACTCCGGTCCGAGGATGAGGCTGATTATTACTGTGCAGCATGGGATG
ACAGCCTGAGTGGCCGGGATGTGGTCTTCGGCGGAGGGACCAAGCTGACCGTCCTAG

>gi|695942675|gb|KM603943.1| Homo sapiens isolate 008-10053_5E05H-1 immunoglobulin G heavy chain variable region mRNA, partial cds
TGCAGCTGCAGGAGTCGGGCCCGGGACTGGTGAAGCCCTCGGAGACCCTGTCCCTCACTTGCACTGTGTC
TGGTGACTCCATCAGAAGTATTACTTACTACTGGGCCTGGATCCGCCAGCCCCCAGGGAAGGGGCTGGAG
TGGATTGGGAGTGTCTATTACAGTGGGAACTCCTATAACAACCCGGCCCTTAAGAGTCGACTCACCATGG
CCGTGGACACGTCCAAGAACCAGTTCTCCCTGAAGTTGAGGTCTGTGACCGCCGCAGACACGGCTGTATA
TTACTGTGCGAGACCCCCTCGAGAGGGACCCGCCTTCGACCCCTGGGGCCAGGGAACCCTGGTCACCGTC
TCCTCAG

>gi|695942677|gb|KM603944.1| Homo sapiens isolate 008-10053_5E03K-1 immunoglobulin G heavy chain variable region mRNA, partial cds
GACATCCAGATGACCCAGTCTCCTTCCTCCCTGTCTGCATCTGTGGGAGACAGAGTCACCATCACTTGCC
GGGCAAGTCAGACCCTTGGCAACTATTTAAATTGGTATCAACAGAAACCAGGGAAAGCCCCTAACCTCCT
GATCTATGGTGCATCCAATTTGCAAAGTGGGGTCCCATCAAGGTTCAGTGGCAGTGGATCTGGGACAGAT
TTCACTCTCACCATCACCAATCTTCAACCTGAAGATTTTGCAACTTACTACTGTCAACAGACTTTCAGAT
CCCTCGAGACGTTCGGCCAAGGGACCAAGGTGGAAATCAAAC

>gi|695942679|gb|KM603945.1| Homo sapiens isolate 008-10053_5E03H-1 immunoglobulin G heavy chain variable region mRNA, partial cds
CAGGTGCAGCTGCAGGAGTCGGGCCCAGGACTGGTGAAGCCTTCGGAGACCCTGTCCCTCACTTGCACTG
TCTCTGGTGGCTCCATCATTAGTGACTACTGGAGCTGGATCCGGCAGCCCGCCGGAAAGCGACTGGAGTG
GCTTGGGCGTTTCGCTCCCGGTGGGAGCTCCACCTACAACCCCTCCCTCAAGAGTCGACTCACCATGTCC
GTGGACTCATCCAAGAACCACTTCTCCCTGAGGTTGAGATCCGTCACCGCCGCGGACACGGCTGTCTATT
ACTGTGCGCGATCTCAGTGGCTCGACGTGGACCTCTCAGACTTCTACTTTGACTTCTGGGGCCAGGGAAT
CCTGGTCACCGTCTCCTCAG

>gi|695942681|gb|KM603946.1| Homo sapiens isolate 011-10069_3F06H-1 immunoglobulin G heavy chain variable region mRNA, partial cds
GTGCAGCTGGTGGAGTCTGGGGGAGGCGAGGTCCAGCCTGGGAGGTCCCTGAGAGTCTCCTGTGTAGCCT
CTGGATTCACCTTCAGTGACTTTCCTATGCACTGGGTCCGCCAGGCTCCAGGCAAGGGGCTGGAGTGGGT
TGCGACTCTATCATATGATGGAAACACTAAATATTACGCAGACTCCGTGAAGGGCCGATTCACCATCTCC
AGAGACATTTCCAAGAACACGCTCTATCTGCAAATGAACAGCCTAAGACCTGCGGACACGGCTGTATATT
ACTGCGCGAGAGTAATAGCAGCTCGCGACCGCCGGATCACGCCTAACTACTACCGCCCTATGGACGTCTG
GGGCCTAGGGACCACGGTCACCGTCTCCTCA

>gi|695942683|gb|KM603947.1| Homo sapiens isolate 011-10069_2A01L-1 immunoglobulin G heavy chain variable region mRNA, partial cds
GGGGTCCCTGACCGATTCTCTGGCTCCAAGTCTGGCACCTCAGCCTCCCTGGCCATCAGTGGGCTGCAGT
CTGACGATGAGGCTGATTATTACTGTGCAGCATGGGATGACAGCCTGAATGGTTGGGTGTTCGGCGGAGG
GACCAAGCTGACCGTCCTAG

>gi|695942685|gb|KM603948.1| Homo sapiens isolate 011-10069_2E01H-3 immunoglobulin G heavy chain variable region mRNA, partial cds
GTGCAGCTGGTGGAGTCTGGGGGAGGCGTGGTCCAGCCTGGGAGGTCCCTGAGACTCTCCTGTGCAGCCT
CTGGATTCACCTTCAGTACCTATCCTATGCACTGGGTCCGCCAGGCTCCAGGCAAGGGGCTGGAGTGGGT
GGCAGTCATCTCATTTGATGGAAGCAATAAAGACTACGCAGACTCCGTGAAGGGCCGATTCACCATCTCC
AGGGACAATTCCAAGAACACGCTGACTCTGCAAATGAACAGCCTGAGAGCTGAGGACACGGCTGTCTATT
ACTGTGCAAGAGAAGGGCGGCCATCGACTGTCAGCAGCTGGGAATCATACTACTATTACGGTATGGGCGT
CTGGGGCCAAGGGACCCTGGTCACCGTCTCCTCA

>gi|695942687|gb|KM603949.1| Homo sapiens isolate 011-10069_2E01L-3 immunoglobulin G heavy chain variable region mRNA, partial cds
TGGTACCAGCAGAAGCCAGGCCAGGCCCCTGTGGTGGTCGTCTATGATGATAGCGACCGGCCCTCAGGGA
TCCCTGAGCGATTCTCTGGCTCCAACTCTGGGAACACGGCCACCCTGACCATCAGCAGGGTCGAAGTCGG
GGATGAGGCCGACTATTACTGTCAGGTGTGGGATAGTAGTAGTTATCATGTGGTATTCGGCGGAGGGACC
AAGCTGACCGTCCTAG

>gi|695942689|gb|KM603950.1| Homo sapiens isolate 011-10069_2F01H-1 immunoglobulin G heavy chain variable region mRNA, partial cds
GTGCAGCTGGTGGAGTCTGGGGGAGGCGTGGTCCAGCCTGGGAGGTCCCTGAGACTCTCCTGTGCAGCCT
CTGGATTCATCTTCAGTAGCTATGGCATGCACTGGGTCCGCCAGGCTCCAGGCAAGGGGCTGGAGTGGGT
GGCAGTTATAAGATATGATGGAAGTATTCAATACTATGCAGACTCCGTGAAGGGCCGATTCACCGTCTCC
AGAGACGATTCCAAGAACACACTGTATCTGCAAATGAACAGCCTGAGAGCTGAGGACACGGCTGTGTATT
ACTGTGCCCGCGGGGGTGACTCGGGCGGTGGGCTCGACTACTGGGGCCAGGGAACCCTGGTCACCGTCTC
CTCAG

>gi|695942691|gb|KM603951.1| Homo sapiens isolate 011-10069_2F01L-1 immunoglobulin G heavy chain variable region mRNA, partial cds
TATCCTGGTACCAGCAACTCCCAGGAACAGCCCCCAAACTCCTCATTTATGACACTAATAAGCGACCCTC
AGGGATTCCTGACCGATTCTCTGGCTCCAAGTCTGGCACGTCAGCCACCCTGGGCATCACCGGACTCCAG
ACTGGGGACGAGGCCGATTATTACTGCGGAACATGGGATAGCAGCCTGAGTGCCTGGGTGTTCGGCGGAG
GGACCAAGCTGACCGTCCTAG

>gi|695942693|gb|KM603952.1| Homo sapiens isolate 011-10069_2A01H-3 immunoglobulin G heavy chain variable region mRNA, partial cds
GAGGTGCAGCTGGTGGAGTCTGGGGGAGGCTTGGTCCAGCCTGGGGGGTCCCTGAGACTCTCCTGTGCAG
CCTCTGGATTCACCTTTAGTAACTATTGGATGAAGTGGGTCCGCCAGGCTCCAGGGAAGGGGCTGGAATG
GGTGGCCAACATAAAGCAAGATGGAAGTGAGAAATACTATGTGGACTCTGTGAAGGGCCGATTCACCATC
TCCAGAGACAACGCCAAGAACTCACTGTATCTCCAAATGAACAGCCTGAGAGCCGAGGACACGGCCGTGT
ATTACTGTGCGAGAGGCGGAAATGGGCGACCCTTTGACAACTGGGGCCAGGGAACCCTGGTCACCGTCTC
CTCAG

>gi|695942695|gb|KM603953.1| Homo sapiens isolate 011-10069_3B01L-2 immunoglobulin G heavy chain variable region mRNA, partial cds
CAGTCTGTGCTGACTCAGCCACCCTCAGCGTCTGGGCCCCCCGGGCAGAGGGTCACCATCTCTTGTTCTG
GAAGCAGCTCCAATATCGGAAGTAATGCTGTAAACTGGTACCAGCAACTCCCAGGAACGGCCCCCAAACT
CCTCATCTATGGTAATAATCAGCGGCCCTCAGGGGTCCCTGACCGATTCTCTGGCTCCAAGTCTGGCACC
TCAGCCTCCCTGGCCATCAGTGGGCTCCAGTCTGAGGATGAGGCTGATTATTATTGTGCAGTATGGGATG
ACAGGCTGAATGCTTGGGTGTTCGGCGGAGGGACCAAGGTGACCGTCCTAG

>gi|695942697|gb|KM603954.1| Homo sapiens isolate 011-10069_3G01L-2 immunoglobulin G heavy chain variable region mRNA, partial cds
CAGTCTGTGCTGACGCAGCCGCCCTCAGTGTCTGGGGCCCCAGGGCAGAGGGTCACCATCTCCTGCACAG
GGAGCAGGTCCAACATCGGGGCAGGCTATGATGTACACTGGTACCAGCAGCTTCCAGGAACAGCCCCCAA
ACTCCTCATCTATGCTAACAACAATCGGCCCTCAGGGGTCCCTGGCCGATTCTCTGGCTCCAAGTCTGGC
ACCTCAGCCTCCCTGGCCATCACTGGGCTCCAGGCTGAGGATGAGGGTGATTATTACTGCCAGTCCTATG
ACAACAGCCTGAGTGGTTCTTGCGTGTTCGGCGGAGGGACCAAGCTGACCGTCCTAG

>gi|695942699|gb|KM603955.1| Homo sapiens isolate 011-10069_3F06L-1 immunoglobulin G heavy chain variable region mRNA, partial cds
TCCTATGAGCTGACTCAGCCACCCTCGGTGTCAGTGGCCCCAGGAAAGACGGCCAGGATTACCTGTGGGG
GAAACAACATTGGAATTAAAGTTGTGCACTGGTACCAGCAGAAGCCAGGCCAGGCCCCTGTACTGGTCGT
CTATGATGATAGCGACCGGCCCTCAGGGATCCCTGAGCGATTCTCTGGCTCCAACTCTGGGAACACGGCC
ACCCTGACCATCAGCAGGGTCGAAGCCGAGGATGAGGCCGAGTATTACTGTCAAATGTGGGATAGTACTA
GTGATCATCAGGTGTTCGGCGGAGGGACCAAGCTGACTGTCCTAG

>gi|695942701|gb|KM603956.1| Homo sapiens isolate 011-10069_3D03H-1 immunoglobulin G heavy chain variable region mRNA, partial cds
GAGGTGCAGCTGGTGGAGTCTGGGGGAGACTTGGTACAGGCTGGAGGGTCCCTGAGACTCTCCTGTGCAG
CCTCTGGATTCACTTTCAGTAATTCTGAAATGAACTGGGTCCGCCAGGCTCCAGGGAAGGGGCTGGAGTG
GGTTTCATACATTAGCAGTGACGGTACGACCATATACTACGCAGACTCTGTGAAGGGCCGATTCACCATC
TCCAGAGACAACGCCAAGAATTCACTGTATCTGCAAATGAACAGCCTGAGAGCCGAGGACACGGCTGTTT
ATTACTGTGCGCGAGATGGGAGTGATACTACGCTGCCTGTATATTATTATGATAGTAGTGGCCTTGACTA
CTGGGGCCAGGGTACCCTGGTCACCGTCTCCTCAG

>gi|695942703|gb|KM603957.1| Homo sapiens isolate 011-10069_3D03L-11 immunoglobulin G heavy chain variable region mRNA, partial cds
CAGTCTGTGCTGACTCAGCCACCCTCAGCGTCTGGGACCCCCGGGCAGAGGGTCACCATCTCTTGTTCTG
GAAGCAGCTCCAGCATCGGAACTAATTATGTATACTGGTACCAGCAGCTCCCAGGAACGGCCCCCAAACT
CCTCATCTATAGGAATAATCAGCGGCCCTCAGGGGTCCCTGACCGATTCTCTGGCTCCAAGTCTGGCACC
TCAGCCTCCCTGGCCATCAGTGGGCTCCGGTCCGAGGATGAGGCTGATTATTACTGTGCAGCATGGGATG
ACAGCCTGAATGTCTTTTATGTCTTCGGAACTGGGACCAAGGTCACCGTC

>gi|695942705|gb|KM603958.1| Homo sapiens isolate 011-10069_3E06H-4 immunoglobulin G heavy chain variable region mRNA, partial cds
TGCAGCTGCAGGAGTCGGGCCCAGGACTGGTGAAGCCTTCGGAGACCCTGTCCCTCACCTGCACTGTCTC
TGGTGACACCATCAGCAGTAGTAGTTACTACTGGGGCTGGATCCGCCAGCCCCCAGGGAGGGGCCTGGAG
TGGATTGGGACTTTCTATTACAGTGACAGTGGGAACACCTACTACAACCCGTCCCTCAACAGTCGAGTCT
CCATATCCGTAGACACGTCCAGGAACCGGTTCTCCCTGAAGCTGAGCTCTGTGTCCGCCGCAGACACGGC
TGTGTATTACTGTGCGAGACATGCCGATATTTTGACTGCTTTTCCCCCCCCCGTTGACTACTGGGGCCAG
GGAACCCTGGTCACCGTCTCCTCAG

>gi|695942707|gb|KM603959.1| Homo sapiens isolate 011-10069_3E06L-2 immunoglobulin G heavy chain variable region mRNA, partial cds
CAGTCTGTGCTGACTCAGCCGCCCTCAGTGTCTGGGGCCCCAGGGCAGAGGGTCACCATCTCCTGCATTG
GGAGCAGCTCCAACATCGGGGCAGGTTATGATGTACACTGGTATCAGCAGCTTCCAGGAACAGCCCCCAA
ACTCCTCATCTATGGTAACAGCAATCGGCCCTCAGGGGTCCCTGACCGATTCTCTGGCTCCAAGTCTGGC
ACCTCAGCCTCCCTGGCCATCACTGGGCTCCAGGCTGAGGATGAGGCTGAGTATTACTGCCAGTCCTATG
ACAGCACCCTGAGTGGTGCCTGGGTGTTCGGCGGAGGGACCAAGCTGACCGTCCTAG

>gi|695942709|gb|KM603960.1| Homo sapiens isolate 011-10069_3G01H-1 immunoglobulin G heavy chain variable region mRNA, partial cds
CAGGTGCAGCTGCAGGAGTCGGGCCCAGGACTGGTGAAGCCTTCGGAGACCCTGTCCCTCACCTGCACTG
TCTCTGGTAGCTCCATCAGTAGTTTCTACTGGAGCTGGATCCGGCAGCCCCCCGGGAAGGGACTGGAGTG
GATTGCCTATATCTATGATGACAGTGGGGCCACCGACTACAATCCCTCCCTCGAGGGTCGAGTCACCATA
TCAGTCGACACGTCCAAGAACCACTTCTCCCTGAAGCTGAGGTCTGTGACCGCCGCAGACACGGCCGTGT
ATTATTGTGCGAGACATGGGTCGATTTGGGGGCAGCTCCCTATATTCATGGAGCACTGGGGCCAGGGAAT
CCTGGTCACCGTCTCCTCAG

>gi|695942711|gb|KM603961.1| Homo sapiens isolate 011-10069_3B01H-1 immunoglobulin G heavy chain variable region mRNA, partial cds
GAGGTGCAGCTGGTGGAGTCTGGAGGAGGCTTGGTCCAGCCTGGGGGGTCCCTGAGACTCTCCTGTGCAG
CCTCTGGATTCACATTTAGTAACTATTGGATGCACTGGGTCCGCCAGGCTCCAGGGAAGGGGCTGGAGTG
GGTGGCCAATATAAAGCAGGATGGAACTGAAAAACACTATGTGGACTCTGTGAAGGGCCGATTCACCATC
TCCAGAGACAACGCCAAGAACTCACTCTATCTGCAAATGAGCAACCTGGGAGCCGACGACTCGGCCATTT
ATTACTGTGCGAGGGCCTATTTTGACTCCTGGGGCCAGGGAACCCTGGTCACCGTCTCCTCAG

>gi|695942713|gb|KM603962.1| Homo sapiens isolate 014-10076_3C04H-2 immunoglobulin G heavy chain variable region mRNA, partial cds
GTGCAGCTGGTGGAGTCTGGGGGAGGCGTGGTCCGGCCTGGGCGGTCCCAGAGCCTCTCCTGTGCAGCGT
CTGGATTCACCATCACTCCTTATACCATGTTCTGGGTCCGCCAGGCTCCAGGCAAGGGGCTGGAATGGGT
GGCAATGATTTTGTATGATGGAAGTAGTACAGACTATGCAGGCCCCGTGAAGGGCCGTTTCACCATCTCC
AGAGACAATTCCAAGAACACGCTGAATTTGCAAATGAACAGCCTGAGAGCCGCGGACACGGCTGTGTATT
ACTGTGCGAGAGGGTATGGTTCGGGGAAGTCCCATTACTACTTTGACTACTGGGGCCAGGGAACCCTGGT
CACCGTCTCCTCAG

>gi|695942715|gb|KM603963.1| Homo sapiens isolate 014-10076_3G04K-4 immunoglobulin G heavy chain variable region mRNA, partial cds
GAAATTGTGTTGACACAGTCTCCAGCCACCCTGTCTTTGTCTCCAGGGGAAAGAGCCACCCTCTCCTGCA
GGGCCAGTCAGAATATTAACAGCAACTTAGCCTGGTACCAACAGAAACCTGGCCAGCCTCCCAGGCTCCT
CATCTATGATGCATCCAACAGGGCCCCTGGCATCCCAGGCAGGTTCAGTGGCACTGGGTCTGGGACAGAC
TTCACTCTCACCATCAGCAGCCTAGAGCCTGAAGATTTTGCAGTTTATTACTGTCAGCAGCGTAGCAAGT
GGCCCTCTTTCGGCGGAGGGACCAAGGTGGAAATCAAAC

>gi|695942717|gb|KM603964.1| Homo sapiens isolate 014-10076_3A05H-1 immunoglobulin G heavy chain variable region mRNA, partial cds
GAGGTGCAGCTGGTGGAGTCTGGGGGAGGCTTGGCCCAGCCGGGGGGGTCCCTGAGACTCTCCTGTACAG
CCTCTGGATTCGCGTTTGAGACTTACTGGATGACCTGGGTCCGCCAGGCTCCAGGGAAAGGACTGGAGTG
GGTGGCCAACATAAACGGAGCAGGAAGTGAGAAGGACTATGTGGACTCTCTAAAGGGCCGCTTCACCATT
TCCAGAGACAACGACAAGAAATCCCTATATCTACAAATGGATAGTCTGAGAGCCGCGGACACGGCTGTGT
ATTTCTGTGCGAGGGCCCCGACGGATATTGTGGTGGCGCCAGGTGCTATGGCGGGAAACTACTTTGACTA
TTGGGGCCAGGGAGCCCTGGTCACCGTCTCCTCAG

>gi|695942719|gb|KM603965.1| Homo sapiens isolate 014-10076_3A05L-2 immunoglobulin G heavy chain variable region mRNA, partial cds
TCCTATGAGCTGACACAGCCACCCTCGGTGTCAGTGTATCCAGGACAGACGGCCAGGATCGCCTGCTCTG
GAGATGCGTTGCCAAAGCAATATGGCTATTGGTACCAACAGAAGCCAGGCCAGGCCCCTGTGTTGGTGAT
CCGTCAAGACCGTGAGAGGCCCTCAGGGATCCCTGAGCGGTTCTCTGGCTCCAGCTCAGGGACAACGGTC
ACATTGACCATCAGTGGAGTCCGGGCAGAGGACGAGGCTGACTATTACTGTCAATCCTCAGACAGCAGTG
GTACTTTTGTTGTCTTCGGCGGAGGGACCAAGCTGACCGTCCTAG

>gi|695942721|gb|KM603966.1| Homo sapiens isolate 014-10076_3A06H-2 immunoglobulin G heavy chain variable region mRNA, partial cds
CAGGTGCAGCTGCAGGAGTCGGGCCCAGGACTGGTGAAACCTTCGGAGACCCTGTCCCTCACCTGCACTG
TCTCTGGTGCCTCCATCGGCAATCACTTCTGGAGCTGGATCCGGCAGCCCCCAGGGAAGGGACTGGAATG
GATTGGCTACGTCTATGCCAGTGGGAGCACCAGCTACAACCCCTCTCTCAAGAGTCGCGTCACCATGTCA
GCTGACACGTCCCAGAACCAGCTCTCCCTGAGGCTGAGCTCTGTGACCGCTGCGGACACGGCGATATATT
ACTGTGCCTTTGATAGTCGTGTTGGTTACCTTGATGCTTTTGATCTCTGGGGCCAGGGGACAATGGTCAC
CGTCTCTTCAG

>gi|695942723|gb|KM603967.1| Homo sapiens isolate 014-10076_3A06L-1 immunoglobulin G heavy chain variable region mRNA, partial cds
CAGTCTGTGCTGACTCAGCCACCCTCAGCGTCTGGGACCCCCGGGCAGAGGGTCACCCTCTCTTGTTCTG
GAAGCAGCTCCAACATCGGAACTAATACCGTGAAGTGGTACCAGCAACTCCCGGGAACGGCCCCCAAACT
CCTCATGTATAGTAATAATCAGCGACCCTCAGGGGTCCCTGACCGATTCTCCGGCTCCAAGTCTGGCACC
TCAGCCTCCCTGGCCATCAGTGGGCTCCAGTCTGGGGATGAGGCTGATTATTACTGTGCAACATGGGATG
ACAGTCTGAATGGTTTTTATGTCTTCGGAACTGGGACCAAACTCACCGTCCTAG

>gi|695942725|gb|KM603968.1| Homo sapiens isolate 014-10076_3G04H-1 immunoglobulin G heavy chain variable region mRNA, partial cds
AGGTGCAGCTGGTGCAGTCTGGGGCTGAGGTGAAGAAGCCTGGGGCCTCACTGAAGGTCTCCTGCAAGGC
TTCTGGATACACCTTCACCAACTACTATATGCACTGGGTGCGACAGGCCCCTGGACAAGGGCTTGAGTGG
ATGGGATGGATCAACCCTCGCACTGGTGACACAAACTATGCACAGAGGTTTCAGGGCAGGGTCACCATGA
CCAGGGACACGTCCATCAGCACAGCCTACATGGAGCTGAGCAGGCTGAGATCTGACGACACGGCCGTATA
TTACTGTGCGAGAGACGGTGACTGGGATATAAACTTTGACTACTGGGGCCAGGGAACCCTGGTCACCGTC
TCCTCAG

>gi|695942727|gb|KM603969.1| Homo sapiens isolate 014-10076_3B06L-1 immunoglobulin G heavy chain variable region mRNA, partial cds
TTGTCTCCTGGTACCAACAACACCCAGGCAAAGACCCCAAACTCATAATTTATGACGTCACTAAGCGGCC
CTCAGGGATTTCTAATCGCTTCTCTGGCTCCAAGTCTGGCAACACGGCCTCCCTGACAATCTCTGGGCTC
CAGGCTGAGGACGAGGCTGATTATTACTGCTACTCATATGCAACCAGTAGCACTTGGGTGTTCGGCGGAG
GGACCAAGTTGACCGTCCTAG

>gi|695942729|gb|KM603970.1| Homo sapiens isolate 014-10076_3G05K nonfunctional immunoglobulin G heavy chain variable region mRNA, partial sequence
TCCTAATCTACGATGCATCCATTTTGGAAACCGGGGCCCCATCAAGGTTCAGTGGAAGTGGATCTGGGAC
AGACTTTACTTTCACCATCAGCAGCCTGCAGCCTGAAGATATTTAAATTTGGGGCGTTTTTGTGTTTGAG
ATTTTAACTCAGGTCAATTCCAAAGAGTAGCAGATTCTTTCAAAAAGTCAGATCAGAAAGGGATAGAAAA
TTAGGTCATTTTAAGGAACAGCCAAGCGCTAGCCAGTTAAGTGAGCCATCTCAAATGCAAGATTTTCTCT
GCATCGGTCAGGTTAGTGATATTAACAGCGAAAAGAGATTTTTGTTAAGGGGAAAGTAATTAAGTTAACA
CTGTGGATCACCTTCGGCCAAGGGACACGACTGGAGATTAAAC

>gi|695942730|gb|KM603971.1| Homo sapiens isolate 014-10076_3C04K-1 immunoglobulin G heavy chain variable region mRNA, partial cds
GAAATTGTGTTGACGCAGTCTCCAGGCACCCTGTCTTTGTCTCCAGGGGAAAGAGCCACCCTCTCCTGCA
GGGCCAGTCAGAGTGTTAGCAGCTTCTACTTAGCCTGGTATCAGCAGAAACCTGGCCAGGCTCCCAGGCT
CCTCCTCTATGGTACATCCAACAGGGCCACTGGCATCCCAGACCGGTTCAGTGGCAGTGGGTCTGGGACA
GACTTCACTCTCACCATCAGCAGACTGGAGCCTGAAGATTTTGCAGTGTATTACTGTCAGCAGTATGATA
CCTCACTCACTTTCGGCCCTGGGACCAAAGTGGATATCAAAC

>gi|695942732|gb|KM603972.1| Homo sapiens isolate 014-10076_3C05H-1 immunoglobulin G heavy chain variable region mRNA, partial cds
CAGGTGCAGCTGCAGGAGTCGGGCCCAGGACTGGTGAAGCCTTCGGAGACCCTGTCCCTCACCTGCACTG
TCTCTGGTGGCTCCATCACCAATTACTGCTGGAACTGGATCCGGCAGGCCCCAGGGAAGGGACTGGAGTG
GATTGGGTATATCTTTTACAATGGGAAAACGAACTACAATCCCTCCCTCAGGAGTCGAGTCTTCATATCA
GTGGACACGTCCAACAACCAGTTCTCCCTGAAGTTGAGCTCTGTGACCACTGCGGACACGGCCGTATATT
ACTGTGCGAGAGAGTCTAGTGGCTACACTCAGAAAAACGCTTATGACTACTGGGGCCAGGGAGCCCTGGT
CACCGTCTCCTCAG

>gi|695942734|gb|KM603973.1| Homo sapiens isolate 014-10076_3C05K-3 immunoglobulin G heavy chain variable region mRNA, partial cds
GACATCCAGATGACCCAGTCTCCATCCTCCCTGTCTGCATCTGTAGGAGACAGAGTCACCATCACTTGCC
GGGCAAGTCAGAACATTAGTAGGTATTTAAATTGGTATCAGCAGAAACCAGGGAAAGCCCCTAAGCTCCT
GATCTATGATACATCCAGTTTGCAAAGTGGAGTCCCGTCAAGGTTCAGTGGCAGTGGATCTGGGACAGAT
TTCACTCTCACCATCAGCAGTCTGCAACCTGAAGATTTTGCAACTTACTACTGTCAACAGAATTATCATC
CCCCTCCGACGTTCGGCCAAGGGACCAAGGTGGAAATCAAAC

>gi|695942736|gb|KM603974.1| Homo sapiens isolate 014-10076_3G02H-3 immunoglobulin G heavy chain variable region mRNA, partial cds
CAGGTGCAGCTGCAGGAGTCGGGCCCAGGACTGGTGAAGCCTTCACAGACCCTGTCCCTCACCTGCACTG
TCTCCAGTGGCTCCATCAGCAGTGGTGATTCCTACTGGAGCTGGATCCGCCAGCACCCAGGGAAGGGCCT
GGAGTGGATTGGATACATCTATTCCAATGGGAACGCCTTCTACAACCCGTCCCTCAAGAGTCGAGTTTCC
ATATCAGTGGACCCGTCTAAGAACCAGTTCTCCCTGAAACTGAGCTCCGTGACTGCCGCGGACACGGCCG
TGTATTATTGTGCGAGAGGTGTGGATTACGATATTTTGACTCGTTTTTCTTTTGGCTTTGACTTCTGGGG
CCAGGGAACCCTGGTCACCGTCTCCTCAG

>gi|695942738|gb|KM603975.1| Homo sapiens isolate 014-10076_3G02L-1 immunoglobulin G heavy chain variable region mRNA, partial cds
CAGTCTGTGCTGACGCAGCCGCCCTCAGTGTCTGGGGCCCCAGGGCAGAGGGTCACCATCTCCTGCACTG
GGAGCAGCTCCAACATCGGGGCAGATTATGATGTTCACTGGTACCGGCAGCTTCCAGGAACAGCCCCCAA
ACTCCTCATCTTTGGTACTAGAAATCGGCCCTCAGGGGTCCCTGACCGATTCTCTGGCTCCAAGTCTGGC
ACCTCAGCCTCCCTGGCCATCACTGGGCTCCAGCCTGAGGATGAGGCTGATTATTACTGCCAGTCCTATG
ACTCCAGCCTGAGTGGTTCGGTGTTCGGCGGAGGGACCAAGTTGAGCGTCCT

>gi|695942740|gb|KM603976.1| Homo sapiens isolate 014-10076_3G05H-3 immunoglobulin G heavy chain variable region mRNA, partial cds
GAGGTGCAGCTGGTGGAGTCCGGGGGAGGCTTAGTTCAGCCTGGGGGGTCCCTGAGACTCTCCTGTGCAC
CCTCTGGATTCATCTTTAGTAACTACTGGATGCACTGGGTCCGCCAAGCTCCAGGGAAGGGGCTGGTGTG
GGTCTCTCGTATTAATAGTGATGGGAGTAGTACAAACTACGCGGACTCCGTGAAGGGCCGATTCACCATC
TCCAGAGACAACGCCAAGAGCACGCTGTTTCTGCAAATGAACAGTCTGAGAGCCGAGGACACGGCTGTGT
ATTTCTGTACAAGAGGCAGTGGCTGGTCTTATAATGCTTTTGATATCTGGGGCCAAGGGACAATGGTCAC
CGTCTCTTCAG

>gi|695942742|gb|KM603977.1| Homo sapiens isolate 014-10076_3B06H-2 immunoglobulin G heavy chain variable region mRNA, partial cds
AGGTGCAGCTGGTGCAGTCTGGGGCTGAGGTGAAGAAGCCTGGGGCCCCAGTGAAAGTCTCCTGCAAGGC
TTCTGGATACACCTTCAGCGCCTACTATGTGCATTGGGTGCGACAGGCCCCTGGAAAAGGGCTTGAGTGG
ATGGGATGGATCAATCCTGATAGTGGTGCCACAAGCTATGCAGAGAAGTTTCAGGGCAGGGTCACCCTGA
CCAGGGACACGTCCATCACCACAACCTACATGGAGGTGACCAGCCTTTCATCTGACGACACGGCCGTATA
TTACTGTGCGAGGATCTTTCGCTTTAGTTCGGGTCTTGACTACTGGGGCCAGGGAACACTGGTCACCGTC
TCCTCAG

>gi|695942744|gb|KM603978.1| Homo sapiens isolate 017-10116_4G04K-3 immunoglobulin G heavy chain variable region mRNA, partial cds
GAAATTGTGTTGACGCAGTCTCCAGGCACCCTGTCTTTGTCTTCAGGGGAAAGAGCCACCCTCTCCTGCA
GGGCCAGTCAGACTATTAGCAGCAACTACTTAGCCTGGTACCAGCTGAAACCTGGCCAGGCTCCCAGGCT
CCTCATCTATGGTGCGTCCAGCAGGGCCACTGGCGTCCCAGACAGGTTCAGTGGCAGTGGGTCTGGGACA
GATTTCACTCTCACCATCAGCAGACTGGAGCCTGAAGATTTTGCAGTGTATTACTGTCAGCAGTATGGTA
CCTCACCTCCGTGGACGTTCGGCCAAGGGACCAAGGTGGAAATCAAAC

>gi|695942746|gb|KM603979.1| Homo sapiens isolate 017-10116_4G04H-2 immunoglobulin G heavy chain variable region mRNA, partial cds
CAGGTGCAGCTGCAGGAGTCGGGCCCAGGACTGGTGAAGCCCTCACAGACCCTGTCCCTCACCTGCTCTG
TCTCTGGTGGCTCCATCAGCAGTGGTAGTTACTACTGGAGCTGGATCCGCCAGCTCCCAGGGAAGGGCCT
GGAGTGGATTGGGTACATCTCTTACAGTGGGAGCACCTTCTACAACCCGTCCCTCAAGAGTCAACTTACG
ATATCACTAGACACGTCTGAGGACCAGTTCTCCCTGAGGCTGACCTCTGTGACTGCCGCGGACACGGCCG
TGTATTACTGTGCGAGATCACAGGACGATAGGTCTTGGAGTGGTTATCGATTGTACTTTGACAAGTGGGG
CCAGGGAACCCTGGTCACCGTCTCCTCAG

>gi|695942748|gb|KM603980.1| Homo sapiens isolate 017-10116_4C05L-3 immunoglobulin G heavy chain variable region mRNA, partial cds
TCCTATGAGCTGACACAGCCACCCTCAGTGTCCGTGTCCCCAGGCCAGACAGCCAGCATCACCTGCTCTG
GACATAAACTGGGAGATAAATTTGTTTGCTGGTTTCAGAAGAAGCCAGGCCAGTCCCCTGTGTTGGTCAT
GTATCAAGATAACAAGCGGCCCTCAGGGATCCCTGAGCGATTCTCTGGCTCCAACTCTGGGGACACAGCC
AGTCTGACCATCAGCGGGACCCAGGCTATGGATGAGGCTGACTATTACTGTCAGGCGTGGGACAGCGACA
CTGTGGTATTCGGCGGAGGGACCGAACTGACCGTCCTAG

>gi|695942750|gb|KM603981.1| Homo sapiens isolate 017-10116_4C05H-1 immunoglobulin G heavy chain variable region mRNA, partial cds
GAGGTGCAGCTGGTGGAGTCGGGGGGAGGCTTGGTGAAGCCGGGGGGGTCCCTTAGACTCTCCTGTGAAG
CCTCTGGATTCACTTTCACTAACGCCTGGATGAACTGGGTCCGCCAGGCTCCAGGGAGGGGGCTGGAGTG
GATTGGCCGTATTAAAAGTAACAATGATGGTGGGACAACGGACTTCGGCGCACCCGTGAAAGGCAGATTC
ACCATGTCGAGAGATGATTCAAAAAACACCATACATCTGCAAATGAACGGCCTGAAAAGTGAGGATACAG
CCGTGTATTATTGTACGACAATTTCGGCTCTTTATCATGATATCAGTGGCTACTACTCAGCGAACAGTGG
TAATTTTGATGTATGGGGCCAAGGAACAATGGTCACCGTCTCTTCAG

>gi|695942752|gb|KM603982.1| Homo sapiens isolate 017-10116_3G03L-4 immunoglobulin G heavy chain variable region mRNA, partial cds
CAGTCTGCCCTGACTCAGCCTGCCTCCGTGTCTGGGTCTCCTGGACAGTCGATCACCATCTCCTGCACTG
GAAGCAGCAGTGACGTTGGTGGCTATAACTATGTCTCCTGGTACCAACATCACCCAGGCAAAGTCCCCAA
ACTCATTATTTATGAGGTCAGTAATCGGCCCTCAGGGGTTTCTAATCGCTTCTCTGGCTCCAAGTCTGGC
AACACGGCCTCCCTGACCATCTCTGGGCTCCAGGCTGAGGACGAGGCTGTTTATTACTGCAGCTCATATA
CAAGAACTAGCGCTCCCGGGGTCTTCGGAACTGGGACCAAGGTCACCGTCC

>gi|695942754|gb|KM603983.1| Homo sapiens isolate 017-10116_3G02H-2 immunoglobulin G heavy chain variable region mRNA, partial cds
GAGGTGCAGCTGGTGGAGTCTGGGGGAGGCTTGGTTAAGCCGGGGGGGTCCCTTAGACTCTCCTGTGCAG
CCTCTGGACTCACGTTCACGAACACCTGGATGAGTTGGGTCCGCCAGGCTCCAGGGAGGGGTCTGGAGTG
GGTTGGCCGTATTAGAAGTGAGGCTGACGGTGGGACAACAGACTACGGTGCTCCCGCGAGAGGCAGATTC
ACCATCTCAAGAGATCGTTCAAACAATATGTTGTATCTGGAAATGAGCGGCCTGCAAACCGAGGACACTG
CCGTTTATTATTGTGCCACAGGAGAAGTGGCGCGTGGTTCGGGGACTTATTACGACCCCCTACCTGACTA
CTGGGGCCAGGGAACCCTGGTCACCGTCTCCTCAG

>gi|695942756|gb|KM603984.1| Homo sapiens isolate 017-10116_3D04L-4 immunoglobulin G heavy chain variable region mRNA, partial cds
TCCTATGAGCTGACACAGCCACACTCGGTGTCAGTGGCCCCAGGGCAGACGGCCACGATTACCTGTGGGG
GAGACTACATTGAAAGAAAAAGTGTGCACTGGTACCAGCAGAAGCCAGGCCAGGCCCCTGTGCTGGTCGT
CTATGACGATAGCGACCGGCCCTCAGGGATCCCTGAGCGATTGTCTGGCTCCAACTCTGGAAACACGGCC
ACCCTGACCATCAGCAGGGTCGAAGGCGGGGATGAGGCCGACTATTATTGTCAGGTGTGGGATAGCAGTT
GTGATTGCTGGGTGTTCGGCGGAGGGACCAAGGTGACCGTCCTAG

>gi|695942758|gb|KM603985.1| Homo sapiens isolate 017-10116_3D04H-2 immunoglobulin G heavy chain variable region mRNA, partial cds
GTGCAGCTGGTGGAGTCTGGGGGAGGCGTGGTCCAGCCTGGGAGGTCCCTGAGACTCTCCTGTGCACCCT
CTGGATTCACCTTCGATATTTATGCTATGCAGTGGGTCCGCCAGGCTCCAGGCAAGGGGCTGGAGTGGGT
GGCATTTGTATCATATGATGGAAGTATTAAAAATTATGCAGACTCCGTAAAGGGCCGATTCACCATCTCC
AGAGACAAGTATCTGGAAATGAACAGCCTGAGACCTGAGGACACGGCTGTTTATTTCTGTGCGAGAGGGC
GAGTGGCCTACTGTACTACTGACTGCTATCATGCTTTTGATATCTGGGGCCAAGGGACAATGGTCACCGT
CTCTTCAG

>gi|695942760|gb|KM603986.1| Homo sapiens isolate 017-10116_3C01K-2 immunoglobulin G heavy chain variable region mRNA, partial cds
GAAATTGTGTTGACGCAGTCTCCAGGCACCCTGTCTTTGTCTCCAGGGGAAAGAGCCACCCTCTCCTGCT
GGGCCAGTCAGAGTGTTAGTAGCACTTCCTTAGGCTGGTACCAGCAGAAACCTGGCCAGGCTCCCAGGCT
CCTCATCTATGGTACATCCAGCAGGGCCACTGGCATCCCAGACAGGTTCAGTGGCACTGGGTCTGGGACA
GACTTCACTCTCACCATCAGCAGACTGGAGCCTGAAGATTTTGCAGTGTATTACTGTCAGCAGTATGGTA
GTTCACCCCTCACTTTCGGCGGAGGGACCAAGGTGGAGATCAAAC

>gi|695942762|gb|KM603987.1| Homo sapiens isolate 017-10116_3C01H-4 immunoglobulin G heavy chain variable region mRNA, partial cds
GAGGTGCAGCTGGTGGAGTCTGGGGGAGGCTTGGTCCAGCCGGGGGGGTCCCTGAAACTCTCCTGTGCAG
CCTCTGGGCTCACCCTCAGTGACTCTGTTGTGCACTGGGTCCGCCAGGCTTCCGGGAAAGGGCTGGAGTG
GCTTGGCCGTATTAGAAGCAAAGCTAACAATGACGCGACAGCATATGCTGCGTCGGTGAAAGGCAGGTTC
ACCATCTCCAGAGATGATTCGAAGAACACGGCGTATCTGCAAATGAACAGGCTGAAAACCGAGGACACGG
CCGTTTATTACTGTACGAGGCTTAAATTCCATGACTACGGTGACCCCATCTACTACTACTACGGTATGGA
CGTCTGGGGCCGAGGGACCACGGTCACCGTCTCCTCA

>gi|695942764|gb|KM603988.1| Homo sapiens isolate 019-10117_4G04L-5 immunoglobulin G heavy chain variable region mRNA, partial cds
TCCTATGAGCTGACTCAGCCACCCTCAGTGTCCGTGTCCCCAGGACAGACAGCCAACATCACCTGCTCTG
GAGATAAATTGGGGGATAAATATACTTCCTGGTATCAGCAGAAGTCAGGCCAGTCCCCTGTCCTGGTCAT
CTATCACGATACCAGGCGGCCCTCAGGGATTCCTGAGCGATTCTCTGGCTCCAGCTCTGGGAACACAGCC
ACTCTGACCATCAGCGGGACCCAGGTTATGGATGAGGCTGACTATTATTGTCAGGCGTGGGTGTGGGACA
GCTACGTGGTGTTCGGCGGAGGGACCAAGCTGACCGTCCT

>gi|695942766|gb|KM603989.1| Homo sapiens isolate 019-10117_4G04H-1 immunoglobulin G heavy chain variable region mRNA, partial cds
GTGCAGCTGGTGGAGTCTGGGGGAGCCGTGGTCCAGCCTGGGCGGTCTCTGAGACTCTCCTGTACAGCCT
CTGGCTTCATCTTCAGTAGATTTGCTATTCACTGGGTCCGCCAGGCTCCAGGCAAGGCGCTGGAGTGGGT
GGCAGTTATATCGGATGATGCAAGTAAAGAAGACTACGCAGACTCCGTGAAGGGCCGATTCATCATCTCC
AGAGACAATTCCAAGAGCACGCTGTATTTGCAAATGAACAGCCTGACAACTGAGGACACGGCTGTATATT
ACTGTGCGAGAGATCCAACCCACTCCGGCGATATCATCAGCTGGTTCTTTGACTCCTGGGGCCAGGGAAT
CCTGGTCACCGTCTCCTCAG

>gi|695942768|gb|KM603990.1| Homo sapiens isolate 019-10117_4E01L-3 immunoglobulin G heavy chain variable region mRNA, partial cds
CAGTCTGTGCTGACGCAGCCGCCCTCAGTGTCTGCGGCCCCAGGACAGAGGGTCACCATCTCCTGCTCTG
GAAGGATCTCCAACATTGGGAATAATTATGTATCCTGGTACCAGCAGTTCCCAGGAACAGCCCCCAAACT
CCTCATTTTAGACAATAGTCAGCGACCCTCAGGGATTCCTGACCGATTCTCTGGCTCCAAGTCTGGCACG
TCAGCCACCCTGGGCATCACCGGACTCCAGGCTGGGGACGAGGCCGATTATTACTGCGGAACATGGGATA
ACACCCTGAGTGCTTATGTCTTCGGACCTGGGACCAAGGTCACCGTCCTAG

>gi|695942770|gb|KM603991.1| Homo sapiens isolate 019-10117_4E01H-7 immunoglobulin G heavy chain variable region mRNA, partial cds
GAGGTGCAGCTGGTGGAGTCTGGGGGAGGCTTGGTCCAGCCGGGGGGGTCCCTGAGACTCTCCTGTGCAG
CCTCTGGATTCACCTTTAGTGACTATTGGATGAGCTGGGTCCGCCAGGCTCCAGGGCAGGGGCTGGAGTG
GGTGGCCAACATAAAGCAAGATGGAAGTGTGAAATACTATGTGGACTCTGTGAAGGGCCGGTTCACCATC
TCCAGAGACAACGCCCAGAACTCACTGTATTTGCAAATGAACAGCCTGAGAGCCGAGGACACGGCCGTCT
ATTACTGTGCGAAGAAGGTCGGTAGCGACTGGGGCCGGGGAACCCTGGTCACCGTCTCCTCAG

>gi|695942772|gb|KM603992.1| Homo sapiens isolate 019-10117_3G03K-3 immunoglobulin G heavy chain variable region mRNA, partial cds
TGGACAGCCGGCCTCCATCTCCTGCAGGTCTAGTCAAAGCCTCGTATACAGTGATGGAAACAGCCTCTTG
AATTGGTTTCAGCAGAGGCCAGGCCAATCTCCAAGGCGCCTAATTTATAAGGTTTCTAACCGGGACTCTG
GGGTCCCAGACAGATTCAGCGGCAGTGGGTCAGGCACTGATTTCACACTGACAATCAGCAGGGTGGAGGC
TGAGGATGTTGGGGTTTATTACTGCATGCAAGGTACACACTGGCCGTTCACTTTTGGCCAGGGGACCAAG
GTGGAGATCAAAC

>gi|695942774|gb|KM603993.1| Homo sapiens isolate 019-10117_3G03H-1 immunoglobulin G heavy chain variable region mRNA, partial cds
AGGTGCAGCTGGTGGAGTCTGGGGGAGGCTTGGTCAGGCCTGGAGGGTCCCTGAGACTCTCCTGTGCAGC
CTCTGAATTCACCTTCAGTGACTACTATTTGGGCTGGATCCGCCAGGCTCCAGGGAAGGGACTGGAGTGG
ATTTCCTACATTAGTAATAGTGGTGCTACCATATACTACATAGACTCTGTGAAGGGCCGATTCACCATCT
CCAGGGACAACGCCAAGAACTCACTGTATCTACAAATGAACAGCCTGAGAGTCGAGGACACGGCCGTTTA
TTACTGTGCGAGAATGCCGCGGGTCGCTGATATTTGGGGCCAAGGGACAATGGTCACCGTCTCTTCAG

>gi|695942776|gb|KM603994.1| Homo sapiens isolate 019-10117_3F02L-1 immunoglobulin G heavy chain variable region mRNA, partial cds
CAGTCTGCCCTGACTCAGCCCCGCTCAGTGTCCGGGTCTCCTGGACAGTCAGTCACCATCTCCTGCACTG
GAGCCAGCAGTGATGTTGGTGGTTATAACTATGTCTCCTGGTACCAACACCACCCGGGCAAAGCCCCCAA
ACTCGTGATTTATGATGTCACTAAGCGGCCCTCAGGGGTCCCTGATCGCTTCTCTGGCTCCAAGTCTGGC
AACGCGGCCTCCCTGACCATCTCTGGGCTCCAGGCTGAGGATGAGGCTGATTATTACTGCTACTCATATG
CAGGCAGTTCCAACCATTGGGTGTTCGGCGGGGGGACCAAGCTGATCGTC

>gi|695942778|gb|KM603995.1| Homo sapiens isolate 019-10117_3F02H-1 immunoglobulin G heavy chain variable region mRNA, partial cds
AGGTGCAGCTGGTGCAGTCTGGGGCTGAGGCGAAGAAGCCTGGGGCCTCAGTGAAGGTCTCCTGCAAGGC
TTCTGGATACACCTTCACCGGCCACTACATGCACTGGGTGCGACAGGCCCCTGGACAAGGGCTTGAGTGG
ATGGGATGGATCAACCCTGACAGTGGTGGCACAAAGTATGCACAGAAGTTTCAGGGCAGGGTCACCATGA
CCAGGGACACGTCCATCAGTACAGCCTACATGGAGCTGAGCAGGCTGACATCTGACGACACGGCCGTCTA
TTACTGTGCGAGGATATTGAGAACTACTAGTGCTCTTGACTACTGGGGCCAGGGAACCCTGGTCACCGTC
TCCTCAG

>gi|695942780|gb|KM603996.1| Homo sapiens isolate 019-10117_3E02L-1 immunoglobulin G heavy chain variable region mRNA, partial cds
TCCTATGAGCTGACACAGCCAGCCTCAGTGTCCGTGTCCCCAGGACAGACAGCCAACATCACCTGCTCTG
GCGATAAATTGGGGGATAAATATACTTCATGGTATCAGCAGAAGCCAGGCCAGGCCCCTGTGCTGGTCAT
CTATCAGGATACCAAGCGGCCCTCAGGGATCCCTGAGCGATTCTTCGGCTCCAGCTCTGGGGACGCAGCC
ACTCTGACCATCAGCGGGACCCAGGCTATGGATGAGGCTGACTATTATTGTCAGGCGTGGGTGTGGGACA
GCCGCGTGGTGTTCGGCGGAGGGACCAAGCTGACCGTCCT

>gi|695942782|gb|KM603997.1| Homo sapiens isolate 019-10117_3E02H-1 immunoglobulin G heavy chain variable region mRNA, partial cds
GTGCAGCTGGTGGAGTCTGGGGGAGGCGTGGTCCAGCCTGGGCGGTCCCTGAGACTCTCCTGTGCGACCT
CTGGATTCATCTTTTCGAGATATGCCATTCACTGGGTCCGCCAGGCTCCAGGCAAGGGGCTGGAGTGGGT
GGCAGTTATTTCGAATGATGGAACCAAAGAAGAGTGCGCAGACTCCGTGAAGGGCCGATTCACCATCTCC
AGAGACAATTCCAAGAGCACGCTGTATTTGCAAATGAACAGCCTGAGAGCTGAGGACACGGCTGTCTATT
ACTGTGCGAGAGATGCGACCCAGTACGGCTATGAAACCAACTGGTTCTTTGACTCATGGGGCCGGGGACT
CCTGGTCACCGTCTCCTCAG

>gi|695942784|gb|KM603998.1| Homo sapiens isolate 019-10117_3C04L-3 immunoglobulin G heavy chain variable region mRNA, partial cds
TCCTATGAGCTGACTCAGCCACCCTCGGTGTCAGTGGCCCCAGGACAGACGGCCATGATTACCTGTGGGG
GAAACCACATTGGGACTAAAAGTGTGCACTGGTACCAGCAGAGGCCAGGCCAGGCCCCTGTGCTGGTCGT
CTATGATAATAGGGTCCGGTCTTCAGGGATCCCTGAGCGATTCTCTGGCTCCAACTCTGGGAACACGGCC
ACCCTGACCATCAGCAGGGTCGAAGCCGGGGATGAGGCCGACTATTATTGTCAGGTGTGGGATAGTAGTA
GTGATCATAATGTGGTGTTCGGCGGTGGGACCAAGCTGACCGTCCTAG

>gi|695942786|gb|KM603999.1| Homo sapiens isolate 019-10117_3C04H-1 immunoglobulin G heavy chain variable region mRNA, partial cds
AGGTGCAGCTGGTGCAGTCTGGGGCTGAGGTGAAGAAGCCTGGGGCCTCAGTGAAGGTCTCCTGCAAGGC
TTCTGGATACACCTTCACCTATCACTATGTATACTGGGTGCGACAGGCCCCTGGACAAGGGCTTGAGTGG
ATGGGATGGATGAGCCCTAAGACTGGTGACACAAACATTTCACAGAGGTTTCAGGGCAGGGTCACCATGA
CCAGGGACACGTCCATCACCACAGCCTACATGGAGATGAGCAGGCTGAGATTTGACGACACGGCCGTCTA
TTATTGTACGAGAGGCCAATACAGTGACCATTTCGACTCCTGGGGCCAGGGAACCCTGGTCACCGTCTCC
TCAG

>gi|695942788|gb|KM604000.1| Homo sapiens isolate 019-10117_3C03K-2 immunoglobulin G heavy chain variable region mRNA, partial cds
TGGTATCAACAGAAACTAGGGAAAGCCCCTAAACTCCTGATCTATGATGCATCCAGTTTGCAAAGTGGGG
TCCCATCAAGGTTCAGTGGCAGTGGATCTGGGACAGATTTCACTCTCACCATCAGCAGCCTGCAACCTGA
AGATTTTGCAACTTATTACTGTCAACAGAGTTACAGCACCCCGCTCACTTTCGGCGGAGGGACCAAGGTG
GAAATCAAAC

>gi|695942790|gb|KM604001.1| Homo sapiens isolate 019-10117_3C03H-3 immunoglobulin G heavy chain variable region mRNA, partial cds
GTGCAGCTGGTGGAGTCTGGGGGAGGCGTGGTCCAGCCTGGGAGGTCCCTGAGACTCTCCTGTGCAGCCT
CTGGAGCCACTTTCAGTGGCTCTGGCATGCACTGGGTCCGCCGGGCTCCAGGCAAGGGGCTGGAGTGGGT
GGCAGTTACATCTTTTGATGGAAGTGAAAAATACTATGCAGACTCCGTGAGGGGCCGATTCACCATCTCC
AGAGACAATTCCGAGAAGACGCTGTTTCTGCAGATGAGCAGCCTGCGAGCTGAGGACACGGCTGTGTATT
ACTGTGCGAAGGACAAATACTATGGTTCGGGGAGATATTTTAAGGGCTATGCTTTTGATATGTGGGGCCA
AGGGACAATGGTCACCGTCTCTTCAG

>gi|695942792|gb|KM604002.1| Homo sapiens isolate 024-10128_3F04L-3 immunoglobulin G heavy chain variable region mRNA, partial cds
CAGTCTGTGCTGACTCAGCCGCCCTCAGTGTCTGGGGCCCCAGGGCAGAGGGTCGCCATCTCCTGCACTG
GGAGCGGCTCCAACATCGGGGCAGATTATGATGTCCACTGGTATCAGCACCTTCCAGGAACAGCCCCCAA
ACTCCTCATCTCTGCTAACAACAATCGGCCCTCAGGGGTCCCTGACCGATTCTCTGCCTCCAAGTCTGGC
ACCTCAGTCTCCCTGGCCATCACTGGGCTCCAGGCTGGCGATGAGGCTGATTATTACTGCCAGTCCTATG
ACAGCAGCCTCAATGCCTGGGTGTTCGGCGGAGGGACCAAGCTGACCGTCCTAG

>gi|695942794|gb|KM604003.1| Homo sapiens isolate 024-10128_3F04H-2 immunoglobulin G heavy chain variable region mRNA, partial cds
GTGCAGCTGGTGGAGTCTGGGGGAGGCGTGGTCCAGCCTGGGAGGTCCCTGAGACTCTCTTGTGTAGCCT
CTGGATTCAGCTTCAGCACCTATGGCATGCACTGGGTCCGCCAGGCTCCAGGCAAGGGGCTGGAGTGGGT
GGCGCTTACTTCACATATATCACATGATGTAAATAGTCAATACTATGCAGACTCCGTGAAGGGCCGGTTC
ACCATCTCCAGAGACGATTCCAAGAACACCCTTTATCTGCAAATGAATAGCCTGAGATCTGAGGACACGG
CTGTCTACTACTGTGCGAAAAGTGGTGGATACAACTTGGGGTTCAGTGGTCTTGATATCTGGGGCCAAGG
GACAATGGTCACCGTCTCTTCAG

>gi|695942796|gb|KM604004.1| Homo sapiens isolate 024-10128_3E05K-3 immunoglobulin G heavy chain variable region mRNA, partial cds
GAAATTGTGTTGACGCAGTCTCCAGGCACCCTGTCTTTGTCTCCAGGGGAAAGAGCCACCCTCTCCTGCA
GGGCCAGTCAGAATTTTAGCAGCAACTACTTAGCCTGGTACCAGCAGAAGCCTGGCCAGGCTCCCAGACT
CCTCATCTATGGTGCGTCCAGCAGGGCCACTGGCATCCCAGACAGGTTCNGTGGCNGTGGGTCTGGGACA
GACTTCACTCTCACCATCAGCAGACTTGAGCCTGAAGATTTTGCAGTGTATTACTGTCACCAGTATGGTC
GGTCGTTCGGCCAAGGGACCAAGGTGGAAATCAAAC

>gi|695942798|gb|KM604005.1| Homo sapiens isolate 024-10128_3E05H-2 immunoglobulin G heavy chain variable region mRNA, partial cds
AGGTGCAGCTGGTGCAGTCTGGGGCTGAGGTGAAGAAGCCGGGGGCCTCAGTGAAGGTCTCCTGCAAGGC
TTCTGGATACACCTTCACCACTTATGATATCCACTGGGTGCGACAGGCCCCTGGACAAGGGCTTGAGTGG
ATGGGATGGCTGAACCCTAACAGTGGTTACACCGTCTATGCACAGAAATTCCAGGGCAGACTCACCATGA
CCAGGAACACCTCCATAAGAATAGCCTACCTGGAGCTGAGCAGCCTAAGATCTGAAGACACGGCCGTGTA
TTACTGTGCGAGGGATGACGGATACTGTACTAGTAACAACTGCTATAGTCGCGGTATGGACGTCTGGGGC
CAAGGGACCACGGTCACCGTCTCCTCA

>gi|695942800|gb|KM604006.1| Homo sapiens isolate 024-10128_3E01L-1 immunoglobulin G heavy chain variable region mRNA, partial cds
TCCTATGAGCTGACACAGGCACCCTCGGTGTCAGTGGCCCCAGGACAGACGGCCAGGATTCCCTGTGGGG
GAAACAACATTGGAACTAAAAGTGTGCACTGGTACCAGCAGAGGCCAGGCCAGGCCCCTGTGTTGGTCGT
CTATGATGATAGCGACCGGCCCTCAGGGATCCCTGAGCGATTCTCTGGCTCCAACTCTGGGAACACGGCC
ACCCTGACCATCAGCAGGGTCGAAGCCGGGGATGAGGCCGACTATTACTGTCAGGTGTGGGATAGTAGTG
GTGATCAATTCGGCGGAGGGACCAAGCTGACCGTCCT

>gi|695942802|gb|KM604007.1| Homo sapiens isolate 024-10128_3C04L-1 immunoglobulin G heavy chain variable region mRNA, partial cds
CAGTCTGTGCTGACTCAGCCGCCCTCAGTGTCCGGGGCCCCAGGGCAGAGGGTCACCATTTCTTGCACTG
GGAGCAGCTCCAACATCGGGGCACCTTATGATGTACACTGGTACCAACACCGTCCAGGGACAGCCCCCAA
ACTCCTCATCTATGGTAACGTCAATCGGCCCTCAGGGGTCCCTGACCGATTCTCTGGCTCCAAGTCTGGC
ACCTCAGCCTCCCTGGCCATCACTGGGCTCCAGGCTGAGGATGAGGCTGATTATTACTGCCAGTCTTATG
ACAATAGCCTGAGTGGTTTTTGGGTGTTCGGCGGAGGGACCAAGCTGACCGTCCTAG

>gi|695942804|gb|KM604008.1| Homo sapiens isolate 024-10128_3C04H-1 immunoglobulin G heavy chain variable region mRNA, partial cds
AGGTGCAGCTGGTGCAGTCTGGGGCTGAGGTGAAGAAGCCTGGGTCCTCGGTGAAGGTCTCCTGCAAGGC
TTCTGGAGGCACCTTCAGCAGCCATGGTCTCAGTTGGGTGCGACAGGCCCCTGGACAAGGACTTGAATGG
ATGGGAGATATCATTGTAACCTTTGGTCGAGTAAACTACGCACAGAAGTTTCAGGGCAGAGTCACGATCA
CCGCGGACGAATGGACGAGCACAGCCTACATGGAGTTGAGCAGCCTGAGATCTGACGACACGGCCGTCTA
TTATTGTGCGAGAGAATCACAAGACCCATATGTACAACCACCTGCTATGTATTACCTTGACTACTGGGGC
CAGGGAACCCTGGTCACCGTCTCCTCAG

>gi|695942806|gb|KM604009.1| Homo sapiens isolate 024-10128_3C03L-2 immunoglobulin G heavy chain variable region mRNA, partial cds
CAGTCTGTGCTGACGCAGCCGCCCTCAATGTCTGGGGCCCCAGGGCAGAGGGTCACCATCTCCTGCACTG
GGAGTCGGTCCAACATCGGGGCAGGTCATGATGTGCACTGGTACCAACACCTTCCAGGAGCAGCCCCCAA
ACTCCTCATCTATGGTAACAACCGTCGGCCCTCAGGGGTCCCTGACCGATTCTCTGGCTCCAGGTTTGGC
AACTCAGCCTCCCTGACCATCACTGGGCTCCAGGCTGAAGATGAGGCTGACTATTACTGTCAGTCTTTTG
ACAATGTCCCGAGTGACTCTTGGGTGTTCGGCGGAGGGACCAAGGTGGTCGTCCTAG

>gi|695942808|gb|KM604010.1| Homo sapiens isolate 024-10128_3C03H-1 immunoglobulin G heavy chain variable region mRNA, partial cds
GAGGTGCAGCTGGTGCAGTCTGGAGCGGAGGTGAAAAAGCCCGGGGAGTCTCTGAGGATCTCCTGTAAGG
GTTCTGGATACATCTTTAGCAACTATTGGATCGCCTGGGTGCGCCAGATGCCCGGGAAAGGCCTGGAGTG
GATGGGCACTATCTATCCTGGTGATGCTGAAACCACTTACAGCCCGTCCTTCGAAGGCCGGGTCACCATC
TCAGCCGACAAGTCCGTCAATACCGCCCACCTGCAGTGGAATACCCTAAGGGCCTCGGACACGGCCACCT
ATTACTGTGCGAGACTTTCCGATGACCACAGTACGAACCCCGACCCTCCCTTCTATTTCCGCTACGCGAT
GGACGTCTGGGGCCAGGGGACCACGGTCACCGTCTCCTCA

>gi|695942810|gb|KM604011.1| Homo sapiens isolate 024-10128_3C02L-2 immunoglobulin G heavy chain variable region mRNA, partial cds
TCCTATGAGCTGACTCAGCCACCCTCGGTGTCAGTGGCCCCAGGACAGACGGCCACGATTCCCTGTGGAG
GAATCTACATTGGAGGTAAAAGTGTGCATTGGTACCGCCAGAAGTCAGGCCAGGCCCCTGTATTGGTCGT
CTATGATGATACCGACCGGCCCTCAGGGATCCCTGAGCGATTCTCTGGCTCCAACTCTGGGGACACGGCC
GCCCTGACCATCAGCACGGTCGAAGCCGGGGATGAGGCCGACTATTACTGTCAGCTGTGGGATGGTGGTA
GTGGTCATCCGGTGTTCGGCGGAGGGACCAAGCTGACCGTCCT

>gi|695942812|gb|KM604012.1| Homo sapiens isolate 024-10128_3C02H-1 immunoglobulin G heavy chain variable region mRNA, partial cds
GAGGTGCAGCTGGTGGAGTCTGGGGGAGGCTTGGTACAGCCGGGGGGGTCCCTGAGACTCTCCTGTGCAG
CCTCTGGATTCACCCTCAATAGGTACGACATGCACTGGGTCCGCCAATCTACAGGAAAAGTTCTAGAGTG
GGTCTCAGGTATTGGTCCTGCTGGTTTCCCGTACTATCCAGGCTCCGTGCAGGGCCGATTCACCATCTCC
AGAGAAGATGGCAAGAACTCCTTGTATCTTCAAATGAACAGCCTGAGAGCCGGGGACACGGCTGTCTACT
ACTGTGCAAGACTAGCATCTTGTGGTGGTGACTGCTATTACTTTGACTATTGGGGCCAGGGAACCCTGGT
CACCGTCTCCTCAG

>gi|695942814|gb|KM604013.1| Homo sapiens isolate 024-10128_3E01H-1 immunoglobulin G heavy chain variable region mRNA, partial cds
AGGTGCAGCTGGTGCAGTCTGGGGCTGAGGTGAAGAAGCCTGGGGCCTCAGTGAAGGTCTCCTGCAAGAC
TTCTGGATACACCTTCACAATTTATGAGATCAACTGGGTGCGACAGGCCACTGGACAAGGGCTTGAGTGG
ATGGGAACAATGAACCCTAACAGTGCTACCACAGGCTCTGCACAGAAGTTCCAGGGCAGACTCACCATGA
CCGGGAATACCTCCTTGAGGACAACCTACATGGAGCTGAGCAGCCTGACATCTGAGGACACGGCCGTATA
TTACTGTGCGAGACTAGTGTCTTGTGGTGGTGACTGCTATTACTTTGACTCCTGGGGCCAGGGAACCCTG
GTCACCGTCTCCTCAG

>gi|695942816|gb|KM604014.1| Homo sapiens isolate 028-10134_4F03K-3 immunoglobulin G heavy chain variable region mRNA, partial cds
GACATCCAGATGACCCAGTCTCCATCATCCCTGTCTGCATCTGTAGGAGACAGCGTCACCATCACTTGCC
GGGCAAGTCAGAGCGTTAGCAACTATTTAAATTGGTATCAGCAGACACCAGGGAAAGCCCCTAAGCTCCT
GATCTATGGTGCGTCCGGTTTGCAAAGTGGGGTCCCATCACGTTTCAGTGGCAGTGGATCTGAGACAGAT
TTCACTCTCACCATCAGCAATCTGCAGCCTGAAGATTTTGGAACTTATTACTGTCAACAGAGTTATAAAA
GCCCACTCACTTTCGGCCCTGGGACTAAAGTGGATATCAAAC

>gi|695942818|gb|KM604015.1| Homo sapiens isolate 028-10134_4F03H-1 immunoglobulin G heavy chain variable region mRNA, partial cds
CAGGTGCAGCTGGTGGAGTCCGGGGGAGGCGTGGTCCAGCCTGGGGGGTCCCTGACACTCTCCTGTCCAG
CGTCTGGAGTCTCCTTCACTAACTACGGCATGTACTGGGTCCGCCAGGCTCCAGGCAGGGGTCTTGAGTG
GGTGGCCTTTATACGGTACGATGGAGGTCATAAAGACTATGTAGACTCCGTGAAGGGCCGATTCACCATC
TCCAGAGACAATTCCAAGAACACAGTGCTTCTGCAAATGGACAGCCTGAGACCTGAGGACACGGCTCTGT
ACTATTGTGCGAAATCCTCCGTTTGGAATGGTTATTATATTGGTTACGACTACTTTGACTACTGGGGCCA
GGGAATCCTGGTCACCGTCTCCTCAG

>gi|695942820|gb|KM604016.1| Homo sapiens isolate 028-10134_4D03K-1 immunoglobulin G heavy chain variable region mRNA, partial cds
GACATCCAGATGACCCAGTCTCCATCCTCCCTGTCTGCATCTGTAGGAGACAGAGTCGCCATCACTTGCC
GGGCAAGTCAGGGCATTAGAAATGATGTAGCCTGGTTTCAGCAGAAACCGGGGAAAGCCCCTAAGTGCCT
GATCTATTCTGCATCCAGTTTGCAAAGTGGGGTCCCAGCAAGGTTCAGCGGCAGGGGATCTGGGATAGAG
TTCACTCTCACAATCAGCAGCCTGCAGCCTGAAGATTTTGGCACTTATTACTGTCTACAGCATAATAGCT
ACCCTCGGACGTTCGGCCAAGGGACCAAGGTGGAAATCAAAC

>gi|695942822|gb|KM604017.1| Homo sapiens isolate 028-10134_4D03H-1 immunoglobulin G heavy chain variable region mRNA, partial cds
CAGGTGCAGCTGGTGGAGTCTGGGGGAGGCGTGGTCCAGCCGGGGGGGTCCCGGAGACTCTCCTGTGCGG
CGTCTGGATTCACCTTCAGTCACTATGGCATGCATTGGGTCCGCCAGGCTCCAGGCAAGGGGCTGGAGTG
GGTGGCCTTTATTACGTTTGATGGAAGTCAGACATATTACGTCGACTCCGTTAAGGGCCGATTCACCATC
TCCCGAGACGATTCCAAGAGCACCCTACATCTGCAAATGAATAGCCTGCGACCTGATGACTCGGCTGTCT
ATTACTGTGCGCAAGACTGGCCATTTGACTGGTCATCACTCCCCCACACCTGGGGCCAGGGAACCCTGGT
CACCGTCTCCTCAG

>gi|695942824|gb|KM604018.1| Homo sapiens isolate 028-10134_4B04K-1 immunoglobulin G heavy chain variable region mRNA, partial cds
GACATCCAGATGACCCAGTCTCCGTCCTCCCTGTCTGCATCTGTGGGAGACAGAGTCACCATCACTTGCC
GGGCAAATCAGAGCATTAGTTACTATTTGAATTGGTATCAGTACAAACCGGGAACAGCCCCTAAGGTCCT
GATCTATGCTGCATCCAAGTTGCAGAGTGGGGTCCCATCAAGGTTCAGTGGCAGTGGATCTGGGACAGAT
TTCACCCTCACCATCAACAGTCTGCAACCTGAAGATTTTGCAACTTATTATTGTCAGCAGAGTTACGATT
CCCCTCGGTGGACGTTCGGCCAAGGGACCAAGGTGGAGATCAAAC

>gi|695942826|gb|KM604019.1| Homo sapiens isolate 028-10134_4B04H-2 immunoglobulin G heavy chain variable region mRNA, partial cds
AGGTGCAGCTGGTGCAGTCTGGAGGTGAGGTGAAGAGGCCTGGGGCCTCAGTGAAGGTCTCCTGCAAGGC
CTCTGGTTACACCTTTACCAGCTACGGTGTCACCTGGGTCCGACAGGCCCCTGGACAAGGGCTGGAGTGG
GTGGGGTGGATCAGCGGTTATAATGGTAATTTGGAGTATGCCCAGAAAGTCCAGGGCAGAATCACCCTGA
CCACAGACACATCCACGAGTACAGCCCACATGGAGCTGAGGAGCCTGACATCTGACGACACGGCCATTTA
TTACTGTGCGCGCGATCATTACTATGGTTCGGGGACATACACACCGGACAATTTGTACAACTACTACTAC
TACATGGACGTCTGGGGCAGAGGGACCACGGTCACCGTCTCCTCA

>gi|695942828|gb|KM604020.1| Homo sapiens isolate AO042610_3D06H-1 immunoglobulin G heavy chain variable region mRNA, partial cds
GAGGTGCAGCTGGTGGAGTCCGGGGGAGGCTTANTTCANCCGGGGGGGTCCCTGAGACTCGCCTGTGCAG
CCTCTGGATTCATCTTCAGGAACTACTGGATGCACTGGGTCCGCCAAGGTCCAGGGGAGGGGCTAGTGTG
GGTCTCAGATATTAGTGGTGATGGGAGTAGCGCAAAGTACGCGGACTCCGTGAAGGGCCGATTCACCATC
TCCAGAGACAACGCCAAGAACACCCTGTATCTGCAAATGAACAGTCTGAGGGCCGACGACACGGCTATGT
ATTACTGCGCAAGAGGAGGGCCGTTCGGGGACGACTGGGGCCAGGGAACCCTGGTCACCGTCTCCTCAG

>gi|695942830|gb|KM604021.1| Homo sapiens isolate AO042610_2A06K-1 immunoglobulin G heavy chain variable region mRNA, partial cds
GATGACCCAGTCTCCGTCCTCCCTGTCTGCATCTGTAGGAGACAGAGTCACCATCACTTGCCGGGCAAGT
CAGGGCATTAGAGATGATTTAGCCTGGTATCAGCAGAAACCAGGGAAAGCCCCTAAGCGCCTGATCTATG
CTGCATCCAGTTTGCAAAGTGCGTTCCCAGCAAGGTTCAGCGGCAGTGGATCTGGGACAGAATTCACTCT
CACAATCAGCGGCCTGCAGCCTGAAGATTTTGCAACTTATTACTGTCTTCAATATAATTCTTACCCCCGG
ACGTTCGGCCAAGGGACCAAGGTGGAGATCAAAC

>gi|695942832|gb|KM604022.1| Homo sapiens isolate AO042610_3A02H-1 immunoglobulin G heavy chain variable region mRNA, partial cds
AGGTGCAGCTGGTGCAGTCTGGGGCTGAGGTGAAGAAGCCTGGGGCCTCAGTGAAGGTCTCCTGCAAGGC
TTCTGGATACATCTTCACCGGCTACTATATGGAGTGGGTGCGACAGGCTCCTGGACAAGGGCTTGAGTGG
ATGGGCTGGATCAACCCTAATACTGGTGTCACCAAATATGCACAGAAGTTTCAGGGCCGGGTCACCATGA
CCAGGGACACGTCCCTCAGCACAGCCTACATGGAACTGATCAATCTGAGATCTGACGACACGGCCATATA
TTATTGTGCGAAAGATCGGGCGTGGCTGGTCTATGATGATGGTTCTGATGTCTGGGGCCAGGGGACAATG
GTCACCGTCTCTTCAG

>gi|695942834|gb|KM604023.1| Homo sapiens isolate AO042610_3A02L-1 immunoglobulin G heavy chain variable region mRNA, partial cds
TCCTATGAGCTGACTCAGCCACCCTCAGTGTCCGTGTCCCCAGGACAGACAGCCATCATCACCTGCTCTG
GAGATATATTGGGGGATACATATGCCTGTTGGTATCAACAAAAGCCAGGCCAGTCCCCTGTGCTGGTCAT
CTATCACGATTTCAAGCGGCCCTCAGGGATCCCTGAGCGATTCTCTGGCTCCAACTCTGGGAAGACAGCC
ACTCTGACCATCACCGGGACCCAGGCTATGGATGAGGCTGACTATTTCTGTCAGACGTGGGACGGCGGCG
CTTTGTTCGGCGGAGGGACCAAGCTGACCGTCCTAG

>gi|695942836|gb|KM604024.1| Homo sapiens isolate AO042610_3A04H-1 immunoglobulin G heavy chain variable region mRNA, partial cds
GAGGTGCAGCTGGTGGAGTCTGGGGGAGGCTTGGTCCAGCCTGGGGGGTCCCTGAGACTCTCCTGTGCAG
GCTCTGGTTTCACCTTGAGTAACTATTGGATGACCTGGGTCCGCCAGGCTCCAGGGAAGGGGCTGGAGTG
GGTGGCCAACATGAAGCCAGATGGAAGTGAGAGATACTATGCGGACTCTGTGAAGGGCCGATTCACCATC
TCCAGAGACAACGCCAAGAACTCAGTGTATCTGCAAATGAACGACGTGAGAGCCGAGGACGCGGCTGTGT
ATTACTGTGCGAGGGCTTACGCCGGGTCTAGCAGTTACTGGGGCCAGGGAACCCTGGTCACCGTCTCCTC
AG

>gi|695942838|gb|KM604025.1| Homo sapiens isolate AO042610_3A04L-2 immunoglobulin G heavy chain variable region mRNA, partial cds
CAGTCTGTGCTGACGCAGCCGCCCTCAGTGTCTGCGGCCCCAGGACAGAAGGTCACCATCTCCTGCTCTG
GAAGGACCTCCAACATTGGGAATAATCCTGTATCCTGGTACCAGCAACTCCCGGGAACAGCCCCCAAACT
CCTCATTTATGACAATAATAAGCGACCCTCAGGGATCCCTGACCGATTCTCTGGCTCCAAGTCTGGCACG
TCAGCCACCCTGGGCATCACCGGACTCCAGACTGGGGACGAGGCCGATTATTACTGCGGAGCATGGGATG
ACAGCCTGAGTGCTGGGGTGTTCGGCGGAGGGACCAAGCTGACCGTCCTAG

>gi|695942840|gb|KM604026.1| Homo sapiens isolate AO042610_2A06H-1 immunoglobulin G heavy chain variable region mRNA, partial cds
GAGGTGCAGCTGGTGGAGTCTGGGGGAGGCCTGGTCAAGCCGGGGGGGTCCCTGAGACTCTCCTGTTCAG
CCTCTGGATTCACCTTCAGTAGCTATACCATGCACTGGGTCCGCCAGGCTCCAGGGAAGGGGCTGGAGTG
GCTATCATCCATTAGTAGTAGTAGTGCCTACATATACTACGCAGACTCAGTGAAGGGCCGCTTCACCGTC
TCCAGAGACAACGCCAAGAAGTCACTGTATCTGCAAATGGACAGCCTGAGAGCCGAGGACACGGCTATAT
ATTTCTGTGCGAGAGATGGGACCAGTTTAACAGTGGCTGGCCCACTTGACTACTGGGGCCAGGGGACCCT
GGTCACCGTCTCCTCAG

>gi|695942842|gb|KM604027.1| Homo sapiens isolate AO042610_3C04L-4 immunoglobulin G heavy chain variable region mRNA, partial cds
CAGTCTGTGCTGACNCAGCCGCCCTCAGTGTCTGGGGCCCCAGGGCAGAGGGTCACCATCTCCTGCACTG
GGAGCAGCTCCAACATCGGGTCAGGTTATGATGTACACTGGTACCAGCAGCTTCCAGGAACAGCCCCCAA
ACTCCTCATCTATGGTAACAACAATCGGCCCTCAGGGATCCCTGACCGATTCTCTGGCTCCAAGTCTGGC
ACCTCAGCCTCCCTGGCCATCACTGGGCTCCAGGCTGAGGATGAGGCTGATTATTACTGCCAGTCCTATG
ACACCAGTCTGAGTGGTTATTGGGTGTTCGGCGGAGGGACCAGGCTGACCGTCCTAG

>gi|695942844|gb|KM604028.1| Homo sapiens isolate AO042610_4E04K-1 immunoglobulin G heavy chain variable region mRNA, partial cds
GATATTGTGATGACTCAGTCTCCACTCTCCCTGCCCGTCACCCCTGGAGAGCCGGCCTCCATCTCCTGTA
GGTCTAGTCAGAGCCTCCTGCATAGTAATGGACACAACTATTTGGATTGGTACCTGCAGAAGCCAGGGCA
GTCTCCTCAACTCCTGATCTATTTGGGTTCTGATCGGGCCTCCGGGGTCCCTGACAGGTTCAGTGGCAGT
GGATCAGGCACAGATTTTACACTGAAAATCAGCAGAGTGGAGGCTGAGGATGTTGGGGTTTATTACTGCA
TGCAAGCTCTACAAATTCCTCGAACGTTCGGCCAAGGGACCAAGGTGGAAATCAAAC

>gi|695942846|gb|KM604029.1| Homo sapiens isolate AO042610_3D06L-2 immunoglobulin G heavy chain variable region mRNA, partial cds
CAGTCTGCCCTGACTCAGCCTCCCTCCGCGTCNTGGTCTCCTGGACAGTCAGACACCATCTCCTGCACTG
GAACCAGCAGTGACGTTGGTGCTTATAACTCTGTCTCCTGGTTCCAACAGCACCCAGGCAAAGCCCCCAA
ACTCATGCTTTATGAGGTCACTAAGCGGCCCTCANGGGTCCCTGATCGCTTCTCTGGCTCCAAGTCTGGC
AACACGGCCTCCCTGACCGTCTCTGGGCTCCAGGCTGAGGATGAGGCTGATTATTACTGCACCTCANATA
CAACCAGTTACATTTGGGTGTTCGGCGGAGGGACCACGCTGACCGTCCTAG

>gi|695942848|gb|KM604030.1| Homo sapiens isolate AO042610_3G05H-1 immunoglobulin G heavy chain variable region mRNA, partial cds
GAGGTGCAGCTGGTGGAGTCTGGGGGAGGCTTAGTCCAGCCTGGGGGGTCCCTGAGACTCTCCTGTGCAG
CCTCTGGACTCTCCTTTAGTTCTTATTGGATGAGCTGGGTCCGCCAGGCTGCAGGGAAGGGGCTGGAGTG
GGTGGCCAACATAAATCAAAATGGAAGTCACATATACTATGTGGACTCTGTGAAGGGCCGATTCACCATC
TCCAGAGACAACGCCAAGACCTCACTGTATCTGCAAATGAACAGCCTGAGAGCCGACGACACGGCCGTCT
ATTATTGTGTGAGAGCGATACTAGCACTTGAGGCCCTCTGGGGCCAGGGAACCCTGGTCACCGTCTCCTC
AG

>gi|695942850|gb|KM604031.1| Homo sapiens isolate AO042610_3G05L-3 immunoglobulin G heavy chain variable region mRNA, partial cds
CAGTCTGTGCTGACGCAGCCGCCCTCGGTGTCTGCGGCCCCAGGACAGAAGGTCACCATCTCCTGCTCTG
GAGCCACCTTCAACATTGGGAATAATCATGTGGCCTGGTACCGGCACCTCCCAGGAACCGCCCCCAAACT
CCTCATTTATGACAATAATAAGCGACCCTCAGGGATTCCTGACCGATTCTCTGGCTCCAAGTCTGGCACG
TCAGCCACCCTGGGCATCACCGGACTCCAGACTGGGGACGAGGCCGATTATTACTGCGGATCATGGGATA
ACAGCCTGAAAGAAATAGTATTCGGCGGAGGGACCAAGCTGACCGTCCTAG

>gi|695942852|gb|KM604032.1| Homo sapiens isolate AO042610_4A01H-1 immunoglobulin G heavy chain variable region mRNA, partial cds
AGGTGCAGCTGGTGCAGTCTGGGTCTGAGGTGAAGAAGCCTGGGTCCTCGGTGAAGGTCTCCTGCAAGGT
TTCTGGAGGCATTATGAGAAGAAATGGTGTCAGTTGGGTGCGACAGGCCCCTGGACAAGGGCTTGAGTGG
ATGGGAGGGATCATCGCTATCTTTGGCACACCCTACTACGCACAGAAGTTTGAGGACAGAATCACCATTA
CCGCGGACGAGTCCACGACCACAGTCTACATGGAGCTGAGCCGCCTGAGATCTGATGACACGGCCATCTA
TTATTGTGTGGCTTCAAGTGGATACCATCTGCACCGCGAGACCTGGGGCTACTGGGGCCAGGGAACCCTG
GTCACCGTCTCCTCAG

>gi|695942854|gb|KM604033.1| Homo sapiens isolate AO042610_4A01K-3 immunoglobulin G heavy chain variable region mRNA, partial cds
GATATTGTGATGACCCAGACTCCACTCTCTCTGTCCGTCACCCCTGGACAGCCGGCCTCCATCTCCTGCA
AGTCTAGTGAGAGCCTCCTACATAGTGATGGAAAGACCTACTTATATTGGTACTTGCAGAGGCTAGGCCA
GCCTCCACAGCTCCTGATCTATGAAGTCTCCAACCGGTTCTCTGGAGTGCCAGATAGGTTCAGTGGCAGC
GGGTCAGGGACAGATTTCACACTGAAAATCAGCCGGGTGGAGGCTGAGGATGTTGGGGTTTATTACTGCA
TGCAGACTATTCAACTTCCAGGGACGTTCGGCCAAGGGACCAAGGTGGAAATCAAAC

>gi|695942856|gb|KM604034.1| Homo sapiens isolate AO042610_4E04H-2 immunoglobulin G heavy chain variable region mRNA, partial cds
GAGGTGCAGCTGTTGGAGTCTGGGGGAGGCTTGGTACAGCCTGGGGGGTCCCTGAGACTCTCCTGTGCAG
CCTCTGGATTCAGTGTTACCAACTACGCCATGAGTTGGCTCCGCCAGGCTCCCGGGAAGGGGCTGGAGTG
GGTCTCAGGCATCAGTGGAAATGGTGACACACGGTACGCAGACTCCGTGAAGGGCCGGTTCACCATCTCC
AGAGACAGTTCCAGGAACACGCTGTATTTGCAAATGAACAGCCTGAGAGCCGACGACACGGGCGTATATT
ACTGTGCGAAAGTCGTCTTGGCAGCTCGGGACCAGTATTACCACTACGGTTTGGACGTCTGGGGCCAAGG
GGCCACGGTCACCGTCTCCTCA

>gi|695942858|gb|KM604035.1| Homo sapiens isolate AO042610_3C04H-3 immunoglobulin G heavy chain variable region mRNA, partial cds
AGGTGCAGCTGGTGCAGTCTGGAGTTGAGTTGAAGAAGCCTGGGGCCTCAGTGAAGGTCTCCTGCAAGGC
TTCTGGTTACACCTTTACCACCTACGATATCAGTTGGGTGCGACAGGCCCCTGGACAAGGGCTTGAGTGG
ATGGGATGGCTCGGCACTTACAACGCTAAGACAAACTATGGACAGAGCTTCCAGGGCAGAGTCACCATGA
CCACAGACACATCCACGAGCACAGCCTACATGGAGCTGAGGAGCCTGAGATCCGACGACACGGCCGTGTA
TTATTGTGCGAGAGTGGGGAGAAAAAGCGATGGCAGTGGTCATTACCACGGAGTATACTGGGGCCAGGGA
ACCCTGGTCACCGTCTCCTCAG

>gi|695942860|gb|KM604036.1| Homo sapiens isolate Y3-500211C-1G03K2 immunoglobulin G heavy chain variable region mRNA, partial cds
GACATCCAGATGACCCAGTCTCCATCCTCCCTGTCTGCATCTGTAGGAGACAGAGTCACCATCACTTGCC
GGGCAAGTCAGGGCATTGATACCTATTTAAATTGGTATCGGCAACAACCAGGGAGACCCCCTAAACTCCT
GATCTATTCGGCAGCCAATTTGCCGAGTGGGGTCCCATCAAGGTTCAGTGGCAGTGGCTCTGGGGCAGAC
TTCACTCTCACCATCAGCGGCCTACAACCTGAAGATTTCGCAACTTTCTACTGTCAACAGAGTTACCGTT
CGCCTCCCACTTTCGGCGGAGGGACCAAGGTGGAGATCAAAC

>gi|695942862|gb|KM604037.1| Homo sapiens isolate Y3-500211C-1G03H2 immunoglobulin G heavy chain variable region mRNA, partial cds
AGGTGCAGCTGGTGGAGTCCGGGGGAAGACTAGTTCAGCCTGGGGGGTCCCTGAGACTCTCCTGTGCAGC
CTCTGGATTCATCTTCAGTAATTACTGGATGCACTGGGTCCGCCAAGCTCCAGGGAAGGGGCTGGTGTGG
GTCTCACGTATTAATAGTGATGGGAGTAGTATAGTCTACGCGGACTCAGTGAAGGGCCGATTCACCGTCT
CCAGAGACAACGCCAAGAACACACTATATCTGCAAATGAACAGTCTGAGAGCCGAGGACACGGCTGTTTA
TTATTGTGCAAGAGAACCGTATCATCCCCCCCAATTTGATTATTGGGGCCAGGGAACCCTGGTCACCGTC
TCCTCAG

>gi|695942864|gb|KM604038.1| Homo sapiens isolate Y3-500211C-1F04K2 immunoglobulin G heavy chain variable region mRNA, partial cds
TTGTGATGACTCAGTCTCCACTCTCCCTGCCCGTCCCCCTTGGACAGCCGGCCTCCATCTCCTGCAGGTC
TAGTGACAGTCTCGTATCCGTTGATGGAAACACCTACTTGAATTGGTTTCAACAGAGGCCAGGCCAATCT
CCAAGGCGCCTAATTTATCAGGTTTCTAACCGGGACTCGGGGGTCCCAGAGAGATTCAGCGGCAGTGGGT
CAGACACTGACTTCACACTGAAAATCAGCAGGGTGGAGGCTGAGGATGTTGGTGTTTATTACTGCATGCA
AGGTACATACTGGCCCCCGATCACCTTCGGCCAAGGGACACGACTGGAGATTAAAC

>gi|695942866|gb|KM604039.1| Homo sapiens isolate Y3-500211C-1F04H2 immunoglobulin G heavy chain variable region mRNA, partial cds
CAGGTGCAGCTGGTGGAGTCTGGGGGAGGCGTTGTCCAGCCTGGGAGGTCCCTGAGACTCTCCTGTGCAG
CCTCTGGATTCTCCTTCAGGGACTTTTCTATGCACTGGGTCCGCCAGGCTCCAGGCATGGGCCTAGAGTG
GGTGACACTTATTTCATATGATGGCACTAATACATTCTATGCAGACTCCGTGAAGGGCCGATTCACCATC
TCCAGAGACAACTCCAAGAACACTTTGTTTCTGCAATTGAACAGCCTGAGAACTGAGGACACGGCTGTAT
ATTATTGTGCGAGAGACTATAGGCATGGGTTGATTGACTTCTGGGGCCAGGGAACCCTGGTCACCGTCTC
CTCAG

>gi|695942868|gb|KM604040.1| Homo sapiens isolate Y3-500211C-1D06K2 immunoglobulin G heavy chain variable region mRNA, partial cds
TGACCCAGTCTCCAGGCACCCTGTCTGTGTCTCCAGGGGAAAGAGCCACCCTCTCCTGTAGGGCCAGTCA
GAGTGTTGGCAGCAGCTTCTTAGCCTGGTACCAGCAGAAACTTGGCCAGGCTCCCAGGCTCCTCATCTAT
GGAGTATCCAGCAGGGCCACTGGCGTCCCAGACAGGTTCAGTGGCAGTGGGTCTGGGACAGACTTCACTC
TCACCATCAGCAGACTGGAGCCTGAAGATTTTGCAGTATATTACTGTCAGCAGTGTGGTAGCTCGCCGTG
GACGTTCGGCCAAGGGACCAAGGTGGAAATCAAAC

>gi|695942870|gb|KM604041.1| Homo sapiens isolate Y3-500211C-1D06H2 immunoglobulin G heavy chain variable region mRNA, partial cds
CAGGTGCAGCTGCAGGAGTCGGGCCCAGGACTGGTGAAGCCTTCGGAGACCCTGTCCCTCACCTGCACTG
TCTCTGCTGACTCCATCAGTAGTTACTTCTGGACCTGGATCCGGCAGCCCCCAGGGAAGGGACTGGAGTG
GATTGGCTATATTTATTACAGTGGGAGCACCAACTACAACCCCTCCCTCAAGAGTCGAGTCACCATATCT
CTAGACACGTCCAAGAGACTTCTCTCCCTGAAGCTGAGCTCTGTGACCGCTGCGGACACGGCCGTGTATT
ACTGTGCGAGAGACTCCACAGTATTCCCGCGGATCTTTGACTCGTGGGGCCAGGGAACCCTGGTCACCGT
CTCCTCAG

>gi|695942872|gb|KM604042.1| Homo sapiens isolate Y3-500211C-1C01K2 immunoglobulin G heavy chain variable region mRNA, partial cds
GACATCCAGATGACCCAGTCTCCATCCTCCCTGTCTGCATCTGTAGGAGACAGAGTCACCATCACTTGCC
GGGCAAGTCAGACCATTAGCAACTATTTAAATTGGTTTCAGCAGAAACCAGGGAAAGCCCCTAGGCTCCT
GATCTATGCTGCATCGAGTTTGCAAAGTGGGGTCCCATCAAGGTTCAGTGGCAGTGGATCTGTGACAGAT
TTCACTCTCACCATCAGCAGTCTGCAACCTGAAGATTTTGCAACTTACTTCTGTCAACAGAGTTACAGCA
CCCCGTGGACGTTCGGCCAAGGGACCAAGGTGGAAATCAAAC

>gi|695942874|gb|KM604043.1| Homo sapiens isolate Y3-500211C-1C01H2 immunoglobulin G heavy chain variable region mRNA, partial cds
CAGGTGCAGCTGCAGGAGTCGGGCCCAGGACTGGTGAAGCCCTCGGAGACCCTCTCCCTCACCTGCGCTG
TCTCTGGCGATTCCGTCAGCAGTGGTAACTGGTGGACTTGGGTCCGCCAGTCCCCAGGGAAGGGTCTGCA
GTGGATTGGAGACGTCTATCATACTGGAAGAACGAGTTACGAGACGTCCCTCGGGGGTCGCATCACCATT
TCAATGGACAAGTCCAGTAACAACTTCTCCCTCAAGTTGCACTCTGTAAGCGCCGCGGACACGGCCGTGT
ATTATTGTGCGAGATTGAGGAATAGTCCTGGCACGATGTTCCTTGATTACTGGGGCCAGGGAATCCTGGT
CACCGTCTCCTCAG

>gi|695942876|gb|KM604044.1| Homo sapiens isolate Y3-500211C-1A03K1 immunoglobulin G heavy chain variable region mRNA, partial cds
GAAATAGTGATGACGCAGTCTCCTGCCACCCTGTCTGTGTCTCCAGGGGAAAGAGCCACCCTCTCCTGCA
GGGCCAGTCAGAGTGTTGGCAGCAACTTAGCCTGGTACCAGCAGAAACCTGGCCAGGCTCCCAGGCTCCT
CATCTATGATACATTCACCAGGGCCACTGGTATCCCAGCCAGGTTCAGTGGCAGTGGGTCTGGGACAGAG
TTCACTCTCACCATCAGCAGCCTGCAGTCTGAAGATTTTGCAGTTTATTACTGTCAGCAACATAATAAGT
GGCCTCCGTACACTTTTGGCCAGGGGACCAAGGTGGAGATCAAAC

>gi|695942878|gb|KM604045.1| Homo sapiens isolate Y3-500211C-1A03H2 immunoglobulin G heavy chain variable region mRNA, partial cds
GAGGTGCAGCTGGTGGAGTCTGGGGGAGGCTTGGTACAGCCTGGAGGGTCCCTGAGACTCTCCTGTGCAG
CCTCTGGATTCACCTTCAGTAGTTATGAAATGAACTGGGTCCGCCAGGCTCCAGGGAAGGGGCTGGAGTG
GGTTTCATACATTAATAATAATGGTTGGACCACATTCTACGCAGACTCTGTGAAGGGCCGATTCACCATC
TCCAGAGACAACGCCAAGAACTCACTGTATCTGCAAATGAACAGCCTCAGAGCCGAGGACACGGCTGTGT
ATTACTGTGCGAGAGTTCACGTGCCTTACGGTGACTACATTCGGACTGTTCTTGACTACTGGGGCCAGGG
AATCCTGGTCACCGTCTCCTCAG

>gi|695942880|gb|KM604046.1| Homo sapiens isolate Y2-500224C-1B02K immunoglobulin G heavy chain variable region mRNA, partial cds
GACATCCAGTTGACCCAGTCTCCATCCTTCCTGTCTGCATTTGTTGGAGACAGAGTCACCATCACTTGCC
GGGCCAGTCAGGGCATTAGTACTTATTTAGCCTGGTATCAGCAGAAACCAGGGAAAGCCCCTAAGCTCCT
GATCTATGCTGCATCCATTTTACAAAGTGGGGTCCCGTCAAGATTCCGCGGCAGTGGATCTGGGACAGAA
TTCACTCTCACAATCAGCAGCCTGCAGCCTGAAGATTTTGCAACTTATTACTGTCAACAGCTTAATAGTT
ACGTCGTGACGTTCGGCCAAGGGACCAAGGTGGAGATCAAAC

>gi|695942882|gb|KM604047.1| Homo sapiens isolate MEDIM-DR-3E03K immunoglobulin G heavy chain variable region mRNA, partial cds
GAAATAGTGATGACGCAGTCTCCAGTCACCCTGTCTGTGTTTCCAGGGGAAAGAGCCACCCTCTCCTGCA
GGGCCAGTCAGAGTGTTAACAACAACTTAGCCTGGTACCAGCAGAGGCCTGGCCAGACTCCCAAACTCCT
CATCTATGATGCATCCACCAGGGCCACTGGTATCCCAGCCAGGTTCAGTGGCAGTGGGTCTGGGACAGTG
TTCACTCTCACCATCAGCAGCCTGCAGTCTGAAGATATTGCAGTTTATTACTGTCAGCAGTATGCTGGGT
GGCCTCCGTGGACGTTCGGCCAAGGGACCAAGGTGGAAATCAAAC

>gi|695942884|gb|KM604048.1| Homo sapiens isolate MEDIM-DR-3E05K immunoglobulin G heavy chain variable region mRNA, partial cds
GAAATTGTGTTGACGCAGTCTCCAGGCACCCTGTCTTTGTCTCCAGGGGAAAGAGCCACCCTCTCCTGCA
GGGCCAGTCAGAGTGTTAACAGCAACTACTTAGCCTGGTATCAGCAGAAACCTGGCCAGGCTCCCAGGCT
CCTCATCTATGGTGCATCCAGTAGGGCCACTGGCATCCCAGACAGGTTCAGTGGCAGTGGGTCTGGGACA
GACTTCACTCTCACCATCAGCAGACTGGAGCCTGAAGATTTTGCAGTGTATTACTGCCAGCAGTATACTA
GCCCAGGATTCACTTTCGGCCCTGGGACCAAAGTGGATATCAAAC

>gi|695942886|gb|KM604049.1| Homo sapiens isolate Y1-500224C-1C02-1K2 immunoglobulin G heavy chain variable region mRNA, partial cds
GATATTGTGATGACCCAGACTCCACTCTCTCTGTCCGTCACCCCTGGACAGCCGGCCTCCATTTCCTGCA
AGTCTAGTCAGACCCTCCTGCATGGTGATGAAAAGACGTATTTGTATTGGTACCTGCAGAAGCCAGGCCA
GTCTCCACAGATCCTGATCTATGAAGTTTCCAACCGCTTCCCTGACGTGCCAGATAGGTTCAGTGGCAGC
GGGTCAGGGACAGATTTCACACTGAAAATCAGCCGGGTGGAGGCTGAGGATGTTGGGGTTTATTACTGCA
TGCAAAGTATACAGCTTCCGTACACTTTTGGCCAGGGGACCAAGGTGGAAATCAAAC

>gi|695942888|gb|KM604050.1| Homo sapiens isolate Y1-500224C-1E04-1K1 immunoglobulin G heavy chain variable region mRNA, partial cds
GACATCCAGATGACCCAGTCTCCATCCTCCCTGTCTGCATCTGTAGGAGACAGGGTCAGCATCACTTGCC
GGGCAAGTCAGTTCATTATTAATAATTTAAATTGGTATCAGAAGAAACCAGGGAAAGCCCCTTGGCTCCT
GATCTATAGTGCATCCACTTTGCAGAGTGGGGTCCCATCAAGATTCAGTGGCAGTAGATCTGGGACAGAT
TTCACTCTCACCATCAGCAGTCTGGAACCTGAAGATTTTGCAACTTACTACTGTCAACAGGGTTACAGCA
CCCCGCACACTTTTGGCCAGGGGACCAAGGTGGAAATCAAAC

>gi|695942890|gb|KM604051.1| Homo sapiens isolate Y1-500224C-1F02-1K4 immunoglobulin G heavy chain variable region mRNA, partial cds
GAAATAGTGATGACGCAGTCTCCAGGCACCCTGTCTGTGTCTCCAGGGGAAAGAGCCACCCTCTCCTGCA
GGGCCAGTCAGAGTGTCAGGGGCAATGTAGCCTGGTACCAGCAGAAATCTGGCCAGGCTCCCAGGCTCCT
CATCTACAATACATCCACCAGGGCCACTGGTATCCCAGCCAGGTTCAGCGGCAGTGGGTCTGGGACAGAG
TTCACTCTCACCATCAGCAGCCTGCAGTCTGAAGATCTTGCAGTTTATTACTGTCAGCAGTATAATAACT
GGCTCTACACTTTTGGCCAGGGGACCAAGGTGGAGATCAAAC

>gi|695942892|gb|KM604052.1| Homo sapiens isolate Y1-500224C-2A06-2K4 immunoglobulin G heavy chain variable region mRNA, partial cds
GAAATAGTGATGACGCAGTCTCCAGCCACCCTGTCTGTGTCTCCAGGGGAAAGAGCCACCCTCTCCTGCA
GGGCCAGTCAGAGTGTTAGCATCAACTTAGCCTGGTACCAGCAGAAACCTGGCCAGGCTCCCAGGCTCCT
CATCTATGGTGCATCCACCAGGACCACTGGTATCCCAGCCAGGTTCAGTGGCAGTGGGTCTGGGACAGAG
TTCACTCTCACCATCAGCAGCATACAGTCTGAAGATTTTGCAGTTTATTACTGTCATCAATACAATAACT
GGCCGTACACTTTTGGCCAGGGGACCAAGGTGGAAATCAAAC

>gi|695942894|gb|KM604053.1| Homo sapiens isolate Y1-500224C-2B06-2K1 immunoglobulin G heavy chain variable region mRNA, partial cds
GAAATAGTGATGACGCAGTCTCCAGCCACCCTGTCTGTGTCTCCAGGGGAAAGAGTCACCCTCTCCTGCA
GGGCCAGTCAGGGTGTTAGCAGCAAGTTAGCCTGGTATCAGCAGAAACGTGGCCAGGCTCCCAGGCTCCT
TATATATGGTGCATCCACCAGGGCCACTGGTATCCCAGCCAGGTTCAGTGGCAGTGGGTCTGGGACAGAG
TTCACTCTCACCATCAGCAGCCTGCAGTCTGAAGATTTTGCAATTTATTACTGTCAGCAGTATTATAACT
GGACTCCGATCACCTTCGGCCAAGGGACACGACTGGAGATTAAAC

>gi|695942896|gb|KM604054.1| Homo sapiens isolate Y1-500224C-3B02-3K1 immunoglobulin G heavy chain variable region mRNA, partial cds
GACATCCAGATGACCCAGTCTCCATCCTCCCTGTCTGCATCTGCAGGAGACAGAGTCACCATCACTTGCC
GGGCAAGTCAGAGCATTAGCAGCTTTTTAAATTGGTACCAGCAAAAACCTGGGAAAGCCCCTAAACTCCT
GATCTATGCTGCATCCAATTTGCAAACTGGGGTCCCATCAAGATTCAGTGGCAGTGGATTTGGGACAGAT
TTCAGTCTCACCATCAGTAGTCTGCAACCTGAAGATTTTGCAACTTACTTCTGTCAACAGAGTTCCACTA
CCCCTCCGTGGACGTTCGGCCAAGGGACCAAGGTGGAAATCAAAC

>gi|695942898|gb|KM604055.1| Homo sapiens isolate MEDIM-DR-3B01K immunoglobulin G heavy chain variable region mRNA, partial cds
GAAATAGTGATGACGCAGTCTCCAGTCACCCTGTCTGTGTTTCCAGGGGAAAGAGCCACCCTCTCCTGCA
GGGCCAGTCAGAGTGTTAACAACAACTTAGCCTGGTACCAGCAGAAGCCTGGCCAGACTCCCAAGCTCCT
CATCTATGATGCATCCACCAGGGCCACTGGTATCCCAGCCAGGTTCAGTGGCAGTGGGTCTGGGACAGTG
TTCACTCTCACCATCAGCAGCCTGCAGTCTGAAGATATTGCAGTTTATTACTGTCAGCAGTATACTAAGT
GGCCTCCGTGGACGTTCGGCCAAGGGACCAAGGTGGAAATCAAAC

>gi|695942900|gb|KM604056.1| Homo sapiens isolate Y1-500224C-3C04-3K1 immunoglobulin G heavy chain variable region mRNA, partial cds
CATCCAGATGACCCAGTCTCCATCCTCCCTGTCTGCATCTGTAGGAGACAGAGTCACCATCACTTGCCGG
GCAAGTCAGGGCATTAGAAATGATTTAGTCTGGTATCAGCAGAAGCCAGGGAGAGCCCCTCAGCTCCTCA
TCTATGCTGCATCCACTTTACAAAGTGGGGTCCCATTAAGGTTCAGCGGCAGTGGCTCTGGCACAGATTT
CACTCTCACCATCAGCAGCCTGCAGCCTGAGGATTTTGCAACTTATTACTGTCTACAAGATTACAGTTAC
CCGCTCACTTTCGGCGGCGGGACCAAGGTGGAAATCAA

>gi|695942902|gb|KM604057.1| Homo sapiens isolate Y3-500224C-7G02K3 immunoglobulin G heavy chain variable region mRNA, partial cds
GACATCCAGATGACCCAGTCTCCTTACACCCTGTCTGCCTCTGTAGGAGACAGAGTCACTATCACTTGCC
GGGCCAGTCAGAGTATCGGTATTTGGTTGGCCTGGTATCAGCAGACACCGGGGAAGTCCCCTAAACTCTT
GATCTATAAGACGTCTGATTTACAAAGTGGGGTCCCATCCAGGTTCAGCGGCAGTGGATCTCTGACAGAA
TTCACTCTCACCATCAGCAACCTGCAGCCTGATGATTTTGCAACTTATTACTGTCATCAATATAACAGTT
ACCCGTATACTTTTGGCCAGGGGACCAAGGTGGAGATCAAAC

>gi|695942904|gb|KM604058.1| Homo sapiens isolate Y2-500224C-1D05K immunoglobulin G heavy chain variable region mRNA, partial cds
GCCATCCAGTTGACCCAGTCTCCATCCTCCCTGTCTGCTTCTTTAGGAGACAGAGTCACCATCACTTGCC
GGGCAAGTCAGGGCATTAGCCGTGCTTTAGCCTGGTATCAGCAGAAACCTGGGAAAGTTCCTAATCTCCT
GATCTCTCATGTCTCCAATTTGGAAAGTGGGGTCCCATCAAGGTTCAGCGGCAGTGGATCTGGGACAGAT
TTCACTCTCACCATTACTAGCCTGCAGCCTGAAGATTTTGCAACTTATTACTGTCAACAATTTAATAGTT
ACCCGATCTCCTTCGGCCAAGGGACACGACTGGAGATTAAAC

>gi|695942906|gb|KM604059.1| Homo sapiens isolate Y2-500224C-2D06K immunoglobulin G heavy chain variable region mRNA, partial cds
GCCATCCAGTTGACCCAGTCTCCATCCTCCCTGTCTGCATCTGTAGGAGACAGAGTCACCATCACTTGCC
GGGCAAGTCAGGGCATTAGCAGTGCGTTGGCCTGGTATCAGCAGAAACCAGGGAAAACTCCTAAACTCCT
GATCTATGATACCTCCAATTTGGAAAGTGGGGTCCCATCAAGGTTCAGCGGCAGTGGATCTGGGACAGAT
TTCACTCTCACCATAAGCAGCCTGCAGCCTGAAGATTTTGCAACTTATTACTGTCAACAGTTTAATAGTT
ACCCCCCGGAGGTCACTTTCGGCGGAGGGACCAAGGTGGAAATCAAAC

>gi|695942908|gb|KM604060.1| Homo sapiens isolate Y2-500224C-2F03K immunoglobulin G heavy chain variable region mRNA, partial cds
GAAATTGTGTTGACGCAGTCTCCAGGCACCCTGTCTTTGTCTCCAGGGGAAAGAGCCACCCTCTCCTGCA
GGGCCAGTCATACTGTCAGCAGCAACAACTTAGCCTGGTACCAGCAGAAACCTGGCCAGGCTCCCAGGCT
CCTCATCTATGGTTCATCCAGCAGGGCCTATGGCATCCCAGACAGGTTCAGCGGCTATGGGGCTGGGACA
GACTTCACTCTCACCATCAGCAGACTGGAGCCTGAAGATTTTGCAGTGTATTACTGTCAGCAATATGGTA
GCTCACCCATGTACACTTTTGGCCAGGGGACCAAGGTGGAGATCAAAC

>gi|695942910|gb|KM604061.1| Homo sapiens isolate Y2-500224C-2F04K immunoglobulin G heavy chain variable region mRNA, partial cds
GAAATAGTGATGACGCAGTCTCCAGCCACCCTGTCTGTGTCTCCAGGGGAAAGAGCCACCCTCTCCTGCA
GGGCCAGTCAGGATATTGGCACCAACTTAGCCTGGTACCAGCAGAAACCTGGCCTGGCTCCCAGGCTCCT
CATCTATGGTGTCTCCACTAGGGCCACTGGTATCCCAGCCAGGTTCAGTGGCAGTGGGTCGGAGACAGAG
TTCACTCTCACCATCAGCATCATGCAGTCCGAAGATTGTGCAGTTTATTTCTGTCAGCAGTACGATTTCT
GGCCGACGTTCGGCCAAGGGACCAAGGTGGAAATCAAAC

>gi|695942912|gb|KM604062.1| Homo sapiens isolate Y2-500224C-2G05K immunoglobulin G heavy chain variable region mRNA, partial cds
GAAATTGTGTTGACACAGTCTCCAGCCACCCTGTCTTTGTCTCCAGGGGAAAGAGCCACCCTCTCCTGCA
GGGCCAGTCAAAATATTAGGACCTCCTTAGCCTGGTACCAACAGAAACCTGGCCAGGCTCCCAGACTCCT
CATTTATGATGCATCTAACAGGGCCACTGGCATCCCAGCCAGGTTCAGTGGCAGTGGGTCTGGGACAGAC
TTCACTCTCACCGTCAGCAGCCTAGAGCCTGAAGATTTTGCAGTTTACTACTGTCAACACCGTGGCGACG
GGCCCCCTACGTGGACGTTCGGCCAAGGGACCAAGGTGGAAATCAAAC

>gi|695942914|gb|KM604063.1| Homo sapiens isolate Y3-500224C-7B01K2 immunoglobulin G heavy chain variable region mRNA, partial cds
GACATCCAGATGACCCAGTCTCCTTCCACCCTGTCTGCATCTGTAGGAGACAGAGTCACCATCACTTGCC
GGGCCAGTCAGAGTATTAATATCTGGTTGGCCTGGTATCAGCAGAAACCAGGGAAAGCCCCAAAGCTCCT
GATCTATATGGCCTCTAGTTTAGAAAGTGGGGTCCCATCAAGGTTCAGCGGCAGTGGATCTGGGACAGAA
TTCACTCTCACCATCAGCAGCCTGCAGCCTGATGATTTTGCAACTTTTTACTGCCAACAATATAATAGTT
ACCCGTACACTTTTGGCCAGGGGACCAAGGTGGAAATCAAAC

>gi|695942916|gb|KM604064.1| Homo sapiens isolate Y3-500224C-7B04K1 immunoglobulin G heavy chain variable region mRNA, partial cds
GACATCCAGATGACCCAGTCTCCATCCTCCCTGTCTGCATCTGTAGGAGACAGAGTCACCATCACTTGCC
GGGCAAGTCAGAGCATTAGCAATTATCTAAACTGGTATCAGCAGAAACCAGGGAAAGCCCCTAACCTCCT
GATCTATGGTGGATCCAGTTTGCAAAATGGGGTCCCACCAAGGTTCAGTGGCAGTGGATCTGGGACAGAT
TTCACTCTCACCATCAGAACTCTGCAACCTGAGGATTTTGCAACTTACTTCTGTCAACAGAGTTACAGTA
ACCCGATCACCTTCGGCCAAGGGACACGACTGGAGATTAAAC

>gi|695942918|gb|KM604065.1| Homo sapiens isolate Y3-500224C-7D04K2 immunoglobulin G heavy chain variable region mRNA, partial cds
GACATCCAGATGACCCAGTCTCCTTCCACCCTGTCTGCCTCTGTAGGAGACAGAGTCACCATCACTTGCC
GGGCCAGTCAGAGTATTAATATCTGGTTGGCCTGGTATCAGCAGAAACCAGGGAAAGCCCCTAAGCTCCT
GATCTATATGGCGTCTACTTTAGAAAGTGGGGTCCCATCAAGGTTCAGCGGCAGTGGATCTGGGACAGAA
TTCACTCTAACCATCAGCAGCCTGCAGCCTGATGATTTTGCAACTTATTACTGCCAACAGTATAATAGTT
ACATGTACACTTTTGGTCAGGGGACCAAGGTGGAGATCAAAC

>gi|695942920|gb|KM604066.1| Homo sapiens isolate Y3-500224C-7F02K2 immunoglobulin G heavy chain variable region mRNA, partial cds
GAAATTGTGTTGACGCAGTCTCCAGGCACCCTGTCTTTGTCTCCAGGGGAAAGAGCCACCCTCTCCTGTA
GGGCCAGTCAGAGTGTTAGCAGCAACTTAGCCTGGTACCAACATAAACCTGGCCAGGCTCCCAGGCTCCT
CATCTCTGGTGCATCCAGCAGGGCCACTGGCATCCCAGACAGGTTCAGTGCCAGTGGGTCTGGGACAGAC
TTCACTCTCACCATCAGCAGACTGGAGCCTGAAGATCTTGCTGTGTATTACTGTCAGCAGTATCGTTTCT
CATCGTACACTTTTGGCCAGGGGACCAAGGTGGAGATCAAAC

>gi|695942922|gb|KM604067.1| Homo sapiens isolate Y1-500224C-3C01-3K4 immunoglobulin G heavy chain variable region mRNA, partial cds
GACATCCAGATGACCCAGTCTCCATCTTCCGTGTCTGCATCTGTGGGAGACAGAGTCACCATCTCTTGTC
GGGCGAGTCAGGCTGTAAACAGCTGGGTTGCCTGGTATCACCAAAAGGCAGGGCAACCCCCTCAGGTCCT
GATCTATGCAGCGACCTTCTTGCACACTGGAGTCCCATCACGATTCAGCGGCAGTGAATCTGGGACAGAT
TTCACTCTCACCATCAACAACCTGCAGCCTGAAGATGTTGGAACTTACTTTTGTCAACAGGGTTTCAGTT
TCCCGTACACTTTCGGCCAGGGGACCAAGGTGGAAATCAAAC

>gi|695942924|gb|KM604068.1| Homo sapiens isolate Y1-510010C-1E02K1 immunoglobulin G heavy chain variable region mRNA, partial cds
GACATCCAGATGACCCAGTCTCCTTCCTCCCTGTCTGCATCTGTTGGAGACAGAGTCAGCATCTCTTGCC
GGGCAAGTCAGACCATCAGCAGCTTTTTAAATTGGTATCAGCAGGAACCAGGCAAAGCCCCTAAGCTCCT
GATCTATGATGCGTCCGTTTTGGAAAGTGGGGTCCCATCAAGGTTCCGTGGCAGTGGATCTGGGACAGAT
TTCACTCTCACCGTCAGCAGTCTGCAACCTGAAGATTTTGCAACTTACTACTGTCAGCAGAGTTACCATA
CTCCTTACACTTTTGGCCAGGGGACCAAGGTGGAGATCAAAC

>gi|695942926|gb|KM604069.1| Homo sapiens isolate Y1-510010C-1E02H4 immunoglobulin G heavy chain variable region mRNA, partial cds
GAGGTGCAGCTGGTGGAGTCTGGGGGAGGTTTGGTCCAGCCTGGGGGGTCCCTGAGACTCTCCTGTGCAG
CCTCTGGATTCACTTTTAGGGACTATTGGATGACTTGGGTCCGCCAGCCTCCAGGGAAGGGGCTGCAGTG
GGTGGCCAACGTAATCCGAGATGGAAGTGAGAAGTCCTATGTGGACTCTCTGAAGGGCCGATTCACCATC
TCCAGAGACAATACTCAGAATTCAGTGTCTCTGCAAATGAACGATCTCAGAGTCGAGGACACGGCTGTAT
ATTACTGCGCGAGAGGTGGTCGAGGGGCGTATTACGACTTTTGGAGTGCTTATATTGATATTTGGGGCCA
AGGGACAATGGTCACCGTCTCTTCAG

>gi|695942928|gb|KM604070.1| Homo sapiens isolate Y1-510010C-1D04K1 immunoglobulin G heavy chain variable region mRNA, partial cds
GACATCCAGATGACCCAGTCTCCATCCTCCCTGTCTGCATCTGTCGGAGACAGAGTCACCATCACTTGCC
GGGCAAGTCAGAGCATTAGTGGTTATGTAAATTGGTATCAGCAGAAGTCAGGGAAAGCCCCCCAGCTCCT
GATCTATGCTGCATCTAGTTTGCAAAGTGGGGTCCCATCAAGGTTCAGTGGCAGTGCATCTGGGACAGAT
TTCACTCTCACCATCAGCAGTCTGCAACCTGAAGATTTTGCAACTTACTACTGTCAACAGAGTTACAGTA
CCCCTCTCACTTTCGGCGGCGGGACCAAGGTGGAAATCAAAC

>gi|695942930|gb|KM604071.1| Homo sapiens isolate Y1-510010C-1D04H-SC immunoglobulin G heavy chain variable region mRNA, partial cds
AAGGCTTCTGGCTACACCTTTACCACCTACTATATCACCTGGGTGCGCCAGATGGCCGGGAAAGGCCTGG
AGTGGATGGGGAGGATTGATCCTCGTGACTCTTATAGCAACTACAACCCGTCCTTCGAAGGCCACGTCAC
TATGTCAGTTGACAAGTCCATCACTACTGCCTACCTGCAGTGGAGTGGCCTGAAGGCCTCGGACACCGCC
ATTTATTACTGTGCGAGAGCCGCAGGTGGTACGTTGGGCTGGTTCGACCCCTGGGGCCAGGGAACCCTGG
TCACCGTCTCCTCAGCCAAAACGACACCCCCATCTGTCTATCCGCTAGCCCCTGG

>gi|695942932|gb|KM604072.1| Homo sapiens isolate Y1-510010C-1C05K4 immunoglobulin G heavy chain variable region mRNA, partial cds
GATATTGTGATGACTCAGTCTCCACTCTCCCTGCCCGTCACCCCTGGAGAGCCGGCCTCCATCTCCTGCA
GGTCTAGTCAGAGCCTCCAGGATAGTAATGGATTCTACTATCTGGATTGGTACCTGCAGAAGCCAGGGCA
GTCCCCACAGCTCCTGATGTATGTGACTTCTAATCGGGCCTCCGGGGTCCCTGACAGGTTCAGTGGCAGT
GGATCAGGCACAGATTTTACACTGAAAATCAGCAGAGTGGAGGCTGAGGATGTTGGAGTTTATTACTGCA
TGCAAGGTTTACAAAGTCCGTACAGTTTTGGCCAGGGGACCAAGGTGGAAATCAAAC

>gi|695942934|gb|KM604073.1| Homo sapiens isolate Y1-510010C-1C05H1 immunoglobulin G heavy chain variable region mRNA, partial cds
CAGGTGCAGCTGCAGGAGTCGGGCCCAGGACTGGTGAAGCCTTCACAGACCCTGTCCCTCACCTGCACTG
TCTCTGGTGACTCCATCAGTAGTGGTTCCTACTACTGGAACTGGATCCGGCAGCCCGCCGGGAGGGGACT
GGAGTGGATTGGGCTCATTCATTTTACTGGGAGCACCAATTATAATCCCTCCCTCAAGAGTCGAATCACC
CTGGCAGCAGACACGTCCAAGAACCAGTTCTCCCTGAAGCTGAGCTCTGTGACGGCCGCAGACACGGCCG
TTTATTACTGTGCGAGGGGGGCGCGGGATTTTCCGAGGTATGTTAACTACCACATGGACGTCTGGGGCAC
AGGGACCACGGTCACCGTCTCCTCA

>gi|695942936|gb|KM604074.1| Homo sapiens isolate Y3-590038C-4G03K2 immunoglobulin G heavy chain variable region mRNA, partial cds
GACATCCAGATGACCCAGTCTCCATCCTCCCTGTCTTCATCTGTTGGAGACAGAGTCACCATCACTTGCC
GGGCAGGTCAGAGCATTAGCAACTATTTAAATTGGTATCAGCAGAAGCCAGGGAAAGCCCCTAAGCTCCT
AATCTATGGTACATCCAGTTTGCAAAGTGGGGTCTCATCAAGGTTCAGTGGCAGTGGGTCTGGGACAGAT
TACACTCTCACCATCAGCAGTCTGCAACCTGAAGATTTTGCAACTTACTACTGTCAACAGAGTTACAATA
CTCCATTCACTTTCGGCCCTGGGACCAAAGTGGATATCAAAC

>gi|695942938|gb|KM604075.1| Homo sapiens isolate Y3-590038C-4G03H2 immunoglobulin G heavy chain variable region mRNA, partial cds
GTGCAGCTGGTGGAGTCTGGGGGAGTCGTGGTACAGCCTGGGGGGTCCCTGAGACTCTCCTGTGCAGCCT
CTGGATTCACCTTTGATGATTATGCCATGCACTGGGTCCGTCAATCTCCGGAGAAGGGTCTGGAGTGGGT
CTCTCTTATTAATTGGGATGGTGTTACCACCTTCTATTCAGACTCTGTGAACGGTCGATTCACCATCTCC
AGAGACAACAGCCAGAACTCCCTGTTTTTGCAAATGAACAGTCTGACACCTGAGGACACCGCTTTGTATT
ACTGTGCAACGGGGGGCGGCAGCTGGTACGAGTCGGGTGCGGGCAGTCTTCAATACTTTGACTACTGGGG
CCAGGGAACCCTGGTCACCGTCTCCTCAG

>gi|695942940|gb|KM604076.1| Homo sapiens isolate Y3-590038C-4F06K2 immunoglobulin G heavy chain variable region mRNA, partial cds
GACATCCAGATGACCCAGTCTCCATCCCCCCTGTCTGCATCTGTTGGAGACAGAGTCACCATCACTTGCC
GGGCAGATCAGAGCATTGCCAATTATGTACATTGGTATCAGCTGAAACCAAGAAAGGCCCCTAAGCTCCT
GATCTTTGCTGCATCCAGTTTGCAAAGTGGGGTCCCATCAAGGTTCAGTGGCAGTGGATCCGGGACAGAT
TTCACTCTCACCATCAGCAGTCTGCAACCTGAAGATTTTGCAACTTACTATTGTCAACAGGGTTACAGTA
CCCCCATCACCTTCGGCCAAGGGACACGACTGGAGATTAAAC

>gi|695942942|gb|KM604077.1| Homo sapiens isolate Y3-590038C-4F06H2 immunoglobulin G heavy chain variable region mRNA, partial cds
TGCAGCTGGTGGAGTCGGGCCCAGGACTGGTGAAGTCTTCGGAGACCCTGTCCCTCACCTGCACCGTCTC
TGGTGGCTCCATCAGCAGTAGTAGTTACTTCTGGGCCTGGATCCGCCAGCCCCCCGGGAAGGGGCTGGAG
TGGATTGGGACTATCTATTATACTGGGACCACCTACTACAACCCGTCCCTCGAGAGTCGAGTCACCATAT
CCAAGGACACGTCCAAGAACCAGTTCTCCCTGAATGTGAACTCTGTGACCGCCGCAGACACGGCTTTTTA
CTACTGTGCGAGACGGCAGTATACCAACAGCCCGTTCGACCCCTGGGGCCAGGGAATCCTGGTCACCGTC
TCCTCAG

>gi|695942944|gb|KM604078.1| Homo sapiens isolate Y2-590038C-3F02K4 immunoglobulin G heavy chain variable region mRNA, partial cds
GACATCCAGATGACCCAGTCTCCAGCCTCCCTGTCTGCAGCTGTAGGAGACAGAGTCACCATCACGTGCC
GGGCAAGTCAGGGCGTTGGGAATGATTTAGGCTGGTATCAGCAGAAACCAGGGAAAGCCCCTAAGCGCCT
GATCTATGCTGCATCCAGTCTGGAGGACGGGGTCCCATCAAGATTCAGCGGCAGTGGATCTGGGACAGAC
TTCACTCTCACAATCAGCAGCCTGCAGCCTGAGGATTTTGCAACTTATTACTGTCTACAGCATAGTACTT
ACCCTCTCACTTTCGGCGGAGGGACCAAGGTGGAGATCAAAC

>gi|695942946|gb|KM604079.1| Homo sapiens isolate Y2-590038C-3F02H2 immunoglobulin G heavy chain variable region mRNA, partial cds
CAGGTGCAGCTGGTGGAGTCTGGGGGAGGCGTGGTCCGGCCTGGGGGGTCCCTGAGACTCTCCTGTGAAG
CGTCTGGATTCACCTTCAGAGTCTATGACATGCACTGGGTCCGCCAGGCTCCTGGCAAGGGACTCGAGTG
GGTGGCATTTATCCGACGTGATGGAAGTAATGAATACGTTATAGACTCCGTGAAGGGCCGATTCACCATC
TCCAGGGACAATTCCAAGAATACGGTGTATCTGCGAATGAACAGCCTGAGACCTGAGGACACGGCTCTAT
ATTATTGTGCGAAATTACCCCAACGACTGGACGAAGGCGACTACTACTTCGATATGGAGGTCTGGGGCCA
GGGGACCACGGTCACCGTCTCCTCA

>gi|695942948|gb|KM604080.1| Homo sapiens isolate Y2-590038C-3C04K4 immunoglobulin G heavy chain variable region mRNA, partial cds
GACATCCAGTTGACCCAGTCTCCATCCTTCCTGTCTGCATCTGTAGGAGACAGAGTCACCATCACTTGCC
GGGCCAGTCAGGGCATTAGCAGTTATTTAGCCTGGTATCAGCAAAAACCAGGGAAAGCCCCTAAGCTCCT
GATCTATGCTGCATCCACTTTGCAAAGTGGGGTCCCATCAAGGTTCAGCGGCAGTGGATCTGGGACAGAA
TTCACTCTCACAATCAGCAGCCTGCAGCCTGAAGATTTTGCAACTTATCACTGTCAACAGCTTAACAATT
ACCCGATCACCTTCGGCCAAGGGACACGACTGGAGATTAAAC

>gi|695942950|gb|KM604081.1| Homo sapiens isolate Y2-590038C-3C04H4 immunoglobulin G heavy chain variable region mRNA, partial cds
GAGGTGCAGCTGTTGGAGTCTGGGGGAGGCTTGGTACAGCCTGGGGGGTCCCTGAGACTCTCCTGTGCAG
CCTCTGGATTCACCTTTAACAACTATGACATGAGCTGGGTCCGCCAGGCTCCAGGGAAGGGGCTGGAGTG
GGTCTCAGCTATCAGTGCAAGTGGTGGTCTCACATACTACGCAGACTCCGTGAAGGGCCGGTTCACCATC
TCCAGAGACAATTCCAAGAACACGCTGTTTCTGCAAATGAACAGCCTGAGAGTCGAGGACACGGCCGTAT
ATTACTGTGCGAAAGATCTCCCCCAGTATGGTAGCACCTACTGGCGTGGGTCTTTTGATATGTGGGGCCA
AGGGACAATGGTCACCGTCTCTTCAG

>gi|695942952|gb|KM604082.1| Homo sapiens isolate Y1-590038C-2B03K2 immunoglobulin G heavy chain variable region mRNA, partial cds
GACATCCAGATGACCCAGTCTCCATCCTCCCTGTCTGCATCTGTAGGAGACAGAGTCACCATCACTTGTT
GGGCAAGTCAGAACATTAGGAGATATTTAAATTGGTATCAGCAGAAACCAGGGAGAGCCCCTAAGGTCCT
GATCTATTCTACATCCAATTTGCAAAGTGGGGTCCCATCAAGGTTCAGTGGCAGTGGATCTGGGACAGAT
TTCACTCTCACCATCAGCAGTCTGCAACCTGACGATTTTGCAACTTATTACTGTCAACAGAGTTACATTA
TGCCTCCGACGTTCGGCCAAGGGACCAAGGTGGAAATCAAAC

>gi|695942954|gb|KM604083.1| Homo sapiens isolate Y1-590038C-2B03H2 immunoglobulin G heavy chain variable region mRNA, partial cds
CAGGTGCAGCTACAGCAGTGGGGCGCAGGACTGTTGCAGCCTTCGGAGACCCTGTCCCTCACCTGCGCTG
TCTATGGTGGGTCCTTCAGTGATTACTACTGGAACTGGATCCGCCAGTCCCCAGGGAAGGGACTGGAGTG
GATTGCGGAAATCAATCATCGTGGAAGCACCAACTACAACCCGTCCCTCGAGAGTCGAGTCACCATATCA
TTAGACACGTCCAAGAGTCAGTTCTCCCTGAAACTGAGGTCTATGACCGCCGCGGACACGGCTGTGTATT
ACTGTGCAAGAGGCTTTAACCCCTCTGGTAGGGGGTACAACTGGTTCGACCCCTGGGGCCAGGGATCCCT
GGTCACCGTCTCCTCAG

>gi|695942956|gb|KM604084.1| Homo sapiens isolate Y1-590038C-1B01K1 immunoglobulin G heavy chain variable region mRNA, partial cds
GACATCCAGATGACCCAGTCTCCATCCTCCCTGTCTGCATCTATAGGAGACAGAGTCACCATCACTTGCC
GGGCAAGTCAGAGCATTAGCAACTTTTTAAATTGGTATCAGCAGAAGCCAGGGAAAGCCCCTAAGTTCCT
GATCTATGATGCATCCAATTTACAAAGTGGGGTCCCATCAAGGTTCAGTGGCAGTGGATCTGGGACAGAG
TTTACTCTCACCATTCGCAGTCTGCAACCTGAAGATTATGCAACTTACTTCTGTCAACAGAATTACAGAA
CCCCCTGGACGTTCGGCCAAGGGACCAAGGTGGAAATCAAAC

>gi|695942958|gb|KM604085.1| Homo sapiens isolate Y1-590038C-1B01H2 immunoglobulin G heavy chain variable region mRNA, partial cds
CAGGTGCAGCTGGTGCAGTCTGGAGCTGAAGTGAGGAAGCCTGGGGCCTCAGTGAAGGTCTCCTGCAAGA
CTTCTGGTTACACCTTTACCACCTACGGAATCAGTTGGGTGCGACAGGCCCCAGGACAAGGGCTTGAGTG
GCTGGGGTGGATCGGCACTAACAATGGAAACACAAATTTCGCAGAGAAGTTCCAGGACAGATTCACCATG
ACCACAGAAACATCCACGACCACAGCCTACATGGAGCTGAGGAGCCTGAGATCTGACGACACGGCCGTGT
ATTTCTGTGCGAGAGAGACACTCACATATTGTAGTGGTGGGAGTTGCTACGCTCGACTGTCGGGTAATTT
TGACCACTGGGGCCAGGGAACCCTGGTCACCGTCTCCTCA

>gi|695942960|gb|KM604086.1| Homo sapiens isolate Y3-KK510024C-3F04H4 immunoglobulin G heavy chain variable region mRNA, partial cds
GAGGTGCAGCTGGTGGAGTCTGGGGGCGGCTTGGTGAAACCGGGAGAGTCCCTGACACTCTCCTGTATTA
TCTCTGGTCTCAACCTCAATTTCGCCTGGGTGAGTTGGGTCCGCCAGGCCCCAGAGGTGGGCCTGGAGTG
GGTCGGCCGCGTTAAAAGTGAATTTGACGGTGGGGCAAAAGACTACGCCTCGCCCGTGAAAGGCAGATTC
GTCATCTCACGAGATGATGCAAAAAGTACAGTGTTCCTGCAGATGAACAGACTGAAAACCGAAGACACAG
GCGTGTATTATTGTTCAACTTCCGGCACAACTTTAGGAGCTGCTGTAGAGGTCTTCTGGGGCCAGGGAGC
CCTGGTCACCGTCTCCTCAG

>gi|695942962|gb|KM604087.1| Homo sapiens isolate Y3-KK510024C-3B03H3 immunoglobulin G heavy chain variable region mRNA, partial cds
CAGGTGCAGCTGCAGGAGTCGGGCCCAGGACTGGTGAAGCCTTCGGAGACCCTGTCCCTCACCTGCACTG
TCTCTGGTGGCTCCGTCAGCAGGGATACTTTCTACTGGAACTGGATCCGGCAGTCCCCAGGGAAGGGACT
GGAGTGGATTGGGAATATCTTTTCCAGTGGGAGCACCAACTACAACCCCTCCCTCGAGAGTCGGGTCACC
ATATCGCTAGACACGTCCAAAAACCAGTTCTCCCTAAGGCTGACCTCTGTGACCGCTGCGGACACGGCCG
TCTATTACTGTGCGCGAAATCCCCCCCTGGATTACTCTCATAGTAATAGGGCCTACTTCTTTGACTACTG
GGGCCAGGGAACCCTGGTCACCGTCTCCTCAG

>gi|695942964|gb|KM604088.1| Homo sapiens isolate Y3-KK510024C-3B02H1 immunoglobulin G heavy chain variable region mRNA, partial cds
CAGGTGCAGCTGCAGGAGTCGGGCCCAGGACTTGTGAGGCCTTCGGGAACCCTGTCCCTCACCTGCACTG
TCTCTGGTGGCTCCATCGGTCGTTACTACTGGAGCTGGATCCGGCAGCCCGTCGGGAAGGGACTGGAGTG
GATTGGGCGTATTCATGCTACTGGGAGCACCAATTACAACTCCTCCCTCGAGAGTCGAGTCACCATGTCA
GTAGACGCGTCCAAGAACCAGCTCTCCCTTATGCTGAGCTCTGTGACCGCCGCGGACACGGCCGTCTACT
ACTGTGCGAGAGTCGCCTACAGTGGCAGCTGGTATGGGTATTTTGACTTCTGGGGCCAGGGAGCCCTGGT
CACCGTCTCCTCAG

>gi|695942966|gb|KM604089.1| Homo sapiens isolate Y3-KK510024C-3A04H3 immunoglobulin G heavy chain variable region mRNA, partial cds
CAGGTGCAGCTGCAGGAGTCGGGCCCAGGACTGGTGAAGCCTTCGGAGACCCTGTCCCTCACCTGCACTG
TCTCTGGTGGCTCCATCGGTCGTCACTACTGGAGTTGGATTCGGCAGCCCGCCGGGCAGGGCCTGGAATG
GATTGGGCGAATCCATGCCACTGGGAGCACCAACTACAATTCGTCCCTCGAGAGCCGAGTCACCATGTCA
GTCGACGCGTCCAAGAACCAGCTCTCCCTGAGATTGATTTCTGTGAATGTCGCGGACACGGCCGTATATT
ATTGTGCGAGAATTGCCTTTGTTAGTAGCTGGTATGGATATTTTGACTCCTGGGGCCAGGGAATTCTGGT
CACCGTCTCCTCAG

>gi|695942968|gb|KM604090.1| Homo sapiens isolate Y3-510024C-3FO4K3 immunoglobulin G heavy chain variable region mRNA, partial cds
GACATCGTGATGACCCAGTCTCCAGACTCCCTGGCTGCGTCTCTGGGCGAGAGGGCCACCCTCACCTGCA
GGTCCAGCCAGGATATTTCTTACACCTCCAACAATAGGACCTACGTGGCTTGGTACCAACAGAAATCAGG
ACAGCCTCCCAAAATCCTCATTTACTGGGCATCTACCCGGCACCCCGGAGTCCCTGACCGGTTCAGTGGC
AGCGGGTCTGGGACAGACTTCACTCTCACCATCACCACCCTGCAGGCTGAAGATGCGGCCGTTTATTACT
GTCAGCAATTCTTTTCTTTTCCTCAGACTTTCGGCGGAGGGACCAAGGTGGAGATCAAAC

>gi|695942970|gb|KM604091.1| Homo sapiens isolate Y3-510024C-3BO3K3 immunoglobulin G heavy chain variable region mRNA, partial cds
GACATCCAGATGACCCAGTCTCCATCCTCCCTGTCTGCATCTGTAGGAGACAGAGTCACCATCACTTGCC
GGGCAAGTCAGGGCATTGGAAATGATTTAGCCTGGTATCAGCAGAAACCAGGGAAAGCCCCTCAGCGCCT
GATGTATGGCACATCCAGTTTCCAAAGTGGGGTCCCATCAAGGTTCAGCGGCAGTGGATCTGGGACAGAA
TTCACTCTCACAATCAGCAGCCTGCAGCCTGAAGATTTTGCAACTTATTACTGTCTACAGCATAATACTT
ACCCGCTCACTTTCGGCGGAGGGACCAAGGTGGAAATCAAAC

>gi|695942972|gb|KM604092.1| Homo sapiens isolate Y3-510024C-3BO2K2 immunoglobulin G heavy chain variable region mRNA, partial cds
GAAATAGTGATGACGCAGTCTCCAGCCACCCTGTCTGTGTCTCCAGGGGAAAGAGCCACCCTCTCCTGCA
GGGCCAGTCAGAGTGTTGACAGCAGCTTAGCCTGGTATCAACAGAGACCTGGCCAGGCTCCCAGGCTCCT
CATCTATGCTGCATCCACCAGGGCCACTGGTATTCCAGCCAGGTTCAGTGGCAGTGGGTCTGGGACAGAC
TTCACTCTCACCATCAGTAGCCTGCAGTCTGAAGATTTTGCAGTTTATTACTGTCAGCAGTATAGTGTCT
GGTGGACGTTCGGCCAAGGGACCAAGGTGGAAATCAAAC

>gi|695942974|gb|KM604093.1| Homo sapiens isolate Y3-510024C-3AO4K2 immunoglobulin G heavy chain variable region mRNA, partial cds
GAAATAGTGATGACGCAGTCTCCAGCCACCCTGTCTGTGTCTCCAGGGGAAGGAGCCACCCTCTCCTGCA
GGGCCAGTCAGAGTGTTAGCGGCAACTTAGCCTGGTACCAGCAAAAACCTGGCCAGGCTCCCAGGCTCCT
CATCTATGGTGCATCCACCAGGGCCACTGGTGTCCCAGCCAGGTTCAGTGGCATTGGGTCTGGGACAGAG
TTCACTCTCACCATCAGCAGCCTGCAGTCTGAAGATTTTGCAGTTTATTACTGTCAACAGTATGATATCT
GGTGGACTTTCGGCCAAGGGACCAAGGTGGAGATCAAAC

>gi|695942976|gb|KM604094.1| Homo sapiens isolate Y2-510024C-2D01K2 immunoglobulin G heavy chain variable region mRNA, partial cds
GATATTGTGATGACTCAGTCTCCAATTTCTCTGTCCGTCACCCCTGGACAGCCGGCCTCCATCTCATGCA
AGTCTAGTCAGAGCCTCCTACATAGTGATAAAAAGACTTATTTATATTGGTACGTGCAGAGGCCAGGCCA
GCCTCCACAGGTCCTGATCTCTGAAGTTTCCAACCGCTTCTCTGGAGTGCCAGATAGATTCAGTGGCAGC
GGGTCAGGGACAGATTTCACACTGGAGATCAGCCGGGTGGAGACTGAGGATGTTGGGGTGTATTACTGCA
TGCAAAGTCTTCAGGTTCCGCTCACTTTCGGCGGAGGGACCAAGGTGGAAATCAAAC

>gi|695942978|gb|KM604095.1| Homo sapiens isolate Y2-510024C-2D01H1 immunoglobulin G heavy chain variable region mRNA, partial cds
CAGGTGCAGCTGGTGGAGTCTGGGGGAGGCGTGGTCCAGCCTGGGAGCTCCCTGAGACTCTCCTGTGCAG
CCTCTGGATTCAGGTTCAGTTCCTATGCAATACACTGGGTCCGCCAGGCTCCAGGCAAGGGGCTGGACTG
GGTGGCCGTTATATCGTTTGATGGAGGTAATAAAGAGTATTCAGAGTCTGTGAAGGGCCGATTCACCATC
TCCAGAGACGATTCCAAGGATACAGTTTATCTGGAAATGAACAGTCTGAGAGGTGAGGACACGGCTGTGT
ATTACTGTGCGAAAGATCGTAGAAGGGACTCTCTACCACGCTATTTTGACTGGTTAGTCGTCTACAACGG
TATGGACGTCTGGGGCCAAGGGACCACGGTCACCGTCTCCTCA

>gi|695942980|gb|KM604096.1| Homo sapiens isolate Y3-500220C-2BO4K2 immunoglobulin G heavy chain variable region mRNA, partial cds
GAAATTGTGTTGACACAGTCTCCAGCCACCCTGTCTTTGTCTCCAGGGGAAAGAGCCACCCTCTCCTGCA
GGGCCAGTCAGAGTGTTATCAGCTCCGTAGCCTGGTATCAGCAGAAAACTGGCCAGGCTCCCAGGCTCCT
CATCTATGATGCGTCCAACAGGGCCACTGGCATCCCAGCCAGGTTCAGTGGCAGTGGGTCTGGGACAGAC
TTCACTCTCACCATCAGCAGCCTAGAGCCTGAAGATTTTGCAGTTTATTACTGTCAGCAGCGTAGCAACT
GGCCCTTCATGTACGCATTTGGCCAGGGGACCAAGGTGGAGATCAAAC

>gi|695942982|gb|KM604097.1| Homo sapiens isolate Y3-500220C-2BO4H immunoglobulin G heavy chain variable region mRNA, partial cds
GAGGTGCAGCTGGTGGAGTCTGGGGGAGGCTTGGTTCAGCCGGGGGGGTCCCTGAGACTCTCCTGTGCAG
CCTCTGGATTCAGTTTCAGTGACTATAACATGAACTGGGTCCGCCAGGCTCCAGGGAAGGGACTGGAGTG
GATTGCATACATTAGTAGTGGTGGTAATACCATATTCTACGCAGACTCTGTGAAGGGCCGATTCACCATC
TCCAGAGACAACGCCAAGAACTCACTGTTTCTGCGAGTGAACAGCCTGAGAGCCGAGGACACGGCTCTGT
ATTACTGTGCGAGATCTCATAGGGTGACTAGCAATGTGCCTGACTACTGGGGCCAGGGAGCCCTGGTCAC
CGTCTCCTCAG

>gi|695942984|gb|KM604098.1| Homo sapiens isolate Y3-500220C1-F02K immunoglobulin G heavy chain variable region mRNA, partial cds
GACATCCAGATGACCCAGTCTCCATCCTCCCTGTCTGCATCTGTGGGCGACAGAGTCACCATTACTTGCC
GGGCAAGTCAGACCATTAATAAGTATTTAAGTTGGCTTCGGCAGAAACCAGGGAAAGCCCCTGAATTGCT
GATCTACGTTGCATCCCGTTTGCAAAGTGGTGTCCCTGCAAGGTTCAGTGGCAGTGGCTCTGGGACAGAT
TTCACTCTGACCATCAGCAGTCTGCAACCTGAAGACTTTGGGACTTACTACTGTCAGCAGAGTCACACTT
CCCCGCTCACTTTCGGCGGAGGGACCAAGGTGGAAATCAAAC

>gi|695942986|gb|KM604099.1| Homo sapiens isolate Y3-500220C1-1F02H immunoglobulin G heavy chain variable region mRNA, partial cds
CAGGTGCAGCTGCAGGAGTCGGGCCCAGGACAGGTGAAGCCTTCGGAGACCCTGTCCCTCACCTGCAGTG
TCTCTGGTGGCTCCATCAGTAATTACTACTGGAGTTGGATTCGACAGCCCCCCGGGAAGGGACTGGAGTG
GATCGGGTACATCTTCGACAGGGCGACCACCAAGTATAATCCCTCCCTCGAGAGTCGAGTCACCATATCA
GGAGACACGTCCAAGAACCGTTTCTCCCTGACACTGACGTCTGTGACCGCTGCGGACACGGCCGTCTTCT
ACTGTGCGAGGGGGGGAAGACCAATGGGTAGCAGCAGTTTCTACTACTTTGACTACTGGGGCCCGGGAAT
CCTGGTCACCGTCTCCTCAG

>gi|695942988|gb|KM604100.1| Homo sapiens isolate Y2-500220C-1D02K2 immunoglobulin G heavy chain variable region mRNA, partial cds
GACATCCAGATGACCCAGTCTCCATCCTCACTGTCTGCATCTATAGGAGACAAAGTCACCATCACTTGTC
GGGCGAGTCAGGGCATTAACAATAATTTAGCCTGGTTTCAGCAGAAACCAGGGAAAGCCCCTAAGTCCCT
GATACATGGTGCATCCAGTTTGCAAAGTGGGGTCCCATCAAGGTTCAGCGGCAGTGTTTCTGGGACAGAT
TTCACTCTCACCATCAGCAGCCTGCAGCCTGAAGATTTTGCAACTTATTTCTGCCAACAGAGCAATGAGA
AACCGCTCACTTTCGGCGGAGGGACCAAGGTGGAGATCAAAC

>gi|695942990|gb|KM604101.1| Homo sapiens isolate Y2-500220C-1D02H1 immunoglobulin G heavy chain variable region mRNA, partial cds
GAAGTGCAGCTGGTGGAGTCTGGGGGAGGCTTGGTACAGCCTGGCAGGTCCCTGAGACTCTCCTGTGCAG
CCTCTGGATTCACCTTTGATGATTATGCCATGCACTGGGTCCGGCAAGCTCCAGGGAAGGGCCTGGAGTG
GGTCTCAGGTATTAGTTGGAATAGTGGTAGCATAGGCTATGCGGACTCTGTGAAGGGCCGATTCACCATC
TCCAGAGACAACGCCAAGAACTCCCTGTATCTGCAAATGAACAGTCTGAGAGCTGAGGACACGGCCTTGT
ATTACTGTGCAAAAGGGGAGAACAACTGGAACGACCCCGATGCTTTTGATATCTGGGGCCAAGGGACAAT
GGTCACCGTCTCTTCAG

>gi|695942992|gb|KM604102.1| Homo sapiens isolate MH10040_1F05H-8 immunoglobulin G heavy chain variable region mRNA, partial cds
GAGGTGCAGCTGGTGGAGTCTGGGGGAGGCTGGGTACAGCCTGGGGGGTCCCTGAGACTCTCCTGTGCAG
CCTCTGGACTCACCTTTAGCAGCTATTCCATGAGCTGGGTCCGCCAGGCTCCAGGGAAGGGGCTGGAGTG
GGTCGCGGCTTTTGGTGCCACTCATGGTGTTGCATACTACGCAGACTCCGTGAAGGGCCACTTCACCATC
TCCAGAGACAATTCCAACAACAGGGTGTATCTACAAATGAACAGCCTGAGAGCCGAGGACACGGCCGTGT
ATTACTGTGCGAGTGATTTGGACGGGGACGATGGGACGTGGTTTGACCAGTGGGGCCAGGGAACCCTGGT
CACCGTCTCCTCAG

>gi|695942994|gb|KM604103.1| Homo sapiens isolate MH10040_1B05L-3 immunoglobulin G heavy chain variable region mRNA, partial cds
CAGTCTGTGCTGACGCAGCCACCCTCAGCGTCTGGGACCCCCGGGCAGAGGGTCACCATCTCTTGTTCTG
GAAGCAGCTCCAACATTGGAAGTAATACTGTAAACTGGTACCAGCAGCTCCCAGGAACGGCCCCCAAACT
CCTCATCTATAGTGATAATCAGCGGCCCTCAGGGGTCCCTGACCGATTCTCTGGCTCCAAGTCTGGCACC
TCAGCCTCCCTGGCCATCAGTGGACTCCACACTGAGGATGAGGCTGATTATTACTGTGCAACGTGGGATG
ACAGCCTGAATGGTCAAGTGGTATTCGGCGGAGGGACCAAGCTGACCGTCCTA

>gi|695942996|gb|KM604104.1| Homo sapiens isolate MH10040_1D01H-2 immunoglobulin G heavy chain variable region mRNA, partial cds
TGCAGCTGCAGGAGTCGGGCCCAGGACTAGTGAAGCCTTCGGAGACCCTGTCCCTCATCTGCAATGTCTC
TGGTGACTCCATCATTCGGAGTAGATTTTATTGGGCCTGGATCCGCCAGTCCCCAGGGAAGGGACTTGAG
TGGATCGGAACTAGTTACTACAGTGGACAGACCTACTACAATCCGTCCGTCAGCGGTCGAATCACCGTGT
CCGTGGACACGTCCAAGAATTATTTCTCCCTGAGGCTGACCTCTGTGACCGCCGCGGACACGGCTGTTTA
TTACTGTGCGAGACACGAAGGCTTTTACTCTGACACCAATGGCAACCCCCAGTTGACACATGGTTTCGAC
ATCTGGGGCCAGGGGACAATGGTCACCGTCTCTTCAG

>gi|695942998|gb|KM604105.1| Homo sapiens isolate MH10040_1D01K-1 immunoglobulin G heavy chain variable region mRNA, partial cds
TGCAGGGCCAGTCAGAGTGTCAGGAGCAACTTAGCCTGGTACCAGCAGAGACCTGGCCAGGCTCCCAGCC
TCCTCATTCATAGTGCATCTACCAGGGCCACTGGTATCCCAGCCAGGTTCAGTGGCAGTGGGTCTGGGAC
AGAGTTCACTCTCACCATCAGCAGCCTGCAGTCTGAGGATTTTGCAGTTTATTACTGTCAGCAGTATAAT
TCTTGGCCTCGGACGTTCGGCCAGGGGACCAAGGTGGAAATCAAAC

>gi|695943000|gb|KM604106.1| Homo sapiens isolate MH10040_1E04H-1 immunoglobulin G heavy chain variable region mRNA, partial cds
GAGGTGCAGCTGTTGGAGTCTGGGGGAGGCTTGGTACAGCCTGGGGGGTCCCTGAGACTCTCCTGTGCAG
CCTCAGGACTCACCTTAAGCAACGATGCCATGAGTTGGGTCCGCCAGGCTCCAGGGAAGGGACTGGAGTG
GGTCTCAGCTATTAGTGGTAGTGGTACTAACACATACTACGCAGACTCCGTGAAGGGCCGGTTCACCATC
TCCAGAGACAATTCCAAGAACACACTGTATCTGCAAATGAACAGCCTGAGAGCCGAGGACACGGCCGTGT
ACTGGTGTACGATAGATCGAGGGGGCGGCTGGGCGGACTCCTGGGGCCAGGGAACCCTGGTCACCGTCTC
CTCAG

>gi|695943002|gb|KM604107.1| Homo sapiens isolate MH10040_1E04K-1 immunoglobulin G heavy chain variable region mRNA, partial cds
AAGAACTACTTAGCTTGGTACCAGCAGAAACCAGGACAGCCTCCTAAGCTGCTCATTTACTGGGCATCTA
CCCGGGAATCCGGGGTCCCTGACCGATTCAGTGGCAGCGGGTCTGGGACAGATTTCACTCTCACCATCAG
CAGCCTGCAGGCTGAAGATGTGGCAGTTTATTACTGTCAGCAATATTATAGTGCTCCTAAGACTTTTGCC
CAGGGGACCAAGGTGGAAATCAAAC

>gi|695943004|gb|KM604108.1| Homo sapiens isolate MH10040_1B05H-1 immunoglobulin G heavy chain variable region mRNA, partial cds
CAGGTGCAGCTGCAGGAGTCGGGCCCAGGACTGGTGAAGCCTTCGGAGACCCTGTCCCTCACCTGCTCTG
TCTCTGGTGGCTCCATCAATGCTTACTACTGGAGTTGGATCCGTCAGCCCGCCGGGAAGGGACTGGAGTG
GATTGGGCGTATGTTTGCCAGTGGAAACACCGAAAACAGCAACTACAATCCCTCCCTCAAGAGTCGAGTC
ACCATGTCTGTGGACACGTCCAGTAACCAATTTTCCCTGAAATTGAACTCTGTGACCGCCGCAGACACGG
CCGTGTATTACTGTGCGAGAGTTCTTAGCAGCAGCTGGTACGAACCCTCTTTTGACACCTTCTACGGTCT
GGACGTCTGGGGCCAAGGGACCACGGTCACCGTCTCCTCA

>gi|695943006|gb|KM604109.1| Homo sapiens isolate MH10040_4G02L-4 immunoglobulin G heavy chain variable region mRNA, partial cds
CAGTCTGTGCTGACTCAGGCACCCTCAGCGTCTGGGACCCCCGGGCAGAGGGTCACCATCTCTTGTTCTG
GAAGCAACTCCAACATCGTGACGAATACTGCAAACTGGTACCAGCAGCTCCCAGGAACGGCCCCCAAACT
CCTCATCTATAGGAATAATCAGCGGCCCTCAGGGGTCCCTGACCGATTCTCTGGCTCCACGTCTGGCACC
TCAGCCTCCCTGGCCATCAGTGGGCTCCAGTCTGAAGATGAGGCTGATTATTACTGTGCAGCATGGGATG
GCAGCCTGAATGCTTATGTCTTCGGAACTGGGACCAAGGTCACCGTCCTAG

>gi|695943008|gb|KM604110.1| Homo sapiens isolate MH10040_1F05K-4 immunoglobulin G heavy chain variable region mRNA, partial cds
GAAATAGTGATGACGCAGTCTCCAGCCACCCTGTCTGTGTCTCTAGGGGAAAGAGCCACCCTCTCCTGCT
GGGCCAGTCAGAGTGTCAGGAGCAATTTAACCTGGTACCAGCAGAAGCCTGGCCAGGCTCCCAGGCTCCT
CATTTATGGTGCATCCACCAGGGCCACTGGTATCCCAGCCAGGTTCACTGGCAGTGGGTCTGGGACAGAG
TTCACTCTCGCCATCAGCAGCCTGCAGTCTGAAGATCTTGCAGTTTATTCCTGTCAGCAGTATAATGACT
GGCCTCCCACTTTTGGCCAGGGGACCAAGGTGGAGATCAAAC

>gi|695943010|gb|KM604111.1| Homo sapiens isolate MH10040_4C01H-2 immunoglobulin G heavy chain variable region mRNA, partial cds
AGGTGCAGCTGGTGCAGTCTGGGGCTGAGGTGAAGAAGCCTGGGTCCTCGGTGAAGGTCTCCTGCAAGGC
CTCTGGAGGCACCTTCAGCAGTTTTGGTATCAGCTGGGTGCGACAGGCCCCTGGACAAGGCCTTGAGTGG
ATGGGAGGGATCATCCCCATCCTGGGAACAGCAAACTACGCACAGAAGTTCCAGGGCAGAGTCACCATTA
CCGCGGACGGATTCGCGAGCACAGCCTACATGGAGCTGAGCAGCCTGAGATCTGAGGACACGGCCGTGTT
CTACTGTGCGAGGGGCACGGGCCTCGATTACGATTTTTTGACTGGTGCAGCTCCCACCCCCGCCCCCACA
GCCACATACGGGTTGGACGTCTGGGGCCAAGGGACCACGGTCACCGTCTCCTCA

>gi|695943012|gb|KM604112.1| Homo sapiens isolate MH10040_4C01K-1 immunoglobulin G heavy chain variable region mRNA, partial cds
TGGTACCAGCAGAAACCAGGACAGCCTCCTAAGTTACTCATTTACTGGGCATCTACCCGGGAATCCGGGG
TCCCTGACCGATTCAGTGGCAGCGGGTCTGGGACAGATTTCACTCTCACCATCAGCAGCCTGCAGGCTGA
AGATGTGGCAGTTTATTACTGTCACCAATATTATACTACTCCTCAGACGTTCGGCCAGGGGACCAAGGTG
GAAATCAAAC

>gi|695943014|gb|KM604113.1| Homo sapiens isolate MH10040_4C02H-4 immunoglobulin G heavy chain variable region mRNA, partial cds
CAGGTGCAGCTGCAGGAGTCGGGCCCAGGACTGGTGGAGACTTCGGAGACCCTGTCCCTCACCTGCACTG
TCTCTGGTGGCTCCATCAGTAGATACTACTGGACCTGGATCCGGCGGCCCCCAGGGAAGGGACTGGAGTG
GATCGGCTACATCTATTACAGCGGCATTGTGAGCACCAAGTACAGCCCCTCCCTCCAGAGTCGAGTCACC
ATATCACTAGACACGTCCAAGAACCAGTTCTCCCTGAATCTGAGTTCTGTGACCGCTGCGGACACGGCCG
TCTATTACTGTGCGGGTCTGGGGGTGCCAGCTGTCCTGAGGGGAAGATGGGGGATGGACGTCTGGGGCCA
CGGGGCCACGGTCACCGTCTCCTCA

>gi|695943016|gb|KM604114.1| Homo sapiens isolate MH10040_4C02L-4 immunoglobulin G heavy chain variable region mRNA, partial cds
AATTTTATGCTGACTCAGCCACACTCTGTGTCGGAGTCTCCGGGGAAGACGGTAACCCTCTCCTGCACCC
GCAGCAGTGGCAGCATTGCCAGTTACTATGTGCAGTGGTACCAGCAGCGCCCGGGCAGTGCCCCCACCAC
TGTGATCTACGAGGATAACCTAAGACCCTCTGGGGTCCCTGATCGGTTCTCTGGCTCCATCGACAGGTCC
TCCAATTCTGCCTCGCTCACCATCTCTGGACTGAAGACTGAGGACGAGGCTGACTATTACTGTCAGTCTT
ATGATAGCGACAATCCTGTGGTTTTCGGCGGAGGGACCAAGCTGACCGTC

>gi|695943018|gb|KM604115.1| Homo sapiens isolate MH10040_4G02H-1 immunoglobulin G heavy chain variable region mRNA, partial cds
GAGGTGCAGCTGGTGGAGTCTGGGGGAGGCTTGGTCCAGCCTGGGGGGTCCCTGAGACTCTCCTGTGCAG
ACTCTGGATTCACCTTTAGCAGCTTTTGGATGCACTGGGTCCGCCAGGCTCCAGGGAAGGGGCTGGAGTG
GGTGGCGAACATAAACCAAGATGGAAGTGAGAAATATTATGTGGACTCTGTGAAGGGCCGATTCACCATC
TCCAGAGACAACGCCAGGAACTCACTGTATCTGCAAATGAACAGCCTGAGAGTCGAGGACACGGCTGTGT
ATTTCTGTGCGAGGGCTATAGCAGCAGCGGATAATATCTGGGGCCTAGGGACAATGGTCACCGTCTCTTC
AG

>gi|695943020|gb|KM604116.1| Homo sapiens isolate MH10040_1F01H-1 immunoglobulin G heavy chain variable region mRNA, partial cds
TGCAGCTGCAGGAGTCGGGCCCAGGACTGGTTAAGCCTTCGGAGACCCTGTCCCTCATCTGCAGTGTCTC
CGGTGGCTCCATCAGCAGGAGCGGCGTCCGCTGGGGCTGGATCCGCCAGCCCCCAGGGAAGGGGCTGGAG
TGGATTGGCAATGGCTATCTTGGTGGGGGCACCGACTACAACCCGTCCCTCAAGAGTCGAGTGACCATAT
CCGTTGACACGTCCAAGAGCCACTTCTCCCTGGAGCTGAGCACCGTGACCGCCGCAGACACGGCCATATA
TTTCTGTGCGAGATATTACGGTAATTCCTTTGACTACTGGGGCCAGGGAACCCTGGTCACCGTCTCCTCA
G

>gi|695943022|gb|KM604117.1| Homo sapiens isolate Y3-500060C-2E05K1 immunoglobulin G heavy chain variable region mRNA, partial cds
GAAATTGTGCTGACGCAGTCTCCAGGCATCCTGTCTTTGTCTCCAGGGGAAAGAGCCACCCTCACCTGCA
GGGCCAGCCAGAGAGTTAGTATCAACTACTTAGCCTGGTACCAGCAGAAACCTGGCCAGGCTCCCAGACT
CCTCATCAATGGTGTCTCCAGCCGGGCCACTGGCATCCCGGACAGGTTCAGTGGCAGTGGGTCTGGGACA
GACTTCAGTCTCACCATCAGTAGAGTGGAGCCTGAAGATTTTGCAGTGTATTACTGTCAGCAGTGTGGTA
GCCCGCCGTTCACTTTTGGCCAGGGGACCAAGGTGGAGATCAAAC

>gi|695943024|gb|KM604118.1| Homo sapiens isolate Y3-500060C-2E05H2 immunoglobulin G heavy chain variable region mRNA, partial cds
AGGTGCAGCTGGTGGAGTCTGGGGGAGGCTTGGTCAAGCCTGGAGGGTCCCTGAGACTCTCCTGTGCAGC
CCCTGACTCTTACTTCGCTGAGTACTACATGAGCTGGATCCGCCAGGCTCCAGGGAAGGGGCTGGAGTGG
ATTTCATACATCAGTAGTAGTGGTATCAACATATACTACGCAGACTCTGTGAAGGGCCGATTCACCATCT
CCAGGGACAACGCCAGGCACTCAGTGTCTCTGCAGATGAACAGCCTGAGAGCCGAGGACACGGCCATTTA
TTACTGTGCGAGAGGGTCAATGCGGTTTTCGGAGTGGTCCCCTCTTGGCTTCTGGGGCCGGGGAACCCTG
GTCACCGTCTCCTCAG

>gi|695943026|gb|KM604119.1| Homo sapiens isolate Y3-500060C-2A06K3 immunoglobulin G heavy chain variable region mRNA, partial cds
GACATCCAGATGACCCAGTCTCCATCTTCCCTGTCTGCATCTGTAGGAGACAGAGTCACCATCACTTGTC
GGGCGAGTCAGGGTGTTGGCAGCTGGTTAGCCTGGTATCAGCAAAAACCGGGGAAAGCCCCTAGACTCCT
GATCTATCCTTCATCCGATCTGCAAAGTGGGGTCCCATCAAGATTCAGCGGCCGTGGATCTGGGACAGAT
TTCACTCTCACCATCACCAACCTGCAGCCTGAAGATGTTGCAACCTACTATTGTCAGCAGAGTAACGATT
ACCCTCTCACTTTCGGCGGAGGGACCAAGGTGGAGATCAAAC

>gi|695943028|gb|KM604120.1| Homo sapiens isolate Y3-500060C-2A06H2 immunoglobulin G heavy chain variable region mRNA, partial cds
GAGGTGCAGCTGGTGGAGTCCGGGGGAGGCTTAGTTCGGCCGGGGGGGTCCCTGAGACTCTCCTGTGTGG
ACTCTGAAGTCACGTTCGGTGTCCACTGGATGCACTGGGTCCGCCAAGGTCCAGGGAAGGGGCTGATCTG
GGTCTCACGTATTAGTCGCGATTCGAGTATTACAACGTATGCGGACTCCGTGAAGGGCCGATTCACCATC
TCCAGAGACAACGCCAAGAACACACTCTATCTACAAATGAACAGTATGACAGTTGAAGACACGGCTGTAT
ATTACTGTGCAAAGTCATATAAGATGAACTACTCTGCTTTTGACATCTGGGGCCGAGGGACAATGGTCAC
CGTCTCTTCAG

>gi|695943030|gb|KM604121.1| Homo sapiens isolate Y3-500060C-1F03K1 immunoglobulin G heavy chain variable region mRNA, partial cds
GACATCCAGATGACCCAGTCTCCTTCCACCCTGTCTGCATCTGTAGGAGACAGAGTCACCATCACTTGCC
GGGCCAGTCAGAGTATTAGTAGTTGGTTGGCCTGGTATCAGCAGAAACCAGGGAAAGCCCCTAAGCTCCT
GATCTATAAGGCGTCTAGTTTAGAAAGTGGGGTCCCATCAAGGTTCAGCGGCAGTGGATCTGGGACAGAA
TTCACTCTCACCATAAGCACCCTGCAGCCTGATGATTTTGCAACTTATTACTGCCAACAGTATAAAAGTT
ATTCTCGGACGTTCGGCCAAGGGACCAAGGTGGAAATCAAAC

>gi|695943032|gb|KM604122.1| Homo sapiens isolate Y3-500060C-1F03H2 immunoglobulin G heavy chain variable region mRNA, partial cds
GAGGTGCAGCTGGTGGAGTCTGGGGGAGGCCTGGTCAAGCCTGGGGGGTCCCTGAGACTCTCCTGTGCAG
CCTCTGGATTCACCTTCAGTAGTCATAGCATGAACTGGGTCCGCCAGGCTCCAGGGAAGGGGCTGGAATG
GGTCTCATGCATCTCCAGTAGTAGTAGTTACACATACTACGCAGACTCAGTGAAGGGCCGATTCACCATC
TCCAGAGACAACGGCAAGAACTCACTGTATCTGCAAATGAACAGCCTGAGAGCCGAGGACACGGCTGTGT
ATTACTGTGCGAGAGCGCCCTATGATAGTAGTGGTTATGACTACATTTTCTACTACGACGCTATGGACGT
CTGGGGCCAAGGGACCACGGTCACCGTCTCCTCA

>gi|695943034|gb|KM604123.1| Homo sapiens isolate Y1-500060C-2G02H immunoglobulin G heavy chain variable region mRNA, partial cds
GAGGTGCAGCTGGTGCAGTCTGGAGCAGAGGTGAAAAAGCCGGGGGAGTCTCTGAAGATCTCCTGTAAGG
TTTCTGGATACAGTTTCGTCTCCTACTGGATCGGCTGGGTGCGCCAGATGCCCGGGAAAGGCCTAGAGTG
GATGGGGGTCATCTATCCTGGTGACTCTGATACCAGATATAGCCCGTCATTCCAAGGCCAGGTCACCATC
TCAGCCGACAAGTCCATCACCACCGCCTCCCTGCAGTGGAGCAGCCTGAAGGCCTCGGACACCGCCATGT
ATTTCTGTGTGAGGGGAGCGAGTAGCAATCTCTTTGACTACTGGGGCCAGGGAACCCTGGTCACCGTCTC
CTCAG

>gi|695943036|gb|KM604124.1| Homo sapiens isolate Y1-500060C-2G02-2K1 immunoglobulin G heavy chain variable region mRNA, partial cds
GACATCCAGATGACCCAGTCTCCTTCCACCCTGTCTGCATCTGTAGGAGACAGAGTCATCCTCACTTGCC
GGGCCAGTCAGTATATTAGTACCTGGTTGGCCTGGTTTCAGCAGAAACCAGGGAAAGCCCCTAAGCTCCT
AATCTCTAAGGCATCTACTTTAGAGAATGGGGTCCCATCAAGGTTCAGCGGCAGTGGATCTGGGACAGAA
TTCACTCTCACCATCAGCAACCTGCAGCCTGATGATTTTGCAACTTATTACTGCCAACAATATAATACTT
ATTCGTGGACGTTCGGCCAAGGGACCAAGGTGGAAATCAAAC

>gi|695943038|gb|KM604125.1| Homo sapiens isolate Y1-500060C-2D05H-SC immunoglobulin G heavy chain variable region mRNA, partial cds
ACTCTCCTGTGCAGCCTCTGGATTCACCTTTAGCAGCTATGCCATGAGCTGGGTCCGCCAGGCTCCAGGG
AAGGGGCTAGAGTGGGTCTCAGGTATTAGTGGTAGTGGTGGTAACACATACTACGCAGACTCCGTGAAGG
GCCGGTTCACCATCTCCAGAGACAATTCCAAGAACACGCTGTATCTGCAAATGAACAGCCTGAGAGCCGA
GGACACGGCCGTATATTACTGTGCGAAAGACAAGATAGTGGGATCTATTTGGGTGTACTACTTTGACTAC
TGGGGCCAGGGAACCCTGGTCACCGTCTCCTCAG

>gi|695943040|gb|KM604126.1| Homo sapiens isolate Y1-500060C-2D05-2K2 immunoglobulin G heavy chain variable region mRNA, partial cds
GAAATTGTGTTGACGCAGTCTCCAGGCACCCTGTCTTTGTCTCCAGGGGAAAGAGCCACCCTCTCCTGCA
GGGCCAGTCAGAGTGTTAGCAGTGGTTACTTAGCCTGGTACCAGCACAAACCTGGCCAGGCTCCCAGGCT
CCTCATCTCTGGTGCATCCAGCAGGGCCACTGGCATCCCAGACAGGTTCAGTGGCAGTGGGTCTGGGACA
GACTTCATTATCACCATCAGCAGACTGGAGCCTGAAGATTTTGCAGTATATTACTGTCAGCAGTATGCTA
GGTCACCTTGGACGTTCGGCCAAGGGACCAAGGTGGAAATCAAAC

>gi|695943042|gb|KM604127.1| Homo sapiens isolate Y1-500060C-2C03-2K3 immunoglobulin G heavy chain variable region mRNA, partial cds
GATATTGTGATGACTCAGTCTCCACTCTCCCTGCCCGTCACCCCTGGAGAGCCGGCCTCCATCTCCTGCA
GGTCTAGTCAGAGCCTCCTGCATAGTGATGGATACAGCTATTTGGATTGGTTCCTGCAGAAGCCAGGGCA
GTCTCCACAGCTCCTGATCTATTTGGGTTCTCATCGGGCCTCCGGGGTCCCTGACAGGTTCAGTGGCAGT
GGATCAGGCACAGATTTTACACTGAAAATCAGCACAGTGGAGGCTGAGGATGTTGGGGTTTATTATTGCG
TGCAAACTCTACAAACTTGGACGTTCGGCCAAGGGACCAAGGTGGAAATCAAAC

>gi|695943044|gb|KM604128.1| Homo sapiens isolate Y1-500060C-2C03-2H1 immunoglobulin G heavy chain variable region mRNA, partial cds
GAGGTGCAGCTGGTGGAGTCTGGGGGAGGCTTGGTAAAGCCTGGGGGGTCCCTTAGACTCTCCTGTGCAG
GCTCTGGATTCAGTTTCAATTATGCCTGGATGAGCTGGGTCCGCCAGGCTCCAGGGAAGGGACTGGAGTG
GGTTGGTCGTATAAAAACCAATACTTATGGTGCGCCAACAGACTACGCTGCACCCGTGAAAGGCAGATTC
ACCATTTCAAGAGATGAATCAAAAAACACGGTGTATCTGCAAATGAACAGCCTGAAAACCGAGGACACAG
CCGTGTATTACTGTACCGTAGATGATTCCGCCTACATTTCTCAAATTGACTATTGGGGCCAGGGAATCCT
GGTCACCGTCTCCTCAG

>gi|695943046|gb|KM604129.1| Homo sapiens isolate Y1-500060C-2B06-2K1 immunoglobulin G heavy chain variable region mRNA, partial cds
GACATCCAGATGACCCAGTCTCCATCCTCCCTGTCTGCATCTGTAGGAGACAGAGTCACCATCACTTGCC
GGGCAAGTCAGAGCATTAACAGCTATTTAAATTGGTTTCAGCAGAAACCCGGGAAAGCCCCTAAACTCTT
GATCTATGGTGCATCCAGTTTGCAAAGTGGGGTCCCGTCAAGGTTCAGTGGCAGTGGATCTGGGACAGAT
TTCACTCTCACCATAAGCAGTCTGCAACCTGAAGATTTTGCAACTTACTCCTGTCAACAGAGTTACAGTA
TACCTTGGACGTTCGGCCAAGGGACCAAGGTGGAAATCAAAC

>gi|695943048|gb|KM604130.1| Homo sapiens isolate Y1-500060C-2B06-2H1 immunoglobulin G heavy chain variable region mRNA, partial cds
GAGGTGCAGCTGGTGGAGTCTGGGGGAGGCTTGACACAGCCAGGGCGGTCCCAGAGACTCTCCTGTACAG
CTTCTGGATTCACCTTTCGTGATTATGCTCTGAGCTGGTTCCGCCAGGCTCCAGGGAAGGGGCTGGAGTG
GGTAGGTTTCATTAGAAGCAATGAACATGGTGGGACAGCAGAATACGCCGCGTCTGTGAAAGGCAGATTC
ACCATCTCAAGAGATGATTCCAAAAGCATCGCCTATCTGCAAATGAACAGCCTGAAAACCGAGGACACAG
CCGTGTATTACTGTACTAGAGATCGGTATAAGTGGAACTACCTAGTCAACGAGTGGGGACAGGGAACCCT
GGTCACCGTCTCCTCAG

>gi|695943050|gb|KM604131.1| Homo sapiens isolate Y2-510054C-1B01H immunoglobulin G heavy chain variable region mRNA, partial cds
GAAGTGCAGCTGGTGGAGTCTGGGGGAGGCTTTGTACAGCCTGGCAGGTCCCTGAGACTCTCTTGTGCAG
CCTCTGGATTCATCTTTGGTGATTATGCCATGCACTGGGTCCGGCAAGCTCCAGGGAAGGGCCTGGAGTG
GGTCTCAGCTATTACTTGGGACGGTCGTAGCATGGGCTATGCAGACTCTGTGAAGGGCCGATTCACCATC
TCCAGAGACAACGCCAAGAACTCCCTATATCTGCAAATGAACAGTCTCAGACCTGACGACACGGCCTTAT
ATTACTGTACAAAACCCTATCTGATGCGCAGTACTTTTGATATCTGGGGCCAGGGGACAATGGTCACCGT
CTCTTCAG

>gi|695943052|gb|KM604132.1| Homo sapiens isolate Y1-510054C-1A06K1 immunoglobulin G heavy chain variable region mRNA, partial cds
GACATCCAGATGACCCAGTCTCCATCCTCCCTGTCTGCATCTGTCGGAGACAGAGTCACCCTCACTTGCC
GGGCAAGTCAGGCCATCGGCACCAATTTAAATTGGTATCAGCAGAAACCAGGAGAAGCCCCTAAGCTCCT
GCTCTCTGCTGCATCCACTTTACAAAGTGGGGTCCCATCAAGGTTCAGTGGCAGTGGATCTGGGACAGAC
TTCACTCTCACCATCAGTAGTCTGCAACCTGACGATTTTGCAACTTACTACTGTCAACAGAGTTACACTT
CTCGCACGAGGACGTTCGGCCAAGGGACCAAGGTGGAAATCAAAC

>gi|695943054|gb|KM604133.1| Homo sapiens isolate Y1-510054C-1E02H1 immunoglobulin G heavy chain variable region mRNA, partial cds
CAGGTGCAGCTGGTGCAGTCTGGGGCTGAGGTGAAGAAGCCTGGGTCCTCGGTGAAGGTCTCCTGCAAGG
CTTCTGGAGGCACCTTCAGCAACTTTGCTGTCACCTGGGTGCGACAGGCCCCTGGACAAGGGCTTGAGTG
GATGGGAGAGATCATCCCTATGTTTGGTTCAACAAACTACGCACAGAAGTTCCAGGGCAGAGTCACAATT
ACCGCGGATGAATCCACGAGCACAGCCTACATGGAGCTGAGAAGTCTGAGATCCGAGGACACGGCCATAT
ATTACTGTGCGAGAGATGAGTACTATGATAGTAGAGGTTATCCCGTAGGGGGCCACTTTGACAACTGGGG
CCAGGGAACCCTGGTCACCGTCTCCTCA

>gi|695943056|gb|KM604134.1| Homo sapiens isolate Y1-510054C-1E02K4 immunoglobulin G heavy chain variable region mRNA, partial cds
GAAATTGTGTTGACACAGTCTCCAGCCACCCTGTCTTTGTCTCCAGGGGAAAGAGCCACCCTCTCCTGCA
GGGCCAGTCAGAGTGTTACCAACTACTTACTCTGGTACCAACAGAAACCTGGCCAGGCTCCCAGACTCCT
CATCTATGATGCATCCAACAGGGCCACTGGCATCCCAGCCAGGTTCAGTGGCAGTGGGTCTGGGACAGAC
TTCACTCTCACCATCAGCAGCCTAGAGCCTGAAGATTTTGCAGTTTATTACTGTCAGCAGCGTAGCAACT
GGCCTCGAACGTTCGGCCAAGGGACCAAGGTGGAAATCAAAC

>gi|695943058|gb|KM604135.1| Homo sapiens isolate Y1-510054C-1F05H1 immunoglobulin G heavy chain variable region mRNA, partial cds
CAGGTGCAGCTGGTGCAGTCTGGGGCTGAGGTGAAGAAGCCTGGGGCCTCAGTGAAGGTTTCCTGCAAGG
CATCTGGATACACCTTCACCAGCTACTCTATGCACTGGGTGCGACAGGCCCCTGGACAAGGCCTTGAGTG
GATGGGAATAATCAACCCTAGTGGTGGGAACACAAACTACGCACAGAACTTCCAGGACAGAGTCACCATG
ACCAGGGACACGTCCACGAGCACAGTCTACATGGAGCTGAGCAGCCTGAGATCTGACGACACGGCCGTGT
ATTACTGTGCGAGAGCCGGTTATTACTATGATAGTTATGGCCTCGACGCTTTTAATATCTGGGGCCAGGG
GACAATGGTCACCGTCTCTTCA

>gi|695943060|gb|KM604136.1| Homo sapiens isolate Y1-510054C-1F05K1 immunoglobulin G heavy chain variable region mRNA, partial cds
GACATCCAGTTGACCCAGTCTCCATCCTTCCTGTCTGCATCTGTAGGAGACAGAGTCACCATCACTTGCC
GGGCCAGTCAGGGCATTAGCAGTTATTTAGCCTGGTATCAGCAAAAACCAGGGAAAGCCCCTAAGCTCCT
GATCTATACTGCATCCACTTTGCAAAGTGGGGTCCCATCAAGGTTCAGCGGCAGTGGATCTGGGACAGAA
TTCACTCTCACAATCAGCAGCCTGCAGCCTGAAGATTTTGCAACTTATTACTGTCAACAGCTTAATAGTT
ACCCGTACACTTTTGGCCAGGGGACCAAGGTGGAAATCAAAC

>gi|695943062|gb|KM604137.1| Homo sapiens isolate Y1-510054C-1G04H1 immunoglobulin G heavy chain variable region mRNA, partial cds
GAAGTGCAGCTGGTGGAGTCTGGGGGAGGCTTGGTACAGCCTGGCAGGTCCCTGAGACTCTCCTGTACAG
CCTCTGGATTCACCTTTGATGACTATGGCATGCACTGGGTCCGGCAGGCTCCAGGGAAGGGCCTGGAGTG
GGTCTCGGGTACTCATTTCAACAGTGAAATCATAGGTTATGCGGGCTCTGTGAAGGGCCGATTCACCATC
TCCAGAGACAACGCCAAGAACTCCCTGTACTTGCAAATGAACAGTCTGAGAGGTGAGGACACGGCCTTGT
ATTTCTGTGCAAAAGCCGCGAAGCCCGGGCCGGCCCGCGCACCGTTTGATTCCTGGGGCCAGGGAACCCT
GGTCACCGTCTCCT

>gi|695943064|gb|KM604138.1| Homo sapiens isolate Y1-510054C-1G04K1 immunoglobulin G heavy chain variable region mRNA, partial cds
GATATTGTGATGACTCAGTCTCCACTCTCCCTGCCCGTCACCCCTGGAGAGCCGGCCTCCATCTCCTGCA
GGTCTAGTCAGAGCCTCCTGCATGCCAATGGATACAACTATTTGGATTGGTTCCTGCAGAAGCCAGGGCA
GTCTCCACAACTCCTGCTCTATTTGGCTTCTAATCGGGCCCCCGGGGTCCCTGACAGGTTCAGTGGCAGT
GGATCAGGCACAGATTTTACACTGAAAATCAGCAGAGTGGAGGCTGAGGATGTCGGGGTTTATTACTGCA
TGCAAGCTCTAGAAACTCCCCTCACTTTCGGCGGAGGGACCAAGGTGGAGATCAAAC

>gi|695943066|gb|KM604139.1| Homo sapiens isolate Y1-510054C-1A06H1 immunoglobulin G heavy chain variable region mRNA, partial cds
GAGGTGCAGCTGGTGGAGTCTGGGGGAGGCTTGGTGCTGCCGGGGGGGTCCCTGAGACTCTCCTGTGCAG
CCTCTGGCTTCATCTTCAGTGACTTCGACATGCACTGGATTCGCCAACCGATAGGAAAAGGTCTGGAGTG
GGTCTCCGGCATTGGTGCTGCTGGTAACACATTCTATTCAGACTCATTGAAGGGCCGATTCATCATATCC
AGAGAAGACGCCAAGAACTCCTTGCATCTTCAGATGGACAGCCTGACATTCGGGGACACGGCTGTTTACT
ATTGTGCCAAAGCACTGAGGGGGAGAAGATGGCTACAGTCCAGTGATGCTTTTGATATTTGGGGCCAAGG
GACAATGGTCACCGTCTCTTCAG

>gi|695943068|gb|KM604140.1| Homo sapiens isolate Y1-510054C-1G06K4 immunoglobulin G heavy chain variable region mRNA, partial cds
GACATCCAGATGACCCAGTCTCCATCCTCCCTGTCTGCATCTGTAGGAGACAGAGTCACCATCACTTGCC
GGGCAAGTCAGAGCATTAGCAGCTATTTAAATTGGTATCAGCAGAAGCCAGGGAAAGCCCCCAAGTTCCT
GATCTATGCTGCATACAATTTGCAAAGTGGGGTCCCATCAAGATTCAGTGGCAGTGGATCTGGGACAGAT
TTCACTCTCACCATCAGCAGTCTGCAACCTGAAGATTTTGCAACTTACTACTGTCAACAGAGTTACAGCA
TCCCTCTCACTTTCGGCGGAGGGACCAAGGTGGAAATCAAAC

>gi|695943070|gb|KM604141.1| Homo sapiens isolate Y2-510054C-2C06H-1 immunoglobulin G heavy chain variable region mRNA, partial cds
GAGGTGCAGCTGTTGGAGTCTGGGGGAGGCTTGGTACAGCCTGGGGGGTCCCTAAGACTCTCCTGTGCAG
CCTCTGGATTCACCTTTAGCTTCTCTGCCATGAGCTGGATCCGCCAGACTCCAGCGAAGGGGCTGGAGTG
GGTCGCAGCGATTAGTGGGAATGGTGGTGCCACATTCTACACAGACTCCGTGAAGGGCCGCTTCACCATC
TCCAGAGACAATTCCAAGAGCACGGTGCATCTGCAAATGCACAGCCTGAGAGCCGAGGACACGGCCGTCT
ATTACTGTGCCAAAAAAAGCCCCAACGATTATGATCATTACTGGGGCCAGGGAGCCCTGGTCACCGTCTC
CTCAG

>gi|695943072|gb|KM604142.1| Homo sapiens isolate Y2-510054C-1B01K1 immunoglobulin G heavy chain variable region mRNA, partial cds
GAAATTGTGTTGACGCAGTCTCCAGGCACCCTGTCTTTGTCTCCAGGGGAGGGAGCCACCCTCTCCTGCA
GGGCCAGTCAGAGTGTTAGCAGCGACTCCTTGGCCTGGTACCAGCAGAAACCTGGCCAGGCTCCCAGGCT
CCTCATGTATGATGCATCCAGCAGGGCCACTGGCATCCCAGACATCTTCAGTGGCAGTGGGTCTGGGACA
GAATTCACTCTCACCATCAGCAGACTGGAGCCTGAAGATTTTGCAGTGTATTTCTGTCAGCAGTATGAAA
CCGCACCGTACACTTTTGGCCAGGGGACCAAGGTGGAGATCAAAC

>gi|695943074|gb|KM604143.1| Homo sapiens isolate Y2-510054C-1C01H immunoglobulin G heavy chain variable region mRNA, partial cds
GAGGTGCAGCTGGTGGAGTCTGGGGGAGGCTTGGTAAAGCCGGGGGCGTCCCTTAGACTCTCCTGTGTAG
GCTCTGGATTCATTTTCAGTAACGCCTGGATGAACTGGGTCCGCCAGGCTCCAGGGAAGGGGCTGGAGTG
GGTTGGCCGTATGAAAATCTACACTGATGGTGGGACAACAGACTACGCTGCACCCGTGAAAGGCAGATTC
ACAATCTCCAGAGATGATTCAAAGAACACGTTATATCTGCAGATGAGCAGCCTGAAAACCGAGGACACAG
CCATGTATTACTGTGTCACAGATTTTTCGGGAAGGAGGCCTTACTGGGGCCAGGGAACCCTGGTCACCGT
CTCCTCAG

>gi|695943076|gb|KM604144.1| Homo sapiens isolate Y2-510054C-1C01K3 immunoglobulin G heavy chain variable region mRNA, partial cds
GACATCCAGATGACCCAGTCTCCTTCCACCCTGTCTGCATCTGTAGGAGACAGAGTCACCATCACTTGCC
GGGCCAGTCAGAGGATTAGTAACTGGTTGGCCTGGTATCAGCAGAAACCAGGGAAAGCCCCTAAACTCCT
GATCTATGAGGCGTCTACTTTAGAAAGTGGTGTCCCATCAAGGTTCAGCGGCAGTGGATCTGGGACAGAA
TTCACTCTCACCATCAACAGCCTGCAGCCTGATGATTTTGCAACTTATTACTGTCAACTGTATAATGATT
ATTCGGGATTTACTTTCGGCCCTGGGACCAAAGTGGATATCAAAC

>gi|695943078|gb|KM604145.1| Homo sapiens isolate Y2-510054C-1D01K1 immunoglobulin G heavy chain variable region mRNA, partial cds
GATGTTGTGATGACTCAGTCTCCACTCTCCCTGCCCGTCACCCTTGGACAGCCGGCCTCCATCTCCTGCA
GGTCTAGTCAAGGCCTCGTTTTCATTGATGGAAACACCTACTTAAATTGGTTTCAGCAGAGGCCAGGCCA
ATCTCCAAGGCGCCTAATTTATAAGGTTTCTCACCGGGACTCTGGGGTCCCAGACAGATTCAGCGGCAGT
GGGTCAGGCACTGATTTCACACTGAAAATCAGCAGGGTGGAGGCTGAGGATGTTGGGGTTTATTATTGCA
TGCAAGGTACACACTGGCCTCTGACGTTCGGCCAAGGGACCAAGGTGGAAATCAAAC

>gi|695943080|gb|KM604146.1| Homo sapiens isolate Y2-510054C-1E04H immunoglobulin G heavy chain variable region mRNA, partial cds
GAGGTGCAGCTGGTGGAGTCTGGGGGAGGCTTGATACATCCTGGGGGGTCCCTGAGACTCTCCTGTGCAG
CCTCTGGATTCAGCTTCAGTACCTACGACATACACTGGGTCCGCCAAGTAACAGGAAAAGGTCTGGAGTG
GGTCTCAGGTATTGGTATTACTGGTGACAGATACTATGCAGGCTCCGTGAAGGGCCGATTCACCATCTCC
AGAGAAAATGCCAAGAATTCTTCGTATCTTCAAATGAATAGTCTGAGAGCCGGGGACACGGCTGTGTACT
ACTGTGCAAGAGCCCCGGGAGATGATATCGGTGCTTTTGATATCTGGGGCCAAGGGACAATGGTCACCGT
CTCTTCAG

>gi|695943082|gb|KM604147.1| Homo sapiens isolate Y2-510054C-1E04K1 immunoglobulin G heavy chain variable region mRNA, partial cds
GACATCCAGATGACCCAGTCTCCTTCCACCCTGTCTGCATCTGTAGGAGACAGCGTCACCATCACTTGCC
GGGCCAGTCACAGTATTCGTACCTGGTTGGCCTGGTATCAGCGGAAACCAGGGAAAGCCCCTAGGCTCCT
GATCTCTAAGGCGTCTACTTTAGAAAATGGGGTCCCATCAAGGTTCAGCGGCAGTGGATCTGGCACAGAG
TTCACTCTCACCATCAGCAGTTTGCAGCCTGATGATTTTGCAACTTATTACTGCCAACAGTACAATAGTT
ATTTTACGTGGACGTTCGGCCAAGGGACCAAGGTGGAGATCAAAC

>gi|695943084|gb|KM604148.1| Homo sapiens isolate Y2-510054C-1F06H immunoglobulin G heavy chain variable region mRNA, partial cds
GAGGTGCAGCTGTTGGAGTCGGGGGGCGCCTTGGTCCGGCCGGGGGGGTCCCTGAGACTCTCCTGTGTTG
TCTCTGGATTTTCGTTCAGTGACTATGGCATGAGTTGGGTCCGCCAGTCTCCAGGGAAGGGGCTGGAGTG
GGTCGCAGCTGTGAGTGATGTTGGTGGCAGCACATACCACGCAGACTCCGTGAAGGGCCGGTTCATCATC
TCCAGAGACAATTCCAAGAATATGTTATATTTGCAAATGAACAGTCTGAGAGCCGAGGACACGGCCGTAT
ATTATTGTGTTCAACTGGGCAACTATGACTACTGGGGCCAGGGAACCCTGGTCACCGTCTCCTCAG

>gi|695943086|gb|KM604149.1| Homo sapiens isolate Y2-510054C-1F06K1 immunoglobulin G heavy chain variable region mRNA, partial cds
GATGTTGTGATGACTCAGTCTCCACTCTACCTGCCCGTCACCCTTGGGCAGCCGGCCTCCATCTCCTGCA
ACTCTAGTCAAAGCCTCGTGTACAGTGACGGCAACACCTACTTGAATTGGTTTCACCAGAGGCCAGGCCA
ATCTCCGGGGCGCCTAATTTACCAGGTTTCTCAGCGGGACTCTGGGGTCCCCGACAGATTCAGGGGCAGT
GGGTCAGGCACTGATTTCACACTTAAAATCAGCAGCGTGGAGGCTGAGGATGTTGGGGTTTATTACTGCA
TGCAAGGTTCATACTGGCCTCCGTTCACTTTCGGCCCTGGGACCAAAGTGGATATCAAAC

>gi|695943088|gb|KM604150.1| Homo sapiens isolate Y1-510054C-1G06H2 immunoglobulin G heavy chain variable region mRNA, partial cds
CAGGTGCAGCTGCAGGAGTCGGGCCCAGGACTGGTGAAGCCTTCGGAGACACTGTCCCTCACCTGCACTG
TCTCTGGTGGCTCCGTCAGCAGTGGTGGTTACTACTGGAGCTGGATCCGGCAGCCCCCAGGGAAGGGACT
GGAGTGGATTGGATATATCTATGACAGTGGGAGCACCAACTACAACCCCTCCGTCAAGAGTCGAGTCACC
ATATCAGTAGACACGTCCAGGAACCAGTTCTCCCTGAAGCTGATCTCTGTGACCACTGCGGACACGGCCG
TGTATTTTTGTGCGAGAACAAATTACTACGATAGCAGCGGTTACTGGGGCCAGGGAACCCTGGTCACCGT
CTCCTCAG

>gi|695943090|gb|KM604151.1| Homo sapiens isolate MP051310_2A03H-3 immunoglobulin G heavy chain variable region mRNA, partial cds
AGGTGCAGCTGGTGCAGTCTGGGGCTGAGTTGAAGAAGCCTGGGTCCTCGGTGAAGGTCTCTTGCAAGGC
CTCTGGAGACACCTTCAGTTACTATGCTATCAGTTGGGTTCGACAGGCCCCCGGACAAGGGCCTGAGTGG
ATGGGTAAGATCACCCCACTGTTTGGAACAAGCAACTACGCACAGCAATTCCTGGGCAGAGTCACCCTGA
CCGTGGACGAATCCACGAATACAGTCTACATGGATCTGACCAGTCTGCAATATGATGACACGGCCGTCTA
TTACTGTGCGCGAGGCCCCACTTATGGTTCGGACAGGACATTCTATCAAGGAATGGACGTCTGGGGCCAA
GGGACCACGGTCACCGTCTCCTCA

>gi|695943092|gb|KM604152.1| Homo sapiens isolate MP051310_1A01K-1 immunoglobulin G heavy chain variable region mRNA, partial cds
GACATCCAGATGACCCAGTCTCCATCCTCCCTGTCTGCATCTATAGGAGACAGAGTCACCATCACTTGCC
GGGCAAGTCAGAGCATAAGGAACTATTTAAATTGGTATCAGCAGAAACCAGGCAAAGCCCCTAAACTCGT
GATCTATGCTGTATCCAATTTGCAAAGTGGGGTCCCATCAAGGTTCAGTGGCAGTGGATCTGGGACAGAT
TTCACGCTCACCATCAGCAGTCTGCAACCTGAAGATCTTGCAACCTACTACTGTCAACAGAGTTACAGCA
CCCTCCCGTACACTTTTGGCCAGGGGACCAAGGTGGAGATCAAAC

>gi|695943094|gb|KM604153.1| Homo sapiens isolate MP051310_1A03H-2 immunoglobulin G heavy chain variable region mRNA, partial cds
GAGGTGCAGCTGTTGGAGTCTGGGGGAGGCTTGGTACAGCCTGGGGGGTCCCTGAGACTCTCCTGTGCAG
CCTCTGGATTCACCTTTACTAGCTATGCCATGAGGTGGGTCCGCCAGGCTCCAGGGAAGGGGCTGGAGTG
GGTCTCAGCTATTAGTACTAGTGGTGGTAGTAGATACTACGCAGACTCCGTGAAGGGCCGGTTCACCATC
TCCAGAGACAATTCCAGGAACACGCTGTATCTGCAAATGAACAGCCTGAGAGCCGAGGACACGGCCGTAT
ATTACTGTGCGAAAGAAATGCGACGCGATATAGCAACAGCTGGTTACTTTGACTACTGGGGCCAGGGAAC
CCTGGTCACCGTCTCCTCAG

>gi|695943096|gb|KM604154.1| Homo sapiens isolate MP051310_1A03K-1 immunoglobulin G heavy chain variable region mRNA, partial cds
GAAATTGTGTTGACACAGTCTCCAGCCACCCTGTCTTTGTCTCCAGGGGAAAGAGCCACCCTCTCCTGCA
GGGCCAGTCAGAGTGTCGGCAGCTACTTAGCCTGGTACCAACAGAAACCTGGCCAGGCTCCCAGGCTCCT
CATCTATGATGCATCCAACAGGGCCACTGGCATCCCAGCCAGGTTCAGTGGCAGTGGGTCTGGGACAGAC
TTCACTCTCACCATCAGCAGCCTAGAGGCTGAAGATTTTGCAATTTATTACTGTCAGCAGCGTAGCAACT
GGCCTCCGCTCACTTTCGGCGGAGGGACCAAGGTGGAAATCAAAC

>gi|695943098|gb|KM604155.1| Homo sapiens isolate MP051310_1D03H-1 immunoglobulin G heavy chain variable region mRNA, partial cds
AGGTGCAGCTGGTGGAGTCTGGGGGAGGCTTGGTCAAGCCTGGAGGGTCCCTGAGACTCTCCTGTGCAGC
CTCTGGATTTATCTTCAGTGACTATTACATGAGCTGGATCCGCCAGGCTCCAGGGAAGGGGCTGGAGTGG
GTTTCATTCATTACTCCTAGTAGTAGTTACACAGACTACTCAGACTCCGTGAAGGGCCGATTCACCATCT
CCAGAGACAACGCCAAGAACTCACTGTATCTGCAAATGAGCAGCCTGAGAGCCGAGGACACGGCCGTGTA
TTATTGTGCGAGGACCGAAAATAGTGGCTACGATTTGGTTAGGGTCTGGGGCCAGGGAACCCTGGTCACC
GTCTCCTCAG

>gi|695943100|gb|KM604156.1| Homo sapiens isolate MP051310_1D03K-1 immunoglobulin G heavy chain variable region mRNA, partial cds
GACATCCAGATGACCCAGTCTCCATCCTCCCTGTCTGCATCTATAGGAGACAGAGTCACCATCACTTGCC
AAACGAGTCAGGACATTAGCAACTATTTAAATTGGTATCAGCAGAAACCAGGGAAAGCCCCTAAGCTCCT
GATCTACGATGCATCCAATTTGGAAACAGGGGTCCCATCAAGGTTCAGTGGAAGTGGATCTGGGACAGAT
TTTACTTTCACCATCAGCAGCCTGCAGCCTGAAGATATTGGAACATATTACTGTCAACAATACGACACCT
TCGGCCAAGGGACACGACTGGAGATTAAAC

>gi|695943102|gb|KM604157.1| Homo sapiens isolate MP051310_1F04H-1 immunoglobulin G heavy chain variable region mRNA, partial cds
GAGGTGCAGCTGGTGGAGTCTGGGGGAGGCTTGGTACAGCCTGGGGGGTCCCTGAGACTCTCCTGTGCAG
GCTCTGGATTCTCCTTCAGTAGTTATAGCATGAACTGGGTCCGCCAGGCTCAAGGGAGGGGGCTGGAGTG
GGTTTCATACATTAGTAGTTACAGTGGGACCATATACTACGCAGACTCTGTGAAGGGCCGATTCACCATC
TCCAGAGACAATGCCAAGAACTCACTATATCTGCAAATGAATAGCCTGACAGCCGACGACACGGCAGTGT
ATTACTGTGCGAGAGATGATGATAGTAATGATTATAACCAGGACCGCTATTACTACTACGGGATGGACGT
CTGGGGCCAAGGGACCACGGTCACCGTCTCCTCA

>gi|695943104|gb|KM604158.1| Homo sapiens isolate MP051310_1F04K-2 immunoglobulin G heavy chain variable region mRNA, partial cds
GAAATAGTGATGACGCAGTCTCCAGCCACCCTGTCTGTGTCTCCAGGGGAAAGAGCCACCCTCTCCTGCA
GGGCCAGTCAGAGTGTTAGCAGCAACTTAGCCTGGTATCAGCAGAAACCTGGCCAGGCTCCCCGGCTCCT
CATCTATGGTGCATCCACCAGGGCCACTGGTATCCCAGCCAGGTTCAGTGGCAGTGGGTCTGGGACAGAG
TTCACTCTCACCATCAGCAGCCTGCAGTCTGAAGATTTTGCACTTTATTACTGTCAGCAGTATGATAACT
GGCCTCCGATCACCTTCGGCCAAGGGACACGACTGGAGATTAAAC

>gi|695943106|gb|KM604159.1| Homo sapiens isolate MP051310_1A01H-1 immunoglobulin G heavy chain variable region mRNA, partial cds
CAGGTGCAGCTGCAGGAGTCGGGCCCAGGACTGGTGAAGCCTTCACAGACCCTGTCCCTCACCTGCACTG
TCTCTGGTGGCTCCATCAGAAGTGGTATTCACTACTGGAGCTGGATCCGCCAATTCCCAGGGAAGGGCCT
GGAGTGGATTGGACTCATCCACTACAGTGAGAATACCCACCACAACCCGTCCCTCAAGAGTCGAGTTGCC
ATGTCAGTAGACACGTCTAAGAACCAGTTCTCCCTGACCCTGAGCTCTGTGACGGCCGCGGACACGGCCG
TCTATTATTGTGCGAGAGCGGCAAAAGAGTCTCTTTGTATTGGTGGTAGCTGCGACTCAAACTACGAACA
CTACGGTTTGGACGTCTGGGGCCAAGGGACCACGGTCACCGTCTCCTCA

>gi|695943108|gb|KM604160.1| Homo sapiens isolate MP051310_1F06K-1 immunoglobulin G heavy chain variable region mRNA, partial cds
GAAATAGTGATGACGCAGTCTCCAGCCACCCTGTCTGTGTCTCCAGGGGAAAGAGCCACCCTCTCCTGCA
GGGCCAGTCAGAGTGTTAGCAACAACTTAGCCTGGTACCAGCAGAAACCTGGCCAGGCTCCCAGGCTCCT
CATCTATGGTGCATCCACCAGGGCCACTGGTATCCCAGCCAGGTTCAGTGGCAGTGGGTCTGGGACAGAG
TTCACTCTCACCATCAGCAGCCTGCAGTCTGAAGATTTTGCAATTTATTACTGTCAGCAGTATAATAACT
GGCCTCGGACGTTCGGCCAAGGGACCAAGGTGGAAATCAAAC

>gi|695943110|gb|KM604161.1| Homo sapiens isolate MP051310_2E02K-1 immunoglobulin G heavy chain variable region mRNA, partial cds
GACATCCAGATGACCCAGTCTCCTTCCACCCTGTCTGCATCTGTAGGAGACAGAGTCACCATCACTTGCC
GGGCCAGTCAAAATATTTATAGCTGGTTGGCCTGGTATCAGCAGAAACCAGGGAAAGCCCCTAAACTCCT
GATCTATAAGGCGTCTAGTTTAGAAAGTGGGGTCCCATCAAGGTTCAGCGGCAGTGGATCTGGGACAGAA
TACACTCTCACCATCAGCAGCCTGCAGCCTGATGATTTTGCGACTTATTACTGTCAACAGTATAATAGTT
TTTCGGTGTACACTTTTGGCCCGGGGACCAAGGTGGAAATCAAAC

>gi|695943112|gb|KM604162.1| Homo sapiens isolate MP051310_2A03K-2 immunoglobulin G heavy chain variable region mRNA, partial cds
GAAATTGTGTTGACGCAGTCTCCAGGCACCCTGTCTTTGTCTCCAGGGGAAGAGGTCACCCTCTCCTGCA
GGGCCAGTCAGATTATTGCCAACAACTACTTAGCCTGGTACCAGCAAAAACCTGGCCAGGCTCCCAGGCT
CCTCATCTATGATGCATTCAGGACGGCCACTGACGTCCCAGACAGGTTCATTGGCCGTGGGTCTGGGACA
GACTTCACTCTCACCATCACCAGACTGGAGCCTGAAGATTTTGCAGTGTATTACTGTCAGGACTATGGTA
GCTCCTTGATCACCTTCGGCCACGGGACACGACTGGAGATTAAAC

>gi|695943114|gb|KM604163.1| Homo sapiens isolate MP051310_2B05H-1 immunoglobulin G heavy chain variable region mRNA, partial cds
GAGGTGCAGCTGTTGGAGTCTGGGGGAGGCTTGGTACAGCCTGGGGGGTCCCTGAGTCTCTCCTGTGCAG
CCTCTGGATTCACCTTTAGCAGCTTTGCCATGAGCTGGGTCCGCCAGGCGCCAGTGAAGGGGCTGGAGTG
GGTCTCAATGATTAGTGCTGGTGGAGGTAACACATACTACGCAGACTCCGTGAAGGGCCGGTTCACCATC
TCCAGAGACAATTCCAAGAGCACGCTCTATCTGCAAATGAGCAGCCTGACAGCCGAAGACACGGCCGTAT
ATTACTGTGCGAAAAGCGACAGTAGTGGTTTTCAATACGGTAGGAGGGAATTCTGGGGCCAGGGAACCCT
GGTCACCGTCTCCTCAG

>gi|695943116|gb|KM604164.1| Homo sapiens isolate MP051310_2B05K-2 immunoglobulin G heavy chain variable region mRNA, partial cds
GACATCCAGATGACCCAGTCTCCATCCTCCCTGTCTGCATTTGTAGGAGACAGAGTCACCATCGCTTGCC
AGGCGAGTCAGGACATTAGGATTCATTTAAATTGGTATCAGCAGAAACCAGGGAAAGCCCCTAAACTCCT
GATCTACGATGCATCTAATTTGGAAGCAGGGGTCCCATCAAGGTTCAGTGGAAGTGGATCTGGGACAGAT
TTTACTTTCACCATCAGCAGCCTGCAGCCTGAAGATATTGCAACATATTACTGTCAACACTATCATAATC
TCCCTCGCACTTTCGGCGGAGGGACCAAGGTGGAGATCAAAC

>gi|695943118|gb|KM604165.1| Homo sapiens isolate MP051310_2B06H-1 immunoglobulin G heavy chain variable region mRNA, partial cds
AGGTGCAGCTGGTGCAGTCTGGACCTGAGATGAAGAAGCCTGGGGCCTCAGTGAAGGTCTCCTGCAAGAC
TTCTGGTTACAGGTTTACCAGATATGGGATCAGTTGGGTGCGGCAGGCCCCTGGACGGGGGCTGGAGTGG
CTGGGGTGGATCAGCGCATACAGTGGAGACACATATTATGGACAGAAATTCCAGGACAGAGTCACCATGA
CTACAGACAGAGCCACGAGTACAGCCTATATGGAGTTGCGGAACCTGGGATCTGACGACTCGGCCGTTTA
TTTCTGTGCGAGAGATCACGTCCAAGGGGAAGTGAGCATATATTATTATGCCATGGACGTCTGGGGCGAA
GGGACCACGGTCACCGTCTCCTCA

>gi|695943120|gb|KM604166.1| Homo sapiens isolate MP051310_2B06K-2 immunoglobulin G heavy chain variable region mRNA, partial cds
GAAATTGTGTTGACACAGTCTCCAGCCACCCTGTCTTTGTCTCCAGGAGAAAGAGTCACCCTCTCCTGCA
GGGCCAGTGAGAGTGTTGGCAACAAGTTAGCCTGGTTCCAACAGAGGCCTGGCCAGGCTCCCAGGCTCCT
CATTTATAATGCATCCAACAGGGCCACTGACATCCCAGCCAGGTTCAGTGGCAGTGGGTCTGGGACAGAC
TTCACTCTCACCATCAGCAGCCTGCAGCCTGAAGATTTTGCAGTTTATTACTGTCAGCAGCGTGGCACGT
GGCCTCGGGGCCTCATCACCTTCGGCCAAGGGACACGACTGGAGATTAAAC

>gi|695943122|gb|KM604167.1| Homo sapiens isolate MP051310_2C01H-1 immunoglobulin G heavy chain variable region mRNA, partial cds
CAGGTGCAGCTGCAGGAGTCGGGCCCAGGACTGGTGAGGCCTTCACAGACCCTGTCCCTCACCTGCAGTG
TCTCTGGTGGCTCCATCACCAGAGGTGGTTATTTCTGGAGCTGGATCCGGCAGCCCGCCGGGAAGGGACT
GGAGTGGATTGGGCGTATATCTAGTGGTGGGAACACCAACTATAAGCCCTCGTTCAAGAGTCGAGTCACC
ATATCAGTAGACACGTCGAAGAACCAGTTCTCCCTGAACCTGACCTCTGTAAACGCCGCAGACACGGCCG
TGTATTATTGTGCGAGAGAAACTCCAGAGGATCGACCTTTTTGTGGTGCTGGTAGCTGCTCGTTTGATTC
CTGGGGCCAGGGAACCCTGGTCACCGTCTCCTCAG

>gi|695943124|gb|KM604168.1| Homo sapiens isolate MP051310_2E02H-1 immunoglobulin G heavy chain variable region mRNA, partial cds
GAGGTGCAGCTGTTGGAGTCTGGGGGAGGCTTGGTACAGCCTGGGGGGTCCCTGAGACTCTCCTGTGCAG
CATCTGGATTCACCTTTGCCAATTATGCCATGAGCTGGGTCCGCCAGGCTCCAGGGCAGGGGCTGGAGTG
GGTCTCGGGAATTAGTGGTATTGGTGATAGTACATATTACGCATACTCCGTGAAGGGCCGGTTCACCTTC
TCCAGAGACAATTCCAAGAACACCCTGTATCTGCAAATGAACAGCCTGAGAGCCGAGGACACGGCCGTAT
ATTACTGTGCGAAAGGAGATGGCTACAATGCGGGAATGGTGTTCTTTGACTACTGGGGCCAGGGAACTCT
GGTCACCGTCTCCTCAG

>gi|695943126|gb|KM604169.1| Homo sapiens isolate MP051310_1F06H-1 immunoglobulin G heavy chain variable region mRNA, partial cds
GAGGTGCAGCTGGTGGAGTCTGGGGGAGGCCTGGTCAAGCCTGGGGGGTCCCTGAGACTCTCCTGTGCAG
CCTCTGGATTCACCTTCCCTGGCTATAACATGAACTGGGTCCGCCAGGCTCCAGGGAAGGGGCTTGAGTG
GGTCTCCTCCATTAGTAGCAGTAGTAGTTACATCTATTACGGAGACTCAGTGAAGGGCCGCTTCACCATC
TCCAGAGACAACGCCAAGAACTCACTATATCTGCAGATGAACAGCCTGAGAGACGACGACACGGCTGTGT
ATTACTGTGCGAGAGATCTAGGGGGCCGGGGAGCTTTGACTGGTTATTGGATTGACTCCTGGGGCCAGGG
AACCCTGGTCACCGTCTCCTCAG

>gi|695943128|gb|KM604170.1| Homo sapiens isolate PW10052_2B05L-1 immunoglobulin G heavy chain variable region mRNA, partial cds
CAGTCTGCCCTGACTCAGCCTGCCTCCGTATCTGGGTCTCCTGGACAGTCGATCACCATCTCCTGCACTG
GAACCAGCAGTGACGTTGGTGCTTATAACCTTGTCTCCTGGTATCAACAACACCCAGGCAAAGCCCCCAA
ACTCATGATTTTTGATGTCACTAATCGGCCCTCAGGGGTTTCTAATCGCTTCTCTGGCTCCAAGTCTGGC
GACACGGCCTCCCTGACCATCTCTGGGCTCCAGGCTGAGGACGAGGCTGATTATTTCTGCAGCTCATATA
CAAACACCAGGACTCTGCTTTTCGGCGGCGGGACCAAACTGACCGTCCT

>gi|695943130|gb|KM604171.1| Homo sapiens isolate PW10052_2B05H-1 immunoglobulin G heavy chain variable region mRNA, partial cds
GAGGTGCAGCTGGTGGAGTCTGGGGGAGGCCTGGTCAAGCCGGGGGGGTCCCTGAGAGTCTCTTGTGCAG
CCTCTGGATTCATCTTCGGTACCTTTGGCATGAACTGGGTCCGCCAGGCTCCAGGGAAGGGGCTGGAGTG
GGTCTCATCCATCAGTAGTGCGAGTGCTTCCATAGAGTACGCAGACGCAGTGAAGGGCCGATTCACCATC
TCCAGAGACAACGCCGAGAAGTCACTGTATTTGCAAATGAACAGCCTGAGAGCCGACGACACGGCTGTAT
ACTACTGTGCGAGAGATGGAGGGGTCCCGCGGCGATATAGTTTGGACGTCTGGGGCCAAGGGACCACGGT
CACCGTCTCCTCA

>gi|695943132|gb|KM604172.1| Homo sapiens isolate PW10052_2A05L-1 immunoglobulin G heavy chain variable region mRNA, partial cds
TCCTATGAGCTGACACAGGCACCCTCGGTGTCAGTGGCCCCAGGACAGACGGCCAGGATTACATGTGGGG
GAAACAACATTGGAAGTAAAAGTGTCCAGTGGTACCAGCAGAAGCCAGGCCAGGCCCCTGTGATGGTCGT
CTTTGATGGCAGTGACCGGCCCTCAGGGATCCCTGAGCGGTTCTCTGGCGCCAACTCTGGGAACACGGCC
ACCCTGACCATCAGCAGGGTCGAAGCCGGGGATGAGGCCGACTATCACTGTCAGGTGTGGGATAGTAGTA
GTGAGCGTCATGTGGTGTTCGGCGGAGGGACCAAGCTGACCGTCCTAG

>gi|695943134|gb|KM604173.1| Homo sapiens isolate PW10052_2A05H-1 immunoglobulin G heavy chain variable region mRNA, partial cds
GAGGTGCAGCTGGTGGAGTCTGGGGGAGGCTTGGTCCAGCCTGGGGGGTCCCTGAGACTCTCCTGTGCAG
CCTCTGGATTCATCTTTAGTAGCTATTGGATGAGTTGGGTCCGCCAGGCTCCAGGGAAGGGGCTGGAGTG
GGTGGCCAACATAAACCAAGGTGGAAGTGAGAAACAGTATGTGGACTCTGTGAAGGGCCGATTCACCATC
TCCAGAGACAACGCCAAGAAGTCACTGTTTCTGCAAATGAACAGACTGAGAGCCGAGGACACGGCTGTGT
ATTATTGTGTGAGAGTTGGGGCCTACGGTGACACGTACCACGACTACTACGGTATGGACGTCTGGGGCCA
AGGGACCACGGTCACCGTCTCCTCA

>gi|695943136|gb|KM604174.1| Homo sapiens isolate SFV009_3G01K_2 immunoglobulin G heavy chain variable region mRNA, partial cds
GAAATTGTGTTGACACAGTCTCCAGGCACCCTGTCTCTGTCTCCAGGGGAAAGAGCCACCCTCTCCTGCC
GGGCCAGTGAGAGTGTTAGCACCTACTTAGCCTGGTACCAAAAGAAACCTGGCCAGGCTCCCAGGCTCCT
CATCTATGATGCATCCCACAGGGCCACTGGCATCCCAGCCAGGTTCAGTGGCAGTGGGTCTGGGACAGAC
TTCACTCTCACCATCAGCAGCCTAGAGTCTGAAGATTTTGGAGTTTATTACTGTCAGCAGCGTAGCAACT
GGCCTCCGATCACCTTCGGCCAAGGGACACGACTGGAGATTAAAC

>gi|695943138|gb|KM604175.1| Homo sapiens isolate SFV009_3G01H_2 immunoglobulin G heavy chain variable region mRNA, partial cds
CAGGTGCAGCTGGTGGAGTCTGGGGGTGGCGTGGTCCAGCCTGGGAGGTCCCTGAGACTCTCCTGTGCAG
CCTCTGGATTCACCTTCAGAATCTATGCTATGCACTGGGTCCGGCAGGCTCCAGGCAAGGGGCTGGAGTG
GGTGGCAGTTATATCAAATGAAGGAACTAATAAATACTACGCAGACTCCGTGAAGGGCCGATTCACCATT
TCCAGAGACAATTCCAAGAACACGTTGTATTTGCAAATGAATAGCCTGAGACCTGAGGACGCGGCTGTGT
ATTACTGTGCGAGAGATCCCTCTAATCCCCCGCACTGGGGGAACTTTGACTCTTGGGGCCAGGGAACCCT
GGTCACCGTCTCCTCAG

>gi|695943140|gb|KM604176.1| Homo sapiens isolate SFV009_3F05K_1 immunoglobulin G heavy chain variable region mRNA, partial cds
GACATCCAGATGACCCAGTCTCCTTCCACCCTGTCTGCATCTGTAGGGGGCAGAGTCACCATCACTTGCC
GGGCCAGTCAGAGTATTAGTTTCTCGTTGGCCTGGTATCAGCAGAAACCAGGGAAAGCCCCTGAACTCGT
CATCTATCAGACGTCTAATTTAAAAAGTGGGGTCCCATCAAGATTCAGCGGCAGTGGCTCTGGGACACAA
TTCACTCTCACCATCAGCAGCCTGCAGCCTGAAGATTTTGCAACCTATTACTGCCAACACTATTCTAATT
ACTCGTACACTTTTGGCCAGGGGACCAAGGTGGAGATCAAAC

>gi|695943142|gb|KM604177.1| Homo sapiens isolate SFV009_3F05H_2 immunoglobulin G heavy chain variable region mRNA, partial cds
GAGGTGCAGCTGGTGGAGTCTGGGGGAACCGTGGTCCAGCCGGGGGGGTCCCTGAGACTCTCCTGTGTAG
CCTCTGAATATACCTTCAGGAATTATTGGATGAGCTGGGTCCGCCAGGCTCCAGGGAAGGGGCTGGAGTG
GGTGGGCAACATAAATCAAGATGGAAGTGAGAAGTACTATGTGGACTCTGTGAAGGGCCGATTCACCATC
TCCAGAGACAACGCCAAGAACTCCCTATTTCTGCAAATGAACAGCCTGAGAGTCGCGGACACGGCTGTTT
ATTACTGTGCGAGAGCGGGGAGTTACGGTGACTACAGGCCGATAAACAACTGGTTCGACCCCTGGGGCCG
GGGAACCCTGGTCACCGTCTCCTCAG

>gi|695943144|gb|KM604178.1| Homo sapiens isolate SFV009_3E06K_1 immunoglobulin G heavy chain variable region mRNA, partial cds
TTGTGATGACTCAGTCTCCACTCTCCCTGCCCGTCACCCTTGGACAGCCGGCCTCCATCTCCTGCAGGTC
TAGTCAAAGCCTCGTACACAGTGATGGAAACACCTACTTGAATTGGTTTCAGCAGAGGCCAGGCCAATCT
CTAAGGCGCCTAATTTATAAGGTTTCTAACCGGGACTCTGGGGTCCCAGACAGATTCAGCGGCAGTGGGT
CAGGCACTGACTTCACACTGAAAATCAGCAGGGTGGAGGCTGAGGATGTTGGGGTTTATTACTGCATGCA
AGGTACACACTGGCCCACCTTCGGCCAAGGGACACGACTGGAGATTAAAC

>gi|695943146|gb|KM604179.1| Homo sapiens isolate SFV009_3E06H_1 immunoglobulin G heavy chain variable region mRNA, partial cds
GAGGTGCAGCTGGTGGAGTCTGGGGGAGGCTTGGTCCAGCCTGGGGGGTCCCTGAGACTCTCCTGTGCAG
CCTCTGGATTCAGCGTCAGTAGCAACTTCATGAGTTGGGTCCGCCAGACTCCAGGGAAGGGGCTGGAGTG
GGTCTCAGTTCTTTATAGCGGTGGTGCCACATTCTACGCAGACTCCGTGAAGGGCAGATTCACCATCTCC
AGAGACAATTCGAAGAACACGCTGTATCTTCAAATGGACAGCCTGAGAGTCGAGGACACGGGTGTGTATT
ACTGTGCGAGCAGACACTACAATTACGACGATGACTACGGGGGCCAGGGAACACTGGTCACCGTCTCCTC
AG

>gi|695943148|gb|KM604180.1| Homo sapiens isolate SFV009_3A02K_1 immunoglobulin G heavy chain variable region mRNA, partial cds
GACATCCAGATGACCCAGTCTCCTTCCACCCTGTCTGCGTCTGTGGGAGACAGAGTCACCATCACTTGCC
GGGCCAGTGAGAGTGTTAGTGTCTCGTTGGCCTGGTATCAGCAGAAACCGGGCAAAGCCCCTAAACTCCT
AATCTATAAGGCGTCTACTTTAGAAAGTGGCGTCCCACCCAGGTTCAGCGGCAGTGGATCTGGGACAGAA
TTCACTCTCACCATTAGCAGCCTGCAGCCTAATGACTTTGCGACTTATTACTGCCAAGAATATCACACTT
CTTCGCGGGTCACTTTCGGCCCTGGGACCAAAGTGGATATCAAAC

>gi|695943150|gb|KM604181.1| Homo sapiens isolate SFV009_3A02H_1 immunoglobulin G heavy chain variable region mRNA, partial cds
GAGGTGCAGCTGTTGGAGTCTGGGGGAGGCTTGGTGCAGCCGGGGGGGTCCCTGAGACTCTCCTGTGAAG
CCTCTGGATTCACCTTTATCAGTTATGCCATGAGTTGGGTCCGCCAGGCTCCAGGGAAGGGGCTGGAGTG
GGTCTCAGTTATTAGTGGGAGCGGTGGTGCCAGATACTACGCAGACTCCGTGAAGGGCCGGTTCACCATC
TCCAGAGACAATTCCAAGAACACCCTATATCTGGAAATGAACAACGTGAGAGCCGAAGACACGGCCGTAT
ATTTTTGTGCGAAAGATCGAATTCTCCCATATGACACCGATGCCTTTGACATCTGGGGCCAAGGGACAAT
GGTCACCGTCTCTTCAG

>gi|695943152|gb|KM604182.1| Homo sapiens isolate SFV015_3F06K-2 immunoglobulin G heavy chain variable region mRNA, partial cds
GACATCCAGATGACCCAGTCTCCATCCTCCCTGTCTGCATCTGTAGGCGACAGAGTCACCATCACTTGCC
GGGCAAGTCAGAGGATTAGCAACTACTTAAATTGGTATCAGCAGAAACCAGGCAAAGCCCCTAAACTCCT
GATCTATAACGCATACACTTTAGAAAGTGGGGTCCCATCAAGGTTCAGTGGCAGTGGATCTGGGACAGAT
TTCACTCTCACCATCAGCAGTCTGCAACCTGAAGATTTTGGTACTTACTACTGTCAACAGAGTTACAATT
CCCTCTTCACTTTCGGCGGGGGGACCAAGGTGGAGATCAAAC

>gi|695943154|gb|KM604183.1| Homo sapiens isolate SFV015_3F06H-1 immunoglobulin G heavy chain variable region mRNA, partial cds
GAGGTGCAGCTGGTGGAGTCTGGGGGAGGATTGGTCCAGCCGGGGGGGTCCCTGAGACTCTCCTGTGCAG
CCTCTGGATTCACCTTTAGCAGTTTTTCGATGAGCTGGGTCCGCCAGGCTCCAGGGAAGGCGCTGGAGTG
GTTGGCCAACATAAAGAGAGAGGTAAGTGAAACAAGTCATGTGGACTATGTGAAGGGCCGATTCACTATC
TCCAGAGACAACGCCAAGAATACACTTTATCTGCAAATGAATAGTCTGAGAGCCGAGGACACGGCTGTGT
ATTACTGTGCGAGAGTCTCCAGGGAAGATTGGGCGACAGTTGACGACCCTCACGACTACTACTACATGGA
CGTCTGGGGCCTAGGGACCACGGTCACCGTCTCCTCA

>gi|695943156|gb|KM604184.1| Homo sapiens isolate SFV015_3F04K-3 immunoglobulin G heavy chain variable region mRNA, partial cds
GACATCCAGATGACCCAGTCCCCATCCTCCCTGTCTGCGTCTGTAGGAGACAGAGTCACCATCACTTGCC
AGGCGAGTCAGGACTTTAGCAACTTTTTAAATTGGTATCAGCAGAAACCAGGGAAAGCCCCTAAGCTCCT
GATCTACGATGCATCCAATTTGGAAGCAGGGGTCCCATCAAGGTTCAGTGGAAGTGGATCTGGGACAACT
TATACTTTCACCATCAGCAGCCTGCAGCCTGAAGATTTTGCCACGTATTACTGTCAACAGTTGGATACTT
TCGGCCCTGGGACCAAAGTGGATATCAAAC

>gi|695943158|gb|KM604185.1| Homo sapiens isolate SFV015_3F04H-1 immunoglobulin G heavy chain variable region mRNA, partial cds
AGGTGCAGCTGGTGCAGTCTGGGGCTGAGGTGAAGAAGCCTGGGGCCTCAGTGAAGGTCTCCTGCAAGGC
TTCTGGATTCACCTTCACCGACGTCTATATACACTGGGTGCGACAGGCCCCTGGACAGGGGCTTGAGTGG
ATGGGACGGATCAATCCTAACAGTGGAACCACAAAGTATGCAGGGAAATTTCGGGGCCGGGTCTCGATGA
CCAGGGACACGTCCATCAGTACAGCCTACATGGAGGTGAGCAGGCTGCGATCTGACGACACGGCCGTGTA
TTACTGTGCGAGAGACATTGACTTCGGTGACTACCGCGCCGCTGATGTTTTTCATATCTGGGGCCAAGGG
ACAATGGTCACCGTCTCTTCAG

>gi|695943160|gb|KM604186.1| Homo sapiens isolate SFV015_2F06K_3 immunoglobulin G heavy chain variable region mRNA, partial cds
GACATCCAGATGACCCAGTCTCCATCCTCCCTGTCTGCATCTGTAGGAGACACAGTCACCATCACTTGCC
GGGCAAGTCAGAGCATTAGTGTCTATTTAAATTGGTATCAACAAAAACCAGGGAAAGCCCCTAAGCTCCT
GATCTATGGTGCATCCATTTTGCAAAGTGGTGTCCCGTCAAGGTTCAGTGGCATTGGATCCGGGACAGAT
TTCACTCTCACCATCAGCAGTCTGCAACCTGAAGATTTCGCAACTTACTACTGTCAACGGAGTTTCATCA
CTCCATTCACTTTCGGCCCTGGGACCAAAGTGGATATCAAAC

>gi|695943162|gb|KM604187.1| Homo sapiens isolate SFV015_2F06H_1 immunoglobulin G heavy chain variable region mRNA, partial cds
GAGGTGCAGCTGTTGGAGTCTGGGGGAGACTTGGTACAGCCGGGGGGGTCCCTGAGACTCTCCTGTGCAG
CCTCTGGATTCATCTTTAGAAGTTATGCCATGAGCTGGGTCCGCCAGGCTCCAGGGAAGGGTCTGGAGTG
GGTCTCAATGATTAGTGGTAGCAGTGAAGATACACACTACGCAGACTCCGTGAAGGGCCGGTTCACCATC
TCCAGAGACAATTCCAAGAACACCGTTTATCTGCGCATGAATAATCTGAGAGCCGAGGACACGGCCTTTT
ATTACTGTGCGAGAGAGGAGTTTACCGACACAGAGATGACTATAAACCAAGGGGACTTTGCCTACTGGGG
CCACGGCACCCTGGTCACCGTCTCCTCAG

>gi|695943164|gb|KM604188.1| Homo sapiens isolate SFV015_2F01K_1 immunoglobulin G heavy chain variable region mRNA, partial cds
GAAATTGTGTTGACGCAGTCTCCAGGCACCCTGTCTTTGTCTCCAGGGGAAAGAGCCACCCTCTCCTGCA
GGGCCAGTCAGAGTCTTAGCAGCTACTTAGCCTGGTACCAGCAGAAACCTGGCCAGGCTCCCAGGCTCCT
CATATATGGTGCATCCAGCAGGGCCACCGGCATCCCAGACAGGTTCAGTGGCAGTGGGTCTGGGACAGAC
TTCACTCTCACCATCACCAGACTGGAGCCTGAAGATTCTGCAGTGTATTATTGTCACCAGTATGGTAGCT
CAACGGGAACGTTCGGCCAAGGGACCAAGGTGGAAATCAAAC

>gi|695943166|gb|KM604189.1| Homo sapiens isolate SFV015_2F01H_3 immunoglobulin G heavy chain variable region mRNA, partial cds
AGGTGCAGCTGGTGCAGTCTGGAGCTGAGGTGAAGAAGCCTGGGGCCTCAGTGAAGGTCTCCTGCAAGGC
TTCTGGGTACACCTTTACCAGTTATGCTATCAGCTGGGTGCGACAGGCCCCTGGACAAGGGCTTGAGTGG
ATGGGATGGATCAGCACTTACAATGGTAACTCATACTATGCACAGAAACTCCAAGACAGAGTCACCATGA
CCACAGACACATCCACGAACACAGCCTACATGGAGCTGAGGAGCCTGAGATCTGACGACACGGCCGTCTA
TTTTTGTGCGAGAGAGGGATATGATCACCTTTGGGGGACTTATCGCTTTGAGGCGATAGACTACTACTAC
ACGGACGTCTGGGGCCAAGGAACCACGGTCACCGTCTCCTCA

>gi|695943168|gb|KM604190.1| Homo sapiens isolate SFV015_2A01H_1 immunoglobulin G heavy chain variable region mRNA, partial cds
GAGGTGCAGCTGGTGGAGTCTGGGGGAGGCTTGGTCCAGCCTGGGGGGTCCCTGAGGCTCTCCTGTGCAG
CCTCTGGATTCACCTTTAGTAGTTATTCGATGACCTGGGTCCGCCAGGCTCCAGGGAAGGGGCTGGAGTG
GGTGGCCAATATAGAGAAAGAAGGAAGTGAGAAAGACCATGTGGGCTATGTGAAGGGCCGATTCACTATC
TCCAGAGACAACGCCAAGAGTACACTGTATCTGCAAATGAATAGTCTGAGCGCCGAGGACACGGCTGTGT
ATTACTGTGCGAGAGTCTCCAGGGAAGAGTGGGCGACAGTTGACGACCCTCACGACTACTACTACATGGA
CGTCTGGGGCCAAGGGACCACGGTCACCGTCTCCTCA

>gi|695943170|gb|KM604191.1| Homo sapiens isolate SFV015_1E04K-1 immunoglobulin G heavy chain variable region mRNA, partial cds
GAAATTGTGTTGACGCAGTCTCCAGGCACCCTGTCTTTGTCTCCAGGGGAAAGAGCCACCCTCTCCTGCA
GGGCCAGTCAGAGTGTTTACCCCAGCTACTTAGCCTGGTATCAGCAGAAACCTGGCCAGGCTCCCAGGCT
CCTCATCTATGGTGCATCCAGCAGGGCCACTGGCATCCCAGACAGGTTCAGTGGCAGTGGGTCTGGGACA
GACTTCACTCTCATCGTCAGCAGGCTGGAGCCTGAGGATTTTGCAGTGTATTACTGTCAGCAGTATGGTG
ACTCTCCGCTCACTTTCGGCGGAGGGACCAAGGTGGAGATCAAAC

>gi|695943172|gb|KM604192.1| Homo sapiens isolate SFV015_1E04H-1 immunoglobulin G heavy chain variable region mRNA, partial cds
AGGTGCAGCTGGTGCAGTCTGGGGCTGAGGTGAAGAAGCCTGGGTCCTCGGTGAAGGTCTCCTGCAAGGC
TTCTGGAGACACCTTCAGCAACTATGCTATCAGCTGGGTGCGACAGGCCCCTGGACAAGGCCTTGAGTGG
ATGGGGGGGATCATCCCTATCTTTCGTACAGCAAAATACGCACAGAGGTTCCAGGGCAGAGTCACGATGA
TCACGGACGAATCCACGAGCACATCTTACATGGAACTGAGCAGCCTGAGGTCTGACGACACGGCCGTGTA
TTACTGTGCGGGAGTGCTGACTGCTTTTACGGACCGAGAACCCCAATACTTCCTCTACTACATGGACATC
TGGGGCCAAGGGACCACGGTCACCGTCTCCTCA

>gi|695943174|gb|KM604193.1| Homo sapiens isolate SFV015_1A01K-1 immunoglobulin G heavy chain variable region mRNA, partial cds
GAAATAGTGATGACGCAGTCCCCAGCCACCCTGTCTGTGTCTCCAGGGGAAAGAGCCACCCTCTCCTGCA
GGGCCAGTCAGAGTATTAGCACCAACTTAGCCTGGTACCAGCAAAAACCTGGCCAGGCTCCCAGGCTCCT
CATCTATGGTGCGTCGACCAGGGCCACTGGTATCCCAGCCAGGTTCAGTGGCAGTGGGTCTGGGACAGAG
TTCACTCTCACCGTCAGCAGCCTGCAGTCTGAAGACTTTGCAGTTTATTACTGTCAGCAGTATAATAATT
GGCCTCCCCTATTCAGTTTCGGCCCTGGGACCAAAGTGGATATCAAAC

>gi|695943176|gb|KM604194.1| Homo sapiens isolate SFV015_1A01H-1 immunoglobulin G heavy chain variable region mRNA, partial cds
AGGTGCAGCTGGTGCAGTCTGGGGCTGAGGTGAGGAAGCCTGGGTCCTCGGTGAAGGTCTCCTGTACGAC
CTCTGGAGGCACCTTCGGCAGTTATGGTTTTAATTGGGTGCGACAGGCCCCTGGACAAGGGCTTGAGTGG
ATGGGAAGGATCTTCCCTCTCCTGGGGACTGCAAACTATGCACAGCGCTTCCAGGGCAGAGTCACGATTA
CCGCGGACAAATCCACGACCACAGCCTACATGGAGCTGAGCAGGCTGACATCTGAGGACACGGCCGTGTA
TTATTGTGCGAGAGATGACTATATGACAGTGGACCGAGACTACTACTACATGGACGTCCGGGGCAAAGGG
ACCACGGTCACCGTCTCCTCA

>gi|695943178|gb|KM604195.1| Homo sapiens isolate SFV018_4F02K-4 immunoglobulin G heavy chain variable region mRNA, partial cds
GACATCCAGATGACCCAGTCTCCATCCTCCCTGTCTCCATCTTTAGGAGACAGAGTCTCCATCACTTGCC
GGGCAAGTCAGACCATTAGCAATTATTTAAATTGGTATCAGCGGAAACCAGGGAAAGCCCCTAGCCTCCT
GATCTATGCTGCATCCGGTTTGCAAAGGGGGGTCCCATCAAGGTTCAATGGCAGTGGGTCTGTGACAGAT
TTCACTCTCAGCATCAGTAATCTGCAACCGGAAGATTTTGCAACTTATTACTGTCAACAGAGTTACAGTA
TCCCGTGGACGTTCGGCCAAGGGACCAAGGTGGAAATCAAAC

>gi|695943180|gb|KM604196.1| Homo sapiens isolate SFV018_4F02H-2 immunoglobulin G heavy chain variable region mRNA, partial cds
AGGTGCAGCTGGTGGAGTCTGGGGGAGGCTTGGTCAAGCCTGGAGGGTCCCTGAGACTCTCCTGTGCAGC
CTCTGGATTCACCTTCAGTGACTCCTACATGACCTGGATCCGTCAGGCTCCAGGGAAGGGGCTGGAGTGC
GTTTCATACATAACTAGTAGTGATAGTCCCATATCCGAATACTACGCAGACTCTGTGAAGGGCCGCTTCA
CCATCTCCAGGGACAACTCCAAGAACTCAGTCTATCTGCACATGAACAGCCTGAGAGCCGAGGACACGGC
CGTATATCACTGTGCGAGAATCGCCGACTACGGTGATCACGTGCCCGTCTTTGACTACTGGGGCCAGGGA
ACCCTGGTCACCGTCTCCTCAG

>gi|695943182|gb|KM604197.1| Homo sapiens isolate SFV018_4C01K-1 immunoglobulin G heavy chain variable region mRNA, partial cds
GACATCCAGATGACCCAGTCTCCATCCTCCCTGGCTGCATCTGTAGGGGACAGAGTCACCATCACTTGCC
GGGCTAGTCAGAACATTAGAAGTTATTTAAATTGGTATCAGCAGAAACCAGGGAAAGCCCCTAGCCTCTT
GATCTATGCTGCATCCAGTTTGCAAAGTGGGGTCACATCAAGGTTCAATGGCAGTGGATCTGGGACAGAT
TTCTCTCTCACCATTGCCAGTCTGCAACCTGCAGATTTTGCAACTTACTTCTGTCAGCAGAGTTACAGTA
CCCCCGTCACTTTCGGCCGCGGGACCAAGGTGGAGATCAAAC

>gi|695943184|gb|KM604198.1| Homo sapiens isolate SFV018_4C01H-1 immunoglobulin G heavy chain variable region mRNA, partial cds
AGGTGCAGCTGGTGCAGTCTGGAGCTGAGGTGAAGAAGCCTGGGGCCTCAGTGAGGGTCTCCTGCAAGGC
TTCTGGTTACACCTTAAGCAATTTTGGTATCGGCTGGGTGCGACAGGCCCCTGGACAAGGGCTTGAGTGG
GTGGGATGGATCAGCGCTTACACTGCTAATACACACTATGCACAGAAGTTCCAGGACAGAGTCACCGTGA
CTACAGACACGTCCACAAGCACAGCGTACATGGAGCTGAGGAGCCTGGGATTTGACGACACGGCCGTTTA
TTACTGTGCGAGGATTGAGGGTGCTGCGAATTACTACTACATGGACGTCTGGGGCGGAGGGACCACGGTC
ACCGTCTCCTCA

>gi|695943186|gb|KM604199.1| Homo sapiens isolate SFV018_2D01K-1 immunoglobulin G heavy chain variable region mRNA, partial cds
GAAATTGTGTTGACGCAGTCTCCAGGCACCCTGTCTTTGTCTCCAGGGGAAAGAGCCACCCTCTCCTGCA
GGGCCAGTCAGAGTCTTAGCAACAGCTACTTAGCCTGGTATCAGCAGAAACCTGGCCAGGCTCCCAGGCT
CCTCATCTATGGTGCATCCAACAGGGCCACTGGCATCCCAGACAGGTTCAGTGGCAGTGGGTCTGGGACA
GACTTCACTCTCACCATCAGCAGACTGGAGCCTGAAGATTTTGCGGTGTTTTACTGTCAGCAATATGGTT
CGTCACGGCACACTTTTGGCCAGGGGACCAAGGTGGAGATCAAAC

>gi|695943188|gb|KM604200.1| Homo sapiens isolate SFV018_2D01H-1 immunoglobulin G heavy chain variable region mRNA, partial cds
GTGCAGCTGGTGCAGTCTGGAGCAGAGGTGAAAAAGCCCGGGGAGTCTCTGAGGATCTCCTGTAAGGCTT
CTGGATACAGCTTTACCAGTTCCTGGATCAACTGGGTGCGCCAGAAGGCCGGGAAAGGCCTGGAGTGGAT
GGGGAGGCTTAATCCTAGTGACTCTTACCCCAACTACAGCCCGTCCTTCCAAGGCCACGTCACCATCTCA
GCTGACAACTCCGTCACCACTGCCTACCTGCAGTGGAGCAGCCTGAAGGCCTCGGACACCGCCATATATT
ACTGTACAAGAGATTCCTTTTACGATGTGGACCTGTCCTCCTTCTACATGGACGTCTGGGGCAAAGGGAC
CACGGTCACCGTCTCCTCA

>gi|695943190|gb|KM604201.1| Homo sapiens isolate SFV019_2A06K-1 immunoglobulin G heavy chain variable region mRNA, partial cds
GACATCCAGATGACCCAGTCTCCATCCTCCCTGTCTGCATCTGTAGGAGACAGAGTCACCATCACTTGCC
AGGCGAGTCAGGACATGAGCAACTATTTAAATTGGTATCAGCAAAAATCAGGGAAAGCCCCTAAGCTCCT
GATTTACGATACTTCCAAATTGGAAGCAGGGGTCCCATCAAGGTTCAGTGGCAGTGGATTTGGGACACAT
TATGTTTTAAGCATCACCAGTCTACAGCCTGAAGATATTGCAACATATTACTGTGAACAGCTTCATACTT
TCGGCGGAGGGACCAAGGTGGAGATCAAAC

>gi|695943192|gb|KM604202.1| Homo sapiens isolate SFV019_2A06H-1 immunoglobulin G heavy chain variable region mRNA, partial cds
GAGGTGCAGCTGGTGGAGTCCGGGGGAGGCTTAGTTCAGCCGGGGGGGTCCCTGAGACTCTCCTGTGCAG
CCTCTGGATTCTCCTTCAGTAGTTTCTGGATGCACTGGGTCCGCCAAGTTCCAGGGAAGGGACTGCTGTG
GGTCGCACGTATTAACAACGATGGGACTTTCACAACCTACGCGGACTCTGTGAAGGGCCGATTCACCATC
TCCAGAGACAACGCCAAGAATACGCTGAATCTGCACATGAGCAATCTCAGAGTCGAGGATTCGGCTCTGT
ATTTCTGTGTAAGAGATAATGACTACGGCGACTACAGAGGGAACGCTTTTGATATTTGGGGCCAGGGGAC
AATGGTCACCGTCTCTTCAG

>gi|695943194|gb|KM604203.1| Homo sapiens isolate SFV019_2A05K-3 immunoglobulin G heavy chain variable region mRNA, partial cds
GACATCGTGATGACCCAGTCTCCAGACTCCCTGGCTGTGTCTCTGGGCGAGAGGGCCACCATCAACTGCA
AGTCCAGCCAGAGTGTTTTATACGGCTCCAACAATAAGAACTACTTTGCTTGGTACCAGCAGAAACCAGG
ACAGCCTCCTAAGATGCTCATTTACTGGGCATCTACCCGGGAATCCGGGGTCCCTGACCGCTTCAGTGGC
AGCGGGTCTGGGACAGATTTCACTCTCACCATCAGCAGCCTGCAGGCTGAAGATGTGGCAGTTTATTACT
GTCAGCAACATTATAGAATTCCTCAGACGTTCGGCCAAGGGACCAAGGTGGAAATCAAAC

>gi|695943196|gb|KM604204.1| Homo sapiens isolate SFV019_2A05H-2 immunoglobulin G heavy chain variable region mRNA, partial cds
GAGGTGCAGCTGGTGGAGTCTGGGGGAGGCCTGGTCAAGCCTGGGGGGTCCCTGAGACTGTCTTGTGCAG
CCTCTGGATTCATATTCAGTGACTATACCATGAATTGGGTCCGCCAGGTTCCAGGGAAGGGCCTGGAGTG
GGTCTCAAGTATTAGTAGTTACAGTGGTTACATATACTACGCAGACTCAGTGAAGGGCCGCTTCACCCTT
TCCAGAGACAACGCCAAGAAGTCACTGTATCTGCAAATGAACAACCTGAGAGCCGAGGACACGGCTGTCT
ATTACTGTGCGAAAGATAGGGTGCGAGATGGCGACAATGACTGGGATTCAGTGGACGCCACTTACTGGGG
TTACGGTGTTTTTGATACCTCGGGCCAAGGGACAATGGTCACCGTCTCTTCAG

>gi|695943198|gb|KM604205.1| Homo sapiens isolate SFV019_2A02K-1 immunoglobulin G heavy chain variable region mRNA, partial cds
GACATCCAGATGACCCAGTCTCCATCCTCCCTGTCTGCATCTGTAGGCGACAGAGTCACCATCACTTGCC
AGGCGAGTCAGGACGTTAGCAACTATTTAAATTGGTATCAGCAGAAACCAGGGAAAGCCCCTAAACTCCT
GATCTACGATACATCCAATTTGGAAACAGGGGTCCCATCAAGGTTCAGTGGAACTGGATCTGGGACAGAT
TTTACTTTCACCATCAGCAGCCTGCAGCCTGAAGATGTTGCAACATATTTCTGTCAACAGGTTTTCACTT
TCGGCCCTGGGACCAAAGTGGATATCAAAC

>gi|695943200|gb|KM604206.1| Homo sapiens isolate SFV019_2A02H-1 immunoglobulin G heavy chain variable region mRNA, partial cds
AGGTGCAGCTGGTGCAGTCTGGAGCTGAGGTGAAGAGGCCTGGGGCCTCACTGAAGGTCTCCTGCAAGGC
CTCTGGTTACAGCTTTACCACCTACGGGATCACCTGGGTGCGACAGGCCCCTGGACAAGGGCTTGAGTGG
ATGGGATGGATCAGCACTTACAATGGTTACACAAACTATGCACAGAGACTCCAGGGCAGAGTCACCATGA
CCACAGACACATCCACTGGGACAGCCTACTTGGAGCTGAGGAGCCTGACATATGACGACACGGCCGTCTA
TTATTGTGCGAGACGTGGGGACTACGGTGACTACCGGGGTGATGCATTTGATATCTGGGGCCAAGGGACA
ATGGTCACCGTCTCTTCAG

>gi|695943202|gb|KM604207.1| Homo sapiens isolate SFV019_1A01L-1 immunoglobulin G heavy chain variable region mRNA, partial cds
CAGTCTGTGCTGACTCAGCCACCCTCAGCGTCTGGGACCCCCGGGCAGAGGGTCTCCATCTCTTGTTCTG
GAAGCGCCTCCAACATCGGAAGTAACTCTGTAAACCGGTATCAGCAGCTCCCAGGAACGGCCCCCAAACT
CGTCATCTATAGTAATAATGAGCGGCCCTCAGGCGTCCCTGACCGATTCTCTGGCTCCAAGTCTGGCACC
TCAGCCTCCCTGGCCATCAGTGGGCTCCAGTCTGAGGATGAGGCTGATTATTACTGTGCAGCATGGGATG
ACAGCCTGAATGGTTATGTCTTCGGAACTGGGACCAAGGTCACCGTCCTAG

>gi|695943204|gb|KM604208.1| Homo sapiens isolate SFV019_1A01H-1 immunoglobulin G heavy chain variable region mRNA, partial cds
TGCAGCTGCAGGAGTCGGGCCCAGGACTGGTGAAGCCTTTGGAGACCCTGTCCCTCACCTGCACTGTCTC
TGGTGGCTCCATCAGTTGTAGTAGTTGCTACTGGGGCTGGATCCGCCAGCCCCCAGGGAAGGGGCTGGAG
TACATTGGGAGTATTTACTATAGTGGGAGCACCTATTACAACCCGCCCCTCAAGAGTCGAGTCACCATAT
CCGTAGACACGTCCAAGAGCCAGTTCTCCCTGAAACTGAGCTCTGTGACCGCCGCAGATACGGCTGTGTA
TTACTGTGCGAGACTGTTCGGGGAGTTAGTTGGTTATCAGGCTTTTGATTTCTGGGGCCTAGGGACAATG
GTCACCGTCTCTTCAG

>gi|695943206|gb|KM604209.1| Homo sapiens isolate TS050310_4G02K-1 immunoglobulin G heavy chain variable region mRNA, partial cds
GACATCCAGATGACCCAGTCTCCATCCTCCCTGTCTGCATCTGTAGGAGACAGAGTCACCATCACTTGCC
GGGCGAGTCAGGACATTAACAACAATTTGAATTGGTATCAGCAGAAACCAGGCAAAGCCCCTAAACTCCT
GATGTACGATGCATCCAATTTGGAGGCAGGGGTCCCATCAAGGTTCAGTGGAACTGGATCTGGGACAGAT
TTTACTTTCACCATCAGTAGCCTGCAGCCTGAAGACATTGCAACATATTACTGTCAACAGTATCGTGAGC
CATTGCTCACTTTCGGCGGGGGGACCAAGGTGGAGATCAAAC

>gi|695943208|gb|KM604210.1| Homo sapiens isolate TS050310_4G02H-1 immunoglobulin G heavy chain variable region mRNA, partial cds
GAGGTGCAGCTGTTGGAGTCTGGGGGGGGCTTGGTGCAGCCTGGGGGGTCCCTGAGACTCTCCTGTGCAG
CCTCTGGATTCACCTTTGGTGCTTTTGCCATGACTTGGGTCCGCCAGGCTCCAGGGAAGGGGCTGGAGTG
GGTGTCGGCTATCAGTGGTGGTGGTGGAAGCACATACTACGCAGACTCCGTGAAGGGCCGGTTCACCATC
TCCAGAGACAACTCCAAGAACACACTATATCTGCAACTGAGCGGCCTGAGAGCCGAGGACACGGCCCTTT
ATTATTGTGGGAAATATGATAGTAGTGGTCATCACTACGTCAGGAGGATGCACTTCTGGGGCCAGGGAAC
CCTGGTCACCGTCTCCTCAG

>gi|695943210|gb|KM604211.1| Homo sapiens isolate TS050310_4E02K-1 immunoglobulin G heavy chain variable region mRNA, partial cds
GAAATTGTGTTGACGCAGTCTCCAGGCACCCTGTCTTTGTCTCCAGGGGAAAGAGCCACCCTCTCCTGCA
GGGCCAGTCAGAGTGTTAGCAGCAGCTACTTAGCCTGGTACCAGCAGAAACCTGGCCAGGCTCCCAGGCT
CCTCATCTATGATGCATCCAGCAGGGCCCCAGACATCCCAGACAGGTTCAGTGGCAGTGGGTCTGGGACA
GACTTCACTCTCACCATCAGCAGACTGGAGCCTGAAGATTTTGCAGTGTATTACTGTCAGCAGTATGGTA
CCTCATCGACGTGGACGTTCGGCCAAGGGACCAAGGTGGAAATCAAAC

>gi|695943212|gb|KM604212.1| Homo sapiens isolate TS050310_4E02H-1 immunoglobulin G heavy chain variable region mRNA, partial cds
GAGGTGCAGCTGGTGGAGTCTGGGGGAGGCCTGGTCAAGCCGGGGGGGTCCCTGAGACTCTCCTGTGGAG
CCTCTGGATTCAGCTTCAGTAGCTATAGCATGAACTGGGTCCGCCAGGCTCCAGGGAAGGGGCTGGAGTG
GGTCTCACTCATTAGTAGGAGTAGTAGTTACACAGACTACGAAGACTCAGTGAAGGGCCGATTCATCGTC
TCCAGAGACAACGCCAAGAACTCACTGTATCTGCAAATGAACAGCCTGAGAGCCGAGGACACGGCTGTGT
ATTACTGTGCGAGACCCATCCTTTCCGGTGATTACGTTTGGGGGCAGGGTGCTTTTGAAATCTGGGGCCA
AGGGACAATGGTCACCGTCTCTTCAG

>gi|695943214|gb|KM604213.1| Homo sapiens isolate TS050310_4D05K-1 immunoglobulin G heavy chain variable region mRNA, partial cds
GAAATTGTGTTGACGCAGTCTCCAGGCACCCTGTCTTTGTCTCCAGGGGAAAGAGCCACCCTCTCCTGCA
GGGCCAGTCAGAATGTTAGCAGCACCTACTTAGCCTGGTACCAGCAGAAACCTGGCCAGGCTCCCAGACT
CCTCATCTATGGTGCATCCAACAGGGCCACTGGCATCCCAGACAGGTTCAGTGGCGGTGGGTCTGGGACA
GACTTCACTCTCACCATCAGCAGACTGGAGCCTGAAGATTTTGCAGTGTATTACTGTCAGCTGTTCACTT
TCGGCCCTGGGACCAAAGTGGATATCAAAC

>gi|695943216|gb|KM604214.1| Homo sapiens isolate TS050310_4D05H-2 immunoglobulin G heavy chain variable region mRNA, partial cds
CAGGTGCAGCTGCAGGAGTCGGGCCCAGGACTTGTGAGGCCTTCGGAGACCCTGTCCCTCACCTGCACTG
TCTCTGGTTACTCCATCAGCAGTGGTTCCTATTGGGGCTGGATCCGGCAGCCCCCAGGGAAGGGGCTGGA
GTGGATTGGCAGTGTCTATCGCAGTGGGAACACCTACTACAACCCGTCCCTCAAGAGTCGAGTCACCATA
TCAGTAGACACGTCCAAGAACCAGTTCTCCCTGACGCTGAATTCTGTGACCGCCGCAGACACGGCCGTGT
ATTTCTGTGCCCGACCGTCCCTTAGCTATCGCATATACTTTGACTCCTGGGGCCAGGGAATCCTGGTCAC
CGTCTCCTCAG

>gi|695943218|gb|KM604215.1| Homo sapiens isolate TS050310_1G05K-3 immunoglobulin G heavy chain variable region mRNA, partial cds
GACATCCAGATGACCCAGTCTCCATCCTCCCTGTCTGCATCTATAGGAGACAGCGTCACCATCACTTGCC
GGGCTAGTCAGAGCATTGGCACCTATTTAAATTGGTATCAGCAGAAACCAGGGAAAGCCCCTAAACTCCT
GATCTATACTGCATCCAGTTTGCAAAGTGGGGTCCCATCAAGGTTCAGTGGCAGTGGATCTGGGACAGAT
TTCACTCTCACCATCAGCAGTCTGCAACCTGAAGATTTTGCAACTTACTGCTGTCAACAGAGTTACAATA
ACCCGTACAGTTTTGGCCAGGGGACCAAGGTGGAAATCAAAC

>gi|695943220|gb|KM604216.1| Homo sapiens isolate TS050310_1G05H-1 immunoglobulin G heavy chain variable region mRNA, partial cds
CAGGTGCAGCTGCAGGAGTCGGGCCCAGGGCTGGTGAAGCCTTCGGAGACCCTGTCCCTCACCTGCACTG
TCTCTGGTGGCTCCATCAGTGGTCACTACTGGACCTGGATCCGGCAGCCCCCAGGGAAGGGGCTGGAGTG
TATTGGATATATCTATTACAGTGGGCGCACCTACTATAACCCCTCCCTCAAGAGTCGAGTCACCATATCA
GTAGACACGTCCAAGAACCAGTTCTCCCTGAAGCTGAGCTCTGTGACCGCTGCGGACACGGCCGTGTACT
ATTGTGCGAGAGATAGTACTGGTTATTCTAAAGAAAATGCTTTTGATATCTGGGGCCAAGGGACAATGGT
CACCGTCTCTTCAG

>gi|695943222|gb|KM604217.1| Homo sapiens isolate TS050310_1F05K-1 immunoglobulin G heavy chain variable region mRNA, partial cds
GAAATTGTGTTGACGCAGTCTCCAGGCACCCTGTCTTTGTCTCCAGGGGAAAGAGCCACCCTCTCCTGCA
GGGCCAGTCAGAGTGTTCCCAGCAGCTACTTAGCCTGGTACCAGCAGAAACCTGGCCAGGCTCCCAGGCT
CCTCATCTATGGTGCATCCAGCAGGGCCACTGGCATCCCAGACAGGTTCAGTGGCAGTGGGTCTGGGACA
GACTTCACTCTTACCATCAGCAGACTGGAGCCTGAAGATTTTGCAGTGTATTACTGTCAGCAGTATGGTA
GCTCGCTCACTTTCGGCGGAGGGACCAAGGTGGAAATCAAAC

>gi|695943224|gb|KM604218.1| Homo sapiens isolate TS050310_1F05H-1 immunoglobulin G heavy chain variable region mRNA, partial cds
CAGGTGCAGCTGGTGGAGTCTGGGGGAGGCGTGGTCCAGCCCGGGAGGTCCCTGAGACTCTCCTGTGCAG
CCTCTGGATTCACCTTCAGTACCTATGGCATGCACTGGGTCCGCCAGGCTCCAGGCAAGGGGCTGGAGTG
GGTGGCAGTAATGTCATGGGATGGAAGTCAGAAATACTATGTAGACTCTGTGAAGGGCCGATTCACCATC
TCCAGAGACAATTCCAAGGACACGCTATATCTGCAAATGAACAGCCTGAGAGCTGAGGACACGGCTGTGT
ATTACTGTGCGAAAGATTGGGGCCCTAGGATCCTGTATTACTTTACTTCGGGGAGTTATAGCCCCCTTGA
CTACTGGGGCCAGGGAACCCTGGTCACCGTCTCCTCAG

>gi|695943226|gb|KM604219.1| Homo sapiens isolate TS050310_1A05K-3 immunoglobulin G heavy chain variable region mRNA, partial cds
GACATCGTGATGACCCAGTCTCCAGACTCCCTGGCTGTGTCTCTGGGCGAGAGGGCCACCATCAACTGCA
AGTCCAGTCAGAGTGTTTTATACAGCTCCAACAATAAGAACTACTTAACCTGGTACCAGCAGAAACCAGG
ACAGCCTCCTAAGTTGCTCATTTACTGGGCATCTACCCGGGAATCCGGGGTCCCTGACCGATTCAGTGGC
AGCGGGTCTGGGACAGATTTCACTCTCACCATCAGCAGCCTGCAGGCTGAAGATGTGGCAGTTTATTACT
GTCAGCAATATTTTAGTACTCCGCTCACTTTCGGCGGAGGGACCAAGGTGGAAATCAAAC

>gi|695943228|gb|KM604220.1| Homo sapiens isolate TS050310_1A05H-1 immunoglobulin G heavy chain variable region mRNA, partial cds
AGGTGCAGCTGGTGCAGTCTGGGGCTGAGGTGAAGAAGCCTGGGGCCTCAGTGAAGGTCTCCTGCAAGGC
TTCTGGATACACCTTCACCGGCTACTATATACACTGGGTGCGACAGGCCCCTGGACAAGGGCTTGAGTGG
ATGGGATGGATCAACCCTAACAGTGGTGACACAGACTATGCACAGGAGTTTCAGGGCAGGGTCACCATGG
CCAGGGACACGTCCATCAGCACAGCCTACATGGAGCTGAGCAGGCTGAGATCTGACGACACGGCCGTGTA
TTACTGTGCGAAAGATACAACACACACAGATTGTAGTGATGGTGGCTGCTACTGGGAAAACTTTGACTGC
TGGGGCCAGGGAACCCTGGTCACCGTCTCCTCAG

>gi|695943230|gb|KM604221.1| Homo sapiens isolate TS050310_1A02K-1 immunoglobulin G heavy chain variable region mRNA, partial cds
GACATCCAGATGACCCAGTCTCCATCCTCCCTGTCTGCATCTGTAGGAGACAGAGTCACCATCACTTGCC
GGGCGAGTCAGGACATTAACAACAATTTGAATTGGTATCAGCAGAAACCAGGCAAAGCCCCTAAACTCCT
TATGTACGATGCATCCAATTTGGAAGCAGGGGTCCCATCAAGGTTCAGTGGAACTGGATCTGGGACAGAT
TTTACTTTCACTATCAGCAGCCTGCAGGCTGAAGATATTGCAACATATTACTGTCAACAGTATCGTAATC
CATTGCTCACTTTCGGCGGAGGGACCAAGGTGGAAATCAAAC

>gi|695943232|gb|KM604222.1| Homo sapiens isolate TS050310_1A02H-1 immunoglobulin G heavy chain variable region mRNA, partial cds
GAGGTGCAGCTGTTGGAGTCTGGCGGAGCCTTGGTGCAGCCTGGGGGGTCCCTGAGACTCTCCTGTACAG
CGTCTGGATTCACCCTTGGTCATTTTGCCATGGCTTGGGTCCGCCAGGCTCCAGGGAAGGGGCTGGAGTG
GCTCTCTGCCATAAGTGGTGGCGGTGGAACCACATACTACGCAGACTCCGTGAAGGGCCGCTTCACCATC
TCCAGAGACAACTCCAAGAACACCCTTTATCTGCAACTGAGCGGCCTGAGAGCCGAGGACACGGCCCTAT
ATTTTTGTGGGAAATATGATAGTAGTGGTCATCACTACGTCAGGAGGATGCACTTCTGGGGCCAGGGAAC
CCTGGTCACCGTCTCCTCAG
