# Supplementary material for: Assigning and visualizing germline genes in antibody repertoires
Source: Philos Trans R Soc Lond B Biol Sci. 2015 Sep 5;370(1676):20140240. doi: 10.1098/rstb.2014.0240 (PMC4528417; doi:10.1098/rstb.2014.0240)
Supplement: IgSCUEAL [file rstb20140240supp1.zip › IgSCUEAL-master/TopLevel/InPlaceScreen.bf]

SetDialogPrompt ("A sequence file:");
DataSet ds = ReadDataFile (PROMPT_FOR_FILE);

whichSeq = -1;
if (ds.species > 3)
{
	ChoiceList (whichSeq, "Sequence to screen", 1, SKIP_NONE, ds);
}
else
{
	fprintf (stdout, "[ERROR:] At least 3 sequences are required\n");
	return 0;
}

fprintf (stdout, "Reference tree:");
fscanf 	(stdin,  "String", DATAFILE_TREE);

if (whichSeq >= 0)
{
	EXISTING_ALIGNMENT_RUN = 1;
	ExecuteAFile ("../HBF/SingleSequenceScan2.bf");
	ExecuteAFile ("../HBF/GASP_Postprocessor.bf");
}
