# Supplementary material for: Assigning and visualizing germline genes in antibody repertoires
Source: Philos Trans R Soc Lond B Biol Sci. 2015 Sep 5;370(1676):20140240. doi: 10.1098/rstb.2014.0240 (PMC4528417; doi:10.1098/rstb.2014.0240)
Supplement: IgSCUEAL [file rstb20140240supp1.zip › IgSCUEAL-master/TopLevel/ScreenSequenceFromAlignment.bf]

SetDialogPrompt ("Immunoglobulin sequence file:");
DataSet ds_in = ReadDataFile (PROMPT_FOR_FILE);

whichSeq = None;
if (ds_in.species > 1) {
	ChoiceList (whichSeq, "Sequence to screen", 1, SKIP_NONE, ds_in);
}
else {
	if (ds_in.species == 1) {
		whichSeq = 0;
	}
}

referenceFile = "data/reference.nex";
rfp		      = "../Configs/settings.ibf";

if (!rfp) {
	ExecuteAFile ("../Configs/settings.ibf");
	referenceFile = "data/"+referenceAlignmentFileName;
}

if (whichSeq != None) {
	inOptions2 = {};
	inOptions2["1"] = "../"+referenceFile;
	inOptions2["0"] = "Universal";
	GetString (sName, ds_in, whichSeq);
	inOptions2["2"] = sName;
	DataSetFilter ds_fil = CreateFilter (ds_in,1);
	GetDataInfo (sData, ds_fil, whichSeq);
	inOptions2["3"] = sData;
	
	fprintf (stdout, "Screening ", sName, "\n");
	
	ExecuteAFile ("../" + referenceFile + ".labels");
	ExecuteAFile ("../HBF/I_am_the_aligner.bf", inOptions2);

	if (Abs(outputAlignment)) {
		ExecuteAFile ("../HBF/SingleSequenceScan2.bf");
	}
}
