# Supplementary material for: Assigning and visualizing germline genes in antibody repertoires
Source: Philos Trans R Soc Lond B Biol Sci. 2015 Sep 5;370(1676):20140240. doi: 10.1098/rstb.2014.0240 (PMC4528417; doi:10.1098/rstb.2014.0240)
Supplement: IgSCUEAL [file rstb20140240supp1.zip › IgSCUEAL-master/viz/data/HumanIGH.json]

{
"trees":
    {
        "V" : "(((IGHV4_28_06_CRF_1:0.008352579063783151,(IGHV4_28_04_CRF_1:0.007071451835512772,(IGHV4_28_05_CRF_1:0,IGHV4_28_02_CRF_1:0.0106361833972317)Node9:0.003518589837060295,IGHV4_28_01_CRF_1:0,IGHV4_28_07_CRF_1:0.003512113267664849)Node6:0.002243184009133599)Node4:0.01184852278437956,(((IGHV4_OR15_8_03_CRF_1:0.003487332488732007,IGHV4_OR15_8_01_CRF_1:0,IGHV4_OR15_8_02_CRF_1:0.01051675158158947)Node17:0.007129477424061048,(IGHV4_4_02_CRF_1:0,(IGHV4_4_05_CRF_1:0.003573042848197382,IGHV4_4_06_CRF_1:0.009456650590696697,IGHV4_4_01_CRF_1:0.003470762761166585,IGHV4_4_03_CRF_1:0,IGHV4_4_04_CRF_1:0.003574350473698462)Node24:0.003474525832001381)Node22:0.006907790392123229)Node16:0.02426064310718317,(IGHV4_61_05_CRF_1:0.008440894042905588,(IGHV4_59_03_CRF_1:0.003556687726152164,IGHV4_59_07_CRF_1:0.00352377594917554,(IGHV4_59_04_CRF_1:0.003840809220309244,(IGHV4_59_06_CRF_1:0.01855431514970736,(IGHV4_30_4_02_CRF_1:0.007001590487570898,(IGHV4_30_4_03_CRF_1:0.003541442440155262,IGHV4_30_4_04_CRF_1:0.007109792609591021,IGHV4_30_4_01_CRF_1:0,(IGHV4_30_4_05_CRF_1:0.004562546429622909,(IGHV4_30_4_06_CRF_1:0,(IGHV4_31_06_CRF_1:0.003547625551844256,(IGHV4_31_10_CRF_1:0.01767599675450459,IGHV4_31_09_CRF_1:0.007293617756143234)Node63:0.003323913832443248,IGHV4_31_05_CRF_1:0.01066201788363675,IGHV4_31_07_CRF_1:0.003550604298284382,IGHV4_31_08_CRF_1:0.007142132864339904,IGHV4_31_04_CRF_1:0.003482036240105565,IGHV4_31_01_CRF_1:0.003447839775292028,IGHV4_31_03_CRF_1:0,IGHV4_31_02_CRF_1:0.003441891002477104)Node60:0.01741939764562666)Node58:0.003315571152810433)Node56:0.000141481713270193,(IGHV4_30_4_07_CRF_1:0.008199786067974311,(IGHV4_30_2_03_CRF_1:0.02240082223637445,((IGHV4_30_2_06_CRF_1:0.003430112110780311,IGHV4_30_2_01_CRF_1:0,IGHV4_30_2_02_CRF_1:0.00696416542552986)Node84:0.006929749559839825,IGHV4_30_2_05_CRF_1:0.006802246510925771,IGHV4_30_2_04_CRF_1:0.00458754073396301)Node83:0.00544988208103718)Node81:0.01766891659222199)Node79:0.02689450517829428)Node49:0.006886683128402675)Node47:0.01700254453524359)Node45:0.02501505978935514,(IGHV4_59_05_CRF_1:0.00938658099067032,(IGHV4_39_04_CRF_1:0.07674873015054302,(IGHV4_38_2_01_CRF_1:0.003478740900953817,IGHV4_38_2_02_CRF_1:0)Node97:0.01920595679448616,(IGHV4_39_01_CRF_1:0,IGHV4_39_07_CRF_1:0.0104033322482731,IGHV4_39_06_CRF_1:0.01738302948240789,IGHV4_39_05_CRF_1:0.003481363363412815,IGHV4_39_03_CRF_1:0.003538644057964323,IGHV4_39_02_CRF_1:0.003440010153417759)Node100:0.01075073396140141)Node94:0.01340008433570184)Node92:0.009053148028800653)Node42:0.02066228490071362,((IGHV4_61_04_CRF_1:0.003569931535557137,IGHV4_61_01_CRF_1:0,IGHV4_61_06_CRF_1:0.0091858734372773,IGHV4_61_03_CRF_1:0.003441617550355961)Node112:0.003436646010361772,IGHV4_59_02_CRF_1:0,IGHV4_61_08_CRF_1:0.006871785269458676)Node111:0.003435972922871599,(IGHV4_4_08_CRF_1:0.0041603514899026,(IGHV4_61_02_CRF_1:0.0109645049950735,((IGHV4_59_10_CRF_1:0,(IGHV4_34_08_CRF_1:0.003564412428055269,(IGHV4_34_06_CRF_1:0.003623080328572456,IGHV4_34_03_CRF_1:0,IGHV4_34_07_CRF_1:0.003629305003529792)Node133:0.003623630214114493,IGHV4_34_13_CRF_1:0.00469041743848186,(IGHV4_34_09_CRF_1:0.01760308926676997,IGHV4_34_10_CRF_1:0.0108472827360203)Node142:0.02537567822693035,IGHV4_34_12_CRF_1:0.003520173399258468,IGHV4_34_02_CRF_1:0.003509231625421757,IGHV4_34_01_CRF_1:0,(IGHV4_34_11_CRF_1:0.04022114670170835,IGHV4_34_05_CRF_1:0.007041162400354298,IGHV4_34_04_CRF_1:0)Node149:0.007050001147132196)Node129:0.06383439581886786)Node127:0.02895709410862981,IGHV4_4_07_CRF_1:0)Node126:0.006448988428025157)Node124:0.01399647996687815)Node122:0.01323887495780996,IGHV4_59_01_CRF_1:0,IGHV4_59_08_CRF_1:0.007051367290966865)Node35:0.01248995475949202)Node33:0.02306230616412283)Node15:0.01449630866233961)Node3:0.09544103890549316,((((IGHV2_70_10_CRF_1:0.003330590459826856,(((IGHV2_70_07_CRF_1:0.003485677412681136,IGHV2_70_02_CRF_1:0)Node167:0.01047029213180203,(IGHV2_70_09_CRF_1:0.02047609379314376,IGHV2_70_12_CRF_1:0)Node170:0.02716225485345044,IGHV2_70_01_CRF_1:0,IGHV2_70_13_CRF_1:0.003324279994764129)Node165:0.003332368263577191,IGHV2_70_11_CRF_1:0.003321276134138452,IGHV2_70_08_CRF_1:0.01399092560864054)Node164:0.00666664677222046,(IGHV2_70D_04_CRF_1:0,IGHV2_70D_14_CRF_1:0.003327236330206346,((IGHV2_70_03_CRF_1:0,IGHV2_70_06_CRF_1:0.003475673733496225)Node184:0.008406933558127501,IGHV2_70_05_CRF_1:0.004204663303351908)Node183:0.002029997207060618)Node179:0.003327556818509653)Node161:0.009752004467217128,(IGHV2_26_01_CRF_1:0.01755245247547306,IGHV2_OR16_5_01_CRF_1:0.03987573199490991)Node188:0.05053114464013672)Node160:0.007886466297146398,(IGHV2_5_08_CRF_1:0,(IGHV2_5_03_CRF_1:0.004759278957552185,(IGHV2_5_05_CRF_1:0,IGHV2_5_06_CRF_1:0.003308956505338791,IGHV2_5_09_CRF_1:0.003311290593007138)Node196:0.003315021456553933,(IGHV2_5_01_CRF_1:0,IGHV2_5_04_CRF_1:0.006778206954650549)Node202:0.003317293372172235,IGHV2_5_02_CRF_1:0)Node193:0.0201430870651237)Node191:0.02723880543222133)Node159:0.344783059529373,(IGHV6_1_01_CRF_1:0,IGHV6_1_02_CRF_1:0.003311262961907698)Node206:0.2890807840575791)Node158:0.03094781745502672,((((IGHV5_51_04_CRF_1:0.007165637567606354,IGHV5_51_01_CRF_1:0,IGHV5_51_03_CRF_1:0.00357514922336263,IGHV5_51_02_CRF_1:0.007160177898280352,IGHV5_51_05_CRF_1:0.004318415395857447)Node235:0.04645055787602437,(IGHV5_10_1_04_CRF_1:0,(IGHV5_10_1_02_CRF_1:0.01809423334193128,IGHV5_10_1_01_CRF_1:0,IGHV5_10_1_03_CRF_1:0.003550838480877865)Node246:0.003556127106451646)Node244:0.001698555261065366)Node234:0.2107890813261563,((IGHV7_81_01_CRF_1:0.05559600387384381,(IGHV7_4_1_03_CRF_1:0.007398139930996017,IGHV7_4_1_02_CRF_1:0,IGHV7_4_1_01_CRF_1:0.0034354801115347,(IGHV7_4_1_05_CRF_1:0.003436560801188794,IGHV7_4_1_04_CRF_1:0)Node260:0.003433646830085536)Node254:0.03319306225541151)Node252:0.1272900500361769,((((IGHV1_58_02_CRF_1:0,IGHV1_58_01_CRF_1:0.003432013729544529)Node266:0.09652586848820437,(IGHV1_3_02_CRF_1:0.01298583703739464,IGHV1_3_01_CRF_1:0.008188366855249703)Node269:0.03583937511347123)Node265:0.01312257754230444,((((IGHV1_8_02_CRF_1:0,IGHV1_8_01_CRF_1:0.003486450921688898)Node275:0.03793396725849661,((IGHV1_OR15_1_04_CRF_1:0,(IGHV1_OR15_1_02_CRF_1:0.003470878909623149,IGHV1_OR15_1_03_CRF_1:0.003468135343597922,IGHV1_OR15_1_01_CRF_1:0)Node281:0.003478674667218487)Node279:0.02500391687344277,((IGHV1_2_01_CRF_1:0.006987179734961942,IGHV1_2_05_CRF_1:0)Node287:0.006999386412458549,IGHV1_2_02_CRF_1:0,IGHV1_2_04_CRF_1:0.003519767959314416,IGHV1_2_03_CRF_1:0.003513690913399868)Node286:0.01066920068787781)Node278:0.01742924117655146)Node274:0.01220389249580484,(((IGHV1_OR15_9_01_CRF_1:0.0179433431048154,(IGHV1_OR15_5_02_CRF_1:0.006960193655096244,(IGHV1_OR21_1_01_CRF_1:0.003484136623686305,IGHV1_OR15_5_01_CRF_1:0)Node302:0.003492721126529941)Node300:0.01037251487453099)Node298:0.05821570976902135,(IGHV1_24_01_CRF_1:0.04414311543673924,(IGHV1_69_2_01_CRF_1:0,IGHV1_69_2_02_CRF_1:0.004274214222466891)Node307:0.03621293596439071)Node305:0.1069533707451921)Node297:0.002673161048640862,(IGHV1_46_03_CRF_1:0.003480778012564927,IGHV1_46_01_CRF_1:0,IGHV1_46_02_CRF_1:0.003480077226199531)Node310:0.0259194377691805)Node296:0.01263744468738669,IGHV1_38_4_01_CRF_1:0.1430455335161991)Node273:0.01124005402880732,(IGHV1_45_02_CRF_1:0,IGHV1_45_01_CRF_1:0.003494498032360357,IGHV1_45_03_CRF_1:0.003938625703559278)Node316:0.104265986898787)Node272:0.01244328462029067)Node264:0.01233824607157148,(((IGHV1_69_12_CRF_1:0,IGHV1_69D_01_CRF_1:0.003452951628750684,IGHV1_69_13_CRF_1:0.003442519451941484,IGHV1_69_03_CRF_1:0.007421539547971668,(IGHV1_69_06_CRF_1:0.003451136518596634,IGHV1_69_14_CRF_1:0)Node331:0.003445005623135662,(IGHV1_69_07_CRF_1:0,(IGHV1_69_11_CRF_1:0,(IGHV1_69_08_CRF_1:0,(IGHV1_69_02_CRF_1:0,(IGHV1_69_10_CRF_1:0.00690774971905096,IGHV1_69_04_CRF_1:0,IGHV1_69_09_CRF_1:0.003458477528315399)Node342:0.006904594082708215)Node340:0.003435810030218717)Node338:0.01034923169688532)Node336:0.003447246953486697)Node334:0.003448842386553838)Node323:0.003445414243704346,IGHV1_69_05_CRF_1:0)Node322:0.06819677021444255,(IGHV1_18_03_CRF_1:0.0034412119562257,IGHV1_18_01_CRF_1:0,IGHV1_18_04_CRF_1:0.003439146657934062,IGHV1_18_02_CRF_1:0.003653506945615172)Node348:0.04487693720506714)Node321:0.00842404265182878)Node263:0.04113235265458228)Node251:0.1004178601577469)Node233:0.1370102107420465,(((((IGHV3_48_03_CRF_1:0.01361975844985338,((IGHV3_21_02_CRF_1:0.003404252333963752,IGHV3_21_04_CRF_1:0.00341299018820989,IGHV3_21_03_CRF_1:0.003405605503691811,IGHV3_21_01_CRF_1:0)Node363:0.02797707438129776,IGHV3_48_04_CRF_1:0,IGHV3_48_01_CRF_1:0.003399443401376396,IGHV3_48_02_CRF_1:0.006823628058914041)Node362:0.01099004963997584)Node360:0.005122621697357644,((IGHV3_11_04_CRF_1:0,IGHV3_11_01_CRF_1:0.003429713292290321)Node374:0.003265990173156722,(IGHV3_11_06_CRF_1:0.003420803291369863,IGHV3_11_05_CRF_1:0,IGHV3_11_03_CRF_1:0.003429968035825903)Node377:0.02105265779754318)Node373:0.02719100913320814)Node359:0.02606079350663562,(((IGHV3_38_3_01_CRF_1:0.02775531842033941,(IGHV3_38_02_CRF_1:0,IGHV3_38_03_CRF_1:0.003472214155136251,IGHV3_38_01_CRF_1:0.003466212067536328)Node386:0.01847617209091997)Node384:0.02086209736800013,(IGHV3_53_04_CRF_1:0.004662157772360068,(IGHV3_66_01_CRF_1:0.006905891756519495,IGHV3_66_02_CRF_1:0)Node394:0.009164515691703361,(IGHV3_53_02_CRF_1:0.003457843778065205,IGHV3_53_01_CRF_1:0,IGHV3_66_03_CRF_1:0.01041965507697138,IGHV3_53_03_CRF_1:0.01396142021139432)Node397:0.008124724564013299)Node391:0.03033216014217916)Node383:0.01966399786804715,IGHV3_OR16_12_01_CRF_1:0.09465611583801294)Node382:0.01377552726390867)Node358:0.006355272083968231,(((IGHV3_16_02_CRF_1:0,IGHV3_16_01_CRF_1:0.006794955954833595)Node407:0.04054990568778736,IGHV3_35_01_CRF_1:0.01607646566650679)Node406:0.08188658322950361,(IGHV3_OR16_9_01_CRF_1:0.01330412977804781,(IGHV3_OR16_8_02_CRF_1:0.01023056234588344,IGHV3_OR16_8_01_CRF_1:0)Node413:0.02139530685755456)Node411:0.05106797400849599)Node405:0.008602698673199873,(((IGHV3_74_03_CRF_1:0.01024967824124564,IGHV3_74_01_CRF_1:0.003394085345110644,IGHV3_74_02_CRF_1:0,IGHV3_OR16_13_01_CRF_1:0.0384211624561971)Node418:0.06174663649493523,((IGHV3_7_03_CRF_1:0.003447674006966191,IGHV3_7_01_CRF_1:0,IGHV3_7_02_CRF_1:0.003437429888879023)Node426:0.06345472393724359,(IGHV3_30_02_CRF_1:0,((IGHV3_33_06_CRF_1:0,IGHV3_33_03_CRF_1:0.003415958023119649,(IGHV3_33_04_CRF_1:0.006835023241624769,IGHV3_33_01_CRF_1:0,IGHV3_33_02_CRF_1:0.0137289318080284)Node437:0.00341303996181036)Node433:0.003367178028559717,((IGHV3_30_3_02_CRF_1:0.006863612856370172,((IGHV3_30_13_CRF_1:0.003384222206296651,IGHV3_30_05_CRF_1:0.003375724831425708,(IGHV3_30_06_CRF_1:0,IGHV3_30_12_CRF_1:0.006790690797942148,IGHV3_30_19_CRF_1:0.003385094941714855,IGHV3_30_03_CRF_1:0.0102036239610071,IGHV3_33_05_CRF_1:0.01019639454949866)Node450:0.00338535297012184)Node446:0.006776556198519377,IGHV3_30_10_CRF_1:0.003372682234007115,IGHV3_30_15_CRF_1:0.003372860228611527,IGHV3_30_11_CRF_1:0.003379950375771769,IGHV3_30_07_CRF_1:0.003377392108604915,IGHV3_30_01_CRF_1:0,IGHV3_30_17_CRF_1:0.003379442381399835,IGHV3_30_16_CRF_1:0.003377390049264707,IGHV3_30_3_03_CRF_1:0.003379444129260157,IGHV3_30_14_CRF_1:0.00678954363075518,IGHV3_30_3_01_CRF_1:0.006778308609823635,IGHV3_30_08_CRF_1:0.006779369473370066,IGHV3_30_09_CRF_1:0.006772411141905)Node445:0.006781100009026587)Node443:0.01029057626272192,IGHV3_30_18_CRF_1:0)Node442:0.01033196291776351)Node432:0.01031796338908307)Node430:0.04200466064840313)Node425:0.03763372843915894)Node417:0.0177177638547684,(((((IGHV3_OR16_10_03_CRF_1:0,(IGHV3_OR16_10_01_CRF_1:0.003356358535465814,IGHV3_OR16_10_02_CRF_1:0)Node480:0.006746654692340805)Node478:0.01755224476802611,(IGHV3_13_04_CRF_1:0.003353066750615127,IGHV3_13_01_CRF_1:0,IGHV3_13_03_CRF_1:0.006753663454823858,IGHV3_13_02_CRF_1:0.02049482604496768,IGHV3_13_05_CRF_1:0.003362487536804416)Node483:0.03473781661490467)Node477:0.02459984664732888,((((IGHV3_20_01_CRF_1:0,IGHV3_20_02_CRF_1:0.003332560203194789)Node495:0.04729271183320558,(IGHV3_9_02_CRF_1:0.003362660908829353,IGHV3_9_03_CRF_1:0.003370684558979604,IGHV3_9_01_CRF_1:0)Node498:0.02880351680552342)Node494:0.03928050170487259,(IGHV3_43_01_CRF_1:0.00343609740269051,IGHV3_43D_01_CRF_1:0.01005771995479388)Node503:0.006718762992603947)Node493:0.003436968416286912,IGHV3_43_02_CRF_1:0)Node492:0.0949925717537007)Node476:0.02167962811915997,(((IGHV3_23_05_CRF_1:0,(IGHV3_23_03_CRF_1:0.003011585470757047,IGHV3_NL1_01_CRF_1:0.05374617437769471)Node511:0.007218719485432006)Node509:0.02059127480699196,IGHV3_23_01_CRF_1:0,IGHV3_23_02_CRF_1:0.006808899869878992)Node508:0.003387909870553911,IGHV3_23_04_CRF_1:0)Node507:0.03331328612659829)Node475:0.005487917117062701,((IGHV3_64_04_CRF_1:0.008344949347564619,((IGHV3_64_05_CRF_1:0,IGHV3_64_03_CRF_1:0.003347999878611109)Node522:0.003491851790058816,IGHV3_64D_06_CRF_1:0.003228628451940739)Node521:0.01207600879377368)Node519:0.006532674229989305,(IGHV3_64_01_CRF_1:0.003332308390619348,IGHV3_64_02_CRF_1:0.003347076882093286)Node526:0.01594529879043458)Node518:0.03938652388365416)Node474:0.01440364565473473)Node416:0.01137570693035533)Node356:0.02979860522502455,(IGHV3_25_04_CRF_1:0.1320999487807007,((IGHV3_49_02_CRF_1:0.01310346233580097,IGHV3_49_04_CRF_1:0,(IGHV3_49_05_CRF_1:0.003235027972002027,IGHV3_49_01_CRF_1:0.006475568037049448,IGHV3_49_03_CRF_1:0)Node536:0.003234810809023322)Node532:0.09114980794008193,(((IGHV3_15_03_CRF_1:0.01000589754378469,(IGHV3_OR16_6_02_CRF_1:0.03360173058024451,IGHV3_15_08_CRF_1:0)Node545:0.009661507692786914)Node543:0.006645583008449228,(IGHV3_15_06_CRF_1:0.006513431854130472,IGHV3_15_02_CRF_1:0.003251638703594641,IGHV3_15_07_CRF_1:0.009840657061756516,IGHV3_15_05_CRF_1:0.003243391771037479,IGHV3_15_01_CRF_1:0,IGHV3_15_04_CRF_1:0.003246728481082218)Node548:0.01322350234108678)Node542:0.04817327066726877,((IGHV3_73_02_CRF_1:0.00330860723653109,IGHV3_73_01_CRF_1:0)Node560:0.06897060471140427,((IGHV3_72_01_CRF_1:0,IGHV3_72_02_CRF_1:0.006069032901400594)Node564:0.0259751365910867,((IGHV3_OR15_7_05_CRF_1:0,IGHV3_OR15_7_01_CRF_1:0.003268449312274378)Node568:0.003256502965181096,IGHV3_OR15_7_03_CRF_1:0,IGHV3_OR15_7_02_CRF_1:0.006575417577958161)Node567:0.0738734389019384)Node563:0.01297864508500943)Node559:0.03458353611981593)Node541:0.001808342792479782)Node531:0.07475626901633346)Node529:0.01101488331701223)Node355:0.09935897139246108)Node232:0.2279139425781188)",
        "J" : "((IGHJ3_01_CRF_01:0,IGHJ3_02_CRF_01:0.01999524277312573)Node210:0.2313740306954465,(IGHJ2_01_CRF_01:0.2249256027081077,(IGHJ6_03_CRF_01:0,((IGHJ6_01_CRF_01:0.01858000357593513,IGHJ6_02_CRF_01:0)Node218:0.01840088861553295,IGHJ6_04_CRF_01:0)Node217:0.05736828256790188)Node215:0.1431533510984573)Node213:0.01714632825910458,((IGHJ5_01_CRF_01:0,IGHJ5_02_CRF_01:0.04370335491607174)Node223:0.1009582663826477,(IGHJ1_01_CRF_01:0.2528546339803698,IGHJ4_01_CRF_01:0,IGHJ4_02_CRF_01:0.02248175917818636,IGHJ4_03_CRF_01:0.04551576092009122)Node226:0.01356336739478257)Node222:0.08006100887864132)Node209:0.02976421109570125"
    },
"labels": 
    {
        "IGHV4_28_06_CRF_1":"V4-28*06",
"IGHV4_28_04_CRF_1":"V4-28*04",
"IGHV4_28_05_CRF_1":"V4-28*05",
"IGHV4_28_02_CRF_1":"V4-28*02",
"IGHV4_28_01_CRF_1":"V4-28*01",
"IGHV4_28_07_CRF_1":"V4-28*07",
"IGHV4_OR15_8_03_CRF_1":"V4-OR15-8*03",
"IGHV4_OR15_8_01_CRF_1":"V4-OR15-8*01",
"IGHV4_OR15_8_02_CRF_1":"V4-OR15-8*02",
"IGHV4_4_02_CRF_1":"V4-4*02",
"IGHV4_4_05_CRF_1":"V4-4*05",
"IGHV4_4_06_CRF_1":"V4-4*06",
"IGHV4_4_01_CRF_1":"V4-4*01",
"IGHV4_4_03_CRF_1":"V4-4*03",
"IGHV4_4_04_CRF_1":"V4-4*04",
"IGHV4_61_05_CRF_1":"V4-61*05",
"IGHV4_59_03_CRF_1":"V4-59*03",
"IGHV4_59_07_CRF_1":"V4-59*07",
"IGHV4_59_04_CRF_1":"V4-59*04",
"IGHV4_59_06_CRF_1":"V4-59*06",
"IGHV4_30_4_02_CRF_1":"V4-30-4*02",
"IGHV4_30_4_03_CRF_1":"V4-30-4*03",
"IGHV4_30_4_04_CRF_1":"V4-30-4*04",
"IGHV4_30_4_01_CRF_1":"V4-30-4*01",
"IGHV4_30_4_05_CRF_1":"V4-30-4*05",
"IGHV4_30_4_06_CRF_1":"V4-30-4*06",
"IGHV4_31_06_CRF_1":"V4-31*06",
"IGHV4_31_10_CRF_1":"V4-31*10",
"IGHV4_31_09_CRF_1":"V4-31*09",
"IGHV4_31_05_CRF_1":"V4-31*05",
"IGHV4_31_07_CRF_1":"V4-31*07",
"IGHV4_31_08_CRF_1":"V4-31*08",
"IGHV4_31_04_CRF_1":"V4-31*04",
"IGHV4_31_01_CRF_1":"V4-31*01",
"IGHV4_31_03_CRF_1":"V4-31*03",
"IGHV4_31_02_CRF_1":"V4-31*02",
"IGHV4_30_4_07_CRF_1":"V4-30-4*07",
"IGHV4_30_2_03_CRF_1":"V4-30-2*03",
"IGHV4_30_2_06_CRF_1":"V4-30-2*06",
"IGHV4_30_2_01_CRF_1":"V4-30-2*01",
"IGHV4_30_2_02_CRF_1":"V4-30-2*02",
"IGHV4_30_2_05_CRF_1":"V4-30-2*05",
"IGHV4_30_2_04_CRF_1":"V4-30-2*04",
"IGHV4_59_05_CRF_1":"V4-59*05",
"IGHV4_39_04_CRF_1":"V4-39*04",
"IGHV4_38_2_01_CRF_1":"V4-38-2*01",
"IGHV4_38_2_02_CRF_1":"V4-38-2*02",
"IGHV4_39_01_CRF_1":"V4-39*01",
"IGHV4_39_07_CRF_1":"V4-39*07",
"IGHV4_39_06_CRF_1":"V4-39*06",
"IGHV4_39_05_CRF_1":"V4-39*05",
"IGHV4_39_03_CRF_1":"V4-39*03",
"IGHV4_39_02_CRF_1":"V4-39*02",
"IGHV4_61_04_CRF_1":"V4-61*04",
"IGHV4_61_01_CRF_1":"V4-61*01",
"IGHV4_61_06_CRF_1":"V4-61*06",
"IGHV4_61_03_CRF_1":"V4-61*03",
"IGHV4_59_02_CRF_1":"V4-59*02",
"IGHV4_61_08_CRF_1":"V4-61*08",
"IGHV4_4_08_CRF_1":"V4-4*08",
"IGHV4_61_02_CRF_1":"V4-61*02",
"IGHV4_59_10_CRF_1":"V4-59*10",
"IGHV4_34_08_CRF_1":"V4-34*08",
"IGHV4_34_06_CRF_1":"V4-34*06",
"IGHV4_34_03_CRF_1":"V4-34*03",
"IGHV4_34_07_CRF_1":"V4-34*07",
"IGHV4_34_13_CRF_1":"V4-34*13",
"IGHV4_34_09_CRF_1":"V4-34*09",
"IGHV4_34_10_CRF_1":"V4-34*10",
"IGHV4_34_12_CRF_1":"V4-34*12",
"IGHV4_34_02_CRF_1":"V4-34*02",
"IGHV4_34_01_CRF_1":"V4-34*01",
"IGHV4_34_11_CRF_1":"V4-34*11",
"IGHV4_34_05_CRF_1":"V4-34*05",
"IGHV4_34_04_CRF_1":"V4-34*04",
"IGHV4_4_07_CRF_1":"V4-4*07",
"IGHV4_59_01_CRF_1":"V4-59*01",
"IGHV4_59_08_CRF_1":"V4-59*08",
"IGHV2_70_10_CRF_1":"V2-70*10",
"IGHV2_70_07_CRF_1":"V2-70*07",
"IGHV2_70_02_CRF_1":"V2-70*02",
"IGHV2_70_09_CRF_1":"V2-70*09",
"IGHV2_70_12_CRF_1":"V2-70*12",
"IGHV2_70_01_CRF_1":"V2-70*01",
"IGHV2_70_13_CRF_1":"V2-70*13",
"IGHV2_70_11_CRF_1":"V2-70*11",
"IGHV2_70_08_CRF_1":"V2-70*08",
"IGHV2_70D_04_CRF_1":"V2-70D*04",
"IGHV2_70D_14_CRF_1":"V2-70D*14",
"IGHV2_70_03_CRF_1":"V2-70*03",
"IGHV2_70_06_CRF_1":"V2-70*06",
"IGHV2_70_05_CRF_1":"V2-70*05",
"IGHV2_26_01_CRF_1":"V2-26*01",
"IGHV2_OR16_5_01_CRF_1":"V2-OR16-5*01",
"IGHV2_5_08_CRF_1":"V2-5*08",
"IGHV2_5_03_CRF_1":"V2-5*03",
"IGHV2_5_05_CRF_1":"V2-5*05",
"IGHV2_5_06_CRF_1":"V2-5*06",
"IGHV2_5_09_CRF_1":"V2-5*09",
"IGHV2_5_01_CRF_1":"V2-5*01",
"IGHV2_5_04_CRF_1":"V2-5*04",
"IGHV2_5_02_CRF_1":"V2-5*02",
"IGHV6_1_01_CRF_1":"V6-1*01",
"IGHV6_1_02_CRF_1":"V6-1*02",
"IGHJ3_01_CRF_01":"J3*01",
"IGHJ3_02_CRF_01":"J3*02",
"IGHJ2_01_CRF_01":"J2*01",
"IGHJ6_03_CRF_01":"J6*03",
"IGHJ6_01_CRF_01":"J6*01",
"IGHJ6_02_CRF_01":"J6*02",
"IGHJ6_04_CRF_01":"J6*04",
"IGHJ5_01_CRF_01":"J5*01",
"IGHJ5_02_CRF_01":"J5*02",
"IGHJ1_01_CRF_01":"J1*01",
"IGHJ4_01_CRF_01":"J4*01",
"IGHJ4_02_CRF_01":"J4*02",
"IGHJ4_03_CRF_01":"J4*03",
"IGHV5_51_04_CRF_1":"V5-51*04",
"IGHV5_51_01_CRF_1":"V5-51*01",
"IGHV5_51_03_CRF_1":"V5-51*03",
"IGHV5_51_02_CRF_1":"V5-51*02",
"IGHV5_51_05_CRF_1":"V5-51*05",
"IGHV5_10_1_04_CRF_1":"V5-10-1*04",
"IGHV5_10_1_02_CRF_1":"V5-10-1*02",
"IGHV5_10_1_01_CRF_1":"V5-10-1*01",
"IGHV5_10_1_03_CRF_1":"V5-10-1*03",
"IGHV7_81_01_CRF_1":"V7-81*01",
"IGHV7_4_1_03_CRF_1":"V7-4-1*03",
"IGHV7_4_1_02_CRF_1":"V7-4-1*02",
"IGHV7_4_1_01_CRF_1":"V7-4-1*01",
"IGHV7_4_1_05_CRF_1":"V7-4-1*05",
"IGHV7_4_1_04_CRF_1":"V7-4-1*04",
"IGHV1_58_02_CRF_1":"V1-58*02",
"IGHV1_58_01_CRF_1":"V1-58*01",
"IGHV1_3_02_CRF_1":"V1-3*02",
"IGHV1_3_01_CRF_1":"V1-3*01",
"IGHV1_8_02_CRF_1":"V1-8*02",
"IGHV1_8_01_CRF_1":"V1-8*01",
"IGHV1_OR15_1_04_CRF_1":"V1-OR15-1*04",
"IGHV1_OR15_1_02_CRF_1":"V1-OR15-1*02",
"IGHV1_OR15_1_03_CRF_1":"V1-OR15-1*03",
"IGHV1_OR15_1_01_CRF_1":"V1-OR15-1*01",
"IGHV1_2_01_CRF_1":"V1-2*01",
"IGHV1_2_05_CRF_1":"V1-2*05",
"IGHV1_2_02_CRF_1":"V1-2*02",
"IGHV1_2_04_CRF_1":"V1-2*04",
"IGHV1_2_03_CRF_1":"V1-2*03",
"IGHV1_OR15_9_01_CRF_1":"V1-OR15-9*01",
"IGHV1_OR15_5_02_CRF_1":"V1-OR15-5*02",
"IGHV1_OR21_1_01_CRF_1":"V1-OR21-1*01",
"IGHV1_OR15_5_01_CRF_1":"V1-OR15-5*01",
"IGHV1_24_01_CRF_1":"V1-24*01",
"IGHV1_69_2_01_CRF_1":"V1-69-2*01",
"IGHV1_69_2_02_CRF_1":"V1-69-2*02",
"IGHV1_46_03_CRF_1":"V1-46*03",
"IGHV1_46_01_CRF_1":"V1-46*01",
"IGHV1_46_02_CRF_1":"V1-46*02",
"IGHV1_38_4_01_CRF_1":"V1-38-4*01",
"IGHV1_45_02_CRF_1":"V1-45*02",
"IGHV1_45_01_CRF_1":"V1-45*01",
"IGHV1_45_03_CRF_1":"V1-45*03",
"IGHV1_69_12_CRF_1":"V1-69*12",
"IGHV1_69D_01_CRF_1":"V1-69D*01",
"IGHV1_69_13_CRF_1":"V1-69*13",
"IGHV1_69_03_CRF_1":"V1-69*03",
"IGHV1_69_06_CRF_1":"V1-69*06",
"IGHV1_69_14_CRF_1":"V1-69*14",
"IGHV1_69_07_CRF_1":"V1-69*07",
"IGHV1_69_11_CRF_1":"V1-69*11",
"IGHV1_69_08_CRF_1":"V1-69*08",
"IGHV1_69_02_CRF_1":"V1-69*02",
"IGHV1_69_10_CRF_1":"V1-69*10",
"IGHV1_69_04_CRF_1":"V1-69*04",
"IGHV1_69_09_CRF_1":"V1-69*09",
"IGHV1_69_05_CRF_1":"V1-69*05",
"IGHV1_18_03_CRF_1":"V1-18*03",
"IGHV1_18_01_CRF_1":"V1-18*01",
"IGHV1_18_04_CRF_1":"V1-18*04",
"IGHV1_18_02_CRF_1":"V1-18*02",
"IGHV3_48_03_CRF_1":"V3-48*03",
"IGHV3_21_02_CRF_1":"V3-21*02",
"IGHV3_21_04_CRF_1":"V3-21*04",
"IGHV3_21_03_CRF_1":"V3-21*03",
"IGHV3_21_01_CRF_1":"V3-21*01",
"IGHV3_48_04_CRF_1":"V3-48*04",
"IGHV3_48_01_CRF_1":"V3-48*01",
"IGHV3_48_02_CRF_1":"V3-48*02",
"IGHV3_11_04_CRF_1":"V3-11*04",
"IGHV3_11_01_CRF_1":"V3-11*01",
"IGHV3_11_06_CRF_1":"V3-11*06",
"IGHV3_11_05_CRF_1":"V3-11*05",
"IGHV3_11_03_CRF_1":"V3-11*03",
"IGHV3_38_3_01_CRF_1":"V3-38-3*01",
"IGHV3_38_02_CRF_1":"V3-38*02",
"IGHV3_38_03_CRF_1":"V3-38*03",
"IGHV3_38_01_CRF_1":"V3-38*01",
"IGHV3_53_04_CRF_1":"V3-53*04",
"IGHV3_66_01_CRF_1":"V3-66*01",
"IGHV3_66_02_CRF_1":"V3-66*02",
"IGHV3_53_02_CRF_1":"V3-53*02",
"IGHV3_53_01_CRF_1":"V3-53*01",
"IGHV3_66_03_CRF_1":"V3-66*03",
"IGHV3_53_03_CRF_1":"V3-53*03",
"IGHV3_OR16_12_01_CRF_1":"V3-OR16-12*01",
"IGHV3_16_02_CRF_1":"V3-16*02",
"IGHV3_16_01_CRF_1":"V3-16*01",
"IGHV3_35_01_CRF_1":"V3-35*01",
"IGHV3_OR16_9_01_CRF_1":"V3-OR16-9*01",
"IGHV3_OR16_8_02_CRF_1":"V3-OR16-8*02",
"IGHV3_OR16_8_01_CRF_1":"V3-OR16-8*01",
"IGHV3_74_03_CRF_1":"V3-74*03",
"IGHV3_74_01_CRF_1":"V3-74*01",
"IGHV3_74_02_CRF_1":"V3-74*02",
"IGHV3_OR16_13_01_CRF_1":"V3-OR16-13*01",
"IGHV3_7_03_CRF_1":"V3-7*03",
"IGHV3_7_01_CRF_1":"V3-7*01",
"IGHV3_7_02_CRF_1":"V3-7*02",
"IGHV3_30_02_CRF_1":"V3-30*02",
"IGHV3_33_06_CRF_1":"V3-33*06",
"IGHV3_33_03_CRF_1":"V3-33*03",
"IGHV3_33_04_CRF_1":"V3-33*04",
"IGHV3_33_01_CRF_1":"V3-33*01",
"IGHV3_33_02_CRF_1":"V3-33*02",
"IGHV3_30_3_02_CRF_1":"V3-30-3*02",
"IGHV3_30_13_CRF_1":"V3-30*13",
"IGHV3_30_05_CRF_1":"V3-30*05",
"IGHV3_30_06_CRF_1":"V3-30*06",
"IGHV3_30_12_CRF_1":"V3-30*12",
"IGHV3_30_19_CRF_1":"V3-30*19",
"IGHV3_30_03_CRF_1":"V3-30*03",
"IGHV3_33_05_CRF_1":"V3-33*05",
"IGHV3_30_10_CRF_1":"V3-30*10",
"IGHV3_30_15_CRF_1":"V3-30*15",
"IGHV3_30_11_CRF_1":"V3-30*11",
"IGHV3_30_07_CRF_1":"V3-30*07",
"IGHV3_30_01_CRF_1":"V3-30*01",
"IGHV3_30_17_CRF_1":"V3-30*17",
"IGHV3_30_16_CRF_1":"V3-30*16",
"IGHV3_30_3_03_CRF_1":"V3-30-3*03",
"IGHV3_30_14_CRF_1":"V3-30*14",
"IGHV3_30_3_01_CRF_1":"V3-30-3*01",
"IGHV3_30_08_CRF_1":"V3-30*08",
"IGHV3_30_09_CRF_1":"V3-30*09",
"IGHV3_30_18_CRF_1":"V3-30*18",
"IGHV3_OR16_10_03_CRF_1":"V3-OR16-10*03",
"IGHV3_OR16_10_01_CRF_1":"V3-OR16-10*01",
"IGHV3_OR16_10_02_CRF_1":"V3-OR16-10*02",
"IGHV3_13_04_CRF_1":"V3-13*04",
"IGHV3_13_01_CRF_1":"V3-13*01",
"IGHV3_13_03_CRF_1":"V3-13*03",
"IGHV3_13_02_CRF_1":"V3-13*02",
"IGHV3_13_05_CRF_1":"V3-13*05",
"IGHV3_20_01_CRF_1":"V3-20*01",
"IGHV3_20_02_CRF_1":"V3-20*02",
"IGHV3_9_02_CRF_1":"V3-9*02",
"IGHV3_9_03_CRF_1":"V3-9*03",
"IGHV3_9_01_CRF_1":"V3-9*01",
"IGHV3_43_01_CRF_1":"V3-43*01",
"IGHV3_43D_01_CRF_1":"V3-43D*01",
"IGHV3_43_02_CRF_1":"V3-43*02",
"IGHV3_23_05_CRF_1":"V3-23*05",
"IGHV3_23_03_CRF_1":"V3-23*03",
"IGHV3_NL1_01_CRF_1":"V3-NL1*01",
"IGHV3_23_01_CRF_1":"V3-23*01",
"IGHV3_23_02_CRF_1":"V3-23*02",
"IGHV3_23_04_CRF_1":"V3-23*04",
"IGHV3_64_04_CRF_1":"V3-64*04",
"IGHV3_64_05_CRF_1":"V3-64*05",
"IGHV3_64_03_CRF_1":"V3-64*03",
"IGHV3_64D_06_CRF_1":"V3-64D*06",
"IGHV3_64_01_CRF_1":"V3-64*01",
"IGHV3_64_02_CRF_1":"V3-64*02",
"IGHV3_25_04_CRF_1":"V3-25*04",
"IGHV3_49_02_CRF_1":"V3-49*02",
"IGHV3_49_04_CRF_1":"V3-49*04",
"IGHV3_49_05_CRF_1":"V3-49*05",
"IGHV3_49_01_CRF_1":"V3-49*01",
"IGHV3_49_03_CRF_1":"V3-49*03",
"IGHV3_15_03_CRF_1":"V3-15*03",
"IGHV3_OR16_6_02_CRF_1":"V3-OR16-6*02",
"IGHV3_15_08_CRF_1":"V3-15*08",
"IGHV3_15_06_CRF_1":"V3-15*06",
"IGHV3_15_02_CRF_1":"V3-15*02",
"IGHV3_15_07_CRF_1":"V3-15*07",
"IGHV3_15_05_CRF_1":"V3-15*05",
"IGHV3_15_01_CRF_1":"V3-15*01",
"IGHV3_15_04_CRF_1":"V3-15*04",
"IGHV3_73_02_CRF_1":"V3-73*02",
"IGHV3_73_01_CRF_1":"V3-73*01",
"IGHV3_72_01_CRF_1":"V3-72*01",
"IGHV3_72_02_CRF_1":"V3-72*02",
"IGHV3_OR15_7_05_CRF_1":"V3-OR15-7*05",
"IGHV3_OR15_7_01_CRF_1":"V3-OR15-7*01",
"IGHV3_OR15_7_03_CRF_1":"V3-OR15-7*03",
"IGHV3_OR15_7_02_CRF_1":"V3-OR15-7*02",
"NODE9":"V4-28*05",
"NODE6":"V4-28*01",
"NODE4":"V4-28",
"NODE17":"V4-OR15-8*01",
"NODE24":"V4-4*03",
"NODE22":"V4-4*02",
"NODE16":"V4",
"NODE63":"V4-31",
"NODE60":"V4-31*03",
"NODE58":"V4-30-4*06",
"NODE56":"V4",
"NODE84":"V4-30-2*01",
"NODE83":"V4-30-2",
"NODE81":"V4-30-2",
"NODE79":"V4-30",
"NODE49":"V4-30-4*01",
"NODE47":"V4",
"NODE45":"V4",
"NODE97":"V4-38-2*02",
"NODE100":"V4-39*01",
"NODE94":"V4",
"NODE92":"V4",
"NODE42":"V4",
"NODE112":"V4-61*01",
"NODE111":"V4-59*02",
"NODE133":"V4-34*03",
"NODE142":"V4-34",
"NODE149":"V4-34*04",
"NODE129":"V4-34*01",
"NODE127":"V4-59*10",
"NODE126":"V4-4*07",
"NODE124":"V4",
"NODE122":"V4",
"NODE35":"V4-59*01",
"NODE33":"V4",
"NODE15":"V4",
"NODE3":"V4",
"NODE167":"V2-70*02",
"NODE170":"V2-70*12",
"NODE165":"V2-70*01",
"NODE164":"V2-70",
"NODE184":"V2-70*03",
"NODE183":"V2-70",
"NODE179":"V2-70D*04",
"NODE161":"V2",
"NODE188":"V2",
"NODE160":"V2",
"NODE196":"V2-5*05",
"NODE202":"V2-5*01",
"NODE193":"V2-5*02",
"NODE191":"V2-5*08",
"NODE159":"V2",
"NODE206":"V6-1*01",
"NODE158":"V?",
"NODE210":"J3*01",
"NODE218":"J6*02",
"NODE217":"J6*04",
"NODE215":"J6*03",
"NODE213":"J?",
"NODE223":"J5*01",
"NODE226":"J4*01",
"NODE222":"J?",
"NODE209":"J?",
"NODE235":"V5-51*01",
"NODE246":"V5-10-1*01",
"NODE244":"V5-10-1*04",
"NODE234":"V5",
"NODE260":"V7-4-1*04",
"NODE254":"V7-4-1*02",
"NODE252":"V7",
"NODE266":"V1-58*02",
"NODE269":"V1-3",
"NODE265":"V1",
"NODE275":"V1-8*02",
"NODE281":"V1-OR15-1*01",
"NODE279":"V1-OR15-1*04",
"NODE287":"V1-2*05",
"NODE286":"V1-2*02",
"NODE278":"V1",
"NODE274":"V1",
"NODE302":"V1-OR15-5*01",
"NODE300":"V1-OR15-5",
"NODE298":"V1-OR15",
"NODE307":"V1-69-2*01",
"NODE305":"V1",
"NODE297":"V1",
"NODE310":"V1-46*01",
"NODE296":"V1",
"NODE273":"V1",
"NODE316":"V1-45*02",
"NODE272":"V1",
"NODE264":"V1",
"NODE331":"V1-69*14",
"NODE342":"V1-69*04",
"NODE340":"V1-69*02",
"NODE338":"V1-69*08",
"NODE336":"V1-69*11",
"NODE334":"V1-69*07",
"NODE323":"V1-69*12",
"NODE322":"V1-69*05",
"NODE348":"V1-18*01",
"NODE321":"V1",
"NODE263":"V1",
"NODE251":"V?",
"NODE233":"V?",
"NODE363":"V3-21*01",
"NODE362":"V3-48*04",
"NODE360":"V3-48",
"NODE374":"V3-11*04",
"NODE377":"V3-11*05",
"NODE373":"V3-11",
"NODE359":"V3",
"NODE386":"V3-38*02",
"NODE384":"V3-38",
"NODE394":"V3-66*02",
"NODE397":"V3-53*01",
"NODE391":"V3",
"NODE383":"V3",
"NODE382":"V3",
"NODE358":"V3",
"NODE407":"V3-16*02",
"NODE406":"V3",
"NODE413":"V3-OR16-8*01",
"NODE411":"V3-OR16",
"NODE405":"V3",
"NODE418":"V3-74*02",
"NODE426":"V3-7*01",
"NODE437":"V3-33*01",
"NODE433":"V3-33*06",
"NODE450":"V3-30*06",
"NODE446":"V3",
"NODE445":"V3-30*01",
"NODE443":"V3-30",
"NODE442":"V3-30*18",
"NODE432":"V3",
"NODE430":"V3-30*02",
"NODE425":"V3",
"NODE417":"V3",
"NODE480":"V3-OR16-10*02",
"NODE478":"V3-OR16-10*03",
"NODE483":"V3-13*01",
"NODE477":"V3",
"NODE495":"V3-20*01",
"NODE498":"V3-9*01",
"NODE494":"V3",
"NODE503":"V3",
"NODE493":"V3",
"NODE492":"V3-43*02",
"NODE476":"V3",
"NODE511":"V3",
"NODE509":"V3-23*05",
"NODE508":"V3-23*01",
"NODE507":"V3-23*04",
"NODE475":"V3",
"NODE522":"V3-64*05",
"NODE521":"V3",
"NODE519":"V3",
"NODE526":"V3-64",
"NODE518":"V3",
"NODE474":"V3",
"NODE416":"V3",
"NODE356":"V3",
"NODE536":"V3-49*03",
"NODE532":"V3-49*04",
"NODE545":"V3-15*08",
"NODE543":"V3-15",
"NODE548":"V3-15*01",
"NODE542":"V3-15",
"NODE560":"V3-73*01",
"NODE564":"V3-72*01",
"NODE568":"V3-OR15-7*05",
"NODE567":"V3-OR15-7*03",
"NODE563":"V3",
"NODE559":"V3",
"NODE541":"V3",
"NODE531":"V3",
"NODE529":"V3",
"NODE355":"V3",
"NODE232":"V?"
    },

"sequences": 
{"IGHV3_64_01_CRF_1":"GAGGTGCAGCTGGTGGAGTCTGGGGGAGGCTTGGTCCAGCCTGGGGGGTCCCTGAGACTCTCCTGTGCAGCCTCTGGATTCACCTTCAGTAGC------TATGCTATGCACTGGGTCCGCCAGGCTCCAGGGAAGGGACTGGAATATGTTTCAGCTATT------AGTAGTAATGGGGGTAGCACATAT------TATGCAAACTCTGTGAAGGGCAGATTCACCATCTCCAGAGACAATTCCAAGAACACGCTGTATCTTCAAATGGGCAGCCTGAGAGCTGAGGACATGGCTGTGTATTACTGTGCG---AGA------------------------------------------------------------",
"IGHV3_64_02_CRF_1":"GAGGTGCAGCTGGTGGAGTCTGGGGAAGGCTTGGTCCAGCCTGGGGGGTCCCTGAGACTCTCCTGTGCAGCCTCTGGATTCACCTTCAGTAGC------TATGCTATGCACTGGGTCCGCCAGGCTCCAGGGAAGGGACTGGAATATGTTTCAGCTATT------AGTAGTAATGGGGGTAGCACATAT------TATGCAGACTCTGTGAAGGGCAGATTCACCATCTCCAGAGACAATTCCAAGAACACGCTGTATCTTCAAATGGGCAGCCTGAGAGCTGAGGACATGGCTGTGTATTACTGTGCG---AGA------------------------------------------------------------",
"IGHV3_64_04_CRF_1":"CAGGTGCAGCTGGTGGAGTCTGGGGGAGGCTTGGTCCAGCCTGGGGGGTCCCTGAGACTCTCCTGTTCAGCCTCTGGATTCACCTTCAGTAGC------TATGCTATGCACTGGGTCCGCCAGGCTCCAGGGAAGGGACTGGAATATGTTTCAGCTATT------AGTAGTAATGGGGGTAGCACATAC------TACGCAGACTCAGTGAAGGGCAGATTCACCATCTCCAGAGACAATTCCAAGAACACGCTGTATCTGCAAATGAACAGCCTGAGAGCTGAGGACACGGCTGTGTATTACTGTGCG---AGA------------------------------------------------------------",
"IGHV3_30_11_CRF_1":"CAGGTGCAGCTGGTGGAGTCTGGGGGAGGCGTGGTCCAGCCTGGGAGGTCCCTGAGACTCTCCTGTGCAGCGTCTGGATTCACCTTCAGTAGC------TATGCTATGCACTGGGTCCGCCAGGCTCCAGGCAAGGGGCTAGAGTGGGTGGCAGTTATA------TCATATGATGGAAGTAATAAATAC------TACGCAGACTCCGTGAAGGGCCGATTCACCATCTCCAGAGACAATTCCAAGAACACGCTGTATCTGCAAATGAACAGCCTGAGAGCTGAGGACACGGCTGTGTATTACTGTGCG---AGA------------------------------------------------------------",
"IGHV3_30_06_CRF_1":"CAGGTGCAGCTGGTGGAGTCTGGGGGAGGCGTGGTCCAGCCTGGGAGGTCCCTGAGACTCTCCTGTGCAGCGTCTGGATTCACCTTCAGTAGC------TATGGCATGCACTGGGTCCGCCAGGCTCCAGGCAAGGGGCTAGAGTGGGTGGCAGTTATA------TCATATGATGGAAGTAATAAATAC------TACGCAGACTCCGTGAAGGGCCGATTCACCATCTCCAGAGACAATTCCAAGAACACGCTGTATCTGCAAATGAACAGCCTGAGAGCTGAGGACACGGCTGTGTATTACTGTGCG---AGA------------------------------------------------------------",
"IGHV3_30_07_CRF_1":"CAGGTGCAGCTGGTGGAGTCTGGGGGAGGCGTGGTCCAGCCTGGGAGGTCCCTGAGACTCTCCTGTGCAGCCTCTGGATTCACCTTCAGTAGC------TATGCTATGCACTGGGTCCGCCAGGCTCCAGGCAAGGGGCTAGAGTGGGTGGCAGTTATA------TCATATGATGGAAGTAATAAATAC------TACGCAGACTCCGTGAAGGGCCGATTCACCATCTCCAGAGACAATTCCAAGAACACGCTGTATCTGCAAATGAACAGCCTGAGAGCCGAGGACACGGCTGTGTATTACTGTGCG---AGA------------------------------------------------------------",
"IGHV3_30_01_CRF_1":"CAGGTGCAGCTGGTGGAGTCTGGGGGAGGCGTGGTCCAGCCTGGGAGGTCCCTGAGACTCTCCTGTGCAGCCTCTGGATTCACCTTCAGTAGC------TATGCTATGCACTGGGTCCGCCAGGCTCCAGGCAAGGGGCTAGAGTGGGTGGCAGTTATA------TCATATGATGGAAGTAATAAATAC------TACGCAGACTCCGTGAAGGGCCGATTCACCATCTCCAGAGACAATTCCAAGAACACGCTGTATCTGCAAATGAACAGCCTGAGAGCTGAGGACACGGCTGTGTATTACTGTGCG---AGA------------------------------------------------------------",
"IGHV3_30_17_CRF_1":"CAGGTGCAGCTGGTGGAGTCTGGGGGAGGCGTGGTCCAGCCTGGGAGGTCCCTGAGACTCTCCTGTGCAGCCTCTGGATTCACCTTCAGTAGC------TATGCTATGCACTGGGTCCGCCAGGCTCCGGGCAAGGGGCTAGAGTGGGTGGCAGTTATA------TCATATGATGGAAGTAATAAATAC------TACGCAGACTCCGTGAAGGGCCGATTCACCATCTCCAGAGACAATTCCAAGAACACGCTGTATCTGCAAATGAACAGCCTGAGAGCTGAGGACACGGCTGTGTATTACTGTGCG---AGA------------------------------------------------------------",
"IGHV3_30_16_CRF_1":"CAGGTGCAGCTGGTGGAGTCTGGGGGAGGCGTGGTCCAGCCTGGGAGGTCCCTGAGACTCTCCTGTGCAGCCTCTGGATTCACCTTCAGTAGC------TATGCTATGCACTGGGTCCGCCAGGCCCCAGGCAAGGGGCTAGAGTGGGTGGCAGTTATA------TCATATGATGGAAGTAATAAATAC------TACGCAGACTCCGTGAAGGGCCGATTCACCATCTCCAGAGACAATTCCAAGAACACGCTGTATCTGCAAATGAACAGCCTGAGAGCTGAGGACACGGCTGTGTATTACTGTGCG---AGA------------------------------------------------------------",
"IGHV3_30_15_CRF_1":"CAGGTGCAGCTGGTGGAGTCTGGGGGAGGCGTGGTCCAGCCTGGGAGGTCCCTGAGACTCTCCTGTGCAGCCTCTGGATTCACCTTCAGTAGC------TATGCTATGCACTGGGTCCGCCAGGCTCCAGGCAAGGGGCTAGAGTGGGTGGCAGTTATA------TCATATGATGGAAGTAATAAATAC------TACGCAGACTCCGTGAAGGGCCGATTCACCATCTCCAGAGACAATTCCAAGAACACGCTGTATCTGCAAATGAGCAGCCTGAGAGCTGAGGACACGGCTGTGTATTACTGTGCG---AGA------------------------------------------------------------",
"IGHV3_30_05_CRF_1":"CAGGTGCAGCTGGTGGAGTCTGGGGGAGGCGTGGTCCAGCCTGGGAGGTCCCTGAGACTCTCCTGTGCAGCCTCTGGATTCACCTTCAGTAGC------TATGGCATGCACTGGGTCCGCCAGGCTCCAGGCAAGGGGCTAGAGTGGGTGGCAGTTATA------TCATATGATGGAAGTAATAAATAC------TACGCAGACTCCGTGAAGGGCCGATTCACCATCTCCAGAGACAATTCCAAGAACACGCTGTATCTGCAAATGAACAGCCTGAGAGCTGAGGGCACGGCTGTGTATTACTGTGCG---AGA------------------------------------------------------------",
"IGHV3_30_13_CRF_1":"CAGGTGCAGCTGGTGGAGTCTGGGGGAGGCGTGGTCCAGCCTGGGAGGTCCCTGAGACTCTCCTGTGCAGCCTCTGGATTCACCTTCAGTAGC------TATGGCATGCACTGGGTCCGCCAGGCTCCAGGCAAGGGGCTAGAGTGGGTGGCAGTTATA------TCATATGATGGAAGTAATAAATAC------TACGCAGACTCCGTGAAGGGCCGATTCACCATCTCCAGAGACAATTCCAAGAACAGGCTGTATCTGCAAATGAACAGCCTGAGAGCTGAGGACACGGCTGTGTATTACTGTGCG---AGA------------------------------------------------------------",
"IGHV3_30_12_CRF_1":"CAGGTGCAGCTGGTGGAGTCTGGGGGGGGCGTGGTCCAGCCTGGGAGGTCCCTGAGACTCTCCTGTGCAGCGTCTGGATTCACCTTCAGTAGC------TATGGCATGCACTGGGTCCGCCAGGCTCCAGGCAAGGGGCTAGAGTGGGTGGCAGTTATA------TCATATGATGGAAGTAATAAATAC------TACGCAGACTCCGTGAAGGGCCGATTCACCATCTCCAGAGACAATTCCAAGAACACGCTGTATCTGCAAATGAACAGCCTGAGAGCCGAGGACACGGCTGTGTATTACTGTGCG---AGA------------------------------------------------------------",
"IGHV3_33_04_CRF_1":"CAGGTGCAGCTGGTGGAGTCTGGGGGAGGCGTGGTCCAGCCTGGGAGGTCCCTGAGACTCTCCTGTGCAGCGTCTGGATTCACCTTCAGTAGC------TATGGCATGCACTGGGTCCGCCAGGCTCCAGGCAAGGGGCTAGAGTGGGTGGCAGTTATA------TGGTATGACGGAAGTAATAAATAC------TATGCAGACTCCGTGAAGGGCCGATTCACCATCTCCAGAGACAATTCCAAGAACACGCTGTATCTGCAAATGAACAGCCTGAGAGCCGAGGACACGGCTGTGTATTACTGTGCG---AGA------------------------------------------------------------",
"IGHV3_30_3_02_CRF_1":"CAGGTGCAGCTGGTGGAGTCTGGGGGAGGCGTGGTCCAGCCTGGGAGGTCCCTGAGACTCTCCTGTGCAGCGTCTGGATTCACCTTCAGTAGC------TATGCTATGCACTGGGTCCGCCAGGCTCCAGGCAAGGGGCTGGAGTGGGTGGCAGTTATA------TCATATGATGGAAGCAATAAATAC------TACGCAGACTCCGTGAAGGGCCGATTCACCATCTCCAGAGACAATTCCAAGAACACGCTGTATCTGCAAATGAACAGCCTGAGAGCTGAGGACACGGCTGTGTATTACTGTGCG---AAA------------------------------------------------------------",
"IGHV3_30_18_CRF_1":"CAGGTGCAGCTGGTGGAGTCTGGGGGAGGCGTGGTCCAGCCTGGGAGGTCCCTGAGACTCTCCTGTGCAGCCTCTGGATTCACCTTCAGTAGC------TATGGCATGCACTGGGTCCGCCAGGCTCCAGGCAAGGGGCTGGAGTGGGTGGCAGTTATA------TCATATGATGGAAGTAATAAATAC------TATGCAGACTCCGTGAAGGGCCGATTCACCATCTCCAGAGACAATTCCAAGAACACGCTGTATCTGCAAATGAACAGCCTGAGAGCTGAGGACACGGCTGTGTATTACTGTGCG---AAA------------------------------------------------------------",
"IGHV1_46_03_CRF_1":"CAGGTGCAGCTGGTGCAGTCTGGGGCTGAGGTGAAGAAGCCTGGGGCCTCAGTGAAGGTTTCCTGCAAGGCATCTGGATACACCTTCACCAGC------TACTATATGCACTGGGTGCGACAGGCCCCTGGACAAGGGCTTGAGTGGATGGGAATAATC------AACCCTAGTGGTGGTAGCACAAGC------TACGCACAGAAGTTCCAGGGCAGAGTCACCATGACCAGGGACACGTCCACGAGCACAGTCTACATGGAGCTGAGCAGCCTGAGATCTGAGGACACGGCCGTGTATTACTGTGCT---AGA------------------------------------------------------------",
"IGHV1_8_02_CRF_1":"CAGGTGCAGCTGGTGCAGTCTGGGGCTGAGGTGAAGAAGCCTGGGGCCTCAGTGAAGGTCTCCTGCAAGGCTTCTGGATACACCTTCACCAGC------TATGATATCAACTGGGTGCGACAGGCCACTGGACAAGGGCTTGAGTGGATGGGATGGATG------AACCCTAACAGTGGTAACACAGGC------TATGCACAGAAGTTCCAGGGCAGAGTCACCATGACCAGGAACACCTCCATAAGCACAGCCTACATGGAGCTGAGCAGCCTGAGATCTGAGGACACGGCCGTGTATTACTGTGCG---AGA------------------------------------------------------------",
"IGHV1_69_05_CRF_1":"CAGGTCCAGCTGGTGCAGTCTGGGGCTGAGGTGAAGAAGCCTGGGTCCTCGGTGAAGGTCTCCTGCAAGGCTTCTGGAGGCACCTTCAGCAGC------TATGCTATCAGCTGGGTGCGACAGGCCCCTGGACAAGGGCTTGAGTGGATGGGAGGGATC------ATCCCTATCTTTGGTACAGCAAAC------TACGCACAGAAGTTCCAGGGCAGAGTCACGATTACCACGGACGAATCCACGAGCACAGCCTACATGGAGCTGAGCAGCCTGAGATCTGAGGACACGGCCGTGTATTACTGTGCG---AGA------------------------------------------------------------",
"IGHV1_69_02_CRF_1":"CAGGTCCAGCTGGTGCAATCTGGGGCTGAGGTGAAGAAGCCTGGGTCCTCGGTGAAGGTCTCCTGCAAGGCTTCTGGAGGCACCTTCAGCAGC------TATACTATCAGCTGGGTGCGACAGGCCCCTGGACAAGGGCTTGAGTGGATGGGAAGGATC------ATCCCTATCCTTGGTATAGCAAAC------TACGCACAGAAGTTCCAGGGCAGAGTCACGATTACCGCGGACAAATCCACGAGCACAGCCTACATGGAGCTGAGCAGCCTGAGATCTGAGGACACGGCCGTGTATTACTGTGCG---AGA------------------------------------------------------------",
"IGHV1_69_2_01_CRF_1":"GAGGTCCAGCTGGTACAGTCTGGGGCTGAGGTGAAGAAGCCTGGGGCTACAGTGAAAATCTCCTGCAAGGTTTCTGGATACACCTTCACCGAC------TACTACATGCACTGGGTGCAACAGGCCCCTGGAAAAGGGCTTGAGTGGATGGGACTTGTT------GATCCTGAAGATGGTGAAACAATA------TACGCAGAGAAGTTCCAGGGCAGAGTCACCATAACCGCGGACACGTCTACAGACACAGCCTACATGGAGCTGAGCAGCCTGAGATCTGAGGACACGGCCGTGTATTACTGTGCA---ACA------------------------------------------------------------",
"IGHV3_11_04_CRF_1":"CAGGTGCAGCTGGTGGAGTCTGGGGGAGGCTTGGTCAAGCCTGGAGGGTCCCTGAGACTCTCCTGTGCAGCCTCTGGATTCACCTTCAGTGAC------TACTACATGAGCTGGATCCGCCAGGCTCCAGGGAAGGGGCTGGAGTGGGTTTCATACATT------AGTAGTAGTGGTAGTACCATATAC------TACGCAGACTCTGTGAAGGGCCGATTCACCATCTCCAGGGACAACGCCAAGAACTCACTGTATCTGCAAATGAACAGCCTGAGAGCCGAGGACACGGCTGTGTATTACTGTGCG---AGA------------------------------------------------------------",
"IGHV3_11_06_CRF_1":"CAGGTGCAGCTGGTGGAGTCTGGGGGAGGCTTGGTCAAGCCTGGAGGGTCCCTGAGACTCTCCTGTGCAGCCTCTGGATTCACCTTCAGTGAC------TACTACATGAGCTGGATCCGCCAGGCTCCAGGGAAGGGGCTGGAGTGGGTTTCATACATT------AGTAGTAGTAGTAGTTACACAAAC------TACGCAGACTCTGTGAAGGGCCGATTCACCATCTCCAGAGACAACGCCAAGAACTCACTGTATCTGCAAATGAACAGCCTGAGAGCCGAGGACACGGCTGTGTATTACTGTGCG---AGA------------------------------------------------------------",
"IGHV3_48_03_CRF_1":"GAGGTGCAGCTGGTGGAGTCTGGGGGAGGCTTGGTACAGCCTGGAGGGTCCCTGAGACTCTCCTGTGCAGCCTCTGGATTCACCTTCAGTAGT------TATGAAATGAACTGGGTCCGCCAGGCTCCAGGGAAGGGGCTGGAGTGGGTTTCATACATT------AGTAGTAGTGGTAGTACCATATAC------TACGCAGACTCTGTGAAGGGCCGATTCACCATCTCCAGAGACAACGCCAAGAACTCACTGTATCTGCAAATGAACAGCCTGAGAGCCGAGGACACGGCTGTTTATTACTGTGCG---AGA------------------------------------------------------------",
"IGHV3_OR16_6_02_CRF_1":"GAGGTGCAGCTGGTGGAGTCTGCGGGAGGCCTTGGTACAGCCTGGGGGTCCCTTAGACTCTCCTGTGCAGCCTCTGGATTCACTTGCAGTAAC------GCCTGGATGAGCTGGGTCCGCCAGGCTCCAGGGAAGGGGCTGGAGTGGGTTGGCTGTATTAAAAGCAAAGCTAATGGTGGGACAACAGAC------TACGCTGCACCTGTGAAAGGCAGATTCACCATCTCAAGAGATGATTCAAAAAACACGCTGTATCTGCAAATGATCAGCCTGAAAACCGAGGACACGGCCGTGTATTACTGTACC---ACA------------------------------------------------------------",
"IGHV3_15_08_CRF_1":"GAGGTGCAGCTGGTGGAGTCTGCGGGAGGCTTGGTACAGCCTGGGGGGTCCCTTAGACTCTCCTGTGCAGCCTCTGGATTCACTTGCAGTAAC------GCCTGGATGAGCTGGGTCCGCCAGGCTCCAGGGAAGGGGCTGGAGTGGGTTGGCTGTATTAAAAGCAAAGCTAATGGTGGGACAACAGAC------TACGCTGCACCTGTGAAAGGCAGATTCACCATCTCAAGAGATGATTCAAAAAACACGCTGTATCTGCAAATGATCAGCCTGAAAACCGAGGACACGGCCGTGTATTACTGTACC---ACA------------------------------------------------------------",
"IGHV3_72_01_CRF_1":"GAGGTGCAGCTGGTGGAGTCTGGGGGAGGCTTGGTCCAGCCTGGAGGGTCCCTGAGACTCTCCTGTGCAGCCTCTGGATTCACCTTCAGTGAC------CACTACATGGACTGGGTCCGCCAGGCTCCAGGGAAGGGGCTGGAGTGGGTTGGCCGTACTAGAAACAAAGCTAACAGTTACACCACAGAA------TACGCCGCGTCTGTGAAAGGCAGATTCACCATCTCAAGAGATGATTCAAAGAACTCACTGTATCTGCAAATGAACAGCCTGAAAACCGAGGACACGGCCGTGTATTACTGTGCT---AGA------------------------------------------------------------",
"IGHV3_48_04_CRF_1":"GAGGTGCAGCTGGTGGAGTCTGGGGGAGGCTTGGTACAGCCTGGGGGGTCCCTGAGACTCTCCTGTGCAGCCTCTGGATTCACCTTCAGTAGC------TATAGCATGAACTGGGTCCGCCAGGCTCCAGGGAAGGGGCTGGAGTGGGTTTCATACATT------AGTAGTAGTAGTAGTACCATATAC------TACGCAGACTCTGTGAAGGGCCGATTCACCATCTCCAGAGACAACGCCAAGAACTCACTGTATCTGCAAATGAACAGCCTGAGAGCCGAGGACACGGCTGTGTATTACTGTGCG---AGA------------------------------------------------------------",
"IGHV3_48_01_CRF_1":"GAGGTGCAGCTGGTGGAGTCTGGGGGAGGCTTGGTACAGCCTGGGGGGTCCCTGAGACTCTCCTGTGCAGCCTCTGGATTCACCTTCAGTAGC------TATAGCATGAACTGGGTCCGCCAGGCTCCAGGGAAGGGGCTGGAGTGGGTTTCATACATT------AGTAGTAGTAGTAGTACCATATAC------TACGCAGACTCTGTGAAGGGCCGATTCACCATCTCCAGAGACAATGCCAAGAACTCACTGTATCTGCAAATGAACAGCCTGAGAGCCGAGGACACGGCTGTGTATTACTGTGCG---AGA------------------------------------------------------------",
"IGHV3_48_02_CRF_1":"GAGGTGCAGCTGGTGGAGTCTGGGGGAGGCTTGGTACAGCCTGGGGGGTCCCTGAGACTCTCCTGTGCAGCCTCTGGATTCACCTTCAGTAGC------TATAGCATGAACTGGGTCCGCCAGGCTCCAGGGAAGGGGCTGGAGTGGGTTTCATACATT------AGTAGTAGTAGTAGTACCATATAC------TACGCAGACTCTGTGAAGGGCCGATTCACCATCTCCAGAGACAATGCCAAGAACTCACTGTATCTGCAAATGAACAGCCTGAGAGACGAGGACACGGCTGTGTATTACTGTGCG---AGA------------------------------------------------------------",
"IGHV3_21_02_CRF_1":"GAGGTGCAACTGGTGGAGTCTGGGGGAGGCCTGGTCAAGCCTGGGGGGTCCCTGAGACTCTCCTGTGCAGCCTCTGGATTCACCTTCAGTAGC------TATAGCATGAACTGGGTCCGCCAGGCTCCAGGGAAGGGGCTGGAGTGGGTCTCATCCATT------AGTAGTAGTAGTAGTTACATATAC------TACGCAGACTCAGTGAAGGGCCGATTCACCATCTCCAGAGACAACGCCAAGAACTCACTGTATCTGCAAATGAACAGCCTGAGAGCCGAGGACACGGCTGTGTATTACTGTGCG---AGA------------------------------------------------------------",
"IGHV3_21_04_CRF_1":"GAGGTGCAGCTGGTGGAGTCTGGGGGAGGCCTGGTCAAGCCTGGGGGGTCCCTGAGACTCTCCTGTGCAGCCTCTGGATTCACCTTCAGTAGC------TATAGCATGAACTGGGTCCGCCAGGCTCCAGGGAAGGGGCTGGAGTGGGTCTCATCCATT------AGTAGTAGTAGTAGTTACATATAC------TACGCAGACTCAGTGAAGGGCCGATTCACCATCTCCAGAGACAACGCCAAGAACTCACTGTATCTGCAAATGAACAGCCTGAGAGCCGAGGACACGGCCGTGTATTACTGTGCG---AGA------------------------------------------------------------",
"IGHV3_11_05_CRF_1":"CAGGTGCAGCTGGTGGAGTCTGGGGGAGGCTTGGTCAAGCCTGGAGGGTCCCTGAGACTCTCCTGTGCAGCCTCTGGATTCACCTTCAGTGAC------TACTACATGAGCTGGATCCGCCAGGCTCCAGGGAAGGGGCTGGAGTGGGTTTCATACATT------AGTAGTAGTAGTAGTTACACAAAC------TACGCAGACTCTGTGAAGGGCCGATTCACCATCTCCAGAGACAACGCCAAGAACTCACTGTATCTGCAAATGAACAGCCTGAGAGCCGAGGACACGGCCGTGTATTACTGTGCG---AGA------------------------------------------------------------",
"IGHV3_11_03_CRF_1":"CAGGTGCAGCTGTTGGAGTCTGGGGGAGGCTTGGTCAAGCCTGGAGGGTCCCTGAGACTCTCCTGTGCAGCCTCTGGATTCACCTTCAGTGAC------TACTACATGAGCTGGATCCGCCAGGCTCCAGGGAAGGGGCTGGAGTGGGTTTCATACATT------AGTAGTAGTAGTAGTTACACAAAC------TACGCAGACTCTGTGAAGGGCCGATTCACCATCTCCAGAGACAACGCCAAGAACTCACTGTATCTGCAAATGAACAGCCTGAGAGCCGAGGACACGGCCGTGTATTACTGTGCG---AGA------------------------------------------------------------",
"IGHV3_11_01_CRF_1":"CAGGTGCAGCTGGTGGAGTCTGGGGGAGGCTTGGTCAAGCCTGGAGGGTCCCTGAGACTCTCCTGTGCAGCCTCTGGATTCACCTTCAGTGAC------TACTACATGAGCTGGATCCGCCAGGCTCCAGGGAAGGGGCTGGAGTGGGTTTCATACATT------AGTAGTAGTGGTAGTACCATATAC------TACGCAGACTCTGTGAAGGGCCGATTCACCATCTCCAGGGACAACGCCAAGAACTCACTGTATCTGCAAATGAACAGCCTGAGAGCCGAGGACACGGCCGTGTATTACTGTGCG---AGA------------------------------------------------------------",
"IGHV3_7_03_CRF_1":"GAGGTGCAGCTGGTGGAGTCTGGGGGAGGCTTGGTCCAGCCTGGGGGGTCCCTGAGACTCTCCTGTGCAGCCTCTGGATTCACCTTTAGTAGC------TATTGGATGAGCTGGGTCCGCCAGGCTCCAGGGAAGGGGCTGGAGTGGGTGGCCAACATA------AAGCAAGATGGAAGTGAGAAATAC------TATGTGGACTCTGTGAAGGGCCGATTCACCATCTCCAGAGACAACGCCAAGAACTCACTGTATCTGCAAATGAACAGCCTGAGAGCCGAGGACACGGCCGTGTATTACTGTGCG---AGA------------------------------------------------------------",
"IGHV3_30_3_03_CRF_1":"CAGGTGCAGCTGGTGGAGTCTGGGGGAGGCGTGGTCCAGCCTGGGAGGTCCCTGAGACTCTCCTGTGCAGCCTCTGGATTCACCTTCAGTAGC------TATGCTATGCACTGGGTCCGCCAGGCTCCAGGCAAGGGGCTGGAGTGGGTGGCAGTTATA------TCATATGATGGAAGTAATAAATAC------TACGCAGACTCCGTGAAGGGCCGATTCACCATCTCCAGAGACAATTCCAAGAACACGCTGTATCTGCAAATGAACAGCCTGAGAGCTGAGGACACGGCTGTGTATTACTGTGCG---AGA------------------------------------------------------------",
"IGHV3_30_14_CRF_1":"CAGGTGCAGCTGGTGGAGTCTGGGGGAGGCGTGGTCCAGCCTGGGAGGTCCCTGAGACTCTCCTGTGCAGCCTCTGGATTCACCTTCAGTAGC------TATGCTATGCACTGGGTCCGCCAGGCTCCAGGCAAGGGGCTGGAGTGGGTGGCAGTTATA------TCATATGATGGAAGTAATAAATAC------TACGCAGACTCCGTGAAGGGCCGATTCACCATCTCCAGAGACAATTCCAAGAACACGCTGTATCTTCAAATGAACAGCCTGAGAGCTGAGGACACGGCTGTGTATTACTGTGCG---AGA------------------------------------------------------------",
"IGHV3_30_19_CRF_1":"CAGGTGCAGCTGGTGGAGTCTGGGGGAGGCGTGGTCCAGCCTGGGAGGTCCCTGAGACTCTCCTGTGCAGCGTCTGGATTCACCTTCAGTAGC------TATGGCATGCACTGGGTCCGCCAGGCTCCAGGCAAGGGGCTGGAGTGGGTGGCAGTTATA------TCATATGATGGAAGTAATAAATAC------TACGCAGACTCCGTGAAGGGCCGATTCACCATCTCCAGAGACAATTCCAAGAACACGCTGTATCTGCAAATGAACAGCCTGAGAGCTGAGGACACGGCTGTGTATTACTGTGCG---AGA------------------------------------------------------------",
"IGHV3_30_03_CRF_1":"CAGGTGCAGCTGGTGGAGTCTGGGGGAGGCGTGGTCCAGCCTGGGAGGTCCCTGAGACTCTCCTGTGCAGCCTCTGGATTCACCTTCAGTAGC------TATGGCATGCACTGGGTCCGCCAGGCTCCAGGCAAGGGGCTGGAGTGGGTGGCAGTTATA------TCATATGATGGAAGTAATAAATAC------TATGCAGACTCCGTGAAGGGCCGATTCACCATCTCCAGAGACAATTCCAAGAACACGCTGTATCTGCAAATGAACAGCCTGAGAGCTGAGGACACGGCTGTGTATTACTGTGCG---AGA------------------------------------------------------------",
"IGHV3_53_01_CRF_1":"GAGGTGCAGCTGGTGGAGTCTGGAGGAGGCTTGATCCAGCCTGGGGGGTCCCTGAGACTCTCCTGTGCAGCCTCTGGGTTCACCGTCAGTAGC------AACTACATGAGCTGGGTCCGCCAGGCTCCAGGGAAGGGGCTGGAGTGGGTCTCAGTTATT---------TATAGCGGTGGTAGCACATAC------TACGCAGACTCCGTGAAGGGCCGATTCACCATCTCCAGAGACAATTCCAAGAACACGCTGTATCTTCAAATGAACAGCCTGAGAGCCGAGGACACGGCCGTGTATTACTGTGCG---AGA------------------------------------------------------------",
"IGHV3_53_02_CRF_1":"GAGGTGCAGCTGGTGGAGACTGGAGGAGGCTTGATCCAGCCTGGGGGGTCCCTGAGACTCTCCTGTGCAGCCTCTGGGTTCACCGTCAGTAGC------AACTACATGAGCTGGGTCCGCCAGGCTCCAGGGAAGGGGCTGGAGTGGGTCTCAGTTATT---------TATAGCGGTGGTAGCACATAC------TACGCAGACTCCGTGAAGGGCCGATTCACCATCTCCAGAGACAATTCCAAGAACACGCTGTATCTTCAAATGAACAGCCTGAGAGCCGAGGACACGGCCGTGTATTACTGTGCG---AGA------------------------------------------------------------",
"IGHV3_53_04_CRF_1":"GAGGTGCAGCTGGTGGAGTCTGGAGGAGGCTTGGTCCAGCCTGGGGGGTCCCTGAGACTCTCCTGTGCAGCCTCTGGGTTCACCGTCAGTAGC------AACTACATGAGCTGGGTCCGCCAGGCTCCAGGGAAGGGGCTGGAGTGGGTCTCAGTTATT---------TATAGCGGTGGTAGCACATAC------TACGCAGACTCCGTGAAGGGCCGATTCACCATCTCCAGACACAATTCCAAGAACACGCTGTATCTTCAAATGAACAGCCTGAGAGCTGAGGACACGGCCGTGTATTACTGTGCG---AGA------------------------------------------------------------",
"IGHV3_66_03_CRF_1":"GAGGTGCAGCTGGTGGAGTCTGGAGGAGGCTTGATCCAGCCTGGGGGGTCCCTGAGACTCTCCTGTGCAGCCTCTGGGTTCACCGTCAGTAGC------AACTACATGAGCTGGGTCCGCCAGGCTCCAGGGAAGGGGCTGGAGTGGGTCTCAGTTATT---------TATAGCTGTGGTAGCACATAC------TACGCAGACTCCGTGAAGGGCCGATTCACCATCTCCAGAGACAATTCCAAGAACACGCTGTATCTTCAAATGAACAGCCTGAGAGCTGAGGACACGGCTGTGTATTACTGTGCG---AGA------------------------------------------------------------",
"IGHV3_53_03_CRF_1":"GAGGTGCAGCTGGTGGAGTCTGGAGGAGGCTTGATCCAGCCTGGGGGGTCCCTGAGACTCTCCTGTGCAGCCTCTGGGTTCACCGTCAGTAGC------AACTACATGAGCTGGGTCCGCCAGCCTCCAGGGAAGGGGCTGGAGTGGGTCTCAGTTATT---------TATAGCGGTGGTAGCACATAC------TACGCAGACTCTGTGAAGGGCCGATTCACCATCTCCAGAGACAATTCCAAGAACACGCTGTATCTTCAAATGAACAGCCTGAGAGCCGAGGACACGGCCGTGTATTACTGTGCT---AGG------------------------------------------------------------",
"IGHV3_66_01_CRF_1":"GAGGTGCAGCTGGTGGAGTCTGGGGGAGGCTTGGTCCAGCCTGGGGGGTCCCTGAGACTCTCCTGTGCAGCCTCTGGATTCACCGTCAGTAGC------AACTACATGAGCTGGGTCCGCCAGGCTCCAGGGAAGGGGCTGGAGTGGGTCTCAGTTATT---------TATAGCGGTGGTAGCACATAC------TACGCAGACTCCGTGAAGGGCAGATTCACCATCTCCAGAGACAATTCCAAGAACACGCTGTATCTTCAAATGAACAGCCTGAGAGCCGAGGACACGGCTGTGTATTACTGTGCG---AGA------------------------------------------------------------",
"IGHV1_46_02_CRF_1":"CAGGTGCAGCTGGTGCAGTCTGGGGCTGAGGTGAAGAAGCCTGGGGCCTCAGTGAAGGTTTCCTGCAAGGCATCTGGATACACCTTCAACAGC------TACTATATGCACTGGGTGCGACAGGCCCCTGGACAAGGGCTTGAGTGGATGGGAATAATC------AACCCTAGTGGTGGTAGCACAAGC------TACGCACAGAAGTTCCAGGGCAGAGTCACCATGACCAGGGACACGTCCACGAGCACAGTCTACATGGAGCTGAGCAGCCTGAGATCTGAGGACACGGCCGTGTATTACTGTGCG---AGA------------------------------------------------------------",
"IGHV1_46_01_CRF_1":"CAGGTGCAGCTGGTGCAGTCTGGGGCTGAGGTGAAGAAGCCTGGGGCCTCAGTGAAGGTTTCCTGCAAGGCATCTGGATACACCTTCACCAGC------TACTATATGCACTGGGTGCGACAGGCCCCTGGACAAGGGCTTGAGTGGATGGGAATAATC------AACCCTAGTGGTGGTAGCACAAGC------TACGCACAGAAGTTCCAGGGCAGAGTCACCATGACCAGGGACACGTCCACGAGCACAGTCTACATGGAGCTGAGCAGCCTGAGATCTGAGGACACGGCCGTGTATTACTGTGCG---AGA------------------------------------------------------------",
"IGHV1_2_02_CRF_1":"CAGGTGCAGCTGGTGCAGTCTGGGGCTGAGGTGAAGAAGCCTGGGGCCTCAGTGAAGGTCTCCTGCAAGGCTTCTGGATACACCTTCACCGGC------TACTATATGCACTGGGTGCGACAGGCCCCTGGACAAGGGCTTGAGTGGATGGGATGGATC------AACCCTAACAGTGGTGGCACAAAC------TATGCACAGAAGTTTCAGGGCAGGGTCACCATGACCAGGGACACGTCCATCAGCACAGCCTACATGGAGCTGAGCAGGCTGAGATCTGACGACACGGCCGTGTATTACTGTGCG---AGA------------------------------------------------------------",
"IGHV1_2_04_CRF_1":"CAGGTGCAGCTGGTGCAGTCTGGGGCTGAGGTGAAGAAGCCTGGGGCCTCAGTGAAGGTCTCCTGCAAGGCTTCTGGATACACCTTCACCGGC------TACTATATGCACTGGGTGCGACAGGCCCCTGGACAAGGGCTTGAGTGGATGGGATGGATC------AACCCTAACAGTGGTGGCACAAAC------TATGCACAGAAGTTTCAGGGCTGGGTCACCATGACCAGGGACACGTCCATCAGCACAGCCTACATGGAGCTGAGCAGGCTGAGATCTGACGACACGGCCGTGTATTACTGTGCG---AGA------------------------------------------------------------",
"IGHV1_2_03_CRF_1":"CAGGTGCAGCTGGTGCAGTCTGGGGCTGAGGTGAAGAAGCTTGGGGCCTCAGTGAAGGTCTCCTGCAAGGCTTCTGGATACACCTTCACCGGC------TACTATATGCACTGGGTGCNACAGGCCCCTGGACAAGGGCTTGAGTGGATGGGATGGATC------AACCCTAACAGTGGTGGCACAAAC------TATGCACAGAAGTTTCAGGGCAGGGTCACCATGACCAGGGACACGTCCATCAGCACAGCCTACATGGAGCTGAGCAGGCTGAGATCTGACGACACGGCCGTGTATTACTGTGCG---AGA------------------------------------------------------------",
"IGHV1_69_06_CRF_1":"CAGGTGCAGCTGGTGCAGTCTGGGGCTGAGGTGAAGAAGCCTGGGTCCTCGGTGAAGGTCTCCTGCAAGGCTTCTGGAGGCACCTTCAGCAGC------TATGCTATCAGCTGGGTGCGACAGGCCCCTGGACAAGGGCTTGAGTGGATGGGAGGGATC------ATCCCTATCTTTGGTACAGCAAAC------TACGCACAGAAGTTCCAGGGCAGAGTCACGATTACCGCGGACAAATCCACGAGCACAGCCTACATGGAGCTGAGCAGCCTGAGATCTGAGGACACGGCCGTGTATTACTGTGCG---AGA------------------------------------------------------------",
"IGHV4_31_10_CRF_1":"CAGGTGCAGCTGCAGGAGTCGGGCCCAGGACTGTTGAAGCCTTCACAGACCCTGTCCCTCACCTGCACTGTCTCTGGTGGCTCCATCAGCAGTGGTGGTTACTACTGGAGCTGGATCCGCCAGCACCCAGGGAAGGGCCTGGAGTGGATTGGGTGCATC---------TATTACAGTGGGAGCACCTAC------TACAACCCGTCCCTCAAGAGTCGAGTTACCATATCAGTAGACCCGTCCAAGAACCAGTTCTCCCTGAAGCCGAGCTCTGTGACTGCCGCGGACACGGCCGTGGATTACTGTGCG---AGA------------------------------------------------------------",
"IGHV3_33_05_CRF_1":"CAGGTGCAGCTGGTGGAGTCTGGGGGAGGCGTGGTCCAGCCTGGGAGGTCCCTGAGACTCTCCTGTGCAGCGTCTGGATTCACCTTCAGTAGC------TATGGCATGCACTGGGTCCGCCAGGCTCCAGGCAAGGGGCTGGAGTGGGTGGCAGTTATA------TCATATGATGGAAGTAATAAATAC------TATGCAGACTCCGTGAAGGGCCGATTCACCATCTCCAGAGACAATTCCAAGAACACGCTGTATCTGCAAATGAACAGCCTGAGAGCCGAGGACACGGCTGTGTATTACTGTGCG---AGA------------------------------------------------------------",
"IGHV3_33_01_CRF_1":"CAGGTGCAGCTGGTGGAGTCTGGGGGAGGCGTGGTCCAGCCTGGGAGGTCCCTGAGACTCTCCTGTGCAGCGTCTGGATTCACCTTCAGTAGC------TATGGCATGCACTGGGTCCGCCAGGCTCCAGGCAAGGGGCTGGAGTGGGTGGCAGTTATA------TGGTATGATGGAAGTAATAAATAC------TATGCAGACTCCGTGAAGGGCCGATTCACCATCTCCAGAGACAATTCCAAGAACACGCTGTATCTGCAAATGAACAGCCTGAGAGCCGAGGACACGGCTGTGTATTACTGTGCG---AGA------------------------------------------------------------",
"IGHV3_33_02_CRF_1":"CAGGTACAGCTGGTGGAGTCTGGGGGAGGCGTGGTCCAGCCTGGGAGGTCCCTGAGACTCTCCTGTGCAGCGTCTGGATTCACCTTCAGTAGC------TATGGCATGCACTGGGTCCGCCAGGCTCCAGGCAAGGGGCTGGAGTGGGTGGCAGTTATA------TGGTATGATGGAAGTAATAAATAC------TATGCAGACTCCGCGAAGGGCCGATTCACCATCTCCAGAGACAATTCCACGAACACGCTGTTTCTGCAAATGAACAGCCTGAGAGCCGAGGACACGGCTGTGTATTACTGTGCG---AGA------------------------------------------------------------",
"IGHV3_30_09_CRF_1":"CAGGTGCAGCTGGTGGAGTCTGGGGGAGGCGTGGTCCAGCCTGGGAGGTCCCTGAGACTCTCCTGTGCAGCCTCTGGATTCACCTTCAGTAGC------TATGCTATGCACTGGGTCCGCCAGGCTCCAGGCAAGGGGCTGGAGTGGGTGGCAGTTATA------TCATATGATGGAAGTAATAAATAC------TACGCAGACTCCGTGAAGGGCCGATTCGCCATCTCCAGAGACAATTCCAAGAACACGCTGTATCTGCAAATGAACAGCCTGAGAGCTGAGGACACGGCTGTGTATTACTGTGCG---AGA------------------------------------------------------------",
"IGHV3_30_3_01_CRF_1":"CAGGTGCAGCTGGTGGAGTCTGGGGGAGGCGTGGTCCAGCCTGGGAGGTCCCTGAGACTCTCCTGTGCAGCCTCTGGATTCACCTTCAGTAGC------TATGCTATGCACTGGGTCCGCCAGGCTCCAGGCAAGGGGCTGGAGTGGGTGGCAGTTATA------TCATATGATGGAAGCAATAAATAC------TACGCAGACTCCGTGAAGGGCCGATTCACCATCTCCAGAGACAATTCCAAGAACACGCTGTATCTGCAAATGAACAGCCTGAGAGCTGAGGACACGGCTGTGTATTACTGTGCG---AGA------------------------------------------------------------",
"IGHV3_30_10_CRF_1":"CAGGTGCAGCTGGTGGAGTCTGGGGGAGGCGTGGTCCAGCCTGGGAGGTCCCTGAGACTCTCCTGTGCAGCCTCTGGATTCACCTTCAGTAGC------TATGCTATGCACTGGGTCCGCCAGGCTCCAGGCAAGGGGCTAGAGTGGGTGGCAGTTATA------TCATATGATGGAAGTAATAAATAC------TACACAGACTCCGTGAAGGGCCGATTCACCATCTCCAGAGACAATTCCAAGAACACGCTGTATCTGCAAATGAACAGCCTGAGAGCTGAGGACACGGCTGTGTATTACTGTGCG---AGA------------------------------------------------------------",
"IGHV3_66_02_CRF_1":"GAGGTGCAGCTGGTGGAGTCTGGGGGAGGCTTGGTCCAGCCTGGGGGGTCCCTGAGACTCTCCTGTGCAGCCTCTGGATTCACCGTCAGTAGC------AACTACATGAGCTGGGTCCGCCAGGCTCCAGGGAAGGGGCTGGAGTGGGTCTCAGTTATT---------TATAGCGGTGGTAGCACATAC------TACGCAGACTCCGTGAAGGGCCGATTCACCATCTCCAGAGACAATTCCAAGAACACGCTGTATCTTCAAATGAACAGCCTGAGAGCTGAGGACACGGCTGTGTATTACTGTGCG---AGA------------------------------------------------------------",
"IGHV3_21_03_CRF_1":"GAGGTGCAGCTGGTGGAGTCTGGGGGAGGCCTGGTCAAGCCTGGGGGGTCCCTGAGACTCTCCTGTGCAGCCTCTGGATTCACCTTCAGTAGC------TATAGCATGAACTGGGTCCGCCAGGCTCCAGGGAAGGGGCTGGAGTGGGTCTCATCCATT------AGTAGTAGTAGTAGTTACATATAC------TACGCAGACTCAGTGAAGGGCCGATTCACCATCTCCAGAGACAACGCCAAGAACTCACTGTATCTGCAAATGAACAGCCTGAGAGCCGAGGACACAGCTGTGTATTACTGTGCG---AGA------------------------------------------------------------",
"IGHV3_21_01_CRF_1":"GAGGTGCAGCTGGTGGAGTCTGGGGGAGGCCTGGTCAAGCCTGGGGGGTCCCTGAGACTCTCCTGTGCAGCCTCTGGATTCACCTTCAGTAGC------TATAGCATGAACTGGGTCCGCCAGGCTCCAGGGAAGGGGCTGGAGTGGGTCTCATCCATT------AGTAGTAGTAGTAGTTACATATAC------TACGCAGACTCAGTGAAGGGCCGATTCACCATCTCCAGAGACAACGCCAAGAACTCACTGTATCTGCAAATGAACAGCCTGAGAGCCGAGGACACGGCTGTGTATTACTGTGCG---AGA------------------------------------------------------------",
"IGHV1_69_14_CRF_1":"CAGGTCCAGCTGGTGCAGTCTGGGGCTGAGGTGAAGAAGCCTGGGTCCTCGGTGAAGGTCTCCTGCAAGGCTTCTGGAGGCACCTTCAGCAGC------TATGCTATCAGCTGGGTGCGACAGGCCCCTGGACAAGGGCTTGAGTGGATGGGAGGGATC------ATCCCTATCTTTGGTACAGCAAAC------TACGCACAGAAGTTCCAGGGCAGAGTCACGATTACCGCGGACAAATCCACGAGCACAGCCTACATGGAGCTGAGCAGCCTGAGATCTGAGGACACGGCCGTGTATTACTGTGCG---AGA------------------------------------------------------------",
"IGHV1_69_12_CRF_1":"CAGGTCCAGCTGGTGCAGTCTGGGGCTGAGGTGAAGAAGCCTGGGTCCTCGGTGAAGGTCTCCTGCAAGGCTTCTGGAGGCACCTTCAGCAGC------TATGCTATCAGCTGGGTGCGACAGGCCCCTGGACAAGGGCTTGAGTGGATGGGAGGGATC------ATCCCTATCTTTGGTACAGCAAAC------TACGCACAGAAGTTCCAGGGCAGAGTCACGATTACCGCGGACGAATCCACGAGCACAGCCTACATGGAGCTGAGCAGCCTGAGATCTGAGGACACGGCCGTGTATTACTGTGCG---AGA------------------------------------------------------------",
"IGHV1_69D_01_CRF_1":"CAGGTGCAGCTGGTGCAGTCTGGGGCTGAGGTGAAGAAGCCTGGGTCCTCGGTGAAGGTCTCCTGCAAGGCTTCTGGAGGCACCTTCAGCAGC------TATGCTATCAGCTGGGTGCGACAGGCCCCTGGACAAGGGCTTGAGTGGATGGGAGGGATC------ATCCCTATCTTTGGTACAGCAAAC------TACGCACAGAAGTTCCAGGGCAGAGTCACGATTACCGCGGACGAATCCACGAGCACAGCCTACATGGAGCTGAGCAGCCTGAGATCTGAGGACACGGCCGTGTATTACTGTGCG---AGA------------------------------------------------------------",
"IGHV1_69_13_CRF_1":"CAGGTCCAGCTGGTGCAGTCTGGGGCTGAGGTGAAGAAGCCTGGGTCCTCAGTGAAGGTCTCCTGCAAGGCTTCTGGAGGCACCTTCAGCAGC------TATGCTATCAGCTGGGTGCGACAGGCCCCTGGACAAGGGCTTGAGTGGATGGGAGGGATC------ATCCCTATCTTTGGTACAGCAAAC------TACGCACAGAAGTTCCAGGGCAGAGTCACGATTACCGCGGACGAATCCACGAGCACAGCCTACATGGAGCTGAGCAGCCTGAGATCTGAGGACACGGCCGTGTATTACTGTGCG---AGA------------------------------------------------------------",
"IGHV1_69_11_CRF_1":"CAGGTCCAGCTGGTGCAGTCTGGGGCTGAGGTGAAGAAGCCTGGGTCCTCGGTGAAGGTCTCCTGCAAGGCTTCTGGAGGCACCTTCAGCAGC------TATGCTATCAGCTGGGTGCGACAGGCCCCTGGACAAGGGCTTGAGTGGATGGGAAGGATC------ATCCCTATCCTTGGTACAGCAAAC------TACGCACAGAAGTTCCAGGGCAGAGTCACGATTACCGCGGACGAATCCACGAGCACAGCCTACATGGAGCTGAGCAGCCTGAGATCTGAGGACACGGCCGTGTATTACTGTGCG---AGA------------------------------------------------------------",
"IGHV1_69_04_CRF_1":"CAGGTCCAGCTGGTGCAGTCTGGGGCTGAGGTGAAGAAGCCTGGGTCCTCGGTGAAGGTCTCCTGCAAGGCTTCTGGAGGCACCTTCAGCAGC------TATGCTATCAGCTGGGTGCGACAGGCCCCTGGACAAGGGCTTGAGTGGATGGGAAGGATC------ATCCCTATCCTTGGTATAGCAAAC------TACGCACAGAAGTTCCAGGGCAGAGTCACGATTACCGCGGACAAATCCACGAGCACAGCCTACATGGAGCTGAGCAGCCTGAGATCTGAGGACACGGCCGTGTATTACTGTGCG---AGA------------------------------------------------------------",
"IGHV1_69_09_CRF_1":"CAGGTGCAGCTGGTGCAGTCTGGGGCTGAGGTGAAGAAGCCTGGGTCCTCGGTGAAGGTCTCCTGCAAGGCTTCTGGAGGCACCTTCAGCAGC------TATGCTATCAGCTGGGTGCGACAGGCCCCTGGACAAGGGCTTGAGTGGATGGGAAGGATC------ATCCCTATCCTTGGTATAGCAAAC------TACGCACAGAAGTTCCAGGGCAGAGTCACGATTACCGCGGACAAATCCACGAGCACAGCCTACATGGAGCTGAGCAGCCTGAGATCTGAGGACACGGCCGTGTATTACTGTGCG---AGA------------------------------------------------------------",
"IGHV1_69_10_CRF_1":"CAGGTCCAGCTGGTGCAGTCTGGGGCTGAGGTGAAGAAGCCTGGGTCCTCAGTGAAGGTCTCCTGCAAGGCTTCTGGAGGCACCTTCAGCAGC------TATGCTATCAGCTGGGTGCGACAGGCCCCTGGACAAGGGCTTGAGTGGATGGGAGGGATC------ATCCCTATCCTTGGTATAGCAAAC------TACGCACAGAAGTTCCAGGGCAGAGTCACGATTACCGCGGACAAATCCACGAGCACAGCCTACATGGAGCTGAGCAGCCTGAGATCTGAGGACACGGCCGTGTATTACTGTGCG---AGA------------------------------------------------------------",
"IGHV1_69_08_CRF_1":"CAGGTCCAGCTGGTGCAATCTGGGGCTGAGGTGAAGAAGCCTGGGTCCTCGGTGAAGGTCTCCTGCAAGGCTTCTGGAGGCACCTTCAGCAGC------TATACTATCAGCTGGGTGCGACAGGCCCCTGGACAAGGGCTTGAGTGGATGGGAAGGATC------ATCCCTATCCTTGGTACAGCAAAC------TACGCACAGAAGTTCCAGGGCAGAGTCACGATTACCGCGGACAAATCCACGAGCACAGCCTACATGGAGCTGAGCAGCCTGAGATCTGAGGACACGGCCGTGTATTACTGTGCG---AGA------------------------------------------------------------",
"IGHV3_7_01_CRF_1":"GAGGTGCAGCTGGTGGAGTCTGGGGGAGGCTTGGTCCAGCCTGGGGGGTCCCTGAGACTCTCCTGTGCAGCCTCTGGATTCACCTTTAGTAGC------TATTGGATGAGCTGGGTCCGCCAGGCTCCAGGGAAGGGGCTGGAGTGGGTGGCCAACATA------AAGCAAGATGGAAGTGAGAAATAC------TATGTGGACTCTGTGAAGGGCCGATTCACCATCTCCAGAGACAACGCCAAGAACTCACTGTATCTGCAAATGAACAGCCTGAGAGCCGAGGACACGGCTGTGTATTACTGTGCG---AGA------------------------------------------------------------",
"IGHV3_7_02_CRF_1":"GAGGTGCAGCTGGTGGAGTCTGGGGGAGGCTTGGTCCAGCCTGGGGGGTCCCTGAGACTCTCCTGTGCAGCCTCTGGATTCACCTTTAGTAGC------TATTGGATGAGCTGGGTCCGCCAGGCTCCAGGGAAAGGGCTGGAGTGGGTGGCCAACATA------AAGCAAGATGGAAGTGAGAAATAC------TATGTGGACTCTGTGAAGGGCCGATTCACCATCTCCAGAGACAACGCCAAGAACTCACTGTATCTGCAAATGAACAGCCTGAGAGCCGAGGACACGGCTGTGTATTACTGTGCG---AGA------------------------------------------------------------",
"IGHV1_8_01_CRF_1":"CAGGTGCAGCTGGTGCAGTCTGGGGCTGAGGTGAAGAAGCCTGGGGCCTCAGTGAAGGTCTCCTGCAAGGCTTCTGGATACACCTTCACCAGT------TATGATATCAACTGGGTGCGACAGGCCACTGGACAAGGGCTTGAGTGGATGGGATGGATG------AACCCTAACAGTGGTAACACAGGC------TATGCACAGAAGTTCCAGGGCAGAGTCACCATGACCAGGAACACCTCCATAAGCACAGCCTACATGGAGCTGAGCAGCCTGAGATCTGAGGACACGGCCGTGTATTACTGTGCG---AGA------------------------------------------------------------",
"IGHV1_18_01_CRF_1":"CAGGTTCAGCTGGTGCAGTCTGGAGCTGAGGTGAAGAAGCCTGGGGCCTCAGTGAAGGTCTCCTGCAAGGCTTCTGGTTACACCTTTACCAGC------TATGGTATCAGCTGGGTGCGACAGGCCCCTGGACAAGGGCTTGAGTGGATGGGATGGATC------AGCGCTTACAATGGTAACACAAAC------TATGCACAGAAGCTCCAGGGCAGAGTCACCATGACCACAGACACATCCACGAGCACAGCCTACATGGAGCTGAGGAGCCTGAGATCTGACGACACGGCCGTGTATTACTGTGCG---AGA------------------------------------------------------------",
"IGHV1_18_04_CRF_1":"CAGGTTCAGCTGGTGCAGTCTGGAGCTGAGGTGAAGAAGCCTGGGGCCTCAGTGAAGGTCTCCTGCAAGGCTTCTGGTTACACCTTTACCAGC------TACGGTATCAGCTGGGTGCGACAGGCCCCTGGACAAGGGCTTGAGTGGATGGGATGGATC------AGCGCTTACAATGGTAACACAAAC------TATGCACAGAAGCTCCAGGGCAGAGTCACCATGACCACAGACACATCCACGAGCACAGCCTACATGGAGCTGAGGAGCCTGAGATCTGACGACACGGCCGTGTATTACTGTGCG---AGA------------------------------------------------------------",
"IGHV3_38_02_CRF_1":"GAGGTGCAGCTGGTGGAGTCTGGGGGAGGCTTGGTACAGCCTAGGGGGTCCCTGAGACTCTCCTGTGCAGCCTCTGGATTCACCGTCAGTAGC------AATGAGATGAGCTGGATCCGCCAGGCTCCAGGGAAGGGGCTGGAGTGGGTCTCATCCATT------------AGTGGTGGTAGCACATAC------TACGCAGACTCCAGGAAGGGCAGATTCACCATCTCCAGAGACAATTCCAAGAACACGCTGTATCTTCAAATGAACAACCTGAGAGCTGAGGGCACGGCCGTGTATTACTGTGCC---AGA------------------------------------------------------------",
"IGHV3_23_01_CRF_1":"GAGGTGCAGCTGTTGGAGTCTGGGGGAGGCTTGGTACAGCCTGGGGGGTCCCTGAGACTCTCCTGTGCAGCCTCTGGATTCACCTTTAGCAGC------TATGCCATGAGCTGGGTCCGCCAGGCTCCAGGGAAGGGGCTGGAGTGGGTCTCAGCTATT------AGTGGTAGTGGTGGTAGCACATAC------TACGCAGACTCCGTGAAGGGCCGGTTCACCATCTCCAGAGACAATTCCAAGAACACGCTGTATCTGCAAATGAACAGCCTGAGAGCCGAGGACACGGCCGTATATTACTGTGCG---AAA------------------------------------------------------------",
"IGHV3_23_04_CRF_1":"GAGGTGCAGCTGGTGGAGTCTGGGGGAGGCTTGGTACAGCCTGGGGGGTCCCTGAGACTCTCCTGTGCAGCCTCTGGATTCACCTTTAGCAGC------TATGCCATGAGCTGGGTCCGCCAGGCTCCAGGGAAGGGGCTGGAGTGGGTCTCAGCTATT------AGTGGTAGTGGTGGTAGCACATAC------TACGCAGACTCCGTGAAGGGCCGGTTCACCATCTCCAGAGACAATTCCAAGAACACGCTGTATCTGCAAATGAACAGCCTGAGAGCCGAGGACACGGCCGTATATTACTGTGCG---AAA------------------------------------------------------------",
"IGHV3_23_02_CRF_1":"GAGGTGCAGCTGTTGGAGTCTGGGGGAGGCTTGGTACAGCCTGGGGGGTCCCTGAGACTCTCCTGTGCAGCCTCTGGATTCACCTTTAGCAGC------TATGCCATGAGCTGGGTCCGCCAGGCTCCAGGGAAGGGGCTGGAGTGGGTCTCAGCTATT------AGTGGTAGTGGTGGTAGCACATAC------TACGGAGACTCCGTGAAGGGCCGGTTCACCATCTCAAGAGACAATTCCAAGAACACGCTGTATCTGCAAATGAACAGCCTGAGAGCCGAGGACACGGCCGTATATTACTGTGCG---AAA------------------------------------------------------------",
"IGHV3_33_06_CRF_1":"CAGGTGCAGCTGGTGGAGTCTGGGGGAGGCGTGGTCCAGCCTGGGAGGTCCCTGAGACTCTCCTGTGCAGCGTCTGGATTCACCTTCAGTAGC------TATGGCATGCACTGGGTCCGCCAGGCTCCAGGCAAGGGGCTGGAGTGGGTGGCAGTTATA------TGGTATGATGGAAGTAATAAATAC------TATGCAGACTCCGTGAAGGGCCGATTCACCATCTCCAGAGACAATTCCAAGAACACGCTGTATCTGCAAATGAACAGCCTGAGAGCCGAGGACACGGCTGTGTATTACTGTGCG---AAA------------------------------------------------------------",
"IGHV3_33_03_CRF_1":"CAGGTGCAGCTGGTGGAGTCTGGGGGAGGCGTGGTCCAGCCTGGGAGGTCCCTGAGACTCTCCTGTGCAGCGTCTGGATTCACCTTCAGTAGC------TATGGCATGCACTGGGTCCGCCAGGCTCCAGGCAAGGGGCTGGAGTGGGTGGCAGTTATA------TGGTATGATGGAAGTAATAAATAC------TATGCAGACTCCGTGAAGGGCCGATTCACCATCTCCAGAGACAACTCCAAGAACACGCTGTATCTGCAAATGAACAGCCTGAGAGCCGAGGACACGGCTGTGTATTACTGTGCG---AAA------------------------------------------------------------",
"IGHV3_30_02_CRF_1":"CAGGTGCAGCTGGTGGAGTCTGGGGGAGGCGTGGTCCAGCCTGGGGGGTCCCTGAGACTCTCCTGTGCAGCGTCTGGATTCACCTTCAGTAGC------TATGGCATGCACTGGGTCCGCCAGGCTCCAGGCAAGGGGCTGGAGTGGGTGGCATTTATA------CGGTATGATGGAAGTAATAAATAC------TATGCAGACTCCGTGAAGGGCCGATTCACCATCTCCAGAGACAATTCCAAGAACACGCTGTATCTGCAAATGAACAGCCTGAGAGCTGAGGACACGGCTGTGTATTACTGTGCG---AAA------------------------------------------------------------",
"IGHV3_NL1_01_CRF_1":"CAGGTGCAGCTGGTGGAGTCTGGGGGAGGCGTGGTCCAGCCTGGGGGGTCCCTGAGACTCTCCTGTGCAGCGTCTGGATTCACCTTCAGTAGC------TATGGCATGCACTGGGTCCGCCAGGCTCCAGGCAAGGGGCTGGAGTGGGTCTCAGTTATT------TATAGCGGTGGTAGTAGCACATAC------TATGCAGACTCCGTGAAGGGCCGATTCACCATCTCCAGAGACAATTCCAAGAACACGCTGTATCTGCAAATGAACAGCCTGAGAGCTGAGGACACGGCTGTGTATTACTGTGCG---AAA------------------------------------------------------------",
"IGHV3_30_08_CRF_1":"CAGGTGCAGCTGGTGGACTCTGGGGGAGGCGTGGTCCAGCCTGGGAGGTCCCTGAGACTCTCCTGTGCAGCCTCTGCATTCACCTTCAGTAGC------TATGCTATGCACTGGGTCCGCCAGGCTCCAGGCAAGGGGCTAGAGTGGGTGGCAGTTATA------TCATATGATGGAAGTAATAAATAC------TACGCAGACTCCGTGAAGGGCCGATTCACCATCTCCAGAGACAATTCCAAGAACACGCTGTATCTGCAAATGAACAGCCTGAGAGCTGAGGACACGGCTGTGTATTACTGTGCG---AGA------------------------------------------------------------",
"IGHV3_OR16_8_02_CRF_1":"GAGGTGCAGCTGGTGGAGTCTGGGGGAGGCTTGGTACAGCCTGGGGGGTCCCTGAGACTGTCCTGTCCAGACTCTGGATTCACCTTCAGTAAC------CACTACATGAGCTGGGTCCGCCAGGCTCCAGGGAAGGGACTGGAGTGGATTTCATACATT------AGTGGTGATAGTGGTTACACAAAC------TACGCAGACTCTGTGAAGGGCCGATTCACCATCTCCAGGGACAACGCCAATAACTCACCGTATCTGCAAATGAACAGCTTGAGAGCTGAGGACACGGCTGTGTATTACTGTGTG---AAA------------------------------------------------------------",
"IGHV3_OR16_12_01_CRF_1":"GAGGTGCAGCTGGTAGAGTCTGGGAGAGGCTTGGCCCAGCCTGGGGGGTACCTAAAACTCTCCGGTGCAGCCTCTGGATTCACCGTCGGTAGC------TGGTACATGAGCTGGATCCACCAGGCTCCAGGGAAGGGTCTGGAGTGGGTCTCATACATT------AGTAGTAGTGGTTGTAGCACAAAC------TACGCAGACTCTGTGAAGGGCAGATTCACCATCTCCACAGACAACTCAAAGAACACGCTCTACCTGCAAATGAACAGCCTGAGAGTGGAGGACACGGCCGTGTATTACTGTGCA---AGA------------------------------------------------------------",
"IGHV1_2_01_CRF_1":"CAGGTGCAGCTGGTGCAGTCTGGGGCTGAGGTGAAGAAGCCTGGGGCCTCAGTGAAGGTCTCCTGCAAGGCTTCTGGATACACCTTCACCGGC------TACTATATGCACTGGGTGCGACAGGCCCCTGGACAAGGGCTTGAGTGGATGGGACGGATC------AACCCTAACAGTGGTGGCACAAAC------TATGCACAGAAGTTTCAGGGCAGGGTCACCAGTACCAGGGACACGTCCATCAGCACAGCCTACATGGAGCTGAGCAGGCTGAGATCTGACGACACGGTCGTGTATTACTGTGCG---AGA------------------------------------------------------------",
"IGHV1_2_05_CRF_1":"CAGGTGCAGCTGGTGCAGTCTGGGGCTGAGGTGAAGAAGCCTGGGGCCTCAGTGAAGGTCTCCTGCAAGGCTTCTGGATACACCTTCACCGGC------TACTATATGCACTGGGTGCGACAGGCCCCTGGACAAGGGCTTGAGTGGATGGGACGGATC------AACCCTAACAGTGGTGGCACAAAC------TATGCACAGAAGTTTCAGGGCAGGGTCACCATGACCAGGGACACGTCCATCAGCACAGCCTACATGGAGCTGAGCAGGCTGAGATCTGACGACACGGTCGTGTATTACTGTGCG---AGA------------------------------------------------------------",
"IGHV1_OR15_1_04_CRF_1":"CAGGTGCAGCTGGTGCAGTCTGGGGCTGAGGTGAAGAAGCCTGGGGCCTCAGTGAAGGTCTCCTGCAAGGCTTCTGGATACATCTTCACCGAC------TACTATATGCACTGGGTGCGACAGGCCCCTGGACAAGAGCTTGGGTGGATGGGACGGATC------AACCCTAACAGTGGTGGCACAAAC------TATGCACAGAAGTTTCAGGGCAGAGTCACCATGACCAGGGACACGTCCATCAGCACAGCCTACATGGAGCTGAGCAGCCTGAGATCTGAGGACACGGCCACGTATTACTGTGCG---AGA------------------------------------------------------------",
"IGHV1_OR15_1_02_CRF_1":"CAGGTGCAGCTGGTGCAGTCTGGGGCTGAGGTGAAGAAGCCTGGGGCCTCAGTGAAGGTCTCCTGCAAGGCTTCTGGATACATCTTCACCGAC------TACTATATGCACTGGGTGCGACAGGCCCCTGGACAAGAGCTTGGGTGGATGGGACGGATC------AACCCTAACAGTGGTGGCACAAAC------TATGCACAGAAGTTTCAGGGCAGAGTCACCATGACCAGGGACACGTCCATCAGCACAGCCTGCACGGAGCTGAGCAGCCTGAGATCTGAGGACACGGCCACGTATTACTGTGCG---AGA------------------------------------------------------------",
"IGHV1_18_03_CRF_1":"CAGGTTCAGCTGGTGCAGTCTGGAGCTGAGGTGAAGAAGCCTGGGGCCTCAGTGAAGGTCTCCTGCAAGGCTTCTGGTTACACCTTTACCAGC------TATGGTATCAGCTGGGTGCGACAGGCCCCTGGACAAGGGCTTGAGTGGATGGGATGGATC------AGCGCTTACAATGGTAACACAAAC------TATGCACAGAAGCTCCAGGGCAGAGTCACCATGACCACAGACACATCCACGAGCACAGCCTACATGGAGCTGAGGAGCCTGAGATCTGACGACATGGCCGTGTATTACTGTGCG---AGA------------------------------------------------------------",
"IGHV1_58_02_CRF_1":"CAAATGCAGCTGGTGCAGTCTGGGCCTGAGGTGAAGAAGCCTGGGACCTCAGTGAAGGTCTCCTGCAAGGCTTCTGGATTCACCTTTACTAGC------TCTGCTATGCAGTGGGTGCGACAGGCTCGTGGACAACGCCTTGAGTGGATAGGATGGATC------GTCGTTGGCAGTGGTAACACAAAC------TACGCACAGAAGTTCCAGGAAAGAGTCACCATTACCAGGGACATGTCCACAAGCACAGCCTACATGGAGCTGAGCAGCCTGAGATCCGAGGACACGGCCGTGTATTACTGTGCG---GCA------------------------------------------------------------",
"IGHV1_58_01_CRF_1":"CAAATGCAGCTGGTGCAGTCTGGGCCTGAGGTGAAGAAGCCTGGGACCTCAGTGAAGGTCTCCTGCAAGGCTTCTGGATTCACCTTTACTAGC------TCTGCTGTGCAGTGGGTGCGACAGGCTCGTGGACAACGCCTTGAGTGGATAGGATGGATC------GTCGTTGGCAGTGGTAACACAAAC------TACGCACAGAAGTTCCAGGAAAGAGTCACCATTACCAGGGACATGTCCACAAGCACAGCCTACATGGAGCTGAGCAGCCTGAGATCCGAGGACACGGCCGTGTATTACTGTGCG---GCA------------------------------------------------------------",
"IGHV1_24_01_CRF_1":"CAGGTCCAGCTGGTACAGTCTGGGGCTGAGGTGAAGAAGCCTGGGGCCTCAGTGAAGGTCTCCTGCAAGGTTTCCGGATACACCCTCACTGAA------TTATCCATGCACTGGGTGCGACAGGCTCCTGGAAAAGGGCTTGAGTGGATGGGAGGTTTT------GATCCTGAAGATGGTGAAACAATC------TACGCACAGAAGTTCCAGGGCAGAGTCACCATGACCGAGGACACATCTACAGACACAGCCTACATGGAGCTGAGCAGCCTGAGATCTGAGGACACGGCCGTGTATTACTGTGCA---ACA------------------------------------------------------------",
"IGHV5_10_1_02_CRF_1":"GAAGTGCAGCTGGTGCAGTCTGGAGCAGAGGTGAAAAAGCCCGGGGAGTCTCTGAGGATCTCCTGTAAGGGTTCTGGATACAGCTTTACCAGC------TACTGGATCAGCTGGGTGCGCCAGATGCCCGGGAAAGGCTTGGAGTGGATGGGGAGGATT------GATCCTAGTGACTCTTATACCAAC------TACAGCCCGTCCTTCCAAGGCCACGTCACCATCTCAGCTGACAAGTCCATCAGCACTGCCTACCTGCAGTGGAGCAGCCTGAAGGCT-CGGACACCGCCATGTATTACGTG-CG---AGA------------------------------------------------------------",
"IGHV5_10_1_04_CRF_1":"GAAGTGCAGCTGGTGCAGTCTGGAGCAGAGGTGAAAAAGCCCGGGGAGTCTCTGAGGATCTCCTGTAAGGGTTCTGGATACAGCTTTACCAGC------TACTGGATCAGCTGGGTGCGCCAGATGCCCGGGAAAGGCCTGGAGTGGATGGGGAGGATT------GATCCTAGTGACTCTTATACCAAC------TACAGCCCGTCCTTCCAAGGCCAGGTCACCATCTCAGCTGACAAGTCCATCAGCACTGCCTACCTGCAGTGGAGCAGCCTGAAGGCCTCGGACACCGCCATGTATTACTGTGCG---AGA------------------------------------------------------------",
"IGHV5_10_1_01_CRF_1":"GAAGTGCAGCTGGTGCAGTCTGGAGCAGAGGTGAAAAAGCCCGGGGAGTCTCTGAGGATCTCCTGTAAGGGTTCTGGATACAGCTTTACCAGC------TACTGGATCAGCTGGGTGCGCCAGATGCCCGGGAAAGGCCTGGAGTGGATGGGGAGGATT------GATCCTAGTGACTCTTATACCAAC------TACAGCCCGTCCTTCCAAGGCCACGTCACCATCTCAGCTGACAAGTCCATCAGCACTGCCTACCTGCAGTGGAGCAGCCTGAAGGCCTCGGACACCGCCATGTATTACTGTGCG---AGA------------------------------------------------------------",
"IGHV5_10_1_03_CRF_1":"GAAGTGCAGCTGGTGCAGTCCGGAGCAGAGGTGAAAAAGCCCGGGGAGTCTCTGAGGATCTCCTGTAAGGGTTCTGGATACAGCTTTACCAGC------TACTGGATCAGCTGGGTGCGCCAGATGCCCGGGAAAGGCCTGGAGTGGATGGGGAGGATT------GATCCTAGTGACTCTTATACCAAC------TACAGCCCGTCCTTCCAAGGCCACGTCACCATCTCAGCTGACAAGTCCATCAGCACTGCCTACCTGCAGTGGAGCAGCCTGAAGGCCTCGGACACCGCCATGTATTACTGTGCG---AGA------------------------------------------------------------",
"IGHV3_OR15_7_05_CRF_1":"GAGGTGCAGCTGGTGGAGTCTGGGGGAGGCTTGGTCCAGCCTGGGGGTTCTCTGAGACTCTCATGTGCAGCCTCTGGATTCACCTTCAGTGAC------CACTACATGAGCTGGGTCCGCCAGGCTCAAGGGAAAGGGCTAGAGTTGGTAGGTTTAATAAGAAACAAAGCTAACAGTTACACGACAGAA------TATGCTGCGTCTGTGAAAGGCAGACTTACCATCTCAAGAGAGGATTCAAAGAACACGCTGTATCTGCAAATGAGCAACCTGAAAACCGAGGACTTGGCCGTGTATTACTGTGCT---AGA------------------------------------------------------------",
"IGHV3_OR15_7_03_CRF_1":"GAGGTGCAGCTGGTGGAGTCTGGGGGAGGCTTGGTCCAGCCTGGGGGTTCTCTGAGACTCTCATGTGCAGCCTCTGGATTCACCTTCAGTGAC------CACTACATGAGCTGGGTCCGCCAGGCTCAAGGGAAAGGGCTAGAGTTGGTAGGTTTAATAAGAAACAAAGCTAACAGTTACACGACAGAA------TATGCTGCGTCTGTGAAAGGCAGACTTACCATCTCAAGAGAGGATTCAAAGAACACGCTGTATCTGCAAATGAGCAGCCTGAAAACCGAGGACTTGGCCGTGTATTACTGTGCT---AGA------------------------------------------------------------",
"IGHV3_OR15_7_01_CRF_1":"GAGGTGCAGCTGGTGGAGTCTGGGGGAGGCTTGGTCCAGCCTGGGGGTTCTCTGAGACTCTCATGTGCAGCCTCTGGATTCACCTTCAGTGAC------CACTACATGAGCTGGGTCCGCCAGGCTCAAGGGAAAGGGCTAGAGTTGGTAGGTTTAATAAGAAACAAAGCTAACAGTTACACGACAGAA------TATGCTGCGTCTGTGAAAGGCAGACTTACCATCTCAAGAGAGGATTCAAAGAACACGATGTATCTGCAAATGAGCAACCTGAAAACCGAGGACTTGGCCGTGTATTACTGTGCT---AGA------------------------------------------------------------",
"IGHV3_23_03_CRF_1":"GAGGTGCAGCTGTTGGAGTCTGGGGGAGGCTTGGTACAGCCTGGGGGGTCCCTGAGACTCTCCTGTGCAGCCTCTGGATTCACCTTTAGCAGC------TATGCCATGAGCTGGGTCCGCCAGGCTCCAGGGAAGGGGCTGGAGTGGGTCTCAGTTATT------TATAGCGGTGGTAGTAGCACATAC------TATGCAGACTCCGTGAAGGGCCGGTTCACCATCTCCAGAGATAATTCCAAGAACACGCTGTATCTGCAAATGAACAGCCTGAGAGCCGAGGACACGGCCGTATATTACTGTGCG---AAA------------------------------------------------------------",
"IGHV3_23_05_CRF_1":"GAGGTGCAGCTGTTGGAGTCTGGGGGAGGCTTGGTACAGCCTGGGGGGTCCCTGAGACTCTCCTGTGCAGCCTCTGGATTCACCTTTAGCAGC------TATGCCATGAGCTGGGTCCGCCAGGCTCCAGGGAAGGGGCTGGAGTGGGTCTCAGCTATT------TATAGCAGTGGTAGTAGCACATAC------TATGCAGACTCCGTGAAGGGCCGGTTCACCATCTCCAGAGACAATTCCAAGAACACGCTGTATCTGCAAATGAACAGCCTGAGAGCCGAGGACACGGCCGTATATTACTGTGCG---AAA------------------------------------------------------------",
"IGHV3_38_01_CRF_1":"GAGGTGCAGCTGGTGGAGTCTGGGGGAGGCTTGGTACAGCCTAGGGGGTCCCTGAGACTCTCCTGTGCAGCCTCTGGATTCACCGTCAGTAGC------AATGAGATGAGCTGGATCCGCCAGGCTCCAGGGAAGGGGCTGGAGTGGGTCTCATCCATT------------AGTGGTGGTAGCACATAC------TACGCAGACTCCAGGAAGGGCAGATTCACCATCTCCAGAGACAATTCCAAGAACACGCTGTATCTTCAAATGAACAACCTGAGAGCTGAGGGCACGGCCGCGTATTACTGTGCC---AGA------------------------------------------------------------",
"IGHV3_38_3_01_CRF_1":"GAGGTGCAGCTGGTGGAGTCTCGGGGAGTCTTGGTACAGCCTGGGGGGTCCCTGAGACTCTCCTGTGCAGCCTCTGGATTCACCGTCAGTAGC------AATGAGATGAGCTGGGTCCGCCAGGCTCCAGGGAAGGGTCTGGAGTGGGTCTCATCCATT------------AGTGGTGGTAGCACATAC------TACGCAGACTCCAGGAAGGGCAGATTCACCATCTCCAGAGACAATTCCAAGAACACGCTGCATCTTCAAATGAACAGCCTGAGAGCTGAGGACACGGCTGTGTATTACTGTAAG---AAA------------------------------------------------------------",
"IGHV3_64_05_CRF_1":"GAGGTGCAGCTGGTGGAGTCTGGGGGAGGCTTGGTCCAGCCTGGGGGGTCCCTGAGACTCTCCTGTTCAGCCTCTGGATTCACCTTCAGTAGC------TATGCTATGCACTGGGTCCGCCAGGCTCCAGGGAAGGGACTGGAATATGTTTCAGCTATT------AGTAGTAATGGGGGTAGCACATAC------TACGCAGACTCAGTGAAGGGCAGATTCACCATCTCCAGAGACAATTCCAAGAACACGCTGTATGTTCAAATGAGCAGTCTGAGAGCTGAGGACACGGCTGTGTATTACTGTGTG---AAA------------------------------------------------------------",
"IGHV3_64_03_CRF_1":"GAGGTGCAGCTGGTGGAGTCTGGGGGAGGCTTGGTCCAGCCTGGGGGGTCCCTGAGACTCTCCTGTTCAGCCTCTGGATTCACCTTCAGTAGC------TATGCTATGCACTGGGTCCGCCAGGCTCCAGGGAAGGGACTGGAATATGTTTCAGCTATT------AGTAGTAATGGGGGTAGCACATAC------TACGCAGACTCAGTGAAGGGCAGATTCACCATCTCCAGAGACAATTCCAAGAACACGCTGTATGTCCAAATGAGCAGTCTGAGAGCTGAGGACACGGCTGTGTATTACTGTGTG---AAA------------------------------------------------------------",
"IGHV3_64D_06_CRF_1":"GAGGTGCAGCTGGTGGAGTCTGGGGGAGGCTTGGTCCAGCCTGGGGGGTCCCTGAGACTCTCCTGTTCAGCCTCTGGATTCACCTTCAGTAGC------TATGCTATGCACTGGGTCCGCCAGGCTCCAGGGAAGGGACTGGAATATGTTTCAGCTATT------AGTAGTAATGGGGGTAGCACATAC------TACGCAGACTCCGTGAAGGGCAGATTCACCATCTCCAGAGACAATTCCAAGAACACGCTGTATCTTCAAATGAGCAGTCTGAGAGCTGAGGACACGGCTGTGTATTACTGTGTG---AAA------------------------------------------------------------",
"IGHV3_OR16_9_01_CRF_1":"GAGGTGCAGCTGGTGGAGTCTGGAGGAGGCTTGGTACAGCCTGGGGGGTCCCTGAGACTCTCCTGTGCAGCCTCTGGATTCACCTTCAGTAAC------CACTACACGAGCTGGGTCCGCCAGGCTCCAGGGAAGGGACTGGAGTGGGTTTCATACAGT------AGTGGTAATAGTGGTTACACAAAC------TACGCAGACTCTGTGAAAGGCCGATTCACCATCTCCAGGGACAACGCCAAGAACTCACTGTATCTGCAAATGAACAGCCTGAGAGCCGAGGACACGGCTGTGTATTACTGTGTG---AAA------------------------------------------------------------",
"IGHV3_OR16_8_01_CRF_1":"GAGGTGCAGCTGGTGGAGTCTGGGGGAGGCTTGGTACAGCCTGGGGGGTCCCTGAGACTGTCCTGTCCAGCCTCTGGATTCACCTTCAGTAAC------CACTACATGAGCTGGGTCCGCCAGGCTCCAGGGAAGGGACTGGAGTGGGTTTCATACATT------AGTGGTGATAGTGGTTACACAAAC------TACGCAGACTCTGTGAAGGGCCGATTCACCATCTCCAGGGACAACGCCAATAACTCACCGTATCTGCAAATGAACAGCCTGAGAGCTGAGGACACGGCTGTGTATTACTGTGTG---AAA------------------------------------------------------------",
"IGHV5_51_01_CRF_1":"GAGGTGCAGCTGGTGCAGTCTGGAGCAGAGGTGAAAAAGCCCGGGGAGTCTCTGAAGATCTCCTGTAAGGGTTCTGGATACAGCTTTACCAGC------TACTGGATCGGCTGGGTGCGCCAGATGCCCGGGAAAGGCCTGGAGTGGATGGGGATCATC------TATCCTGGTGACTCTGATACCAGA------TACAGCCCGTCCTTCCAAGGCCAGGTCACCATCTCAGCCGACAAGTCCATCAGCACCGCCTACCTGCAGTGGAGCAGCCTGAAGGCCTCGGACACCGCCATGTATTACTGTGCG---AGA------------------------------------------------------------",
"IGHV5_51_03_CRF_1":"GAGGTGCAGCTGGTGCAGTCTGGAGCAGAGGTGAAAAAGCCGGGGGAGTCTCTGAAGATCTCCTGTAAGGGTTCTGGATACAGCTTTACCAGC------TACTGGATCGGCTGGGTGCGCCAGATGCCCGGGAAAGGCCTGGAGTGGATGGGGATCATC------TATCCTGGTGACTCTGATACCAGA------TACAGCCCGTCCTTCCAAGGCCAGGTCACCATCTCAGCCGACAAGTCCATCAGCACCGCCTACCTGCAGTGGAGCAGCCTGAAGGCCTCGGACACCGCCATGTATTACTGTGCG---AGA------------------------------------------------------------",
"IGHV5_51_04_CRF_1":"GAGGTGCAGCTGGTGCAGTCTGGAGCAGAGGTGAAAAAGCCGGGGGAGTCTCTGAAGATCTCCTGTAAGGGTTCTGGATACAGCTTTACCAGC------TACTGGATCGGCTGGGTGCGCCAGATGCCCGGGAAAGGCCTGGAGTGGATGGGGATCATC------TATCCTGGTGACTCTGATACCAGA------TACAGCCCGTCCTTCCAAGGCCAGGTCACCATCTCAGCCGACAAGCCCATCAGCACCGCCTACCTGCAGTGGAGCAGCCTGAAGGCCTCGGACACCGCCATGTATTACTGTGCG---AGA------------------------------------------------------------",
"IGHV5_51_02_CRF_1":"GAGGTGCAGCTGGTGCAGTCTGGAGCAGAGGTGAAAAAGCCCGGGGAGTCTCTGAAGATCTCCTGTAAGGGTTCTGGATACAGCTTTACCAGC------TACTGGACCGGCTGGGTGCGCCAGATGCCCGGGAAAGGCTTGGAGTGGATGGGGATCATC------TATCCTGGTGACTCTGATACCAGA------TACAGCCCGTCCTTCCAAGGCCAGGTCACCATCTCAGCCGACAAGTCCATCAGCACCGCCTACCTGCAGTGGAGCAGCCTGAAGGCCTCGGACACCGCCATGTATTACTGTGCG---AGA------------------------------------------------------------",
"IGHV1_OR15_1_03_CRF_1":"CAGGTGCAGCTGGTGCAGTCTGGGGCTGAGGTGAAGAAGCCTGGGGCCTCAGTGAAGGTCTCCTGCAAGGCTTCTGGATACATCTTCACCGAC------TACTATATGCACTGGGTGCGACAGGCCCCTGGACAAGAGCTTGGGTGGATGGGACGGATC------AACCCTAACAGTGGTGGCACAAAC------TATGCACAGAAGTTTCAGGGCAGAGTCACCATGACCAGGGACACGTCCATCAGCACAGCCTACACGGAGCTGAGCAGCCTGAGATCTGAGGACACAGCCACGTATTACTGTGCG---AGA------------------------------------------------------------",
"IGHV1_OR15_1_01_CRF_1":"CAGGTGCAGCTGGTGCAGTCTGGGGCTGAGGTGAAGAAGCCTGGGGCCTCAGTGAAGGTCTCCTGCAAGGCTTCTGGATACATCTTCACCGAC------TACTATATGCACTGGGTGCGACAGGCCCCTGGACAAGAGCTTGGGTGGATGGGACGGATC------AACCCTAACAGTGGTGGCACAAAC------TATGCACAGAAGTTTCAGGGCAGAGTCACCATGACCAGGGACACGTCCATCAGCACAGCCTACACGGAGCTGAGCAGCCTGAGATCTGAGGACACGGCCACGTATTACTGTGCG---AGA------------------------------------------------------------",
"IGHV7_4_1_04_CRF_1":"CAGGTGCAGCTGGTGCAATCTGGGTCTGAGTTGAAGAAGCCTGGGGCCTCAGTGAAGGTTTCCTGCAAGGCTTCTGGATACACCTTCACTAGC------TATGCTATGAATTGGGTGCGACAGGCCCCTGGACAAGGGCTTGAGTGGATGGGATGGATC------AACACCAACACTGGGAACCCAACG------TATGCCCAGGGCTTCACAGGACGGTTTGTCTTCTCCTTGGACACCTCTGTCAGCATGGCATATCTGCAGATCAGCAGCCTAAAGGCTGAGGACACTGCCGTGTATTACTGTGCG---AGA------------------------------------------------------------",
"IGHV7_4_1_02_CRF_1":"CAGGTGCAGCTGGTGCAATCTGGGTCTGAGTTGAAGAAGCCTGGGGCCTCAGTGAAGGTTTCCTGCAAGGCTTCTGGATACACCTTCACTAGC------TATGCTATGAATTGGGTGCGACAGGCCCCTGGACAAGGGCTTGAGTGGATGGGATGGATC------AACACCAACACTGGGAACCCAACG------TATGCCCAGGGCTTCACAGGACGGTTTGTCTTCTCCTTGGACACCTCTGTCAGCACGGCATATCTGCAGATCAGCAGCCTAAAGGCTGAGGACACTGCCGTGTATTACTGTGCG---AGA------------------------------------------------------------",
"IGHV3_20_01_CRF_1":"GAGGTGCAGCTGGTGGAGTCTGGGGGAGGTGTGGTACGGCCTGGGGGGTCCCTGAGACTCTCCTGTGCAGCCTCTGGATTCACCTTTGATGAT------TATGGCATGAGCTGGGTCCGCCAAGCTCCAGGGAAGGGGCTGGAGTGGGTCTCTGGTATT------AATTGGAATGGTGGTAGCACAGGT------TATGCAGACTCTGTGAAGGGCCGATTCACCATCTCCAGAGACAACGCCAAGAACTCCCTGTATCTGCAAATGAACAGTCTGAGAGCCGAGGACACGGCCTTGTATCACTGTGCG---AGA------------------------------------------------------------",
"IGHV3_20_02_CRF_1":"GAGGTGCAGCTGGTGGAGTCTGGGGGAGGTGTGGTACGGCCTGGGGGGTCCCTGAGACTCTCCTTTGCAGCCTCTGGATTCACCTTTGATGAT------TATGGCATGAGCTGGGTCCGCCAAGCTCCAGGGAAGGGGCTGGAGTGGGTCTCTGGTATT------AATTGGAATGGTGGTAGCACAGGT------TATGCAGACTCTGTGAAGGGCCGATTCACCATCTCCAGAGACAACGCCAAGAACTCCCTGTATCTGCAAATGAACAGTCTGAGAGCCGAGGACACGGCCTTGTATCACTGTGCG---AGA------------------------------------------------------------",
"IGHV3_49_05_CRF_1":"GAGGTGCAGCTGGTGGAGTCTGGGGGAGGCTTGGTAAAGCCAGGGCGGTCCCTGAGACTCTCCTGTACAGCTTCTGGATTCACCTTTGGTGAT------TATGCTATGAGCTGGTTCCGCCAGGCTCCAGGGAAGGGGCTGGAGTGGGTAGGTTTCATTAGAAGCAAAGCTTATGGTGGGACAACAGAA------TACGCCGCGTCTGTGAAAGGCAGATTCACCATCTCAAGAGATGATTCCAAAAGCATCGCCTATCTGCAAATGAACAGCCTGAAAACCGAGGACACAGCCGTGTATTACTGTACT---AGA------------------------------------------------------------",
"IGHV3_49_03_CRF_1":"GAGGTGCAGCTGGTGGAGTCTGGGGGAGGCTTGGTACAGCCAGGGCGGTCCCTGAGACTCTCCTGTACAGCTTCTGGATTCACCTTTGGTGAT------TATGCTATGAGCTGGTTCCGCCAGGCTCCAGGGAAGGGGCTGGAGTGGGTAGGTTTCATTAGAAGCAAAGCTTATGGTGGGACAACAGAA------TACGCCGCGTCTGTGAAAGGCAGATTCACCATCTCAAGAGATGATTCCAAAAGCATCGCCTATCTGCAAATGAACAGCCTGAAAACCGAGGACACAGCCGTGTATTACTGTACT---AGA------------------------------------------------------------",
"IGHV3_49_01_CRF_1":"GAGGTGCAGCTGGTGGAGTCTGGGGGAGGCTTGGTACAGCCAGGGCGGTCCCTGAGACTCTCCTGTACAGCTTCTGGATTCACCTTTGGTGAT------TATGCTATGAGCTGGTTCCGCCAGGCTCCAGGGAAGGGGCTGGAGTGGGTAGGTTTCATTAGAAGCAAAGCTTATGGTGGGACAACAGAA------TACACCGCGTCTGTGAAAGGCAGATTCACCATCTCAAGAGATGGTTCCAAAAGCATCGCCTATCTGCAAATGAACAGCCTGAAAACCGAGGACACAGCCGTGTATTACTGTACT---AGA------------------------------------------------------------",
"IGHV1_3_02_CRF_1":"CAGGTTCAGCTGGTGCAGTCTGGGGCTGAGGTGAAGAAGCCTGGGGCCTCAGTGAAGGTTTCCTGCAAGGCTTCTGGATACACCTTCACTAGC------TATGCTATGCATTGGGTGCGCCAGGCCCCCGGACAAAGGCTTGAGTGGATGGGATGGAGC------AACGCTGGCAATGGTAACACAAAA------TATTCACAGGAGTTCCAGGGCAGAGTCACCATTACCAGGGACACATCCGCGAGCACAGCCTACATGGAGCTGAGCAGCCTGAGATCTGAGGACATGGCTGTGTATTACTGTGCG---AGA------------------------------------------------------------",
"IGHV1_3_01_CRF_1":"CAGGTCCAGCTTGTGCAGTCTGGGGCTGAGGTGAAGAAGCCTGGGGCCTCAGTGAAGGTTTCCTGCAAGGCTTCTGGATACACCTTCACTAGC------TATGCTATGCATTGGGTGCGCCAGGCCCCCGGACAAAGGCTTGAGTGGATGGGATGGATC------AACGCTGGCAATGGTAACACAAAA------TATTCACAGAAGTTCCAGGGCAGAGTCACCATTACCAGGGACACATCCGCGAGCACAGCCTACATGGAGCTGAGCAGCCTGAGATCTGAAGACACGGCTGTGTATTACTGTGCG---AGA------------------------------------------------------------",
"IGHV3_43_02_CRF_1":"GAAGTGCAGCTGGTGGAGTCTGGGGGAGGCGTGGTACAGCCTGGGGGGTCCCTGAGACTCTCCTGTGCAGCCTCTGGATTCACCTTTGATGAT------TATGCCATGCACTGGGTCCGTCAAGCTCCAGGGAAGGGTCTGGAGTGGGTCTCTCTTATT------AGTGGGGATGGTGGTAGCACATAC------TATGCAGACTCTGTGAAGGGCCGATTCACCATCTCCAGAGACAACAGCAAAAACTCCCTGTATCTGCAAATGAACAGTCTGAGAACTGAGGACACCGCCTTGTATTACTGTGCA---AAA------------------------------------------------------------",
"IGHV3_43_01_CRF_1":"GAAGTGCAGCTGGTGGAGTCTGGGGGAGTCGTGGTACAGCCTGGGGGGTCCCTGAGACTCTCCTGTGCAGCCTCTGGATTCACCTTTGATGAT------TATACCATGCACTGGGTCCGTCAAGCTCCGGGGAAGGGTCTGGAGTGGGTCTCTCTTATT------AGTTGGGATGGTGGTAGCACATAC------TATGCAGACTCTGTGAAGGGCCGATTCACCATCTCCAGAGACAACAGCAAAAACTCCCTGTATCTGCAAATGAACAGTCTGAGAACTGAGGACACCGCCTTGTATTACTGTGCA---AAA------------------------------------------------------------",
"IGHV3_43D_01_CRF_1":"GAAGTGCAGCTGGTGGAGTCTGGGGGAGTCGTGGTACAGCCTGGGGGGTCCCTGAGACTCTCCTGTGCAGCCTCTGGATTCACCTTTGATGAT------TATGCCATGCACTGGGTCCGTCAAGCTCCGGGGAAGGGTCTGGAGTGGGTCTCTCTTATT------AGTTGGGATGGTGGTAGCACCTAC------TATGCAGACTCTGTGAAGGGTCGATTCACCATCTCCAGAGACAACAGCAAAAACTCCCTGTATCTGCAAATGAACAGTCTGAGAGCTGAGGACACCGCCTTGTATTACTGTGCA---AAA------------------------------------------------------------",
"IGHV3_9_03_CRF_1":"GAAGTGCAGCTGGTGGAGTCTGGGGGAGGCTTGGTACAGCCTGGCAGGTCCCTGAGACTCTCCTGTGCAGCCTCTGGATTCACCTTTGATGAT------TATGCCATGCACTGGGTCCGGCAAGCTCCAGGGAAGGGCCTGGAGTGGGTCTCAGGTATT------AGTTGGAATAGTGGTAGCATAGGC------TATGCGGACTCTGTGAAGGGCCGATTCACCATCTCCAGAGACAACGCCAAGAACTCCCTGTATCTGCAAATGAACAGTCTGAGAGCTGAGGACATGGCCTTGTATTACTGTGCA---AAA------------------------------------------------------------",
"IGHV3_9_01_CRF_1":"GAAGTGCAGCTGGTGGAGTCTGGGGGAGGCTTGGTACAGCCTGGCAGGTCCCTGAGACTCTCCTGTGCAGCCTCTGGATTCACCTTTGATGAT------TATGCCATGCACTGGGTCCGGCAAGCTCCAGGGAAGGGCCTGGAGTGGGTCTCAGGTATT------AGTTGGAATAGTGGTAGCATAGGC------TATGCGGACTCTGTGAAGGGCCGATTCACCATCTCCAGAGACAACGCCAAGAACTCCCTGTATCTGCAAATGAACAGTCTGAGAGCTGAGGACACGGCCTTGTATTACTGTGCA---AAA------------------------------------------------------------",
"IGHV3_9_02_CRF_1":"GAAGTGCAGCTGGTGGAGTCTGGGGGAGGCTTGGTACAGCCTGGCAGGTCCCTGAGACTCTCCTGTGCAGCCTCTGGATTCACCTCTGATGAT------TATGCCATGCACTGGGTCCGGCAAGCTCCAGGGAAGGGCCTGGAGTGGGTCTCAGGTATT------AGTTGGAATAGTGGTAGCATAGGC------TATGCGGACTCTGTGAAGGGCCGATTCACCATCTCCAGAGACAACGCCAAGAACTCCCTGTATCTGCAAATGAACAGTCTGAGAGCTGAGGACACGGCCTTGTATTACTGTGCA---AAA------------------------------------------------------------",
"IGHV3_74_01_CRF_1":"GAGGTGCAGCTGGTGGAGTCCGGGGGAGGCTTAGTTCAGCCTGGGGGGTCCCTGAGACTCTCCTGTGCAGCCTCTGGATTCACCTTCAGTAGC------TACTGGATGCACTGGGTCCGCCAAGCTCCAGGGAAGGGGCTGGTGTGGGTCTCACGTATT------AATAGTGATGGGAGTAGCACAAGC------TACGCGGACTCCGTGAAGGGCCGATTCACCATCTCCAGAGACAACGCCAAGAACACGCTGTATCTGCAAATGAACAGTCTGAGAGCCGAGGACACGGCTGTGTATTACTGTGCA---AGA------------------------------------------------------------",
"IGHV3_74_02_CRF_1":"GAGGTGCAGCTGGTGGAGTCTGGGGGAGGCTTAGTTCAGCCTGGGGGGTCCCTGAGACTCTCCTGTGCAGCCTCTGGATTCACCTTCAGTAGC------TACTGGATGCACTGGGTCCGCCAAGCTCCAGGGAAGGGGCTGGTGTGGGTCTCACGTATT------AATAGTGATGGGAGTAGCACAAGC------TACGCGGACTCCGTGAAGGGCCGATTCACCATCTCCAGAGACAACGCCAAGAACACGCTGTATCTGCAAATGAACAGTCTGAGAGCCGAGGACACGGCTGTGTATTACTGTGCA---AGA------------------------------------------------------------",
"IGHV3_74_03_CRF_1":"GAGGTGCAGCTGGTGGAGTCCGGGGGAGGCTTAGTTCAGCCTGGGGGGTCCCTGAGACTCTCCTGTGCAGCCTCTGGATTCACCTTCAGTAGC------TACTGGATGCACTGGGTCCGCCAAGCTCCAGGGAAGGGGCTGGTGTGGGTCTCACGTATT------AATAGTGATGGGAGTAGCACAACG------TACGCGGACTCCGTGAAGGGCCGATTCACCATCTCCAGAGACAACGCCAAGAACACGCTGTATCTGCAAATGAACAGTCTGAGAGCCGAGGACACGGCTGTGTATTACTGTGCA---AGA------------------------------------------------------------",
"IGHV3_OR16_13_01_CRF_1":"GAGGTGCAGCTGGTGGAGTCTGGGGGAGGCTTAGTACAGCCTGGAGGGTCCCTGAGACTCTCCTGTGCAGCCTCTGGATTCACCTTCAGTAGC------TACTGGATGCACTGGGTCCGCCAAGCTCCAGGGAAGGGGCTGGTGTGGGTCTCACGTATT------AATAGTGATGGGAGTAGCACAAGC------TACGCAGACTCCATGAAGGGCCAATTCACCATCTCCAGAGACAATGCTAAGAACACGCTGTATCTGCAAATGAACAGTCTGAGAGCTGAGGACATGGCTGTGTATTACTGTACT---AGA------------------------------------------------------------",
"IGHV3_16_02_CRF_1":"GAGGTGCAGCTGGTGGAGTCTGGGGGAGGCTTGGTACAGCCTGGGGGGTCCCTGAGACTCTCCTGTGCAGCCTCTGGATTCACCTTCAGTAAC------AGTGACATGAACTGGGCCCGCAAGGCTCCAGGAAAGGGGCTGGAGTGGGTATCGGGTGTT------AGTTGGAATGGCAGTAGGACGCAC------TATGTGGACTCCGTGAAGCGCCGATTCATCATCTCCAGAGACAATTCCAGGAACTCCCTGTATCTGCAAAAGAACAGACGGAGAGCCGAGGACATGGCTGTGTATTACTGTGTG---AGA------------------------------------------------------------",
"IGHV3_16_01_CRF_1":"GAGGTACAACTGGTGGAGTCTGGGGGAGGCTTGGTACAGCCTGGGGGGTCCCTGAGACTCTCCTGTGCAGCCTCTGGATTCACCTTCAGTAAC------AGTGACATGAACTGGGCCCGCAAGGCTCCAGGAAAGGGGCTGGAGTGGGTATCGGGTGTT------AGTTGGAATGGCAGTAGGACGCAC------TATGTGGACTCCGTGAAGCGCCGATTCATCATCTCCAGAGACAATTCCAGGAACTCCCTGTATCTGCAAAAGAACAGACGGAGAGCCGAGGACATGGCTGTGTATTACTGTGTG---AGA------------------------------------------------------------",
"IGHV3_35_01_CRF_1":"GAGGTGCAGCTGGTGGAGTCTGGGGGAGGCTTGGTACAGCCTGGGGGATCCCTGAGACTCTCCTGTGCAGCCTCTGGATTCACCTTCAGTAAC------AGTGACATGAACTGGGTCCATCAGGCTCCAGGAAAGGGGCTGGAGTGGGTATCGGGTGTT------AGTTGGAATGGCAGTAGGACGCAC------TATGCAGACTCTGTGAAGGGCCGATTCATCATCTCCAGAGACAATTCCAGGAACACCCTGTATCTGCAAACGAATAGCCTGAGGGCCGAGGACACGGCTGTGTATTACTGTGTG---AGA------------------------------------------------------------",
"IGHV3_25_04_CRF_1":"GAGACGCAGCTGGTGGAGTCTGGGGGAGGCTTGGCAAAGCCTGGGCGGTCCCCGAGACTCTCCTGTGCAGCCTCTCAATTCACCTTCAGTAGC------TACTACATGAACTGTGTCCGCCAGGCTCCAGGGAATGGGCTGGAGTTGGTTGGACAAGTT------AATCCTAATGGGGGTAGCACATAC------CTCATAGACTCCGGTAAGGACCGATTCAATACCTCCAGAGATAACGCCAAGAACACACTTCATCTGCAAATGAACAGCCTGAAAACCGAGGACACGGCCCTGTATTACTGTACC---AGA------------------------------------------------------------",
"IGHV1_45_02_CRF_1":"CAGATGCAGCTGGTGCAGTCTGGGGCTGAGGTGAAGAAGACTGGGTCCTCAGTGAAGGTTTCCTGCAAGGCTTCCGGATACACCTTCACCTAC------CGCTACCTGCACTGGGTGCGACAGGCCCCCGGACAAGCGCTTGAGTGGATGGGATGGATC------ACACCTTTCAATGGTAACACCAAC------TACGCACAGAAATTCCAGGACAGAGTCACCATTACCAGGGACAGGTCTATGAGCACAGCCTACATGGAGCTGAGCAGCCTGAGATCTGAGGACACAGCCATGTATTACTGTGCA---AGA------------------------------------------------------------",
"IGHV1_OR15_5_02_CRF_1":"CAGGTACAGCTGGTGCAGTCTGGGGCTGAGGTGAAGAAGCCTGGGGCCTCAGTGAAGGTCTCCTGCAAGGCTTCTGGATACACCTTCACCAAC------TACTGTATGCACTGGGTGCGCCAGGTCCATGCACAAGGGCTTGAGTGGATGGGATTGGTG------TGCCCTAGTGATGGCAGCACAAGC------TATGCACAAAAGTTCCAGGCCAGAGTCACCATAACCAGGGACACATCCATGAGCACAGCCTACATGGAGCTAAGCAGTCTGAGATCTGAGGACACGGCCATGTATTACTGTGTG---AGA------------------------------------------------------------",
"IGHV7_4_1_01_CRF_1":"CAGGTGCAGCTGGTGCAATCTGGGTCTGAGTTGAAGAAGCCTGGGGCCTCAGTGAAGGTTTCCTGCAAGGCTTCTGGATACACCTTCACTAGC------TATGCTATGAATTGGGTGCGACAGGCCCCTGGACAAGGGCTTGAGTGGATGGGATGGATC------AACACCAACACTGGGAACCCAACG------TATGCCCAGGGCTTCACAGGACGGTTTGTCTTCTCCTTGGACACCTCTGTCAGCACGGCATATCTGCAGATCTGCAGCCTAAAGGCTGAGGACACTGCCGTGTATTACTGTGCG---AGA------------------------------------------------------------",
"IGHV4_61_08_CRF_1":"CAGGTGCAGCTGCAGGAGTCGGGCCCAGGACTGGTGAAGCCTTCGGAGACCCTGTCCCTCACCTGCACTGTCTCTGGTGGCTCCGTCAGCAGTGGTGGTTACTACTGGAGCTGGATCCGGCAGCCCCCAGGGAAGGGACTGGAGTGGATTGGGTATATC---------TATTACAGTGGGAGCACCAAC------TACAACCCCTCCCTCAAGAGTCGAGTCACCATATCAGTAGACACGTCCAAGAACCAGTTCTCCCTGAAGCTGAGCTCTGTGACCGCTGCGGACACGGCCGTGTATTACTGTGCG---AGA------------------------------------------------------------",
"IGHV4_59_02_CRF_1":"CAGGTGCAGCTGCAGGAGTCGGGCCCAGGACTGGTGAAGCCTTCGGAGACCCTGTCCCTCACCTGCACTGTCTCTGGTGGCTCCGTCAGTAGT------TACTACTGGAGCTGGATCCGGCAGCCCCCAGGGAAGGGACTGGAGTGGATTGGGTATATC---------TATTACAGTGGGAGCACCAAC------TACAACCCCTCCCTCAAGAGTCGAGTCACCATATCAGTAGACACGTCCAAGAACCAGTTCTCCCTGAAGCTGAGCTCTGTGACCGCTGCGGACACGGCCGTGTATTACTGTGCG---AGA------------------------------------------------------------",
"IGHV4_59_01_CRF_1":"CAGGTGCAGCTGCAGGAGTCGGGCCCAGGACTGGTGAAGCCTTCGGAGACCCTGTCCCTCACCTGCACTGTCTCTGGTGGCTCCATCAGTAGT------TACTACTGGAGCTGGATCCGGCAGCCCCCAGGGAAGGGACTGGAGTGGATTGGGTATATC---------TATTACAGTGGGAGCACCAAC------TACAACCCCTCCCTCAAGAGTCGAGTCACCATATCAGTAGACACGTCCAAGAACCAGTTCTCCCTGAAGCTGAGCTCTGTGACCGCTGCGGACACGGCCGTGTATTACTGTGCG---AGA------------------------------------------------------------",
"IGHV4_59_07_CRF_1":"CAGGTGCAGCTGCAGGAGTCGGGCCCAGGACTGGTGAAGCCTTCGGACACCCTGTCCCTCACCTGCACTGTCTCTGGTGGCTCCATCAGTAGT------TACTACTGGAGCTGGATCCGGCAGCCCCCAGGGAAGGGACTGGAGTGGATTGGGTATATC---------TATTACAGTGGGAGCACCAAC------TACAACCCCTCCCTCAAGAGTCGAGTCACCATATCAGTAGACACGTCCAAGAACCAGTTCTCCCTGAAGCTGAGCTCTGTGACCGCTGCGGACACGGCCGTGTATTACTGTGCG---AGA------------------------------------------------------------",
"IGHV4_4_08_CRF_1":"CAGGTGCAGCTGCAGGAGTCGGGCCCAGGACTGGTGAAGCCTTCGGAGACCCTGTCCCTCACCTGCACTGTCTCTGGTGGCTCCATCAGTAGT------TACTACTGGAGCTGGATCCGGCAGCCCCCAGGGAAGGGACTGGAGTGGATTGGGTATATC---------TATACCAGTGGGAGCACCAAC------TACAACCCCTCCCTCAAGAGTCGAGTCACCATATCCGTAGACACGTCCAAGAACCAGTTCTCCCTGAAGCTGAGCTCTGTGACCGCCGCAGACACGGCCGTGTATTACTGTGCG---AGA------------------------------------------------------------",
"IGHV4_59_08_CRF_1":"CAGGTGCAGCTGCAGGAGTCGGGCCCAGGACTGGTGAAGCCTTCGGAGACCCTGTCCCTCACCTGCACTGTCTCTGGTGGCTCCATCAGTAGT------TACTACTGGAGCTGGATCCGGCAGCCCCCAGGGAAGGGACTGGAGTGGATTGGGTATATC---------TATTACAGTGGGAGCACCAAC------TACAACCCCTCCCTCAAGAGTCGAGTCACCATATCAGTAGACACGTCCAAGAACCAGTTCTCCCTGAAGCTGAGCTCTGTGACCGCCGCAGACACGGCCGTGTATTACTGTGCG---AGA------------------------------------------------------------",
"IGHV4_61_05_CRF_1":"CAGCTGCAGCTGCAGGAGTCGGGCCCAGGACTGGTGAAGCCTTCGGAGACCCTGTCCCTCACCTGCACTGTCTCTGGTGGCTCCATCAGCAGTAGTAGTTACTACTGGGGCTGGATCCGGCAGCCCCCAGGGAAGGGACTGGAGTGGATTGGGTATATC---------TATTACAGTGGGAGCACCAAC------TACAACCCCTCCCTCAAGAGTCGAGTCACCATATCAGTAGACAAGTCCAAGAACCAGTTCTCCCTGAAGCTGAGCTCTGTGACCGCCGCGGACACGGCCGTGTATTACTGTGCG---AGA------------------------------------------------------------",
"IGHV4_61_06_CRF_1":"------------------------------------------------------------------------TCTGGTGGCTCCGTCAGCAGTGGTAGTTACTACTGGAGCTGGATCCGGCAGCCCCCAGGGAAGGGACTGGAGTGGATTGGGTATATC---------TATTACAGTGGGAGCACCAAC------TACAACCCCTCCCTCAAGAGTCGAGTCACCATATCAGTAGACACGTCCAAGAACCAGTTCTCCCTGAAGCTGAGCTCTGTGACCGCCGCGGACACGGCCGTGTATTACTGTGCC---AGA------------------------------------------------------------",
"IGHV4_61_02_CRF_1":"CAGGTGCAGCTGCAGGAGTCGGGCCCAGGACTGGTGAAGCCTTCACAGACCCTGTCCCTCACCTGCACTGTCTCTGGTGGCTCCATCAGCAGTGGTAGTTACTACTGGAGCTGGATCCGGCAGCCCGCCGGGAAGGGACTGGAGTGGATTGGGCGTATC---------TATACCAGTGGGAGCACCAAC------TACAACCCCTCCCTCAAGAGTCGAGTCACCATATCAGTAGACACGTCCAAGAACCAGTTCTCCCTGAAGCTGAGCTCTGTGACCGCCGCAGACACGGCCGTGTATTACTGTGCG---AGA------------------------------------------------------------",
"IGHV4_39_01_CRF_1":"CAGCTGCAGCTGCAGGAGTCGGGCCCAGGACTGGTGAAGCCTTCGGAGACCCTGTCCCTCACCTGCACTGTCTCTGGTGGCTCCATCAGCAGTAGTAGTTACTACTGGGGCTGGATCCGCCAGCCCCCAGGGAAGGGGCTGGAGTGGATTGGGAGTATC---------TATTATAGTGGGAGCACCTAC------TACAACCCGTCCCTCAAGAGTCGAGTCACCATATCCGTAGACACGTCCAAGAACCAGTTCTCCCTGAAGCTGAGCTCTGTGACCGCCGCAGACACGGCTGTGTATTACTGTGCG---AGA------------------------------------------------------------",
"IGHV4_39_05_CRF_1":"CAGCTGCAGCTGCAGGAGTCGGGCCCAGGACTGGTGAAGCCTTCGGAGACCCCGTCCCTCACCTGCACTGTCTCTGGTGGCTCCATCAGCAGTAGTAGTTACTACTGGGGCTGGATCCGCCAGCCCCCAGGGAAGGGGCTGGAGTGGATTGGGAGTATC---------TATTATAGTGGGAGCACCTAC------TACAACCCGTCCCTCAAGAGTCGAGTCACCATATCCGTAGACACGTCCAAGAACCAGTTCTCCCTGAAGCTGAGCTCTGTGACCGCCGCAGACACGGCTGTGTATTACTGTGCG------------------------------------------------------------------",
"IGHV4_39_03_CRF_1":"CAGCTGCAGCTGCAGGAGTCGGGCCCAGGACTGGTGAAGCCTTCGGAGACCCTGTCCCTCACCTGCACTGTCTCTGGTGGCTCCATCAGCAGTAGTAGTTACTACTGGGGCTGGATCCGCCAGCCCCCAGGGAAGGGGCTGGAGTGGATTGGGAGTATC---------TATTATAGTGGGAGCACCTAC------TACAACCCGTCCCTCAAGAGTCGAGTCACCATATCCGTAGACACGTCCAAGAACCAGTTCTCCCTGAAGCTGAGCTCTGTGACCGCCGCAGACACGGCCGTGTATTACTG----------------------------------------------------------------------",
"IGHV4_39_02_CRF_1":"CAGCTGCAGCTGCAGGAGTCGGGCCCAGGACTGGTGAAGCCTTCGGAGACCCTGTCCCTCACCTGCACTGTCTCTGGTGGCTCCATCAGCAGTAGTAGTTACTACTGGGGCTGGATCCGCCAGCCCCCAGGGAAGGGGCTGGAGTGGATTGGGAGTATC---------TATTATAGTGGGAGCACCTAC------TACAACCCGTCCCTCAAGAGTCGAGTCACCATATCCGTAGACACGTCCAAGAACCACTTCTCCCTGAAGCTGAGCTCTGTGACCGCCGCAGACACGGCTGTGTATTACTGTGCG---AGA------------------------------------------------------------",
"IGHV4_38_2_02_CRF_1":"CAGGTGCAGCTGCAGGAGTCGGGCCCAGGACTGGTGAAGCCTTCGGAGACCCTGTCCCTCACCTGCACTGTCTCTGGTTACTCCATCAGCAGTGGT---TACTACTGGGGCTGGATCCGGCAGCCCCCAGGGAAGGGGCTGGAGTGGATTGGGAGTATC---------TATCATAGTGGGAGCACCTAC------TACAACCCGTCCCTCAAGAGTCGAGTCACCATATCAGTAGACACGTCCAAGAACCAGTTCTCCCTGAAGCTGAGCTCTGTGACCGCCGCAGACACGGCCGTGTATTACTGTGCG---AGA------------------------------------------------------------",
"IGHV4_38_2_01_CRF_1":"CAGGTGCAGCTGCAGGAGTCGGGCCCAGGACTGGTGAAGCCTTCGGAGACCCTGTCCCTCACCTGCGCTGTCTCTGGTTACTCCATCAGCAGTGGT---TACTACTGGGGCTGGATCCGGCAGCCCCCAGGGAAGGGGCTGGAGTGGATTGGGAGTATC---------TATCATAGTGGGAGCACCTAC------TACAACCCGTCCCTCAAGAGTCGAGTCACCATATCAGTAGACACGTCCAAGAACCAGTTCTCCCTGAAGCTGAGCTCTGTGACCGCCGCAGACACGGCCGTGTATTACTGTGCG---AGA------------------------------------------------------------",
"IGHV4_59_04_CRF_1":"CAGGTGCAGCTGCAGGAGTCGGGCCCAGGACTGGTGAAGCCTTCGGAGACCCTGTCCCTCACCTGCACTGTCTCTGGTGGCTCCATCAGTAGT------TACTACTGGAGCTGGATCCGGCAGCCCCCAGGGAAGGGACTGGAGTGGATTGGGTATATC---------TATTATAGTGGGAGCACCTAC------TACAACCCGTCCCTCAAGAGTCGAGTCACCATGTCAGTAGACACGTCCAAGAACCAGTTCTCCCTGAAGCTGAGCTCTGTGACCGCCGCAGACACGGCTGTGTATTACTGTGCG------------------------------------------------------------------",
"IGHV4_30_2_06_CRF_1":"CAGCTGCAGCTGCAGGAGTCCGGCTCAGGACTGGTGAAGCCTTCACAGACCCTGTCCCTCACCTGCGCTGTCTCTGGTGGCTCCATCAGCAGTGGTGGTTACTCCTGGAGCTGGATCCGGCAGTCACCAGGGAAGGGCCTGGAGTGGATTGGGTACATC---------TATCATAGTGGGAGCACCTAC------TACAACCCGTCCCTCAAGAGTCGAGTCACCATATCAGTAGACAGGTCCAAGAACCAGTTCTCCCTGAAGCTGAGCTCTGTGACCGCCGCGGACACGGCCGTGTATTACTGTGCC---AGA------------------------------------------------------------",
"IGHV4_30_2_01_CRF_1":"CAGCTGCAGCTGCAGGAGTCCGGCTCAGGACTGGTGAAGCCTTCACAGACCCTGTCCCTCACCTGCGCTGTCTCTGGTGGCTCCATCAGCAGTGGTGGTTACTCCTGGAGCTGGATCCGGCAGCCACCAGGGAAGGGCCTGGAGTGGATTGGGTACATC---------TATCATAGTGGGAGCACCTAC------TACAACCCGTCCCTCAAGAGTCGAGTCACCATATCAGTAGACAGGTCCAAGAACCAGTTCTCCCTGAAGCTGAGCTCTGTGACCGCCGCGGACACGGCCGTGTATTACTGTGCC---AGA------------------------------------------------------------",
"IGHV4_30_2_04_CRF_1":"------------------------------------------------------------------------TCTGGTGGCTCCATCAGCAGTGGTGGTTACTCCTGGAGCTGGATCCGGCAGCCACCAGGGAAGGGCCTGGAGTGGATTGGGTACATC---------TATCATAGTGGGAGCACCTAC------TACAACCCGTCCCTCAAGAGTCGAGTCACCATATCAGTAGACACGTCCAAGAACCAGTTCTCCCTGAAGCTGAGCTCTGTGACCGCCGCAGACACGGCCGTGTATTACTGTGCG---AGA------------------------------------------------------------",
"IGHV4_34_02_CRF_1":"CAGGTGCAGCTACAACAGTGGGGCGCAGGACTGTTGAAGCCTTCGGAGACCCTGTCCCTCACCTGCGCTGTCTATGGTGGGTCCTTCAGTGGT------TACTACTGGAGCTGGATCCGCCAGCCCCCAGGGAAGGGGCTGGAGTGGATTGGGGAAATC---------AATCATAGTGGAAGCACCAAC------TACAACCCGTCCCTCAAGAGTCGAGTCACCATATCAGTAGACACGTCCAAGAACCAGTTCTCCCTGAAGCTGAGCTCTGTGACCGCCGCGGACACGGCTGTGTATTACTGTGCG---AGA------------------------------------------------------------",
"IGHV4_34_01_CRF_1":"CAGGTGCAGCTACAGCAGTGGGGCGCAGGACTGTTGAAGCCTTCGGAGACCCTGTCCCTCACCTGCGCTGTCTATGGTGGGTCCTTCAGTGGT------TACTACTGGAGCTGGATCCGCCAGCCCCCAGGGAAGGGGCTGGAGTGGATTGGGGAAATC---------AATCATAGTGGAAGCACCAAC------TACAACCCGTCCCTCAAGAGTCGAGTCACCATATCAGTAGACACGTCCAAGAACCAGTTCTCCCTGAAGCTGAGCTCTGTGACCGCCGCGGACACGGCTGTGTATTACTGTGCG---AGA------------------------------------------------------------",
"IGHV4_34_13_CRF_1":"------------------------------------------------------------------------TATGGTGGGTCCTTCAGTGGT------TACTACTGGAGCTGGATCCGCCAGCCCCCAGGGAAGGGGCTGGAGTGGATTGGGGAAATC---------AATCATAGTGGAAGCACCAAC------TACAACCCCTCCCTCAAGAGTCGAGTCACCATATCAGTAGACACGTCCAAGAACCAGTTCTCCCTGAAGCTGAGCTCTGTGACCGCCGCGGACACGGCTGTGTATTACTGTGCG---AGA------------------------------------------------------------",
"IGHV4_34_12_CRF_1":"CAGGTGCAGCTACAGCAGTGGGGCGCAGGACTGTTGAAGCCTTCGGAGACCCTGTCCCTCACCTGCGCTGTCTATGGTGGGTCCTTCAGTGGT------TACTACTGGAGCTGGATCCGCCAGCCCCCAGGGAAGGGGCTGGAGTGGATTGGGGAAATC---------ATTCATAGTGGAAGCACCAAC------TACAACCCGTCCCTCAAGAGTCGAGTCACCATATCAGTAGACACGTCCAAGAACCAGTTCTCCCTGAAGCTGAGCTCTGTGACCGCCGCGGACACGGCTGTGTATTACTGTGCG---AGA------------------------------------------------------------",
"IGHV4_34_08_CRF_1":"CAGGTGCAGCTACAGCAGTGGGGCGCAGGACTGTTGAAGCCTTCGGAGACCCTGTCCCTCACCTGCGCTGTCTATGGTGGGACCTTCAGTGGT------TACTACTGGAGCTGGATCCGCCAGCCCCCAGGGAAGGGGCTGGAGTGGATTGGGGAAATC---------AATCATAGTGGAAGCACCAAC------TACAACCCGTCCCTCAAGAGTCGAGTCACCATATCAGTAGACACGTCCAAGAACCAGTTCTCCCTGAAGCTGAGCTCTGTGACCGCCGCGGACACGGCTGTGTATTACTGTGCG------------------------------------------------------------------",
"IGHV4_34_06_CRF_1":"CAGGTGCAGCTACAGCAGTGGGGCGCAGGACTGTTGAAGCCTTCGGAGACCCTGTCCCTCACCTGCGCTGTCTATGGTGGGTCCTTCAGTGGT------TACTACTGGAGCTGGATCCGCCAGCCCCCAGGGAAGGGGCTGGAGTGGATTGGGGAAATC---------AATCATAGTGGAAGCACCAAC------TACAACCCGTCCCTCAAGAGTCGAGTCACCATATCAGTAGACACGTCCAAGAACCAGTTCTCCCTGAAGCTGGGCTCTGTGACCGCCGCGGACACGGCCGTGTATTACTG----------------------------------------------------------------------",
"IGHV4_34_03_CRF_1":"CAGGTGCAGCTACAGCAGTGGGGCGCAGGACTGTTGAAGCCTTCGGAGACCCTGTCCCTCACCTGCGCTGTCTATGGTGGGTCCTTCAGTGGT------TACTACTGGAGCTGGATCCGCCAGCCCCCAGGGAAGGGGCTGGAGTGGATTGGGGAAATC---------AATCATAGTGGAAGCACCAAC------TACAACCCGTCCCTCAAGAGTCGAGTCACCATATCAGTAGACACGTCCAAGAACCAGTTCTCCCTGAAGCTGAGCTCTGTGACCGCCGCGGACACGGCCGTGTATTACTG----------------------------------------------------------------------",
"IGHV4_34_07_CRF_1":"CAGGTGCAGCTACAGCAGTGGGGCGCAGGACTGTTGAAGCCTTCGGAGACCCTGTCCCTCACCTGCGCTGTCTATGGTGGGTCCTTCAGTGGT------TACTACTGGAGCTGGATCCGCCAGCCCCCAGGGAAGGGGCTGGAGTGGATTGGGGAAATC---------AACCATAGTGGAAGCACCAAC------TACAACCCGTCCCTCAAGAGTCGAGTCACCATATCAGTAGACACGTCCAAGAACCAGTTCTCCCTGAAGCTGAGCTCTGTGACCGCCGCGGACACGGCCGTGTATTACTG----------------------------------------------------------------------",
"IGHV4_34_10_CRF_1":"CAGGTGCAGCTGCAGGAGTCGGGCCCAGGACTGGTGAAGCCTTCGGAGACCCTGTCCCTCACCTGCGCTGTCTATGGTGGGTCCTTCAGTGGT------TACTACTGGAGCTGGATCCGCCAGCCCCCAGGGAAGGGACTGGAGTGGATTGGGGAAATC---------AATCATAGTGGAAGCACCAAC------TACAACCCGTCCCTCAAGAGTCGAATCACCATGTCAGTAGACACGTCCAAGAACCAGTTCTACCTGAAGCTGAGCTCTGTGACCGCCGCGGACACGGCCGTGTATTACTGTGCG---AGA------------------------------------------------------------",
"IGHV4_OR15_8_03_CRF_1":"CAGGTGCAGCTGCAGGAGTCGGGCCCAGGACTGGTGAAGCCTTCGGAGACCCTGTCCCTCACCTGCGTTGTCTCTGGTGGCTCCATCAGCAGTAGT---AACTGGTGGAGCTGGGTCCGCCAGCCCCCAGGGAAGGGGCTGGAGTGGATTGGGGAAATC---------TATCATAGTGGGAGCCCCAAC------TACAACCCATCCCTCAAGAGTCGAGTCACCATATCAGTAGACAAGTCCAAGAACCAGTTCTCCCTGAAGCTGAGCTCTGTGACCGCCGCGGACACGGCCGTGTATTACTGTGCG---AGA------------------------------------------------------------",
"IGHV4_OR15_8_01_CRF_1":"CAGGTGCAGCTGCAGGAGTCGGGCCCAGGACTGGTGAAGCCTTCGGAGACCCTGTCCCTCACCTGCGTTGTCTCTGGTGGCTCCATCAGCAGTAGT---AACTGGTGGAGCTGGGTCCGCCAGCCCCCAGGGAAGGGGCTGGAGTGGATTGGGGAAATC---------TATCATAGTGGGAGCCCCAAC------TACAACCCGTCCCTCAAGAGTCGAGTCACCATATCAGTAGACAAGTCCAAGAACCAGTTCTCCCTGAAGCTGAGCTCTGTGACCGCCGCGGACACGGCCGTGTATTACTGTGCG---AGA------------------------------------------------------------",
"IGHV4_OR15_8_02_CRF_1":"CAGGTGCAGCTGCAGGAGTCGGGCCCAGGACTGGTGAAGCCTTCGGAGACCCTGTCCCTCACCTGCGTTGTCTCTGGTGGCTCCATCAGCAGTAGT---AACTGGTGGAGCTGGGTCCGCCAGCCCCCAGGGAAGGGGCTGGAGTGGATTGGGGAAATC---------TATCATAGTGGGAACCCCAAC------TACAACCCGTCCCTCAAGAGTCGAGTCACCATATCAATAGACAAGTCCAAGAACCAATTCTCCCTGAAGCTGAGCTCTGTGACCGCCGCGGACACGGCCGTGTATTACTGTGCG---AGA------------------------------------------------------------",
"IGHV4_4_01_CRF_1":"CAGGTGCAGCTGCAGGAGTCGGGCCCAGGACTGGTGAAGCCTCCGGGGACCCTGTCCCTCACCTGCGCTGTCTCTGGTGGCTCCATCAGCAGTAGT---AACTGGTGGAGTTGGGTCCGCCAGCCCCCAGGGAAGGGGCTGGAGTGGATTGGGGAAATC---------TATCATAGTGGGAGCACCAAC------TACAACCCGTCCCTCAAGAGTCGAGTCACCATATCAGTAGACAAGTCCAAGAACCAGTTCTCCCTGAAGCTGAGCTCTGTGACCGCCGCGGACACGGCCGTGTATTGCTGTGCG---AGA------------------------------------------------------------",
"IGHV4_4_03_CRF_1":"CAGGTGCAGCTGCAGGAGTCGGGCCCAGGACTGGTGAAGCCTCCGGGGACCCTGTCCCTCACCTGCGCTGTCTCTGGTGGCTCCATCAGCAGTAGT---AACTGGTGGAGTTGGGTCCGCCAGCCCCCAGGGAAGGGGCTGGAGTGGATTGGGGAAATC---------TATCATAGTGGGAGCACCAAC------TACAACCCGTCCCTCAAGAGTCGAGTCACCATATCAGTAGACAAGTCCAAGAACCAGTTCTCCCTGAAGCTGAGCTCTGTGACCGCCGCGGACACGGCCGTGTATTACTG----------------------------------------------------------------------",
"IGHV4_4_04_CRF_1":"CAGGTGCAGCTGCAGGAGTCGGGCCCAGGACTGGTGAAGCCTCCGGGGACCCTGTCCCTCACCTGCGCTATCTCTGGTGGCTCCATCAGCAGTAGT---AACTGGTGGAGTTGGGTCCGCCAGCCCCCAGGGAAGGGGCTGGAGTGGATTGGGGAAATC---------TATCATAGTGGGAGCACCAAC------TACAACCCGTCCCTCAAGAGTCGAGTCACCATATCAGTAGACAAGTCCAAGAACCAGTTCTCCCTGAAGCTGAGCTCTGTGACCGCCGCGGACACGGCCGTGTATTACTG----------------------------------------------------------------------",
"IGHV4_4_05_CRF_1":"CAGGTGCAGCTGCAGGAGTTGGGCCCAGGACTGGTGAAGCCTCCGGGGACCCTGTCCCTCACCTGCGCTGTCTCTGGTGGCTCCATCAGCAGTAGT---AACTGGTGGAGTTGGGTCCGCCAGCCCCCAGGGAAGGGGCTGGAGTGGATTGGGGAAATC---------TATCATAGTGGGAGCACCAAC------TACAACCCGTCCCTCAAGAGTCGAGTCACCATATCAGTAGACAAGTCCAAGAACCAGTTCTCCCTGAAGCTGAGCTCTGTGACCGCCGCGGACACGGCCGTGTATTACTG----------------------------------------------------------------------",
"IGHV4_4_02_CRF_1":"CAGGTGCAGCTGCAGGAGTCGGGCCCAGGACTGGTGAAGCCTTCGGGGACCCTGTCCCTCACCTGCGCTGTCTCTGGTGGCTCCATCAGCAGTAGT---AACTGGTGGAGTTGGGTCCGCCAGCCCCCAGGGAAGGGGCTGGAGTGGATTGGGGAAATC---------TATCATAGTGGGAGCACCAAC------TACAACCCGTCCCTCAAGAGTCGAGTCACCATATCAGTAGACAAGTCCAAGAACCAGTTCTCCCTGAAGCTGAGCTCTGTGACCGCCGCGGACACGGCCGTGTATTACTGTGCG---AGA------------------------------------------------------------",
"IGHV4_4_06_CRF_1":"------------------------------------------------------------------------TCTGGTGGCTCCATCAGCAGTAGT---AACTGGTGGAGTTGGGTCCGCCAGCCCCCAGGGANNNGGCTGGAGTGGATTGGGGAAATC---------TATCATAGTGGGAGCACCAAC------TACAACCCGTCCCTCAAGAGTCGAGTCACCATGTCAGTAGACACGTCCAAGAACCAGTTCTCCCTGAAGCTGAGCTCTGTGACCGCCGCGGACACGGCCGTGTATTACTGTGCG---AGA------------------------------------------------------------",
"IGHV4_28_01_CRF_1":"CAGGTGCAGCTGCAGGAGTCGGGCCCAGGACTGGTGAAGCCTTCGGACACCCTGTCCCTCACCTGCGCTGTCTCTGGTTACTCCATCAGCAGTAGT---AACTGGTGGGGCTGGATCCGGCAGCCCCCAGGGAAGGGACTGGAGTGGATTGGGTACATC---------TATTATAGTGGGAGCACCTAC------TACAACCCGTCCCTCAAGAGTCGAGTCACCATGTCAGTAGACACGTCCAAGAACCAGTTCTCCCTGAAGCTGAGCTCTGTGACCGCCGTGGACACGGCCGTGTATTACTGTGCG---AGA------------------------------------------------------------",
"IGHV4_28_05_CRF_1":"CAGGTGCAGCTGCAGGAGTCGGGCCCAGGACTGGTGAAGCCTTCGGACACCCTGTCCCTCACCTGCGCTGTCTCTGGTTACTCCATCAGCAGTAGT---AACTGGTGGGGCTGGATCCGGCAGCCCCCAGGGAAGGGACTGGAGTGGATTGGGTACATC---------TATTATAGTGGGAGCATCTAC------TACAACCCGTCCCTCAAGAGTCGAGTCACCATGTCAGTAGACACGTCCAAGAACCAGTTCTCCCTGAAGCTGAGCTCTGTGACCGCCGTGGACACGGCCGTGTATTACTGTGCG---AGA------------------------------------------------------------",
"IGHV4_28_07_CRF_1":"CAGGTACAGCTGCAGGAGTCGGGCCCAGGACTGGTGAAGCCTTCGGACACCCTGTCCCTCACCTGCGCTGTCTCTGGTTACTCCATCAGCAGTAGT---AACTGGTGGGGCTGGATCCGGCAGCCCCCAGGGAAGGGACTGGAGTGGATTGGGTACATC---------TATTATAGTGGGAGCACCTAC------TACAACCCGTCCCTCAAGAGTCGAGTCACCATGTCAGTAGACACGTCCAAGAACCAGTTCTCCCTGAAGCTGAGCTCTGTGACCGCCGTGGACACGGCCGTGTATTACTGTGCG---AGA------------------------------------------------------------",
"IGHV4_28_04_CRF_1":"CAGGTGCAGCTGCAGGAGTCGGGCCCAGGACTGGTGAAGCCTTCGGACACCCTGTCCCTCACCTGCGCTGTCTCTGGTTACTCCATCAGCAGTAGT---AACTGGTGGGGCTGGATCCGGCAGCCCCCAGGGAAGGGACTGGAGTGGATTGGGTACATC---------TATTATAGTGGGAGCACCTAC------TACAACCCGTCCCTCAAGAGTCGAGTCACCATGTCAGTAGACACGTCCAAGAACCAGTTCTCCCTGAAGCTGAGCTCTGTGACCGCCGTGGACACCGGCGTGTATTACTGTGCG---AGA------------------------------------------------------------",
"IGHV4_28_02_CRF_1":"CAGGTGCAGCTGCAGGAGTCGGGCCCAGGACTGGTGAAGCCTTCACAGACCCTGTCCCTCACCTGCGCTGTCTCTGGTTACTCCATCAGCAGTAGT---AACTGGTGGGGCTGGATCCGGCAGCCCCCAGGGAAGGGACTGGAGTGGATTGGGTACATC---------TATTATAGTGGGAGCATCTAC------TACAACCCGTCCCTCAAGAGTCGAGTCACCATGTCAGTAGACACGTCCAAGAACCAGTTCTCCCTGAAGCTGAGCTCTGTGACCGCCGTGGACACGGCCGTGTATTACTGTGCG---AGA------------------------------------------------------------",
"IGHV4_28_06_CRF_1":"CAGGTGCAGCTACAGGAGTCGGGCCCAGGACTGGTGAAGCCTTCGGACACCCTGTCCCTCACCTGCGCTGTCTCTGGTTACTCCATCAGCAGTAGT---AACTGGTGGGGCTGGATCCGGCAGCCCCCAGGGAAGGGACTGGAGTGGATTGGGTACATC---------TATTATAGTGGGAGCACCAAC------TACAACCCGTCCCTCAAGAGTCGAGTCACCATGTCAGTAGACACGTCCAAGAACCAGTTCTCCCTGAAGCTGAGCTCTGTGACCGCCTTGGACACGGCCGTGTATTACTGTGCG---AGA------------------------------------------------------------",
"IGHV4_31_01_CRF_1":"CAGGTGCAGCTGCAGGAGTCGGGCCCAGGACTGGTGAAGCCTTCACAGACCCTGTCCCTCACCTGCACTGTCTCTGGTGGCTCCATCAGCAGTGGTGGTTACTACTGGAGCTGGATCCGCCAGCACCCAGGGAAGGGCCTGGAGTGGATTGGGTACATC---------TATTACAGTGGGAGCACCTAC------TACAACCCGTCCCTCAAGAGTCTAGTTACCATATCAGTAGACACGTCTAAGAACCAGTTCTCCCTGAAGCTGAGCTCTGTGACTGCCGCGGACACGGCCGTGTATTACTGTGCG---AGA------------------------------------------------------------",
"IGHV4_31_03_CRF_1":"CAGGTGCAGCTGCAGGAGTCGGGCCCAGGACTGGTGAAGCCTTCACAGACCCTGTCCCTCACCTGCACTGTCTCTGGTGGCTCCATCAGCAGTGGTGGTTACTACTGGAGCTGGATCCGCCAGCACCCAGGGAAGGGCCTGGAGTGGATTGGGTACATC---------TATTACAGTGGGAGCACCTAC------TACAACCCGTCCCTCAAGAGTCGAGTTACCATATCAGTAGACACGTCTAAGAACCAGTTCTCCCTGAAGCTGAGCTCTGTGACTGCCGCGGACACGGCCGTGTATTACTGTGCG---AGA------------------------------------------------------------",
"IGHV4_31_06_CRF_1":"CAGGTGCAGCTGCAGGAGTCGGGCCCAGGACTGGTGAAGCCTTCACAGACCCTGTCCCTCACCTGCACTGTCTCTGGTGGCTCCATCAGCAGTGGTAGTTACTACTGGAGCTGGATCCGCCAGCACCCAGGGAAGGGCCTGGAGTGGATTGGGTACATC---------TATTACAGTGGGAGCACCTAC------TACAACCCGTCCCTCAAGAGTCGAGTTACCATATCAGTAGACACGTCTAAGAACCAGTTCTCCCTGAAGCTGAGCTCTGTGACTGCCGCGGACACGGCCGTGTATTACTG----------------------------------------------------------------------",
"IGHV4_31_02_CRF_1":"CAGGTGCAGCTGCAGGAGTCGGGCCCAGGACTGGTGAAGCCTTCACAGACCCTGTCCCTCACCTGTACTGTCTCTGGTGGCTCCATCAGCAGTGGTGGTTACTACTGGAGCTGGATCCGCCAGCACCCAGGGAAGGGCCTGGAGTGGATTGGGTACATC---------TATTACAGTGGGAGCACCTAC------TACAACCCGTCCCTCAAGAGTCGAGTTACCATATCAGTAGACACGTCTAAGAACCAGTTCTCCCTGAAGCTGAGCTCTGTGACTGCCGCGGACACGGCCGTGTATTACTGTGCG---AGA------------------------------------------------------------",
"IGHV4_31_07_CRF_1":"CAGGTGCAGCTGCAGGAGTCGGGCCCAGGACTGGTGAAGCCTTCACAGACCCTGTCCCTCACCTGCACTGTCTCTGGTGGATCCATCAGCAGTGGTGGTTACTACTGGAGCTGGATCCGCCAGCACCCAGGGAAGGGCCTGGAGTGGATTGGGTACATC---------TATTACAGTGGGAGCACCTAC------TACAACCCGTCCCTCAAGAGTCGAGTTACCATATCAGTAGACACGTCTAAGAACCAGTTCTCCCTGAAGCTGAGCTCTGTGACTGCCGCGGACACGGCCGTGTATTACTG----------------------------------------------------------------------",
"IGHV4_31_08_CRF_1":"CAGGTGCAGCTGCAGGAGTCGGGCCCAGGACTGGTGAAGCCTTCACAGACCCTGTCCCTCACCTGCACTGTCTCTGGTGGCTCCATCAGCAGTGGTGGTTACTACTGGAGCTGGATCCGCCAGCACCCAGGGAAGGGCCTGGAGTGGATTGGGTACATC---------TATTACAGTGGGAGCACCTAC------TACAACCCGTCCCTCAAGAGTCGAGTTACCATATCCGTAGACACGTCCAAGAACCAGTTCTCCCTGAAGCTGAGCTCTGTGACTGCCGCGGACACGGCCGTGTATTACTG----------------------------------------------------------------------",
"IGHV4_31_09_CRF_1":"CAGGTGCAGCTGCAGGAGTCGGGCCCAGGACTGGTGAAGCCTTCACAGACCCTGTCCCTCACCTGCACTGTCTCTGGTGGCTCCATCAGCAGTGGTGGTTACTACTGGAGCTGGATCCGCCAGCACCCAGGGAAGGGCCTGGAGTGGATTGGGTACATC---------TATTACAGTGGGAGCACCTAC------TACAACCCGTCCCTCAAGAGTCGAGTTACCATATCAGTAGACAAGTCCAAGAACCAGTTCTCCCTGAAGCTGAGCTCTGTGACCGCCGCGGACACGGCCGTGTATTACTG----------------------------------------------------------------------",
"IGHV4_30_4_07_CRF_1":"CAGGTGCAGCTGCAGGAGTCGGGCCCAGGACTGGTGAAGCCTTCACAGACCCTGTCCCTCACCTGCGCTGTCTCTGGTGGCTCCATCAGCAGTGGTGGTTACTCCTGGAGCTGGATCCGGCAGCCACCAGGGAAGGGACTGGAGTGGATTGGGTATATC---------TATTACAGTGGGAGCACCTAC------TACAACCCGTCCCTCAAGAGTCGAGTTACCATATCAGTAGACACGTCCAAGAACCAGTTCTCCCTGAAGCTGAGCTCTGTGACCGCCGCGGACACGGCCGTGTATTACTGTGCC---AGA------------------------------------------------------------",
"IGHV4_30_4_01_CRF_1":"CAGGTGCAGCTGCAGGAGTCGGGCCCAGGACTGGTGAAGCCTTCACAGACCCTGTCCCTCACCTGCACTGTCTCTGGTGGCTCCATCAGCAGTGGTGATTACTACTGGAGTTGGATCCGCCAGCCCCCAGGGAAGGGCCTGGAGTGGATTGGGTACATC---------TATTACAGTGGGAGCACCTAC------TACAACCCGTCCCTCAAGAGTCGAGTTACCATATCAGTAGACACGTCCAAGAACCAGTTCTCCCTGAAGCTGAGCTCTGTGACTGCCGCAGACACGGCCGTGTATTACTGTGCC---AGA------------------------------------------------------------",
"IGHV4_30_4_06_CRF_1":"------------------------------------------------------------------------TCTGGTGGCTCCATCAGCAGTGGTGATTACTACTGGAGTTGGATCCGCCAGCACCCAGGGAAGGGCCTGGAGTGGATTGGGTACATC---------TATTACAGTGGGAGCACCTAC------TACAACCCGTCCCTCAAGAGTCGAGTTACCATATCAGTAGACACGTCCAAGAACCAGTTCTCCCTGAAGCTGAGCTCTGTGACTGCCGCAGACACGGCCGTGTATTACTGTGCC---AGA------------------------------------------------------------",
"IGHV4_30_4_02_CRF_1":"CAGGTGCAGCTGCAGGAGTCGGGCCCAGGACTGGTGAAGCCTTCGGACACCCTGTCCCTCACCTGCACTGTCTCTGGTGGCTCCATCAGCAGTGGTGATTACTACTGGAGTTGGATCCGCCAGCCCCCAGGGAAGGGCCTGGAGTGGATTGGGTACATC---------TATTACAGTGGGAGCACCTAC------TACAACCCGTCCCTCAAGAGTCGAGTTACCATATCAGTAGACACGTCCAAGAACCAGTTCTCCCTGAAGCTGAGCTCTGTGACTGCAGCAGACACGGCCGTGTATTACTGTGCC---AGA------------------------------------------------------------",
"IGHV4_30_4_03_CRF_1":"CAGGTGCAGCTGCAGGAGTCGGGCCCAGGACTGGTGAAGCCTTCACAGACCCTGTCCCTCACCTGCACTGTCTCTGGTGGCTCCATCAGCAGTGGTGATTACTACTGGAGTTGGATCCGCCAGCCCCCAGGGAAGGGCCTGGAGTGGATTGGGTACATC---------TATTACAGTGGGAGCACCTAC------TACAACCCGTCCCTCAAGAGTCGAGTTACCATATCAGTAGACACGTCCAAGAACCAGTTCTCCCTGAAGCTGAGCTCTGTGACTGCCGCGGACACGGCCGTGTATTACTG----------------------------------------------------------------------",
"IGHV4_30_4_04_CRF_1":"CAGGTGCAGCTGCAGGACTCGGGCCCAGGACTGGTGAAGCCTTCACAGACCCTGTCCCTCACCTGCACTGTCTCTGGTGGCTCCATCAGCAGTGGTGATTACTACTGGAGTTGGATCCGCCAGCCCCCAGGGAAGGGCCTGGAGTGGATTGGGTACTTC---------TATTACAGTGGGAGCACCTAC------TACAACCCGTCCCTCAAGAGTCGAGTTACCATATCAGTAGACACGTCCAAGAACCAGTTCTCCCTGAAGCTGAGCTCTGTGACTGCCGCAGACACGGCCGTGTATTACTG----------------------------------------------------------------------",
"IGHV4_30_4_05_CRF_1":"-----------------------------------------------------------------------CTCTGGTGGCTCCATCAGCAGTGGTGATTACTACTGGAGTTGGATCCGCCAGCNCCCAGGGAAGGGCCTGGAGTGGATTGGGTACATC---------TATTACAGTGGGAGCACCTAC------TACAACCCGTCCCTCAAGAGTCGAGTCACCATATCAGTAGACACGTCCAAGAACCAGTTCTCCCTGAAGCTGAGCTCTGTGACTGCCGCAGACACGGCCGTGTATTACTGTGCC---AGA------------------------------------------------------------",
"IGHV4_61_01_CRF_1":"CAGGTGCAGCTGCAGGAGTCGGGCCCAGGACTGGTGAAGCCTTCGGAGACCCTGTCCCTCACCTGCACTGTCTCTGGTGGCTCCGTCAGCAGTGGTAGTTACTACTGGAGCTGGATCCGGCAGCCCCCAGGGAAGGGACTGGAGTGGATTGGGTATATC---------TATTACAGTGGGAGCACCAAC------TACAACCCCTCCCTCAAGAGTCGAGTCACCATATCAGTAGACACGTCCAAGAACCAGTTCTCCCTGAAGCTGAGCTCTGTGACCGCTGCGGACACGGCCGTGTATTACTGTGCG---AGA------------------------------------------------------------",
"IGHV4_61_03_CRF_1":"CAGGTGCAGCTGCAGGAGTCGGGCCCAGGACTGGTGAAGCCTTCGGAGACCCTGTCCCTCACCTGCACTGTCTCTGGTGGCTCCGTCAGCAGTGGTAGTTACTACTGGAGCTGGATCCGGCAGCCCCCAGGGAAGGGACTGGAGTGGATTGGGTATATC---------TATTACAGTGGGAGCACCAAC------TACAACCCCTCCCTCAAGAGTCGAGTCACCATATCAGTAGACACGTCCAAGAACCACTTCTCCCTGAAGCTGAGCTCTGTGACCGCTGCGGACACGGCCGTGTATTACTGTGCG---AGA------------------------------------------------------------",
"IGHV4_61_04_CRF_1":"CAGGTGCAGCTGCAGGAGTCGGGCCCAGGACTGGTGAAGCCTTCGGAGACCCTGTCCCTCACCTGCACTGTCTCTGGTGGCTCCGTCAGCAGTGGTAGTTACTACTGGAGCTGGATCCGGCAGCCCCCAGGGAAGGGACTGGAGTGGATTGGATATATC---------TATTACAGTGGGAGCACCAAC------TACAACCCCTCCCTCAAGAGTCGAGTCACCATATCAGTAGACACGTCCAAGAACCAGTTCTCCCTGAAGCTGAGCTCTGTGACCGCT---GACACGGCCGTGTATTACTG----------------------------------------------------------------------",
"IGHV4_59_03_CRF_1":"CAGGTGCAGCTGCAGGAGTCGGGCCCAGGACTGGTGAAGCCTTCGGAGACCCTGTCCCTCACCTGCACTGTCTCTGGTGGCTCCATCAGTAGT------TACTACTGGAGCTGGATCCGGCAGCCCCCAGGGAAGGGACTGGAGTGGATTGGGTATATC---------TATTACAGTGGGAGCACCAAC------TACAACCCCTCCCTCAAGAGTCGAGTCACCATATCAGTAGACACGTCCAAGAACCAATTCTCCCTGAAGCTGAGCTCTGTGACCGCTGCGGACACGGCCGTGTATTACTGTGCG------------------------------------------------------------------",
"IGHV4_59_05_CRF_1":"CAGGTGCAGCTGCAGGAGTCGGGCCCAGGACTGGTGAAGCCTTCGGAGACCCTGTCCCTCACCTGCACTGTCTCTGGTGGCTCCATCAGTAGT------TACTACTGGAGCTGGATCCGGCAGCCGCCGGGGAAGGGACTGGAGTGGATTGGGCGTATC---------TATTATAGTGGGAGCACCTAC------TACAACCCGTCCCTCAAGAGTCGAGTCACCATATCCGTAGACACGTCCAAGAACCAGTTCTCCCTGAAGCTGAGCTCTGTGACCGCCGCAGACACGGCTGTGTATTACTGTGCG------------------------------------------------------------------",
"IGHV4_30_2_05_CRF_1":"CAGCTGCAGCTGCAGGAGTCCGGCTCAGGACTGGTGAAGCCTTCACAGACCCTGTCCCTCACCTGCGCTGTCTCTGGTGGCTCCATCAGCAGTGGTGGTTACTCCTGGAGCTGGATCCGGCAGCCACCAGGGAAGGGCCTGGAGTGGATTGGGTACATC---------TATCATAGTGGGAGCACCTAC------TACAACCCGTCCCTCAAGAGTCGAGTTACCATATCAGTAGACACGTCCAAGAACCAGTTCTCCCTGAAGCTGAGCTCTGTGACTGCCGCAGACACGGCCGTGTATTACTGTGCC---AGA------------------------------------------------------------",
"IGHV4_30_2_02_CRF_1":"CAGCTGCAGCTGCAGGAGTCCGGCTCAGGACTGGTGAAGCCTTCACAGACCCTGTCCCTCACCTGCGCTGTCTCTGGTGGCTCCATCAGCAGTGGTGGTTACTCCTGGAGCTGGATCCGGCAGCCACCAGGGAAGGGCCTGGAGTGGATTGGGTACATC---------TATCATAGTGGGAGCACCTAC------TACAACCCGTCCCTCAAGAGTCGAGTCACCATATCAGTAGACAGGTCCAAGAACCAGTTCTCCCTGAAGCTGAGCTCTGTGACCGCTGCGGACACGGCCGTGTATTACTGTGCG------------------------------------------------------------------",
"IGHV4_30_2_03_CRF_1":"CAGCTGCAGCTGCAGGAGTCCGGCTCAGGACTGGTGAAGCCTTCACAGACCCTGTCCCTCACCTGCGCTGTCTCTGGTGGCTCCATCAGCAGTGGTGGTTACTCCTGGAGCTGGATCCGGCAGCCACCAGGGAAGGGCCTGGAGTGGATTGGGAGTATC---------TATTATAGTGGGAGCACCTAC------TACAACCCGTCCCTCAAGAGTCGAGTCACCATATCCGTAGACACGTCCAAGAACCAGTTCTCCCTGAAGCTGAGCTCTGTGACCGCTGCAGACACGGCTGTGTATTACTGTGCG---AGA------------------------------------------------------------",
"IGHV4_31_04_CRF_1":"CAGGTGCGGCTGCAGGAGTCGGGCCCAGGACTGGTGAAGCCTTCACAGACCCTGTCCCTCACCTGCACTGTCTCTGGTGGCTCCATCAGCAGTGGTGGTTACTACTGGAGCTGGATCCGCCAGCACCCAGGGAAGGGCCTGGAGTGGATTGGGTACATC---------TATTACAGTGGGAGCACCTAC------TACAACCCGTCCCTCAAGAGTCGAGTTACCATATCAGTAGACACGTCTAAGAACCAGTTCTCCCTGAAGCTGAGCTCTGTGACTGCCGCGGACACGGCCGTGTATTACTGTGCG------------------------------------------------------------------",
"IGHV4_31_05_CRF_1":"CAGGTGCAGCTGCAGGAGTCGGGCCCAGGACTGGTGAAGCCTTCACAGACCCTGTCCCTCACCTGCACTGTCTCTGGTGGCTCCATCAGCAGTGGTGGTTACTACTGGAGCTGGATCCGCCAGCACCCAGGGAAGGGCCTGGAGTGGATTGGGTACATC---------TATTACAGTGGGAGCACCTAC------TACAACCCGTCCCTCAAGAGTCGAGTTACCATATCAGTAGACACGTCTAAGAACCAGTTCTCCCTGAAGCTGAGCTCTGTGACCGCG---GACGCGGCCGTGTATTACTGTGCG------------------------------------------------------------------",
"IGHV4_59_06_CRF_1":"CAGGTGCAGCTGCAGGAGTCGGGCCCAGGACTGGTGAAGCCTTCGGAGACCCTGTCCCTCACCTGCACTGTCACTGGTGGCTCCATCAGTAGT------TACTACTGGAGCTGGATCCGGCAGCCCGCTGGGAAGGGCCTGGAGTGGATTGGGTACATC---------TATTACAGTGGGAGCACCTAC------TACAACCCGTCCCTCAAGAGTCGAGTTACCATATCAGTAGACACGTCTAAGAACCAGTTCTCCCTGAAGCTGAGCTCTGTGACTGCCGCGGACACGGCCGTGTATTACTGTGCG------------------------------------------------------------------",
"IGHV7_4_1_05_CRF_1":"CAGGTGCAGCTGGTGCAATCTGGGTCTGAGTTGAAGAAGCCTGGGGCCTCAGTGAAGGTTTCCTGCAAGGCTTCTGGATACACCTTCACTAGC------TATGCTATGAATTGGGTGCGACAGGCCCCTGGACAAGGGCTTGAGTGGATGGGATGGATC------AACACCAACACTGGGAACCCAACG------TATGCCCAGGGCTTCACAGGACGGTTTGTCTTCTCCTTGGACACCTCTGTCAGCATGGCATATCTGCAGATCAGCAGCCTAAAGGCTGAGGACACTGCCGTGTGTTACTGTGCG---AGA------------------------------------------------------------",
"IGHV7_4_1_03_CRF_1":"CAGGTGCAGCTGGTGCAATCTGGGTCTGAGTTGAAGAAGCCTGGGGCCTCAGTGAAGGTTTCCTGCAAGGCTTCTGGATACACCTTCACTAGC------TATGCTATGAATTGGGTGCGACAGGCCCCTGGACAAGGGCTTGAGTGGATGGGATGGATC------AACACCAACACTGGGAACCCAACG------TATGCCCAGGGCTTCACAGGACGGTTTGTCTTCTCCTTGGACACCTCTGTCAGCACGGCATATCTGCAGATCAGCACGCTAAAGGCTGAGGACACTG-----------------------------------------------------------------------------------",
"IGHV7_81_01_CRF_1":"CAGGTGCAGCTGGTGCAGTCTGGCCATGAGGTGAAGCAGCCTGGGGCCTCAGTGAAGGTCTCCTGCAAGGCTTCTGGTTACAGTTTCACCACC------TATGGTATGAATTGGGTGCCACAGGCCCCTGGACAAGGGCTTGAGTGGATGGGATGGTTC------AACACCTACACTGGGAACCCAACA------TATGCCCAGGGCTTCACAGGACGGTTTGTCTTCTCCATGGACACCTCTGCCAGCACAGCATACCTGCAGATCAGCAGCCTAAAGGCTGAGGACATGGCCATGTATTACTGTGCG---AGA------------------------------------------------------------",
"IGHV1_OR21_1_01_CRF_1":"CAGGTACAGCTGGTGCAGTCTGGGGCTGAGGTGAAGAAGCCTGGGGCCTCAGTGAAGGTCTCCTGCAAGGCTTCTGGATACACCATCACCAGC------TACTGTATGCACTGGGTGCACCAGGTCCATGCACAAGGGCTTGAGTGGATGGGATTGGTG------TGCCCTAGTGATGGCAGCACAAGC------TATGCACAGAAGTTCCAGGCCAGAGTCACCATAACCAGGGACACATCCATGAGCACAGCCTACATGGAGCTAAGCAGTCTGAGATCTGAGGACACGGCCATGTATTACTGTGTG---AGA------------------------------------------------------------",
"IGHV1_OR15_5_01_CRF_1":"----------------------------------AGAAGCCTGGGGCCTCAGTGAAGGTCTCCTGCAAGGCTTCTGGATACACCTTCACCAGC------TACTGTATGCACTGGGTGCACCAGGTCCATGCACAAGGGCTTGAGTGGATGGGATTGGTG------TGCCCTAGTGATGGCAGCACAAGC------TATGCACAGAAGTTCCAGGCCAGAGTCACCATAACCAGGGACACATCCATGAGCACAGCCTACATGGAGCTAAGCAGTCTGAGATCTGAGGACACGGCCATGTATTACTGTGTG---AGA------------------------------------------------------------",
"IGHV1_OR15_9_01_CRF_1":"CAGGTACAGCTGATGCAGTCTGGGGCTGAGGTGAAGAAGCCTGGGGCCTCAGTGAGGATCTCCTGCAAGGCTTCTGGATACACCTTCACCAGC------TACTGTATGCACTGGGTGTGCCAGGCCCATGCACAAGGGCTTGAGTGGATGGGATTGGTG------TGCCCTAGTGATGGCAGCACAAGC------TATGCACAGAAGTTCCAGGGCAGAGTCACCATAACCAGGGACACATCCATGGGCACAGCCTACATGGAGCTAAGCAGCCTGAGATCTGAGGACACGGCCATGTATTACTGTGTG---AGA------------------------------------------------------------",
"IGHV1_69_2_02_CRF_1":"----------------------------------AGAAGCCTGGGGCTACAGTGAAAATCTCCTGCAAGGTTTCTGGATACACCTTCACCGAC------TACTACATGCACTGGGTGCAACAGGCCCCTGGAAAAGGGCTTGAGTGGATGGGACTTGTT------GATCCTGAAGATGGTGAAACAATA------TATGCAGAGAAGTTCCAGGGCAGAGTCACCATAACCGCGGACACGTCTACAGACACAGCCTACATGGAGCTGAGCAGCCTGAGATCTGAG------------------------------------------------------------------------------------------",
"IGHV1_69_03_CRF_1":"CAGGTGCAGCTGGTGCAGTCTGGGGCTGAGGTGAAGAAGCCTGGGTCCTCGGTGAAGGTCTCCTGCAAGGCTTCTGGAGGCACCTTCAGCAGC------TATGCTATCAGCTGGGTGCGACAGGCCCCTGGACAAGGGCTTGAGTGGATGGGAGGGATC------ATCCCTATCTTTGGTACAGCAAAC------TACGCACAGAAGTTCCAGGGCAGAGTCACGATTACCGCGGACGAATCCACGAGCACAGCCTACATGGAGCTGAGCAGCCTGAGATCTGATGACACGGC----------------------------------------------------------------------------------",
"IGHV1_69_07_CRF_1":"----------------------------------AGAAGCCTGGGTCCTCGGTGAAGGTCTCCTGCAAGGCTTCTGGAGGCACCTTCAGCAGC------TATGCTATCAGCTGGGTGCGACAGGCCCCTGGACAAGGGCTTGAGTGGATGGGAAGGATC------ATCCCTATCTTTGGTACAGCAAAC------TACGCACAGAAGTTCCAGGGCAGAGTCACGATTACCGCGGACGAATCCACGAGCACAGCCTACATGGAGCTGAGCAGCCTGAGATCTGAG------------------------------------------------------------------------------------------",
"IGHV1_18_02_CRF_1":"CAGGTTCAGCTGGTGCAGTCTGGAGCTGAGGTGAAGAAGCCTGGGGCCTCAGTGAAGGTCTCCTGCAAGGCTTCTGGTTACACCTTTACCAGC------TATGGTATCAGCTGGGTGCGACAGGCCCCTGGACAAGGGCTTGAGTGGATGGGATGGATC------AGCGCTTACAATGGTAACACAAAC------TATGCACAGAAGCTCCAGGGCAGAGTCACCATGACCACAGACACATCCACGAGCACAGCCTACATGGAGCTGAGGAGCCTAAGATCTGACGACACGGCC---------------------------------------------------------------------------------",
"IGHV1_45_01_CRF_1":"CAGATGCAGCTGGTGCAGTCTGGGGCTGAGGTGAAGAAGACTGGGTCCTCAGTGAAGGTTTCCTGCAAGGCTTCCGGATACACCTTCACCTAC------CGCTACCTGCACTGGGTGCGACAGGCCCCCGGACAAGCGCTTGAGTGGATGGGATGGATC------ACACCTTTCAATGGTAACACCAAC------TACGCACAGAAATTCCAGGACAGAGTCACCATTACTAGGGACAGGTCTATGAGCACAGCCTACATGGAGCTGAGCAGCCTGAGATCTGAGGACACAGCCATGTATTACTGTGCA---AGA------------------------------------------------------------",
"IGHV1_45_03_CRF_1":"----------------------------------AGAAGACTGGGTCCTCAGTGAAGGTTTCCTGCAAGGCTTCCGGATACACCTTCACCTAC------CGCTACCTGCACTGGGTGCGACAGGCCCCCAGACAAGCGCTTGAGTGGATGGGATGGATC------ACACCTTTCAATGGTAACACCAAC------TACGCACAGAAATTCCAGGACAGAGTCACCATTACCAGGGACAGGTCTATGAGCACAGCCTACATGGAGCTGAGCAGCCTGAGATCTGAGGACACAGCCATGTATTACTGTGCA---AGA------------------------------------------------------------",
"IGHV5_51_05_CRF_1":"----------------------------------AAAAGCCCGGGGAGTCTCTGAAGATCTCCTGTAAGGGTTCTGGATACAGCTTTACCAGC------TACTGGATCGGCTGGGTGCGCCAGATGCCCAGGAAAGGCCTGGAGTGGATGGGGATCATC------TATCCTGGTGACTCTGATACCAGA------TACAGCCCGTCCTTCCAAGGCCAGGTCACCATCTCAGCCGACAAGTCCATCAGCACCGCCTACCTGCAGTGGAGCAGCCTGAAGGCCTCGGACACCGCCATG------------------------------------------------------------------------------",
"IGHV1_38_4_01_CRF_1":"CAGGTCCAGCTGGTGCAGTCTTGGGCTGAGGTGAGGAAGTCTGGGGCCTCAGTGAAAGTCTCCTGTAGTTTTTCTGGGTTTACCATCACCAGC------TACGGTATACATTGGGTGCAACAGTCCCCTGGACAAGGGCTTGAGTGGATGGGATGGATC------AACCCTGGCAATGGTAGCCCAAGC------TATGCCAAGAAGTTTCAGGGCAGATTCACCATGACCAGGGACATGTCCACAACCACAGCCTACACAGACCTGAGCAGCCTGACATCTGAGGACATGGCTGTGTATTACTATGCA---AGA------------------------------------------------------------",
"IGHV2_70_09_CRF_1":"CAGATCACCTTGAAGGAGTCTGGTCCTACGCTGGTGAAACCCACACAGACCCTCACGCTGACCCGCACCTTCTCTGGGTTCTCACTCAGCACTAGTGGAATGTGTGTGAGCTGGATCCGTCAGCCCCCAGGGAAGGCCCTGGAGTGGCTTGCACTCATT---------GATTGGGATGATGATAAATAC------TACAGCACATCTCTGAACACCAGGCTCACCATCTCCAAGGACACCTCCAAAAACCAGGTGGTCCTTACAATGACCAACATGGACCCTGTGGACACAGGCACATATTACTGTGTA---CGG------------------------------------------------------------",
"IGHV3_13_02_CRF_1":"GAGGTGCATCTGGTGGAGTCTGGGGGAGGCTTGGTACAGCCTGGGGGGGCCCTGAGACTCTCCTGTGCAGCCTCTGGATTCACCTTCAGTAAC------TACGACATGCACTGGGTCCGCCAAGCTACAGGAAAAGGTCTGGAGTGGGTCTCAGCCAAT---------GGTACTGCTGGTGACACATAC------TATCCAGGCTCCGTGAAGGGGCGATTCACCATCTCCAGAGAAAATGCCAAGAACTCCTTGTATCTTCAAATGAACAGCCTGAGAGCCGGGGACACGGCTGTGTATTACTGTGCA---AGA------------------------------------------------------------",
"IGHV4_4_07_CRF_1":"CAGGTGCAGCTGCAGGAGTCGGGCCCAGGACTGGTGAAGCCTTCGGAGACCCTGTCCCTCACCTGCACTGTCTCTGGTGGCTCCATCAGTAGT------TACTACTGGAGCTGGATCCGGCAGCCCGCCGGGAAGGGACTGGAGTGGATTGGGCGTATC---------TATACCAGTGGGAGCACCAAC------TACAACCCCTCCCTCAAGAGTCGAGTCACCATGTCAGTAGACACGTCCAAGAACCAGTTCTCCCTGAAGCTGAGCTCTGTGACCGCCGCGGACACGGCCGTGTATTACTGTGCG---AGA------------------------------------------------------------",
"IGHV2_70_07_CRF_1":"CAGGTCACCTTGAGGGAGTCTGGTCCTGCGCTGGTGAAACCCACACAGACCCTCACACTGACCTGCACCTTCTCTGGGTTCTCACTCAGCACTAGTGGAATGTGTGTGAGCTGGATCCGTCAGCCCCCGGGGAAGGCCCTGGAGTGGCTTGCACTCATT---------GATTGGGATGATGATAAATAC------TACAGCACATCTCTGAAGACCAGGCTCACCATCTCCAAGGACACCTCCAAAAACCAGGTGGTCCTTACAATGACCAACATGGACCCTGTGGACACGGCCGTGTATTACTG----------------------------------------------------------------------",
"IGHV3_OR16_10_03_CRF_1":"GAGGTGCAGCTGGTGGAGTCTGGGGGAGGCTTGGTACAGCCTGGGGGGTCCCTGAGACTCTCCTGTGCAGGCTCTGGATTCACCTTCAGTAGC------TATGCTATGCACTGGGTTCGCCAGGCTCCAGGAAAAGGTCTGGAGTGGGTATCAGCTATT---------GGTACTGGTGGTGGCACATAC------TATGCAGACTCCGTGAAGGGCCGATTCACCATCTCCAGAGACAATGCCAAGAACTCCTTGTATCTTCAAATGAACAGCCTGAGAGCCGAGGACATGGCTGTGTATTACTGTGCA---AGA------------------------------------------------------------",
"IGHV3_OR16_10_01_CRF_1":"GAGGTTCAGCTGGTGCAGTCTGGGGGAGGCTTGGTACATCCTGGGGGGTCCCTGAGACTCTCCTGTGCAGGCTCTGGATTCACCTTCAGTAGC------TATGCTATGCACTGGGTTCGCCAGGCTCCAGGAAAAGGTCTGGAGTGGGTATCAGCTATT---------GGTACTGGTGGTGGCACATAC------TATGCAGACTCCGTGAAGGGCCGATTCACCATCTCCAGAGACAATGCCAAGAACTCCTTGTATCTTCAAATGAACAGCCTGAGAGCCGAGGACATGGCTGTGTATTACTGTGCA---AGA------------------------------------------------------------",
"IGHV3_OR16_10_02_CRF_1":"GAGGTTCAGCTGGTGCAGTCTGGGGGAGGCTTGGTACAGCCTGGGGGGTCCCTGAGACTCTCCTGTGCAGGCTCTGGATTCACCTTCAGTAGC------TATGCTATGCACTGGGTTCGCCAGGCTCCAGGAAAAGGTCTGGAGTGGGTATCAGCTATT---------GGTACTGGTGGTGGCACATAC------TATGCAGACTCCGTGAAGGGCCGATTCACCATCTCCAGAGACAATGCCAAGAACTCCTTGTATCTTCAAATGAACAGCCTGAGAGCCGAGGACATGGCTGTGTATTACTGTGCA---AGA------------------------------------------------------------",
"IGHV3_49_04_CRF_1":"GAGGTGCAGCTGGTGGAGTCTGGGGGAGGCTTGGTACAGCCAGGGCGGTCCCTGAGACTCTCCTGTACAGCTTCTGGATTCACCTTTGGTGAT------TATGCTATGAGCTGGGTCCGCCAGGCTCCAGGGAAGGGGCTGGAGTGGGTAGGTTTCATTAGAAGCAAAGCTTATGGTGGGACAACAGAA------TACGCCGCGTCTGTGAAAGGCAGATTCACCATCTCAAGAGATGATTCCAAAAGCATCGCCTATCTGCAAATGAACAGCCTGAAAACCGAGGACACAGCCGTGTATTACTGTACT---AGA------------------------------------------------------------",
"IGHV3_15_03_CRF_1":"GAGGTGCAGCTGGTGGAGTCTGCCGGAGCCTTGGTACAGCCTGGGGGGTCCCTTAGACTCTCCTGTGCAGCCTCTGGATTCACTTGCAGTAAC------GCCTGGATGAGCTGGGTCCGCCAGGCTCCAGGGAAGGGGCTGGAGTGGGTTGGCCGTATTAAAAGCAAAGCTAATGGTGGGACAACAGAC------TACGCTGCACCTGTGAAAGGCAGATTCACCATCTCAAGAGTTGATTCAAAAAACACGCTGTATCTGCAAATGAACAGCCTGAAAACCGAGGACACAGCCGTGTATTACTGTACC---ACA------------------------------------------------------------",
"IGHV2_5_04_CRF_1":"CAGATCACCTTGAAGGAGTCTGGTCCTACGCTGGTGAAACCCACACAGACCCTCACGCTGACCTGCACCTTCTCTGGGTTCTCACTCAGCACTAGTGGAGTGGGTGTGGGCTGGATCCGTCAGCCCCCAGGAAAGGCCCTGGAGTGGCTTGCACTCATT---------TATTGGAATGATGATAAGCGC------TACAGCCCATCTCTGAAGAGCAGGCTCACCATCACCAAGGACACCTCCAAAAACCAGGTGGTCCTTACAATGACCAACATGGACCCTGTGGACACAGGCACATATTACTGTGTAC-----------------------------------------------------------------",
"IGHV3_15_05_CRF_1":"GAGGTGCAGCTGGTGGAGTCTGGGGGAGGCTTGGTAAAGCCTGGGGGGTCCCTTAGACTCTCCTGTGCAGCCTCTGGATTCACTTTCAGTAAC------GCCTGGATGAGCTGGGTCCGCCAGGCTCCAGGGAAGGGGCTGGAGTGGGTTGGCCGTATTAAAAGCAAAACTGATGGTGGGACAACAGAC------TACGCTGCACCCGTGAAAGGCAGATTCACCATCTCAAGAGATGATTCAAAAAACACGCTGTATCTGCAAATGAACAGTCTGAAAACCGAGGACACAGCCGTGTATTACTGTACC---ACA------------------------------------------------------------",
"IGHV3_15_01_CRF_1":"GAGGTGCAGCTGGTGGAGTCTGGGGGAGGCTTGGTAAAGCCTGGGGGGTCCCTTAGACTCTCCTGTGCAGCCTCTGGATTCACTTTCAGTAAC------GCCTGGATGAGCTGGGTCCGCCAGGCTCCAGGGAAGGGGCTGGAGTGGGTTGGCCGTATTAAAAGCAAAACTGATGGTGGGACAACAGAC------TACGCTGCACCCGTGAAAGGCAGATTCACCATCTCAAGAGATGATTCAAAAAACACGCTGTATCTGCAAATGAACAGCCTGAAAACCGAGGACACAGCCGTGTATTACTGTACC---ACA------------------------------------------------------------",
"IGHV3_15_07_CRF_1":"GAGGTGCAGCTGGTGGAGTCTGGGGGAGGCTTGGTAAAGCCTGGGGGGTCCCTTAGACTCTCCTGTGCAGCCTCTGGTTTCACTTTCAGTAAC------GCCTGGATGAACTGGGTCCGCCAGGCTCCAGGGAAGGGGCTGGAGTGGGTCGGCCGTATTAAAAGCAAAACTGATGGTGGGACAACAGAC------TACGCTGCACCCGTGAAAGGCAGATTCACCATCTCAAGAGATGATTCAAAAAACACGCTGTATCTGCAAATGAACAGCCTGAAAACCGAGGACACAGCCGTGTATTACTGTACC---ACA------------------------------------------------------------",
"IGHV3_15_04_CRF_1":"GAGGTGCAGCTGGTGGAGTCTGGGGGAGGCTTGGTAAAGCCTGGGGGGTCCCTTAGACTCTCCTGTGCAGCCTCTGGATTCACTTTCAGTAAC------GCCTGGATGAGCTGGGTCCGCCAGGCTCCAGGGAAGGGGCTGGAGTGGGTTGGCCGTATTGAAAGCAAAACTGATGGTGGGACAACAGAC------TACGCTGCACCCGTGAAAGGCAGATTCACCATCTCAAGAGATGATTCAAAAAACACGCTGTATCTGCAAATGAACAGCCTGAAAACCGAGGACACAGCCGTGTATTACTGTACC---ACA------------------------------------------------------------",
"IGHV3_15_06_CRF_1":"GAGGTGCAGCTGGTGGAGTCTGGGGGAGGCTTGGTAAAGCCTGGGGGGTCCCTTAGACTCTCCTGTGCAGCCTCTGGATTCACTTTCAGTAAC------GCCTGGATGAGCTGGGTCCGCCAGGCTCCAGGGAAGGGGCTGGAGTGGGTCGGCCGTATTAAAAGCAAAACTGATGGTGGGACAACAAAC------TACGCTGCACCCGTGAAAGGCAGATTCACCATCTCAAGAGATGATTCAAAAAACACGCTGTATCTGCAAATGAACAGCCTGAAAACCGAGGACACAGCCGTGTATTACTGTACC---ACA------------------------------------------------------------",
"IGHV3_15_02_CRF_1":"GAGGTGCAGCTGGTGGAGTCTGGGGGAGCCTTGGTAAAGCCTGGGGGGTCCCTTAGACTCTCCTGTGCAGCCTCTGGATTCACTTTCAGTAAC------GCCTGGATGAGCTGGGTCCGCCAGGCTCCAGGGAAGGGGCTGGAGTGGGTTGGCCGTATTAAAAGCAAAACTGATGGTGGGACAACAGAC------TACGCTGCACCCGTGAAAGGCAGATTCACCATCTCAAGAGATGATTCAAAAAACACGCTGTATCTGCAAATGAACAGCCTGAAAACCGAGGACACAGCCGTGTATTACTGTACC---ACA------------------------------------------------------------",
"IGHV2_70_11_CRF_1":"CGGGTCACCTTGAGGGAGTCTGGTCCTGCGCTGGTGAAACCCACACAGACCCTCACACTGACCTGCACCTTCTCTGGGTTCTCACTCAGCACTAGTGGAATGTGTGTGAGCTGGATCCGTCAGCCCCCAGGGAAGGCCCTGGAGTGGCTTGCACGCATT---------GATTGGGATGATGATAAATAC------TACAGCACATCTCTGAAGACCAGGCTCACCATCTCCAAGGACACCTCCAAAAACCAGGTGGTCCTTACAATGACCAACATGGACCCTGTGGACACAGCCACGTATTACTGTGCACGGATA------------------------------------------------------------",
"IGHV2_70_01_CRF_1":"CAGGTCACCTTGAGGGAGTCTGGTCCTGCGCTGGTGAAACCCACACAGACCCTCACACTGACCTGCACCTTCTCTGGGTTCTCACTCAGCACTAGTGGAATGTGTGTGAGCTGGATCCGTCAGCCCCCAGGGAAGGCCCTGGAGTGGCTTGCACTCATT---------GATTGGGATGATGATAAATAC------TACAGCACATCTCTGAAGACCAGGCTCACCATCTCCAAGGACACCTCCAAAAACCAGGTGGTCCTTACAATGACCAACATGGACCCTGTGGACACAGCCACGTATTACTGTGCACGGATA------------------------------------------------------------",
"IGHV2_70D_04_CRF_1":"CAGGTCACCTTGAAGGAGTCTGGTCCTGCGCTGGTGAAACCCACACAGACCCTCACACTGACCTGCACCTTCTCTGGGTTCTCACTCAGCACTAGTGGAATGCGTGTGAGCTGGATCCGTCAGCCCCCAGGGAAGGCCCTGGAGTGGCTTGCACGCATT---------GATTGGGATGATGATAAATTC------TACAGCACATCTCTGAAGACCAGGCTCACCATCTCCAAGGACACCTCCAAAAACCAGGTGGTCCTTACAATGACCAACATGGACCCTGTGGACACAGCCACGTATTACTGTGCACGGATA------------------------------------------------------------",
"IGHV6_1_01_CRF_1":"CAGGTACAGCTGCAGCAGTCAGGTCCAGGACTGGTGAAGCCCTCGCAGACCCTCTCACTCACCTGTGCCATCTCCGGGGACAGTGTCTCTAGCAACAGTGCTGCTTGGAACTGGATCAGGCAGTCCCCATCGAGAGGCCTTGAGTGGCTGGGAAGGACA---------TACTACAGGTCCAAGTGGTATAATGATTATGCAGTATCTGTGAAAAGTCGAATAACCATCAACCCAGACACATCCAAGAACCAGTTCTCCCTGCAGCTGAACTCTGTGACTCCCGAGGACACGGCTGTGTATTACTGTGCA---AGA------------------------------------------------------------",
"IGHV6_1_02_CRF_1":"CAGGTACAGCTGCAGCAGTCAGGTCCGGGACTGGTGAAGCCCTCGCAGACCCTCTCACTCACCTGTGCCATCTCCGGGGACAGTGTCTCTAGCAACAGTGCTGCTTGGAACTGGATCAGGCAGTCCCCATCGAGAGGCCTTGAGTGGCTGGGAAGGACA---------TACTACAGGTCCAAGTGGTATAATGATTATGCAGTATCTGTGAAAAGTCGAATAACCATCAACCCAGACACATCCAAGAACCAGTTCTCCCTGCAGCTGAACTCTGTGACTCCCGAGGACACGGCTGTGTATTACTGTGCA---AGA------------------------------------------------------------",
"IGHV2_70_13_CRF_1":"CAGGTCACCTTGAGGGAGTCTGGTCCTGCGCTGGTGAAACCCACACAGACCCTCACACTGACCTGCACCTTCTCTGGGTTCTCACTCAGCACTAGTGGAATGTGTGTGAGCTGGATCCGTCAGCCCCCAGGGAAGGCCCTGGAGTGGCTTGCACTCATT---------GATTGGGATGATGATAAATAC------TACAGCACATCTCTGAAGACCAGGCTCACCATCTCCAAGGACACCTCCAAAAACCAGGTGGTCCTTACAATGACCAACATGGACCCTGTGGACACAGCCACGTATTATTGTGCACGGATA------------------------------------------------------------",
"IGHV2_5_01_CRF_1":"CAGATCACCTTGAAGGAGTCTGGTCCTACGCTGGTGAAACCCACACAGACCCTCACGCTGACCTGCACCTTCTCTGGGTTCTCACTCAGCACTAGTGGAGTGGGTGTGGGCTGGATCCGTCAGCCCCCAGGAAAGGCCCTGGAGTGGCTTGCACTCATT---------TATTGGAATGATGATAAGCGC------TACAGCCCATCTCTGAAGAGCAGGCTCACCATCACCAAGGACACCTCCAAAAACCAGGTGGTCCTTACAATGACCAACATGGACCCTGTGGACACAGCCACATATTACTGTGCACACAGA------------------------------------------------------------",
"IGHV2_5_02_CRF_1":"CAGATCACCTTGAAGGAGTCTGGTCCTACGCTGGTGAAACCCACACAGACCCTCACGCTGACCTGCACCTTCTCTGGGTTCTCACTCAGCACTAGTGGAGTGGGTGTGGGCTGGATCCGTCAGCCCCCAGGAAAGGCCCTGGAGTGGCTTGCACTCATT---------TATTGGGATGATGATAAGCGC------TACAGCCCATCTCTGAAGAGCAGGCTCACCATCACCAAGGACACCTCCAAAAACCAGGTGGTCCTTACAATGACCAACATGGACCCTGTGGACACAGCCACATATTACTGTGCACACAGA------------------------------------------------------------",
"IGHV2_5_05_CRF_1":"CAGATCACCTTGAAGGAGTCTGGTCCTACGCTGGTGAAACCCACACAGACCCTCACGCTGACCTGCACCTTCTCTGGGTTCTCACTCAGCACTAGTGGAGTGGGTGTGGGCTGGATCCGTCAGCCCCCAGGAAAGGCCCTGGAGTGGCTTGCACTCATT---------TATTGGGATGATGATAAGCGC------TACGGCCCATCTCTGAAGAGCAGGCTCACCATCACCAAGGACACCTCCAAAAACCAGGTGGTCCTTACAATGACCAACATGGACCCTGTGGACACAGCCACATATTACTGTGCACACAGA------------------------------------------------------------",
"IGHV2_5_09_CRF_1":"CAGGTCACCTTGAAGGAGTCTGGTCCTACGCTGGTGAAACCCACACAGACCCTCACGCTGACCTGCACCTTCTCTGGGTTCTCACTCAGCACTAGTGGAGTGGGTGTGGGCTGGATCCGTCAGCCCCCAGGAAAGGCCCTGGAGTGGCTTGCACTCATT---------TATTGGGATGATGATAAGCGC------TACGGCCCATCTCTGAAGAGCAGGCTCACCATCACCAAGGACACCTCCAAAAACCAGGTGGTCCTTACAATGACCAACATGGACCCTGTGGACACAGCCACATATTACTGTGCACACAGA------------------------------------------------------------",
"IGHV2_5_06_CRF_1":"CAGATCACCTTGAAGGAGTCTGGTCCTACGCTGGTAAAACCCACACAGACCCTCACGCTGACCTGCACCTTCTCTGGGTTCTCACTCAGCACTAGTGGAGTGGGTGTGGGCTGGATCCGTCAGCCCCCAGGAAAGGCCCTGGAGTGGCTTGCACTCATT---------TATTGGGATGATGATAAGCGC------TACGGCCCATCTCTGAAGAGCAGGCTCACCATCACCAAGGACACCTCCAAAAACCAGGTGGTCCTTACAATGACCAACATGGACCCTGTGGACACAGCCACATATTACTGTGCACACAGA------------------------------------------------------------",
"IGHV2_70_05_CRF_1":"--------------------------TGCGCTGGTGAAACCCACACAGACCCTCACACTGACCTGCACCTTCTCTGGGTTCTCACTCAGCACTAGTGGAATGCGTGCGAGCTGGATCCGTCAGCCCCCAGGGAAGGCCCTGGAGTGGCTTGCACGCATT---------GATTGGGATGATGATAAATTC------TACAGCACATCTCTGAAGACCAGGCTCACCATCTCCAAGGACACCTCCAAAAACCAGGTGGTCCTTACAATGACCAACATGGA-------------------------------------------------------------------------------------------------",
"IGHV3_OR15_7_02_CRF_1":"GAGGTGCAGCTGTTGGAGTCTGGGGGAGGCTTGGTCCAGCCTGGGGGTTCTCTGAGACTCTCATGTGCTGCCTCTGGATTCACCTTCAGTGAC------CACTACATGAGCTGGGTCCGCCAGGCTCAAGGGAAAGGGCTAGAGTTGGTAGGTTTAATAAGAAACAAAGCTAACAGTTACACGACAGAA------TATGCTGCGTCTGTGAAAGGCAGACTTACCATCTCAAGAGAGGATTCAAAGAACACGCTGTATCTGCAAATGAGCAGCCTGAAAACCGAGGACTTGGCCGTGTATTACTGTGCT---AGA------------------------------------------------------------",
"IGHV2_70_12_CRF_1":"CAGATCACCTTGAAGGAGTCTGGTCCTACGCTGGTGAAACCCACACAGACCCTCACGCTGACCTGCACCTTCTCTGGGTTCTCACTCAGCACTAGTGGAATGTGTGTGAGCTGGATCCGTCAGCCCCCAGGGAAGGCCCTGGAGTGGCTTGCACTCATT---------GATTGGGATGATGATAAATAC------TACAGCACATCTCTGAAGACCAGGCTCACCATCTCCAAGGACACCTCCAAAAACCAGGTGGTCCTTACAATGACCAACATGGACCCTGTGGACACAGCCACATATTACTGTGCACACAGA------------------------------------------------------------",
"IGHV3_73_02_CRF_1":"GAGGTGCAGCTGGTGGAGTCCGGGGGAGGCTTGGTCCAGCCTGGGGGGTCCCTGAAACTCTCCTGTGCAGCCTCTGGGTTCACCTTCAGTGGC------TCTGCTATGCACTGGGTCCGCCAGGCTTCCGGGAAAGGGCTGGAGTGGGTTGGCCGTATTAGAAGCAAAGCTAACAGTTACGCGACAGCA------TATGCTGCGTCGGTGAAAGGCAGGTTCACCATCTCCAGAGATGATTCAAAGAACACGGCGTATCTGCAAATGAACAGCCTGAAAACCGAGGACACGGCCGTGTATTACTGTACT---AGA------------------------------------------------------------",
"IGHV3_73_01_CRF_1":"GAGGTGCAGCTGGTGGAGTCTGGGGGAGGCTTGGTCCAGCCTGGGGGGTCCCTGAAACTCTCCTGTGCAGCCTCTGGGTTCACCTTCAGTGGC------TCTGCTATGCACTGGGTCCGCCAGGCTTCCGGGAAAGGGCTGGAGTGGGTTGGCCGTATTAGAAGCAAAGCTAACAGTTACGCGACAGCA------TATGCTGCGTCGGTGAAAGGCAGGTTCACCATCTCCAGAGATGATTCAAAGAACACGGCGTATCTGCAAATGAACAGCCTGAAAACCGAGGACACGGCCGTGTATTACTGTACT---AGA------------------------------------------------------------",
"IGHV3_72_02_CRF_1":"---------------------------------------------------------------------------------ACCTTCAGTGAC------CACTACATGGACTGGGTCCGCCAGGCTCCAGGGAAGGGGCTGGAGTGGGTTGGCCGTACTAGAAACAAAGCTAACAGCTACACCACAGAA------TACGCCGCGTCTGTGAAAGGCAGATTCACCATCTCAAGAGATGATTCAAAGAACTCACTGTAT---------------------------------------------------------------------------------------------------------------------",
"IGHV2_26_01_CRF_1":"CAGGTCACCTTGAAGGAGTCTGGTCCTGTGCTGGTGAAACCCACAGAGACCCTCACGCTGACCTGCACCGTCTCTGGGTTCTCACTCAGCAATGCTAGAATGGGTGTGAGCTGGATCCGTCAGCCCCCAGGGAAGGCCCTGGAGTGGCTTGCACACATT---------TTTTCGAATGACGAAAAATCC------TACAGCACATCTCTGAAGAGCAGGCTCACCATCTCCAAGGACACCTCCAAAAGCCAGGTGGTCCTTACCATGACCAACATGGACCCTGTGGACACAGCCACATATTACTGTGCACGGATA------------------------------------------------------------",
"IGHV2_5_03_CRF_1":"-----------------------------GCTGGTGAAACCCACACAGACCCTCACGCTGACCTGCACCTTCTCTGGGTTCTCACTCAGCACTAGTGGAGTGGGTGTGGGCTGGATCCGTCAGCCCCCAGGAAAGGCCCTGGAGTGGCTTGCACTCATT---------TATTGGGATGATGATAAGCGC------TACAGCCCATCTCTGAAGAGCAGGCTCACCATTACCAAGGACACCTCCAAAAACCAGGT-------------------------------------------------------------------------------------------------------------------------",
"IGHV4_39_04_CRF_1":"-------------------------------------------------------------------------GCTCCATCAGCAGTAGTAGT------TACTACTGGGGCTGGATCCGCCAGCCCCCAGGGAAGGGGCTGGAGTGGATTGGGAGTATC---------TATTATAGTGGGAGCACCTAC------TACAACCCGTCCCTCAAGAGTCGAGTCACCATATCCGTAGACACGTCCAAGAACCAGTTCTCCCTGAAGCTGAGCTCTGTGACCGCCGCGGACAC-------------------------------------------------------------------------------------",
"IGHV3_13_03_CRF_1":"GAGGTGCAGCTGGTGGAGTCTGGGGGAGGCTTGGTACAGCCTGGGGGGTCCCTGAGACTCTCCTGTGCAGCCTGTGGATTCACCTTCAGTAGC------TACGACATGCACTGGGTCCGCCAAGCTACAGGAAAAGGTCTGGAGTGGGTCTCAGCTATT---------GGTACTGCTGGTGACACATAC------TATCCAGGCTCCGTGAAGGGCCAATTCACCATCTCCAGAGAAAATGCCAAGAACTCCTTGTATCTTCAAATGAACAGCCTGAGAGCCGGGGACACGGCTGTGTATTACTGTGCA---AGA------------------------------------------------------------",
"IGHV3_13_04_CRF_1":"GAGGTGCAGCTGGTGGAGTCTGGGGGAGGCTTGGTACAGCCTGGGGGGTCCCTGAGACTCTCCTGTGCAGCCTCTGGATTCACCTTCAGTAGC------TACGACATGCACTGGGTCCGCCAAGCTACAGGAAAAGGTCTGGAATGGGTCTCAGCTATT---------GGTACTGCTGGTGACACATAC------TATCCAGGCTCCGTGAAGGGCCGATTCACCATCTCCAGAGAAAATGCCAAGAACTCCTTGTATCTTCAAATGAACAGCCTGAGAGCCGGGGACACGGCTGTGTATTACTGTGCA---AGA------------------------------------------------------------",
"IGHV3_13_01_CRF_1":"GAGGTGCAGCTGGTGGAGTCTGGGGGAGGCTTGGTACAGCCTGGGGGGTCCCTGAGACTCTCCTGTGCAGCCTCTGGATTCACCTTCAGTAGC------TACGACATGCACTGGGTCCGCCAAGCTACAGGAAAAGGTCTGGAGTGGGTCTCAGCTATT---------GGTACTGCTGGTGACACATAC------TATCCAGGCTCCGTGAAGGGCCGATTCACCATCTCCAGAGAAAATGCCAAGAACTCCTTGTATCTTCAAATGAACAGCCTGAGAGCCGGGGACACGGCTGTGTATTACTGTGCA---AGA------------------------------------------------------------",
"IGHV3_13_05_CRF_1":"GAGGTGCAGCTGGTGGAGTCTGGGGGAGGCTTGGTACAGCCTGGGGGGTCCCTGAGACTCTCCTGTGCAGCCTCTGGATTCACCTTCAGTAGC------TACGACATGCACTGGGTCCGCCAAGCTACAGGAAAAGGTCTGGAGTGGGTCTCAGCTATT---------GGTACTGCTGGTGACCCATAC------TATCCAGGCTCCGTGAAGGGCCGATTCACCATCTCCAGAGAAAATGCCAAGAACTCCTTGTATCTTCAAATGAACAGCCTGAGAGCCGGGGACACGGCTGTGTATTACTGTGCA---AGA------------------------------------------------------------",
"IGHV4_34_05_CRF_1":"CAGGTGCAGCTACAGCAGTGGGGCGCAGGACTGTTGAAGCCTTCGGAGACCCTGTCCCTCACCTGCGCTGTCTATGGTGGGTCCTTCAGTGGT------TACTACTGGTGCTGGATCCGCCAGCCCCTAGGGAAGGGGCTGGAGTGGATTGGGGAAATC---------AATCATAGTGGAAGCACCAAC------AACAACCCGTCCCTCAAGAGTCGAGCCACCATATCAGTAGACACGTCCAAGAACCAGTTCTCCCTGAAGCTGAGCTCTGTGACCGCCGCGGACACGGCTGTGTATTACTGTGCG---AGA------------------------------------------------------------",
"IGHV4_34_04_CRF_1":"CAGGTGCAGCTACAGCAGTGGGGCGCAGGACTGTTGAAGCCTTCGGAGACCCTGTCCCTCACCTGCGCTGTCTATGGTGGGTCCTTCAGTGGT------TACTACTGGAGCTGGATCCGCCAGCCCCCAGGGAAGGGGCTGGAGTGGATTGGGGAAATC---------AATCATAGTGGAAGCACCAAC------AACAACCCGTCCCTCAAGAGTCGAGCCACCATATCAGTAGACACGTCCAAGAACCAGTTCTCCCTGAAGCTGAGCTCTGTGACCGCCGCGGACACGGCTGTGTATTACTGTGCG---AGA------------------------------------------------------------",
"IGHV4_34_11_CRF_1":"CAGGTGCAGCTACAGCAGTGGGGCGCAGGACTGTTGAAGCCTTCGGAGACCCTGTCCCTCACCTGCGCTGTCTATGGTGGGTCCGTCAGTGGT------TACTACTGGAGCTGGATCCGGCAGCCCCCAGGGAAGGGGCTGGAGTGGATTGGGTATATC---------TATTATAGTGGGAGCACCAAC------AACAACCCCTCCCTCAAGAGTCGAGCCACCATATCAGTAGACACGTCCAAGAACCAGTTCTCCCTGAACCTGAGCTCTGTGACCGCCGCGGACACGGCCGTGTATTGCTGTGCG---AGA------------------------------------------------------------",
"IGHV2_OR16_5_01_CRF_1":"CAGGTCACCTTGAAGGAGTCTGGTCCTGCGCTGGTGAAACCCACAGAGACCCTCACGCTGACCTGCACTCTCTCTGGGTTCTCACTCAGCACTTCTGGAATGGGTATGAGCTGGATCCGTCAGCCCCCAGGGAAGGCCCTGGAGTGGCTTGCTCACATT---------TTTTTGAATGACAAAAAATCC------TACAGCACGTCTCTGAAGAACAGGCTCATCATCTCCAAGGACACCTCCAAAAGCCAGGTGGTCCTTACCATGACCAACATGGACCCTGTGGACACAGCCACGTATTACTGTGCATGGAGA------------------------------------------------------------",
"IGHV2_70_08_CRF_1":"CAGGTCACCTTGAGGGAGTCTGGTCCTGCGCTGGTGAAACCCACACAGACCCTCACACTGACCTGCGCCTTCTCTGGGTTCTCACTCAGCACTAGTGGAATGTGTGTGAGCTGGATCCGTCAGCCCCCAGGGAAGGCCCTGGAGTGGCTTGCACGCATT---------GATTGGGATGATGATAAATAC------TACAGCACATCTCTGAAGACCAGGCTCACCATCTCCAAGGACACCTCCAAAAACCAGGTGGTCCTTACAATGACCAACATGGACCCTGTGGACACGGCCGTGTATTACTG----------------------------------------------------------------------",
"IGHV2_70_02_CRF_1":"CAGGTCACCTTGAGGGAGTCTGGTCCTGCGCTGGTGAAACCCACACAGACCCTCACACTGACCTGCACCTTCTCTGGGTTCTCACTCAGCACTAGTGGAATGTGTGTGAGCTGGATCCGTCAGCCCCCAGGGAAGGCCCTGGAGTGGCTTGCACTCATT---------GATTGGGATGATGATAAATAC------TACAGCACATCTCTGAAGACCAGGCTCACCATCTCCAAGGACACCTCCAAAAACCAGGTGGTCCTTACAATGACCAACATGGACCCTGTGGACACGGCCGTGTATTACTG----------------------------------------------------------------------",
"IGHV4_59_10_CRF_1":"CAGGTGCAGCTACAGCAGTGGGGCGCAGGACTGTTGAAGCCTTCGGAGACCCTGTCCCTCACCTGCGCTGTCTATGGTGGCTCCATCAGTAGT------TACTACTGGAGCTGGATCCGGCAGCCCGCCGGGAAGGGGCTGGAGTGGATTGGGCGTATC---------TATACCAGTGGGAGCACCAAC------TACAACCCCTCCCTCAAGAGTCGAGTCACCATGTCAGTAGACACGTCCAAGAACCAGTTCTCCCTGAAGCTGAGCTCTGTGACCGCCGCGGACACGGCCGTGTATTACTGTGCG---AGA------------------------------------------------------------",
"IGHV2_70_03_CRF_1":"CAGGTCACCTTGAAGGAGTCTGGTCCTGCGCTGGTGAAACCCACACAGACCCTCACACTGACCTGCACCTTCTCTGGGTTCTCACTCAGCACTAGTGGAATGCGTGTGAGCTGGATCCGTCAGCCCCCAGGGAAGGCCCTGGAGTGGCTTGCACGCATT---------GATTGGGATGATGATAAATTC------TACAGCACATCTCTGAAGACCAGGCTCACCATCTCCAAGGACACCTCCAAAAACCAGGTGGTCCTTACAATGACCAACATGGACCCTGTGGACACGGCCGTGTATTACTG----------------------------------------------------------------------",
"IGHV2_70_06_CRF_1":"CAGGTCACCTTGAAGGAGTCTGGTCCTGCGCTGGTGAAACCCACACAGACCCTCACACTGACCTGCACCTTCTCTGGGTTCTCACTCAGCACTAGTGGAATGCGTGTGAGCTGGATCCGTCAGCCCCCAGGGAAGGCCCTGGAGTGGCTTGCACGCATT---------GATTGGGATGATGATAAATTC------TACAGCACATCCCTGAAGACCAGGCTCACCATCTCCAAGGACACCTCCAAAAACCAGGTGGTCCTTACAATGACCAACATGGACCCTGTGGACACGGCCGTGTATTACTG----------------------------------------------------------------------",
"IGHV3_49_02_CRF_1":"GAGGTGCAGCTGGTGGAGTCTGGGGGAGGCTTGGTACAGCCAGGGCCGTCCCTGAGACTCTCCTGTACAGCTTCTGGATTCACCTTTGGGTAT------TATCCTATGAGCTGGGTCCGCCAGGCTCCAGGGAAGGGGCTGGAGTGGGTAGGTTTCATTAGAAGCAAAGCTTATGGTGGGACAACAGAA------TACGCCGCGTCTGTGAAAGGCAGATTCACCATCTCAAGAGATGATTCCAAAAGCATCGCCTATCTGCAAATGAACAGCCTGAAAACCGAGGACACAGCCGTGTATTACTGTACT---AGA------------------------------------------------------------",
"IGHV3_38_03_CRF_1":"GAGGTGCAGCTGGTGGAGTCTGGGGGAGGCTTGGTACAGCCTAGGGGGTCCCTGAGACTCTCCTGTGCAGCCTCTGGATTCACCGTCAGTAGC------AATGAGATGAGCTGGATCCGCCAGGCTCCAGGGAAGGGTCTGGAGTGGGTCTCATCCATT------------AGTGGTGGTAGCACATAC------TACGCAGACTCCAGGAAGGGCAGATTCACCATCTCCAGAGACAATTCCAAGAACACGCTGTATCTTCAAATGAACAACCTGAGAGCTGAGGGCACGGCCGTGTATTACTGTGCC---AGA------------------------------------------------------------",
"IGHV2_5_08_CRF_1":"CAGGTCACCTTGAAGGAGTCTGGTCCTGCGCTGGTGAAACCCACACAGACCCTCACACTGACCTGCACCTTCTCTGGGTTCTCACTCAGCACTAGTGGAATGCGTGTGAGCTGGATCCGTCAGCCCCCAGGAAAGGCCCTGGAGTGGCTTGCACTCATT---------TATTGGGATGATGATAAGCGC------TACAGCCCATCTCTGAAGAGCAGGCTCACCATCACCAAGGACACCTCCAAAAACCAGGTGGTCCTTACAATGACCAACATGGACCCTGTGGACACAGCCACATATTACTGTGCACACAGA------------------------------------------------------------",
"IGHV4_34_09_CRF_1":"CAGGTGCAGCTGCAGGAGTCGGGCCCAGGACTGGTGAAGCCTTCACAGACCCTGTCCCTCACCTGCGCTGTCTATGGTGGGTCCTTCAGTGGT------TACTACTGGAGCTGGATCCGCCAGCCCCCAGGGAAGGGACTGGAGTGGATTGGGGAAATC---------AATCATAGTGGAAGCACCAAC------TACAACCCGTCCCTCAAGAGTCGAGTTACCATATCAGTAGACACGTCTAAGAACCAGTTCTCCCTGAAGCTGAGCTCTGTGACTGCCGCGGACACGGCCGTGTATTACTGTGCG---AGA------------------------------------------------------------",
"IGHV2_70_10_CRF_1":"CAGGTCACCTTGAAGGAGTCTGGTCCTGCGCTGGTGAAACCCACACAGACCCTCACACTGACCTGCACCTTCTCTGGGTTCTCACTCAGCACTAGTGGAATGCGTGTGAGCTGGATCCGTCAGCCCCCAGGGAAGGCCCTGGAGTGGATTGCACGCATT---------GATTGGGATGATGATAAATAC------TACAGCACATCTCTGAAGACCAGGCTCACCATCTCCAAGGACACCTCCAAAAACCAGGTGGTCCTTACAATGACCAACATGGACCCTGTGGACACAGCCACGTATTACTGTGCACGGATA------------------------------------------------------------",
"IGHV2_70D_14_CRF_1":"CAGGTCACCTTGAAGGAGTCTGGTCCTGCGCTGGTGAAACCCACACAGACCCTCACACTGACCTGCACCTTCTCTGGGTTCTCACTCAGCACTAGTGGAATGCGTGTGAGCTGGATCCGTCAGCCCCCAGGTAAGGCCCTGGAGTGGCTTGCACGCATT---------GATTGGGATGATGATAAATTC------TACAGCACATCTCTGAAGACCAGGCTCACCATCTCCAAGGACACCTCCAAAAACCAGGTGGTCCTTACAATGACCAACATGGACCCTGTGGACACAGCCACGTATTACTGTGCACGGATA------------------------------------------------------------",
"IGHV4_39_07_CRF_1":"CAGCTGCAGCTGCAGGAGTCGGGCCCAGGACTGGTGAAGCCTTCGGAGACCCTGTCCCTCACCTGCACTGTCTCTGGTGGCTCCATCAGCAGTAGTAGTTACTACTGGGGCTGGATCCGCCAGCCCCCAGGGAAGGGGCTGGAGTGGATTGGGAGTATC---------TATTATAGTGGGAGCACCTAC------TACAACCCGTCCCTCAAGAGTCGAGTCACCATATCAGTAGACACGTCCAAGAACCAGTTCTCCCTGAAGCTGAGCTCTGTGACCGCCGCGGACACGGCCGTGTATTACTGTGCG---AGA------------------------------------------------------------",
"IGHV4_39_06_CRF_1":"CGGCTGCAGCTGCAGGAGTCGGGCCCAGGACTGGTGAAGCCTTCGGAGACCCTGTCCCTCACCTGCACTGTCTCTGGTGGCTCCATCAGCAGTAGTAGTTACTACTGGGGCTGGATCCGCCAGCCCCCAGGGAAGGGGCTGGAGTGGATTGGGAGTATC---------TATTATAGTGGGAGCACCTAC------TACAACCCGTCCCTCAAGAGTCGAGTCACCATATCAGTAGACACGTCCAAGAACCAGTTCCCCCTGAAGCTGAGCTCTGTGACCGCCGCGGACACGGCCGTGTATTACTGTGCG---AGA------------------------------------------------------------",
"IGHJ1_01_CRF_01":"------------------------------------------------------------------------------------------------------------------------------------------------------------------------------------------------------------------------------------------------------------------------------------------------------------------------------------GCTGAATACTTCCAGCACTGGGGCCAGGGCACCCTGGTCACCGTCTCCTCA",
"IGHJ2_01_CRF_01":"---------------------------------------------------------------------------------------------------------------------------------------------------------------------------------------------------------------------------------------------------------------------------------------------------------------------------------NNCTACTGGTACTTCGATCTCTGGGGCCGTGGCACCCTGGTCACTGTCTCCTCA",
"IGHJ3_01_CRF_01":"------------------------------------------------------------------------------------------------------------------------------------------------------------------------------------------------------------------------------------------------------------------------------------------------------------------------------------NNTGATGCTTTTGATGTCTGGGGCCAAGGGACAATGGTCACCGTCTCTTCA",
"IGHJ3_02_CRF_01":"------------------------------------------------------------------------------------------------------------------------------------------------------------------------------------------------------------------------------------------------------------------------------------------------------------------------------------NNTGATGCTTTTGATATCTGGGGCCAAGGGACAATGGTCACCGTCTCTTCA",
"IGHJ4_01_CRF_01":"---------------------------------------------------------------------------------------------------------------------------------------------------------------------------------------------------------------------------------------------------------------------------------------------------------------------------------------NACTACTTTGACTACTGGGGCCAAGGAACCCTGGTCACCGTCTCCTCA",
"IGHJ4_02_CRF_01":"---------------------------------------------------------------------------------------------------------------------------------------------------------------------------------------------------------------------------------------------------------------------------------------------------------------------------------------NACTACTTTGACTACTGGGGCCAGGGAACCCTGGTCACCGTCTCCTCA",
"IGHJ4_03_CRF_01":"---------------------------------------------------------------------------------------------------------------------------------------------------------------------------------------------------------------------------------------------------------------------------------------------------------------------------------------NGCTACTTTGACTACTGGGGCCAAGGGACCCTGGTCACCGTCTCCTCA",
"IGHJ5_01_CRF_01":"------------------------------------------------------------------------------------------------------------------------------------------------------------------------------------------------------------------------------------------------------------------------------------------------------------------------------------NACAACTGGTTCGACTCCTGGGGCCAAGGAACCCTGGTCACCGTCTCCTCA",
"IGHJ5_02_CRF_01":"------------------------------------------------------------------------------------------------------------------------------------------------------------------------------------------------------------------------------------------------------------------------------------------------------------------------------------NACAACTGGTTCGACCCCTGGGGCCAGGGAACCCTGGTCACCGTCTCCTCA",
"IGHJ6_01_CRF_01":"---------------------------------------------------------------------------------------------------------------------------------------------------------------------------------------------------------------------------------------------------------------------------------------------------------------------------TACTACTACTACTACGGTATGGACGTCTGGGGGCAAGGGACCACGGTCACCGTCTCCTCA",
"IGHJ6_02_CRF_01":"---------------------------------------------------------------------------------------------------------------------------------------------------------------------------------------------------------------------------------------------------------------------------------------------------------------------------TACTACTACTACTACGGTATGGACGTCTGGGGCCAAGGGACCACGGTCACCGTCTCCTCA",
"IGHJ6_03_CRF_01":"---------------------------------------------------------------------------------------------------------------------------------------------------------------------------------------------------------------------------------------------------------------------------------------------------------------------------TACTACTACTACTACTACATGGACGTCTGGGGCAAAGGGACCACGGTCACCGTCTCCTCA",
"IGHJ6_04_CRF_01":"---------------------------------------------------------------------------------------------------------------------------------------------------------------------------------------------------------------------------------------------------------------------------------------------------------------------------TACTACTACTACTACGGTATGGACGTCTGGGGCAAAGGGACCACGGTCACCGTCTCCTCA",
"Node1":"CAGGTGCAGCTGCAGGAGTCGGGTCCAGGACTGGTGAAGCCTTCGGAGACCCTGTCACTCACCTGCGCCGTCTCTGGGTACTCCATCAGCAGTAGTAGTAATTGTTGGAGCTGGATCCGGCAGCCCCCAGGGAAGGGACTGGAGTGGATTGGATGCATTAGAAGCAATTATTATAGTGGTAACACATACAATGATTACACCCCGTCTCTGAAGAGTCGAGTCACCATCTCCACAGACACGTCCAAGAACCAGTTCTCCCTGAAGCTGAGCTCTGTGACCGCCGTGGACACGGCCGTGTATTACTGTGCGCGGAGATACTACTACTACGACTACTTTGACGTCTGGGGCCAAGGGACCCTGGTCACCGTCTCCTCA"}
}
