# Supplementary material for: Assigning and visualizing germline genes in antibody repertoires
Source: Philos Trans R Soc Lond B Biol Sci. 2015 Sep 5;370(1676):20140240. doi: 10.1098/rstb.2014.0240 (PMC4528417; doi:10.1098/rstb.2014.0240)
Supplement: IgSCUEAL [file rstb20140240supp1.zip › IgSCUEAL-master/viz/js/underscore-min.map]

{"version":3,"file":"underscore-min.js","sources":["underscore.js"],"names":["root","this","previousUnderscore","_","ArrayProto","Array","prototype","ObjProto","Object","FuncProto","Function","push","slice","concat","toString","hasOwnProperty","nativeIsArray","isArray","nativeKeys","keys","nativeBind","bind","obj","_wrapped","exports","module","VERSION","createCallback","func","context","argCount","value","call","other","index","collection","accumulator","apply","arguments","iteratee","identity","isFunction","isObject","matches","property","each","forEach","i","length","map","collect","currentKey","results","reduceError","reduce","foldl","inject","memo","TypeError","reduceRight","foldr","find","detect","predicate","result","some","list","filter","select","reject","negate","every","all","any","contains","include","target","values","indexOf","invoke","method","args","isFunc","pluck","key","where","attrs","findWhere","max","computed","Infinity","lastComputed","min","shuffle","rand","set","shuffled","random","sample","n","guard","Math","sortBy","criteria","sort","left","right","a","b","group","behavior","groupBy","has","indexBy","countBy","sortedIndex","array","low","high","mid","toArray","size","partition","pass","fail","first","head","take","initial","last","rest","tail","drop","compact","flatten","input","shallow","strict","output","isArguments","without","difference","uniq","unique","isSorted","isBoolean","seen","union","intersection","argsLength","item","j","zip","object","lastIndexOf","from","idx","range","start","stop","step","ceil","Ctor","bound","self","partial","boundArgs","position","bindAll","Error","memoize","hasher","cache","address","delay","wait","setTimeout","defer","throttle","options","timeout","previous","later","leading","now","remaining","clearTimeout","trailing","debounce","immediate","timestamp","callNow","wrap","wrapper","compose","after","times","before","once","pairs","invert","functions","methods","names","extend","source","prop","pick","omit","String","defaults","clone","tap","interceptor","eq","aStack","bStack","className","aCtor","constructor","bCtor","pop","isEqual","isEmpty","isString","isElement","nodeType","type","name","isFinite","isNaN","parseFloat","isNumber","isNull","isUndefined","noConflict","constant","noop","pair","accum","floor","Date","getTime","escapeMap","&","<",">","\"","'","`","unescapeMap","createEscaper","escaper","match","join","testRegexp","RegExp","replaceRegexp","string","test","replace","escape","unescape","idCounter","uniqueId","prefix","id","templateSettings","evaluate","interpolate","noMatch","escapes","\\","\r","\n","
"," ","escapeChar","template","text","settings","oldSettings","matcher","offset","variable","render","e","data","argument","chain","instance","_chain","mixin","define","amd"],"mappings":";;;;CAKC,WAMC,GAAIA,GAAOC,KAGPC,EAAqBF,EAAKG,EAG1BC,EAAaC,MAAMC,UAAWC,EAAWC,OAAOF,UAAWG,EAAYC,SAASJ,UAIlFK,EAAmBP,EAAWO,KAC9BC,EAAmBR,EAAWQ,MAC9BC,EAAmBT,EAAWS,OAC9BC,EAAmBP,EAASO,SAC5BC,EAAmBR,EAASQ,eAK5BC,EAAqBX,MAAMY,QAC3BC,EAAqBV,OAAOW,KAC5BC,EAAqBX,EAAUY,KAG7BlB,EAAI,SAASmB,GACf,MAAIA,aAAenB,GAAUmB,EACvBrB,eAAgBE,QACtBF,KAAKsB,SAAWD,GADiB,GAAInB,GAAEmB,GAOlB,oBAAZE,UACa,mBAAXC,SAA0BA,OAAOD,UAC1CA,QAAUC,OAAOD,QAAUrB,GAE7BqB,QAAQrB,EAAIA,GAEZH,EAAKG,EAAIA,EAIXA,EAAEuB,QAAU,OAKZ,IAAIC,GAAiB,SAASC,EAAMC,EAASC,GAC3C,GAAID,QAAiB,GAAG,MAAOD,EAC/B,QAAoB,MAAZE,EAAmB,EAAIA,GAC7B,IAAK,GAAG,MAAO,UAASC,GACtB,MAAOH,GAAKI,KAAKH,EAASE,GAE5B,KAAK,GAAG,MAAO,UAASA,EAAOE,GAC7B,MAAOL,GAAKI,KAAKH,EAASE,EAAOE,GAEnC,KAAK,GAAG,MAAO,UAASF,EAAOG,EAAOC,GACpC,MAAOP,GAAKI,KAAKH,EAASE,EAAOG,EAAOC,GAE1C,KAAK,GAAG,MAAO,UAASC,EAAaL,EAAOG,EAAOC,GACjD,MAAOP,GAAKI,KAAKH,EAASO,EAAaL,EAAOG,EAAOC,IAGzD,MAAO,YACL,MAAOP,GAAKS,MAAMR,EAASS,YAO/BnC,GAAEoC,SAAW,SAASR,EAAOF,EAASC,GACpC,MAAa,OAATC,EAAsB5B,EAAEqC,SACxBrC,EAAEsC,WAAWV,GAAeJ,EAAeI,EAAOF,EAASC,GAC3D3B,EAAEuC,SAASX,GAAe5B,EAAEwC,QAAQZ,GACjC5B,EAAEyC,SAASb,IASpB5B,EAAE0C,KAAO1C,EAAE2C,QAAU,SAASxB,EAAKiB,EAAUV,GAC3C,GAAW,MAAPP,EAAa,MAAOA,EACxBiB,GAAWZ,EAAeY,EAAUV,EACpC,IAAIkB,GAAGC,EAAS1B,EAAI0B,MACpB,IAAIA,KAAYA,EACd,IAAKD,EAAI,EAAOC,EAAJD,EAAYA,IACtBR,EAASjB,EAAIyB,GAAIA,EAAGzB,OAEjB,CACL,GAAIH,GAAOhB,EAAEgB,KAAKG,EAClB,KAAKyB,EAAI,EAAGC,EAAS7B,EAAK6B,OAAYA,EAAJD,EAAYA,IAC5CR,EAASjB,EAAIH,EAAK4B,IAAK5B,EAAK4B,GAAIzB,GAGpC,MAAOA,IAITnB,EAAE8C,IAAM9C,EAAE+C,QAAU,SAAS5B,EAAKiB,EAAUV,GAC1C,GAAW,MAAPP,EAAa,QACjBiB,GAAWpC,EAAEoC,SAASA,EAAUV,EAKhC,KAAK,GADDsB,GAHAhC,EAAOG,EAAI0B,UAAY1B,EAAI0B,QAAU7C,EAAEgB,KAAKG,GAC5C0B,GAAU7B,GAAQG,GAAK0B,OACvBI,EAAU/C,MAAM2C,GAEXd,EAAQ,EAAWc,EAARd,EAAgBA,IAClCiB,EAAahC,EAAOA,EAAKe,GAASA,EAClCkB,EAAQlB,GAASK,EAASjB,EAAI6B,GAAaA,EAAY7B,EAEzD,OAAO8B,GAGT,IAAIC,GAAc,6CAIlBlD,GAAEmD,OAASnD,EAAEoD,MAAQpD,EAAEqD,OAAS,SAASlC,EAAKiB,EAAUkB,EAAM5B,GACjD,MAAPP,IAAaA,MACjBiB,EAAWZ,EAAeY,EAAUV,EAAS,EAC7C,IAEesB,GAFXhC,EAAOG,EAAI0B,UAAY1B,EAAI0B,QAAU7C,EAAEgB,KAAKG,GAC5C0B,GAAU7B,GAAQG,GAAK0B,OACvBd,EAAQ,CACZ,IAAII,UAAUU,OAAS,EAAG,CACxB,IAAKA,EAAQ,KAAM,IAAIU,WAAUL,EACjCI,GAAOnC,EAAIH,EAAOA,EAAKe,KAAWA,KAEpC,KAAec,EAARd,EAAgBA,IACrBiB,EAAahC,EAAOA,EAAKe,GAASA,EAClCuB,EAAOlB,EAASkB,EAAMnC,EAAI6B,GAAaA,EAAY7B,EAErD,OAAOmC,IAITtD,EAAEwD,YAAcxD,EAAEyD,MAAQ,SAAStC,EAAKiB,EAAUkB,EAAM5B,GAC3C,MAAPP,IAAaA,MACjBiB,EAAWZ,EAAeY,EAAUV,EAAS,EAC7C,IAEIsB,GAFAhC,EAAOG,EAAI0B,UAAa1B,EAAI0B,QAAU7C,EAAEgB,KAAKG,GAC7CY,GAASf,GAAQG,GAAK0B,MAE1B,IAAIV,UAAUU,OAAS,EAAG,CACxB,IAAKd,EAAO,KAAM,IAAIwB,WAAUL,EAChCI,GAAOnC,EAAIH,EAAOA,IAAOe,KAAWA,GAEtC,KAAOA,KACLiB,EAAahC,EAAOA,EAAKe,GAASA,EAClCuB,EAAOlB,EAASkB,EAAMnC,EAAI6B,GAAaA,EAAY7B,EAErD,OAAOmC,IAITtD,EAAE0D,KAAO1D,EAAE2D,OAAS,SAASxC,EAAKyC,EAAWlC,GAC3C,GAAImC,EAQJ,OAPAD,GAAY5D,EAAEoC,SAASwB,EAAWlC,GAClC1B,EAAE8D,KAAK3C,EAAK,SAASS,EAAOG,EAAOgC,GACjC,MAAIH,GAAUhC,EAAOG,EAAOgC,IAC1BF,EAASjC,GACF,GAFT,SAKKiC,GAKT7D,EAAEgE,OAAShE,EAAEiE,OAAS,SAAS9C,EAAKyC,EAAWlC,GAC7C,GAAIuB,KACJ,OAAW,OAAP9B,EAAoB8B,GACxBW,EAAY5D,EAAEoC,SAASwB,EAAWlC,GAClC1B,EAAE0C,KAAKvB,EAAK,SAASS,EAAOG,EAAOgC,GAC7BH,EAAUhC,EAAOG,EAAOgC,IAAOd,EAAQzC,KAAKoB,KAE3CqB,IAITjD,EAAEkE,OAAS,SAAS/C,EAAKyC,EAAWlC,GAClC,MAAO1B,GAAEgE,OAAO7C,EAAKnB,EAAEmE,OAAOnE,EAAEoC,SAASwB,IAAalC,IAKxD1B,EAAEoE,MAAQpE,EAAEqE,IAAM,SAASlD,EAAKyC,EAAWlC,GACzC,GAAW,MAAPP,EAAa,OAAO,CACxByC,GAAY5D,EAAEoC,SAASwB,EAAWlC,EAClC,IAEIK,GAAOiB,EAFPhC,EAAOG,EAAI0B,UAAY1B,EAAI0B,QAAU7C,EAAEgB,KAAKG,GAC5C0B,GAAU7B,GAAQG,GAAK0B,MAE3B,KAAKd,EAAQ,EAAWc,EAARd,EAAgBA,IAE9B,GADAiB,EAAahC,EAAOA,EAAKe,GAASA,GAC7B6B,EAAUzC,EAAI6B,GAAaA,EAAY7B,GAAM,OAAO,CAE3D,QAAO,GAKTnB,EAAE8D,KAAO9D,EAAEsE,IAAM,SAASnD,EAAKyC,EAAWlC,GACxC,GAAW,MAAPP,EAAa,OAAO,CACxByC,GAAY5D,EAAEoC,SAASwB,EAAWlC,EAClC,IAEIK,GAAOiB,EAFPhC,EAAOG,EAAI0B,UAAY1B,EAAI0B,QAAU7C,EAAEgB,KAAKG,GAC5C0B,GAAU7B,GAAQG,GAAK0B,MAE3B,KAAKd,EAAQ,EAAWc,EAARd,EAAgBA,IAE9B,GADAiB,EAAahC,EAAOA,EAAKe,GAASA,EAC9B6B,EAAUzC,EAAI6B,GAAaA,EAAY7B,GAAM,OAAO,CAE1D,QAAO,GAKTnB,EAAEuE,SAAWvE,EAAEwE,QAAU,SAASrD,EAAKsD,GACrC,MAAW,OAAPtD,GAAoB,GACpBA,EAAI0B,UAAY1B,EAAI0B,SAAQ1B,EAAMnB,EAAE0E,OAAOvD,IACxCnB,EAAE2E,QAAQxD,EAAKsD,IAAW,IAInCzE,EAAE4E,OAAS,SAASzD,EAAK0D,GACvB,GAAIC,GAAOrE,EAAMoB,KAAKM,UAAW,GAC7B4C,EAAS/E,EAAEsC,WAAWuC,EAC1B,OAAO7E,GAAE8C,IAAI3B,EAAK,SAASS,GACzB,OAAQmD,EAASF,EAASjD,EAAMiD,IAAS3C,MAAMN,EAAOkD,MAK1D9E,EAAEgF,MAAQ,SAAS7D,EAAK8D,GACtB,MAAOjF,GAAE8C,IAAI3B,EAAKnB,EAAEyC,SAASwC,KAK/BjF,EAAEkF,MAAQ,SAAS/D,EAAKgE,GACtB,MAAOnF,GAAEgE,OAAO7C,EAAKnB,EAAEwC,QAAQ2C,KAKjCnF,EAAEoF,UAAY,SAASjE,EAAKgE,GAC1B,MAAOnF,GAAE0D,KAAKvC,EAAKnB,EAAEwC,QAAQ2C,KAI/BnF,EAAEqF,IAAM,SAASlE,EAAKiB,EAAUV,GAC9B,GACIE,GAAO0D,EADPzB,GAAU0B,IAAUC,GAAgBD,GAExC,IAAgB,MAAZnD,GAA2B,MAAPjB,EAAa,CACnCA,EAAMA,EAAI0B,UAAY1B,EAAI0B,OAAS1B,EAAMnB,EAAE0E,OAAOvD,EAClD,KAAK,GAAIyB,GAAI,EAAGC,EAAS1B,EAAI0B,OAAYA,EAAJD,EAAYA,IAC/ChB,EAAQT,EAAIyB,GACRhB,EAAQiC,IACVA,EAASjC,OAIbQ,GAAWpC,EAAEoC,SAASA,EAAUV,GAChC1B,EAAE0C,KAAKvB,EAAK,SAASS,EAAOG,EAAOgC,GACjCuB,EAAWlD,EAASR,EAAOG,EAAOgC,IAC9BuB,EAAWE,GAAgBF,KAAcC,KAAY1B,KAAY0B,OACnE1B,EAASjC,EACT4D,EAAeF,IAIrB,OAAOzB,IAIT7D,EAAEyF,IAAM,SAAStE,EAAKiB,EAAUV,GAC9B,GACIE,GAAO0D,EADPzB,EAAS0B,IAAUC,EAAeD,GAEtC,IAAgB,MAAZnD,GAA2B,MAAPjB,EAAa,CACnCA,EAAMA,EAAI0B,UAAY1B,EAAI0B,OAAS1B,EAAMnB,EAAE0E,OAAOvD,EAClD,KAAK,GAAIyB,GAAI,EAAGC,EAAS1B,EAAI0B,OAAYA,EAAJD,EAAYA,IAC/ChB,EAAQT,EAAIyB,GACAiB,EAARjC,IACFiC,EAASjC,OAIbQ,GAAWpC,EAAEoC,SAASA,EAAUV,GAChC1B,EAAE0C,KAAKvB,EAAK,SAASS,EAAOG,EAAOgC,GACjCuB,EAAWlD,EAASR,EAAOG,EAAOgC,IACnByB,EAAXF,GAAwCC,MAAbD,GAAoCC,MAAX1B,KACtDA,EAASjC,EACT4D,EAAeF,IAIrB,OAAOzB,IAKT7D,EAAE0F,QAAU,SAASvE,GAInB,IAAK,GAAewE,GAHhBC,EAAMzE,GAAOA,EAAI0B,UAAY1B,EAAI0B,OAAS1B,EAAMnB,EAAE0E,OAAOvD,GACzD0B,EAAS+C,EAAI/C,OACbgD,EAAW3F,MAAM2C,GACZd,EAAQ,EAAiBc,EAARd,EAAgBA,IACxC4D,EAAO3F,EAAE8F,OAAO,EAAG/D,GACf4D,IAAS5D,IAAO8D,EAAS9D,GAAS8D,EAASF,IAC/CE,EAASF,GAAQC,EAAI7D,EAEvB,OAAO8D,IAMT7F,EAAE+F,OAAS,SAAS5E,EAAK6E,EAAGC,GAC1B,MAAS,OAALD,GAAaC,GACX9E,EAAI0B,UAAY1B,EAAI0B,SAAQ1B,EAAMnB,EAAE0E,OAAOvD,IACxCA,EAAInB,EAAE8F,OAAO3E,EAAI0B,OAAS,KAE5B7C,EAAE0F,QAAQvE,GAAKV,MAAM,EAAGyF,KAAKb,IAAI,EAAGW,KAI7ChG,EAAEmG,OAAS,SAAShF,EAAKiB,EAAUV,GAEjC,MADAU,GAAWpC,EAAEoC,SAASA,EAAUV,GACzB1B,EAAEgF,MAAMhF,EAAE8C,IAAI3B,EAAK,SAASS,EAAOG,EAAOgC,GAC/C,OACEnC,MAAOA,EACPG,MAAOA,EACPqE,SAAUhE,EAASR,EAAOG,EAAOgC,MAElCsC,KAAK,SAASC,EAAMC,GACrB,GAAIC,GAAIF,EAAKF,SACTK,EAAIF,EAAMH,QACd,IAAII,IAAMC,EAAG,CACX,GAAID,EAAIC,GAAKD,QAAW,GAAG,MAAO,EAClC,IAAQC,EAAJD,GAASC,QAAW,GAAG,OAAQ,EAErC,MAAOH,GAAKvE,MAAQwE,EAAMxE,QACxB,SAIN,IAAI2E,GAAQ,SAASC,GACnB,MAAO,UAASxF,EAAKiB,EAAUV,GAC7B,GAAImC,KAMJ,OALAzB,GAAWpC,EAAEoC,SAASA,EAAUV,GAChC1B,EAAE0C,KAAKvB,EAAK,SAASS,EAAOG,GAC1B,GAAIkD,GAAM7C,EAASR,EAAOG,EAAOZ,EACjCwF,GAAS9C,EAAQjC,EAAOqD,KAEnBpB,GAMX7D,GAAE4G,QAAUF,EAAM,SAAS7C,EAAQjC,EAAOqD,GACpCjF,EAAE6G,IAAIhD,EAAQoB,GAAMpB,EAAOoB,GAAKzE,KAAKoB,GAAaiC,EAAOoB,IAAQrD,KAKvE5B,EAAE8G,QAAUJ,EAAM,SAAS7C,EAAQjC,EAAOqD,GACxCpB,EAAOoB,GAAOrD,IAMhB5B,EAAE+G,QAAUL,EAAM,SAAS7C,EAAQjC,EAAOqD,GACpCjF,EAAE6G,IAAIhD,EAAQoB,GAAMpB,EAAOoB,KAAapB,EAAOoB,GAAO,IAK5DjF,EAAEgH,YAAc,SAASC,EAAO9F,EAAKiB,EAAUV,GAC7CU,EAAWpC,EAAEoC,SAASA,EAAUV,EAAS,EAGzC,KAFA,GAAIE,GAAQQ,EAASjB,GACjB+F,EAAM,EAAGC,EAAOF,EAAMpE,OACbsE,EAAND,GAAY,CACjB,GAAIE,GAAMF,EAAMC,IAAS,CACrB/E,GAAS6E,EAAMG,IAAQxF,EAAOsF,EAAME,EAAM,EAAQD,EAAOC,EAE/D,MAAOF,IAITlH,EAAEqH,QAAU,SAASlG,GACnB,MAAKA,GACDnB,EAAEc,QAAQK,GAAaV,EAAMoB,KAAKV,GAClCA,EAAI0B,UAAY1B,EAAI0B,OAAe7C,EAAE8C,IAAI3B,EAAKnB,EAAEqC,UAC7CrC,EAAE0E,OAAOvD,OAIlBnB,EAAEsH,KAAO,SAASnG,GAChB,MAAW,OAAPA,EAAoB,EACjBA,EAAI0B,UAAY1B,EAAI0B,OAAS1B,EAAI0B,OAAS7C,EAAEgB,KAAKG,GAAK0B,QAK/D7C,EAAEuH,UAAY,SAASpG,EAAKyC,EAAWlC,GACrCkC,EAAY5D,EAAEoC,SAASwB,EAAWlC,EAClC,IAAI8F,MAAWC,IAIf,OAHAzH,GAAE0C,KAAKvB,EAAK,SAASS,EAAOqD,EAAK9D,IAC9ByC,EAAUhC,EAAOqD,EAAK9D,GAAOqG,EAAOC,GAAMjH,KAAKoB,MAE1C4F,EAAMC,IAShBzH,EAAE0H,MAAQ1H,EAAE2H,KAAO3H,EAAE4H,KAAO,SAASX,EAAOjB,EAAGC,GAC7C,MAAa,OAATgB,MAA2B,GACtB,MAALjB,GAAaC,EAAcgB,EAAM,GAC7B,EAAJjB,KACGvF,EAAMoB,KAAKoF,EAAO,EAAGjB,IAO9BhG,EAAE6H,QAAU,SAASZ,EAAOjB,EAAGC,GAC7B,MAAOxF,GAAMoB,KAAKoF,EAAO,EAAGf,KAAKb,IAAI,EAAG4B,EAAMpE,QAAe,MAALmD,GAAaC,EAAQ,EAAID,MAKnFhG,EAAE8H,KAAO,SAASb,EAAOjB,EAAGC,GAC1B,MAAa,OAATgB,MAA2B,GACtB,MAALjB,GAAaC,EAAcgB,EAAMA,EAAMpE,OAAS,GAC7CpC,EAAMoB,KAAKoF,EAAOf,KAAKb,IAAI4B,EAAMpE,OAASmD,EAAG,KAOtDhG,EAAE+H,KAAO/H,EAAEgI,KAAOhI,EAAEiI,KAAO,SAAShB,EAAOjB,EAAGC,GAC5C,MAAOxF,GAAMoB,KAAKoF,EAAY,MAALjB,GAAaC,EAAQ,EAAID,IAIpDhG,EAAEkI,QAAU,SAASjB,GACnB,MAAOjH,GAAEgE,OAAOiD,EAAOjH,EAAEqC,UAI3B,IAAI8F,GAAU,SAASC,EAAOC,EAASC,EAAQC,GAC7C,GAAIF,GAAWrI,EAAEoE,MAAMgE,EAAOpI,EAAEc,SAC9B,MAAOJ,GAAOwB,MAAMqG,EAAQH,EAE9B,KAAK,GAAIxF,GAAI,EAAGC,EAASuF,EAAMvF,OAAYA,EAAJD,EAAYA,IAAK,CACtD,GAAIhB,GAAQwG,EAAMxF,EACb5C,GAAEc,QAAQc,IAAW5B,EAAEwI,YAAY5G,GAE7ByG,EACT7H,EAAK0B,MAAMqG,EAAQ3G,GAEnBuG,EAAQvG,EAAOyG,EAASC,EAAQC,GAJ3BD,GAAQC,EAAO/H,KAAKoB,GAO7B,MAAO2G,GAITvI,GAAEmI,QAAU,SAASlB,EAAOoB,GAC1B,MAAOF,GAAQlB,EAAOoB,GAAS,OAIjCrI,EAAEyI,QAAU,SAASxB,GACnB,MAAOjH,GAAE0I,WAAWzB,EAAOxG,EAAMoB,KAAKM,UAAW,KAMnDnC,EAAE2I,KAAO3I,EAAE4I,OAAS,SAAS3B,EAAO4B,EAAUzG,EAAUV,GACtD,GAAa,MAATuF,EAAe,QACdjH,GAAE8I,UAAUD,KACfnH,EAAUU,EACVA,EAAWyG,EACXA,GAAW,GAEG,MAAZzG,IAAkBA,EAAWpC,EAAEoC,SAASA,EAAUV,GAGtD,KAAK,GAFDmC,MACAkF,KACKnG,EAAI,EAAGC,EAASoE,EAAMpE,OAAYA,EAAJD,EAAYA,IAAK,CACtD,GAAIhB,GAAQqF,EAAMrE,EAClB,IAAIiG,EACGjG,GAAKmG,IAASnH,GAAOiC,EAAOrD,KAAKoB,GACtCmH,EAAOnH,MACF,IAAIQ,EAAU,CACnB,GAAIkD,GAAWlD,EAASR,EAAOgB,EAAGqE,EAC9BjH,GAAE2E,QAAQoE,EAAMzD,GAAY,IAC9ByD,EAAKvI,KAAK8E,GACVzB,EAAOrD,KAAKoB,QAEL5B,GAAE2E,QAAQd,EAAQjC,GAAS,GACpCiC,EAAOrD,KAAKoB,GAGhB,MAAOiC,IAKT7D,EAAEgJ,MAAQ,WACR,MAAOhJ,GAAE2I,KAAKR,EAAQhG,WAAW,GAAM,QAKzCnC,EAAEiJ,aAAe,SAAShC,GACxB,GAAa,MAATA,EAAe,QAGnB,KAAK,GAFDpD,MACAqF,EAAa/G,UAAUU,OAClBD,EAAI,EAAGC,EAASoE,EAAMpE,OAAYA,EAAJD,EAAYA,IAAK,CACtD,GAAIuG,GAAOlC,EAAMrE,EACjB,KAAI5C,EAAEuE,SAASV,EAAQsF,GAAvB,CACA,IAAK,GAAIC,GAAI,EAAOF,EAAJE,GACTpJ,EAAEuE,SAASpC,UAAUiH,GAAID,GADAC,KAG5BA,IAAMF,GAAYrF,EAAOrD,KAAK2I,IAEpC,MAAOtF,IAKT7D,EAAE0I,WAAa,SAASzB,GACtB,GAAIc,GAAOI,EAAQ1H,EAAMoB,KAAKM,UAAW,IAAI,GAAM,KACnD,OAAOnC,GAAEgE,OAAOiD,EAAO,SAASrF,GAC9B,OAAQ5B,EAAEuE,SAASwD,EAAMnG,MAM7B5B,EAAEqJ,IAAM,SAASpC,GACf,GAAa,MAATA,EAAe,QAGnB,KAAK,GAFDpE,GAAS7C,EAAEqF,IAAIlD,UAAW,UAAUU,OACpCI,EAAU/C,MAAM2C,GACXD,EAAI,EAAOC,EAAJD,EAAYA,IAC1BK,EAAQL,GAAK5C,EAAEgF,MAAM7C,UAAWS,EAElC,OAAOK,IAMTjD,EAAEsJ,OAAS,SAASvF,EAAMW,GACxB,GAAY,MAARX,EAAc,QAElB,KAAK,GADDF,MACKjB,EAAI,EAAGC,EAASkB,EAAKlB,OAAYA,EAAJD,EAAYA,IAC5C8B,EACFb,EAAOE,EAAKnB,IAAM8B,EAAO9B,GAEzBiB,EAAOE,EAAKnB,GAAG,IAAMmB,EAAKnB,GAAG,EAGjC,OAAOiB,IAOT7D,EAAE2E,QAAU,SAASsC,EAAOkC,EAAMN,GAChC,GAAa,MAAT5B,EAAe,OAAQ,CAC3B,IAAIrE,GAAI,EAAGC,EAASoE,EAAMpE,MAC1B,IAAIgG,EAAU,CACZ,GAAuB,gBAAZA,GAIT,MADAjG,GAAI5C,EAAEgH,YAAYC,EAAOkC,GAClBlC,EAAMrE,KAAOuG,EAAOvG,GAAK,CAHhCA,GAAe,EAAXiG,EAAe3C,KAAKb,IAAI,EAAGxC,EAASgG,GAAYA,EAMxD,KAAWhG,EAAJD,EAAYA,IAAK,GAAIqE,EAAMrE,KAAOuG,EAAM,MAAOvG,EACtD,QAAQ,GAGV5C,EAAEuJ,YAAc,SAAStC,EAAOkC,EAAMK,GACpC,GAAa,MAATvC,EAAe,OAAQ,CAC3B,IAAIwC,GAAMxC,EAAMpE,MAIhB,KAHmB,gBAAR2G,KACTC,EAAa,EAAPD,EAAWC,EAAMD,EAAO,EAAItD,KAAKT,IAAIgE,EAAKD,EAAO,MAEhDC,GAAO,GAAG,GAAIxC,EAAMwC,KAASN,EAAM,MAAOM,EACnD,QAAQ,GAMVzJ,EAAE0J,MAAQ,SAASC,EAAOC,EAAMC,GAC1B1H,UAAUU,QAAU,IACtB+G,EAAOD,GAAS,EAChBA,EAAQ,GAEVE,EAAOA,GAAQ,CAKf,KAAK,GAHDhH,GAASqD,KAAKb,IAAIa,KAAK4D,MAAMF,EAAOD,GAASE,GAAO,GACpDH,EAAQxJ,MAAM2C,GAET4G,EAAM,EAAS5G,EAAN4G,EAAcA,IAAOE,GAASE,EAC9CH,EAAMD,GAAOE,CAGf,OAAOD,GAOT,IAAIK,GAAO,YAKX/J,GAAEkB,KAAO,SAASO,EAAMC,GACtB,GAAIoD,GAAMkF,CACV,IAAI/I,GAAcQ,EAAKP,OAASD,EAAY,MAAOA,GAAWiB,MAAMT,EAAMhB,EAAMoB,KAAKM,UAAW,GAChG,KAAKnC,EAAEsC,WAAWb,GAAO,KAAM,IAAI8B,WAAU,oCAW7C,OAVAuB,GAAOrE,EAAMoB,KAAKM,UAAW,GAC7B6H,EAAQ,WACN,KAAMlK,eAAgBkK,IAAQ,MAAOvI,GAAKS,MAAMR,EAASoD,EAAKpE,OAAOD,EAAMoB,KAAKM,YAChF4H,GAAK5J,UAAYsB,EAAKtB,SACtB,IAAI8J,GAAO,GAAIF,EACfA,GAAK5J,UAAY,IACjB,IAAI0D,GAASpC,EAAKS,MAAM+H,EAAMnF,EAAKpE,OAAOD,EAAMoB,KAAKM,YACrD,OAAInC,GAAEuC,SAASsB,GAAgBA,EACxBoG,IAQXjK,EAAEkK,QAAU,SAASzI,GACnB,GAAI0I,GAAY1J,EAAMoB,KAAKM,UAAW,EACtC,OAAO,YAGL,IAAK,GAFDiI,GAAW,EACXtF,EAAOqF,EAAU1J,QACZmC,EAAI,EAAGC,EAASiC,EAAKjC,OAAYA,EAAJD,EAAYA,IAC5CkC,EAAKlC,KAAO5C,IAAG8E,EAAKlC,GAAKT,UAAUiI,KAEzC,MAAOA,EAAWjI,UAAUU,QAAQiC,EAAKtE,KAAK2B,UAAUiI,KACxD,OAAO3I,GAAKS,MAAMpC,KAAMgF,KAO5B9E,EAAEqK,QAAU,SAASlJ,GACnB,GAAIyB,GAA8BqC,EAA3BpC,EAASV,UAAUU,MAC1B,IAAc,GAAVA,EAAa,KAAM,IAAIyH,OAAM,wCACjC,KAAK1H,EAAI,EAAOC,EAAJD,EAAYA,IACtBqC,EAAM9C,UAAUS,GAChBzB,EAAI8D,GAAOjF,EAAEkB,KAAKC,EAAI8D,GAAM9D,EAE9B,OAAOA,IAITnB,EAAEuK,QAAU,SAAS9I,EAAM+I,GACzB,GAAID,GAAU,SAAStF,GACrB,GAAIwF,GAAQF,EAAQE,MAChBC,EAAUF,EAASA,EAAOtI,MAAMpC,KAAMqC,WAAa8C,CAEvD,OADKjF,GAAE6G,IAAI4D,EAAOC,KAAUD,EAAMC,GAAWjJ,EAAKS,MAAMpC,KAAMqC,YACvDsI,EAAMC,GAGf,OADAH,GAAQE,SACDF,GAKTvK,EAAE2K,MAAQ,SAASlJ,EAAMmJ,GACvB,GAAI9F,GAAOrE,EAAMoB,KAAKM,UAAW,EACjC,OAAO0I,YAAW,WAChB,MAAOpJ,GAAKS,MAAM,KAAM4C,IACvB8F,IAKL5K,EAAE8K,MAAQ,SAASrJ,GACjB,MAAOzB,GAAE2K,MAAMzI,MAAMlC,GAAIyB,EAAM,GAAGf,OAAOD,EAAMoB,KAAKM,UAAW,MAQjEnC,EAAE+K,SAAW,SAAStJ,EAAMmJ,EAAMI,GAChC,GAAItJ,GAASoD,EAAMjB,EACfoH,EAAU,KACVC,EAAW,CACVF,KAASA,KACd,IAAIG,GAAQ,WACVD,EAAWF,EAAQI,WAAY,EAAQ,EAAIpL,EAAEqL,MAC7CJ,EAAU,KACVpH,EAASpC,EAAKS,MAAMR,EAASoD,GACxBmG,IAASvJ,EAAUoD,EAAO,MAEjC,OAAO,YACL,GAAIuG,GAAMrL,EAAEqL,KACPH,IAAYF,EAAQI,WAAY,IAAOF,EAAWG,EACvD,IAAIC,GAAYV,GAAQS,EAAMH,EAY9B,OAXAxJ,GAAU5B,KACVgF,EAAO3C,UACU,GAAbmJ,GAAkBA,EAAYV,GAChCW,aAAaN,GACbA,EAAU,KACVC,EAAWG,EACXxH,EAASpC,EAAKS,MAAMR,EAASoD,GACxBmG,IAASvJ,EAAUoD,EAAO,OACrBmG,GAAWD,EAAQQ,YAAa,IAC1CP,EAAUJ,WAAWM,EAAOG,IAEvBzH,IAQX7D,EAAEyL,SAAW,SAAShK,EAAMmJ,EAAMc,GAChC,GAAIT,GAASnG,EAAMpD,EAASiK,EAAW9H,EAEnCsH,EAAQ,WACV,GAAIrD,GAAO9H,EAAEqL,MAAQM,CAEVf,GAAP9C,GAAeA,EAAO,EACxBmD,EAAUJ,WAAWM,EAAOP,EAAO9C,IAEnCmD,EAAU,KACLS,IACH7H,EAASpC,EAAKS,MAAMR,EAASoD,GACxBmG,IAASvJ,EAAUoD,EAAO,QAKrC,OAAO,YACLpD,EAAU5B,KACVgF,EAAO3C,UACPwJ,EAAY3L,EAAEqL,KACd,IAAIO,GAAUF,IAAcT,CAO5B,OANKA,KAASA,EAAUJ,WAAWM,EAAOP,IACtCgB,IACF/H,EAASpC,EAAKS,MAAMR,EAASoD,GAC7BpD,EAAUoD,EAAO,MAGZjB,IAOX7D,EAAE6L,KAAO,SAASpK,EAAMqK,GACtB,MAAO9L,GAAEkK,QAAQ4B,EAASrK,IAI5BzB,EAAEmE,OAAS,SAASP,GAClB,MAAO,YACL,OAAQA,EAAU1B,MAAMpC,KAAMqC,aAMlCnC,EAAE+L,QAAU,WACV,GAAIjH,GAAO3C,UACPwH,EAAQ7E,EAAKjC,OAAS,CAC1B,OAAO,YAGL,IAFA,GAAID,GAAI+G,EACJ9F,EAASiB,EAAK6E,GAAOzH,MAAMpC,KAAMqC,WAC9BS,KAAKiB,EAASiB,EAAKlC,GAAGf,KAAK/B,KAAM+D,EACxC,OAAOA,KAKX7D,EAAEgM,MAAQ,SAASC,EAAOxK,GACxB,MAAO,YACL,QAAMwK,EAAQ,EACLxK,EAAKS,MAAMpC,KAAMqC,WAD1B,SAOJnC,EAAEkM,OAAS,SAASD,EAAOxK,GACzB,GAAI6B,EACJ,OAAO,YAML,QALM2I,EAAQ,EACZ3I,EAAO7B,EAAKS,MAAMpC,KAAMqC,WAExBV,EAAO,KAEF6B,IAMXtD,EAAEmM,KAAOnM,EAAEkK,QAAQlK,EAAEkM,OAAQ,GAO7BlM,EAAEgB,KAAO,SAASG,GAChB,IAAKnB,EAAEuC,SAASpB,GAAM,QACtB,IAAIJ,EAAY,MAAOA,GAAWI,EAClC,IAAIH,KACJ,KAAK,GAAIiE,KAAO9D,GAASnB,EAAE6G,IAAI1F,EAAK8D,IAAMjE,EAAKR,KAAKyE,EACpD,OAAOjE,IAIThB,EAAE0E,OAAS,SAASvD,GAIlB,IAAK,GAHDH,GAAOhB,EAAEgB,KAAKG,GACd0B,EAAS7B,EAAK6B,OACd6B,EAASxE,MAAM2C,GACVD,EAAI,EAAOC,EAAJD,EAAYA,IAC1B8B,EAAO9B,GAAKzB,EAAIH,EAAK4B,GAEvB,OAAO8B,IAIT1E,EAAEoM,MAAQ,SAASjL,GAIjB,IAAK,GAHDH,GAAOhB,EAAEgB,KAAKG,GACd0B,EAAS7B,EAAK6B,OACduJ,EAAQlM,MAAM2C,GACTD,EAAI,EAAOC,EAAJD,EAAYA,IAC1BwJ,EAAMxJ,IAAM5B,EAAK4B,GAAIzB,EAAIH,EAAK4B,IAEhC,OAAOwJ,IAITpM,EAAEqM,OAAS,SAASlL,GAGlB,IAAK,GAFD0C,MACA7C,EAAOhB,EAAEgB,KAAKG,GACTyB,EAAI,EAAGC,EAAS7B,EAAK6B,OAAYA,EAAJD,EAAYA,IAChDiB,EAAO1C,EAAIH,EAAK4B,KAAO5B,EAAK4B,EAE9B,OAAOiB,IAKT7D,EAAEsM,UAAYtM,EAAEuM,QAAU,SAASpL,GACjC,GAAIqL,KACJ,KAAK,GAAIvH,KAAO9D,GACVnB,EAAEsC,WAAWnB,EAAI8D,KAAOuH,EAAMhM,KAAKyE,EAEzC,OAAOuH,GAAMnG,QAIfrG,EAAEyM,OAAS,SAAStL,GAClB,IAAKnB,EAAEuC,SAASpB,GAAM,MAAOA,EAE7B,KAAK,GADDuL,GAAQC,EACH/J,EAAI,EAAGC,EAASV,UAAUU,OAAYA,EAAJD,EAAYA,IAAK,CAC1D8J,EAASvK,UAAUS,EACnB,KAAK+J,IAAQD,GACP9L,EAAeiB,KAAK6K,EAAQC,KAC5BxL,EAAIwL,GAAQD,EAAOC,IAI3B,MAAOxL,IAITnB,EAAE4M,KAAO,SAASzL,EAAKiB,EAAUV,GAC/B,GAAiBuD,GAAbpB,IACJ,IAAW,MAAP1C,EAAa,MAAO0C,EACxB,IAAI7D,EAAEsC,WAAWF,GAAW,CAC1BA,EAAWZ,EAAeY,EAAUV,EACpC,KAAKuD,IAAO9D,GAAK,CACf,GAAIS,GAAQT,EAAI8D,EACZ7C,GAASR,EAAOqD,EAAK9D,KAAM0C,EAAOoB,GAAOrD,QAE1C,CACL,GAAIZ,GAAON,EAAOwB,SAAUzB,EAAMoB,KAAKM,UAAW,GAClDhB,GAAM,GAAId,QAAOc,EACjB,KAAK,GAAIyB,GAAI,EAAGC,EAAS7B,EAAK6B,OAAYA,EAAJD,EAAYA,IAChDqC,EAAMjE,EAAK4B,GACPqC,IAAO9D,KAAK0C,EAAOoB,GAAO9D,EAAI8D,IAGtC,MAAOpB,IAIT7D,EAAE6M,KAAO,SAAS1L,EAAKiB,EAAUV,GAC/B,GAAI1B,EAAEsC,WAAWF,GACfA,EAAWpC,EAAEmE,OAAO/B,OACf,CACL,GAAIpB,GAAOhB,EAAE8C,IAAIpC,EAAOwB,SAAUzB,EAAMoB,KAAKM,UAAW,IAAK2K,OAC7D1K,GAAW,SAASR,EAAOqD,GACzB,OAAQjF,EAAEuE,SAASvD,EAAMiE,IAG7B,MAAOjF,GAAE4M,KAAKzL,EAAKiB,EAAUV,IAI/B1B,EAAE+M,SAAW,SAAS5L,GACpB,IAAKnB,EAAEuC,SAASpB,GAAM,MAAOA,EAC7B,KAAK,GAAIyB,GAAI,EAAGC,EAASV,UAAUU,OAAYA,EAAJD,EAAYA,IAAK,CAC1D,GAAI8J,GAASvK,UAAUS,EACvB,KAAK,GAAI+J,KAAQD,GACXvL,EAAIwL,SAAe,KAAGxL,EAAIwL,GAAQD,EAAOC,IAGjD,MAAOxL,IAITnB,EAAEgN,MAAQ,SAAS7L,GACjB,MAAKnB,GAAEuC,SAASpB,GACTnB,EAAEc,QAAQK,GAAOA,EAAIV,QAAUT,EAAEyM,UAAWtL,GADtBA,GAO/BnB,EAAEiN,IAAM,SAAS9L,EAAK+L,GAEpB,MADAA,GAAY/L,GACLA,EAIT,IAAIgM,GAAK,SAAS3G,EAAGC,EAAG2G,EAAQC,GAG9B,GAAI7G,IAAMC,EAAG,MAAa,KAAND,GAAW,EAAIA,IAAM,EAAIC,CAE7C,IAAS,MAALD,GAAkB,MAALC,EAAW,MAAOD,KAAMC,CAErCD,aAAaxG,KAAGwG,EAAIA,EAAEpF,UACtBqF,YAAazG,KAAGyG,EAAIA,EAAErF,SAE1B,IAAIkM,GAAY3M,EAASkB,KAAK2E,EAC9B,IAAI8G,IAAc3M,EAASkB,KAAK4E,GAAI,OAAO,CAC3C,QAAQ6G,GAEN,IAAK,kBAEL,IAAK,kBAGH,MAAO,GAAK9G,GAAM,GAAKC,CACzB,KAAK,kBAGH,OAAKD,KAAOA,GAAWC,KAAOA,EAEhB,KAAND,EAAU,GAAKA,IAAM,EAAIC,GAAKD,KAAOC,CAC/C,KAAK,gBACL,IAAK,mBAIH,OAAQD,KAAOC,EAEnB,GAAgB,gBAALD,IAA6B,gBAALC,GAAe,OAAO,CAIzD,KADA,GAAI5D,GAASuK,EAAOvK,OACbA,KAGL,GAAIuK,EAAOvK,KAAY2D,EAAG,MAAO6G,GAAOxK,KAAY4D,CAItD,IAAI8G,GAAQ/G,EAAEgH,YAAaC,EAAQhH,EAAE+G,WACrC,IACED,IAAUE,GAEV,eAAiBjH,IAAK,eAAiBC,MACrCzG,EAAEsC,WAAWiL,IAAUA,YAAiBA,IACxCvN,EAAEsC,WAAWmL,IAAUA,YAAiBA,IAE1C,OAAO,CAGTL,GAAO5M,KAAKgG,GACZ6G,EAAO7M,KAAKiG,EACZ,IAAIa,GAAMzD,CAEV,IAAkB,mBAAdyJ,GAIF,GAFAhG,EAAOd,EAAE3D,OACTgB,EAASyD,IAASb,EAAE5D,OAGlB,KAAOyE,MACCzD,EAASsJ,EAAG3G,EAAEc,GAAOb,EAAEa,GAAO8F,EAAQC,WAG3C,CAEL,GAAsBpI,GAAlBjE,EAAOhB,EAAEgB,KAAKwF,EAIlB,IAHAc,EAAOtG,EAAK6B,OAEZgB,EAAS7D,EAAEgB,KAAKyF,GAAG5D,SAAWyE,EAE5B,KAAOA,MAELrC,EAAMjE,EAAKsG,GACLzD,EAAS7D,EAAE6G,IAAIJ,EAAGxB,IAAQkI,EAAG3G,EAAEvB,GAAMwB,EAAExB,GAAMmI,EAAQC,OAOjE,MAFAD,GAAOM,MACPL,EAAOK,MACA7J,EAIT7D,GAAE2N,QAAU,SAASnH,EAAGC,GACtB,MAAO0G,GAAG3G,EAAGC,UAKfzG,EAAE4N,QAAU,SAASzM,GACnB,GAAW,MAAPA,EAAa,OAAO,CACxB,IAAInB,EAAEc,QAAQK,IAAQnB,EAAE6N,SAAS1M,IAAQnB,EAAEwI,YAAYrH,GAAM,MAAsB,KAAfA,EAAI0B,MACxE,KAAK,GAAIoC,KAAO9D,GAAK,GAAInB,EAAE6G,IAAI1F,EAAK8D,GAAM,OAAO,CACjD,QAAO,GAITjF,EAAE8N,UAAY,SAAS3M,GACrB,SAAUA,GAAwB,IAAjBA,EAAI4M,WAKvB/N,EAAEc,QAAUD,GAAiB,SAASM,GACpC,MAA8B,mBAAvBR,EAASkB,KAAKV,IAIvBnB,EAAEuC,SAAW,SAASpB,GACpB,GAAI6M,SAAc7M,EAClB,OAAgB,aAAT6M,GAAgC,WAATA,KAAuB7M,GAIvDnB,EAAE0C,MAAM,YAAa,WAAY,SAAU,SAAU,OAAQ,UAAW,SAASuL,GAC/EjO,EAAE,KAAOiO,GAAQ,SAAS9M,GACxB,MAAOR,GAASkB,KAAKV,KAAS,WAAa8M,EAAO,OAMjDjO,EAAEwI,YAAYrG,aACjBnC,EAAEwI,YAAc,SAASrH,GACvB,MAAOnB,GAAE6G,IAAI1F,EAAK,YAKH,kBAAR,MACTnB,EAAEsC,WAAa,SAASnB,GACtB,MAAqB,kBAAPA,KAAqB,IAKvCnB,EAAEkO,SAAW,SAAS/M,GACpB,MAAO+M,UAAS/M,KAASgN,MAAMC,WAAWjN,KAI5CnB,EAAEmO,MAAQ,SAAShN,GACjB,MAAOnB,GAAEqO,SAASlN,IAAQA,KAASA,GAIrCnB,EAAE8I,UAAY,SAAS3H,GACrB,MAAOA,MAAQ,GAAQA,KAAQ,GAAgC,qBAAvBR,EAASkB,KAAKV,IAIxDnB,EAAEsO,OAAS,SAASnN,GAClB,MAAe,QAARA,GAITnB,EAAEuO,YAAc,SAASpN,GACvB,MAAOA,SAAa,IAKtBnB,EAAE6G,IAAM,SAAS1F,EAAK8D,GACpB,MAAc,OAAP9D,GAAeP,EAAeiB,KAAKV,EAAK8D,IAQjDjF,EAAEwO,WAAa,WAEb,MADA3O,GAAKG,EAAID,EACFD,MAITE,EAAEqC,SAAW,SAAST,GACpB,MAAOA,IAGT5B,EAAEyO,SAAW,SAAS7M,GACpB,MAAO,YACL,MAAOA,KAIX5B,EAAE0O,KAAO,aAET1O,EAAEyC,SAAW,SAASwC,GACpB,MAAO,UAAS9D,GACd,MAAOA,GAAI8D,KAKfjF,EAAEwC,QAAU,SAAS2C,GACnB,GAAIiH,GAAQpM,EAAEoM,MAAMjH,GAAQtC,EAASuJ,EAAMvJ,MAC3C,OAAO,UAAS1B,GACd,GAAW,MAAPA,EAAa,OAAQ0B,CACzB1B,GAAM,GAAId,QAAOc,EACjB,KAAK,GAAIyB,GAAI,EAAOC,EAAJD,EAAYA,IAAK,CAC/B,GAAI+L,GAAOvC,EAAMxJ,GAAIqC,EAAM0J,EAAK,EAChC,IAAIA,EAAK,KAAOxN,EAAI8D,MAAUA,IAAO9D,IAAM,OAAO,EAEpD,OAAO,IAKXnB,EAAEiM,MAAQ,SAASjG,EAAG5D,EAAUV,GAC9B,GAAIkN,GAAQ1O,MAAMgG,KAAKb,IAAI,EAAGW,GAC9B5D,GAAWZ,EAAeY,EAAUV,EAAS,EAC7C,KAAK,GAAIkB,GAAI,EAAOoD,EAAJpD,EAAOA,IAAKgM,EAAMhM,GAAKR,EAASQ,EAChD,OAAOgM,IAIT5O,EAAE8F,OAAS,SAASL,EAAKJ,GAKvB,MAJW,OAAPA,IACFA,EAAMI,EACNA,EAAM,GAEDA,EAAMS,KAAK2I,MAAM3I,KAAKJ,UAAYT,EAAMI,EAAM,KAIvDzF,EAAEqL,IAAMyD,KAAKzD,KAAO,WAClB,OAAO,GAAIyD,OAAOC,UAIpB,IAAIC,IACFC,IAAK,QACLC,IAAK,OACLC,IAAK,OACLC,IAAK,SACLC,IAAK,SACLC,IAAK,UAEHC,EAAcvP,EAAEqM,OAAO2C,GAGvBQ,EAAgB,SAAS1M,GAC3B,GAAI2M,GAAU,SAASC,GACrB,MAAO5M,GAAI4M,IAGThD,EAAS,MAAQ1M,EAAEgB,KAAK8B,GAAK6M,KAAK,KAAO,IACzCC,EAAaC,OAAOnD,GACpBoD,EAAgBD,OAAOnD,EAAQ,IACnC,OAAO,UAASqD,GAEd,MADAA,GAAmB,MAAVA,EAAiB,GAAK,GAAKA,EAC7BH,EAAWI,KAAKD,GAAUA,EAAOE,QAAQH,EAAeL,GAAWM,GAG9E/P,GAAEkQ,OAASV,EAAcR,GACzBhP,EAAEmQ,SAAWX,EAAcD,GAI3BvP,EAAE6D,OAAS,SAASyF,EAAQ7G,GAC1B,GAAc,MAAV6G,EAAgB,WAAY,EAChC,IAAI1H,GAAQ0H,EAAO7G,EACnB,OAAOzC,GAAEsC,WAAWV,GAAS0H,EAAO7G,KAAcb,EAKpD,IAAIwO,GAAY,CAChBpQ,GAAEqQ,SAAW,SAASC,GACpB,GAAIC,KAAOH,EAAY,EACvB,OAAOE,GAASA,EAASC,EAAKA,GAKhCvQ,EAAEwQ,kBACAC,SAAc,kBACdC,YAAc,mBACdR,OAAc,mBAMhB,IAAIS,GAAU,OAIVC,GACFvB,IAAU,IACVwB,KAAU,KACVC,KAAU,IACVC,KAAU,IACVC,SAAU,QACVC,SAAU,SAGRxB,EAAU,4BAEVyB,EAAa,SAASxB,GACxB,MAAO,KAAOkB,EAAQlB,GAOxB1P,GAAEmR,SAAW,SAASC,EAAMC,EAAUC,IAC/BD,GAAYC,IAAaD,EAAWC,GACzCD,EAAWrR,EAAE+M,YAAasE,EAAUrR,EAAEwQ,iBAGtC,IAAIe,GAAU1B,SACXwB,EAASnB,QAAUS,GAASjE,QAC5B2E,EAASX,aAAeC,GAASjE,QACjC2E,EAASZ,UAAYE,GAASjE,QAC/BiD,KAAK,KAAO,KAAM,KAGhB5N,EAAQ,EACR2K,EAAS,QACb0E,GAAKnB,QAAQsB,EAAS,SAAS7B,EAAOQ,EAAQQ,EAAaD,EAAUe,GAanE,MAZA9E,IAAU0E,EAAK3Q,MAAMsB,EAAOyP,GAAQvB,QAAQR,EAASyB,GACrDnP,EAAQyP,EAAS9B,EAAM7M,OAEnBqN,EACFxD,GAAU,cAAgBwD,EAAS,iCAC1BQ,EACThE,GAAU,cAAgBgE,EAAc,uBAC/BD,IACT/D,GAAU,OAAS+D,EAAW,YAIzBf,IAEThD,GAAU,OAGL2E,EAASI,WAAU/E,EAAS,mBAAqBA,EAAS,OAE/DA,EAAS,2CACP,oDACAA,EAAS,eAEX,KACE,GAAIgF,GAAS,GAAInR,UAAS8Q,EAASI,UAAY,MAAO,IAAK/E,GAC3D,MAAOiF,GAEP,KADAA,GAAEjF,OAASA,EACLiF,EAGR,GAAIR,GAAW,SAASS,GACtB,MAAOF,GAAO7P,KAAK/B,KAAM8R,EAAM5R,IAI7B6R,EAAWR,EAASI,UAAY,KAGpC,OAFAN,GAASzE,OAAS,YAAcmF,EAAW,OAASnF,EAAS,IAEtDyE,GAITnR,EAAE8R,MAAQ,SAAS3Q,GACjB,GAAI4Q,GAAW/R,EAAEmB,EAEjB,OADA4Q,GAASC,QAAS,EACXD,EAUT,IAAIlO,GAAS,SAAS1C,GACpB,MAAOrB,MAAKkS,OAAShS,EAAEmB,GAAK2Q,QAAU3Q,EAIxCnB,GAAEiS,MAAQ,SAAS9Q,GACjBnB,EAAE0C,KAAK1C,EAAEsM,UAAUnL,GAAM,SAAS8M,GAChC,GAAIxM,GAAOzB,EAAEiO,GAAQ9M,EAAI8M,EACzBjO,GAAEG,UAAU8N,GAAQ,WAClB,GAAInJ,IAAQhF,KAAKsB,SAEjB,OADAZ,GAAK0B,MAAM4C,EAAM3C,WACV0B,EAAOhC,KAAK/B,KAAM2B,EAAKS,MAAMlC,EAAG8E,QAM7C9E,EAAEiS,MAAMjS,GAGRA,EAAE0C,MAAM,MAAO,OAAQ,UAAW,QAAS,OAAQ,SAAU,WAAY,SAASuL,GAChF,GAAIpJ,GAAS5E,EAAWgO,EACxBjO,GAAEG,UAAU8N,GAAQ,WAClB,GAAI9M,GAAMrB,KAAKsB,QAGf,OAFAyD,GAAO3C,MAAMf,EAAKgB,WACJ,UAAT8L,GAA6B,WAATA,GAAqC,IAAf9M,EAAI0B,cAAqB1B,GAAI,GACrE0C,EAAOhC,KAAK/B,KAAMqB,MAK7BnB,EAAE0C,MAAM,SAAU,OAAQ,SAAU,SAASuL,GAC3C,GAAIpJ,GAAS5E,EAAWgO,EACxBjO,GAAEG,UAAU8N,GAAQ,WAClB,MAAOpK,GAAOhC,KAAK/B,KAAM+E,EAAO3C,MAAMpC,KAAKsB,SAAUe,eAKzDnC,EAAEG,UAAUyB,MAAQ,WAClB,MAAO9B,MAAKsB,UAUQ,kBAAX8Q,SAAyBA,OAAOC,KACzCD,OAAO,gBAAkB,WACvB,MAAOlS,OAGX6B,KAAK/B"}
