# Supplementary material for: Assigning and visualizing germline genes in antibody repertoires
Source: Philos Trans R Soc Lond B Biol Sci. 2015 Sep 5;370(1676):20140240. doi: 10.1098/rstb.2014.0240 (PMC4528417; doi:10.1098/rstb.2014.0240)
Supplement: IgSCUEAL [file rstb20140240supp1.zip › IgSCUEAL-master/viz/test-data/IGH.json]

{"SEQUENCE_NAME":"AF262145",
"REFERENCE":"Human IgG (heavy chain) with all unique functional alleles",
"BEST_REARRANGEMENT":"V4-34*11,J3*02",
"SUPPORT":0.7417507475907552,
"SCORE":19113.88422080743,
"DELTA_IC":-19113.88422080743,
"TERMINATOR":0,
"SEQUENCE":"CAGGTGCAGCTCCAGCAGTGGGGCGCAGGACTGGTGAAGCCTTCGGAGACCCTGTCCCTCACCTGCGCTGTCTCTGGTGTGTCCTTCAGTGGTAACGTCTGGACTTGGATCCGGCAGCCCCCAGGAAAGGGGCTGGAGTGGATTGGTGAAATCTCTCATAGTGGAACCACCATCACCAGCCCGTCCCTCCAGAGTCGAGTCACCACATCCCTTGACGCGGCCAAGAATCAATTCTCCCTGGTGCTGACTTCTGTGACCGCCGCGGACACGGCTCTTTATTACTGTGTGAGGAAGACTGGGGATCGGGGTGCCTTTGATATCTGGGGCCAAGGGGCAATGGTCACCGTCTCTTCA",
"SISTER_SEQUENCES":{"0":"IGHV4_34_11_CRF_1",
"1":"IGHJ3_02_CRF_1"},
"BRANCH_LENGTHS":{"TO_SISTER":[
[0.06015277928933337]
,[0]
]
,
"TO_PARENT":[
[0.01595473426680263]
,[0.04988891390444305]
]
,
"TO_QUERY":[
[0.3666262866127921]
,[0.1008361772245665]
]
},
"REARRANGEMENTS":{"V4-34*11,J3*02":0.7417507475907552,
"V4-34*04,J3*02":0.1126342598500894,
"V4-34*05,J3*02":0.05713433897551377,
"V4-34*11,J3*01":0.04938462505544833,
"V4-34*04,J3*01":0.01775852941301149},
"MODELS_TRIED":21851,
"EXTRA":{"FW1":"CAGGTGCAGCTCCAGCAGTGGGGCGCAGGACTGGTGAAGCCTTCGGAGACCCTGTCCCTCACCTGCGCTGTC",
"FW1_AA":"QVQLQQWGAGLVKPSETLSLTCAV",
"CDR1":"TCTGGTGTGTCCTTCAGTGGTAACGTC",
"CDR1_AA":"SGVSFSGNV",
"FW2":"TGGACTTGGATCCGGCAGCCCCCAGGAAAGGGGCTGGAGTGGATTGGTGAA",
"FW2_AA":"WTWIRQPPGKGLEWIGE",
"CDR2":"ATCTCTCATAGTGGAACCACC",
"CDR2_AA":"ISHSGTT",
"FW3":"ATCACCAGCCCGTCCCTCCAGAGTCGAGTCACCACATCCCTTGACGCGGCCAAGAATCAATTCTCCCTGGTGCTGACTTCTGTGACCGCCGCGGACACGGCTCTTTATTACTGT",
"FW3_AA":"ITSPSLQSRVTTSLDAAKNQFSLVLTSVTAADTALYYC",
"CDR3":"GTGAGGAAGACTGGGGATCGGGGTGCCTTTGATATC",
"CDR3_AA":"VRKTGDRGAFDI",
"JUNCTION":"TGTGTGAGGAAGACTGGGGATCGGGGTGCCTTTGATATCTGG",
"JUNCTION_AA":"CVRKTGDRGAFDIW",
"D_ALLELE":"D7-27*01",
"D":"AagACTGGGGAt",
"D_AA":"?TG?",
"D_SCORE":30.34262,
"D/INV_ALLELE":"D6-6*01",
"D/INV":"gAtCGGGGTGCC",
"D/INV_AA":"?RGA",
"D/INV_SCORE":26.405572,
"J":"GGCCAAGGGGCAATGGTCACCGTCTCTTCA",
"J_AA":"GQGAMVTVSS",
"Mapped Read":"CAGGTGCAGCTCCAGCAGTGGGGCGCAGGACTGGTGAAGCCTTCGGAGACCCTGTCCCTCACCTGCGCTGTCTCTGGT------GTGTCCTTCAGTGGTAAC------GTCTGGACTTGGATCCGGCAGCCCCCAGGAAAGGGGCTGGAGTGGATTGGTGAAATC---------TCTCATAGTGGAACCACCATCACCAGCCCGTCCCTCCAGAGTCGAGTCACCACATCCCTTGACGCGGCCAAGAATCAATTCTCCCTGGTGCTGACTTCTGTGACCGCCGCGGACACGGCTCTTTATTACTGTGTGAGGAAGACTGGGGATCGGGGTGCCTTTGATATCTGGGGCCAAGGGGCAATGGTCACCGTCTCTTCA",
"ALIGNMENT_SPANS":[
[0]
,[72]
,[111]
,[162]
,[192]
,[306]
,[315]
,[375]
]
},
"BREAKPOINTS":[
[309]
]
,
"BREAKPOINT_SUPPORT":[
[0,0,0,0,0,0,0,0,0,0,0,0,0,0,0,0,0,0,0,0,0,0,0,0,0,0,0,0,0,0,0,0,0,0,0,0,0,0,0,0,0,0,0,0,0,0,0,0,0,0,0,0,0,0,0,0,0,0,0,0,0,0,0,0,0,0,0,0,0,0,0,0,0,0,0,0,0,0,0,0,0,0,0,0,0,0,0,0,0,0,0,0,0,0,0,0,0,0,0,0,0,0,0,0,0,0,0,0,0,0,0,0,0,0,0,0,0,0,0,0,0,0,0,0,0,0,0,0,0,0,0,0,0,0,0,0,0,0,0,0,0,0,0,0,0,0,0,0,0,0,0,0,0,0,0,0,0,0,0,0,0,0,0,0,0,0,0,0,0,0,0,0,0,0,0,0,0,0,0,0,0,0,0,0,0,0,0,0,0,0,0,0,0,0,0,0,0,0,0,0,0,0,0,0,0,0,0,0,0,0,0,0,0,0,0,0,0,0,0,0,0,0,0,0,0,0,0,0,0,0,0,0,0,0,0,0,0,0,0,0,0,0,0,0,0,0,0,0,0,0,0,0,0,0,0,0,0,0,0,0,0,0,0,0,0,0,0,0,0,0,0,0,0,0,0,0,0,0,0,0,0,0,0,0,0,0,0,0,0,0,1.043956924538946,0,0,0,0,0,0,0,1.254597257218386,0,1.866085556925022,2.417915165646838,2.196707164627307,0,0,4.628752385371165,6.80469859106102,3.017710982380774,18.21792306681089,3.524454066917702,0,0,0,0,0,0,0,0,0,0,0,0,0,0,0,0,0,0,0,0,0,0,0,0,0,0,0,0,0,0,0,0,0,0,0,0,0,0,0,0,0,0,0,0]
]
,
"BRANCH_SUPPORT":{"IGHV4_34_05_CRF_1":0.05949024340015686,
"NODE176":0.01076137126650074,
"IGHJ3_02_CRF_1":0.92288485369166,
"IGHV4_34_04_CRF_1":0.06791465437321981,
"IGHV4_34_10_CRF_1":3.510790131587651e-07,
"NODE59":1.419032910054282e-06,
"IGHJ3_01_CRF_1":0.06430288435381473,
"IGHV4_34_02_CRF_1":0.0009109997135654146,
"IGHV4_34_01_CRF_1":0.009190370207055184,
"NODE61":1.36468223772738e-07,
"NODE52":1.560667409888725e-05,
"IGHV4_34_12_CRF_1":0.007145435531235257,
"NODE49":1.075799666402753e-05,
"IGHV4_34_11_CRF_1":0.792487007166599,
"NODE76":0.06267309674142219,
"IGHV4_34_06_CRF_1":7.496081588286332e-05,
"IGHV4_34_07_CRF_1":5.855154774563974e-06,
"IGHV4_34_03_CRF_1":5.855154774563974e-06,
"IGHV4_34_08_CRF_1":7.283800111920953e-05,
"IGHV4_34_09_CRF_1":2.506842563826732e-09,
"IGHV4_4_04_CRF_1":2.632945643349682e-08,
"IGHV4_4_05_CRF_1":2.632945634283536e-08,
"IGHV4_4_03_CRF_1":2.632945643344893e-08,
"IGHV4_4_01_CRF_1":2.632945127082326e-08,
"IGHV4_4_02_CRF_1":3.046646223743348e-07}}
