# Supplementary material for: Assigning and visualizing germline genes in antibody repertoires
Source: Philos Trans R Soc Lond B Biol Sci. 2015 Sep 5;370(1676):20140240. doi: 10.1098/rstb.2014.0240 (PMC4528417; doi:10.1098/rstb.2014.0240)
Supplement: IgSCUEAL [file rstb20140240supp1.zip › IgSCUEAL-master/viz/test-data/PW57.tsv]

Name	Branch	Support
AF262173	IGHJ3_01_CRF_01	0.1262622471076982
AF262173	IGHJ3_02_CRF_01	0.8232240685561679
AF262173	IGHV4_34_01_CRF_1	0.0003241831494884265
AF262173	IGHV4_34_02_CRF_1	0.0003486071398974948
AF262173	IGHV4_34_03_CRF_1	1.495869449154637e-05
AF262173	IGHV4_34_04_CRF_1	2.16185896955383e-07
AF262173	IGHV4_34_05_CRF_1	2.161861064127275e-07
AF262173	IGHV4_34_06_CRF_1	2.313172251752617e-05
AF262173	IGHV4_34_07_CRF_1	0.0003398189097348868
AF262173	IGHV4_34_08_CRF_1	0.0003768328643099635
AF262173	IGHV4_34_11_CRF_1	0.09483359796904116
AF262173	IGHV4_34_12_CRF_1	0.0005103883803748655
AF262173	NODE129	0.9017543031802111
AF262173	NODE133	0.0003760699787825677
AF262173	NODE142	0.0005912986000107576
AF262173	NODE149	0.0005063770391365484
AF262173	NODE210	0.05051368433613391
AF262180	IGHJ3_01_CRF_01	0.1321510513752643
AF262180	IGHJ3_02_CRF_01	0.8504977881322883
AF262180	IGHV4_34_01_CRF_1	0.00377255322740344
AF262180	IGHV4_34_02_CRF_1	0.004066591093438832
AF262180	IGHV4_34_03_CRF_1	0.000243797204851824
AF262180	IGHV4_34_04_CRF_1	5.152622124218671e-06
AF262180	IGHV4_34_05_CRF_1	5.152621350016738e-06
AF262180	IGHV4_34_06_CRF_1	0.000340967379218688
AF262180	IGHV4_34_07_CRF_1	0.0002387145778455298
AF262180	IGHV4_34_08_CRF_1	0.003687983434960878
AF262180	IGHV4_34_09_CRF_1	0.0003846186008533419
AF262180	IGHV4_34_10_CRF_1	0.0004502235823792497
AF262180	IGHV4_34_11_CRF_1	6.066804184660659e-06
AF262180	IGHV4_34_12_CRF_1	0.004782139846481376
AF262180	NODE129	0.005262081447786613
AF262180	NODE133	0.004288886946680426
AF262180	NODE142	0.9687453053175609
AF262180	NODE149	0.003719765292879818
AF262180	NODE210	0.01735116049244713
AF262191	IGHJ3_01_CRF_01	0.1324672004085966
AF262191	IGHJ3_02_CRF_01	0.8522948033401119
AF262191	IGHV4_34_01_CRF_1	0.004089017348403735
AF262191	IGHV4_34_02_CRF_1	0.003809566808559385
AF262191	IGHV4_34_03_CRF_1	0.0002647624683621199
AF262191	IGHV4_34_04_CRF_1	5.692166659939096e-06
AF262191	IGHV4_34_05_CRF_1	6.064929913574486e-06
AF262191	IGHV4_34_06_CRF_1	0.0003176272879509492
AF262191	IGHV4_34_07_CRF_1	0.0002808350472627498
AF262191	IGHV4_34_08_CRF_1	0.004114602183158287
AF262191	IGHV4_34_09_CRF_1	0.0004515017423598265
AF262191	IGHV4_34_10_CRF_1	0.0004673577361008234
AF262191	IGHV4_34_11_CRF_1	5.209773807207971e-06
AF262191	IGHV4_34_12_CRF_1	0.005524553672519437
AF262191	NODE129	0.004861419606357789
AF262191	NODE133	0.003748108287261468
AF262191	NODE142	0.9682983696482199
AF262191	NODE149	0.003755311293102901
AF262191	NODE210	0.01523799625129166
AF262152	IGHJ1_01_CRF_01	0.0001280946339900292
AF262152	IGHJ2_01_CRF_01	0.0001014441195892285
AF262152	IGHJ3_01_CRF_01	9.45070502924749e-05
AF262152	IGHJ3_02_CRF_01	9.42116345124574e-05
AF262152	IGHJ4_01_CRF_01	0.0001190238111240742
AF262152	IGHJ4_02_CRF_01	0.0001188591436065903
AF262152	IGHJ4_03_CRF_01	0.0001167519215251369
AF262152	IGHJ5_01_CRF_01	0.0002498127801477163
AF262152	IGHJ5_02_CRF_01	0.0002638237131634567
AF262152	IGHJ6_01_CRF_01	0.0001129430282300467
AF262152	IGHJ6_02_CRF_01	0.0001125833083287473
AF262152	IGHJ6_03_CRF_01	0.0001923394859033544
AF262152	IGHJ6_04_CRF_01	0.0001117070752209122
AF262152	IGHV4_34_01_CRF_1	0.007315029278520825
AF262152	IGHV4_34_02_CRF_1	0.007322442525024756
AF262152	IGHV4_34_03_CRF_1	2.010743674936291e-07
AF262152	IGHV4_34_04_CRF_1	1.322689965303382e-05
AF262152	IGHV4_34_05_CRF_1	1.322689934646652e-05
AF262152	IGHV4_34_06_CRF_1	2.010741558220023e-07
AF262152	IGHV4_34_07_CRF_1	6.927902030171658e-08
AF262152	IGHV4_34_08_CRF_1	9.518081809640345e-06
AF262152	IGHV4_34_09_CRF_1	0.0009551639695462979
AF262152	IGHV4_34_10_CRF_1	0.0009563555692834697
AF262152	IGHV4_34_11_CRF_1	1.322694122583367e-05
AF262152	IGHV4_34_12_CRF_1	0.007324803837056154
AF262152	NODE129	0.00930931925911456
AF262152	NODE133	1.679413228702509e-06
AF262152	NODE142	0.9594446557885965
AF262152	NODE149	0.007320880110050185
AF262152	NODE209	0.0003326073328129432
AF262152	NODE210	0.0001057340441855906
AF262152	NODE213	0.000109985435552487
AF262152	NODE215	0.0001937108568790191
AF262152	NODE217	0.0001900762597679514
AF262152	NODE218	0.0001124910231343879
AF262152	NODE222	0.0001093966845848086
AF262152	NODE223	0.0002497965279592543
AF262152	NODE226	0.0001080951606827351
AF262161	IGHJ2_01_CRF_01	1.335203079052289e-08
AF262161	IGHJ3_01_CRF_01	0.1207473057143488
AF262161	IGHJ3_02_CRF_01	0.8234994694725739
AF262161	IGHV4_34_01_CRF_1	0.0196269774326165
AF262161	IGHV4_34_02_CRF_1	0.02169102177490713
AF262161	IGHV4_34_03_CRF_1	0.000784008948412561
AF262161	IGHV4_34_04_CRF_1	0.06590547254008856
AF262161	IGHV4_34_05_CRF_1	0.06220387495226953
AF262161	IGHV4_34_06_CRF_1	0.000542733243672001
AF262161	IGHV4_34_07_CRF_1	0.0004464101174838463
AF262161	IGHV4_34_08_CRF_1	0.01472487561083938
AF262161	IGHV4_34_11_CRF_1	0.05624449295633104
AF262161	IGHV4_34_12_CRF_1	0.01990960838784255
AF262161	NODE129	0.02250361693557863
AF262161	NODE133	0.01644134547538038
AF262161	NODE142	0.01275184918628455
AF262161	NODE149	0.6862237124382935
AF262161	NODE210	0.05575321146104625
AF262156	IGHJ2_01_CRF_01	1.419009948320585e-06
AF262156	IGHJ3_01_CRF_01	0.1163154043742572
AF262156	IGHJ3_02_CRF_01	0.1421958216650255
AF262156	IGHJ6_01_CRF_01	2.851546105183069e-08
AF262156	IGHV4_34_01_CRF_1	0.03004962759240053
AF262156	IGHV4_34_02_CRF_1	0.029647971711725
AF262156	IGHV4_34_03_CRF_1	0.001835945283714647
AF262156	IGHV4_34_04_CRF_1	0.1011039294537685
AF262156	IGHV4_34_05_CRF_1	0.09697907388075272
AF262156	IGHV4_34_06_CRF_1	0.001837376132210723
AF262156	IGHV4_34_07_CRF_1	0.001857432352494026
AF262156	IGHV4_34_08_CRF_1	0.01830953028209672
AF262156	IGHV4_34_09_CRF_1	3.335632046845549e-08
AF262156	IGHV4_34_10_CRF_1	3.35772620980588e-08
AF262156	IGHV4_34_11_CRF_1	0.1340928420661738
AF262156	IGHV4_34_12_CRF_1	0.07811603754064875
AF262156	NODE129	0.0354377134927031
AF262156	NODE133	0.0235165905194637
AF262156	NODE142	0.0579774239405058
AF262156	NODE149	0.3892384388177607
AF262156	NODE209	3.089330967586094e-07
AF262156	NODE210	0.7414856672435599
AF262156	NODE213	5.709930384031744e-07
AF262156	NODE215	3.239783224975413e-07
AF262156	NODE222	4.552872914260104e-07
AF262150	IGHJ3_01_CRF_01	0.1335524531963645
AF262150	IGHJ3_02_CRF_01	0.8150220251695507
AF262150	IGHV4_34_01_CRF_1	0.1137568703892528
AF262150	IGHV4_34_02_CRF_1	0.1176320648943171
AF262150	IGHV4_34_03_CRF_1	0.005069565388328384
AF262150	IGHV4_34_04_CRF_1	7.14751343797062e-05
AF262150	IGHV4_34_05_CRF_1	7.23543868095532e-05
AF262150	IGHV4_34_06_CRF_1	0.005116847933294341
AF262150	IGHV4_34_07_CRF_1	0.004894471735681117
AF262150	IGHV4_34_08_CRF_1	0.1118567794421157
AF262150	IGHV4_34_11_CRF_1	0.0001452313509886849
AF262150	IGHV4_34_12_CRF_1	0.117878253749937
AF262150	NODE129	0.1744710762132758
AF262150	NODE133	0.1151436980729772
AF262150	NODE142	0.1159485215112194
AF262150	NODE149	0.1179427897974224
AF262150	NODE210	0.05142551309305921
AF262150	NODE222	8.541024650870878e-09
AF262163	IGHJ3_01_CRF_01	0.1373738024421192
AF262163	IGHJ3_02_CRF_01	0.8337099492769525
AF262163	IGHV4_34_01_CRF_1	0.008940464731923569
AF262163	IGHV4_34_02_CRF_1	0.01042938957600157
AF262163	IGHV4_34_03_CRF_1	0.0009024811999378822
AF262163	IGHV4_34_04_CRF_1	1.692069636100872e-05
AF262163	IGHV4_34_05_CRF_1	2.524556108513629e-05
AF262163	IGHV4_34_06_CRF_1	0.0009466165958387522
AF262163	IGHV4_34_07_CRF_1	0.0007617969224605946
AF262163	IGHV4_34_08_CRF_1	0.01041912254039641
AF262163	IGHV4_34_09_CRF_1	0.001226001472406657
AF262163	IGHV4_34_10_CRF_1	0.001323437290562039
AF262163	IGHV4_34_11_CRF_1	2.626440532116446e-05
AF262163	IGHV4_34_12_CRF_1	0.01116285031945513
AF262163	NODE129	0.1478642465272684
AF262163	NODE133	0.01043250882382211
AF262163	NODE142	0.7848285300905244
AF262163	NODE149	0.01069412324663373
AF262163	NODE210	0.02891624828092747
AF262171	IGHJ3_01_CRF_01	0.12575395562074
AF262171	IGHJ3_02_CRF_01	0.8248343457269172
AF262171	IGHV4_34_01_CRF_1	0.02837758496743058
AF262171	IGHV4_34_02_CRF_1	0.02844915543783407
AF262171	IGHV4_34_03_CRF_1	0.001577568365999705
AF262171	IGHV4_34_04_CRF_1	0.08691713275684675
AF262171	IGHV4_34_05_CRF_1	0.08289434637334418
AF262171	IGHV4_34_06_CRF_1	0.001480458679311729
AF262171	IGHV4_34_07_CRF_1	0.00129110546574131
AF262171	IGHV4_34_08_CRF_1	0.01891379688960514
AF262171	IGHV4_34_09_CRF_1	8.264512150270883e-09
AF262171	IGHV4_34_10_CRF_1	8.347539563478403e-09
AF262171	IGHV4_34_11_CRF_1	0.1393445068967007
AF262171	IGHV4_34_12_CRF_1	0.02805706118116429
AF262171	NODE129	0.07301478005610786
AF262171	NODE133	0.02223263634625259
AF262171	NODE142	0.06099149588954552
AF262171	NODE149	0.426458354082064
AF262171	NODE210	0.04941167899301589
AF262171	NODE213	9.361280806597835e-09
AF262171	NODE222	1.029804591106577e-08
AF262181	IGHJ2_01_CRF_01	2.234213129492716e-06
AF262181	IGHJ3_01_CRF_01	0.1220904023043656
AF262181	IGHJ3_02_CRF_01	0.7592206591135898
AF262181	IGHJ6_01_CRF_01	2.759044629957875e-08
AF262181	IGHV4_34_01_CRF_1	0.01481991092231973
AF262181	IGHV4_34_02_CRF_1	0.01515085950532284
AF262181	IGHV4_34_03_CRF_1	0.001087052104298337
AF262181	IGHV4_34_04_CRF_1	0.05196063423203569
AF262181	IGHV4_34_05_CRF_1	0.5841740173453938
AF262181	IGHV4_34_06_CRF_1	0.001139098506119675
AF262181	IGHV4_34_07_CRF_1	0.001226244450328291
AF262181	IGHV4_34_08_CRF_1	0.008015911828342928
AF262181	IGHV4_34_09_CRF_1	2.448443930526418e-08
AF262181	IGHV4_34_10_CRF_1	3.655931742775816e-08
AF262181	IGHV4_34_11_CRF_1	0.04995243571213821
AF262181	IGHV4_34_12_CRF_1	0.03640302382904748
AF262181	NODE129	0.01822963412918866
AF262181	NODE133	0.01664096577583837
AF262181	NODE142	0.01876846574397836
AF262181	NODE149	0.1824316848718902
AF262181	NODE209	4.265645255533139e-07
AF262181	NODE210	0.1186785112743067
AF262181	NODE213	2.021530377173535e-07
AF262181	NODE215	3.810486528462179e-06
AF262181	NODE222	3.726300069550382e-06
AF262190	IGHJ3_01_CRF_01	0.0883147315052686
AF262190	IGHJ3_02_CRF_01	0.8616958250869374
AF262190	IGHV4_34_01_CRF_1	0.03036223405499526
AF262190	IGHV4_34_02_CRF_1	0.03242194718237832
AF262190	IGHV4_34_03_CRF_1	0.002136075993980557
AF262190	IGHV4_34_04_CRF_1	0.08732256730710604
AF262190	IGHV4_34_05_CRF_1	0.08686959245513727
AF262190	IGHV4_34_06_CRF_1	0.00158554475064273
AF262190	IGHV4_34_07_CRF_1	0.00146425230475039
AF262190	IGHV4_34_08_CRF_1	0.01775717785726896
AF262190	IGHV4_34_09_CRF_1	1.045634749841847e-08
AF262190	IGHV4_34_10_CRF_1	9.975769616735699e-09
AF262190	IGHV4_34_11_CRF_1	0.132117517249929
AF262190	IGHV4_34_12_CRF_1	0.07485314156051007
AF262190	NODE129	0.03521839356260437
AF262190	NODE133	0.0225545070341523
AF262190	NODE142	0.05730583014700129
AF262190	NODE149	0.4180311981074259
AF262190	NODE209	3.479797029746996e-09
AF262190	NODE210	0.04998943992799684
AF262147	IGHJ3_01_CRF_01	0.127004871024458
AF262147	IGHJ3_02_CRF_01	0.8215935256614119
AF262147	IGHV4_34_01_CRF_1	0.03392513335620408
AF262147	IGHV4_34_02_CRF_1	0.03466972731610056
AF262147	IGHV4_34_03_CRF_1	0.002390612746307636
AF262147	IGHV4_34_04_CRF_1	0.1017847213200537
AF262147	IGHV4_34_05_CRF_1	0.09989454340007536
AF262147	IGHV4_34_06_CRF_1	0.002296533416961927
AF262147	IGHV4_34_07_CRF_1	0.002156253802752034
AF262147	IGHV4_34_08_CRF_1	0.02189691376012108
AF262147	IGHV4_34_09_CRF_1	2.180921403256537e-08
AF262147	IGHV4_34_10_CRF_1	2.197534687512039e-08
AF262147	IGHV4_34_11_CRF_1	0.1088977279957519
AF262147	IGHV4_34_12_CRF_1	0.03398079536682712
AF262147	NODE129	0.03524229983442417
AF262147	NODE133	0.02848667515179465
AF262147	NODE142	0.07215664436650313
AF262147	NODE149	0.4222213743815608
AF262147	NODE209	8.02871673235747e-09
AF262147	NODE210	0.05140159528541215
AF262160	IGHJ2_01_CRF_01	3.407978908853276e-08
AF262160	IGHJ3_01_CRF_01	0.13204108663826
AF262160	IGHJ3_02_CRF_01	0.7975725054459573
AF262160	IGHJ6_01_CRF_01	9.982814513687382e-08
AF262160	IGHJ6_02_CRF_01	3.323925268822632e-08
AF262160	IGHJ6_04_CRF_01	3.562011027190204e-09
AF262160	IGHV4_34_01_CRF_1	0.000215470258062275
AF262160	IGHV4_34_02_CRF_1	0.0001733380308650442
AF262160	IGHV4_34_03_CRF_1	6.536057265549305e-06
AF262160	IGHV4_34_04_CRF_1	0.1347726447243225
AF262160	IGHV4_34_05_CRF_1	0.1289714020876729
AF262160	IGHV4_34_06_CRF_1	3.29182268280476e-05
AF262160	IGHV4_34_07_CRF_1	8.643999033504606e-06
AF262160	IGHV4_34_08_CRF_1	2.569011702380361e-05
AF262160	IGHV4_34_11_CRF_1	0.6141977556859799
AF262160	IGHV4_34_12_CRF_1	0.0002045837133017237
AF262160	NODE129	0.0001868900732371762
AF262160	NODE133	0.0001641764835127162
AF262160	NODE142	0.0001065372222343759
AF262160	NODE149	0.1209334133206608
AF262160	NODE209	9.816990198205857e-09
AF262160	NODE210	0.07038618626488291
AF262160	NODE213	1.960324443969365e-08
AF262160	NODE217	2.827706777048034e-09
AF262160	NODE218	1.258902614499916e-08
AF262160	NODE222	6.104734325404423e-09
AF262178	IGHJ3_01_CRF_01	0.1023788854047656
AF262178	IGHJ3_02_CRF_01	0.8529527223809613
AF262178	IGHV4_34_01_CRF_1	0.02455994354201959
AF262178	IGHV4_34_02_CRF_1	0.03015494906069225
AF262178	IGHV4_34_03_CRF_1	0.00153129864621017
AF262178	IGHV4_34_04_CRF_1	0.09016409072442473
AF262178	IGHV4_34_05_CRF_1	0.08140337374948235
AF262178	IGHV4_34_06_CRF_1	0.001357821642295295
AF262178	IGHV4_34_07_CRF_1	0.001100489483731173
AF262178	IGHV4_34_08_CRF_1	0.0224043494885692
AF262178	IGHV4_34_11_CRF_1	0.07220167983297635
AF262178	IGHV4_34_12_CRF_1	0.02757375855606342
AF262178	NODE129	0.03125272791736269
AF262178	NODE133	0.01933147202770221
AF262178	NODE142	0.07469185680409254
AF262178	NODE149	0.5222721885243773
AF262178	NODE210	0.04466838556817421
AF262178	NODE222	6.646098200730043e-09
AF262169	IGHJ2_01_CRF_01	4.015925495228302e-06
AF262169	IGHJ3_01_CRF_01	0.09672344378744692
AF262169	IGHJ3_02_CRF_01	0.102402275751772
AF262169	IGHJ6_01_CRF_01	2.226866526769153e-07
AF262169	IGHV4_34_01_CRF_1	0.006589483889247952
AF262169	IGHV4_34_02_CRF_1	0.008006126877481324
AF262169	IGHV4_34_03_CRF_1	0.0004155759599210099
AF262169	IGHV4_34_04_CRF_1	8.167768482214145e-06
AF262169	IGHV4_34_05_CRF_1	7.692084073494611e-06
AF262169	IGHV4_34_06_CRF_1	0.0009360771399217065
AF262169	IGHV4_34_07_CRF_1	0.0004026336293947785
AF262169	IGHV4_34_08_CRF_1	0.929522293218782
AF262169	IGHV4_34_11_CRF_1	1.082657782818471e-05
AF262169	IGHV4_34_12_CRF_1	0.007576948150144059
AF262169	NODE129	0.008847954507943918
AF262169	NODE133	0.008360459024379667
AF262169	NODE142	0.02109248378686754
AF262169	NODE149	0.008223277385532827
AF262169	NODE209	2.53716665396132e-08
AF262169	NODE210	0.8008698006031192
AF262169	NODE213	9.976101432180341e-08
AF262169	NODE215	1.97519907566002e-08
AF262169	NODE217	6.879521799677291e-08
AF262169	NODE222	2.756562507183147e-08
AF262148	IGHJ1_01_CRF_01	0.001746747458931733
AF262148	IGHJ2_01_CRF_01	0.002921311798534683
AF262148	IGHJ3_01_CRF_01	0.05061035819852382
AF262148	IGHJ3_02_CRF_01	0.0894853542730218
AF262148	IGHJ4_01_CRF_01	1.961055809194271e-05
AF262148	IGHJ4_02_CRF_01	0.000302985533644433
AF262148	IGHJ4_03_CRF_01	0.0002739196479895688
AF262148	IGHJ5_01_CRF_01	2.027647608700309e-05
AF262148	IGHJ5_02_CRF_01	0.0004429403653547566
AF262148	IGHJ6_01_CRF_01	1.730651665919757e-05
AF262148	IGHJ6_02_CRF_01	1.276474245875614e-05
AF262148	IGHJ6_03_CRF_01	5.554858300072806e-06
AF262148	IGHJ6_04_CRF_01	1.59719174211879e-06
AF262148	IGHV4_34_01_CRF_1	0.04131345586664176
AF262148	IGHV4_34_02_CRF_1	0.7083387811495252
AF262148	IGHV4_34_03_CRF_1	0.0009179800112545469
AF262148	IGHV4_34_04_CRF_1	3.952995699363383e-05
AF262148	IGHV4_34_05_CRF_1	2.801650984199098e-05
AF262148	IGHV4_34_06_CRF_1	0.0009166333004711948
AF262148	IGHV4_34_07_CRF_1	0.0008119607156396075
AF262148	IGHV4_34_08_CRF_1	0.01162993263624959
AF262148	IGHV4_34_11_CRF_1	4.4269885456253e-05
AF262148	IGHV4_34_12_CRF_1	0.1102228712049284
AF262148	NODE129	0.03742874539411622
AF262148	NODE133	0.01317845181124088
AF262148	NODE142	0.0304301290482683
AF262148	NODE149	0.0446992425093728
AF262148	NODE209	0.001155045551067293
AF262148	NODE210	0.8463306109665699
AF262148	NODE213	0.001650678175884661
AF262148	NODE215	0.003391285583839416
AF262148	NODE217	3.229882511104329e-05
AF262148	NODE218	6.095178806057129e-05
AF262148	NODE222	0.001143135035573034
AF262148	NODE223	0.0003217017235353267
AF262148	NODE226	5.356473101926343e-05
AF262170	IGHJ2_01_CRF_01	3.809722637183896e-09
AF262170	IGHJ3_01_CRF_01	0.1189722590800671
AF262170	IGHJ3_02_CRF_01	0.8330716976919953
AF262170	IGHV4_34_01_CRF_1	0.0257389979465392
AF262170	IGHV4_34_02_CRF_1	0.02886252742478361
AF262170	IGHV4_34_03_CRF_1	0.001121993031520158
AF262170	IGHV4_34_04_CRF_1	0.08515436649325026
AF262170	IGHV4_34_05_CRF_1	0.08307415545119816
AF262170	IGHV4_34_06_CRF_1	0.0008554916925538207
AF262170	IGHV4_34_07_CRF_1	0.0008055518510924764
AF262170	IGHV4_34_08_CRF_1	0.01170144410641786
AF262170	IGHV4_34_11_CRF_1	0.07597669854078329
AF262170	IGHV4_34_12_CRF_1	0.02489736989024849
AF262170	NODE129	0.02925375734435986
AF262170	NODE133	0.01622231484005838
AF262170	NODE142	0.02682954053039727
AF262170	NODE149	0.5895057908567966
AF262170	NODE210	0.04795602850626496
AF262170	NODE213	4.338632257575279e-09
AF262170	NODE222	6.573317295787675e-09
AF262164	IGHJ2_01_CRF_01	5.03841748987447e-09
AF262164	IGHJ3_01_CRF_01	0.1271303260296936
AF262164	IGHJ3_02_CRF_01	0.8281869093641844
AF262164	IGHV4_34_01_CRF_1	0.02635128373540605
AF262164	IGHV4_34_02_CRF_1	0.03012880508661053
AF262164	IGHV4_34_03_CRF_1	0.00236148299580839
AF262164	IGHV4_34_04_CRF_1	0.0863527761665273
AF262164	IGHV4_34_05_CRF_1	0.08552833017176201
AF262164	IGHV4_34_06_CRF_1	0.002217780939038992
AF262164	IGHV4_34_07_CRF_1	0.002011624734119931
AF262164	IGHV4_34_08_CRF_1	0.02084542443145127
AF262164	IGHV4_34_09_CRF_1	4.35943638162859e-06
AF262164	IGHV4_34_10_CRF_1	5.686591000155015e-06
AF262164	IGHV4_34_11_CRF_1	0.07935367582023865
AF262164	IGHV4_34_12_CRF_1	0.07103579031450299
AF262164	NODE129	0.03074993233045583
AF262164	NODE133	0.0247808906170587
AF262164	NODE142	0.2020738133098759
AF262164	NODE149	0.3361983433197613
AF262164	NODE209	6.082936878480607e-09
AF262164	NODE210	0.04468273184035162
AF262164	NODE213	8.341115399941408e-09
AF262164	NODE215	1.330329986393397e-08
AF262166	IGHJ2_01_CRF_01	2.958674918890853e-09
AF262166	IGHJ3_01_CRF_01	0.2799853694372343
AF262166	IGHJ3_02_CRF_01	0.2784973420168485
AF262166	IGHJ6_01_CRF_01	4.267612807030999e-09
AF262166	IGHV4_34_01_CRF_1	0.1065077648539222
AF262166	IGHV4_34_02_CRF_1	0.1074694315297088
AF262166	IGHV4_34_03_CRF_1	0.005247171057970823
AF262166	IGHV4_34_04_CRF_1	9.191790255457495e-05
AF262166	IGHV4_34_05_CRF_1	9.216618930176958e-05
AF262166	IGHV4_34_06_CRF_1	0.00538151701050334
AF262166	IGHV4_34_07_CRF_1	0.004205555304532788
AF262166	IGHV4_34_08_CRF_1	0.0362827239297148
AF262166	IGHV4_34_11_CRF_1	9.273527105761182e-05
AF262166	IGHV4_34_12_CRF_1	0.10806056793237
AF262166	NODE129	0.3186428839510169
AF262166	NODE133	0.09562757365431811
AF262166	NODE142	0.1049293710683835
AF262166	NODE149	0.1073686203446445
AF262166	NODE209	2.61936503700201e-09
AF262166	NODE210	0.4415172757686939
AF262166	NODE213	2.931569495897715e-09
AF262151	IGHJ1_01_CRF_01	1.648924253446939e-06
AF262151	IGHJ2_01_CRF_01	0.0001855522491644729
AF262151	IGHJ3_01_CRF_01	0.07172798330609417
AF262151	IGHJ3_02_CRF_01	0.09581616181857752
AF262151	IGHJ4_01_CRF_01	1.489425625481312e-06
AF262151	IGHJ4_02_CRF_01	1.700343708946526e-05
AF262151	IGHJ4_03_CRF_01	2.627640376842398e-06
AF262151	IGHJ5_01_CRF_01	3.701704695988805e-08
AF262151	IGHJ5_02_CRF_01	5.247116369180751e-08
AF262151	IGHJ6_01_CRF_01	1.046252829430888e-07
AF262151	IGHV4_34_01_CRF_1	0.02586390323428423
AF262151	IGHV4_34_02_CRF_1	0.02900567161381401
AF262151	IGHV4_34_03_CRF_1	0.001121496729295726
AF262151	IGHV4_34_04_CRF_1	0.088744213759283
AF262151	IGHV4_34_05_CRF_1	0.0787891437996165
AF262151	IGHV4_34_06_CRF_1	0.0007528005045102595
AF262151	IGHV4_34_07_CRF_1	0.0007118877762117175
AF262151	IGHV4_34_08_CRF_1	0.005220448306227429
AF262151	IGHV4_34_11_CRF_1	0.07535857322836043
AF262151	IGHV4_34_12_CRF_1	0.02372491360176533
AF262151	NODE129	0.02759835251416597
AF262151	NODE133	0.01526566840899258
AF262151	NODE142	0.04551905842448466
AF262151	NODE149	0.5823238680989901
AF262151	NODE209	6.061398055132899e-06
AF262151	NODE210	0.8322165813508493
AF262151	NODE213	9.690360168562359e-06
AF262151	NODE215	1.223536629942434e-06
AF262151	NODE217	3.166793900670873e-08
AF262151	NODE222	4.847170077801314e-06
AF262151	NODE223	4.332513128766486e-06
AF262151	NODE226	4.571088478088742e-06
AF262158	IGHJ2_01_CRF_01	3.647870585852484e-08
AF262158	IGHJ3_01_CRF_01	0.1177630919484873
AF262158	IGHJ3_02_CRF_01	0.8277534960412454
AF262158	IGHV4_34_01_CRF_1	0.02963514574755401
AF262158	IGHV4_34_02_CRF_1	0.0346801995356105
AF262158	IGHV4_34_03_CRF_1	0.002172924955558167
AF262158	IGHV4_34_04_CRF_1	0.1034499771940667
AF262158	IGHV4_34_05_CRF_1	0.09846035826518668
AF262158	IGHV4_34_06_CRF_1	0.001799538476493492
AF262158	IGHV4_34_07_CRF_1	0.001424154050052886
AF262158	IGHV4_34_08_CRF_1	0.01464383872053113
AF262158	IGHV4_34_09_CRF_1	1.092653347235429e-08
AF262158	IGHV4_34_10_CRF_1	1.101390001466192e-08
AF262158	IGHV4_34_11_CRF_1	0.08562973433535585
AF262158	IGHV4_34_12_CRF_1	0.0298844313424537
AF262158	NODE129	0.03569982129734224
AF262158	NODE133	0.01921252123062334
AF262158	NODE142	0.05516093487876873
AF262158	NODE149	0.4881463980299687
AF262158	NODE209	3.412053525139436e-08
AF262158	NODE210	0.0544833234978775
AF262158	NODE213	6.083548196910668e-09
AF262158	NODE222	1.182960021269825e-08
AF262145	IGHJ2_01_CRF_01	8.027124302285971e-09
AF262145	IGHJ3_01_CRF_01	0.131498800026464
AF262145	IGHJ3_02_CRF_01	0.8189888901694773
AF262145	IGHV4_34_01_CRF_1	0.01936981054976782
AF262145	IGHV4_34_02_CRF_1	0.01787445316801614
AF262145	IGHV4_34_03_CRF_1	0.001114704247942437
AF262145	IGHV4_34_04_CRF_1	0.05427837339686311
AF262145	IGHV4_34_05_CRF_1	0.05593045954097373
AF262145	IGHV4_34_06_CRF_1	0.001252045557623967
AF262145	IGHV4_34_07_CRF_1	0.001100889739048284
AF262145	IGHV4_34_08_CRF_1	0.0103629707895241
AF262145	IGHV4_34_09_CRF_1	2.742748874118621e-07
AF262145	IGHV4_34_10_CRF_1	2.415751823427895e-07
AF262145	IGHV4_34_11_CRF_1	0.4683478708493376
AF262145	IGHV4_34_12_CRF_1	0.04650861961057923
AF262145	NODE129	0.06615520635488682
AF262145	NODE133	0.01771080261925328
AF262145	NODE142	0.04163768587955195
AF262145	NODE149	0.1983555918465618
AF262145	NODE210	0.04951226724048147
AF262145	NODE213	1.325889168642667e-08
AF262145	NODE222	2.127756135930494e-08
AF262187	IGHJ2_01_CRF_01	5.266556723729347e-09
AF262187	IGHJ3_01_CRF_01	0.1332263531220713
AF262187	IGHJ3_02_CRF_01	0.8148071612101883
AF262187	IGHV4_34_01_CRF_1	0.009651408271234551
AF262187	IGHV4_34_02_CRF_1	0.1269158435391823
AF262187	IGHV4_34_03_CRF_1	0.0006023036662605703
AF262187	IGHV4_34_04_CRF_1	0.02784559880051885
AF262187	IGHV4_34_05_CRF_1	0.0285798145934612
AF262187	IGHV4_34_06_CRF_1	0.0005625492039988633
AF262187	IGHV4_34_07_CRF_1	0.0004500954491378429
AF262187	IGHV4_34_08_CRF_1	0.005497600941564467
AF262187	IGHV4_34_09_CRF_1	1.033429762379856e-08
AF262187	IGHV4_34_10_CRF_1	1.039982780072717e-08
AF262187	IGHV4_34_11_CRF_1	0.3829551865991268
AF262187	IGHV4_34_12_CRF_1	0.02376034555663569
AF262187	NODE129	0.2636596707507639
AF262187	NODE133	0.007927730866649604
AF262187	NODE142	0.01671593575785442
AF262187	NODE149	0.1048758952694858
AF262187	NODE210	0.05196646789466652
AF262187	NODE222	1.25065171493011e-08
AF262186	IGHJ2_01_CRF_01	1.441224427355687e-08
AF262186	IGHJ3_01_CRF_01	0.1320252239078613
AF262186	IGHJ3_02_CRF_01	0.8243305877900075
AF262186	IGHV4_34_01_CRF_1	0.02005481033203913
AF262186	IGHV4_34_02_CRF_1	0.0194448630201692
AF262186	IGHV4_34_03_CRF_1	0.001351934015744239
AF262186	IGHV4_34_04_CRF_1	0.05687049491071258
AF262186	IGHV4_34_05_CRF_1	0.05828374495354181
AF262186	IGHV4_34_06_CRF_1	0.001222204698377758
AF262186	IGHV4_34_07_CRF_1	0.0013453005555241
AF262186	IGHV4_34_08_CRF_1	0.01161021623701068
AF262186	IGHV4_34_09_CRF_1	2.104580086648176e-08
AF262186	IGHV4_34_10_CRF_1	2.117007361505686e-08
AF262186	IGHV4_34_11_CRF_1	0.460193741497442
AF262186	IGHV4_34_12_CRF_1	0.04791972916575844
AF262186	NODE129	0.06637644899433849
AF262186	NODE133	0.01769947149874759
AF262186	NODE142	0.03186958531782184
AF262186	NODE149	0.2057574125868985
AF262186	NODE209	9.829887468510066e-09
AF262186	NODE210	0.04364414391451957
AF262186	NODE213	1.344653664979867e-08
AF262186	NODE222	6.698944007038074e-09
AF262175	IGHJ2_01_CRF_01	6.138964889042127e-09
AF262175	IGHJ3_01_CRF_01	0.1233409199326912
AF262175	IGHJ3_02_CRF_01	0.8284467098969912
AF262175	IGHV4_34_01_CRF_1	0.03265360972083212
AF262175	IGHV4_34_02_CRF_1	0.03335324360155849
AF262175	IGHV4_34_03_CRF_1	0.002717464288123311
AF262175	IGHV4_34_04_CRF_1	0.09649735794816774
AF262175	IGHV4_34_05_CRF_1	0.0969758396046546
AF262175	IGHV4_34_06_CRF_1	0.002699069202942307
AF262175	IGHV4_34_07_CRF_1	0.002587163935090209
AF262175	IGHV4_34_08_CRF_1	0.02331205409271275
AF262175	IGHV4_34_09_CRF_1	7.013072193266192e-08
AF262175	IGHV4_34_10_CRF_1	6.158868399478041e-08
AF262175	IGHV4_34_11_CRF_1	0.1681121141156508
AF262175	IGHV4_34_12_CRF_1	0.0783623898897569
AF262175	NODE129	0.04307941027204896
AF262175	NODE133	0.02675100638738083
AF262175	NODE142	0.05696817186083559
AF262175	NODE149	0.335930973360839
AF262175	NODE210	0.04821235769516204
AF262175	NODE215	6.33619006455475e-09
AF262177	IGHJ2_01_CRF_01	5.520854007610862e-09
AF262177	IGHJ3_01_CRF_01	0.1247831594747018
AF262177	IGHJ3_02_CRF_01	0.8279004868480844
AF262177	IGHV4_34_01_CRF_1	0.02898951274560397
AF262177	IGHV4_34_02_CRF_1	0.03000002054564571
AF262177	IGHV4_34_03_CRF_1	0.001785524629806512
AF262177	IGHV4_34_04_CRF_1	0.09088013861306794
AF262177	IGHV4_34_05_CRF_1	0.08950727570468099
AF262177	IGHV4_34_06_CRF_1	0.001601154999790029
AF262177	IGHV4_34_07_CRF_1	0.001611758717559153
AF262177	IGHV4_34_08_CRF_1	0.01400886859246548
AF262177	IGHV4_34_09_CRF_1	9.946978813452383e-09
AF262177	IGHV4_34_10_CRF_1	1.003181563509959e-08
AF262177	IGHV4_34_11_CRF_1	0.1299072139050436
AF262177	IGHV4_34_12_CRF_1	0.07098826604409655
AF262177	NODE129	0.03626642871066601
AF262177	NODE133	0.02665332029968988
AF262177	NODE142	0.05228089729205278
AF262177	NODE149	0.4255195992210362
AF262177	NODE210	0.04731633677436337
AF262177	NODE213	5.684528608386594e-09
AF262177	NODE215	5.697467985165554e-09
AF262154	IGHJ2_01_CRF_01	1.397923328362234e-05
AF262154	IGHJ3_01_CRF_01	0.0839092993540665
AF262154	IGHJ3_02_CRF_01	0.5610971339737184
AF262154	IGHJ4_02_CRF_01	2.180671298194875e-08
AF262154	IGHJ4_03_CRF_01	8.119488717357142e-10
AF262154	IGHJ6_01_CRF_01	1.816666582561978e-06
AF262154	IGHJ6_02_CRF_01	9.184114119380805e-08
AF262154	IGHJ6_04_CRF_01	3.986813394868948e-08
AF262154	IGHV4_34_01_CRF_1	0.01693168312679336
AF262154	IGHV4_34_02_CRF_1	0.4590174219317958
AF262154	IGHV4_34_03_CRF_1	0.0005314109801945837
AF262154	IGHV4_34_04_CRF_1	0.04469726148585298
AF262154	IGHV4_34_05_CRF_1	0.03583520671415402
AF262154	IGHV4_34_06_CRF_1	0.0004319185023873033
AF262154	IGHV4_34_07_CRF_1	0.0003068550986172165
AF262154	IGHV4_34_08_CRF_1	0.006169825944708857
AF262154	IGHV4_34_11_CRF_1	0.03642083714213425
AF262154	IGHV4_34_12_CRF_1	0.01715518235261014
AF262154	NODE129	0.01455969648520267
AF262154	NODE133	0.006368915720502078
AF262154	NODE142	0.007480105984489394
AF262154	NODE149	0.3540936785305575
AF262154	NODE209	3.775163884182013e-07
AF262154	NODE210	0.3549706090942822
AF262154	NODE213	5.980092905811084e-07
AF262154	NODE215	5.564842407227833e-06
AF262154	NODE217	2.723526579921088e-07
AF262154	NODE218	5.849132312795419e-08
AF262154	NODE222	1.361380625353907e-07
AF262172	IGHJ2_01_CRF_01	1.912557392948413e-07
AF262172	IGHJ3_01_CRF_01	0.1946434148128316
AF262172	IGHJ3_02_CRF_01	0.1967103356735934
AF262172	IGHV4_34_01_CRF_1	0.03208546448068197
AF262172	IGHV4_34_02_CRF_1	0.03258210332220736
AF262172	IGHV4_34_03_CRF_1	0.002342030020073151
AF262172	IGHV4_34_04_CRF_1	0.09395901186852337
AF262172	IGHV4_34_05_CRF_1	0.09286290827550443
AF262172	IGHV4_34_06_CRF_1	0.002097451156119342
AF262172	IGHV4_34_07_CRF_1	0.02648091022739899
AF262172	IGHV4_34_08_CRF_1	0.01737445707587818
AF262172	IGHV4_34_09_CRF_1	3.918001197520248e-08
AF262172	IGHV4_34_10_CRF_1	4.813583639018194e-08
AF262172	IGHV4_34_11_CRF_1	0.1521762105317098
AF262172	IGHV4_34_12_CRF_1	0.0779165049609805
AF262172	NODE129	0.03347989636242896
AF262172	NODE133	0.02812486769122947
AF262172	NODE142	0.05708125690755554
AF262172	NODE149	0.3514368398038599
AF262172	NODE209	6.456845986225657e-09
AF262172	NODE210	0.6086458881382919
AF262172	NODE213	4.832031431844965e-08
AF262172	NODE215	6.593776839305327e-08
AF262172	NODE222	4.940461434340191e-08
AF262157	IGHJ3_01_CRF_01	0.1108583171925197
AF262157	IGHJ3_02_CRF_01	0.8475692760652238
AF262157	IGHV4_34_01_CRF_1	0.107119254451601
AF262157	IGHV4_34_02_CRF_1	0.1134061991258772
AF262157	IGHV4_34_03_CRF_1	0.003800759344335916
AF262157	IGHV4_34_04_CRF_1	4.435531346368525e-05
AF262157	IGHV4_34_05_CRF_1	5.054261439720507e-05
AF262157	IGHV4_34_06_CRF_1	0.004395079456188672
AF262157	IGHV4_34_07_CRF_1	0.003340879087135194
AF262157	IGHV4_34_08_CRF_1	0.09464500224676184
AF262157	IGHV4_34_11_CRF_1	4.578205605014248e-05
AF262157	IGHV4_34_12_CRF_1	0.117584053180599
AF262157	NODE129	0.2163183892141176
AF262157	NODE133	0.109626923892693
AF262157	NODE142	0.1125381474381737
AF262157	NODE149	0.1170846325786052
AF262157	NODE210	0.04157240284083703
AF262157	NODE213	1.285634913660279e-09
AF262157	NODE215	9.481372275221303e-10
AF262157	NODE222	1.667646794655259e-09
AF262182	IGHJ3_01_CRF_01	0.1341699695746137
AF262182	IGHJ3_02_CRF_01	0.8493620724000348
AF262182	IGHV4_34_01_CRF_1	0.0235808327163498
AF262182	IGHV4_34_02_CRF_1	0.02398722554852555
AF262182	IGHV4_34_03_CRF_1	0.001840083976758058
AF262182	IGHV4_34_04_CRF_1	0.06768340943993978
AF262182	IGHV4_34_05_CRF_1	0.06786618396507031
AF262182	IGHV4_34_06_CRF_1	0.001882089873533436
AF262182	IGHV4_34_07_CRF_1	0.02146347183418336
AF262182	IGHV4_34_08_CRF_1	0.0222945528639377
AF262182	IGHV4_34_09_CRF_1	2.087246594244355e-05
AF262182	IGHV4_34_10_CRF_1	2.161471946015985e-05
AF262182	IGHV4_34_11_CRF_1	0.06717436963543932
AF262182	IGHV4_34_12_CRF_1	0.02412026745228384
AF262182	NODE129	0.02624019907331817
AF262182	NODE133	0.02348472211000726
AF262182	NODE142	0.3717760771638939
AF262182	NODE149	0.2565640271613584
AF262182	NODE210	0.01646795802535279
AF262185	IGHJ2_01_CRF_01	0.0001843421935658496
AF262185	IGHJ3_01_CRF_01	0.2161185915813132
AF262185	IGHJ3_02_CRF_01	0.241160291884724
AF262185	IGHJ4_02_CRF_01	3.631010089731057e-07
AF262185	IGHJ4_03_CRF_01	5.483592961005215e-08
AF262185	IGHJ5_02_CRF_01	6.810489811951422e-09
AF262185	IGHJ6_01_CRF_01	2.219747365025807e-06
AF262185	IGHJ6_04_CRF_01	1.145428328462417e-07
AF262185	IGHV4_34_01_CRF_1	0.02763772634446575
AF262185	IGHV4_34_02_CRF_1	0.03360045965304074
AF262185	IGHV4_34_03_CRF_1	0.001964801961471252
AF262185	IGHV4_34_04_CRF_1	0.09565963112092876
AF262185	IGHV4_34_05_CRF_1	0.09375307755965444
AF262185	IGHV4_34_06_CRF_1	0.001841232997338248
AF262185	IGHV4_34_07_CRF_1	0.001375935872616035
AF262185	IGHV4_34_08_CRF_1	0.02034793708690155
AF262185	IGHV4_34_09_CRF_1	2.013567130739199e-08
AF262185	IGHV4_34_10_CRF_1	1.602371579513701e-08
AF262185	IGHV4_34_11_CRF_1	0.1345577045998584
AF262185	IGHV4_34_12_CRF_1	0.02966011665413491
AF262185	NODE129	0.04021553553036193
AF262185	NODE133	0.0288894014240383
AF262185	NODE142	0.02741040665071963
AF262185	NODE149	0.4630859963850826
AF262185	NODE209	9.200330519056934e-06
AF262185	NODE210	0.5424588454987703
AF262185	NODE213	2.390696761538958e-05
AF262185	NODE215	2.652408123129679e-05
AF262185	NODE217	1.205540772703206e-06
AF262185	NODE218	2.623101599283617e-06
AF262185	NODE222	1.151016346907808e-05
AF262185	NODE223	1.768811280246777e-07
AF262185	NODE226	2.273766517203991e-08
AF262183	IGHJ2_01_CRF_01	5.599438557420133e-06
AF262183	IGHJ3_01_CRF_01	0.156729630431077
AF262183	IGHJ3_02_CRF_01	0.1793417939575281
AF262183	IGHV4_34_01_CRF_1	0.02282366591809177
AF262183	IGHV4_34_02_CRF_1	0.03078723378157683
AF262183	IGHV4_34_03_CRF_1	0.001341104963467875
AF262183	IGHV4_34_04_CRF_1	0.09431706093643255
AF262183	IGHV4_34_05_CRF_1	0.08491807474994255
AF262183	IGHV4_34_06_CRF_1	0.0008382109449995977
AF262183	IGHV4_34_07_CRF_1	0.0007705623827995096
AF262183	IGHV4_34_08_CRF_1	0.01693416553731747
AF262183	IGHV4_34_11_CRF_1	0.05411887486720685
AF262183	IGHV4_34_12_CRF_1	0.0230886749358036
AF262183	NODE129	0.03108579037335195
AF262183	NODE133	0.01438385777448075
AF262183	NODE142	0.04965975392171344
AF262183	NODE149	0.574932968912816
AF262183	NODE209	2.749606243623616e-07
AF262183	NODE210	0.6639211003068767
AF262183	NODE213	3.68291031862018e-07
AF262183	NODE215	4.267628716896295e-08
AF262183	NODE217	2.343774886921317e-08
AF262183	NODE222	1.16650026960409e-06
AF262195	IGHJ3_01_CRF_01	0.1204497669265047
AF262195	IGHJ3_02_CRF_01	0.8724255930995402
AF262195	IGHV4_34_01_CRF_1	0.02735002390303211
AF262195	IGHV4_34_02_CRF_1	0.02814129010673777
AF262195	IGHV4_34_03_CRF_1	0.001293165500546786
AF262195	IGHV4_34_04_CRF_1	0.0833142471473049
AF262195	IGHV4_34_05_CRF_1	0.08272966611109904
AF262195	IGHV4_34_06_CRF_1	0.001071257100336516
AF262195	IGHV4_34_07_CRF_1	0.001174307555695937
AF262195	IGHV4_34_08_CRF_1	0.0157120691365238
AF262195	IGHV4_34_11_CRF_1	0.08072202914488225
AF262195	IGHV4_34_12_CRF_1	0.02735121768874665
AF262195	NODE129	0.02817212699510432
AF262195	NODE133	0.02254519373397819
AF262195	NODE142	0.08260585978023191
AF262195	NODE149	0.5178175460957798
AF262195	NODE210	0.007124639973955208
AF262196	IGHJ2_01_CRF_01	1.122753071020827e-08
AF262196	IGHJ3_01_CRF_01	0.1297647692896502
AF262196	IGHJ3_02_CRF_01	0.8190013271174116
AF262196	IGHV4_34_01_CRF_1	0.03259898652713546
AF262196	IGHV4_34_02_CRF_1	0.03323348958032849
AF262196	IGHV4_34_03_CRF_1	0.0023689662087223
AF262196	IGHV4_34_04_CRF_1	0.09647253873619496
AF262196	IGHV4_34_05_CRF_1	0.09683930829356865
AF262196	IGHV4_34_06_CRF_1	0.002368817545142982
AF262196	IGHV4_34_07_CRF_1	0.00200247465199119
AF262196	IGHV4_34_08_CRF_1	0.0214934246389386
AF262196	IGHV4_34_09_CRF_1	4.653543452744547e-08
AF262196	IGHV4_34_10_CRF_1	4.669314554823131e-08
AF262196	IGHV4_34_11_CRF_1	0.126860542316678
AF262196	IGHV4_34_12_CRF_1	0.08072652249164064
AF262196	NODE129	0.03537741462558275
AF262196	NODE133	0.03025767964963301
AF262196	NODE142	0.06675070049591757
AF262196	NODE149	0.3726490410099467
AF262196	NODE210	0.05123388789152917
AF262196	NODE213	4.473879252835075e-09
AF262179	IGHJ2_01_CRF_01	1.324983287380159e-07
AF262179	IGHJ3_01_CRF_01	0.1296565838044973
AF262179	IGHJ3_02_CRF_01	0.8091541958983552
AF262179	IGHJ6_02_CRF_01	1.646703873417371e-08
AF262179	IGHV4_34_01_CRF_1	0.03077025166090112
AF262179	IGHV4_34_02_CRF_1	0.03108473004855347
AF262179	IGHV4_34_03_CRF_1	0.001797637749998612
AF262179	IGHV4_34_04_CRF_1	0.09439106891034763
AF262179	IGHV4_34_05_CRF_1	0.09479811716128518
AF262179	IGHV4_34_06_CRF_1	0.001584228248647493
AF262179	IGHV4_34_07_CRF_1	0.001489009063419438
AF262179	IGHV4_34_08_CRF_1	0.01254852812010704
AF262179	IGHV4_34_09_CRF_1	9.583827170531756e-09
AF262179	IGHV4_34_10_CRF_1	9.662685762112824e-09
AF262179	IGHV4_34_11_CRF_1	0.1405675262654325
AF262179	IGHV4_34_12_CRF_1	0.03042137658250056
AF262179	NODE129	0.03790677923023082
AF262179	NODE133	0.02415257901250538
AF262179	NODE142	0.06019125817225319
AF262179	NODE149	0.4382968905273045
AF262179	NODE209	2.572580864321662e-08
AF262179	NODE210	0.06118899278982937
AF262179	NODE213	2.027817209101558e-08
AF262179	NODE215	1.434070970907393e-08
AF262179	NODE222	1.819726088562479e-08
AF262162	IGHJ2_01_CRF_01	3.831567793708719e-09
AF262162	IGHJ3_01_CRF_01	0.1303707458323278
AF262162	IGHJ3_02_CRF_01	0.8234474298025699
AF262162	IGHV4_34_01_CRF_1	0.03156063420988028
AF262162	IGHV4_34_02_CRF_1	0.03266722892952066
AF262162	IGHV4_34_03_CRF_1	0.002202522966821429
AF262162	IGHV4_34_04_CRF_1	0.09409309280253485
AF262162	IGHV4_34_05_CRF_1	0.09261730820293976
AF262162	IGHV4_34_06_CRF_1	0.002186329970018313
AF262162	IGHV4_34_07_CRF_1	0.002017227717336871
AF262162	IGHV4_34_08_CRF_1	0.02497550191413845
AF262162	IGHV4_34_09_CRF_1	2.887590034757485e-08
AF262162	IGHV4_34_10_CRF_1	2.539613488112514e-08
AF262162	IGHV4_34_11_CRF_1	0.1259733637322975
AF262162	IGHV4_34_12_CRF_1	0.07694822988187826
AF262162	NODE129	0.03528782733798648
AF262162	NODE133	0.02558744000957549
AF262162	NODE142	0.06329595580346566
AF262162	NODE149	0.3905872822495705
AF262162	NODE210	0.04618180021428193
AF262162	NODE213	1.484735906399809e-08
AF262162	NODE222	5.471893175791616e-09
AF262194	IGHJ2_01_CRF_01	0.0001024570699864886
AF262194	IGHJ3_01_CRF_01	0.06558273388203953
AF262194	IGHJ3_02_CRF_01	0.4636910320910794
AF262194	IGHJ4_03_CRF_01	3.651424447282289e-09
AF262194	IGHJ6_01_CRF_01	1.358066260379313e-08
AF262194	IGHJ6_02_CRF_01	2.369063659604712e-07
AF262194	IGHJ6_03_CRF_01	9.472873421441839e-09
AF262194	IGHV4_34_01_CRF_1	0.02140183487939645
AF262194	IGHV4_34_02_CRF_1	0.0212923631434629
AF262194	IGHV4_34_03_CRF_1	0.001132061683083051
AF262194	IGHV4_34_04_CRF_1	0.05742943492129602
AF262194	IGHV4_34_05_CRF_1	0.06220985546590318
AF262194	IGHV4_34_06_CRF_1	0.001118968389478786
AF262194	IGHV4_34_07_CRF_1	0.0006435032813993794
AF262194	IGHV4_34_08_CRF_1	0.005543239485965105
AF262194	IGHV4_34_09_CRF_1	1.90965159303613e-07
AF262194	IGHV4_34_10_CRF_1	3.00374801551353e-07
AF262194	IGHV4_34_11_CRF_1	0.4598643405737846
AF262194	IGHV4_34_12_CRF_1	0.05219538333531432
AF262194	NODE129	0.06215068903502963
AF262194	NODE133	0.01470045874229371
AF262194	NODE142	0.02325121322699773
AF262194	NODE149	0.2170661624966338
AF262194	NODE209	1.938404956087796e-05
AF262194	NODE210	0.4705233748133369
AF262194	NODE213	2.976698585665661e-05
AF262194	NODE215	2.94247369985553e-05
AF262194	NODE217	1.589744959390447e-08
AF262194	NODE222	2.154686236425954e-05
AF262189	IGHJ2_01_CRF_01	1.455360679397469e-06
AF262189	IGHJ3_01_CRF_01	0.1695380963557807
AF262189	IGHJ3_02_CRF_01	0.1836984352697447
AF262189	IGHJ6_01_CRF_01	3.366263737630032e-08
AF262189	IGHV4_34_01_CRF_1	0.1097549335174052
AF262189	IGHV4_34_02_CRF_1	0.1171465215408288
AF262189	IGHV4_34_03_CRF_1	0.006841767548299677
AF262189	IGHV4_34_04_CRF_1	0.0001412755061047252
AF262189	IGHV4_34_05_CRF_1	0.0001500871593185742
AF262189	IGHV4_34_06_CRF_1	0.007491058203513156
AF262189	IGHV4_34_07_CRF_1	0.006347031392761119
AF262189	IGHV4_34_08_CRF_1	0.1142262420487241
AF262189	IGHV4_34_09_CRF_1	3.4674066317839e-09
AF262189	IGHV4_34_10_CRF_1	3.481417687170357e-09
AF262189	IGHV4_34_11_CRF_1	0.0001425409925332638
AF262189	IGHV4_34_12_CRF_1	0.11876327936495
AF262189	NODE129	0.1668175957800904
AF262189	NODE133	0.1168433947058724
AF262189	NODE142	0.1171170187571631
AF262189	NODE149	0.1182172465336118
AF262189	NODE209	4.296815909271998e-07
AF262189	NODE210	0.64676051101739
AF262189	NODE213	1.622611608227551e-08
AF262189	NODE215	5.357519200709126e-07
AF262189	NODE217	1.483600511144519e-08
AF262189	NODE222	4.718381361562643e-07
AF262146	IGHJ1_01_CRF_01	3.523425884439815e-06
AF262146	IGHJ2_01_CRF_01	0.001507353186492647
AF262146	IGHJ3_01_CRF_01	0.06010416104165682
AF262146	IGHJ3_02_CRF_01	0.06720313183792907
AF262146	IGHJ4_01_CRF_01	2.280945873613814e-06
AF262146	IGHJ4_02_CRF_01	4.136088452542964e-05
AF262146	IGHJ4_03_CRF_01	2.520728724420791e-06
AF262146	IGHJ5_01_CRF_01	2.440544083607374e-08
AF262146	IGHJ5_02_CRF_01	3.320816162088082e-06
AF262146	IGHJ6_01_CRF_01	9.540236026011824e-08
AF262146	IGHJ6_02_CRF_01	8.288993839999311e-08
AF262146	IGHV4_34_01_CRF_1	0.01907592966527912
AF262146	IGHV4_34_02_CRF_1	0.01870754307382243
AF262146	IGHV4_34_03_CRF_1	0.000816118679306401
AF262146	IGHV4_34_04_CRF_1	0.05483406703164531
AF262146	IGHV4_34_05_CRF_1	0.05497821229371913
AF262146	IGHV4_34_06_CRF_1	0.0007720617042574968
AF262146	IGHV4_34_07_CRF_1	0.0008414750085776755
AF262146	IGHV4_34_08_CRF_1	0.006187931017608214
AF262146	IGHV4_34_09_CRF_1	5.236021087554041e-09
AF262146	IGHV4_34_10_CRF_1	5.282534209387038e-09
AF262146	IGHV4_34_11_CRF_1	0.439613194700187
AF262146	IGHV4_34_12_CRF_1	0.04600172047412984
AF262146	NODE129	0.06267673927791502
AF262146	NODE133	0.01249724673862725
AF262146	NODE142	0.03304512663198257
AF262146	NODE149	0.2499526231843874
AF262146	NODE209	0.0001055712916327342
AF262146	NODE210	0.8707897046322778
AF262146	NODE213	1.260160538303325e-05
AF262146	NODE215	0.0001808479986407285
AF262146	NODE217	1.171261485307571e-07
AF262146	NODE218	3.347040505723162e-09
AF262146	NODE222	2.15501585681356e-05
AF262146	NODE223	1.446320850218907e-05
AF262146	NODE226	7.285066818198266e-06
AF262192	IGHJ2_01_CRF_01	4.41340420012377e-06
AF262192	IGHJ3_01_CRF_01	0.1696230367950656
AF262192	IGHJ3_02_CRF_01	0.1789338645749126
AF262192	IGHJ4_03_CRF_01	2.47811823561542e-08
AF262192	IGHJ6_01_CRF_01	1.509749464576051e-08
AF262192	IGHV4_34_01_CRF_1	0.02506063783551667
AF262192	IGHV4_34_02_CRF_1	0.02947956393172695
AF262192	IGHV4_34_03_CRF_1	0.001241940078418364
AF262192	IGHV4_34_04_CRF_1	0.09316074744069791
AF262192	IGHV4_34_05_CRF_1	0.0744691651129876
AF262192	IGHV4_34_06_CRF_1	0.001073742029175826
AF262192	IGHV4_34_07_CRF_1	0.0006991179834736678
AF262192	IGHV4_34_08_CRF_1	0.01775415923905313
AF262192	IGHV4_34_11_CRF_1	0.04998249695760701
AF262192	IGHV4_34_12_CRF_1	0.01788981326444848
AF262192	NODE129	0.03122344579107083
AF262192	NODE133	0.01263912128013854
AF262192	NODE142	0.0472663621758169
AF262192	NODE149	0.5980596868798689
AF262192	NODE209	4.702812218933797e-08
AF262192	NODE210	0.6514374950717411
AF262192	NODE213	1.022923421730506e-06
AF262192	NODE215	1.357529653448655e-08
AF262192	NODE217	3.437428973876054e-08
AF262192	NODE222	3.237427379304785e-08
AF262188	IGHJ2_01_CRF_01	1.3963612402543e-07
AF262188	IGHJ3_01_CRF_01	0.1065943361046585
AF262188	IGHJ3_02_CRF_01	0.8329890871433098
AF262188	IGHJ6_01_CRF_01	1.87470056053893e-09
AF262188	IGHJ6_02_CRF_01	1.574968750469127e-09
AF262188	IGHV4_34_01_CRF_1	0.09969835955869905
AF262188	IGHV4_34_02_CRF_1	0.1271699900315243
AF262188	IGHV4_34_03_CRF_1	0.005220914743873448
AF262188	IGHV4_34_04_CRF_1	5.876656062552619e-05
AF262188	IGHV4_34_05_CRF_1	7.177013387461066e-05
AF262188	IGHV4_34_06_CRF_1	0.006301515979370054
AF262188	IGHV4_34_07_CRF_1	0.003180011864590584
AF262188	IGHV4_34_08_CRF_1	0.1225279885755913
AF262188	IGHV4_34_11_CRF_1	6.189392469705563e-05
AF262188	IGHV4_34_12_CRF_1	0.1316878364846013
AF262188	NODE129	0.1464969844180421
AF262188	NODE133	0.09791224490009039
AF262188	NODE142	0.129163602221157
AF262188	NODE149	0.1304481206032632
AF262188	NODE209	9.825754481272943e-08
AF262188	NODE210	0.06041621069722869
AF262188	NODE213	1.449402049935025e-08
AF262188	NODE215	1.95476168994336e-08
AF262188	NODE217	4.455741142639104e-09
AF262188	NODE218	1.87470522025252e-09
AF262188	NODE222	8.433938070712952e-08
AF262159	IGHJ2_01_CRF_01	1.135172778124343e-08
AF262159	IGHJ3_01_CRF_01	0.1230271550010634
AF262159	IGHJ3_02_CRF_01	0.8329125568595349
AF262159	IGHV4_34_01_CRF_1	0.02210486476979081
AF262159	IGHV4_34_02_CRF_1	0.3487829549610919
AF262159	IGHV4_34_03_CRF_1	0.001277093404052779
AF262159	IGHV4_34_04_CRF_1	0.0634073709963732
AF262159	IGHV4_34_05_CRF_1	0.05896543736008603
AF262159	IGHV4_34_06_CRF_1	0.001201350693240539
AF262159	IGHV4_34_07_CRF_1	0.001127184498245207
AF262159	IGHV4_34_08_CRF_1	0.01169250610046122
AF262159	IGHV4_34_09_CRF_1	1.1955734288883e-08
AF262159	IGHV4_34_10_CRF_1	1.2046535749993e-08
AF262159	IGHV4_34_11_CRF_1	0.08974876848848419
AF262159	IGHV4_34_12_CRF_1	0.05313844232077891
AF262159	NODE129	0.02434597360278354
AF262159	NODE133	0.01393355820874305
AF262159	NODE142	0.03356035312809853
AF262159	NODE149	0.2767141174654999
AF262159	NODE209	6.06304797957121e-09
AF262159	NODE210	0.04406024798519535
AF262159	NODE213	6.519968311094367e-09
AF262159	NODE215	2.534262015536105e-09
AF262159	NODE222	1.368519997629047e-08
AF262174	IGHJ2_01_CRF_01	4.820075114366797e-09
AF262174	IGHJ3_01_CRF_01	0.1266682650712942
AF262174	IGHJ3_02_CRF_01	0.8311210562149255
AF262174	IGHV4_34_01_CRF_1	0.118081062926701
AF262174	IGHV4_34_02_CRF_1	0.126778418192708
AF262174	IGHV4_34_03_CRF_1	0.004389519367058553
AF262174	IGHV4_34_04_CRF_1	4.79622406548747e-05
AF262174	IGHV4_34_05_CRF_1	4.859281314252228e-05
AF262174	IGHV4_34_06_CRF_1	0.004594378406934079
AF262174	IGHV4_34_07_CRF_1	0.004147097533965448
AF262174	IGHV4_34_08_CRF_1	0.1188176007594014
AF262174	IGHV4_34_11_CRF_1	4.863052972507195e-05
AF262174	IGHV4_34_12_CRF_1	0.1274531538036338
AF262174	NODE129	0.1298774471814687
AF262174	NODE133	0.1134559841978905
AF262174	NODE142	0.1253519328997666
AF262174	NODE149	0.1269082191469502
AF262174	NODE209	1.434521929429712e-09
AF262174	NODE210	0.04221067136639252
AF262174	NODE213	1.092792330224768e-09
AF262155	IGHJ2_01_CRF_01	2.938504955797567e-08
AF262155	IGHJ3_01_CRF_01	0.259531780920414
AF262155	IGHJ3_02_CRF_01	0.2690195600664926
AF262155	IGHV4_34_01_CRF_1	0.02764996158487254
AF262155	IGHV4_34_02_CRF_1	0.03321131831001101
AF262155	IGHV4_34_03_CRF_1	0.00210425895150185
AF262155	IGHV4_34_04_CRF_1	0.1013090862232764
AF262155	IGHV4_34_05_CRF_1	0.08961824727904703
AF262155	IGHV4_34_06_CRF_1	0.001115647541554548
AF262155	IGHV4_34_07_CRF_1	0.001186963522211854
AF262155	IGHV4_34_08_CRF_1	0.008271370541641345
AF262155	IGHV4_34_11_CRF_1	0.114565876706636
AF262155	IGHV4_34_12_CRF_1	0.0696584932989462
AF262155	NODE129	0.07020790390988567
AF262155	NODE133	0.01385856349385205
AF262155	NODE142	0.01196957151163167
AF262155	NODE149	0.4552727371249328
AF262155	NODE209	2.66347396582759e-09
AF262155	NODE210	0.4714485955862777
AF262155	NODE213	1.10857415283511e-08
AF262155	NODE215	8.286288804895804e-09
AF262155	NODE222	1.200626295501161e-08
AF262201	IGHJ2_01_CRF_01	2.939870996361526e-09
AF262201	IGHJ3_01_CRF_01	0.1091656594414985
AF262201	IGHJ3_02_CRF_01	0.8453588496558462
AF262201	IGHV4_34_01_CRF_1	0.02438366668183877
AF262201	IGHV4_34_02_CRF_1	0.0263052557694009
AF262201	IGHV4_34_03_CRF_1	0.001272658775179152
AF262201	IGHV4_34_04_CRF_1	0.08333419832648621
AF262201	IGHV4_34_05_CRF_1	0.07998876254710292
AF262201	IGHV4_34_06_CRF_1	0.001079010319367493
AF262201	IGHV4_34_07_CRF_1	0.001052156050175954
AF262201	IGHV4_34_08_CRF_1	0.01659760039181525
AF262201	IGHV4_34_11_CRF_1	0.06800183350196809
AF262201	IGHV4_34_12_CRF_1	0.06100125667410206
AF262201	NODE129	0.02806495865538535
AF262201	NODE133	0.02006154661637681
AF262201	NODE142	0.07253564400548955
AF262201	NODE149	0.5163214516853115
AF262201	NODE210	0.04547548241396004
AF262201	NODE215	5.548824193780449e-09
AF262193	IGHJ3_01_CRF_01	0.1151765094207004
AF262193	IGHJ3_02_CRF_01	0.8394520591843662
AF262193	IGHV4_34_01_CRF_1	0.02778665730506515
AF262193	IGHV4_34_02_CRF_1	0.02837760375934437
AF262193	IGHV4_34_03_CRF_1	0.00132093785133247
AF262193	IGHV4_34_04_CRF_1	0.08474596245240379
AF262193	IGHV4_34_05_CRF_1	0.08098202126876493
AF262193	IGHV4_34_06_CRF_1	0.001193403123023895
AF262193	IGHV4_34_07_CRF_1	0.001039042993200504
AF262193	IGHV4_34_08_CRF_1	0.01737194338119983
AF262193	IGHV4_34_11_CRF_1	0.07700499555738854
AF262193	IGHV4_34_12_CRF_1	0.02632713339682843
AF262193	NODE129	0.02917771994282925
AF262193	NODE133	0.01862760705625969
AF262193	NODE142	0.07064426456405447
AF262193	NODE149	0.5354007073483056
AF262193	NODE210	0.04537142801395661
AF262193	NODE215	3.380977535023636e-09
AF262184	IGHJ2_01_CRF_01	1.2386971193635e-08
AF262184	IGHJ3_01_CRF_01	0.1176294865310189
AF262184	IGHJ3_02_CRF_01	0.8400977476853581
AF262184	IGHV4_34_01_CRF_1	0.02710852696765616
AF262184	IGHV4_34_02_CRF_1	0.03073915478369811
AF262184	IGHV4_34_03_CRF_1	0.002374274693963384
AF262184	IGHV4_34_04_CRF_1	0.08179349420462939
AF262184	IGHV4_34_05_CRF_1	0.08221926958569541
AF262184	IGHV4_34_06_CRF_1	0.002265990644603815
AF262184	IGHV4_34_07_CRF_1	0.00155058057557213
AF262184	IGHV4_34_08_CRF_1	0.01282332101285093
AF262184	IGHV4_34_09_CRF_1	4.186745207602483e-06
AF262184	IGHV4_34_10_CRF_1	5.691560793004433e-06
AF262184	IGHV4_34_11_CRF_1	0.07785097934639919
AF262184	IGHV4_34_12_CRF_1	0.07279330993477028
AF262184	NODE129	0.03087509269189467
AF262184	NODE133	0.02394638879629962
AF262184	NODE142	0.2159217949843066
AF262184	NODE149	0.3377279434716588
AF262184	NODE209	6.552247261327399e-09
AF262184	NODE210	0.04227273429278294
AF262184	NODE213	2.158369398096507e-09
AF262184	NODE215	5.609715984722811e-09
AF262184	NODE222	4.783535504816501e-09
AF262165	IGHJ2_01_CRF_01	2.917279996588197e-09
AF262165	IGHJ3_01_CRF_01	0.1306914421555987
AF262165	IGHJ3_02_CRF_01	0.820303068429198
AF262165	IGHV4_34_01_CRF_1	0.0294716873100422
AF262165	IGHV4_34_02_CRF_1	0.029833227303005
AF262165	IGHV4_34_03_CRF_1	0.001752854162947287
AF262165	IGHV4_34_04_CRF_1	0.08740539807980748
AF262165	IGHV4_34_05_CRF_1	0.08763260547690972
AF262165	IGHV4_34_06_CRF_1	0.001632571658030932
AF262165	IGHV4_34_07_CRF_1	0.001573479830315981
AF262165	IGHV4_34_08_CRF_1	0.01606073995128361
AF262165	IGHV4_34_09_CRF_1	1.061749594543582e-08
AF262165	IGHV4_34_10_CRF_1	1.071304476696414e-08
AF262165	IGHV4_34_11_CRF_1	0.1345476823862994
AF262165	IGHV4_34_12_CRF_1	0.07278088149656713
AF262165	NODE129	0.0345656767774326
AF262165	NODE133	0.02576431955885689
AF262165	NODE142	0.06596255994330891
AF262165	NODE149	0.4110162947346527
AF262165	NODE210	0.04900547589571512
AF262165	NODE222	1.060220912860477e-08
AF262167	IGHJ2_01_CRF_01	2.694993366237319e-06
AF262167	IGHJ3_01_CRF_01	0.08862730826982793
AF262167	IGHJ3_02_CRF_01	0.6984151993744336
AF262167	IGHJ4_02_CRF_01	1.927813086207678e-08
AF262167	IGHJ4_03_CRF_01	3.011927923265615e-09
AF262167	IGHJ6_01_CRF_01	1.099528375231434e-07
AF262167	IGHJ6_02_CRF_01	1.007570292474151e-07
AF262167	IGHJ6_04_CRF_01	1.396651315014477e-08
AF262167	IGHV4_34_01_CRF_1	0.02527679491628551
AF262167	IGHV4_34_02_CRF_1	0.03376410999922334
AF262167	IGHV4_34_03_CRF_1	0.001748330141256693
AF262167	IGHV4_34_04_CRF_1	0.1011762245234945
AF262167	IGHV4_34_05_CRF_1	0.09494147778798148
AF262167	IGHV4_34_06_CRF_1	0.0008175089800183706
AF262167	IGHV4_34_07_CRF_1	0.001251640961139646
AF262167	IGHV4_34_08_CRF_1	0.004892616216891442
AF262167	IGHV4_34_10_CRF_1	1.478843256622811e-08
AF262167	IGHV4_34_11_CRF_1	0.07645087491769957
AF262167	IGHV4_34_12_CRF_1	0.07556481234532082
AF262167	NODE129	0.03705289214884369
AF262167	NODE133	0.01948278916237859
AF262167	NODE142	0.04911816208697695
AF262167	NODE149	0.4784617510240569
AF262167	NODE209	7.657600722193077e-07
AF262167	NODE210	0.2129511765952252
AF262167	NODE213	8.806737983134463e-07
AF262167	NODE215	1.608143788160111e-06
AF262167	NODE217	1.001783912931462e-07
AF262167	NODE222	1.07296406602165e-08
AF262167	NODE223	8.315017616306136e-09
AF262176	IGHJ2_01_CRF_01	7.310982841406762e-05
AF262176	IGHJ3_01_CRF_01	0.045377367676247
AF262176	IGHJ3_02_CRF_01	0.05087012857641078
AF262176	IGHJ4_03_CRF_01	2.850038279193736e-08
AF262176	IGHJ6_01_CRF_01	2.17608558241627e-06
AF262176	IGHJ6_02_CRF_01	5.585945867508401e-08
AF262176	IGHJ6_04_CRF_01	9.200039149241295e-09
AF262176	IGHV4_34_01_CRF_1	0.02741788696638211
AF262176	IGHV4_34_02_CRF_1	0.0276209848740311
AF262176	IGHV4_34_03_CRF_1	0.001273305191440647
AF262176	IGHV4_34_04_CRF_1	0.08579133728632068
AF262176	IGHV4_34_05_CRF_1	0.08559389511427876
AF262176	IGHV4_34_06_CRF_1	0.001220941203893185
AF262176	IGHV4_34_07_CRF_1	0.0009060519587920327
AF262176	IGHV4_34_08_CRF_1	0.01447989684962148
AF262176	IGHV4_34_11_CRF_1	0.07610001452498545
AF262176	IGHV4_34_12_CRF_1	0.02754465771289768
AF262176	NODE129	0.02958798845478345
AF262176	NODE133	0.01816688988959566
AF262176	NODE142	0.05759369815762683
AF262176	NODE149	0.5467024518153514
AF262176	NODE209	5.165706977349092e-06
AF262176	NODE210	0.9036583600344681
AF262176	NODE213	6.480701687911838e-06
AF262176	NODE215	5.837276052958899e-07
AF262176	NODE217	4.470124729899502e-07
AF262176	NODE218	1.126756613040805e-08
AF262176	NODE222	6.008958331079674e-06
AF262176	NODE223	5.729344247313667e-08
AF262176	NODE226	9.570913765732108e-09
AF262200	IGHJ2_01_CRF_01	1.849371297727861e-07
AF262200	IGHJ3_01_CRF_01	0.1908385726962522
AF262200	IGHJ3_02_CRF_01	0.1990417718108713
AF262200	IGHV4_34_01_CRF_1	0.03250921356418556
AF262200	IGHV4_34_02_CRF_1	0.03328666998602731
AF262200	IGHV4_34_03_CRF_1	0.002364985779028295
AF262200	IGHV4_34_04_CRF_1	0.1012474277017935
AF262200	IGHV4_34_05_CRF_1	0.09492780977157669
AF262200	IGHV4_34_06_CRF_1	0.002113113424066222
AF262200	IGHV4_34_07_CRF_1	0.002255350227532449
AF262200	IGHV4_34_08_CRF_1	0.01282738441682815
AF262200	IGHV4_34_11_CRF_1	0.1362142133341419
AF262200	IGHV4_34_12_CRF_1	0.07638930785521175
AF262200	NODE129	0.05970913666921648
AF262200	NODE133	0.02476346565270571
AF262200	NODE142	0.01654701248928236
AF262200	NODE149	0.4048449091284041
AF262200	NODE209	4.544241703240994e-08
AF262200	NODE210	0.6101193877791335
AF262200	NODE213	3.111911768586971e-08
AF262200	NODE215	6.215078973797878e-09
AF262197	IGHJ2_01_CRF_01	4.334630767290075e-06
AF262197	IGHJ3_01_CRF_01	0.1661554680811521
AF262197	IGHJ3_02_CRF_01	0.1769289275400811
AF262197	IGHJ6_01_CRF_01	3.646869982358498e-09
AF262197	IGHV4_34_01_CRF_1	0.01709107783723986
AF262197	IGHV4_34_02_CRF_1	0.02947725028522498
AF262197	IGHV4_34_03_CRF_1	0.00132552600495163
AF262197	IGHV4_34_04_CRF_1	0.09334040842211611
AF262197	IGHV4_34_05_CRF_1	0.0718722542306426
AF262197	IGHV4_34_06_CRF_1	0.0007645439765348122
AF262197	IGHV4_34_07_CRF_1	0.0006058677126445348
AF262197	IGHV4_34_08_CRF_1	0.01276165455168127
AF262197	IGHV4_34_11_CRF_1	0.05380794432803325
AF262197	IGHV4_34_12_CRF_1	0.02126806481140309
AF262197	NODE129	0.03217466261843129
AF262197	NODE133	0.01503840001084876
AF262197	NODE142	0.05589294058712294
AF262197	NODE149	0.5945794046231251
AF262197	NODE209	2.894066741794829e-07
AF262197	NODE210	0.6569090191754503
AF262197	NODE213	1.493943362921949e-06
AF262197	NODE215	3.805848545392935e-07
AF262197	NODE217	2.528979003998053e-08
AF262197	NODE222	5.770099756181623e-08
AF262149	IGHJ2_01_CRF_01	1.901947041839269e-06
AF262149	IGHJ3_01_CRF_01	0.09005277439141168
AF262149	IGHJ3_02_CRF_01	0.6740845845919825
AF262149	IGHJ4_02_CRF_01	1.746312447973869e-08
AF262149	IGHJ4_03_CRF_01	1.483432795844891e-09
AF262149	IGHV4_34_01_CRF_1	0.03168206974213441
AF262149	IGHV4_34_02_CRF_1	0.03258566382007578
AF262149	IGHV4_34_03_CRF_1	0.001913993437201851
AF262149	IGHV4_34_04_CRF_1	0.08839789177955124
AF262149	IGHV4_34_05_CRF_1	0.09477991029152645
AF262149	IGHV4_34_06_CRF_1	0.001920094272054194
AF262149	IGHV4_34_07_CRF_1	0.001617959973765446
AF262149	IGHV4_34_08_CRF_1	0.01846698719430727
AF262149	IGHV4_34_09_CRF_1	2.365489565640635e-08
AF262149	IGHV4_34_10_CRF_1	2.375247946821896e-08
AF262149	IGHV4_34_11_CRF_1	0.1308531466854809
AF262149	IGHV4_34_12_CRF_1	0.07847444903234028
AF262149	NODE129	0.03630106909363406
AF262149	NODE133	0.02452233577197924
AF262149	NODE142	0.06316902631468581
AF262149	NODE149	0.3953153551838878
AF262149	NODE209	4.157653525469566e-08
AF262149	NODE210	0.2358605085974123
AF262149	NODE213	9.877404336113631e-08
AF262149	NODE215	4.204318091262216e-08
AF262149	NODE222	2.265441037188979e-08
AF262149	NODE223	6.477424628647534e-09
AF262153	IGHJ2_01_CRF_01	1.465970190268836e-08
AF262153	IGHJ3_01_CRF_01	0.1264512109262136
AF262153	IGHJ3_02_CRF_01	0.832492599262001
AF262153	IGHV4_34_01_CRF_1	0.03113483768810577
AF262153	IGHV4_34_02_CRF_1	0.03333777832080317
AF262153	IGHV4_34_03_CRF_1	0.002097389962562001
AF262153	IGHV4_34_04_CRF_1	0.09558184833631138
AF262153	IGHV4_34_05_CRF_1	0.09674521210345202
AF262153	IGHV4_34_06_CRF_1	0.001887693444459644
AF262153	IGHV4_34_07_CRF_1	0.001755889514907032
AF262153	IGHV4_34_08_CRF_1	0.006328676949311888
AF262153	IGHV4_34_10_CRF_1	2.102681992060611e-08
AF262153	IGHV4_34_11_CRF_1	0.1354496227065887
AF262153	IGHV4_34_12_CRF_1	0.03346892141710089
AF262153	NODE129	0.03718466793048375
AF262153	NODE133	0.02534563707760569
AF262153	NODE142	0.06754585083977996
AF262153	NODE149	0.432135952681708
AF262153	NODE210	0.0410561712904895
AF262153	NODE215	3.861593704798044e-09
AF262168	IGHJ2_01_CRF_01	3.904748470806752e-08
AF262168	IGHJ3_01_CRF_01	0.3117355390654927
AF262168	IGHJ3_02_CRF_01	0.3220980168485271
AF262168	IGHV4_34_01_CRF_1	0.0999193687960595
AF262168	IGHV4_34_02_CRF_1	0.1006370752918609
AF262168	IGHV4_34_03_CRF_1	0.005672084159615603
AF262168	IGHV4_34_04_CRF_1	0.0001110429154139503
AF262168	IGHV4_34_05_CRF_1	0.0001098045993439497
AF262168	IGHV4_34_06_CRF_1	0.005753751147024822
AF262168	IGHV4_34_07_CRF_1	0.005306284901151061
AF262168	IGHV4_34_08_CRF_1	0.07250153677988518
AF262168	IGHV4_34_09_CRF_1	5.951709838741787e-07
AF262168	IGHV4_34_10_CRF_1	6.292120756063193e-07
AF262168	IGHV4_34_11_CRF_1	0.0001089372820677746
AF262168	IGHV4_34_12_CRF_1	0.1003634992344374
AF262168	NODE129	0.1018544060309256
AF262168	NODE133	0.09828425419505664
AF262168	NODE142	0.3083947280720731
AF262168	NODE149	0.1009820022120267
AF262168	NODE209	3.108090041918783e-09
AF262168	NODE210	0.3661663873597624
AF262168	NODE213	6.979563190573236e-09
AF262168	NODE215	2.292693686469273e-09
AF262168	NODE217	2.285958502729197e-09
AF262168	NODE222	3.01242962559175e-09
AF262199	IGHJ2_01_CRF_01	2.856478219105812e-06
AF262199	IGHJ3_01_CRF_01	0.08169964629318088
AF262199	IGHJ3_02_CRF_01	0.5713493826193676
AF262199	IGHJ5_02_CRF_01	2.407155120356875e-09
AF262199	IGHV4_34_01_CRF_1	0.0268306871883364
AF262199	IGHV4_34_02_CRF_1	0.02988682058634764
AF262199	IGHV4_34_03_CRF_1	0.001265370643310682
AF262199	IGHV4_34_04_CRF_1	0.08821873029556099
AF262199	IGHV4_34_05_CRF_1	0.0813696762492
AF262199	IGHV4_34_06_CRF_1	0.0008738015976074837
AF262199	IGHV4_34_07_CRF_1	0.0009514036870497643
AF262199	IGHV4_34_08_CRF_1	0.007880810836544749
AF262199	IGHV4_34_09_CRF_1	1.236220961831763e-09
AF262199	IGHV4_34_10_CRF_1	1.253380909319637e-09
AF262199	IGHV4_34_11_CRF_1	0.07462218263868442
AF262199	IGHV4_34_12_CRF_1	0.02620557436827872
AF262199	NODE129	0.03035146509552378
AF262199	NODE133	0.01795289837525368
AF262199	NODE142	0.06171425340861196
AF262199	NODE149	0.5518763225400877
AF262199	NODE209	1.283653786345952e-07
AF262199	NODE210	0.3469464905165283
AF262199	NODE213	3.469915727226263e-07
AF262199	NODE215	1.84227205097582e-07
AF262199	NODE222	2.727043238164821e-07
AF262199	NODE223	6.856041550877292e-07
AF262199	NODE226	3.792913525025432e-09
AF262198	IGHJ2_01_CRF_01	3.899235419231615e-06
AF262198	IGHJ3_01_CRF_01	0.180419381113347
AF262198	IGHJ3_02_CRF_01	0.1852958114748993
AF262198	IGHJ6_01_CRF_01	4.298252486552851e-09
AF262198	IGHV4_34_01_CRF_1	0.04459857644819865
AF262198	IGHV4_34_02_CRF_1	0.08338936815004734
AF262198	IGHV4_34_03_CRF_1	0.002892117031173883
AF262198	IGHV4_34_04_CRF_1	3.021876909089761e-05
AF262198	IGHV4_34_05_CRF_1	4.301435995565165e-05
AF262198	IGHV4_34_06_CRF_1	0.003686806126535585
AF262198	IGHV4_34_07_CRF_1	0.002180961276779084
AF262198	IGHV4_34_08_CRF_1	0.08174636656478541
AF262198	IGHV4_34_09_CRF_1	6.484474706356047e-08
AF262198	IGHV4_34_10_CRF_1	7.928925087415039e-08
AF262198	IGHV4_34_11_CRF_1	0.0001973294762701458
AF262198	IGHV4_34_12_CRF_1	0.09088521475219676
AF262198	NODE129	0.2872548248007986
AF262198	NODE133	0.08360762225814186
AF262198	NODE142	0.2330735910094078
AF262198	NODE149	0.08641384484261989
AF262198	NODE209	2.116414296628092e-07
AF262198	NODE210	0.6342802879264327
AF262198	NODE213	2.575653795534282e-07
AF262198	NODE215	1.141800183018079e-07
AF262198	NODE217	6.608747676960197e-09
AF262198	NODE218	4.485615582932955e-09
AF262198	NODE222	2.147045792763595e-08
