# Supplementary material for: Assigning and visualizing germline genes in antibody repertoires
Source: Philos Trans R Soc Lond B Biol Sci. 2015 Sep 5;370(1676):20140240. doi: 10.1098/rstb.2014.0240 (PMC4528417; doi:10.1098/rstb.2014.0240)
Supplement: IgSCUEAL [file rstb20140240supp1.zip › IgSCUEAL-master/viz/test-data/S22-IGH.json]

{
  "V4,-30-2,*03|D2,-15,*01/I|J6,*03": {
    "Count": 1.0, 
    "15": 1.0
  }, 
  "V1,-46,*03|D3,-9,*01|J4,*02": {
    "Count": 1.0, 
    "16": 1.0
  }, 
  "V3,-33,*06|D3,-3,*02|J1,*01": {
    "Count": 2.0, 
    "19": 1.0, 
    "13": 1.0
  }, 
  "V1,-69,*12|D3,-10,*01/I|J1,*01": {
    "Count": 0.3333333333333333, 
    "15": 0.3333333333333333
  }, 
  "V3,-53,*03|D3,-22,*01/I|J6,*03": {
    "Count": 1.0, 
    "24": 1.0
  }, 
  "V1,-18,*01|D5,-5,*01|J1,*01": {
    "Count": 0.5, 
    "12": 0.5
  }, 
  "V4,?,?|D1,-1,*01|J4,*02": {
    "Count": 1.0, 
    "5": 1.0
  }, 
  "V3,-33,*01|D5,-12,*01|J6,*03": {
    "Count": 2.0, 
    "13": 1.0, 
    "15": 1.0
  }, 
  "V3,-20,*01|D3,-10,*01|J6,*03": {
    "Count": 1.5, 
    "24": 0.5, 
    "18": 1.0
  }, 
  "V3,-20,*01|D3,-10,*01|J6,*02": {
    "Count": 6.0, 
    "17": 3.0, 
    "18": 1.0, 
    "21": 1.0, 
    "16": 1.0
  }, 
  "V1,-18,*01|D2,-2,*02|J3,*02": {
    "Count": 1.5, 
    "16": 1.0, 
    "14": 0.5
  }, 
  "V4,-39,*01|D3,-16,*01|J1,*01": {
    "Count": 1.0, 
    "7": 1.0
  }, 
  "V1,-8,*02|D4,-4,*01/I|J5,*02": {
    "Count": 2.0, 
    "19": 2.0
  }, 
  "V3,-21,*04|D3,-22,*01|J4,*02": {
    "Count": 3.0, 
    "13": 3.0
  }, 
  "V4,?,?|D2,-2,*03/I|J6,*03": {
    "Count": 9.0, 
    "15": 1.0, 
    "16": 1.0, 
    "17": 2.5, 
    "18": 1.0, 
    "20": 3.0, 
    "22": 0.5
  }, 
  "V4,?,?|D2,-2,*03/I|J6,*02": {
    "Count": 10.666666666666666, 
    "14": 1.0, 
    "15": 1.0, 
    "19": 0.6666666666666666, 
    "20": 3.0, 
    "21": 1.0, 
    "22": 0.5, 
    "23": 1.5, 
    "24": 1.0, 
    "27": 1.0
  }, 
  "V4,-34,*01|D2,-2,*02/I|J6,*01": {
    "Count": 0.5, 
    "22": 0.5
  }, 
  "V4,-34,*01|D2,-2,*02/I|J6,*03": {
    "Count": 9.833333333333332, 
    "14": 2.0, 
    "15": 1.0, 
    "16": 3.0, 
    "18": 0.3333333333333333, 
    "22": 0.5, 
    "23": 1.0, 
    "24": 2.0
  }, 
  "V4,-34,*01|D2,-2,*02/I|J6,*02": {
    "Count": 8.0, 
    "16": 1.0, 
    "17": 1.0, 
    "18": 0.5, 
    "21": 2.0, 
    "22": 0.5, 
    "23": 1.0, 
    "24": 1.0, 
    "25": 1.0
  }, 
  "V3,-23,*04|D5,-5,*01|J4,*02": {
    "Count": 5.5, 
    "10": 0.5, 
    "11": 1.0, 
    "12": 0.5, 
    "13": 1.0, 
    "14": 1.0, 
    "15": 1.0, 
    "16": 0.5
  }, 
  "V3,-30-3,*03|D7,-27,*01|J3,*02": {
    "Count": 1.0, 
    "15": 1.0
  }, 
  "V3,-15,*01|D5,-12,*01|J4,*02": {
    "Count": 2.0, 
    "16": 2.0
  }, 
  "V4,-61,*01|D1,-7,*01/I|J1,*01": {
    "Count": 0.3333333333333333, 
    "15": 0.3333333333333333
  }, 
  "V3,-33,*01|D2,-21,*02|J1,*01": {
    "Count": 1.0, 
    "16": 1.0
  }, 
  "V3,-72,*01|D3,-9,*01|J3,*02": {
    "Count": 1.0, 
    "16": 1.0
  }, 
  "V3,-53,*03|D3,-10,*01|J4,*02": {
    "Count": 1.0, 
    "13": 1.0
  }, 
  "V3,-7,*03|D3,-10,*01|J6,*02": {
    "Count": 1.0, 
    "24": 1.0
  }, 
  "V3,-7,*03|D3,-10,*01|J6,*04": {
    "Count": 1.0, 
    "15": 1.0
  }, 
  "V3,-49,*01|D2,-21,*01|J4,*02": {
    "Count": 0.16666666666666666, 
    "0": 0.16666666666666666
  }, 
  "V1,-69,*10|D3,-22,*01|J3,*02": {
    "Count": 6.0, 
    "25": 1.0, 
    "19": 1.0, 
    "14": 4.0
  }, 
  "V3,-7,*03|D2,-2,*03/I|J6,*02": {
    "Count": 1.0, 
    "22": 1.0
  }, 
  "V4,-39,*01|D3,-22,*01/I|J2,*01": {
    "Count": 0.5, 
    "19": 0.5
  }, 
  "V1,-69,*12|D2,-2,*03|J4,*02": {
    "Count": 1.3333333333333333, 
    "27": 1.0, 
    "22": 0.3333333333333333
  }, 
  "V3,-23,*04|D3,-10,*01|J1,*01": {
    "Count": 4.5, 
    "11": 1.0, 
    "14": 0.5, 
    "15": 1.0, 
    "17": 1.0, 
    "18": 1.0
  }, 
  "V3,-9,*01|D2,-15,*01|J2,*01": {
    "Count": 1.0, 
    "15": 1.0
  }, 
  "V4,?,?|D2,-15,*01|J3,*02": {
    "Count": 1.0, 
    "24": 1.0
  }, 
  "V4,-34,*01|D2,-2,*03/I|J6,*04": {
    "Count": 1.0, 
    "15": 1.0
  }, 
  "V4,-34,*01|D2,-2,*03/I|J6,*02": {
    "Count": 6.5, 
    "14": 1.0, 
    "17": 1.0, 
    "20": 1.0, 
    "22": 0.5, 
    "24": 2.5, 
    "25": 0.5
  }, 
  "V4,-34,*01|D2,-2,*03/I|J6,*03": {
    "Count": 10.333333333333334, 
    "12": 1.0, 
    "15": 1.0, 
    "16": 2.0, 
    "18": 1.8333333333333333, 
    "19": 0.5, 
    "20": 1.0, 
    "21": 1.0, 
    "23": 1.0, 
    "24": 1.0
  }, 
  "V4,-34,*01|D2,-2,*03/I|J6,*01": {
    "Count": 0.5, 
    "24": 0.5
  }, 
  "V3,-53,*03|D6,-13,*01|J5,*02": {
    "Count": 1.0, 
    "14": 1.0
  }, 
  "V4,-31,*03|D1,-26,*01|J4,*02": {
    "Count": 3.0, 
    "8": 1.0, 
    "13": 1.0, 
    "15": 1.0
  }, 
  "V4,-34,*01|D3,-10,*02/I|J4,*02": {
    "Count": 5.0, 
    "18": 2.0, 
    "19": 2.0, 
    "22": 1.0
  }, 
  "V5,-51,*01|D2,-2,*02/I|J1,*01": {
    "Count": 1.0, 
    "11": 1.0
  }, 
  "V5,-51,*01|D3,-3,*01|J2,*01": {
    "Count": 1.0, 
    "15": 1.0
  }, 
  "V3,-30,*01|D5,-5,*01|J4,*02": {
    "Count": 0.5, 
    "12": 0.5
  }, 
  "V3,-33,*01|D4,-17,*01|J4,*02": {
    "Count": 16.0, 
    "8": 1.0, 
    "12": 3.0, 
    "13": 3.0, 
    "14": 1.0, 
    "15": 5.0, 
    "16": 2.5, 
    "18": 0.5
  }, 
  "V1,-8,*02|D6,-19,*01|J4,*02": {
    "Count": 13.0, 
    "11": 3.0, 
    "12": 1.0, 
    "13": 3.0, 
    "17": 1.0, 
    "19": 2.0, 
    "24": 1.0, 
    "25": 1.0, 
    "26": 1.0
  }, 
  "V3,-64,?|D3,-22,*01|J3,*02": {
    "Count": 2.0, 
    "15": 2.0
  }, 
  "V3,-48,*02|D2,-15,*01|J6,*02": {
    "Count": 3.0, 
    "16": 2.0, 
    "18": 1.0
  }, 
  "V3,-48,*02|D2,-15,*01|J6,*03": {
    "Count": 1.0, 
    "18": 1.0
  }, 
  "V3,-48,*02|D2,-15,*01|J6,*04": {
    "Count": 2.0, 
    "16": 1.0, 
    "17": 1.0
  }, 
  "V1,-18,*01|D3,-10,*01/I|J3,*02": {
    "Count": 0.5, 
    "18": 0.5
  }, 
  "V3,-48,*02|D4,-17,*01|J5,*02": {
    "Count": 3.0, 
    "13": 2.0, 
    "15": 1.0
  }, 
  "V4,-61,*01|D3,-10,*02|J4,*02": {
    "Count": 3.0, 
    "15": 3.0
  }, 
  "V4,-61,*04|D5,-18,*01|J2,*01": {
    "Count": 0.5, 
    "14": 0.5
  }, 
  "V4,?,?|D3,-22,*01|J1,*01": {
    "Count": 3.0, 
    "19": 1.0, 
    "11": 1.0, 
    "21": 1.0
  }, 
  "V3,-7,*01|D2,-2,*01|J4,*02": {
    "Count": 1.0, 
    "15": 1.0
  }, 
  "V3,-23,*04|D3,-10,*01/I|J5,*02": {
    "Count": 0.5, 
    "18": 0.5
  }, 
  "V1,-69,*10|D7,-27,*01|J3,*02": {
    "Count": 1.0, 
    "12": 1.0
  }, 
  "V7,-4-1,*02|D2,-2,*01/I|J4,*02": {
    "Count": 2.5, 
    "9": 0.5, 
    "13": 0.5, 
    "15": 0.5, 
    "18": 0.5, 
    "19": 0.5
  }, 
  "V1,-18,*01|D6,-13,*01|J2,*01": {
    "Count": 1.0, 
    "18": 1.0
  }, 
  "V3,-7,*01|D1,-26,*01|J4,*02": {
    "Count": 15.0, 
    "9": 1.0, 
    "11": 1.0, 
    "13": 2.0, 
    "14": 2.0, 
    "15": 4.0, 
    "16": 3.0, 
    "17": 1.0, 
    "18": 1.0
  }, 
  "V2,-5,*08|D2,-15,*01/I|J5,*02": {
    "Count": 1.0, 
    "17": 1.0
  }, 
  "V3,-9,*01|D3,-10,*01|J1,*01": {
    "Count": 5.0, 
    "9": 1.0, 
    "18": 1.0, 
    "20": 1.0, 
    "14": 2.0
  }, 
  "V2,-5,*08|D5,-12,*01|J5,*02": {
    "Count": 0.3333333333333333, 
    "12": 0.3333333333333333
  }, 
  "V4,-39,*01|D6,-13,*01|J3,*02": {
    "Count": 10.0, 
    "12": 2.0, 
    "13": 1.0, 
    "15": 3.0, 
    "17": 2.0, 
    "18": 2.0
  }, 
  "V4,?,?|D2,-21,*02|J3,*02": {
    "Count": 2.333333333333333, 
    "17": 1.0, 
    "14": 0.3333333333333333, 
    "7": 1.0
  }, 
  "V1,-24,*01|D2,-15,*01/I|J6,*03": {
    "Count": 1.0, 
    "17": 1.0
  }, 
  "V7,-4-1,*02|D3,-10,*01|J3,*02": {
    "Count": 11.0, 
    "15": 3.0, 
    "16": 3.0, 
    "17": 1.0, 
    "18": 1.0, 
    "20": 1.0, 
    "21": 2.0
  }, 
  "V2,-5,*08|D3,-16,*01|J3,*02": {
    "Count": 0.5, 
    "12": 0.5
  }, 
  "V1,-18,*01|D6,-13,*01|J6,*04": {
    "Count": 1.0, 
    "14": 1.0
  }, 
  "V3,-21,*01|D1,-7,*01/I|J1,*01": {
    "Count": 0.5, 
    "17": 0.5
  }, 
  "V1,-2,*05|D3,-10,*01/I|J4,*02": {
    "Count": 1.0, 
    "22": 1.0
  }, 
  "V4,-34,*03|D6,-19,*01|J3,*02": {
    "Count": 1.0, 
    "16": 1.0
  }, 
  "V3,-33,*01|D2,-2,*03/I|J3,*02": {
    "Count": 2.0, 
    "17": 1.0, 
    "21": 1.0
  }, 
  "V3,-73,*01|D6,-19,*01/I|J3,*02": {
    "Count": 1.0, 
    "14": 1.0
  }, 
  "V3,-23,*04|D3,-9,*01|J3,*02": {
    "Count": 7.0, 
    "3": 1.0, 
    "11": 1.0, 
    "14": 1.0, 
    "16": 2.0, 
    "19": 2.0
  }, 
  "V3,-7,*01|D3,-22,*01/I|J3,*02": {
    "Count": 4.0, 
    "19": 1.0, 
    "21": 1.0, 
    "22": 2.0
  }, 
  "V1,-3,*01|D3,-9,*01|J1,*01": {
    "Count": 3.0, 
    "11": 2.0, 
    "13": 1.0
  }, 
  "V7,-4-1,*02|D2,-15,*01|J2,*01": {
    "Count": 1.0, 
    "11": 1.0
  }, 
  "V3,-21,*01|D3,-22,*01/I|J3,*02": {
    "Count": 6.333333333333334, 
    "24": 0.3333333333333333, 
    "19": 3.0, 
    "20": 1.0, 
    "21": 2.0
  }, 
  "V3,-74,*03|D2,-2,*01|J4,*02": {
    "Count": 0.5, 
    "7": 0.5
  }, 
  "V3,-23,*04|D2,-8,*01|J5,*01": {
    "Count": 0.3333333333333333, 
    "3": 0.3333333333333333
  }, 
  "V3,-33,*01|D2,-2,*01/I|J3,*01": {
    "Count": 0.5, 
    "18": 0.5
  }, 
  "V3,-33,*01|D2,-2,*01/I|J3,*02": {
    "Count": 3.0, 
    "17": 1.0, 
    "18": 1.0, 
    "19": 0.5, 
    "21": 0.5
  }, 
  "V3,-21,*01|D1,-26,*01|J3,*02": {
    "Count": 4.0, 
    "17": 3.0, 
    "15": 1.0
  }, 
  "V3,-21,*01|D1,-26,*01|J3,*01": {
    "Count": 0.5, 
    "16": 0.5
  }, 
  "V4,-39,*07|D3,-9,*01|J3,*02": {
    "Count": 1.0, 
    "15": 1.0
  }, 
  "V1,-69,*14|D2,-15,*01|J1,*01": {
    "Count": 1.0, 
    "13": 1.0
  }, 
  "V1,-69,*12|D3,-9,*01/I|J4,*02": {
    "Count": 2.0, 
    "18": 1.0, 
    "20": 1.0
  }, 
  "V4,-39,*01|D2,-15,*01/I|J2,*01": {
    "Count": 2.0, 
    "14": 2.0
  }, 
  "V4,-31,*03|D6,-19,*01|J6,*02": {
    "Count": 2.0, 
    "16": 2.0
  }, 
  "V3,-30,*02|D2,-2,*03|J3,*02": {
    "Count": 1.0, 
    "21": 1.0
  }, 
  "V3,-9,*01|D6,-19,*01|J6,*03": {
    "Count": 2.0, 
    "23": 2.0
  }, 
  "V3,-9,*01|D6,-19,*01|J6,*02": {
    "Count": 1.0, 
    "18": 1.0
  }, 
  "V3,-21,*01|D3,-3,*02/I|J3,*02": {
    "Count": 1.0, 
    "22": 1.0
  }, 
  "V3,-33,*01|D2,-15,*01|J2,*01": {
    "Count": 1.0, 
    "13": 1.0
  }, 
  "V1,-58,*02|D4,-17,*01|J4,*02": {
    "Count": 1.5, 
    "5": 0.5, 
    "15": 1.0
  }, 
  "V3,-30-3,*03|D2,-2,*02|J6,*02": {
    "Count": 1.0, 
    "19": 1.0
  }, 
  "V3,-23,*04|D2,-2,*03/I|J6,*02": {
    "Count": 4.5, 
    "16": 1.0, 
    "26": 0.5, 
    "18": 1.0, 
    "23": 2.0
  }, 
  "V3,-23,*04|D2,-2,*03/I|J6,*03": {
    "Count": 5.333333333333333, 
    "18": 2.0, 
    "19": 1.0, 
    "21": 1.0, 
    "22": 0.3333333333333333, 
    "25": 1.0
  }, 
  "V3,-53,*01|D1,-26,*01|J4,*02": {
    "Count": 5.0, 
    "8": 1.0, 
    "11": 1.0, 
    "14": 1.0, 
    "15": 1.0, 
    "18": 1.0
  }, 
  "V3,-30,*18|D2,-2,*02/I|J6,*02": {
    "Count": 1.0, 
    "18": 1.0
  }, 
  "V1,-3,*01|D2,-2,*03/I|J6,*02": {
    "Count": 4.0, 
    "17": 1.0, 
    "18": 3.0
  }, 
  "V1,-3,*01|D2,-2,*03/I|J6,*03": {
    "Count": 5.5, 
    "7": 0.5, 
    "17": 2.0, 
    "18": 1.0, 
    "22": 1.0, 
    "31": 1.0
  }, 
  "V4,-39,*07|D5,-12,*01/I|J5,*02": {
    "Count": 1.0, 
    "20": 1.0
  }, 
  "V4,-39,*01|D2,-21,*01|J5,*02": {
    "Count": 1.0, 
    "14": 1.0
  }, 
  "V3,-11,*01|D1,-26,*01|J3,*02": {
    "Count": 8.5, 
    "13": 4.0, 
    "14": 1.0, 
    "16": 0.5, 
    "17": 2.0, 
    "19": 1.0
  }, 
  "V4,?,?|D4,-17,*01|J5,*02": {
    "Count": 2.0, 
    "11": 1.0, 
    "20": 1.0
  }, 
  "V4,?,?|D6,-13,*01/I|J2,*01": {
    "Count": 2.0, 
    "24": 2.0
  }, 
  "V7,-4-1,*02|D2,-2,*01|J6,*02": {
    "Count": 0.5, 
    "13": 0.5
  }, 
  "V3,-33,*01|D4,-4,*01/I|J3,*01": {
    "Count": 0.5, 
    "18": 0.5
  }, 
  "V3,-33,*01|D4,-4,*01/I|J3,*02": {
    "Count": 1.0, 
    "18": 1.0
  }, 
  "V3,-7,*03|D6,-13,*01|J5,*02": {
    "Count": 1.0, 
    "15": 1.0
  }, 
  "V3,-23,*04|D3,-22,*01/I|J4,*02": {
    "Count": 27.0, 
    "12": 1.0, 
    "13": 1.0, 
    "14": 1.0, 
    "15": 2.0, 
    "16": 5.5, 
    "17": 6.0, 
    "18": 3.5, 
    "19": 2.0, 
    "20": 2.0, 
    "21": 1.0, 
    "22": 2.0
  }, 
  "V3,-11,*01|D6,-19,*01|J3,*02": {
    "Count": 9.0, 
    "13": 1.0, 
    "14": 3.0, 
    "15": 1.0, 
    "16": 2.0, 
    "17": 1.0, 
    "24": 1.0
  }, 
  "V3,-11,*01|D1,-26,*01/I|J4,*02": {
    "Count": 1.0, 
    "17": 1.0
  }, 
  "V3,-23,*04|D1,-7,*01/I|J1,*01": {
    "Count": 1.0, 
    "12": 1.0
  }, 
  "V3,-30-3,*03|D3,-10,*02/I|J6,*02": {
    "Count": 0.5, 
    "23": 0.5
  }, 
  "V3,-9,*01|D3,-22,*01|J2,*01": {
    "Count": 1.0, 
    "14": 1.0
  }, 
  "V4,-61,*01|D1,-26,*01|J5,*02": {
    "Count": 2.0, 
    "17": 1.0, 
    "15": 1.0
  }, 
  "V1,-8,*02|D5,-12,*01|J6,*03": {
    "Count": 1.0, 
    "18": 1.0
  }, 
  "V1,-8,*02|D5,-12,*01|J6,*02": {
    "Count": 2.0, 
    "27": 1.0, 
    "22": 1.0
  }, 
  "V1,-46,*01|D5,-18,*01|J1,*01": {
    "Count": 0.5, 
    "18": 0.5
  }, 
  "V4,-39,*07|D3,-22,*01/I|J6,*02": {
    "Count": 1.0, 
    "22": 1.0
  }, 
  "V3,-74,*02|D2,-2,*03/I|J6,*02": {
    "Count": 2.0, 
    "17": 1.0, 
    "19": 1.0
  }, 
  "V3,-49,*04|D3,-22,*01|J3,*02": {
    "Count": 1.0, 
    "19": 1.0
  }, 
  "V4,?,?|D2,-8,*02|J5,*02": {
    "Count": 1.0, 
    "17": 1.0
  }, 
  "V3,-33,*01|D6,-13,*01|J5,*02": {
    "Count": 1.0, 
    "16": 1.0
  }, 
  "V3,-23,*04|D2,-21,*02|J2,*01": {
    "Count": 1.0, 
    "13": 1.0
  }, 
  "V3,-20,*01|D3,-10,*01|J4,*02": {
    "Count": 14.0, 
    "13": 3.0, 
    "14": 2.0, 
    "15": 6.0, 
    "17": 2.0, 
    "18": 1.0
  }, 
  "V3,-7,*01|D1,-26,*01|J6,*02": {
    "Count": 3.0, 
    "20": 1.0, 
    "21": 1.0, 
    "14": 1.0
  }, 
  "V3,-7,*01|D1,-26,*01|J6,*03": {
    "Count": 3.0, 
    "10": 1.0, 
    "20": 1.0, 
    "21": 1.0
  }, 
  "V3,-7,*01|D6,-19,*01|J6,*03": {
    "Count": 1.0, 
    "23": 1.0
  }, 
  "V3,-7,*01|D6,-19,*01|J6,*02": {
    "Count": 2.0, 
    "19": 1.0, 
    "12": 1.0
  }, 
  "V3,-7,*01|D1,-1,*01/I|J4,*02": {
    "Count": 1.0, 
    "14": 1.0
  }, 
  "V4,-38-2,*02|D6,-19,*01|J3,*01": {
    "Count": 1.0, 
    "12": 1.0
  }, 
  "V3,-15,*01|D1,-26,*01|J1,*01": {
    "Count": 2.0, 
    "16": 2.0
  }, 
  "V3,-23,*04|D3,-9,*01|J2,*01": {
    "Count": 1.0, 
    "22": 1.0
  }, 
  "V1,-18,*01|D6,-25,*01|J3,*02": {
    "Count": 1.0, 
    "14": 1.0
  }, 
  "V3,-30,*02|D6,-13,*01|J4,*02": {
    "Count": 10.0, 
    "11": 1.0, 
    "13": 4.0, 
    "14": 3.0, 
    "15": 2.0
  }, 
  "V3,-33,*01|D3,-10,*01/I|J4,*02": {
    "Count": 2.0, 
    "19": 1.0, 
    "22": 1.0
  }, 
  "V3,-30-3,*03|D3,-9,*01/I|J3,*02": {
    "Count": 0.5, 
    "18": 0.5
  }, 
  "V3,-23,*04|D6,-6,*01|J2,*01": {
    "Count": 1.0, 
    "7": 1.0
  }, 
  "V4,-31,*03|D2,-2,*03/I|J4,*02": {
    "Count": 1.0, 
    "19": 1.0
  }, 
  "V5,-51,*01|D3,-22,*01/I|J4,*02": {
    "Count": 2.0, 
    "16": 1.0, 
    "17": 1.0
  }, 
  "V4,-31,*03|D3,-10,*02|J4,*02": {
    "Count": 2.0, 
    "15": 2.0
  }, 
  "V4,-39,*01|D3,-22,*01/I|J6,*03": {
    "Count": 4.0, 
    "24": 1.0, 
    "21": 1.0, 
    "22": 2.0
  }, 
  "V4,-39,*01|D3,-22,*01/I|J6,*02": {
    "Count": 1.0, 
    "21": 1.0
  }, 
  "V4,-39,*01|D5,-18,*01|J3,*02": {
    "Count": 0.5, 
    "20": 0.5
  }, 
  "V1,-46,*01|D3,-10,*01/I|J5,*02": {
    "Count": 1.5, 
    "18": 0.5, 
    "19": 1.0
  }, 
  "V3,-30,*01|D4,-17,*01|J4,*02": {
    "Count": 2.0, 
    "17": 1.0, 
    "12": 1.0
  }, 
  "V3,?,?|D5,-5,*01|J4,*02": {
    "Count": 1.5, 
    "11": 0.5, 
    "14": 1.0
  }, 
  "V3,-33,*01|D3,-16,*01|J1,*01": {
    "Count": 0.5, 
    "16": 0.5
  }, 
  "V7,-4-1,*02|D3,-10,*01/I|J4,*02": {
    "Count": 1.5, 
    "17": 0.5, 
    "18": 1.0
  }, 
  "V3,-53,*01|D6,-6,*01/I|J3,*02": {
    "Count": 1.0, 
    "14": 1.0
  }, 
  "V3,-48,*02|D1,-26,*01|J3,*02": {
    "Count": 1.5, 
    "16": 0.5, 
    "15": 1.0
  }, 
  "V3,-23,*04|D6,-19,*01/I|J4,*02": {
    "Count": 1.5, 
    "19": 0.5, 
    "22": 1.0
  }, 
  "V3,-11,*01|D2,-2,*03/I|J1,*01": {
    "Count": 2.5, 
    "16": 1.0, 
    "12": 1.0, 
    "13": 0.5
  }, 
  "V1,-3,*01|D2,-15,*01/I|J2,*01": {
    "Count": 1.0, 
    "19": 1.0
  }, 
  "V3,-53,*03|D2,-8,*01|J4,*02": {
    "Count": 2.0, 
    "10": 1.0, 
    "19": 1.0
  }, 
  "V1,-69,*12|D4,-17,*01|J4,*02": {
    "Count": 16.0, 
    "7": 1.0, 
    "10": 2.0, 
    "11": 1.0, 
    "12": 2.0, 
    "13": 4.0, 
    "15": 2.0, 
    "16": 2.0, 
    "18": 2.0
  }, 
  "V1,-69,*10|D4,-17,*01|J5,*02": {
    "Count": 1.0, 
    "14": 1.0
  }, 
  "V3,-30,*02|D2,-2,*01/I|J6,*02": {
    "Count": 0.5, 
    "25": 0.5
  }, 
  "V4,-61,*01|D2,-15,*01|J4,*02": {
    "Count": 5.0, 
    "6": 1.0, 
    "10": 1.0, 
    "12": 1.0, 
    "13": 1.0, 
    "18": 1.0
  }, 
  "V1,-45,*02|D1,-26,*01|J6,*03": {
    "Count": 1.0, 
    "17": 1.0
  }, 
  "V4,-39,*04|D3,-16,*02|J5,*02": {
    "Count": 0.5, 
    "18": 0.5
  }, 
  "V7,-4-1,*02|D3,-16,*02|J6,*02": {
    "Count": 1.5, 
    "18": 1.0, 
    "12": 0.5
  }, 
  "V4,?,?|D3,-22,*01/I|J4,*02": {
    "Count": 20.083333333333332, 
    "12": 0.5, 
    "13": 1.0, 
    "14": 2.0, 
    "16": 2.333333333333333, 
    "17": 2.0, 
    "18": 4.25, 
    "19": 4.0, 
    "20": 1.0, 
    "21": 1.0, 
    "22": 1.0, 
    "25": 1.0
  }, 
  "V3,-23,*04|D2,-15,*01|J5,*02": {
    "Count": 6.25, 
    "12": 1.25, 
    "13": 1.0, 
    "14": 4.0
  }, 
  "V3,-23,*04|D2,-2,*02/I|J6,*03": {
    "Count": 0.3333333333333333, 
    "22": 0.3333333333333333
  }, 
  "V4,-61,*01|D5,-12,*01|J2,*01": {
    "Count": 1.0, 
    "9": 1.0
  }, 
  "V1,-18,*01|D4,-17,*01|J5,*02": {
    "Count": 2.0, 
    "20": 1.0, 
    "13": 1.0
  }, 
  "V3,-15,*01|D3,-16,*01|J4,*02": {
    "Count": 1.0, 
    "10": 1.0
  }, 
  "V3,-33,*06|D3,-10,*02/I|J1,*01": {
    "Count": 1.0, 
    "17": 1.0
  }, 
  "V1,-69,*10|D6,-25,*01|J3,*02": {
    "Count": 2.0, 
    "16": 1.0, 
    "14": 1.0
  }, 
  "V4,-59,*06|D3,-9,*01/I|J3,*02": {
    "Count": 1.0, 
    "20": 1.0
  }, 
  "V1,-18,*01|D4,-4,*01/I|J3,*02": {
    "Count": 2.0, 
    "21": 2.0
  }, 
  "V5,-51,*01|D5,-12,*01|J4,*02": {
    "Count": 4.0, 
    "14": 2.0, 
    "22": 2.0
  }, 
  "V4,-34,*01|D2,-2,*03|J4,*02": {
    "Count": 0.5, 
    "12": 0.5
  }, 
  "V4,-61,*01|D6,-13,*01|J1,*01": {
    "Count": 5.0, 
    "12": 1.0, 
    "13": 1.0, 
    "14": 1.0, 
    "17": 1.0, 
    "20": 1.0
  }, 
  "V1,-69,*12|D2,-2,*03/I|J6,*03": {
    "Count": 3.0, 
    "19": 2.0, 
    "15": 1.0
  }, 
  "V1,-69,*12|D2,-2,*03/I|J6,*02": {
    "Count": 1.0, 
    "17": 1.0
  }, 
  "V1,-69,*12|D2,-2,*03/I|J6,*01": {
    "Count": 1.0, 
    "26": 1.0
  }, 
  "V1,-69,*12|D3,-10,*01/I|J2,*01": {
    "Count": 0.5, 
    "20": 0.5
  }, 
  "V3,-23,*04|D4,-4,*01|J5,*02": {
    "Count": 0.5, 
    "8": 0.5
  }, 
  "V4,-61,*01|D1,-7,*01/I|J4,*02": {
    "Count": 1.5, 
    "16": 1.0, 
    "19": 0.5
  }, 
  "V2,-5,*08|D2,-2,*01/I|J3,*02": {
    "Count": 3.0, 
    "16": 0.5, 
    "19": 0.5, 
    "12": 1.0, 
    "14": 1.0
  }, 
  "V2,-5,*02|D1,-20,*01/I|J4,*02": {
    "Count": 0.3333333333333333, 
    "22": 0.3333333333333333
  }, 
  "V3,-23,*04|D3,-10,*01|J5,*02": {
    "Count": 7.25, 
    "12": 0.25, 
    "13": 1.0, 
    "15": 1.0, 
    "17": 1.0, 
    "18": 1.0, 
    "19": 1.0, 
    "21": 2.0
  }, 
  "V1,-69,*10|D3,-22,*01|J3,*01": {
    "Count": 1.0, 
    "16": 1.0
  }, 
  "V1,-8,*02|D2,-21,*01/I|J5,*02": {
    "Count": 1.0, 
    "17": 1.0
  }, 
  "V7,-4-1,*02|D5,-5,*01|J6,*02": {
    "Count": 1.0, 
    "20": 1.0
  }, 
  "V3,-30,*02|D3,-22,*01|J6,*02": {
    "Count": 0.5, 
    "19": 0.5
  }, 
  "V4,-39,*01|D2,-8,*01|J4,*02": {
    "Count": 4.5, 
    "10": 2.0, 
    "11": 0.5, 
    "12": 1.0, 
    "13": 1.0
  }, 
  "V3,-7,*01|D2,-21,*02|J3,*02": {
    "Count": 1.0, 
    "21": 1.0
  }, 
  "V4,-34,*01|D6,-13,*01/I|J4,*02": {
    "Count": 2.5, 
    "21": 0.5, 
    "22": 1.0, 
    "23": 1.0
  }, 
  "V2,-5,*02|D1,-26,*01|J4,*02": {
    "Count": 1.0, 
    "13": 1.0
  }, 
  "V4,-39,*01|D3,-22,*01|J5,*02": {
    "Count": 4.0, 
    "16": 2.0, 
    "18": 1.0, 
    "19": 1.0
  }, 
  "V1,-8,*02|D1,-26,*01|J4,*02": {
    "Count": 5.0, 
    "11": 4.0, 
    "13": 1.0
  }, 
  "V3,-33,*05|D3,-9,*01|J6,*03": {
    "Count": 1.0, 
    "21": 1.0
  }, 
  "V3,-23,*04|D3,-16,*02/I|J6,*02": {
    "Count": 1.0, 
    "23": 1.0
  }, 
  "V4,-39,*02|D5,-5,*01|J6,*02": {
    "Count": 0.5, 
    "17": 0.5
  }, 
  "V4,?,?|D3,-3,*02|J5,*02": {
    "Count": 0.5, 
    "13": 0.5
  }, 
  "V3,-73,*01|D6,-13,*01|J4,*02": {
    "Count": 4.0, 
    "16": 1.0, 
    "12": 1.0, 
    "13": 1.0, 
    "7": 1.0
  }, 
  "V3,-33,*01|D3,-10,*01|J2,*01": {
    "Count": 2.0, 
    "16": 1.0, 
    "18": 1.0
  }, 
  "V2,-5,*08|D3,-10,*01|J4,*02": {
    "Count": 20.5, 
    "11": 1.0, 
    "12": 2.0, 
    "13": 3.0, 
    "14": 4.0, 
    "15": 1.0, 
    "16": 3.5, 
    "17": 2.0, 
    "18": 2.0, 
    "19": 1.0, 
    "20": 1.0
  }, 
  "V3,-53,*01|D3,-10,*02|J3,*02": {
    "Count": 2.0, 
    "11": 1.0, 
    "14": 1.0
  }, 
  "V3,-9,*01|D3,-10,*01|J3,*01": {
    "Count": 1.0, 
    "16": 1.0
  }, 
  "V3,-9,*01|D3,-10,*01|J3,*02": {
    "Count": 13.833333333333332, 
    "8": 0.3333333333333333, 
    "13": 0.5, 
    "15": 2.0, 
    "16": 2.0, 
    "17": 2.0, 
    "18": 2.0, 
    "19": 3.0, 
    "21": 2.0
  }, 
  "V3,-11,*01|D2,-2,*03/I|J6,*02": {
    "Count": 0.5, 
    "18": 0.5
  }, 
  "V3,-11,*01|D2,-2,*03/I|J6,*03": {
    "Count": 5.0, 
    "14": 1.0, 
    "15": 1.0, 
    "17": 1.0, 
    "19": 1.0, 
    "25": 1.0
  }, 
  "V2,-70,*12|D3,-10,*01|J4,*02": {
    "Count": 2.5, 
    "16": 1.5, 
    "14": 1.0
  }, 
  "V3,-30-3,*03|D6,-13,*01|J1,*01": {
    "Count": 2.0, 
    "18": 1.0, 
    "14": 1.0
  }, 
  "V4,-34,*01|D3,-9,*01|J5,*02": {
    "Count": 2.0, 
    "17": 1.0, 
    "18": 1.0
  }, 
  "V4,-61,*01|D6,-6,*01/I|J3,*02": {
    "Count": 1.0, 
    "20": 1.0
  }, 
  "V3,-7,*03|D3,-10,*01|J4,*02": {
    "Count": 2.0, 
    "12": 1.0, 
    "13": 1.0
  }, 
  "V3,-30,*19|D2,-2,*01|J1,*01": {
    "Count": 1.0, 
    "20": 0.5, 
    "23": 0.5
  }, 
  "V1,-8,*02|D3,-22,*01/I|J3,*02": {
    "Count": 7.0, 
    "17": 3.0, 
    "18": 1.0, 
    "19": 2.0, 
    "21": 1.0
  }, 
  "V3,-23,*04|D5,-12,*01/I|J4,*02": {
    "Count": 1.3333333333333333, 
    "16": 0.3333333333333333, 
    "18": 1.0
  }, 
  "V3,-30,*02|D1,-7,*01/I|J3,*02": {
    "Count": 1.0, 
    "18": 1.0
  }, 
  "V3,-49,*04|D3,-10,*01|J4,*02": {
    "Count": 4.0, 
    "9": 1.0, 
    "13": 1.0, 
    "14": 1.0, 
    "15": 1.0
  }, 
  "V3,-11,*01|D5,-12,*01/I|J3,*02": {
    "Count": 0.3333333333333333, 
    "17": 0.3333333333333333
  }, 
  "V1,-3,*01|D1,-7,*01/I|J3,*02": {
    "Count": 2.5, 
    "19": 2.0, 
    "22": 0.5
  }, 
  "V2,-5,*08|D5,-18,*01|J1,*01": {
    "Count": 1.0, 
    "16": 0.5, 
    "12": 0.5
  }, 
  "V1,-69,*12|D3,-22,*01|J1,*01": {
    "Count": 2.0, 
    "16": 1.0, 
    "17": 1.0
  }, 
  "V1,-2,*02|D2,-15,*01|J6,*03": {
    "Count": 1.0, 
    "21": 1.0
  }, 
  "V1,-3,?|D2,-2,*02/I|J4,*02": {
    "Count": 1.0, 
    "20": 1.0
  }, 
  "V1,-8,*02|D6,-19,*01|J6,*03": {
    "Count": 2.0, 
    "20": 1.0, 
    "21": 1.0
  }, 
  "V1,-8,*02|D6,-19,*01|J6,*02": {
    "Count": 4.0, 
    "20": 1.0, 
    "21": 1.0, 
    "22": 2.0
  }, 
  "V1,-8,*02|D6,-19,*01|J6,*04": {
    "Count": 2.0, 
    "21": 1.0, 
    "15": 1.0
  }, 
  "V2,-5,*08|D1,-26,*01/I|J5,*02": {
    "Count": 1.0, 
    "15": 1.0
  }, 
  "V3,-15,*01|D1,-26,*01|J3,*02": {
    "Count": 1.0, 
    "15": 1.0
  }, 
  "V4,-39,*07|D3,-10,*02|J3,*02": {
    "Count": 0.5, 
    "15": 0.5
  }, 
  "V4,-34,*01|D4,-4,*01|J4,*02": {
    "Count": 1.0, 
    "11": 0.5, 
    "13": 0.5
  }, 
  "V4,-39,*01|D6,-13,*01/I|J6,*03": {
    "Count": 0.5, 
    "20": 0.5
  }, 
  "V4,-39,*01|D4,-4,*01/I|J4,*02": {
    "Count": 3.5, 
    "18": 0.5, 
    "12": 1.0, 
    "21": 2.0
  }, 
  "V4,-39,*01|D2,-2,*01/I|J3,*02": {
    "Count": 4.5, 
    "12": 1.0, 
    "15": 1.0, 
    "17": 0.5, 
    "18": 1.0, 
    "21": 1.0
  }, 
  "V3,-30,*19|D2,-2,*03|J1,*01": {
    "Count": 0.5, 
    "20": 0.5
  }, 
  "V3,-21,*01|D6,-13,*01/I|J6,*04": {
    "Count": 1.5, 
    "14": 1.5
  }, 
  "V1,-8,*02|D2,-21,*01/I|J4,*02": {
    "Count": 1.0, 
    "18": 1.0
  }, 
  "V3,-74,*02|D1,-26,*01/I|J5,*02": {
    "Count": 1.0, 
    "19": 1.0
  }, 
  "V4,-31,*09|D3,-22,*01/I|J4,*02": {
    "Count": 1.0, 
    "15": 1.0
  }, 
  "V1,-18,*01|D3,-3,*01/I|J3,*02": {
    "Count": 1.0, 
    "21": 1.0
  }, 
  "V4,?,?|D2,-15,*01/I|J5,*02": {
    "Count": 1.0, 
    "19": 1.0
  }, 
  "V3,-7,*01|D4,-4,*01/I|J4,*02": {
    "Count": 2.0, 
    "17": 2.0
  }, 
  "V1,-69,*10|D1,-26,*01/I|J4,*02": {
    "Count": 1.0, 
    "17": 1.0
  }, 
  "V3,-73,*01|D6,-19,*01/I|J6,*02": {
    "Count": 0.5, 
    "11": 0.5
  }, 
  "V1,-2,*05|D4,-17,*01|J4,*02": {
    "Count": 4.0, 
    "17": 2.0, 
    "19": 1.0, 
    "15": 1.0
  }, 
  "V4,-61,*01|D2,-15,*01/I|J6,*03": {
    "Count": 1.5, 
    "22": 0.5, 
    "14": 1.0
  }, 
  "V3,-7,*01|D4,-17,*01|J6,*02": {
    "Count": 1.0, 
    "10": 1.0
  }, 
  "V3,-30-3,*03|D5,-18,*01|J4,*02": {
    "Count": 2.5, 
    "17": 0.5, 
    "16": 1.0, 
    "15": 1.0
  }, 
  "V3,-33,*01|D2,-2,*02/I|J6,*03": {
    "Count": 2.0, 
    "24": 1.0, 
    "20": 1.0
  }, 
  "V3,-33,*01|D2,-2,*02/I|J6,*02": {
    "Count": 2.0, 
    "26": 1.0, 
    "22": 1.0
  }, 
  "V4,?,?|D5,-18,*01|J1,*01": {
    "Count": 1.0, 
    "14": 1.0
  }, 
  "V3,-48,*01|D6,-19,*01|J5,*02": {
    "Count": 0.5, 
    "13": 0.5
  }, 
  "V4,-39,*07|D3,-22,*01/I|J2,*01": {
    "Count": 1.0, 
    "24": 1.0
  }, 
  "V4,-31,*03|D3,-16,*02|J2,*01": {
    "Count": 0.5, 
    "4": 0.5
  }, 
  "V6,-1,*01|D6,-13,*01|J1,*01": {
    "Count": 1.0, 
    "15": 1.0
  }, 
  "V4,-39,*01|D2,-2,*03/I|J6,*01": {
    "Count": 1.0, 
    "19": 1.0
  }, 
  "V1,-3,*01|D3,-22,*01/I|J3,*02": {
    "Count": 3.0, 
    "19": 1.0, 
    "20": 2.0
  }, 
  "V4,-39,*01|D2,-2,*03/I|J6,*03": {
    "Count": 7.833333333333333, 
    "17": 2.0, 
    "18": 1.3333333333333333, 
    "21": 2.0, 
    "22": 0.5, 
    "24": 1.0, 
    "27": 1.0
  }, 
  "V4,-39,*01|D2,-2,*03/I|J6,*02": {
    "Count": 3.0, 
    "16": 1.0, 
    "18": 0.5, 
    "20": 1.5
  }, 
  "V4,-39,*01|D2,-2,*03/I|J6,*04": {
    "Count": 1.5, 
    "15": 1.5
  }, 
  "V1,-8,*02|D3,-22,*01|J3,*02": {
    "Count": 3.0, 
    "17": 1.0, 
    "14": 2.0
  }, 
  "V1,-46,*01|D5,-12,*01/I|J4,*02": {
    "Count": 1.0, 
    "20": 1.0
  }, 
  "V4,-31,*03|D1,-20,*01/I|J3,*02": {
    "Count": 0.5, 
    "20": 0.5
  }, 
  "V3,-23,*04|D3,-9,*01|J6,*02": {
    "Count": 1.0, 
    "34": 1.0
  }, 
  "V6,-1,*01|D4,-4,*01|J4,*02": {
    "Count": 0.3333333333333333, 
    "14": 0.3333333333333333
  }, 
  "V1,-18,*01|D2,-2,*02|J2,*01": {
    "Count": 0.5, 
    "21": 0.5
  }, 
  "V3,-21,*01|D1,-20,*01|J3,*02": {
    "Count": 0.5, 
    "21": 0.5
  }, 
  "V4,-61,*01|D3,-16,*02|J6,*04": {
    "Count": 0.3333333333333333, 
    "12": 0.3333333333333333
  }, 
  "V3,-72,*01|D5,-5,*01|J3,*02": {
    "Count": 0.5, 
    "18": 0.5
  }, 
  "V4,-59,*01|D4,-17,*01|J4,*02": {
    "Count": 1.0, 
    "10": 1.0
  }, 
  "V4,-39,*01|D2,-15,*01|J4,*02": {
    "Count": 5.0, 
    "4": 1.0, 
    "11": 1.0, 
    "13": 1.0, 
    "14": 1.0, 
    "20": 1.0
  }, 
  "V3,-66,*03|D6,-13,*01|J1,*01": {
    "Count": 1.0, 
    "17": 1.0
  }, 
  "V4,-61,*01|D3,-16,*02|J6,*02": {
    "Count": 0.6666666666666666, 
    "13": 0.6666666666666666
  }, 
  "V1,-69,*14|D6,-19,*01|J5,*02": {
    "Count": 2.0, 
    "15": 2.0
  }, 
  "V3,-53,*01|D3,-22,*01|J3,*02": {
    "Count": 3.0, 
    "17": 1.0, 
    "19": 1.0, 
    "15": 1.0
  }, 
  "V1,-18,*01|D5,-18,*01|J1,*01": {
    "Count": 0.5, 
    "12": 0.5
  }, 
  "V6,-1,*01|D3,-16,*01/I|J5,*02": {
    "Count": 2.0, 
    "24": 2.0
  }, 
  "V1,-69,*12|D3,-22,*01|J6,*02": {
    "Count": 10.0, 
    "15": 2.0, 
    "18": 2.0, 
    "19": 2.0, 
    "20": 2.0, 
    "21": 1.0, 
    "22": 1.0
  }, 
  "V1,-69,*12|D3,-22,*01|J6,*01": {
    "Count": 1.0, 
    "21": 1.0
  }, 
  "V3,-7,*03|D3,-22,*01/I|J5,*02": {
    "Count": 1.0, 
    "15": 1.0
  }, 
  "V3,-33,*01|D3,-9,*01|J5,*02": {
    "Count": 1.0, 
    "21": 1.0
  }, 
  "V4,-61,*01|D2,-21,*02|J5,*02": {
    "Count": 1.0, 
    "16": 1.0
  }, 
  "V4,-31,*03|D3,-9,*01|J2,*01": {
    "Count": 1.0, 
    "13": 1.0
  }, 
  "V2,-70,*01|D6,-13,*01|J2,*01": {
    "Count": 1.0, 
    "20": 1.0
  }, 
  "V3,-33,*03|D2,-2,*03|J3,*01": {
    "Count": 0.25, 
    "23": 0.25
  }, 
  "V1,-24,*01|D3,-10,*02|J6,*01": {
    "Count": 1.0, 
    "14": 1.0
  }, 
  "V4,-39,*01|D6,-19,*01/I|J3,*02": {
    "Count": 2.0, 
    "15": 2.0
  }, 
  "V4,-39,*01|D6,-19,*01/I|J3,*01": {
    "Count": 1.0, 
    "16": 1.0
  }, 
  "V5,-51,*01|D3,-9,*01/I|J6,*02": {
    "Count": 1.0, 
    "24": 1.0
  }, 
  "V3,-48,*02|D2,-2,*02/I|J6,*02": {
    "Count": 3.5, 
    "25": 1.0, 
    "26": 0.5, 
    "19": 1.6666666666666665, 
    "20": 0.3333333333333333
  }, 
  "V3,-48,*02|D2,-2,*02/I|J6,*03": {
    "Count": 2.0, 
    "19": 1.0, 
    "20": 0.5, 
    "23": 0.5
  }, 
  "V3,-48,*02|D3,-10,*02/I|J4,*02": {
    "Count": 1.0, 
    "20": 1.0
  }, 
  "V3,-49,*03|D5,-12,*01/I|J4,*02": {
    "Count": 1.0, 
    "16": 1.0
  }, 
  "V4,-31,*03|D3,-16,*01|J4,*02": {
    "Count": 0.5, 
    "15": 0.5
  }, 
  "V4,-34,*01|D6,-13,*01|J1,*01": {
    "Count": 4.0, 
    "27": 1.0, 
    "20": 1.0, 
    "14": 1.0, 
    "15": 1.0
  }, 
  "V1,-2,*05|D5,-12,*01|J4,*02": {
    "Count": 2.0, 
    "12": 1.0, 
    "14": 1.0
  }, 
  "V2,-5,*08|D5,-18,*01|J3,*01": {
    "Count": 0.5, 
    "15": 0.5
  }, 
  "V2,-5,*08|D5,-18,*01|J3,*02": {
    "Count": 2.0, 
    "11": 0.5, 
    "14": 1.0, 
    "15": 0.5
  }, 
  "V3,-15,*01|D6,-19,*01|J5,*02": {
    "Count": 3.0, 
    "16": 1.0, 
    "20": 1.0, 
    "12": 1.0
  }, 
  "V3,-33,*01|D3,-22,*01|J5,*02": {
    "Count": 2.0, 
    "19": 1.0, 
    "15": 1.0
  }, 
  "V1,-18,*01|D3,-16,*01/I|J6,*02": {
    "Count": 1.0, 
    "18": 1.0
  }, 
  "V2,-5,*08|D3,-9,*01|J4,*02": {
    "Count": 1.0, 
    "15": 1.0
  }, 
  "V4,-34,*03|D3,-10,*01|J4,*02": {
    "Count": 1.0, 
    "21": 1.0
  }, 
  "V4,-39,*01|D3,-22,*01/I|J4,*02": {
    "Count": 22.25, 
    "13": 1.0, 
    "14": 1.0, 
    "15": 3.0, 
    "16": 1.0, 
    "17": 5.25, 
    "19": 2.0, 
    "20": 3.0, 
    "21": 4.0, 
    "22": 2.0
  }, 
  "V1,-46,*01|D2,-21,*02|J5,*02": {
    "Count": 2.5, 
    "32": 2.0, 
    "6": 0.5
  }, 
  "V4,-61,*01|D2,-21,*01|J5,*02": {
    "Count": 1.0, 
    "14": 1.0
  }, 
  "V1,-8,*02|D2,-2,*03|J1,*01": {
    "Count": 0.3333333333333333, 
    "17": 0.3333333333333333
  }, 
  "V4,-39,*07|D2,-2,*01/I|J4,*02": {
    "Count": 5.5, 
    "13": 1.0, 
    "15": 1.0, 
    "17": 1.0, 
    "18": 0.5, 
    "19": 1.5, 
    "29": 0.5
  }, 
  "V4,-34,*01|D2,-2,*01|J6,*02": {
    "Count": 0.3333333333333333, 
    "22": 0.3333333333333333
  }, 
  "V4,?,?|D3,-22,*01/I|J6,*04": {
    "Count": 1.0, 
    "18": 1.0
  }, 
  "V4,?,?|D3,-22,*01/I|J6,*03": {
    "Count": 5.0, 
    "21": 3.0, 
    "22": 2.0
  }, 
  "V1,-58,*02|D4,-17,*01|J3,*02": {
    "Count": 1.0, 
    "15": 1.0
  }, 
  "V3,-30,*02|D2,-2,*01/I|J4,*02": {
    "Count": 2.0, 
    "13": 1.0, 
    "15": 1.0
  }, 
  "V3,-33,*06|D6,-6,*01/I|J3,*02": {
    "Count": 1.0, 
    "18": 1.0
  }, 
  "V6,-1,*01|D6,-13,*01|J6,*03": {
    "Count": 4.0, 
    "22": 1.0, 
    "23": 3.0
  }, 
  "V3,-49,*04|D3,-10,*01|J6,*03": {
    "Count": 1.0, 
    "20": 1.0
  }, 
  "V1,-24,*01|D5,-18,*01|J4,*02": {
    "Count": 0.5, 
    "18": 0.5
  }, 
  "V4,-61,*04|D3,-9,*01|J5,*02": {
    "Count": 0.5, 
    "12": 0.5
  }, 
  "V3,-20,*01|D2,-15,*01|J3,*02": {
    "Count": 1.0, 
    "16": 1.0
  }, 
  "V3,-48,*02|D5,-12,*01|J5,*02": {
    "Count": 1.0, 
    "9": 1.0
  }, 
  "V3,-11,*01|D1,-26,*01|J4,*02": {
    "Count": 7.0, 
    "12": 1.0, 
    "13": 1.0, 
    "14": 3.0, 
    "15": 1.0, 
    "23": 1.0
  }, 
  "V1,-2,*05|D5,-5,*01|J3,*02": {
    "Count": 2.0, 
    "17": 1.0, 
    "14": 0.5, 
    "15": 0.5
  }, 
  "V3,-15,*01|D3,-16,*01|J6,*03": {
    "Count": 1.0, 
    "15": 1.0
  }, 
  "V4,-39,*01|D3,-10,*02/I|J1,*01": {
    "Count": 2.0, 
    "20": 2.0
  }, 
  "V3,-48,*02|D2,-2,*02|J6,*02": {
    "Count": 2.0, 
    "18": 1.0, 
    "19": 1.0
  }, 
  "V4,?,?|D6,-19,*01|J2,*01": {
    "Count": 4.333333333333333, 
    "9": 0.3333333333333333, 
    "14": 1.0, 
    "20": 1.0, 
    "21": 1.0, 
    "22": 1.0
  }, 
  "V4,-39,*07|D3,-16,*02|J6,*03": {
    "Count": 0.3333333333333333, 
    "13": 0.3333333333333333
  }, 
  "V1,-69,*14|D6,-13,*01|J4,*02": {
    "Count": 7.0, 
    "9": 1.0, 
    "11": 1.0, 
    "13": 2.0, 
    "14": 2.0, 
    "21": 1.0
  }, 
  "V3,-21,*01|D7,-27,*01|J3,*02": {
    "Count": 1.0, 
    "13": 1.0
  }, 
  "V2,-70,*01|D2,-8,*01/I|J3,*02": {
    "Count": 1.0, 
    "21": 1.0
  }, 
  "V3,-53,*01|D2,-15,*01/I|J4,*02": {
    "Count": 2.5, 
    "16": 0.5, 
    "13": 1.0, 
    "14": 1.0
  }, 
  "V1,-69,*12|D2,-15,*01|J5,*02": {
    "Count": 2.0, 
    "17": 1.0, 
    "7": 1.0
  }, 
  "V3,-9,*01|D2,-15,*01|J4,*02": {
    "Count": 3.5, 
    "14": 2.0, 
    "15": 1.5
  }, 
  "V3,-30,*03|D3,-16,*01|J1,*01": {
    "Count": 0.5, 
    "16": 0.5
  }, 
  "V7,-4-1,*02|D2,-2,*02/I|J3,*02": {
    "Count": 2.8333333333333335, 
    "18": 0.8333333333333333, 
    "21": 0.5, 
    "14": 1.0, 
    "15": 0.5
  }, 
  "V3,-74,*03|D2,-2,*03|J4,*02": {
    "Count": 0.5, 
    "7": 0.5
  }, 
  "V4,-61,*01|D6,-13,*01|J5,*02": {
    "Count": 3.0, 
    "16": 1.0, 
    "13": 1.0, 
    "14": 1.0
  }, 
  "V4,?,?|D4,-17,*01|J6,*03": {
    "Count": 0.5, 
    "16": 0.5
  }, 
  "V3,-53,*01|D3,-10,*01|J1,*01": {
    "Count": 2.0, 
    "15": 2.0
  }, 
  "V3,-15,*01|D2,-2,*02|J5,*02": {
    "Count": 1.0, 
    "15": 1.0
  }, 
  "V4,?,?|D1,-20,*01/I|J4,*02": {
    "Count": 0.3333333333333333, 
    "16": 0.3333333333333333
  }, 
  "V4,-59,*01|D2,-2,*03|J3,*02": {
    "Count": 1.0, 
    "19": 1.0
  }, 
  "V2,-5,*02|D5,-5,*01|J5,*02": {
    "Count": 1.6666666666666665, 
    "16": 0.5, 
    "12": 0.6666666666666666, 
    "14": 0.5
  }, 
  "V1,-69,*12|D2,-2,*02/I|J1,*01": {
    "Count": 1.0, 
    "16": 1.0
  }, 
  "V4,-34,*01|D6,-13,*01|J6,*03": {
    "Count": 3.0, 
    "17": 1.0, 
    "19": 1.0, 
    "16": 1.0
  }, 
  "V4,-39,*01|D6,-19,*01|J6,*03": {
    "Count": 1.0, 
    "20": 1.0
  }, 
  "V4,-31,*03|D5,-18,*01|J3,*02": {
    "Count": 2.5, 
    "17": 1.0, 
    "18": 0.5, 
    "21": 0.5, 
    "14": 0.5
  }, 
  "V3,-7,*01|D2,-2,*03|J3,*02": {
    "Count": 1.0, 
    "14": 1.0
  }, 
  "V3,-73,*01|D3,-22,*01/I|J4,*02": {
    "Count": 6.0, 
    "12": 1.0, 
    "14": 1.0, 
    "16": 1.0, 
    "18": 1.0, 
    "21": 1.0, 
    "22": 1.0
  }, 
  "V4,-34,*01|D5,-5,*01|J5,*02": {
    "Count": 1.0, 
    "20": 1.0
  }, 
  "V4,-34,*01|D2,-2,*03/I|J3,*02": {
    "Count": 1.0, 
    "21": 1.0
  }, 
  "V1,-3,?|D3,-10,*01|J6,*02": {
    "Count": 1.0, 
    "15": 1.0
  }, 
  "V3,-73,*01|D3,-10,*01|J4,*02": {
    "Count": 7.0, 
    "17": 1.0, 
    "11": 1.0, 
    "13": 2.0, 
    "14": 3.0
  }, 
  "V3,-21,*01|D1,-1,*01|J3,*02": {
    "Count": 0.5, 
    "21": 0.5
  }, 
  "V4,-31,*03|D3,-22,*01/I|J4,*02": {
    "Count": 6.0, 
    "17": 3.0, 
    "19": 3.0
  }, 
  "V3,-7,*01|D6,-13,*01/I|J2,*01": {
    "Count": 1.0, 
    "21": 1.0
  }, 
  "V1,-46,*01|D5,-18,*01/I|J4,*02": {
    "Count": 0.5, 
    "17": 0.5
  }, 
  "V3,-11,*04|D6,-19,*01|J6,*02": {
    "Count": 1.0, 
    "19": 1.0
  }, 
  "V3,-11,*04|D6,-19,*01|J6,*03": {
    "Count": 1.0, 
    "23": 1.0
  }, 
  "V1,-3,*01|D3,-3,*01|J2,*01": {
    "Count": 2.0, 
    "9": 1.0, 
    "15": 1.0
  }, 
  "V3,?,?|D2,-2,*01/I|J4,*02": {
    "Count": 0.5, 
    "17": 0.5
  }, 
  "V3,-49,*03|D3,-16,*01|J3,*02": {
    "Count": 1.0, 
    "15": 1.0
  }, 
  "V3,-20,*01|D2,-15,*01|J4,*03": {
    "Count": 1.0, 
    "13": 1.0
  }, 
  "V3,-20,*01|D2,-15,*01|J4,*02": {
    "Count": 2.5, 
    "11": 1.5, 
    "15": 1.0
  }, 
  "V3,-23,*04|D1,-26,*01/I|J4,*02": {
    "Count": 3.0, 
    "24": 1.0, 
    "20": 1.0, 
    "15": 1.0
  }, 
  "V4,-34,*01|D3,-22,*01|J6,*02": {
    "Count": 3.0, 
    "25": 1.0, 
    "19": 2.0
  }, 
  "V4,-34,*01|D3,-22,*01|J6,*03": {
    "Count": 3.0, 
    "19": 1.0, 
    "15": 2.0
  }, 
  "V1,-69,*10|D2,-15,*01/I|J3,*02": {
    "Count": 0.5, 
    "24": 0.5
  }, 
  "V4,-39,*07|D5,-18,*01/I|J5,*02": {
    "Count": 0.5, 
    "18": 0.5
  }, 
  "V4,-39,*01|D1,-26,*01|J3,*02": {
    "Count": 13.0, 
    "11": 3.0, 
    "13": 1.0, 
    "14": 3.0, 
    "15": 1.0, 
    "16": 2.0, 
    "17": 2.0, 
    "18": 1.0
  }, 
  "V4,-31,*03|D2,-2,*03/I|J6,*03": {
    "Count": 1.5, 
    "20": 1.0, 
    "22": 0.5
  }, 
  "V1,-69,*12|D2,-2,*03/I|J4,*02": {
    "Count": 4.25, 
    "9": 0.5, 
    "15": 0.25, 
    "17": 0.5, 
    "18": 2.6666666666666665, 
    "19": 0.3333333333333333
  }, 
  "V1,-69,*14|D6,-13,*01|J3,*02": {
    "Count": 1.0, 
    "13": 1.0
  }, 
  "V5,-51,*01|D2,-15,*01|J5,*02": {
    "Count": 1.0, 
    "20": 1.0
  }, 
  "V3,-74,*02|D6,-19,*01|J3,*02": {
    "Count": 3.0, 
    "17": 1.0, 
    "12": 1.0, 
    "13": 1.0
  }, 
  "V4,-39,*07|D3,-22,*01|J5,*02": {
    "Count": 1.0, 
    "20": 1.0
  }, 
  "V4,-39,*01|D6,-19,*01/I|J1,*01": {
    "Count": 1.0, 
    "15": 1.0
  }, 
  "V3,-15,*01|D2,-2,*02/I|J4,*02": {
    "Count": 3.5, 
    "16": 0.5, 
    "18": 1.0, 
    "23": 1.0, 
    "17": 1.0
  }, 
  "V4,-34,*01|D5,-12,*01|J3,*02": {
    "Count": 2.0, 
    "16": 1.0, 
    "13": 1.0
  }, 
  "V3,-OR16-10,*03|D2,-2,*03/I|J4,*02": {
    "Count": 0.5, 
    "14": 0.5
  }, 
  "V4,-34,*03|D2,-8,*02|J3,*02": {
    "Count": 1.0, 
    "15": 1.0
  }, 
  "V3,-64,*01|D6,-13,*01|J3,*02": {
    "Count": 5.0, 
    "16": 4.0, 
    "20": 1.0
  }, 
  "V4,-61,*01|D6,-6,*01|J4,*02": {
    "Count": 1.0, 
    "13": 1.0
  }, 
  "V3,-21,*01|D5,-12,*01/I|J4,*02": {
    "Count": 0.5, 
    "20": 0.5
  }, 
  "V4,-59,*01|D2,-15,*01/I|J3,*02": {
    "Count": 1.0, 
    "19": 1.0
  }, 
  "V4,?,?|D6,-13,*01/I|J5,*02": {
    "Count": 2.0, 
    "17": 1.0, 
    "20": 1.0
  }, 
  "V1,-2,*05|D2,-15,*01|J6,*03": {
    "Count": 1.0, 
    "16": 1.0
  }, 
  "V3,-74,*02|D2,-21,*02|J4,*02": {
    "Count": 1.0, 
    "16": 1.0
  }, 
  "V4,-31,*05|D3,-10,*01|J4,*02": {
    "Count": 1.0, 
    "18": 1.0
  }, 
  "V3,-49,*03|D2,-15,*01|J2,*01": {
    "Count": 1.0, 
    "16": 1.0
  }, 
  "V4,?,?|D2,-15,*01|J4,*02": {
    "Count": 1.0, 
    "22": 1.0
  }, 
  "V4,-39,*01|D2,-21,*02|J1,*01": {
    "Count": 1.0, 
    "14": 1.0
  }, 
  "V1,-45,*02|D3,-16,*02|J4,*02": {
    "Count": 1.0, 
    "19": 1.0
  }, 
  "V2,-5,*02|D5,-18,*01|J4,*02": {
    "Count": 1.0, 
    "12": 1.0
  }, 
  "V2,-70,*12|D6,-13,*01|J5,*02": {
    "Count": 1.0, 
    "14": 1.0
  }, 
  "V3,-7,*01|D6,-25,*01|J6,*02": {
    "Count": 1.0, 
    "14": 1.0
  }, 
  "V1,-58,*02|D2,-15,*01/I|J4,*02": {
    "Count": 1.0, 
    "10": 1.0
  }, 
  "V3,-23,*01|D3,-10,*01|J6,*02": {
    "Count": 2.0, 
    "33": 1.0, 
    "21": 1.0
  }, 
  "V3,-23,*01|D3,-10,*01|J6,*03": {
    "Count": 1.0, 
    "22": 1.0
  }, 
  "V4,-59,*06|D6,-19,*01|J4,*02": {
    "Count": 3.0, 
    "10": 3.0
  }, 
  "V4,-61,*01|D2,-15,*01/I|J1,*01": {
    "Count": 1.0, 
    "13": 1.0
  }, 
  "V3,-30,*19|D6,-13,*01|J5,*02": {
    "Count": 2.0, 
    "19": 1.0, 
    "14": 1.0
  }, 
  "V4,-31,*03|D6,-13,*01|J6,*04": {
    "Count": 1.0, 
    "10": 1.0
  }, 
  "V3,-53,*03|D2,-2,*01/I|J6,*03": {
    "Count": 1.0, 
    "19": 1.0
  }, 
  "V4,-31,*03|D6,-13,*01|J6,*02": {
    "Count": 2.0, 
    "18": 1.0, 
    "15": 1.0
  }, 
  "V4,-39,*01|D3,-3,*01/I|J4,*02": {
    "Count": 0.5, 
    "19": 0.5
  }, 
  "V3,-9,*01|D1,-20,*01/I|J5,*02": {
    "Count": 0.5, 
    "16": 0.5
  }, 
  "V3,-48,*02|D3,-22,*01|J3,*01": {
    "Count": 1.0, 
    "16": 1.0
  }, 
  "V3,-48,*02|D3,-22,*01|J3,*02": {
    "Count": 3.0, 
    "17": 1.0, 
    "19": 1.0, 
    "21": 1.0
  }, 
  "V4,-59,*08|D2,-2,*03/I|J4,*02": {
    "Count": 0.5, 
    "9": 0.5
  }, 
  "V3,-53,*01|D6,-13,*01/I|J5,*02": {
    "Count": 1.0, 
    "18": 1.0
  }, 
  "V3,-21,*01|D3,-10,*01|J2,*01": {
    "Count": 3.0, 
    "17": 2.0, 
    "12": 1.0
  }, 
  "V1,-8,*02|D5,-18,*01|J2,*01": {
    "Count": 0.5, 
    "18": 0.5
  }, 
  "V1,-46,*01|D6,-19,*01|J1,*01": {
    "Count": 3.0, 
    "16": 2.0, 
    "11": 1.0
  }, 
  "V4,?,?|D3,-10,*01|J5,*02": {
    "Count": 17.5, 
    "13": 2.0, 
    "15": 2.5, 
    "16": 2.0, 
    "17": 3.0, 
    "18": 4.0, 
    "19": 1.0, 
    "20": 2.0, 
    "25": 1.0
  }, 
  "V3,-21,*01|D6,-19,*01/I|J6,*02": {
    "Count": 0.5, 
    "27": 0.5
  }, 
  "V3,-21,*01|D6,-19,*01/I|J6,*04": {
    "Count": 0.5, 
    "14": 0.5
  }, 
  "V7,-4-1,*02|D3,-10,*02/I|J4,*02": {
    "Count": 4.5, 
    "15": 1.0, 
    "16": 1.0, 
    "17": 0.5, 
    "19": 1.0, 
    "21": 1.0
  }, 
  "V4,-61,*01|D7,-27,*01|J4,*02": {
    "Count": 1.0, 
    "12": 1.0
  }, 
  "V4,-59,*06|D3,-10,*01|J5,*02": {
    "Count": 1.0, 
    "14": 1.0
  }, 
  "V1,-69,*02|D3,-10,*02|J3,*02": {
    "Count": 1.0, 
    "17": 1.0
  }, 
  "V3,-33,*02|D3,-10,*01|J4,*02": {
    "Count": 1.0, 
    "18": 1.0
  }, 
  "V3,-30,*19|D6,-13,*01/I|J5,*02": {
    "Count": 1.0, 
    "22": 1.0
  }, 
  "V1,-3,*01|D2,-2,*01/I|J4,*02": {
    "Count": 4.333333333333334, 
    "14": 1.0, 
    "17": 1.3333333333333333, 
    "18": 0.5, 
    "20": 1.0, 
    "21": 0.5
  }, 
  "V1,-46,*03|D2,-2,*02/I|J6,*02": {
    "Count": 1.0, 
    "24": 1.0
  }, 
  "V4,-31,*03|D3,-22,*01/I|J6,*02": {
    "Count": 2.0, 
    "18": 1.0, 
    "21": 1.0
  }, 
  "V1,-18,*01|D4,-17,*01|J3,*02": {
    "Count": 1.0, 
    "14": 1.0
  }, 
  "V1,-69,*12|D3,-22,*01|J3,*02": {
    "Count": 7.5, 
    "14": 2.0, 
    "15": 2.0, 
    "16": 0.5, 
    "17": 2.0, 
    "18": 1.0
  }, 
  "V3,-7,*01|D3,-9,*01|J6,*02": {
    "Count": 1.0, 
    "20": 1.0
  }, 
  "V3,-21,*01|D3,-16,*02/I|J4,*02": {
    "Count": 2.0, 
    "17": 1.0, 
    "15": 1.0
  }, 
  "V3,-15,*01|D2,-2,*03/I|J6,*02": {
    "Count": 2.0, 
    "16": 0.5, 
    "22": 1.0, 
    "23": 0.5
  }, 
  "V3,-15,*01|D2,-2,*03/I|J6,*03": {
    "Count": 2.5, 
    "18": 1.0, 
    "21": 1.0, 
    "22": 0.5
  }, 
  "V4,-61,*04|D3,-10,*01|J5,*02": {
    "Count": 2.5, 
    "18": 1.0, 
    "12": 0.5, 
    "14": 1.0
  }, 
  "V3,-11,*01|D3,-10,*01/I|J5,*02": {
    "Count": 1.0, 
    "24": 1.0
  }, 
  "V3,-23,*04|D7,-27,*01|J4,*02": {
    "Count": 1.0, 
    "11": 1.0
  }, 
  "V3,-53,*01|D1,-7,*01/I|J3,*02": {
    "Count": 1.0, 
    "18": 1.0
  }, 
  "V2,-70,*01|D3,-22,*01|J5,*02": {
    "Count": 1.0, 
    "22": 1.0
  }, 
  "V1,-69,*12|D3,-16,*01|J6,*02": {
    "Count": 1.0, 
    "20": 1.0
  }, 
  "V1,-3,*01|D3,-9,*01|J6,*02": {
    "Count": 2.0, 
    "11": 1.0, 
    "22": 1.0
  }, 
  "V4,?,?|D2,-2,*02|J6,*03": {
    "Count": 1.0, 
    "20": 1.0
  }, 
  "V3,-23,*04|D3,-10,*01|J2,*01": {
    "Count": 1.0, 
    "19": 1.0
  }, 
  "V1,-18,*01|D3,-9,*01|J6,*04": {
    "Count": 1.0, 
    "23": 1.0
  }, 
  "V1,-18,*01|D3,-9,*01|J6,*02": {
    "Count": 1.0, 
    "21": 1.0
  }, 
  "V2,-5,*02|D4,-17,*01|J5,*02": {
    "Count": 1.0, 
    "13": 1.0
  }, 
  "V3,-30-3,*03|D6,-19,*01/I|J4,*02": {
    "Count": 0.5, 
    "19": 0.5
  }, 
  "V4,-39,*01|D5,-5,*01|J6,*03": {
    "Count": 0.5, 
    "28": 0.5
  }, 
  "V4,-39,*01|D5,-5,*01|J6,*02": {
    "Count": 1.0, 
    "11": 0.5, 
    "19": 0.5
  }, 
  "V1,-3,*01|D2,-15,*01|J1,*01": {
    "Count": 1.0, 
    "14": 1.0
  }, 
  "V3,-33,*01|D6,-6,*01|J5,*02": {
    "Count": 1.0, 
    "15": 1.0
  }, 
  "V3,-7,*01|D6,-13,*01|J2,*01": {
    "Count": 2.0, 
    "13": 2.0
  }, 
  "V4,-34,*01|D6,-6,*01/I|J4,*02": {
    "Count": 1.3333333333333333, 
    "13": 1.0, 
    "21": 0.3333333333333333
  }, 
  "V4,-61,*01|D6,-19,*01|J1,*01": {
    "Count": 2.0, 
    "17": 1.0, 
    "14": 1.0
  }, 
  "V1,-3,*01|D5,-18,*01|J5,*02": {
    "Count": 1.0833333333333333, 
    "18": 0.5833333333333333, 
    "14": 0.5
  }, 
  "V3,-53,*01|D2,-15,*01/I|J6,*02": {
    "Count": 2.0, 
    "19": 2.0
  }, 
  "V4,?,?|D1,-26,*01|J4,*02": {
    "Count": 6.0, 
    "18": 1.0, 
    "12": 2.0, 
    "14": 1.0, 
    "15": 2.0
  }, 
  "V3,-48,*01|D3,-9,*01|J4,*02": {
    "Count": 1.0, 
    "20": 1.0
  }, 
  "V3,-21,*01|D3,-16,*02|J6,*04": {
    "Count": 0.5, 
    "20": 0.5
  }, 
  "V1,-69,*10|D3,-10,*01/I|J4,*02": {
    "Count": 1.3333333333333333, 
    "15": 0.3333333333333333, 
    "23": 1.0
  }, 
  "V3,-48,*04|D6,-13,*01/I|J5,*02": {
    "Count": 1.0, 
    "22": 1.0
  }, 
  "V6,-1,*01|D6,-13,*01|J3,*02": {
    "Count": 1.0, 
    "18": 1.0
  }, 
  "V1,-69,*12|D1,-1,*01|J6,*02": {
    "Count": 2.0, 
    "20": 2.0
  }, 
  "V1,-18,*01|D2,-2,*02/I|J1,*01": {
    "Count": 2.0, 
    "14": 2.0
  }, 
  "V3,-11,*01|D2,-2,*02|J6,*02": {
    "Count": 1.0, 
    "15": 1.0
  }, 
  "V1,-45,*02|D3,-22,*01|J4,*02": {
    "Count": 1.0, 
    "17": 1.0
  }, 
  "V4,?,?|D3,-22,*01|J2,*01": {
    "Count": 2.0, 
    "18": 1.0, 
    "13": 1.0
  }, 
  "V4,-61,*01|D2,-21,*02|J6,*02": {
    "Count": 1.3333333333333333, 
    "18": 0.3333333333333333, 
    "19": 1.0
  }, 
  "V3,-53,*01|D3,-9,*01|J4,*02": {
    "Count": 3.0, 
    "16": 1.0, 
    "18": 1.0, 
    "11": 1.0
  }, 
  "V3,-49,*03|D6,-19,*01|J5,*02": {
    "Count": 2.0, 
    "24": 1.0, 
    "11": 1.0
  }, 
  "V3,-23,*04|D6,-19,*01|J5,*02": {
    "Count": 9.0, 
    "7": 1.0, 
    "10": 2.0, 
    "15": 1.0, 
    "18": 4.0, 
    "19": 1.0
  }, 
  "V3,-53,*01|D3,-22,*01/I|J4,*02": {
    "Count": 12.0, 
    "32": 1.0, 
    "16": 6.0, 
    "17": 3.0, 
    "19": 1.0, 
    "23": 1.0
  }, 
  "V3,-49,*03|D2,-2,*02|J3,*02": {
    "Count": 1.0, 
    "18": 1.0
  }, 
  "V4,-61,*04|D2,-2,*01/I|J6,*03": {
    "Count": 1.0, 
    "15": 1.0
  }, 
  "V1,-24,*01|D4,-17,*01|J4,*02": {
    "Count": 5.5, 
    "16": 1.0, 
    "10": 1.0, 
    "14": 1.0, 
    "15": 2.5
  }, 
  "V4,-59,*06|D4,-17,*01|J4,*02": {
    "Count": 3.5, 
    "11": 2.5, 
    "12": 1.0
  }, 
  "V3,-30,*19|D6,-19,*01|J3,*02": {
    "Count": 5.0, 
    "17": 3.0, 
    "16": 1.0, 
    "23": 1.0
  }, 
  "V3,-33,*01|D4,-17,*01|J1,*01": {
    "Count": 2.0, 
    "16": 1.0, 
    "11": 1.0
  }, 
  "V2,-5,*08|D2,-8,*01/I|J4,*02": {
    "Count": 1.0, 
    "12": 1.0
  }, 
  "V4,-39,*07|D6,-19,*01|J3,*02": {
    "Count": 6.0, 
    "12": 1.0, 
    "14": 2.0, 
    "17": 1.0, 
    "18": 1.0, 
    "21": 1.0
  }, 
  "V4,-39,*07|D6,-19,*01|J3,*01": {
    "Count": 1.0, 
    "11": 1.0
  }, 
  "V3,-23,*04|D2,-2,*03|J?,": {
    "Count": 0.5, 
    "4": 0.5
  }, 
  "V3,-7,*01|D2,-21,*02|J6,*03": {
    "Count": 1.3333333333333333, 
    "24": 1.0, 
    "2": 0.3333333333333333
  }, 
  "V4,-59,*01|D2,-2,*01/I|J3,*02": {
    "Count": 1.3333333333333333, 
    "19": 0.3333333333333333, 
    "15": 1.0
  }, 
  "V4,-31,*03|D4,-17,*01|J6,*02": {
    "Count": 1.0, 
    "17": 1.0
  }, 
  "V4,-34,*01|D3,-9,*01|J3,*02": {
    "Count": 2.0, 
    "16": 1.0, 
    "13": 1.0
  }, 
  "V4,-34,*01|D3,-9,*01|J3,*01": {
    "Count": 3.0, 
    "8": 1.0, 
    "11": 2.0
  }, 
  "V1,-46,*01|D3,-10,*02|J5,*02": {
    "Count": 1.0, 
    "12": 1.0
  }, 
  "V3,-33,*01|D3,-22,*01/I|J3,*02": {
    "Count": 5.0, 
    "17": 1.0, 
    "19": 1.0, 
    "20": 1.0, 
    "21": 1.0, 
    "24": 1.0
  }, 
  "V4,-34,*01|D6,-13,*01|J3,*02": {
    "Count": 8.333333333333334, 
    "12": 1.0, 
    "15": 1.0, 
    "17": 0.3333333333333333, 
    "18": 2.0, 
    "20": 1.0, 
    "22": 2.0, 
    "24": 1.0
  }, 
  "V4,-34,*01|D6,-13,*01|J3,*01": {
    "Count": 1.0, 
    "18": 1.0
  }, 
  "V4,-59,*08|D2,-2,*01/I|J4,*02": {
    "Count": 0.5, 
    "9": 0.5
  }, 
  "V7,-4-1,*02|D6,-13,*01|J2,*01": {
    "Count": 2.0, 
    "16": 1.0, 
    "19": 1.0
  }, 
  "V3,-30,*19|D2,-21,*02|J4,*02": {
    "Count": 2.0, 
    "16": 1.0, 
    "22": 1.0
  }, 
  "V4,-61,*04|D3,-16,*01|J5,*02": {
    "Count": 2.5, 
    "18": 1.0, 
    "15": 1.5
  }, 
  "V3,-23,*04|D2,-2,*01/I|J2,*01": {
    "Count": 1.5, 
    "16": 1.0, 
    "11": 0.5
  }, 
  "V3,-23,*04|D2,-2,*03|J3,*02": {
    "Count": 1.0, 
    "14": 1.0
  }, 
  "V3,-72,*01|D3,-3,*01|J4,*02": {
    "Count": 1.0, 
    "21": 1.0
  }, 
  "V3,-30,*19|D2,-2,*02/I|J6,*01": {
    "Count": 0.5, 
    "20": 0.5
  }, 
  "V3,-30,*19|D2,-2,*02/I|J6,*03": {
    "Count": 1.0, 
    "15": 1.0
  }, 
  "V3,-30,*19|D2,-2,*02/I|J6,*02": {
    "Count": 3.0, 
    "24": 1.0, 
    "20": 0.5, 
    "23": 1.5
  }, 
  "V3,-30,*19|D2,-2,*02/I|J6,*04": {
    "Count": 1.0, 
    "15": 1.0
  }, 
  "V2,?,?|D5,-5,*01/I|J5,*02": {
    "Count": 0.5, 
    "14": 0.5
  }, 
  "V1,-69,*13|D2,-2,*03/I|J6,*02": {
    "Count": 1.0, 
    "26": 1.0
  }, 
  "V4,?,?|D2,-2,*02|J4,*02": {
    "Count": 1.0, 
    "19": 1.0
  }, 
  "V4,-39,*01|D6,-13,*01|J6,*02": {
    "Count": 4.0, 
    "25": 2.0, 
    "18": 1.0, 
    "26": 1.0
  }, 
  "V4,-39,*01|D6,-13,*01|J6,*03": {
    "Count": 3.0, 
    "18": 2.0, 
    "19": 1.0
  }, 
  "V3,-23,*01|D1,-26,*01|J6,*02": {
    "Count": 1.0, 
    "16": 1.0
  }, 
  "V1,-46,*01|D3,-22,*01/I|J4,*02": {
    "Count": 13.0, 
    "14": 1.0, 
    "15": 1.0, 
    "17": 2.0, 
    "18": 4.0, 
    "21": 1.0, 
    "23": 2.0, 
    "26": 1.0, 
    "31": 1.0
  }, 
  "V3,-64,*01|D3,-9,*01/I|J6,*02": {
    "Count": 1.0, 
    "21": 1.0
  }, 
  "V3,-74,*02|D7,-27,*01|J4,*02": {
    "Count": 1.0, 
    "11": 1.0
  }, 
  "V3,-30,*19|D4,-17,*01|J6,*01": {
    "Count": 1.0, 
    "21": 1.0
  }, 
  "V3,-30,*19|D4,-17,*01|J6,*02": {
    "Count": 2.0, 
    "20": 2.0
  }, 
  "V3,-72,*01|D4,-17,*01|J3,*01": {
    "Count": 1.0, 
    "14": 1.0
  }, 
  "V3,-20,*01|D2,-2,*01/I|J3,*02": {
    "Count": 0.5, 
    "17": 0.5
  }, 
  "V3,-73,*01|D3,-22,*01/I|J6,*02": {
    "Count": 1.0, 
    "21": 1.0
  }, 
  "V1,-69,*12|D2,-15,*01|J6,*02": {
    "Count": 6.0, 
    "24": 4.0, 
    "18": 1.0, 
    "19": 1.0
  }, 
  "V3,-30,*19|D2,-21,*01/I|J3,*02": {
    "Count": 0.5, 
    "23": 0.5
  }, 
  "V3,-11,*01|D3,-22,*01/I|J4,*02": {
    "Count": 15.2, 
    "12": 1.0, 
    "15": 3.0, 
    "16": 3.5, 
    "17": 3.2, 
    "19": 1.0, 
    "20": 1.0, 
    "21": 1.0, 
    "22": 1.0, 
    "27": 0.5
  }, 
  "V4,-61,*04|D3,-10,*01|J6,*03": {
    "Count": 1.0, 
    "18": 1.0
  }, 
  "V3,-7,*03|D2,-15,*01|J4,*02": {
    "Count": 1.0, 
    "14": 1.0
  }, 
  "V4,-39,*01|D5,-12,*01|J6,*02": {
    "Count": 2.0, 
    "26": 1.0, 
    "23": 1.0
  }, 
  "V7,-4-1,*02|D1,-26,*01|J1,*01": {
    "Count": 1.0, 
    "10": 1.0
  }, 
  "V4,-39,*01|D3,-16,*02/I|J1,*01": {
    "Count": 0.5, 
    "16": 0.5
  }, 
  "V3,-23,*04|D1,-26,*01/I|J1,*01": {
    "Count": 1.0, 
    "16": 1.0
  }, 
  "V3,-30-3,*03|D5,-12,*01|J3,*02": {
    "Count": 2.0, 
    "16": 1.0, 
    "14": 1.0
  }, 
  "V1,-69,*14|D6,-13,*01|J6,*03": {
    "Count": 1.0, 
    "22": 1.0
  }, 
  "V3,-30,*02|D3,-10,*01/I|J4,*02": {
    "Count": 2.0, 
    "16": 1.0, 
    "19": 1.0
  }, 
  "V1,-46,*03|D3,-10,*01|J5,*01": {
    "Count": 1.0, 
    "17": 1.0
  }, 
  "V7,-4-1,*02|D3,-16,*01|J5,*01": {
    "Count": 0.3333333333333333, 
    "11": 0.3333333333333333
  }, 
  "V4,?,?|D3,-9,*01/I|J4,*02": {
    "Count": 5.0, 
    "17": 1.0, 
    "18": 1.0, 
    "19": 1.0, 
    "20": 1.0, 
    "22": 1.0
  }, 
  "V3,-23,*01|D3,-22,*01/I|J3,*02": {
    "Count": 2.0, 
    "17": 1.0, 
    "22": 1.0
  }, 
  "V1,-24,*01|D3,-16,*01|J3,*02": {
    "Count": 3.0, 
    "16": 2.0, 
    "12": 1.0
  }, 
  "V1,-3,*01|D2,-2,*03/I|J4,*02": {
    "Count": 2.333333333333333, 
    "17": 0.3333333333333333, 
    "18": 1.0, 
    "20": 1.0
  }, 
  "V3,-74,*02|D3,-10,*01|J4,*02": {
    "Count": 9.0, 
    "12": 2.0, 
    "13": 1.0, 
    "14": 1.0, 
    "15": 2.0, 
    "16": 2.0, 
    "17": 1.0
  }, 
  "V4,-59,*01|D3,-22,*01|J3,*02": {
    "Count": 1.0, 
    "20": 1.0
  }, 
  "V4,-39,*01|D1,-26,*01|J1,*01": {
    "Count": 1.0, 
    "16": 1.0
  }, 
  "V1,-69,*12|D1,-20,*01/I|J3,*02": {
    "Count": 0.5, 
    "19": 0.5
  }, 
  "V4,-59,*01|D3,-22,*01|J3,*01": {
    "Count": 2.0, 
    "16": 1.0, 
    "14": 1.0
  }, 
  "V1,-46,*03|D3,-9,*01|J3,*01": {
    "Count": 1.0, 
    "12": 1.0
  }, 
  "V3,-OR16-13,*01|D6,-13,*01|J4,*02": {
    "Count": 1.0, 
    "19": 1.0
  }, 
  "V4,?,?|D3,-16,*02|J3,*02": {
    "Count": 2.5, 
    "12": 1.0, 
    "14": 0.5, 
    "15": 1.0
  }, 
  "V1,-69,*10|D2,-21,*01|J3,*02": {
    "Count": 1.0, 
    "11": 1.0
  }, 
  "V3,-15,*01|D2,-2,*02/I|J6,*03": {
    "Count": 2.0, 
    "20": 2.0
  }, 
  "V3,-15,*01|D2,-2,*02/I|J6,*02": {
    "Count": 2.5, 
    "16": 0.5, 
    "20": 1.0, 
    "21": 1.0
  }, 
  "V4,-61,*01|D3,-22,*01/I|J4,*02": {
    "Count": 10.0, 
    "16": 7.0, 
    "19": 1.0, 
    "14": 1.0, 
    "24": 1.0
  }, 
  "V1,-18,*01|D3,-22,*01/I|J3,*02": {
    "Count": 11.0, 
    "19": 3.0, 
    "20": 4.0, 
    "21": 4.0
  }, 
  "V4,?,?|D3,-16,*01|J3,*02": {
    "Count": 8.333333333333334, 
    "18": 0.5, 
    "14": 4.833333333333333, 
    "15": 3.0
  }, 
  "V3,-33,*01|D5,-5,*01|J3,*02": {
    "Count": 0.3333333333333333, 
    "13": 0.3333333333333333
  }, 
  "V3,-9,*01|D3,-10,*02/I|J4,*02": {
    "Count": 2.0, 
    "17": 1.0, 
    "12": 1.0
  }, 
  "V3,-9,*01|D2,-15,*01/I|J6,*03": {
    "Count": 1.0, 
    "17": 1.0
  }, 
  "V2,-70,*01|D6,-19,*01|J3,*02": {
    "Count": 1.0, 
    "15": 1.0
  }, 
  "V3,-21,*01|D5,-5,*01|J2,*01": {
    "Count": 0.5, 
    "16": 0.5
  }, 
  "V4,-61,*04|D1,-26,*01|J2,*01": {
    "Count": 1.0, 
    "18": 1.0
  }, 
  "V3,-30-3,*03|D2,-2,*01/I|J6,*02": {
    "Count": 2.1666666666666665, 
    "16": 0.5, 
    "20": 0.3333333333333333, 
    "22": 1.0, 
    "15": 0.3333333333333333
  }, 
  "V3,-33,*01|D3,-22,*01/I|J1,*01": {
    "Count": 1.0, 
    "18": 1.0
  }, 
  "V3,-15,*01|D5,-12,*01|J3,*01": {
    "Count": 1.0, 
    "11": 1.0
  }, 
  "V3,-15,*01|D5,-12,*01|J3,*02": {
    "Count": 1.0, 
    "16": 1.0
  }, 
  "V4,-31,*03|D5,-12,*01|J2,*01": {
    "Count": 1.0, 
    "15": 1.0
  }, 
  "V1,-8,*02|D2,-8,*02/I|J3,*02": {
    "Count": 1.0, 
    "17": 1.0
  }, 
  "V4,?,?|D2,-2,*03/I|J1,*01": {
    "Count": 4.0, 
    "16": 1.0, 
    "11": 1.0, 
    "19": 1.0, 
    "15": 1.0
  }, 
  "V3,-33,*05|D4,-17,*01|J4,*02": {
    "Count": 1.0, 
    "13": 1.0
  }, 
  "V3,-11,*01|D1,-7,*01/I|J3,*02": {
    "Count": 1.0, 
    "21": 1.0
  }, 
  "V3,-30-3,*03|D6,-6,*01/I|J1,*01": {
    "Count": 0.5, 
    "14": 0.5
  }, 
  "V4,-39,*01|D2,-2,*01|J5,*02": {
    "Count": 0.5, 
    "15": 0.5
  }, 
  "V3,-30,*03|D6,-13,*01|J4,*02": {
    "Count": 1.0, 
    "13": 1.0
  }, 
  "V4,-59,*01|D3,-22,*01/I|J4,*02": {
    "Count": 7.0, 
    "18": 3.0, 
    "19": 2.0, 
    "20": 1.0, 
    "21": 1.0
  }, 
  "V4,?,?|D2,-8,*01/I|J5,*02": {
    "Count": 0.5, 
    "21": 0.5
  }, 
  "V4,?,?|D6,-6,*01/I|J3,*02": {
    "Count": 6.0, 
    "24": 2.0, 
    "19": 1.0, 
    "20": 2.0, 
    "17": 1.0
  }, 
  "V3,-30-3,*03|D3,-22,*01/I|J6,*03": {
    "Count": 1.0, 
    "24": 1.0
  }, 
  "V3,-30-3,*03|D3,-22,*01/I|J6,*02": {
    "Count": 3.0, 
    "17": 1.0, 
    "20": 1.0, 
    "28": 1.0
  }, 
  "V1,-46,*01|D2,-21,*02|J3,*02": {
    "Count": 1.0, 
    "14": 1.0
  }, 
  "V1,-69,*12|D6,-13,*01/I|J4,*02": {
    "Count": 5.0, 
    "18": 2.0, 
    "19": 2.0, 
    "4": 1.0
  }, 
  "V2,-70,*01|D2,-2,*01/I|J3,*02": {
    "Count": 0.5, 
    "16": 0.5
  }, 
  "V3,-53,*01|D6,-19,*01|J5,*02": {
    "Count": 1.0, 
    "10": 1.0
  }, 
  "V1,-58,*02|D6,-13,*01|J1,*01": {
    "Count": 1.0, 
    "16": 1.0
  }, 
  "V4,-30-2,*03|D6,-19,*01|J1,*01": {
    "Count": 1.0, 
    "16": 1.0
  }, 
  "V3,-15,*01|D2,-21,*02/I|J3,*02": {
    "Count": 1.0, 
    "15": 1.0
  }, 
  "V3,-53,*01|D2,-15,*01/I|J2,*01": {
    "Count": 1.0, 
    "17": 1.0
  }, 
  "V3,-23,*04|D3,-10,*02/I|J2,*01": {
    "Count": 1.0, 
    "22": 1.0
  }, 
  "V4,-39,*01|D5,-18,*01|J6,*02": {
    "Count": 1.0, 
    "11": 0.5, 
    "19": 0.5
  }, 
  "V4,-39,*01|D5,-18,*01|J6,*03": {
    "Count": 0.5, 
    "28": 0.5
  }, 
  "V3,-30,*18|D5,-18,*01|J4,*02": {
    "Count": 0.5, 
    "22": 0.5
  }, 
  "V4,-30-2,*03|D3,-22,*01|J6,*02": {
    "Count": 0.5, 
    "14": 0.5
  }, 
  "V1,-69,*10|D4,-4,*01|J4,*02": {
    "Count": 0.5, 
    "18": 0.5
  }, 
  "V3,-33,*06|D2,-2,*03/I|J6,*03": {
    "Count": 1.0, 
    "18": 1.0
  }, 
  "V3,-33,*06|D2,-2,*03/I|J6,*02": {
    "Count": 3.0, 
    "22": 1.0, 
    "21": 1.0, 
    "14": 1.0
  }, 
  "V3,-OR16-10,*03|D3,-22,*01/I|J3,*02": {
    "Count": 1.0, 
    "18": 1.0
  }, 
  "V3,-21,*01|D2,-15,*01/I|J6,*03": {
    "Count": 2.25, 
    "20": 1.25, 
    "21": 1.0
  }, 
  "V4,?,?|D6,-19,*01|J4,*02": {
    "Count": 26.0, 
    "10": 1.0, 
    "11": 1.0, 
    "12": 1.0, 
    "13": 7.0, 
    "14": 5.0, 
    "15": 2.0, 
    "16": 4.0, 
    "17": 2.0, 
    "18": 1.0, 
    "19": 2.0
  }, 
  "V3,-9,*01|D2,-21,*02|J5,*02": {
    "Count": 1.0, 
    "17": 1.0
  }, 
  "V3,-9,*01|D2,-15,*01|J5,*02": {
    "Count": 1.0, 
    "17": 1.0
  }, 
  "V2,-5,*02|D2,-2,*01/I|J3,*02": {
    "Count": 2.5, 
    "17": 1.0, 
    "20": 0.5, 
    "13": 1.0
  }, 
  "V1,-2,*05|D3,-22,*01/I|J4,*02": {
    "Count": 0.5, 
    "13": 0.5
  }, 
  "V3,-21,*01|D5,-12,*01|J3,*02": {
    "Count": 5.0, 
    "16": 2.0, 
    "18": 1.0, 
    "14": 1.0, 
    "17": 1.0
  }, 
  "V3,-33,*01|D3,-16,*02|J1,*01": {
    "Count": 1.5, 
    "16": 0.5, 
    "15": 1.0
  }, 
  "V4,-39,*01|D3,-10,*01|J6,*04": {
    "Count": 1.0, 
    "16": 1.0
  }, 
  "V4,-39,*01|D3,-10,*01|J6,*02": {
    "Count": 6.0, 
    "19": 2.0, 
    "20": 1.0, 
    "21": 3.0
  }, 
  "V4,-39,*01|D3,-10,*01|J6,*03": {
    "Count": 8.0, 
    "15": 1.0, 
    "20": 2.0, 
    "21": 1.0, 
    "22": 1.0, 
    "23": 1.0, 
    "24": 2.0
  }, 
  "V3,-53,*01|D3,-9,*01|J6,*03": {
    "Count": 1.0, 
    "15": 1.0
  }, 
  "V3,-30-3,*03|D3,-3,*01|J5,*02": {
    "Count": 0.5, 
    "12": 0.5
  }, 
  "V4,-39,*01|D3,-9,*01|J3,*01": {
    "Count": 1.0, 
    "12": 1.0
  }, 
  "V4,-39,*01|D3,-9,*01|J3,*02": {
    "Count": 12.0, 
    "12": 0.5, 
    "14": 4.5, 
    "15": 2.0, 
    "17": 1.0, 
    "19": 2.0, 
    "20": 2.0
  }, 
  "V4,-39,*07|D3,-16,*02|J2,*01": {
    "Count": 1.0, 
    "17": 1.0
  }, 
  "V3,-53,*01|D2,-2,*01/I|J4,*02": {
    "Count": 2.0, 
    "20": 1.0, 
    "14": 1.0
  }, 
  "V1,-18,*01|D3,-10,*02/I|J1,*01": {
    "Count": 1.5, 
    "17": 1.0, 
    "16": 0.5
  }, 
  "V4,-34,*01|D5,-5,*01|J2,*01": {
    "Count": 0.5, 
    "19": 0.5
  }, 
  "V4,-61,*04|D6,-13,*01|J1,*01": {
    "Count": 1.0, 
    "12": 1.0
  }, 
  "V3,-21,*01|D5,-5,*01|J4,*02": {
    "Count": 6.0, 
    "4": 0.5, 
    "12": 2.5, 
    "13": 0.5, 
    "14": 0.5, 
    "15": 0.5, 
    "16": 0.5, 
    "17": 0.5, 
    "18": 0.5
  }, 
  "V3,-72,*01|D3,-9,*01|J5,*02": {
    "Count": 1.0, 
    "17": 1.0
  }, 
  "V4,-31,*03|D6,-13,*01|J4,*02": {
    "Count": 5.333333333333334, 
    "7": 0.3333333333333333, 
    "12": 1.0, 
    "13": 2.0, 
    "14": 1.0, 
    "15": 1.0
  }, 
  "V3,-33,*01|D2,-2,*03|J4,*02": {
    "Count": 2.0, 
    "16": 1.0, 
    "12": 1.0
  }, 
  "V1,-2,*02|D6,-19,*01|J4,*02": {
    "Count": 1.0, 
    "12": 1.0
  }, 
  "V3,-53,*01|D3,-10,*02/I|J4,*02": {
    "Count": 1.0, 
    "18": 1.0
  }, 
  "V1,-3,*01|D3,-10,*02/I|J6,*02": {
    "Count": 2.0, 
    "27": 1.0, 
    "23": 1.0
  }, 
  "V3,-53,*01|D6,-13,*01|J3,*02": {
    "Count": 4.0, 
    "16": 1.0, 
    "17": 1.0, 
    "14": 1.0, 
    "15": 1.0
  }, 
  "V4,-61,*04|D2,-15,*01/I|J6,*03": {
    "Count": 1.0, 
    "18": 1.0
  }, 
  "V3,-73,*01|D6,-19,*01|J5,*02": {
    "Count": 1.0, 
    "14": 1.0
  }, 
  "V1,-46,*01|D3,-22,*01|J1,*01": {
    "Count": 2.0, 
    "12": 2.0
  }, 
  "V1,-8,*02|D2,-15,*01/I|J2,*01": {
    "Count": 1.0, 
    "19": 1.0
  }, 
  "V3,-7,*01|D3,-16,*01|J3,*01": {
    "Count": 0.5, 
    "18": 0.5
  }, 
  "V3,-7,*03|D7,-27,*01|J3,*02": {
    "Count": 1.0, 
    "13": 1.0
  }, 
  "V5,-51,*01|D1,-26,*01|J5,*02": {
    "Count": 1.0, 
    "15": 1.0
  }, 
  "V3,-48,*02|D3,-16,*01|J4,*02": {
    "Count": 0.5, 
    "11": 0.5
  }, 
  "V3,-33,*05|D5,-12,*01|J4,*02": {
    "Count": 2.0, 
    "17": 1.0, 
    "12": 1.0
  }, 
  "V1,-69,*12|D6,-13,*01/I|J5,*02": {
    "Count": 2.0, 
    "20": 1.0, 
    "21": 1.0
  }, 
  "V2,-5,*08|D5,-5,*01|J5,*02": {
    "Count": 1.3333333333333333, 
    "16": 0.5, 
    "12": 0.3333333333333333, 
    "21": 0.5
  }, 
  "V3,-30,*19|D5,-5,*01|J6,*02": {
    "Count": 1.0, 
    "24": 0.5, 
    "19": 0.5
  }, 
  "V6,-1,*01|D3,-22,*01|J2,*01": {
    "Count": 1.0, 
    "16": 1.0
  }, 
  "V6,-1,*01|D1,-1,*01/I|J4,*02": {
    "Count": 0.5, 
    "13": 0.5
  }, 
  "V5,-51,*01|D3,-22,*01|J4,*02": {
    "Count": 6.0, 
    "9": 1.0, 
    "12": 1.0, 
    "13": 1.0, 
    "16": 1.0, 
    "17": 2.0
  }, 
  "V3,-48,*02|D3,-10,*02/I|J3,*02": {
    "Count": 0.5, 
    "18": 0.5
  }, 
  "V3,-66,*02|D2,-15,*01|J4,*02": {
    "Count": 1.0, 
    "13": 1.0
  }, 
  "V3,-33,*01|D2,-2,*03|J3,*01": {
    "Count": 1.0, 
    "23": 1.0
  }, 
  "V4,-61,*01|D3,-3,*01|J2,*01": {
    "Count": 0.5, 
    "16": 0.5
  }, 
  "V3,-9,*01|D5,-18,*01|J6,*02": {
    "Count": 1.5, 
    "17": 0.5, 
    "20": 0.5, 
    "14": 0.5
  }, 
  "V3,-30-3,*03|D2,-15,*01|J5,*02": {
    "Count": 0.5, 
    "12": 0.5
  }, 
  "V1,-58,*02|D3,-22,*01|J1,*01": {
    "Count": 3.0, 
    "11": 2.0, 
    "21": 1.0
  }, 
  "V3,-30,*19|D1,-26,*01|J6,*02": {
    "Count": 1.0, 
    "18": 1.0
  }, 
  "V4,-39,*01|D1,-26,*01|J5,*02": {
    "Count": 2.0, 
    "9": 1.0, 
    "15": 1.0
  }, 
  "V3,-23,*04|D3,-10,*02/I|J3,*02": {
    "Count": 1.0, 
    "18": 1.0
  }, 
  "V2,-26,*01|D4,-17,*01|J3,*01": {
    "Count": 1.0, 
    "18": 1.0
  }, 
  "V3,-9,*01|D3,-10,*02/I|J6,*02": {
    "Count": 1.0, 
    "19": 1.0
  }, 
  "V3,-9,*01|D3,-10,*02/I|J6,*03": {
    "Count": 0.5, 
    "13": 0.5
  }, 
  "V1,-69,*12|D3,-16,*01|J4,*02": {
    "Count": 2.5, 
    "12": 0.5, 
    "13": 0.5, 
    "22": 1.0, 
    "15": 0.5
  }, 
  "V7,-4-1,*02|D4,-17,*01|J6,*03": {
    "Count": 1.0, 
    "15": 1.0
  }, 
  "V4,-39,*07|D1,-26,*01|J6,*03": {
    "Count": 1.0, 
    "26": 1.0
  }, 
  "V3,-48,*02|D2,-21,*02|J3,*02": {
    "Count": 0.5, 
    "16": 0.5
  }, 
  "V4,-34,*01|D3,-9,*01|J6,*02": {
    "Count": 2.0, 
    "19": 1.0, 
    "15": 1.0
  }, 
  "V4,-34,*01|D3,-9,*01|J6,*03": {
    "Count": 2.0, 
    "22": 1.0, 
    "23": 1.0
  }, 
  "V4,?,?|D3,-10,*02|J2,*01": {
    "Count": 1.0, 
    "18": 1.0
  }, 
  "V3,-33,*06|D3,-9,*01|J4,*02": {
    "Count": 1.0, 
    "21": 1.0
  }, 
  "V1,-69,*12|D3,-9,*01/I|J3,*02": {
    "Count": 2.5, 
    "20": 2.0, 
    "21": 0.5
  }, 
  "V7,-4-1,*02|D6,-13,*01|J6,*02": {
    "Count": 1.0, 
    "18": 1.0
  }, 
  "V7,-4-1,*02|D6,-13,*01|J6,*04": {
    "Count": 1.0, 
    "18": 1.0
  }, 
  "V4,-39,*01|D3,-10,*01|J1,*01": {
    "Count": 10.0, 
    "9": 2.0, 
    "11": 1.0, 
    "13": 1.0, 
    "14": 1.0, 
    "16": 1.0, 
    "18": 1.0, 
    "19": 1.0, 
    "20": 2.0
  }, 
  "V1,-45,*02|D2,-21,*02|J4,*02": {
    "Count": 1.0, 
    "14": 1.0
  }, 
  "V2,-5,*08|D6,-13,*01/I|J4,*02": {
    "Count": 1.0, 
    "11": 1.0
  }, 
  "V1,-3,*01|D3,-10,*01|J3,*01": {
    "Count": 3.0, 
    "16": 2.0, 
    "15": 1.0
  }, 
  "V1,-3,*01|D3,-10,*01|J3,*02": {
    "Count": 9.0, 
    "14": 2.0, 
    "16": 1.0, 
    "18": 2.0, 
    "19": 2.0, 
    "22": 1.0, 
    "23": 1.0
  }, 
  "V3,-74,*02|D2,-21,*02/I|J3,*02": {
    "Count": 1.0, 
    "16": 1.0
  }, 
  "V3,-30,*19|D3,-10,*01|J4,*02": {
    "Count": 13.0, 
    "14": 3.0, 
    "15": 3.0, 
    "16": 2.0, 
    "17": 2.0, 
    "18": 2.0, 
    "20": 1.0
  }, 
  "V3,-74,*02|D3,-10,*01/I|J3,*02": {
    "Count": 0.5, 
    "18": 0.5
  }, 
  "V4,-30-2,?|D6,-19,*01|J4,*02": {
    "Count": 1.0, 
    "10": 1.0
  }, 
  "V1,-3,*01|D6,-19,*01|J6,*01": {
    "Count": 0.25, 
    "20": 0.25
  }, 
  "V3,-30,*19|D6,-13,*01|J4,*02": {
    "Count": 8.0, 
    "11": 1.0, 
    "12": 2.0, 
    "15": 2.0, 
    "18": 1.0, 
    "19": 1.0, 
    "20": 1.0
  }, 
  "V3,-7,*01|D2,-2,*02/I|J2,*01": {
    "Count": 3.0, 
    "16": 2.0, 
    "14": 1.0
  }, 
  "V2,-26,*01|D1,-1,*01|J5,*02": {
    "Count": 1.0, 
    "14": 1.0
  }, 
  "V1,-18,*01|D2,-2,*01/I|J3,*02": {
    "Count": 6.5, 
    "14": 1.0, 
    "15": 0.5, 
    "17": 3.0, 
    "18": 1.0, 
    "19": 0.5, 
    "21": 0.5
  }, 
  "V3,-74,*02|D3,-22,*01/I|J4,*02": {
    "Count": 4.0, 
    "21": 1.0, 
    "22": 1.0, 
    "15": 2.0
  }, 
  "V1,-18,*01|D6,-25,*01/I|J4,*02": {
    "Count": 1.5, 
    "18": 1.5
  }, 
  "V3,-30,*02|D2,-15,*01/I|J6,*02": {
    "Count": 3.0, 
    "17": 1.0, 
    "19": 1.0, 
    "23": 1.0
  }, 
  "V4,-34,*03|D5,-5,*01|J4,*02": {
    "Count": 0.5, 
    "15": 0.5
  }, 
  "V3,-30,*02|D3,-16,*01|J3,*02": {
    "Count": 3.0, 
    "18": 1.0, 
    "13": 2.0
  }, 
  "V7,-4-1,*02|D3,-10,*01|J5,*02": {
    "Count": 5.0, 
    "35": 1.0, 
    "12": 1.0, 
    "16": 1.0, 
    "18": 1.0, 
    "20": 1.0
  }, 
  "V3,-21,*01|D5,-18,*01|J6,*02": {
    "Count": 1.0, 
    "18": 1.0
  }, 
  "V1,-8,*02|D3,-3,*01|J3,*02": {
    "Count": 1.0, 
    "18": 1.0
  }, 
  "V7,-4-1,*02|D2,-21,*01/I|J3,*02": {
    "Count": 1.0, 
    "14": 1.0
  }, 
  "V3,-7,*01|D1,-20,*01/I|J3,*02": {
    "Count": 0.8333333333333333, 
    "17": 0.5, 
    "18": 0.3333333333333333
  }, 
  "V1,-46,*01|D3,-22,*01/I|J1,*01": {
    "Count": 1.0, 
    "14": 1.0
  }, 
  "V4,-34,*01|D3,-10,*01|J5,*02": {
    "Count": 11.0, 
    "15": 3.0, 
    "16": 3.0, 
    "18": 1.0, 
    "19": 2.0, 
    "22": 1.0, 
    "23": 1.0
  }, 
  "V3,-66,*02|D3,-22,*01/I|J3,*02": {
    "Count": 1.0, 
    "19": 1.0
  }, 
  "V3,-7,*01|D2,-2,*03/I|J4,*02": {
    "Count": 0.5, 
    "19": 0.5
  }, 
  "V1,-46,*01|D5,-12,*01|J4,*02": {
    "Count": 5.0, 
    "10": 1.0, 
    "11": 1.0, 
    "14": 1.0, 
    "15": 2.0
  }, 
  "V1,-69,*14|D1,-20,*01|J3,*01": {
    "Count": 1.0, 
    "17": 1.0
  }, 
  "V1,-69,*14|D1,-20,*01|J3,*02": {
    "Count": 0.5, 
    "14": 0.5
  }, 
  "V3,-74,*02|D5,-18,*01|J3,*02": {
    "Count": 0.5, 
    "6": 0.5
  }, 
  "V3,-64,*01|D3,-10,*01|J6,*03": {
    "Count": 1.0, 
    "18": 1.0
  }, 
  "V3,-21,*01|D6,-13,*01|J6,*02": {
    "Count": 6.0, 
    "15": 1.0, 
    "18": 1.0, 
    "20": 1.0, 
    "21": 2.0, 
    "26": 1.0
  }, 
  "V3,-21,*01|D6,-13,*01|J6,*03": {
    "Count": 2.0, 
    "18": 2.0
  }, 
  "V3,-7,*01|D2,-21,*02/I|J6,*02": {
    "Count": 1.0, 
    "17": 1.0
  }, 
  "V3,-20,*01|D3,-10,*01|J3,*02": {
    "Count": 5.0, 
    "16": 1.0, 
    "18": 1.0, 
    "19": 1.0, 
    "17": 2.0
  }, 
  "V1,-24,*01|D6,-19,*01|J3,*02": {
    "Count": 3.0, 
    "24": 1.0, 
    "18": 2.0
  }, 
  "V1,-24,*01|D5,-5,*01|J4,*02": {
    "Count": 0.5, 
    "18": 0.5
  }, 
  "V1,-18,*01|D2,-8,*01|J3,*02": {
    "Count": 3.0, 
    "16": 1.0, 
    "18": 0.5, 
    "19": 0.5, 
    "15": 1.0
  }, 
  "V3,-30-3,*03|D1,-26,*01|J4,*02": {
    "Count": 7.0, 
    "11": 1.0, 
    "12": 2.0, 
    "13": 1.0, 
    "14": 2.0, 
    "15": 1.0
  }, 
  "V1,-69,*12|D2,-2,*01|J4,*02": {
    "Count": 0.8333333333333333, 
    "13": 0.5, 
    "22": 0.3333333333333333
  }, 
  "V3,-48,*01|D3,-22,*01|J3,*02": {
    "Count": 1.0, 
    "12": 1.0
  }, 
  "V4,-39,*01|D2,-8,*01/I|J3,*02": {
    "Count": 1.0, 
    "17": 1.0
  }, 
  "V3,-49,*03|D4,-17,*01|J4,*02": {
    "Count": 0.5, 
    "7": 0.5
  }, 
  "V3,-49,*03|D4,-17,*01|J4,*03": {
    "Count": 1.0, 
    "11": 1.0
  }, 
  "V3,-21,*01|D3,-16,*01|J3,*02": {
    "Count": 6.5, 
    "16": 2.0, 
    "13": 1.0, 
    "14": 1.5, 
    "15": 2.0
  }, 
  "V3,-21,*01|D3,-16,*01|J3,*01": {
    "Count": 1.0, 
    "15": 1.0
  }, 
  "V4,-34,*09|D1,-26,*01|J6,*02": {
    "Count": 1.0, 
    "19": 1.0
  }, 
  "V1,-3,*01|D3,-16,*01|J6,*02": {
    "Count": 0.75, 
    "20": 0.75
  }, 
  "V1,-3,*01|D3,-16,*01|J6,*01": {
    "Count": 0.25, 
    "20": 0.25
  }, 
  "V4,?,?|D3,-16,*01|J1,*01": {
    "Count": 0.5, 
    "10": 0.5
  }, 
  "V3,-48,*02|D4,-17,*01|J6,*02": {
    "Count": 1.0, 
    "22": 1.0
  }, 
  "V3,-48,*02|D4,-17,*01|J6,*03": {
    "Count": 2.0, 
    "18": 1.0, 
    "22": 1.0
  }, 
  "V3,-48,*02|D3,-22,*01/I|J3,*02": {
    "Count": 5.0, 
    "19": 2.0, 
    "20": 2.0, 
    "21": 1.0
  }, 
  "V3,-53,*01|D2,-2,*01/I|J6,*03": {
    "Count": 0.5, 
    "14": 0.5
  }, 
  "V3,-9,*01|D2,-2,*02/I|J3,*02": {
    "Count": 7.5, 
    "14": 1.0, 
    "16": 1.0, 
    "19": 2.0, 
    "20": 1.5, 
    "21": 2.0
  }, 
  "V1,-24,*01|D3,-16,*02|J3,*01": {
    "Count": 1.0, 
    "22": 1.0
  }, 
  "V4,-34,*03|D5,-18,*01|J1,*01": {
    "Count": 0.5, 
    "14": 0.5
  }, 
  "V3,-7,*01|D3,-10,*02/I|J4,*02": {
    "Count": 0.5, 
    "11": 0.5
  }, 
  "V1,-3,*01|D2,-8,*01|J3,*01": {
    "Count": 1.0, 
    "12": 1.0
  }, 
  "V1,-3,*01|D2,-8,*01|J3,*02": {
    "Count": 2.5, 
    "16": 0.5, 
    "11": 0.5, 
    "12": 1.0, 
    "13": 0.5
  }, 
  "V4,?,?|D2,-2,*02|J3,*02": {
    "Count": 0.5, 
    "16": 0.5
  }, 
  "V1,-18,*01|D5,-18,*01|J4,*02": {
    "Count": 1.5, 
    "19": 1.5
  }, 
  "V3,-53,*01|D3,-22,*01|J6,*03": {
    "Count": 1.5, 
    "24": 0.5, 
    "19": 1.0
  }, 
  "V3,-30,*15|D2,-2,*02|J3,*02": {
    "Count": 1.0, 
    "15": 1.0
  }, 
  "V4,-39,*01|D5,-12,*01|J4,*02": {
    "Count": 14.0, 
    "9": 1.0, 
    "11": 1.0, 
    "12": 1.0, 
    "13": 1.0, 
    "14": 3.5, 
    "15": 2.0, 
    "16": 1.5, 
    "17": 1.0, 
    "18": 2.0
  }, 
  "V3,-7,*03|D6,-13,*01|J6,*02": {
    "Count": 1.0, 
    "23": 1.0
  }, 
  "V3,-21,*01|D2,-2,*02|J4,*02": {
    "Count": 0.3333333333333333, 
    "12": 0.3333333333333333
  }, 
  "V3,-30,*19|D2,-2,*02/I|J4,*02": {
    "Count": 3.5, 
    "17": 1.5, 
    "27": 1.0, 
    "16": 1.0
  }, 
  "V3,-9,*01|D6,-13,*01/I|J5,*02": {
    "Count": 1.0, 
    "15": 1.0
  }, 
  "V7,-4-1,*02|D2,-2,*02/I|J4,*02": {
    "Count": 12.0, 
    "11": 1.0, 
    "13": 1.5, 
    "14": 2.0, 
    "15": 1.5, 
    "16": 1.0, 
    "17": 2.0, 
    "18": 1.5, 
    "19": 1.5
  }, 
  "V3,-53,*01|D4,-4,*01|J4,*02": {
    "Count": 0.5, 
    "11": 0.5
  }, 
  "V2,-26,*01|D2,-2,*02/I|J4,*02": {
    "Count": 4.0, 
    "17": 1.0, 
    "18": 2.0, 
    "21": 0.5, 
    "23": 0.5
  }, 
  "V3,-7,*01|D3,-10,*01|J4,*02": {
    "Count": 23.333333333333332, 
    "7": 1.0, 
    "8": 1.0, 
    "10": 1.0, 
    "12": 1.0, 
    "13": 4.0, 
    "15": 4.333333333333334, 
    "16": 2.0, 
    "17": 1.0, 
    "18": 2.0, 
    "20": 2.0, 
    "21": 3.0, 
    "22": 1.0
  }, 
  "V7,-4-1,*02|D1,-26,*01|J3,*02": {
    "Count": 3.0, 
    "17": 2.0, 
    "13": 1.0
  }, 
  "V4,-31,*03|D5,-12,*01|J6,*02": {
    "Count": 1.0, 
    "18": 1.0
  }, 
  "V4,-39,*07|D1,-26,*01|J4,*02": {
    "Count": 3.0, 
    "14": 1.0, 
    "15": 2.0
  }, 
  "V4,-61,*01|D3,-9,*01/I|J3,*02": {
    "Count": 2.5, 
    "18": 1.0, 
    "19": 0.5, 
    "22": 1.0
  }, 
  "V3,-15,*01|D3,-16,*02|J6,*02": {
    "Count": 1.0, 
    "21": 1.0
  }, 
  "V5,-51,*01|D3,-9,*01/I|J3,*02": {
    "Count": 2.0, 
    "21": 2.0
  }, 
  "V1,-3,*01|D2,-8,*02|J5,*02": {
    "Count": 1.0, 
    "17": 1.0
  }, 
  "V3,-30,*02|D6,-19,*01|J3,*02": {
    "Count": 1.0, 
    "15": 1.0
  }, 
  "V1,-69,*04|D1,-1,*01|J6,*02": {
    "Count": 1.0, 
    "25": 1.0
  }, 
  "V3,-21,*01|D3,-9,*01/I|J5,*02": {
    "Count": 1.0, 
    "20": 1.0
  }, 
  "V4,-34,*03|D2,-2,*02|J6,*02": {
    "Count": 1.0, 
    "23": 1.0
  }, 
  "V1,-69,*10|D6,-13,*01|J2,*01": {
    "Count": 2.0, 
    "19": 1.0, 
    "15": 1.0
  }, 
  "V4,-39,*07|D3,-10,*01|J2,*01": {
    "Count": 1.0, 
    "16": 1.0
  }, 
  "V3,-48,*02|D2,-15,*01/I|J6,*02": {
    "Count": 4.0, 
    "16": 1.0, 
    "20": 0.5, 
    "22": 1.0, 
    "24": 1.0, 
    "26": 0.5
  }, 
  "V3,-48,*02|D2,-15,*01/I|J6,*03": {
    "Count": 1.0, 
    "18": 1.0
  }, 
  "V7,-4-1,*02|D3,-16,*01|J6,*02": {
    "Count": 0.5, 
    "12": 0.5
  }, 
  "V2,-5,*08|D3,-16,*02/I|J4,*02": {
    "Count": 1.5, 
    "19": 1.5
  }, 
  "V3,-53,*01|D3,-10,*01|J2,*01": {
    "Count": 4.0, 
    "17": 2.0, 
    "20": 1.0, 
    "22": 1.0
  }, 
  "V3,-11,*01|D4,-17,*01|J1,*01": {
    "Count": 1.0, 
    "16": 1.0
  }, 
  "V4,-61,*01|D2,-15,*01/I|J5,*02": {
    "Count": 0.5, 
    "22": 0.5
  }, 
  "V3,-53,*01|D2,-15,*01|J1,*01": {
    "Count": 2.0, 
    "14": 2.0
  }, 
  "V4,?,?|D3,-16,*02|J1,*01": {
    "Count": 1.5, 
    "10": 0.5, 
    "14": 1.0
  }, 
  "V1,-69,*12|D5,-12,*01|J3,*02": {
    "Count": 5.0, 
    "16": 1.0, 
    "14": 2.0, 
    "15": 2.0
  }, 
  "V3,-33,*01|D3,-10,*01/I|J2,*01": {
    "Count": 0.3333333333333333, 
    "29": 0.3333333333333333
  }, 
  "V1,-46,*01|D2,-21,*02|J6,*02": {
    "Count": 1.0, 
    "16": 1.0
  }, 
  "V1,-3,*01|D3,-16,*02|J6,*02": {
    "Count": 0.75, 
    "20": 0.75
  }, 
  "V1,-69,*12|D2,-2,*03/I|J1,*01": {
    "Count": 2.0, 
    "13": 1.0, 
    "15": 1.0
  }, 
  "V1,-69,*03|D2,-2,*03/I|J6,*03": {
    "Count": 0.3333333333333333, 
    "18": 0.3333333333333333
  }, 
  "V1,-3,*01|D3,-16,*02|J6,*01": {
    "Count": 0.25, 
    "20": 0.25
  }, 
  "V3,-23,*04|D2,-2,*02/I|J1,*01": {
    "Count": 1.5, 
    "18": 1.0, 
    "21": 0.5
  }, 
  "V4,-34,*01|D3,-10,*02|J2,*01": {
    "Count": 3.0, 
    "18": 3.0
  }, 
  "V2,-70,*09|D3,-16,*02/I|J6,*03": {
    "Count": 1.0, 
    "23": 1.0
  }, 
  "V4,-61,*01|D2,-8,*02|J3,*02": {
    "Count": 1.0, 
    "14": 1.0
  }, 
  "V3,-33,*06|D5,-5,*01|J4,*02": {
    "Count": 1.0, 
    "16": 0.5, 
    "14": 0.5
  }, 
  "V3,-33,*03|D2,-15,*01|J4,*02": {
    "Count": 1.0, 
    "20": 1.0
  }, 
  "V1,-69,*10|D2,-21,*01/I|J3,*02": {
    "Count": 2.0, 
    "16": 2.0
  }, 
  "V1,-46,*01|D5,-12,*01|J6,*02": {
    "Count": 3.0, 
    "19": 1.0, 
    "21": 1.0, 
    "22": 1.0
  }, 
  "V4,-34,*01|D2,-2,*02/I|J3,*02": {
    "Count": 6.5, 
    "14": 1.0, 
    "16": 3.0, 
    "20": 0.5, 
    "22": 1.0, 
    "28": 1.0
  }, 
  "V7,-4-1,*02|D2,-15,*01|J6,*03": {
    "Count": 0.3333333333333333, 
    "10": 0.3333333333333333
  }, 
  "V7,-4-1,*02|D2,-15,*01|J6,*02": {
    "Count": 2.0, 
    "19": 1.0, 
    "22": 1.0
  }, 
  "V4,-31,*05|D2,-2,*02/I|J5,*02": {
    "Count": 0.5, 
    "19": 0.5
  }, 
  "V3,-33,*01|D1,-20,*01|J5,*02": {
    "Count": 0.5, 
    "16": 0.5
  }, 
  "V4,-61,*06|D6,-13,*01|J6,*03": {
    "Count": 1.0, 
    "21": 1.0
  }, 
  "V4,-34,*01|D5,-12,*01|J6,*03": {
    "Count": 2.0, 
    "8": 1.0, 
    "19": 1.0
  }, 
  "V4,-59,*01|D3,-16,*01|J4,*02": {
    "Count": 1.0, 
    "12": 1.0
  }, 
  "V3,-20,*01|D2,-21,*02|J4,*02": {
    "Count": 1.0, 
    "10": 1.0
  }, 
  "V3,-23,*04|D3,-16,*02/I|J5,*02": {
    "Count": 3.0, 
    "18": 1.0, 
    "27": 2.0
  }, 
  "V4,?,?|D6,-19,*01|J1,*01": {
    "Count": 3.0, 
    "16": 1.0, 
    "12": 1.0, 
    "14": 1.0
  }, 
  "V3,-21,*01|D2,-15,*01/I|J3,*02": {
    "Count": 4.5, 
    "19": 3.0, 
    "20": 0.5, 
    "13": 1.0
  }, 
  "V4,-39,*01|D2,-8,*01/I|J1,*01": {
    "Count": 0.5, 
    "16": 0.5
  }, 
  "V3,-33,*01|D3,-22,*01/I|J6,*02": {
    "Count": 1.0, 
    "22": 1.0
  }, 
  "V3,-33,*01|D3,-22,*01/I|J6,*03": {
    "Count": 2.0, 
    "24": 1.0, 
    "20": 1.0
  }, 
  "V4,-61,*01|D6,-25,*01|J4,*02": {
    "Count": 1.0, 
    "11": 1.0
  }, 
  "V7,-4-1,*02|D7,-27,*01|J4,*02": {
    "Count": 2.0, 
    "12": 2.0
  }, 
  "V3,-9,*01|D6,-19,*01|J2,*01": {
    "Count": 4.0, 
    "17": 1.0, 
    "13": 1.0, 
    "14": 1.0, 
    "15": 1.0
  }, 
  "V4,-34,*01|D3,-22,*01/I|J4,*02": {
    "Count": 22.666666666666668, 
    "13": 2.0, 
    "16": 2.6666666666666665, 
    "17": 7.0, 
    "18": 3.0, 
    "19": 3.0, 
    "20": 3.0, 
    "21": 2.0
  }, 
  "V3,-49,*01|D3,-22,*01|J5,*02": {
    "Count": 1.0, 
    "16": 1.0
  }, 
  "V3,?,?|D6,-19,*01|J2,*01": {
    "Count": 2.0, 
    "13": 2.0
  }, 
  "V4,-39,*07|D2,-2,*03/I|J4,*02": {
    "Count": 0.5, 
    "19": 0.5
  }, 
  "V4,?,?|D7,-27,*01|J3,*02": {
    "Count": 1.0, 
    "12": 1.0
  }, 
  "V7,-4-1,*02|D2,-2,*02|J4,*02": {
    "Count": 3.0, 
    "24": 1.0, 
    "14": 1.0, 
    "25": 1.0
  }, 
  "V3,-30-3,*03|D3,-22,*01|J5,*02": {
    "Count": 2.0, 
    "17": 1.0, 
    "14": 1.0
  }, 
  "V3,-7,*01|D1,-26,*01/I|J4,*02": {
    "Count": 2.0, 
    "25": 1.0, 
    "21": 1.0
  }, 
  "V2,-5,*08|D2,-2,*01/I|J5,*02": {
    "Count": 1.5, 
    "19": 1.0, 
    "22": 0.5
  }, 
  "V4,-34,*01|D3,-9,*01|J2,*01": {
    "Count": 1.0, 
    "58": 1.0
  }, 
  "V3,-20,*01|D3,-10,*02/I|J6,*02": {
    "Count": 1.0, 
    "23": 1.0
  }, 
  "V3,-64,*01|D3,-22,*01/I|J4,*02": {
    "Count": 1.0, 
    "16": 1.0
  }, 
  "V3,-48,*02|D2,-21,*01|J1,*01": {
    "Count": 1.0, 
    "11": 1.0
  }, 
  "V3,-74,*02|D4,-17,*01|J2,*01": {
    "Count": 2.0, 
    "13": 2.0
  }, 
  "V3,-53,*01|D6,-13,*01|J6,*02": {
    "Count": 1.0, 
    "23": 1.0
  }, 
  "V1,-46,*01|D1,-7,*01/I|J4,*02": {
    "Count": 1.0, 
    "16": 1.0
  }, 
  "V1,-8,*02|D6,-19,*01|J1,*01": {
    "Count": 7.0, 
    "10": 2.0, 
    "11": 1.0, 
    "13": 1.0, 
    "14": 1.0, 
    "17": 1.0, 
    "19": 1.0
  }, 
  "V3,-30,?|D2,-15,*01|J6,*02": {
    "Count": 1.0, 
    "16": 1.0
  }, 
  "V4,-61,*01|D2,-2,*03/I|J6,*02": {
    "Count": 1.0, 
    "18": 1.0
  }, 
  "V4,-61,*01|D2,-2,*03/I|J6,*03": {
    "Count": 7.0, 
    "17": 0.5, 
    "18": 0.5, 
    "19": 4.0, 
    "20": 1.0, 
    "22": 1.0
  }, 
  "V4,-61,*01|D2,-2,*03/I|J6,*04": {
    "Count": 0.5, 
    "32": 0.5
  }, 
  "V2,-26,*01|D5,-18,*01|J3,*02": {
    "Count": 0.5, 
    "14": 0.5
  }, 
  "V3,-53,*03|D1,-7,*01/I|J3,*02": {
    "Count": 0.3333333333333333, 
    "18": 0.3333333333333333
  }, 
  "V7,-4-1,*02|D6,-13,*01|J3,*02": {
    "Count": 3.0, 
    "16": 3.0
  }, 
  "V4,-31,*03|D3,-22,*01|J3,*02": {
    "Count": 4.0, 
    "17": 1.0, 
    "19": 2.0, 
    "23": 1.0
  }, 
  "V3,-11,*01|D2,-15,*01|J2,*01": {
    "Count": 1.0, 
    "14": 1.0
  }, 
  "V1,-46,*01|D3,-22,*01/I|J5,*02": {
    "Count": 5.0, 
    "17": 1.0, 
    "19": 2.0, 
    "21": 1.0, 
    "15": 1.0
  }, 
  "V7,-4-1,*02|D3,-9,*01|J3,*01": {
    "Count": 2.0, 
    "13": 1.0, 
    "15": 1.0
  }, 
  "V3,-7,*01|D5,-18,*01|J3,*02": {
    "Count": 1.5, 
    "16": 0.5, 
    "21": 1.0
  }, 
  "V7,-4-1,*02|D3,-9,*01|J3,*02": {
    "Count": 3.0, 
    "16": 1.0, 
    "11": 2.0
  }, 
  "V4,-39,*07|D3,-16,*01|J6,*03": {
    "Count": 0.3333333333333333, 
    "13": 0.3333333333333333
  }, 
  "V3,-20,*01|D1,-20,*01|J6,*03": {
    "Count": 1.0, 
    "17": 1.0
  }, 
  "V3,-30,*19|D5,-18,*01|J3,*02": {
    "Count": 0.5, 
    "16": 0.5
  }, 
  "V1,-18,*01|D3,-16,*01|J3,*02": {
    "Count": 12.5, 
    "13": 1.0, 
    "14": 1.0, 
    "15": 0.5, 
    "16": 5.0, 
    "17": 3.0, 
    "19": 2.0
  }, 
  "V4,-39,*01|D3,-10,*02|J5,*02": {
    "Count": 1.0, 
    "15": 1.0
  }, 
  "V2,-5,*08|D6,-19,*01|J4,*02": {
    "Count": 15.5, 
    "12": 2.0, 
    "13": 4.5, 
    "15": 3.0, 
    "16": 4.0, 
    "18": 2.0
  }, 
  "V4,-39,*07|D2,-2,*02/I|J4,*02": {
    "Count": 4.0, 
    "18": 2.5, 
    "29": 0.5, 
    "15": 1.0
  }, 
  "V1,-24,*01|D1,-1,*01|J5,*01": {
    "Count": 0.5, 
    "2": 0.5
  }, 
  "V1,-24,*01|D1,-1,*01|J5,*02": {
    "Count": 1.0, 
    "18": 1.0
  }, 
  "V1,-58,*02|D6,-19,*01|J3,*02": {
    "Count": 4.0, 
    "16": 1.0, 
    "18": 1.0, 
    "12": 1.0, 
    "14": 1.0
  }, 
  "V1,-69,*12|D3,-10,*01|J3,*02": {
    "Count": 9.0, 
    "17": 3.0, 
    "18": 4.0, 
    "21": 1.0, 
    "16": 1.0
  }, 
  "V1,-18,*01|D1,-7,*01|J4,*02": {
    "Count": 2.0, 
    "12": 2.0
  }, 
  "V1,-3,*01|D1,-20,*01/I|J3,*02": {
    "Count": 0.5, 
    "22": 0.5
  }, 
  "V1,-24,*01|D2,-8,*01|J4,*02": {
    "Count": 2.0, 
    "11": 1.0, 
    "12": 1.0
  }, 
  "V3,-20,*01|D6,-19,*01|J5,*02": {
    "Count": 1.0, 
    "14": 1.0
  }, 
  "V3,-23,*05|D2,-2,*02/I|J4,*02": {
    "Count": 1.0, 
    "17": 1.0
  }, 
  "V6,-1,*01|D5,-18,*01|J4,*02": {
    "Count": 0.5, 
    "13": 0.5
  }, 
  "V3,-73,*01|D6,-13,*01|J1,*01": {
    "Count": 1.0, 
    "8": 1.0
  }, 
  "V6,-1,*01|D1,-26,*01|J2,*01": {
    "Count": 1.0, 
    "12": 1.0
  }, 
  "V4,?,?|D3,-16,*01|J5,*02": {
    "Count": 3.0, 
    "16": 1.0, 
    "18": 0.5, 
    "15": 1.5
  }, 
  "V2,-5,*08|D2,-21,*02/I|J3,*02": {
    "Count": 1.0, 
    "21": 1.0
  }, 
  "V3,-30,*19|D3,-9,*01/I|J6,*02": {
    "Count": 0.5, 
    "28": 0.5
  }, 
  "V1,-69,*14|D2,-2,*03/I|J6,*02": {
    "Count": 0.5, 
    "17": 0.5
  }, 
  "V4,-31,*03|D1,-20,*01/I|J4,*02": {
    "Count": 0.5, 
    "13": 0.5
  }, 
  "V1,-46,*03|D5,-18,*01/I|J5,*02": {
    "Count": 0.5, 
    "19": 0.5
  }, 
  "V3,-21,*01|D3,-10,*01|J1,*01": {
    "Count": 7.0, 
    "13": 3.0, 
    "14": 1.0, 
    "15": 1.0, 
    "19": 1.0, 
    "20": 1.0
  }, 
  "V3,-74,*02|D3,-22,*01|J3,*02": {
    "Count": 2.0, 
    "22": 1.0, 
    "15": 1.0
  }, 
  "V4,-61,*01|D3,-22,*01|J6,*02": {
    "Count": 2.0, 
    "18": 1.0, 
    "19": 1.0
  }, 
  "V4,-39,*07|D2,-8,*01/I|J4,*02": {
    "Count": 1.0, 
    "18": 1.0
  }, 
  "V3,-23,*04|D2,-21,*01|J4,*02": {
    "Count": 0.5, 
    "16": 0.5
  }, 
  "V3,-20,*01|D3,-16,*02/I|J3,*01": {
    "Count": 0.5, 
    "19": 0.5
  }, 
  "V1,-8,*02|D3,-16,*02|J4,*02": {
    "Count": 2.5, 
    "18": 1.0, 
    "13": 0.5, 
    "15": 1.0
  }, 
  "V3,-7,*01|D6,-19,*01|J6,*04": {
    "Count": 1.0, 
    "16": 1.0
  }, 
  "V3,-11,*04|D3,-22,*01|J3,*02": {
    "Count": 2.0, 
    "17": 1.0, 
    "23": 1.0
  }, 
  "V5,-51,*01|D1,-26,*01/I|J4,*02": {
    "Count": 2.0, 
    "18": 1.0, 
    "23": 1.0
  }, 
  "V5,-51,*01|D3,-22,*01|J6,*02": {
    "Count": 3.0, 
    "22": 2.0, 
    "15": 1.0
  }, 
  "V5,-51,*01|D3,-22,*01|J6,*03": {
    "Count": 2.0, 
    "21": 1.0, 
    "22": 1.0
  }, 
  "V4,-59,*01|D5,-12,*01|J3,*02": {
    "Count": 1.0, 
    "13": 1.0
  }, 
  "V4,?,?|D2,-8,*01/I|J3,*02": {
    "Count": 1.5, 
    "17": 1.0, 
    "22": 0.5
  }, 
  "V4,?,?|D3,-22,*01/I|J1,*01": {
    "Count": 1.0, 
    "19": 1.0
  }, 
  "V3,-7,*01|D3,-10,*02|J6,*02": {
    "Count": 1.0, 
    "19": 1.0
  }, 
  "V3,-7,*01|D3,-10,*02|J6,*03": {
    "Count": 1.0, 
    "18": 1.0
  }, 
  "V1,-3,*01|D3,-9,*01|J5,*02": {
    "Count": 5.0, 
    "19": 1.0, 
    "11": 2.0, 
    "12": 1.0, 
    "20": 1.0
  }, 
  "V3,-23,*04|D6,-13,*01|J4,*02": {
    "Count": 26.333333333333336, 
    "11": 3.0, 
    "13": 5.0, 
    "14": 6.0, 
    "15": 1.3333333333333333, 
    "16": 4.0, 
    "17": 2.0, 
    "18": 2.0, 
    "20": 1.0, 
    "21": 1.0, 
    "27": 1.0
  }, 
  "V3,-11,*04|D3,-16,*02/I|J4,*02": {
    "Count": 1.0, 
    "19": 1.0
  }, 
  "V4,-34,*01|D1,-26,*01|J2,*01": {
    "Count": 1.0, 
    "18": 1.0
  }, 
  "V3,-53,*01|D3,-22,*01/I|J6,*04": {
    "Count": 1.0, 
    "14": 1.0
  }, 
  "V3,-21,*01|D3,-3,*01|J2,*01": {
    "Count": 1.0, 
    "10": 1.0
  }, 
  "V3,-53,*01|D5,-5,*01|J4,*02": {
    "Count": 0.5, 
    "13": 0.5
  }, 
  "V3,-30,*03|D2,-15,*01|J4,*02": {
    "Count": 1.0, 
    "14": 1.0
  }, 
  "V3,-7,*01|D2,-15,*01|J1,*01": {
    "Count": 1.0, 
    "12": 1.0
  }, 
  "V4,?,?|D5,-5,*01|J4,*02": {
    "Count": 3.0, 
    "16": 0.5, 
    "13": 0.5, 
    "14": 0.5, 
    "15": 1.5
  }, 
  "V3,-33,*06|D3,-9,*01/I|J3,*02": {
    "Count": 1.0, 
    "17": 1.0
  }, 
  "V1,-18,*01|D6,-19,*01/I|J4,*02": {
    "Count": 1.5, 
    "25": 0.6666666666666666, 
    "19": 0.3333333333333333, 
    "16": 0.5
  }, 
  "V2,-5,*08|D3,-16,*02/I|J6,*03": {
    "Count": 1.0, 
    "23": 1.0
  }, 
  "V3,-48,*02|D2,-2,*01/I|J3,*02": {
    "Count": 1.0, 
    "20": 1.0
  }, 
  "V3,-23,*04|D2,-2,*02/I|J3,*02": {
    "Count": 2.0, 
    "16": 1.0, 
    "20": 1.0
  }, 
  "V3,-23,*04|D2,-2,*02/I|J3,*01": {
    "Count": 1.0, 
    "16": 1.0
  }, 
  "V3,-49,*01|D2,-8,*01|J4,*02": {
    "Count": 1.0, 
    "15": 1.0
  }, 
  "V4,-39,*01|D3,-16,*01|J6,*04": {
    "Count": 0.5, 
    "16": 0.5
  }, 
  "V3,-30,*03|D3,-22,*01/I|J4,*02": {
    "Count": 1.0, 
    "19": 1.0
  }, 
  "V2,-5,*08|D5,-18,*01|J5,*02": {
    "Count": 1.3333333333333333, 
    "16": 0.5, 
    "12": 0.3333333333333333, 
    "21": 0.5
  }, 
  "V4,?,?|D6,-19,*01|J5,*02": {
    "Count": 5.0, 
    "16": 1.0, 
    "13": 1.0, 
    "14": 2.0, 
    "21": 1.0
  }, 
  "V1,-69,*10|D3,-16,*02/I|J3,*02": {
    "Count": 1.0, 
    "17": 1.0
  }, 
  "V3,-73,*01|D3,-9,*01/I|J4,*02": {
    "Count": 1.0, 
    "19": 1.0
  }, 
  "V1,-69,*12|D3,-9,*01|J6,*02": {
    "Count": 3.0, 
    "17": 1.0, 
    "22": 1.0, 
    "23": 1.0
  }, 
  "V1,-69,*12|D3,-9,*01|J6,*04": {
    "Count": 1.0, 
    "15": 1.0
  }, 
  "V3,-7,*01|D1,-7,*01/I|J3,*02": {
    "Count": 0.8333333333333333, 
    "17": 0.5, 
    "18": 0.3333333333333333
  }, 
  "V4,-34,*01|D2,-2,*03/I|J5,*02": {
    "Count": 0.5, 
    "18": 0.5
  }, 
  "V2,-5,*02|D6,-13,*01|J3,*01": {
    "Count": 2.0, 
    "17": 1.0, 
    "20": 1.0
  }, 
  "V4,-59,*06|D3,-10,*02/I|J4,*02": {
    "Count": 1.0, 
    "18": 1.0
  }, 
  "V3,-33,*01|D3,-3,*01/I|J4,*02": {
    "Count": 1.0, 
    "19": 1.0
  }, 
  "V7,-4-1,*02|D3,-3,*01|J5,*01": {
    "Count": 0.3333333333333333, 
    "11": 0.3333333333333333
  }, 
  "V3,-20,*01|D7,-27,*01|J4,*02": {
    "Count": 3.0, 
    "12": 2.0, 
    "6": 1.0
  }, 
  "V4,-34,*01|D5,-12,*01|J4,*02": {
    "Count": 6.333333333333333, 
    "18": 1.0, 
    "11": 1.0, 
    "13": 3.0, 
    "15": 1.3333333333333333
  }, 
  "V4,-39,*01|D6,-19,*01|J5,*02": {
    "Count": 16.5, 
    "12": 1.0, 
    "14": 4.0, 
    "15": 1.0, 
    "16": 2.5, 
    "17": 3.0, 
    "19": 2.0, 
    "20": 2.0, 
    "22": 1.0
  }, 
  "V3,-30-3,*03|D2,-15,*01|J4,*02": {
    "Count": 3.0, 
    "16": 1.0, 
    "13": 2.0
  }, 
  "V3,-74,*02|D3,-10,*01|J3,*02": {
    "Count": 4.0, 
    "16": 1.0, 
    "15": 3.0
  }, 
  "V3,-64,*01|D2,-21,*02|J4,*02": {
    "Count": 1.0, 
    "19": 1.0
  }, 
  "V2,-70,*01|D6,-6,*01/I|J1,*01": {
    "Count": 1.0, 
    "9": 1.0
  }, 
  "V1,-18,*01|D3,-16,*02|J4,*02": {
    "Count": 3.5, 
    "19": 0.5, 
    "12": 0.5, 
    "15": 2.5
  }, 
  "V3,-49,*01|D6,-19,*01|J4,*02": {
    "Count": 0.16666666666666666, 
    "0": 0.16666666666666666
  }, 
  "V1,-69,*11|D6,-13,*01|J4,*02": {
    "Count": 1.0, 
    "16": 1.0
  }, 
  "V3,-11,*04|D3,-3,*02|J3,*02": {
    "Count": 2.0, 
    "11": 2.0
  }, 
  "V3,-74,*03|D3,-9,*01|J4,*02": {
    "Count": 1.0, 
    "12": 1.0
  }, 
  "V3,-74,*02|D3,-22,*01|J1,*01": {
    "Count": 1.0, 
    "9": 1.0
  }, 
  "V3,-49,*01|D2,-15,*01|J4,*02": {
    "Count": 1.1666666666666667, 
    "0": 0.16666666666666666, 
    "17": 1.0
  }, 
  "V1,-69,*12|D6,-19,*01|J1,*01": {
    "Count": 1.0, 
    "13": 1.0
  }, 
  "V3,-21,*01|D1,-7,*01/I|J5,*02": {
    "Count": 1.0, 
    "15": 1.0
  }, 
  "V3,-48,*02|D5,-12,*01|J3,*02": {
    "Count": 1.0, 
    "16": 1.0
  }, 
  "V3,-73,*01|D3,-22,*01/I|J3,*02": {
    "Count": 1.0, 
    "20": 1.0
  }, 
  "V4,-34,*01|D6,-25,*01/I|J3,*02": {
    "Count": 1.0, 
    "20": 1.0
  }, 
  "V4,?,?|D3,-10,*01/I|J5,*02": {
    "Count": 5.0, 
    "19": 1.0, 
    "20": 3.0, 
    "21": 1.0
  }, 
  "V3,-9,*01|D6,-13,*01|J6,*03": {
    "Count": 2.0, 
    "26": 1.0, 
    "21": 1.0
  }, 
  "V3,-9,*01|D6,-13,*01|J6,*02": {
    "Count": 2.0, 
    "20": 1.0, 
    "21": 1.0
  }, 
  "V4,-34,*01|D3,-16,*01/I|J4,*02": {
    "Count": 1.0, 
    "20": 1.0
  }, 
  "V4,?,?|D5,-18,*01|J5,*02": {
    "Count": 0.5, 
    "14": 0.5
  }, 
  "V4,-39,*07|D2,-21,*02|J6,*02": {
    "Count": 1.0, 
    "19": 1.0
  }, 
  "V4,-39,*07|D2,-21,*02|J6,*03": {
    "Count": 0.5, 
    "17": 0.5
  }, 
  "V4,-31,*03|D6,-19,*01/I|J4,*02": {
    "Count": 0.5, 
    "20": 0.5
  }, 
  "V3,-7,*01|D4,-17,*01|J3,*02": {
    "Count": 5.0, 
    "16": 2.0, 
    "19": 1.0, 
    "15": 2.0
  }, 
  "V2,-70,*12|D5,-5,*01|J4,*02": {
    "Count": 1.0, 
    "11": 0.5, 
    "4": 0.5
  }, 
  "V2,-70,*01|D1,-26,*01/I|J4,*02": {
    "Count": 1.0, 
    "18": 1.0
  }, 
  "V3,-64,*01|D2,-15,*01|J6,*03": {
    "Count": 1.0, 
    "17": 1.0
  }, 
  "V1,-69,*14|D2,-15,*01|J6,*02": {
    "Count": 3.0, 
    "24": 3.0
  }, 
  "V4,-39,*01|D3,-22,*01/I|J5,*02": {
    "Count": 1.0, 
    "21": 1.0
  }, 
  "V2,-5,*08|D6,-25,*01|J3,*02": {
    "Count": 1.0, 
    "18": 1.0
  }, 
  "V3,-49,*03|D2,-15,*01|J5,*01": {
    "Count": 1.0, 
    "10": 1.0
  }, 
  "V4,-59,*01|D3,-10,*01|J3,*02": {
    "Count": 1.5, 
    "11": 0.5, 
    "15": 1.0
  }, 
  "V1,-69,*10|D3,-22,*01|J4,*02": {
    "Count": 10.0, 
    "10": 1.0, 
    "11": 1.0, 
    "12": 1.0, 
    "13": 1.0, 
    "14": 1.0, 
    "15": 1.0, 
    "16": 2.0, 
    "17": 1.0, 
    "18": 1.0
  }, 
  "V4,-39,*01|D2,-8,*02|J3,*02": {
    "Count": 2.5, 
    "12": 1.0, 
    "13": 0.5, 
    "14": 1.0
  }, 
  "V1,-46,*01|D3,-10,*02/I|J5,*02": {
    "Count": 0.5, 
    "18": 0.5
  }, 
  "V7,-4-1,*02|D6,-13,*01|J1,*01": {
    "Count": 4.0, 
    "9": 1.0, 
    "18": 1.0, 
    "11": 1.0, 
    "13": 1.0
  }, 
  "V1,-46,*03|D5,-5,*01/I|J5,*02": {
    "Count": 0.5, 
    "19": 0.5
  }, 
  "V6,-1,*01|D2,-8,*01/I|J3,*01": {
    "Count": 1.0, 
    "17": 1.0
  }, 
  "V3,-53,*03|D6,-19,*01|J4,*02": {
    "Count": 2.0, 
    "11": 1.0, 
    "14": 1.0
  }, 
  "V4,-39,*01|D1,-26,*01|J4,*02": {
    "Count": 19.0, 
    "6": 1.0, 
    "9": 0.5, 
    "10": 2.0, 
    "11": 1.0, 
    "13": 3.0, 
    "14": 1.0, 
    "15": 4.5, 
    "16": 2.0, 
    "17": 2.0, 
    "18": 2.0
  }, 
  "V3,-53,*01|D1,-20,*01|J2,*01": {
    "Count": 0.3333333333333333, 
    "6": 0.3333333333333333
  }, 
  "V3,-30,*19|D6,-13,*01|J2,*01": {
    "Count": 1.0, 
    "15": 1.0
  }, 
  "V5,-51,*01|D2,-15,*01|J6,*02": {
    "Count": 0.5, 
    "18": 0.5
  }, 
  "V1,-18,*01|D2,-2,*01/I|J5,*02": {
    "Count": 2.0, 
    "17": 1.0, 
    "15": 1.0
  }, 
  "V1,-18,*01|D2,-2,*01/I|J5,*01": {
    "Count": 0.5, 
    "19": 0.5
  }, 
  "V3,-74,*02|D2,-8,*02|J3,*02": {
    "Count": 0.5, 
    "16": 0.5
  }, 
  "V1,-18,*01|D2,-2,*03|J4,*02": {
    "Count": 1.0, 
    "13": 1.0
  }, 
  "V1,-8,*02|D2,-2,*01/I|J6,*03": {
    "Count": 0.5, 
    "23": 0.5
  }, 
  "V4,-61,*01|D3,-10,*01|J3,*01": {
    "Count": 1.0, 
    "18": 1.0
  }, 
  "V1,-8,*02|D6,-13,*01/I|J3,*02": {
    "Count": 1.0, 
    "19": 1.0
  }, 
  "V3,-20,*01|D1,-26,*01|J4,*02": {
    "Count": 7.0, 
    "9": 2.0, 
    "12": 1.0, 
    "13": 4.0
  }, 
  "V4,-34,*01|D1,-26,*01/I|J3,*02": {
    "Count": 1.0, 
    "18": 1.0
  }, 
  "V3,-15,*01|D2,-2,*02/I|J3,*02": {
    "Count": 1.5, 
    "21": 0.5, 
    "15": 1.0
  }, 
  "V3,-64,*01|D5,-5,*01|J6,*03": {
    "Count": 0.5, 
    "23": 0.5
  }, 
  "V3,-21,*01|D1,-26,*01/I|J3,*02": {
    "Count": 2.0, 
    "18": 2.0
  }, 
  "V1,-8,*02|D3,-10,*02/I|J6,*03": {
    "Count": 1.0, 
    "22": 1.0
  }, 
  "V4,-39,*01|D6,-13,*01/I|J3,*02": {
    "Count": 2.0, 
    "16": 2.0
  }, 
  "V4,-39,*02|D2,-2,*03/I|J6,*02": {
    "Count": 1.0, 
    "17": 1.0
  }, 
  "V4,-31,*05|D2,-2,*01|J6,*02": {
    "Count": 0.5, 
    "20": 0.5
  }, 
  "V1,-69,*10|D5,-12,*01|J1,*01": {
    "Count": 1.0, 
    "15": 1.0
  }, 
  "V3,-48,*02|D3,-10,*01/I|J5,*01": {
    "Count": 0.5, 
    "14": 0.5
  }, 
  "V2,-26,*01|D3,-22,*01|J4,*02": {
    "Count": 1.0, 
    "13": 1.0
  }, 
  "V3,-74,*02|D2,-2,*02/I|J6,*03": {
    "Count": 1.0, 
    "19": 1.0
  }, 
  "V3,-74,*02|D2,-2,*02/I|J6,*02": {
    "Count": 2.0, 
    "18": 1.0, 
    "13": 1.0
  }, 
  "V5,-51,*01|D3,-22,*01/I|J2,*01": {
    "Count": 0.3333333333333333, 
    "20": 0.3333333333333333
  }, 
  "V4,-34,*09|D2,-2,*02/I|J4,*02": {
    "Count": 1.0, 
    "18": 1.0
  }, 
  "V3,-11,*01|D6,-13,*01|J1,*01": {
    "Count": 4.0, 
    "14": 1.0, 
    "15": 3.0
  }, 
  "V3,-9,*01|D3,-10,*02|J3,*02": {
    "Count": 1.3333333333333333, 
    "8": 0.3333333333333333, 
    "14": 1.0
  }, 
  "V1,-69,*10|D3,-10,*01|J3,*01": {
    "Count": 1.0, 
    "15": 1.0
  }, 
  "V3,-49,*04|D3,-16,*01|J3,*02": {
    "Count": 2.0, 
    "12": 1.0, 
    "14": 1.0
  }, 
  "V1,-69,*10|D3,-10,*01|J3,*02": {
    "Count": 5.0, 
    "17": 2.0, 
    "19": 1.0, 
    "13": 1.0, 
    "15": 1.0
  }, 
  "V4,-39,*01|D2,-8,*01/I|J6,*04": {
    "Count": 2.0, 
    "17": 2.0
  }, 
  "V4,-61,*01|D5,-12,*01/I|J4,*02": {
    "Count": 1.0, 
    "18": 1.0
  }, 
  "V4,?,?|D4,-4,*01/I|J4,*02": {
    "Count": 0.75, 
    "18": 0.25, 
    "12": 0.5
  }, 
  "V3,-48,*01|D6,-13,*01|J5,*02": {
    "Count": 0.5, 
    "13": 0.5
  }, 
  "V4,-39,*07|D6,-13,*01|J5,*02": {
    "Count": 2.0, 
    "18": 1.0, 
    "15": 1.0
  }, 
  "V3,-23,*04|D3,-9,*01|J5,*02": {
    "Count": 2.0, 
    "20": 1.0, 
    "14": 1.0
  }, 
  "V7,-4-1,*02|D1,-7,*01/I|J4,*02": {
    "Count": 2.0, 
    "19": 1.0, 
    "14": 1.0
  }, 
  "V1,-24,*01|D3,-22,*01/I|J3,*02": {
    "Count": 2.0, 
    "18": 1.0, 
    "22": 1.0
  }, 
  "V3,-30,*19|D3,-3,*01/I|J6,*02": {
    "Count": 1.0, 
    "19": 1.0
  }, 
  "V3,-30,*01|D6,-19,*01|J3,*02": {
    "Count": 1.5, 
    "13": 0.5, 
    "15": 1.0
  }, 
  "V3,-30-3,*03|D6,-13,*01|J5,*02": {
    "Count": 3.0, 
    "16": 1.0, 
    "18": 1.0, 
    "14": 1.0
  }, 
  "V3,-49,*03|D1,-20,*01|J6,*03": {
    "Count": 1.0, 
    "24": 1.0
  }, 
  "V3,-49,*04|D3,-10,*02/I|J4,*02": {
    "Count": 1.0, 
    "19": 1.0
  }, 
  "V3,-30-3,*03|D6,-13,*01/I|J4,*02": {
    "Count": 0.5, 
    "19": 0.5
  }, 
  "V3,-33,*01|D2,-8,*02|J3,*02": {
    "Count": 3.5, 
    "16": 0.5, 
    "12": 1.0, 
    "14": 1.0, 
    "15": 1.0
  }, 
  "V1,-46,*01|D3,-10,*01|J5,*02": {
    "Count": 7.0, 
    "18": 5.0, 
    "19": 1.0, 
    "14": 1.0
  }, 
  "V1,-18,*01|D2,-2,*01|J6,*02": {
    "Count": 0.5, 
    "24": 0.5
  }, 
  "V3,-23,*01|D3,-22,*01|J6,*03": {
    "Count": 1.0, 
    "20": 1.0
  }, 
  "V3,-33,*06|D2,-2,*03/I|J4,*02": {
    "Count": 1.0, 
    "19": 1.0
  }, 
  "V3,-72,*01|D3,-22,*01/I|J4,*02": {
    "Count": 3.0, 
    "17": 1.0, 
    "18": 1.0, 
    "16": 1.0
  }, 
  "V1,-8,*02|D2,-2,*03|J4,*02": {
    "Count": 2.8333333333333335, 
    "11": 0.3333333333333333, 
    "12": 1.0, 
    "13": 1.5
  }, 
  "V3,-33,*01|D2,-8,*01|J3,*02": {
    "Count": 3.0, 
    "12": 1.0, 
    "15": 2.0
  }, 
  "V1,-69,*10|D2,-21,*02/I|J3,*02": {
    "Count": 2.0, 
    "16": 1.0, 
    "15": 1.0
  }, 
  "V1,-24,*01|D1,-26,*01|J2,*01": {
    "Count": 1.0, 
    "16": 1.0
  }, 
  "V3,-33,*01|D2,-15,*01|J5,*02": {
    "Count": 2.0, 
    "14": 1.0, 
    "15": 1.0
  }, 
  "V3,-33,*01|D2,-2,*03/I|J1,*01": {
    "Count": 3.5, 
    "16": 1.0, 
    "13": 1.5, 
    "14": 1.0
  }, 
  "V3,-20,*01|D3,-10,*02/I|J4,*02": {
    "Count": 1.0, 
    "19": 1.0
  }, 
  "V1,-3,*01|D5,-5,*01/I|J5,*02": {
    "Count": 0.5, 
    "19": 0.5
  }, 
  "V2,?,?|D3,-10,*01|J6,*04": {
    "Count": 0.5, 
    "32": 0.5
  }, 
  "V2,?,?|D3,-10,*01|J6,*02": {
    "Count": 1.0, 
    "14": 1.0
  }, 
  "V3,-11,*01|D1,-7,*01/I|J4,*01": {
    "Count": 0.5, 
    "16": 0.5
  }, 
  "V3,-9,*01|D4,-4,*01/I|J4,*02": {
    "Count": 1.5, 
    "17": 1.0, 
    "15": 0.5
  }, 
  "V3,-73,*01|D7,-27,*01|J4,*02": {
    "Count": 0.14285714285714285, 
    "9": 0.14285714285714285
  }, 
  "V1,-69,*10|D2,-2,*02/I|J4,*02": {
    "Count": 14.5, 
    "13": 1.0, 
    "14": 1.0, 
    "15": 0.5, 
    "16": 1.0, 
    "18": 5.5, 
    "19": 1.0, 
    "20": 3.5, 
    "24": 1.0
  }, 
  "V4,-39,*04|D2,-21,*02|J3,*02": {
    "Count": 1.0, 
    "7": 1.0
  }, 
  "V3,-33,*03|D2,-8,*02|J3,*01": {
    "Count": 0.25, 
    "23": 0.25
  }, 
  "V3,-7,*01|D5,-12,*01|J3,*02": {
    "Count": 1.0, 
    "16": 1.0
  }, 
  "V4,?,?|D4,-17,*01|J2,*01": {
    "Count": 0.5, 
    "14": 0.5
  }, 
  "V3,-9,*01|D2,-2,*03|J4,*02": {
    "Count": 2.0, 
    "16": 2.0
  }, 
  "V2,-5,*08|D2,-2,*02/I|J5,*02": {
    "Count": 1.5, 
    "17": 1.0, 
    "18": 0.5
  }, 
  "V3,-30,*19|D4,-4,*01/I|J4,*02": {
    "Count": 0.5, 
    "17": 0.5
  }, 
  "V1,-69,*12|D6,-19,*01|J3,*02": {
    "Count": 5.5, 
    "17": 0.5, 
    "20": 2.0, 
    "16": 1.0, 
    "15": 2.0
  }, 
  "V1,-69,*12|D1,-1,*01|J6,*03": {
    "Count": 0.5, 
    "16": 0.5
  }, 
  "V3,-33,*06|D3,-16,*01|J3,*02": {
    "Count": 1.0, 
    "16": 1.0
  }, 
  "V1,-69,*14|D3,-22,*01/I|J4,*02": {
    "Count": 2.0, 
    "16": 1.0, 
    "18": 1.0
  }, 
  "V1,-45,*02|D2,-8,*01|J4,*02": {
    "Count": 1.0, 
    "15": 1.0
  }, 
  "V3,-33,*01|D2,-15,*01/I|J1,*01": {
    "Count": 1.0, 
    "10": 1.0
  }, 
  "V3,-30,*03|D3,-10,*01|J1,*01": {
    "Count": 0.5, 
    "16": 0.5
  }, 
  "V3,-33,*06|D2,-2,*02/I|J4,*02": {
    "Count": 0.5, 
    "21": 0.5
  }, 
  "V3,-11,*01|D3,-10,*01|J4,*02": {
    "Count": 23.0, 
    "10": 1.0, 
    "11": 1.0, 
    "12": 2.0, 
    "13": 1.0, 
    "14": 3.0, 
    "15": 3.0, 
    "16": 5.0, 
    "17": 1.0, 
    "19": 1.0, 
    "20": 2.0, 
    "21": 1.0, 
    "22": 1.0, 
    "25": 1.0
  }, 
  "V3,-21,*01|D3,-16,*01|J6,*04": {
    "Count": 0.5, 
    "20": 0.5
  }, 
  "V4,-34,*01|D2,-21,*02|J3,*02": {
    "Count": 1.0, 
    "7": 1.0
  }, 
  "V3,-21,*01|D2,-21,*02|J2,*01": {
    "Count": 1.0, 
    "18": 1.0
  }, 
  "V1,-45,*02|D6,-13,*01|J4,*02": {
    "Count": 3.0, 
    "16": 2.0, 
    "13": 1.0
  }, 
  "V3,-33,*01|D6,-13,*01/I|J4,*02": {
    "Count": 2.0, 
    "15": 2.0
  }, 
  "V4,-39,*04|D3,-16,*01|J5,*02": {
    "Count": 0.5, 
    "18": 0.5
  }, 
  "V3,-23,*01|D2,-21,*02|J4,*02": {
    "Count": 1.0, 
    "19": 1.0
  }, 
  "V3,-74,*02|D5,-5,*01|J3,*02": {
    "Count": 0.5, 
    "6": 0.5
  }, 
  "V1,-46,*01|D2,-2,*01/I|J3,*02": {
    "Count": 1.5, 
    "16": 1.0, 
    "19": 0.5
  }, 
  "V7,-4-1,*02|D2,-21,*01|J6,*03": {
    "Count": 0.3333333333333333, 
    "10": 0.3333333333333333
  }, 
  "V3,-7,*01|D1,-20,*01|J6,*02": {
    "Count": 0.5, 
    "22": 0.5
  }, 
  "V3,?,?|D6,-19,*01|J4,*02": {
    "Count": 1.0, 
    "14": 1.0
  }, 
  "V3,?,?|D3,-16,*02|J4,*02": {
    "Count": 1.0, 
    "17": 1.0
  }, 
  "V1,-46,*01|D1,-20,*01|J5,*02": {
    "Count": 1.5, 
    "13": 1.5
  }, 
  "V4,-59,*01|D6,-19,*01|J1,*01": {
    "Count": 2.0, 
    "18": 2.0
  }, 
  "V1,-69,*10|D6,-13,*01|J4,*02": {
    "Count": 12.0, 
    "9": 1.0, 
    "12": 1.0, 
    "13": 3.0, 
    "14": 2.0, 
    "16": 2.0, 
    "17": 2.0, 
    "21": 1.0
  }, 
  "V2,?,?|D1,-26,*01|J6,*03": {
    "Count": 1.0, 
    "19": 1.0
  }, 
  "V3,-53,*03|D4,-17,*01|J4,*02": {
    "Count": 1.0, 
    "8": 1.0
  }, 
  "V3,-21,*04|D3,-9,*01/I|J4,*02": {
    "Count": 1.0, 
    "16": 1.0
  }, 
  "V1,-18,*01|D6,-13,*01|J3,*02": {
    "Count": 12.0, 
    "13": 1.0, 
    "14": 2.0, 
    "15": 3.0, 
    "16": 4.0, 
    "18": 2.0
  }, 
  "V3,-7,*01|D3,-9,*01|J1,*01": {
    "Count": 1.0, 
    "18": 1.0
  }, 
  "V3,-30,*19|D3,-10,*01|J3,*01": {
    "Count": 2.0, 
    "17": 1.0, 
    "14": 1.0
  }, 
  "V3,-30,*19|D3,-10,*01|J3,*02": {
    "Count": 6.0, 
    "16": 3.0, 
    "18": 1.0, 
    "14": 1.0, 
    "15": 1.0
  }, 
  "V3,-9,*01|D1,-20,*01|J3,*02": {
    "Count": 1.0, 
    "21": 1.0
  }, 
  "V1,-8,*02|D5,-12,*01|J4,*02": {
    "Count": 5.0, 
    "11": 1.0, 
    "12": 1.0, 
    "13": 3.0
  }, 
  "V1,-46,*01|D5,-18,*01|J3,*02": {
    "Count": 1.0, 
    "18": 0.5, 
    "14": 0.5
  }, 
  "V7,-4-1,*02|D2,-15,*01/I|J6,*03": {
    "Count": 2.5, 
    "16": 1.0, 
    "26": 1.0, 
    "19": 0.5
  }, 
  "V7,-4-1,*02|D2,-15,*01/I|J6,*02": {
    "Count": 3.333333333333333, 
    "19": 1.0, 
    "20": 1.0, 
    "21": 1.3333333333333333
  }, 
  "V3,-23,*05|D3,-22,*01|J3,*01": {
    "Count": 1.0, 
    "16": 1.0
  }, 
  "V1,-46,*01|D3,-10,*01|J3,*02": {
    "Count": 7.0, 
    "17": 4.0, 
    "21": 2.0, 
    "16": 1.0
  }, 
  "V1,-46,*01|D3,-10,*01|J3,*01": {
    "Count": 1.0, 
    "22": 1.0
  }, 
  "V1,-69D,*01|D2,-15,*01/I|J6,*02": {
    "Count": 1.0, 
    "21": 0.5, 
    "23": 0.5
  }, 
  "V3,-21,*01|D2,-15,*01/I|J5,*02": {
    "Count": 1.0, 
    "19": 1.0
  }, 
  "V3,-33,*05|D3,-22,*01|J4,*02": {
    "Count": 1.0, 
    "21": 1.0
  }, 
  "V3,-21,*01|D5,-18,*01|J6,*03": {
    "Count": 1.0, 
    "16": 0.5, 
    "17": 0.5
  }, 
  "V4,-61,*01|D6,-19,*01|J2,*01": {
    "Count": 2.0, 
    "18": 2.0
  }, 
  "V3,-72,*01|D3,-10,*01|J4,*02": {
    "Count": 1.0, 
    "15": 1.0
  }, 
  "V2,-70,*12|D3,-22,*01|J4,*02": {
    "Count": 0.5, 
    "16": 0.5
  }, 
  "V4,-61,*04|D2,-2,*02/I|J2,*01": {
    "Count": 1.0, 
    "19": 1.0
  }, 
  "V3,-23,*04|D6,-19,*01/I|J3,*02": {
    "Count": 1.0, 
    "18": 1.0
  }, 
  "V2,-5,*02|D6,-13,*01|J1,*01": {
    "Count": 1.0, 
    "13": 1.0
  }, 
  "V1,-69,*10|D3,-9,*01|J4,*02": {
    "Count": 1.0, 
    "17": 1.0
  }, 
  "V3,-23,*04|D2,-2,*02/I|J6,*02": {
    "Count": 7.0, 
    "17": 1.0, 
    "18": 1.0, 
    "19": 1.0, 
    "21": 1.0, 
    "24": 2.0, 
    "30": 1.0
  }, 
  "V4,-31,*03|D3,-10,*01|J1,*01": {
    "Count": 1.0, 
    "12": 1.0
  }, 
  "V3,-30,*18|D1,-26,*01|J4,*02": {
    "Count": 1.0, 
    "15": 1.0
  }, 
  "V3,-30,*02|D3,-10,*01|J2,*01": {
    "Count": 1.0, 
    "19": 1.0
  }, 
  "V4,-61,*01|D3,-3,*02|J6,*04": {
    "Count": 0.5, 
    "10": 0.5
  }, 
  "V3,-21,*01|D3,-10,*02|J3,*01": {
    "Count": 0.5, 
    "11": 0.5
  }, 
  "V3,-21,*01|D3,-10,*02|J3,*02": {
    "Count": 1.0, 
    "10": 1.0
  }, 
  "V3,-64,*01|D2,-8,*01|J3,*02": {
    "Count": 1.0, 
    "12": 1.0
  }, 
  "V3,-21,*04|D5,-18,*01|J6,*03": {
    "Count": 0.5, 
    "16": 0.5
  }, 
  "V1,-69,*10|D2,-15,*01/I|J6,*04": {
    "Count": 0.5, 
    "21": 0.5
  }, 
  "V1,-69,*10|D2,-15,*01/I|J6,*02": {
    "Count": 2.5, 
    "16": 1.0, 
    "17": 1.0, 
    "23": 0.5
  }, 
  "V1,-69,*10|D2,-15,*01/I|J6,*03": {
    "Count": 7.0, 
    "14": 1.0, 
    "18": 1.0, 
    "20": 1.0, 
    "21": 2.0, 
    "22": 1.0, 
    "25": 1.0
  }, 
  "V3,-30-3,*03|D2,-21,*02|J1,*01": {
    "Count": 1.0, 
    "17": 1.0
  }, 
  "V2,-5,*08|D2,-8,*01/I|J3,*02": {
    "Count": 2.0, 
    "18": 2.0
  }, 
  "V4,-39,*07|D6,-6,*01/I|J3,*02": {
    "Count": 2.0, 
    "17": 1.0, 
    "19": 1.0
  }, 
  "V3,-30,*19|D3,-22,*01/I|J6,*02": {
    "Count": 2.0, 
    "21": 2.0
  }, 
  "V3,-30,*19|D3,-22,*01/I|J6,*03": {
    "Count": 1.0, 
    "21": 1.0
  }, 
  "V4,-59,*01|D6,-6,*01/I|J3,*02": {
    "Count": 1.0, 
    "19": 1.0
  }, 
  "V4,-34,*03|D6,-19,*01|J4,*02": {
    "Count": 1.0, 
    "14": 1.0
  }, 
  "V6,-1,*01|D5,-5,*01|J4,*02": {
    "Count": 0.5, 
    "13": 0.5
  }, 
  "V2,-70,*12|D1,-1,*01|J6,*02": {
    "Count": 1.0, 
    "9": 1.0
  }, 
  "V1,-46,*01|D2,-2,*02/I|J4,*02": {
    "Count": 8.333333333333332, 
    "11": 0.3333333333333333, 
    "12": 1.0, 
    "14": 2.0, 
    "15": 2.0, 
    "16": 1.0, 
    "18": 1.0, 
    "19": 1.0
  }, 
  "V3,-73,*01|D3,-22,*01/I|J1,*01": {
    "Count": 3.0, 
    "13": 2.0, 
    "14": 1.0
  }, 
  "V1,-2,*05|D2,-2,*01/I|J3,*02": {
    "Count": 0.5, 
    "21": 0.5
  }, 
  "V3,-73,*01|D2,-8,*01|J1,*01": {
    "Count": 0.5, 
    "8": 0.5
  }, 
  "V4,-39,*01|D3,-9,*01|J6,*03": {
    "Count": 1.0, 
    "21": 1.0
  }, 
  "V4,-39,*01|D3,-9,*01|J6,*02": {
    "Count": 2.0, 
    "19": 1.0, 
    "15": 1.0
  }, 
  "V4,-38-2,*02|D2,-2,*01|J6,*02": {
    "Count": 0.3333333333333333, 
    "22": 0.3333333333333333
  }, 
  "V3,-74,*02|D1,-1,*01|J4,*02": {
    "Count": 0.5, 
    "12": 0.5
  }, 
  "V3,-15,*01|D3,-10,*02/I|J3,*02": {
    "Count": 1.0, 
    "17": 1.0
  }, 
  "V3,-21,*04|D3,-10,*01|J6,*03": {
    "Count": 3.0, 
    "19": 2.0, 
    "22": 1.0
  }, 
  "V3,-48,*02|D6,-19,*01|J3,*01": {
    "Count": 0.5, 
    "14": 0.5
  }, 
  "V3,-48,*02|D5,-18,*01|J4,*02": {
    "Count": 2.5, 
    "11": 0.5, 
    "12": 1.5, 
    "7": 0.5
  }, 
  "V3,-48,*02|D6,-19,*01|J3,*02": {
    "Count": 5.0, 
    "17": 1.0, 
    "19": 1.0, 
    "14": 3.0
  }, 
  "V4,-39,*01|D3,-16,*02/I|J5,*02": {
    "Count": 0.5, 
    "22": 0.5
  }, 
  "V3,-7,*01|D3,-22,*01/I|J5,*02": {
    "Count": 2.0, 
    "19": 2.0
  }, 
  "V1,-46,*01|D6,-19,*01|J5,*02": {
    "Count": 2.5, 
    "12": 1.0, 
    "14": 1.5
  }, 
  "V3,-21,*01|D2,-2,*01|J4,*02": {
    "Count": 2.333333333333333, 
    "11": 2.0, 
    "12": 0.3333333333333333
  }, 
  "V4,-34,*01|D6,-13,*01/I|J3,*02": {
    "Count": 1.5, 
    "17": 1.0, 
    "21": 0.5
  }, 
  "V3,-23,*04|D2,-8,*01/I|J5,*02": {
    "Count": 1.0, 
    "14": 1.0
  }, 
  "V4,-39,*07|D1,-1,*01|J5,*02": {
    "Count": 3.0, 
    "16": 1.0, 
    "14": 1.0, 
    "15": 1.0
  }, 
  "V1,-18,*01|D1,-26,*01|J6,*01": {
    "Count": 1.0, 
    "15": 1.0
  }, 
  "V4,-39,*01|D1,-26,*01|J6,*01": {
    "Count": 0.5, 
    "18": 0.5
  }, 
  "V4,-61,*01|D3,-10,*01|J3,*02": {
    "Count": 7.0, 
    "15": 1.0, 
    "16": 2.0, 
    "17": 1.0, 
    "18": 1.0, 
    "19": 1.0, 
    "20": 1.0
  }, 
  "V4,-39,*01|D1,-26,*01|J6,*04": {
    "Count": 0.5, 
    "18": 0.5
  }, 
  "V1,-24,*01|D2,-2,*03/I|J4,*02": {
    "Count": 1.0, 
    "16": 1.0
  }, 
  "V3,-30,*02|D1,-26,*01|J4,*02": {
    "Count": 3.0, 
    "16": 1.0, 
    "14": 1.0, 
    "15": 1.0
  }, 
  "V2,-26,*01|D2,-2,*02/I|J3,*02": {
    "Count": 1.0, 
    "16": 1.0
  }, 
  "V3,-33,*01|D6,-13,*01|J3,*02": {
    "Count": 7.0, 
    "18": 4.0, 
    "14": 2.0, 
    "15": 1.0
  }, 
  "V3,-11,*01|D3,-3,*01|J2,*01": {
    "Count": 2.0, 
    "17": 2.0
  }, 
  "V1,-69,*12|D1,-26,*01|J3,*02": {
    "Count": 6.0, 
    "18": 3.0, 
    "19": 3.0
  }, 
  "V4,-39,*01|D2,-15,*01/I|J4,*02": {
    "Count": 3.333333333333333, 
    "19": 1.0, 
    "11": 0.3333333333333333, 
    "13": 1.0, 
    "16": 1.0
  }, 
  "V7,-4-1,*02|D2,-21,*01|J4,*02": {
    "Count": 2.0, 
    "17": 1.0, 
    "4": 1.0
  }, 
  "V4,?,?|D2,-8,*02|J3,*02": {
    "Count": 4.333333333333334, 
    "16": 1.0, 
    "13": 1.0, 
    "14": 1.3333333333333333, 
    "15": 1.0
  }, 
  "V3,?,?|D2,-15,*01/I|J6,*03": {
    "Count": 1.0, 
    "24": 1.0
  }, 
  "V3,?,?|D2,-15,*01/I|J6,*02": {
    "Count": 1.5, 
    "26": 1.0, 
    "21": 0.5
  }, 
  "V1,-8,*02|D6,-13,*01/I|J1,*01": {
    "Count": 1.0, 
    "21": 1.0
  }, 
  "V1,-46,*01|D1,-26,*01|J5,*02": {
    "Count": 2.0, 
    "17": 1.0, 
    "15": 1.0
  }, 
  "V1,-3,*01|D2,-2,*02/I|J4,*02": {
    "Count": 11.833333333333332, 
    "14": 1.0, 
    "15": 1.0, 
    "16": 4.5, 
    "17": 0.3333333333333333, 
    "18": 1.5, 
    "20": 2.0, 
    "21": 0.5, 
    "22": 1.0
  }, 
  "V4,-59,*06|D4,-17,*01|J2,*01": {
    "Count": 1.0, 
    "16": 1.0
  }, 
  "V3,-7,*01|D5,-12,*01|J6,*02": {
    "Count": 2.0, 
    "26": 1.0, 
    "20": 1.0
  }, 
  "V1,-69,*12|D7,-27,*01|J1,*01": {
    "Count": 1.0, 
    "20": 1.0
  }, 
  "V3,-64,*01|D4,-17,*01|J4,*02": {
    "Count": 1.5, 
    "15": 1.5
  }, 
  "V6,-1,*01|D3,-22,*01/I|J3,*02": {
    "Count": 2.0, 
    "20": 2.0
  }, 
  "V3,-53,*01|D2,-2,*02/I|J3,*02": {
    "Count": 1.0, 
    "19": 1.0
  }, 
  "V3,-53,*01|D2,-2,*02/I|J3,*01": {
    "Count": 3.0, 
    "20": 3.0
  }, 
  "V1,-58,*02|D3,-22,*01|J4,*02": {
    "Count": 1.0, 
    "9": 1.0
  }, 
  "V1,-3,*01|D6,-13,*01|J2,*01": {
    "Count": 4.0, 
    "18": 3.0, 
    "15": 1.0
  }, 
  "V4,?,?|D3,-10,*01|J1,*01": {
    "Count": 4.0, 
    "9": 1.0, 
    "11": 1.0, 
    "12": 2.0
  }, 
  "V1,-58,*02|D3,-10,*02/I|J6,*02": {
    "Count": 1.0, 
    "22": 1.0
  }, 
  "V3,-9,*01|D3,-10,*02/I|J3,*02": {
    "Count": 1.0, 
    "19": 1.0
  }, 
  "V1,-69,*12|D5,-12,*01|J4,*02": {
    "Count": 2.5, 
    "12": 1.0, 
    "13": 1.0, 
    "15": 0.5
  }, 
  "V4,-61,*04|D3,-22,*01|J3,*01": {
    "Count": 1.0, 
    "16": 1.0
  }, 
  "V3,-23,*05|D2,-8,*01|J4,*02": {
    "Count": 1.0, 
    "11": 1.0
  }, 
  "V3,-30-3,*03|D4,-4,*01/I|J4,*02": {
    "Count": 1.5, 
    "17": 0.5, 
    "14": 1.0
  }, 
  "V3,-74,*02|D3,-22,*01|J6,*04": {
    "Count": 1.0, 
    "17": 1.0
  }, 
  "V3,-7,*01|D2,-2,*02|J4,*02": {
    "Count": 1.0, 
    "20": 1.0
  }, 
  "V1,-69,*10|D3,-16,*02|J5,*02": {
    "Count": 0.5, 
    "17": 0.5
  }, 
  "V6,-1,*01|D2,-21,*01/I|J3,*02": {
    "Count": 1.0, 
    "12": 1.0
  }, 
  "V3,-49,*01|D2,-2,*03/I|J6,*02": {
    "Count": 0.5, 
    "24": 0.5
  }, 
  "V4,-59,*01|D6,-19,*01|J3,*02": {
    "Count": 4.0, 
    "18": 2.0, 
    "14": 1.0, 
    "15": 1.0
  }, 
  "V3,-9,*01|D3,-9,*01|J5,*02": {
    "Count": 3.0, 
    "17": 2.0, 
    "20": 1.0
  }, 
  "V4,-31,*03|D3,-9,*01/I|J4,*02": {
    "Count": 2.5, 
    "24": 1.0, 
    "19": 0.5, 
    "23": 1.0
  }, 
  "V3,-7,*01|D6,-13,*01/I|J6,*03": {
    "Count": 1.0, 
    "4": 1.0
  }, 
  "V2,-70,*01|D5,-5,*01|J4,*02": {
    "Count": 0.5, 
    "16": 0.5
  }, 
  "V3,?,?|D1,-26,*01/I|J4,*02": {
    "Count": 1.0, 
    "14": 1.0
  }, 
  "V7,-4-1,*02|D6,-13,*01/I|J3,*02": {
    "Count": 1.0, 
    "19": 1.0
  }, 
  "V7,-4-1,*02|D6,-13,*01/I|J3,*01": {
    "Count": 1.0, 
    "16": 1.0
  }, 
  "V1,-3,*01|D1,-26,*01|J1,*01": {
    "Count": 1.0, 
    "14": 1.0
  }, 
  "V1,-8,*02|D3,-16,*02/I|J5,*02": {
    "Count": 1.0, 
    "24": 1.0
  }, 
  "V3,-30,*02|D2,-2,*03/I|J1,*01": {
    "Count": 1.0, 
    "18": 1.0
  }, 
  "V1,-69,*12|D3,-10,*01|J6,*02": {
    "Count": 3.5, 
    "16": 0.5, 
    "19": 2.0, 
    "21": 1.0
  }, 
  "V1,-69,*12|D3,-10,*01|J6,*03": {
    "Count": 1.0, 
    "11": 1.0
  }, 
  "V1,-46,*01|D5,-5,*01|J5,*02": {
    "Count": 0.5, 
    "15": 0.5
  }, 
  "V3,-33,*01|D6,-25,*01|J4,*02": {
    "Count": 2.0, 
    "11": 1.0, 
    "12": 1.0
  }, 
  "V1,-69,*12|D2,-2,*01/I|J5,*02": {
    "Count": 1.0, 
    "15": 1.0
  }, 
  "V1,-69,*12|D2,-2,*01/I|J5,*01": {
    "Count": 0.5, 
    "19": 0.5
  }, 
  "V3,-30,*19|D3,-3,*02|J3,*02": {
    "Count": 1.0, 
    "14": 1.0
  }, 
  "V1,-69,*10|D3,-16,*01|J3,*02": {
    "Count": 6.0, 
    "27": 3.0, 
    "19": 1.0, 
    "12": 1.0, 
    "15": 1.0
  }, 
  "V3,-9,*01|D1,-26,*01|J3,*02": {
    "Count": 5.0, 
    "16": 1.0, 
    "15": 1.0, 
    "14": 1.0, 
    "17": 2.0
  }, 
  "V3,-9,*01|D1,-26,*01|J3,*01": {
    "Count": 2.0, 
    "12": 1.0, 
    "15": 1.0
  }, 
  "V3,-48,*01|D3,-10,*01|J4,*02": {
    "Count": 1.0, 
    "13": 1.0
  }, 
  "V2,-5,*08|D3,-3,*02/I|J5,*02": {
    "Count": 0.5, 
    "18": 0.5
  }, 
  "V1,-69,*12|D5,-18,*01/I|J5,*02": {
    "Count": 0.5, 
    "20": 0.5
  }, 
  "V3,-49,*04|D2,-21,*02/I|J3,*02": {
    "Count": 1.0, 
    "21": 1.0
  }, 
  "V3,-49,*01|D3,-10,*02|J4,*02": {
    "Count": 1.0, 
    "18": 1.0
  }, 
  "V3,-21,*01|D3,-22,*01|J1,*01": {
    "Count": 1.0, 
    "16": 1.0
  }, 
  "V1,-8,*02|D6,-13,*01|J2,*01": {
    "Count": 1.0, 
    "18": 1.0
  }, 
  "V3,-23,*04|D3,-3,*01|J4,*02": {
    "Count": 0.5, 
    "15": 0.5
  }, 
  "V4,?,?|D3,-3,*02|J3,*02": {
    "Count": 2.0, 
    "19": 1.0, 
    "13": 1.0
  }, 
  "V2,-70,*01|D2,-2,*01/I|J4,*02": {
    "Count": 0.5, 
    "12": 0.5
  }, 
  "V3,-74,*02|D1,-1,*01|J6,*04": {
    "Count": 0.5, 
    "13": 0.5
  }, 
  "V3,-23,*04|D4,-17,*01|J5,*02": {
    "Count": 1.5, 
    "8": 0.5, 
    "14": 1.0
  }, 
  "V3,-33,*06|D1,-26,*01|J6,*02": {
    "Count": 1.0, 
    "22": 1.0
  }, 
  "V1,-18,*01|D2,-2,*03|J6,*02": {
    "Count": 0.5, 
    "24": 0.5
  }, 
  "V3,-11,*01|D2,-21,*02/I|J4,*02": {
    "Count": 0.2, 
    "17": 0.2
  }, 
  "V3,-7,*01|D3,-9,*01|J3,*02": {
    "Count": 8.0, 
    "12": 1.0, 
    "16": 2.0, 
    "17": 1.0, 
    "20": 1.0, 
    "23": 1.0, 
    "27": 1.0, 
    "29": 1.0
  }, 
  "V3,-21,*01|D2,-21,*02|J6,*02": {
    "Count": 2.5, 
    "16": 1.0, 
    "20": 1.0, 
    "15": 0.5
  }, 
  "V1,-69,*12|D2,-21,*02|J3,*02": {
    "Count": 10.0, 
    "13": 1.0, 
    "15": 2.0, 
    "16": 1.0, 
    "17": 1.0, 
    "18": 2.0, 
    "19": 2.0, 
    "21": 1.0
  }, 
  "V3,-74,*02|D2,-2,*02/I|J4,*02": {
    "Count": 2.0, 
    "24": 1.0, 
    "14": 0.5, 
    "15": 0.5
  }, 
  "V3,-23,*04|D3,-22,*01|J4,*02": {
    "Count": 29.5, 
    "11": 2.0, 
    "12": 1.0, 
    "13": 4.0, 
    "14": 2.0, 
    "15": 8.5, 
    "16": 7.0, 
    "17": 3.0, 
    "19": 1.0, 
    "22": 1.0
  }, 
  "V3,-20,*01|D2,-2,*03|J4,*02": {
    "Count": 1.5, 
    "11": 0.5, 
    "12": 1.0
  }, 
  "V1,-69,*12|D3,-16,*02|J3,*02": {
    "Count": 1.0, 
    "21": 1.0
  }, 
  "V3,-53,*03|D2,-15,*01/I|J4,*02": {
    "Count": 0.3333333333333333, 
    "19": 0.3333333333333333
  }, 
  "V3,-73,*01|D2,-8,*01|J5,*02": {
    "Count": 1.0, 
    "10": 1.0
  }, 
  "V1,-18,*01|D2,-8,*02|J3,*02": {
    "Count": 7.0, 
    "12": 2.0, 
    "14": 1.0, 
    "15": 1.0, 
    "18": 0.5, 
    "19": 0.5, 
    "22": 2.0
  }, 
  "V1,-8,*02|D3,-22,*01/I|J5,*02": {
    "Count": 8.0, 
    "16": 2.0, 
    "19": 4.0, 
    "21": 1.0, 
    "15": 1.0
  }, 
  "V3,-15,*01|D6,-6,*01/I|J4,*02": {
    "Count": 1.5, 
    "26": 1.0, 
    "11": 0.5
  }, 
  "V3,-30-3,*03|D3,-10,*01|J6,*02": {
    "Count": 7.0, 
    "16": 1.0, 
    "17": 2.0, 
    "19": 1.0, 
    "20": 1.0, 
    "23": 1.0, 
    "24": 1.0
  }, 
  "V4,-34,*01|D3,-10,*02|J1,*01": {
    "Count": 1.0, 
    "15": 1.0
  }, 
  "V3,-30-3,*03|D3,-10,*01|J6,*01": {
    "Count": 1.0, 
    "25": 1.0
  }, 
  "V1,-18,*01|D2,-15,*01/I|J4,*02": {
    "Count": 6.666666666666667, 
    "10": 1.0, 
    "12": 1.0, 
    "17": 3.0, 
    "18": 0.6666666666666666, 
    "20": 1.0
  }, 
  "V1,-69,*12|D2,-2,*02|J5,*02": {
    "Count": 1.0, 
    "17": 1.0
  }, 
  "V1,-69,*10|D6,-19,*01|J6,*02": {
    "Count": 1.0, 
    "11": 1.0
  }, 
  "V3,-30-3,*03|D6,-19,*01/I|J1,*01": {
    "Count": 0.5, 
    "14": 0.5
  }, 
  "V1,-3,*01|D6,-13,*01/I|J1,*01": {
    "Count": 1.0, 
    "16": 1.0
  }, 
  "V3,-43D,*01|D6,-13,*01|J1,*01": {
    "Count": 1.0, 
    "16": 1.0
  }, 
  "V3,-30,*19|D3,-22,*01|J3,*02": {
    "Count": 2.0, 
    "16": 1.0, 
    "20": 1.0
  }, 
  "V1,-69,*10|D2,-2,*02|J4,*02": {
    "Count": 1.0, 
    "12": 1.0
  }, 
  "V3,-53,*01|D3,-10,*01/I|J6,*03": {
    "Count": 1.0, 
    "22": 1.0
  }, 
  "V1,-24,*01|D3,-10,*02|J4,*02": {
    "Count": 1.0, 
    "11": 1.0
  }, 
  "V1,-45,*02|D2,-2,*02/I|J6,*02": {
    "Count": 1.0, 
    "24": 1.0
  }, 
  "V4,-61,*01|D3,-22,*01|J1,*01": {
    "Count": 1.0, 
    "19": 1.0
  }, 
  "V1,-69,*14|D3,-16,*02/I|J4,*02": {
    "Count": 2.0, 
    "19": 1.0, 
    "21": 1.0
  }, 
  "V1,-24,*01|D6,-13,*01/I|J3,*01": {
    "Count": 1.0, 
    "15": 1.0
  }, 
  "V1,-69,*10|D2,-2,*01/I|J6,*03": {
    "Count": 2.5, 
    "17": 1.5, 
    "18": 1.0
  }, 
  "V1,-69,*10|D2,-2,*01/I|J6,*01": {
    "Count": 0.5, 
    "18": 0.5
  }, 
  "V2,-5,*08|D3,-16,*01/I|J3,*02": {
    "Count": 0.5, 
    "23": 0.5
  }, 
  "V1,-8,*02|D1,-7,*01/I|J1,*01": {
    "Count": 0.3333333333333333, 
    "15": 0.3333333333333333
  }, 
  "V1,-18,*01|D6,-19,*01|J5,*02": {
    "Count": 11.0, 
    "14": 2.0, 
    "15": 2.0, 
    "16": 3.0, 
    "17": 2.0, 
    "18": 2.0
  }, 
  "V2,?,?|D3,-10,*01|J4,*02": {
    "Count": 2.0, 
    "18": 1.0, 
    "14": 1.0
  }, 
  "V3,-7,*01|D3,-16,*02/I|J4,*02": {
    "Count": 5.0, 
    "17": 2.0, 
    "18": 1.0, 
    "19": 2.0
  }, 
  "V3,-48,*01|D6,-19,*01|J3,*02": {
    "Count": 1.0, 
    "17": 1.0
  }, 
  "V3,-48,*01|D6,-19,*01|J3,*01": {
    "Count": 1.0, 
    "16": 1.0
  }, 
  "V4,-39,*07|D3,-3,*01|J2,*01": {
    "Count": 0.5, 
    "15": 0.5
  }, 
  "V1,-69D,*01|D5,-12,*01/I|J6,*02": {
    "Count": 1.0, 
    "19": 1.0
  }, 
  "V1,-46,*01|D5,-5,*01/I|J4,*02": {
    "Count": 0.5, 
    "17": 0.5
  }, 
  "V3,?,?|D2,-2,*03/I|J4,*02": {
    "Count": 0.5, 
    "17": 0.5
  }, 
  "V4,-34,*01|D2,-2,*02/I|J4,*02": {
    "Count": 3.3333333333333335, 
    "15": 0.5, 
    "17": 1.0, 
    "19": 0.3333333333333333, 
    "20": 1.0, 
    "29": 0.5
  }, 
  "V3,-33,*06|D2,-15,*01|J6,*02": {
    "Count": 2.0, 
    "16": 1.0, 
    "18": 1.0
  }, 
  "V4,-31,*03|D2,-2,*02/I|J2,*01": {
    "Count": 1.0, 
    "25": 1.0
  }, 
  "V2,-5,*08|D2,-2,*03/I|J1,*01": {
    "Count": 1.0, 
    "13": 1.0
  }, 
  "V1,-18,*01|D3,-16,*02|J1,*01": {
    "Count": 0.5, 
    "16": 0.5
  }, 
  "V4,-31,*03|D6,-6,*01/I|J3,*02": {
    "Count": 1.0, 
    "21": 1.0
  }, 
  "V3,-30,*19|D3,-22,*01/I|J3,*02": {
    "Count": 4.0, 
    "18": 1.0, 
    "19": 1.0, 
    "20": 0.5, 
    "21": 1.0, 
    "23": 0.5
  }, 
  "V4,?,?|D3,-10,*02|J5,*02": {
    "Count": 1.5, 
    "11": 1.0, 
    "15": 0.5
  }, 
  "V3,-74,*02|D5,-12,*01|J3,*02": {
    "Count": 1.0, 
    "4": 1.0
  }, 
  "V1,-46,*03|D2,-15,*01/I|J6,*02": {
    "Count": 1.0, 
    "19": 1.0
  }, 
  "V4,?,?|D2,-21,*01|J3,*02": {
    "Count": 1.3333333333333333, 
    "16": 1.0, 
    "14": 0.3333333333333333
  }, 
  "V6,-1,*01|D3,-10,*01|J6,*02": {
    "Count": 2.0, 
    "20": 1.0, 
    "21": 1.0
  }, 
  "V6,-1,*01|D3,-10,*01|J6,*03": {
    "Count": 0.3333333333333333, 
    "21": 0.3333333333333333
  }, 
  "V4,-31,*03|D2,-2,*01/I|J4,*02": {
    "Count": 1.0, 
    "13": 1.0
  }, 
  "V4,-34,*01|D5,-5,*01|J4,*02": {
    "Count": 2.833333333333333, 
    "9": 0.5, 
    "19": 0.5, 
    "14": 1.5, 
    "15": 0.3333333333333333
  }, 
  "V1,-18,*01|D2,-2,*02/I|J6,*02": {
    "Count": 7.333333333333333, 
    "15": 1.0, 
    "17": 1.0, 
    "18": 1.0, 
    "20": 0.3333333333333333, 
    "21": 2.5, 
    "22": 0.5, 
    "26": 1.0
  }, 
  "V1,-18,*01|D2,-2,*02/I|J6,*03": {
    "Count": 9.5, 
    "17": 1.0, 
    "19": 3.0, 
    "20": 2.0, 
    "21": 0.5, 
    "23": 1.0, 
    "24": 2.0
  }, 
  "V3,-21,*01|D5,-18,*01|J4,*02": {
    "Count": 6.0, 
    "4": 0.5, 
    "12": 2.5, 
    "13": 0.5, 
    "14": 0.5, 
    "15": 0.5, 
    "16": 0.5, 
    "17": 0.5, 
    "18": 0.5
  }, 
  "V3,-15,*01|D1,-1,*01|J6,*03": {
    "Count": 1.0, 
    "21": 1.0
  }, 
  "V2,-70,*12|D5,-18,*01|J3,*01": {
    "Count": 0.5, 
    "15": 0.5
  }, 
  "V3,-23,*04|D3,-16,*02|J4,*02": {
    "Count": 2.0, 
    "16": 1.0, 
    "14": 0.5, 
    "15": 0.5
  }, 
  "V6,-1,*01|D2,-2,*01/I|J2,*01": {
    "Count": 1.0, 
    "21": 1.0
  }, 
  "V3,-53,*03|D5,-18,*01|J6,*03": {
    "Count": 0.3333333333333333, 
    "18": 0.3333333333333333
  }, 
  "V3,-74,*02|D3,-3,*01|J2,*01": {
    "Count": 1.0, 
    "12": 1.0
  }, 
  "V3,-11,*01|D2,-2,*01/I|J4,*02": {
    "Count": 1.0, 
    "22": 1.0
  }, 
  "V1,-8,*02|D2,-2,*01|J4,*02": {
    "Count": 0.3333333333333333, 
    "11": 0.3333333333333333
  }, 
  "V4,-59,*01|D3,-10,*01|J6,*02": {
    "Count": 1.0, 
    "21": 1.0
  }, 
  "V4,-59,*01|D3,-10,*01|J6,*03": {
    "Count": 1.0, 
    "20": 1.0
  }, 
  "V4,-31,*08|D6,-13,*01|J5,*02": {
    "Count": 1.0, 
    "10": 1.0
  }, 
  "V1,-18,*01|D3,-22,*01|J3,*02": {
    "Count": 8.0, 
    "16": 4.0, 
    "15": 2.0, 
    "21": 1.0, 
    "17": 1.0
  }, 
  "V1,-18,*01|D3,-22,*01|J3,*01": {
    "Count": 2.0, 
    "16": 1.0, 
    "19": 1.0
  }, 
  "V1,-24,*01|D2,-2,*01/I|J5,*02": {
    "Count": 1.0, 
    "10": 1.0
  }, 
  "V1,-3,*01|D5,-5,*01|J1,*01": {
    "Count": 1.0, 
    "11": 1.0
  }, 
  "V3,-30,*19|D3,-9,*01|J3,*02": {
    "Count": 1.0, 
    "19": 1.0
  }, 
  "V1,-69,*12|D2,-2,*02/I|J3,*01": {
    "Count": 0.5, 
    "19": 0.5
  }, 
  "V1,-69,*12|D2,-2,*02/I|J3,*02": {
    "Count": 4.0, 
    "14": 0.5, 
    "19": 1.0, 
    "20": 1.0, 
    "22": 1.0, 
    "25": 0.5
  }, 
  "V3,-7,*01|D2,-2,*01/I|J3,*02": {
    "Count": 3.0, 
    "16": 0.5, 
    "18": 0.5, 
    "19": 0.5, 
    "21": 1.0, 
    "23": 0.5
  }, 
  "V3,-7,*01|D2,-2,*01/I|J3,*01": {
    "Count": 0.5, 
    "16": 0.5
  }, 
  "V1,-46,*01|D2,-2,*02/I|J6,*03": {
    "Count": 3.5, 
    "17": 0.5, 
    "19": 1.0, 
    "24": 1.0, 
    "23": 1.0
  }, 
  "V3,-48,*02|D3,-10,*01|J2,*01": {
    "Count": 2.0, 
    "17": 1.0, 
    "18": 1.0
  }, 
  "V1,-18,*01|D6,-6,*01/I|J3,*01": {
    "Count": 1.0, 
    "18": 1.0
  }, 
  "V1,-18,*01|D6,-6,*01/I|J3,*02": {
    "Count": 1.5, 
    "18": 1.5
  }, 
  "V4,-61,*01|D2,-21,*02|J2,*01": {
    "Count": 1.0, 
    "18": 1.0
  }, 
  "V3,-72,*01|D6,-19,*01|J3,*02": {
    "Count": 1.0, 
    "14": 1.0
  }, 
  "V3,-72,*01|D2,-15,*01|J4,*02": {
    "Count": 0.5, 
    "11": 0.5
  }, 
  "V4,?,?|D2,-2,*02/I|J2,*01": {
    "Count": 2.0, 
    "25": 1.0, 
    "13": 1.0
  }, 
  "V1,-3,*01|D6,-13,*01|J6,*03": {
    "Count": 1.0, 
    "22": 1.0
  }, 
  "V1,-3,*01|D6,-13,*01|J6,*02": {
    "Count": 3.0, 
    "9": 1.0, 
    "14": 1.0, 
    "16": 1.0
  }, 
  "V3,-30,*10|D2,-2,*02/I|J4,*02": {
    "Count": 1.0, 
    "20": 1.0
  }, 
  "V1,-69,*10|D3,-10,*02/I|J4,*02": {
    "Count": 0.3333333333333333, 
    "15": 0.3333333333333333
  }, 
  "V7,-4-1,*02|D1,-26,*01|J4,*02": {
    "Count": 3.0, 
    "19": 1.0, 
    "12": 1.0, 
    "15": 1.0
  }, 
  "V4,-31,*03|D3,-9,*01|J4,*02": {
    "Count": 4.5, 
    "6": 0.5, 
    "13": 1.0, 
    "18": 1.0, 
    "20": 1.0, 
    "21": 1.0
  }, 
  "V3,-49,*03|D4,-17,*01|J2,*01": {
    "Count": 1.0, 
    "13": 1.0
  }, 
  "V3,-30,*19|D3,-16,*02|J1,*01": {
    "Count": 0.3333333333333333, 
    "16": 0.3333333333333333
  }, 
  "V4,-61,*01|D3,-22,*01|J3,*02": {
    "Count": 3.0, 
    "17": 1.0, 
    "13": 1.0, 
    "16": 1.0
  }, 
  "V1,-24,*01|D1,-26,*01|J5,*02": {
    "Count": 1.0, 
    "15": 1.0
  }, 
  "V3,-20,*01|D5,-12,*01/I|J4,*02": {
    "Count": 1.0, 
    "18": 1.0
  }, 
  "V3,-53,*01|D2,-2,*01|J1,*01": {
    "Count": 0.5, 
    "15": 0.5
  }, 
  "V4,-39,*03|D2,-21,*02|J3,*02": {
    "Count": 1.0, 
    "23": 1.0
  }, 
  "V3,-7,*01|D3,-3,*02/I|J3,*02": {
    "Count": 2.0, 
    "22": 2.0
  }, 
  "V3,-48,*01|D2,-2,*02/I|J3,*02": {
    "Count": 1.0, 
    "23": 1.0
  }, 
  "V1,-3,*01|D3,-10,*01|J5,*02": {
    "Count": 10.0, 
    "14": 2.0, 
    "16": 2.0, 
    "17": 3.0, 
    "18": 2.0, 
    "22": 1.0
  }, 
  "V3,-9,*01|D1,-26,*01|J6,*02": {
    "Count": 1.0, 
    "17": 1.0
  }, 
  "V4,-39,*01|D6,-19,*01|J2,*01": {
    "Count": 1.0, 
    "15": 1.0
  }, 
  "V4,-61,*01|D3,-10,*01|J1,*01": {
    "Count": 2.0, 
    "16": 1.0, 
    "10": 1.0
  }, 
  "V2,-70,*01|D6,-13,*01|J3,*02": {
    "Count": 2.0, 
    "19": 2.0
  }, 
  "V3,-7,*01|D3,-16,*02/I|J6,*02": {
    "Count": 1.0, 
    "26": 1.0
  }, 
  "V3,-7,*01|D3,-16,*02/I|J6,*03": {
    "Count": 1.0, 
    "21": 1.0
  }, 
  "V3,-7,*01|D3,-16,*02/I|J6,*01": {
    "Count": 0.5, 
    "20": 0.5
  }, 
  "V3,-20,*01|D2,-2,*01/I|J6,*02": {
    "Count": 0.5, 
    "20": 0.5
  }, 
  "V1,-69,*10|D1,-26,*01|J2,*01": {
    "Count": 1.0, 
    "14": 1.0
  }, 
  "V3,-7,*01|D2,-2,*02/I|J4,*03": {
    "Count": 1.0, 
    "17": 1.0
  }, 
  "V1,-24,*01|D3,-10,*01|J6,*02": {
    "Count": 4.0, 
    "17": 1.0, 
    "20": 3.0
  }, 
  "V7,-4-1,*02|D2,-2,*01/I|J6,*02": {
    "Count": 0.5, 
    "19": 0.5
  }, 
  "V3,-21,*01|D6,-13,*01|J1,*01": {
    "Count": 2.0, 
    "12": 1.0, 
    "14": 1.0
  }, 
  "V3,-48,*02|D6,-13,*01|J2,*01": {
    "Count": 1.0, 
    "25": 1.0
  }, 
  "V3,-30,*18|D5,-5,*01|J4,*02": {
    "Count": 0.5, 
    "22": 0.5
  }, 
  "V1,-24,*01|D3,-22,*01/I|J6,*02": {
    "Count": 1.0, 
    "22": 1.0
  }, 
  "V1,-18,*01|D3,-16,*02/I|J4,*02": {
    "Count": 4.0, 
    "16": 1.0, 
    "19": 1.0, 
    "21": 2.0
  }, 
  "V3,-33,*03|D3,-16,*02|J4,*02": {
    "Count": 1.0, 
    "18": 1.0
  }, 
  "V4,-39,*01|D5,-12,*01|J3,*01": {
    "Count": 1.0, 
    "16": 1.0
  }, 
  "V4,-39,*01|D5,-12,*01|J3,*02": {
    "Count": 3.0, 
    "17": 1.0, 
    "15": 2.0
  }, 
  "V2,-5,*02|D6,-19,*01|J3,*02": {
    "Count": 2.0, 
    "15": 2.0
  }, 
  "V3,-23,*04|D3,-16,*02|J5,*02": {
    "Count": 0.25, 
    "12": 0.25
  }, 
  "V7,-4-1,*02|D3,-16,*02|J1,*01": {
    "Count": 0.5, 
    "13": 0.5
  }, 
  "V3,-74,*03|D4,-17,*01|J4,*02": {
    "Count": 1.0, 
    "17": 1.0
  }, 
  "V3,-33,*06|D1,-26,*01|J4,*03": {
    "Count": 2.0, 
    "17": 2.0
  }, 
  "V3,-33,*06|D1,-26,*01|J4,*02": {
    "Count": 3.0, 
    "16": 1.0, 
    "14": 1.0, 
    "15": 1.0
  }, 
  "V1,-18,*01|D2,-2,*02/I|J4,*02": {
    "Count": 9.166666666666666, 
    "13": 0.5, 
    "14": 1.0, 
    "15": 1.0, 
    "17": 2.3333333333333335, 
    "18": 0.3333333333333333, 
    "19": 2.0, 
    "20": 2.0
  }, 
  "V4,-39,*07|D3,-10,*01|J4,*02": {
    "Count": 9.0, 
    "13": 1.0, 
    "14": 2.0, 
    "15": 2.0, 
    "16": 1.0, 
    "17": 2.0, 
    "18": 1.0
  }, 
  "V3,-49,*04|D2,-15,*01|J4,*02": {
    "Count": 1.0, 
    "16": 1.0
  }, 
  "V4,-61,*01|D2,-2,*02/I|J5,*02": {
    "Count": 5.0, 
    "16": 1.0, 
    "20": 1.0, 
    "21": 1.0, 
    "15": 2.0
  }, 
  "V1,-24,*01|D2,-15,*01|J4,*02": {
    "Count": 2.3333333333333335, 
    "10": 1.0, 
    "13": 0.3333333333333333, 
    "15": 1.0
  }, 
  "V4,-34,*01|D3,-16,*02/I|J5,*02": {
    "Count": 1.0, 
    "22": 1.0
  }, 
  "V3,-30,*02|D1,-1,*01|J5,*02": {
    "Count": 1.0, 
    "14": 1.0
  }, 
  "V7,-4-1,*02|D2,-21,*02/I|J3,*02": {
    "Count": 1.0, 
    "22": 1.0
  }, 
  "V3,-23,*04|D3,-22,*01/I|J1,*01": {
    "Count": 2.0, 
    "18": 1.0, 
    "14": 1.0
  }, 
  "V1,-58,*02|D3,-9,*01|J3,*02": {
    "Count": 1.0, 
    "14": 1.0
  }, 
  "V1,-45,*02|D5,-5,*01|J4,*02": {
    "Count": 0.3333333333333333, 
    "9": 0.3333333333333333
  }, 
  "V3,-7,*01|D5,-12,*01|J4,*02": {
    "Count": 7.0, 
    "9": 1.0, 
    "13": 1.0, 
    "14": 3.0, 
    "16": 1.0, 
    "19": 1.0
  }, 
  "V5,-51,*01|D5,-12,*01|J3,*02": {
    "Count": 1.0, 
    "17": 1.0
  }, 
  "V1,-18,*01|D4,-4,*01/I|J4,*02": {
    "Count": 2.0, 
    "17": 2.0
  }, 
  "V3,-15,*01|D3,-22,*01|J3,*02": {
    "Count": 2.0, 
    "17": 1.0, 
    "21": 1.0
  }, 
  "V4,-61,*01|D5,-18,*01|J2,*01": {
    "Count": 1.0, 
    "14": 1.0
  }, 
  "V4,-31,*03|D2,-21,*02/I|J3,*02": {
    "Count": 1.0, 
    "16": 1.0
  }, 
  "V2,-70,*12|D3,-22,*01|J5,*02": {
    "Count": 1.0, 
    "12": 1.0
  }, 
  "V4,-39,*01|D5,-12,*01/I|J4,*02": {
    "Count": 1.0, 
    "21": 1.0
  }, 
  "V1,-69,*10|D6,-13,*01|J5,*02": {
    "Count": 4.0, 
    "17": 1.0, 
    "19": 1.0, 
    "13": 1.0, 
    "16": 1.0
  }, 
  "V3,-9,*01|D6,-13,*01|J3,*02": {
    "Count": 13.0, 
    "14": 3.0, 
    "16": 4.0, 
    "17": 3.0, 
    "18": 1.0, 
    "20": 1.0, 
    "21": 1.0
  }, 
  "V4,?,?|D2,-8,*01/I|J1,*01": {
    "Count": 0.5, 
    "16": 0.5
  }, 
  "V3,-33,*06|D2,-2,*02/I|J1,*01": {
    "Count": 0.5, 
    "14": 0.5
  }, 
  "V3,-11,*01|D3,-10,*01|J1,*01": {
    "Count": 5.0, 
    "25": 1.0, 
    "11": 2.0, 
    "22": 2.0
  }, 
  "V2,-70,*01|D5,-5,*01|J3,*02": {
    "Count": 0.5, 
    "12": 0.5
  }, 
  "V3,-21,*04|D1,-26,*01|J3,*02": {
    "Count": 1.0, 
    "14": 1.0
  }, 
  "V3,-23,*04|D3,-16,*01|J5,*02": {
    "Count": 1.25, 
    "12": 0.25, 
    "14": 1.0
  }, 
  "V3,-23,*04|D3,-16,*01|J5,*01": {
    "Count": 0.3333333333333333, 
    "3": 0.3333333333333333
  }, 
  "V1,-69,*12|D3,-9,*01|J5,*02": {
    "Count": 1.0, 
    "18": 1.0
  }, 
  "V3,-30,*02|D6,-19,*01/I|J3,*02": {
    "Count": 0.5, 
    "20": 0.5
  }, 
  "V3,-23,*01|D2,-2,*01/I|J3,*02": {
    "Count": 1.0, 
    "22": 1.0
  }, 
  "V1,-69,*12|D2,-2,*01/I|J2,*01": {
    "Count": 1.0, 
    "19": 1.0
  }, 
  "V1,-69,*14|D3,-16,*02/I|J6,*03": {
    "Count": 1.0, 
    "21": 1.0
  }, 
  "V3,-21,*04|D3,-22,*01/I|J4,*02": {
    "Count": 1.0, 
    "16": 1.0
  }, 
  "V3,-33,*01|D3,-9,*01/I|J4,*02": {
    "Count": 3.0, 
    "16": 1.0, 
    "20": 1.0, 
    "24": 1.0
  }, 
  "V4,-39,*07|D1,-26,*01|J2,*01": {
    "Count": 1.0, 
    "16": 1.0
  }, 
  "V1,-3,*01|D5,-5,*01|J3,*02": {
    "Count": 1.5, 
    "18": 0.5, 
    "15": 1.0
  }, 
  "V1,-3,*01|D2,-2,*03|J4,*02": {
    "Count": 2.0, 
    "10": 0.5, 
    "14": 1.5
  }, 
  "V3,-33,*06|D2,-21,*02|J4,*02": {
    "Count": 1.0, 
    "18": 1.0
  }, 
  "V1,-69,*10|D1,-26,*01|J3,*02": {
    "Count": 1.0, 
    "19": 1.0
  }, 
  "V1,-3,*01|D4,-4,*01/I|J3,*02": {
    "Count": 1.0, 
    "22": 1.0
  }, 
  "V1,-69,*14|D3,-10,*01|J3,*01": {
    "Count": 1.0, 
    "19": 1.0
  }, 
  "V4,-39,*01|D2,-2,*03/I|J3,*02": {
    "Count": 2.0, 
    "24": 1.0, 
    "17": 1.0
  }, 
  "V1,-69,*14|D3,-10,*01|J3,*02": {
    "Count": 3.0, 
    "17": 1.0, 
    "19": 1.0, 
    "15": 1.0
  }, 
  "V4,-39,*07|D3,-10,*01|J3,*02": {
    "Count": 6.0, 
    "17": 4.0, 
    "16": 1.0, 
    "15": 1.0
  }, 
  "V3,-33,*01|D2,-21,*01/I|J4,*02": {
    "Count": 0.5, 
    "19": 0.5
  }, 
  "V3,-49,*03|D2,-15,*01/I|J4,*02": {
    "Count": 1.0, 
    "15": 1.0
  }, 
  "V4,-59,*08|D3,-16,*02/I|J4,*02": {
    "Count": 2.0, 
    "16": 2.0
  }, 
  "V4,-30-4,*07|D3,-16,*01|J3,*02": {
    "Count": 1.0, 
    "10": 1.0
  }, 
  "V4,-31,*03|D3,-10,*01/I|J4,*02": {
    "Count": 1.0, 
    "16": 1.0
  }, 
  "V2,-70,*01|D3,-22,*01/I|J6,*03": {
    "Count": 1.0, 
    "26": 1.0
  }, 
  "V1,-3,*01|D1,-7,*01/I|J4,*02": {
    "Count": 0.5, 
    "17": 0.5
  }, 
  "V3,-49,*01|D3,-22,*01|J6,*02": {
    "Count": 1.0, 
    "24": 1.0
  }, 
  "V4,-34,*03|D1,-26,*01|J5,*02": {
    "Count": 1.0, 
    "14": 1.0
  }, 
  "V1,-3,*01|D2,-15,*01|J6,*01": {
    "Count": 0.25, 
    "20": 0.25
  }, 
  "V1,-3,*01|D2,-15,*01|J6,*02": {
    "Count": 0.75, 
    "20": 0.75
  }, 
  "V1,-3,*01|D3,-22,*01|J1,*01": {
    "Count": 1.0, 
    "14": 1.0
  }, 
  "V1,-3,*01|D4,-4,*01|J4,*02": {
    "Count": 0.5, 
    "11": 0.5
  }, 
  "V1,-3,?|D6,-13,*01|J3,*02": {
    "Count": 1.0, 
    "16": 1.0
  }, 
  "V3,-21,*01|D2,-8,*02/I|J3,*02": {
    "Count": 0.5, 
    "13": 0.5
  }, 
  "V5,-51,*01|D4,-17,*01|J2,*01": {
    "Count": 1.0, 
    "15": 1.0
  }, 
  "V3,-23,*04|D3,-22,*01|J6,*02": {
    "Count": 6.0, 
    "16": 1.0, 
    "17": 2.0, 
    "18": 1.0, 
    "20": 1.0, 
    "25": 1.0
  }, 
  "V3,-23,*04|D3,-22,*01|J6,*03": {
    "Count": 2.0, 
    "18": 1.0, 
    "21": 1.0
  }, 
  "V3,-53,*01|D3,-16,*01|J3,*02": {
    "Count": 1.0, 
    "17": 1.0
  }, 
  "V4,-39,*07|D2,-2,*02|J5,*02": {
    "Count": 0.5, 
    "21": 0.5
  }, 
  "V3,-21,*01|D6,-6,*01/I|J3,*02": {
    "Count": 1.0, 
    "18": 1.0
  }, 
  "V3,-74,*02|D5,-12,*01|J6,*04": {
    "Count": 2.0, 
    "14": 2.0
  }, 
  "V4,?,?|D2,-21,*01|J6,*03": {
    "Count": 1.0, 
    "17": 1.0
  }, 
  "V4,-34,*01|D2,-2,*02|J3,*02": {
    "Count": 2.0, 
    "20": 1.0, 
    "15": 1.0
  }, 
  "V3,-66,*03|D3,-22,*01/I|J4,*02": {
    "Count": 1.0, 
    "21": 1.0
  }, 
  "V3,?,?|D3,-22,*01/I|J6,*02": {
    "Count": 1.0, 
    "20": 1.0
  }, 
  "V3,?,?|D1,-26,*01|J3,*02": {
    "Count": 1.0, 
    "17": 1.0
  }, 
  "V3,-20,*01|D2,-2,*03/I|J6,*03": {
    "Count": 3.0, 
    "20": 2.0, 
    "21": 1.0
  }, 
  "V4,-39,*01|D5,-12,*01/I|J5,*02": {
    "Count": 1.0, 
    "18": 1.0
  }, 
  "V2,?,?|D2,-2,*03|J5,*01": {
    "Count": 0.5, 
    "10": 0.5
  }, 
  "V3,-30-3,*03|D3,-10,*01|J4,*02": {
    "Count": 20.5, 
    "12": 3.0, 
    "13": 1.0, 
    "14": 5.0, 
    "15": 2.0, 
    "16": 5.0, 
    "17": 1.0, 
    "18": 2.5, 
    "19": 1.0
  }, 
  "V4,-61,*01|D3,-22,*01/I|J2,*01": {
    "Count": 2.0, 
    "21": 2.0
  }, 
  "V3,-21,*04|D4,-17,*01|J4,*02": {
    "Count": 1.5, 
    "13": 1.0, 
    "14": 0.5
  }, 
  "V6,-1,*01|D3,-10,*01|J4,*02": {
    "Count": 5.0, 
    "12": 1.0, 
    "13": 1.0, 
    "17": 1.0, 
    "18": 1.0, 
    "19": 1.0
  }, 
  "V2,-5,*02|D3,-10,*01|J4,*02": {
    "Count": 6.0, 
    "12": 1.0, 
    "15": 2.0, 
    "16": 1.0, 
    "21": 1.0, 
    "23": 1.0
  }, 
  "V3,-30,*19|D6,-13,*01/I|J1,*01": {
    "Count": 0.5, 
    "24": 0.5
  }, 
  "V3,-9,*01|D3,-22,*01|J3,*01": {
    "Count": 1.0, 
    "12": 1.0
  }, 
  "V3,-15,*01|D3,-22,*01|J1,*01": {
    "Count": 5.0, 
    "18": 1.0, 
    "19": 3.0, 
    "14": 1.0
  }, 
  "V1,-45,*02|D3,-10,*01|J4,*02": {
    "Count": 3.0, 
    "14": 1.0, 
    "15": 2.0
  }, 
  "V4,-61,*01|D1,-26,*01|J4,*02": {
    "Count": 5.5, 
    "8": 1.0, 
    "11": 2.5, 
    "12": 1.0, 
    "13": 1.0
  }, 
  "V3,-48,*02|D2,-2,*03/I|J4,*02": {
    "Count": 0.5, 
    "18": 0.5
  }, 
  "V4,-61,*01|D3,-10,*01|J5,*02": {
    "Count": 3.5, 
    "26": 1.0, 
    "11": 0.5, 
    "12": 2.0
  }, 
  "V4,-39,*04|D3,-22,*01|J3,*02": {
    "Count": 1.0, 
    "20": 1.0
  }, 
  "V3,-15,*01|D3,-22,*01/I|J6,*02": {
    "Count": 1.5, 
    "20": 1.0, 
    "23": 0.5
  }, 
  "V3,-15,*01|D3,-22,*01/I|J6,*03": {
    "Count": 3.333333333333333, 
    "16": 0.3333333333333333, 
    "27": 1.0, 
    "20": 1.0, 
    "24": 1.0
  }, 
  "V3,-33,*06|D2,-2,*01/I|J4,*02": {
    "Count": 0.5, 
    "21": 0.5
  }, 
  "V3,-11,*01|D5,-12,*01|J5,*02": {
    "Count": 1.0, 
    "21": 1.0
  }, 
  "V3,-48,*03|D3,-22,*01/I|J3,*02": {
    "Count": 1.0, 
    "21": 1.0
  }, 
  "V3,-20,*01|D3,-9,*01|J2,*01": {
    "Count": 1.0, 
    "13": 1.0
  }, 
  "V1,-45,*02|D2,-2,*02/I|J4,*02": {
    "Count": 1.0, 
    "15": 1.0
  }, 
  "V7,-4-1,*02|D6,-19,*01|J6,*04": {
    "Count": 1.0, 
    "21": 1.0
  }, 
  "V7,-4-1,*02|D6,-19,*01|J6,*02": {
    "Count": 1.0, 
    "26": 1.0
  }, 
  "V4,-61,*01|D2,-2,*02/I|J6,*04": {
    "Count": 0.5, 
    "32": 0.5
  }, 
  "V4,-61,*01|D2,-2,*02/I|J6,*03": {
    "Count": 2.0, 
    "18": 0.5, 
    "22": 1.5
  }, 
  "V4,-61,*01|D2,-2,*02/I|J6,*02": {
    "Count": 1.0, 
    "17": 1.0
  }, 
  "V3,-15,*05|D6,-19,*01/I|J3,*01": {
    "Count": 1.0, 
    "19": 1.0
  }, 
  "V1,-18,*01|D2,-15,*01/I|J6,*02": {
    "Count": 5.833333333333334, 
    "14": 1.0, 
    "16": 1.0, 
    "20": 0.3333333333333333, 
    "21": 2.5, 
    "23": 1.0
  }, 
  "V3,-49,*03|D2,-21,*02|J5,*02": {
    "Count": 0.5, 
    "13": 0.5
  }, 
  "V3,-33,*06|D1,-1,*01|J4,*02": {
    "Count": 1.0, 
    "10": 1.0
  }, 
  "V1,-69,*12|D6,-13,*01|J6,*02": {
    "Count": 5.0, 
    "18": 1.0, 
    "19": 1.0, 
    "20": 1.0, 
    "23": 1.0, 
    "24": 1.0
  }, 
  "V4,-59,*01|D2,-2,*02/I|J5,*02": {
    "Count": 2.0, 
    "20": 2.0
  }, 
  "V2,-5,*08|D2,-8,*02|J5,*02": {
    "Count": 1.0, 
    "14": 1.0
  }, 
  "V2,-5,*02|D2,-2,*03/I|J1,*01": {
    "Count": 1.0, 
    "13": 1.0
  }, 
  "V1,-3,*01|D6,-13,*01|J3,*02": {
    "Count": 6.0, 
    "16": 2.0, 
    "18": 1.0, 
    "17": 2.0, 
    "23": 1.0
  }, 
  "V6,-1,*01|D1,-26,*01|J4,*02": {
    "Count": 2.3333333333333335, 
    "16": 2.0, 
    "14": 0.3333333333333333
  }, 
  "V4,-39,*02|D3,-16,*01|J3,*02": {
    "Count": 1.0, 
    "12": 1.0
  }, 
  "V4,?,?|D2,-2,*01|J4,*02": {
    "Count": 1.5, 
    "12": 0.5, 
    "14": 1.0
  }, 
  "V1,-69,*10|D3,-16,*02|J4,*02": {
    "Count": 1.0, 
    "22": 1.0
  }, 
  "V3,-64,*01|D5,-5,*01|J3,*02": {
    "Count": 1.0, 
    "14": 1.0
  }, 
  "V2,-26,*01|D2,-2,*01/I|J5,*02": {
    "Count": 1.0, 
    "18": 1.0
  }, 
  "V7,-4-1,*02|D5,-5,*01|J4,*02": {
    "Count": 2.0, 
    "17": 0.5, 
    "18": 0.5, 
    "11": 0.5, 
    "13": 0.5
  }, 
  "V1,-3,*01|D4,-17,*01|J2,*01": {
    "Count": 1.0, 
    "14": 1.0
  }, 
  "V1,-24,*01|D1,-20,*01|J5,*02": {
    "Count": 1.0, 
    "14": 1.0
  }, 
  "V2,-5,*02|D6,-19,*01|J2,*01": {
    "Count": 1.0, 
    "19": 1.0
  }, 
  "V4,-61,*01|D6,-19,*01|J5,*02": {
    "Count": 7.0, 
    "16": 2.0, 
    "19": 1.0, 
    "14": 1.0, 
    "15": 3.0
  }, 
  "V4,-31,*03|D4,-4,*01|J4,*02": {
    "Count": 1.0, 
    "15": 1.0
  }, 
  "V1,-18,*01|D3,-9,*01/I|J3,*02": {
    "Count": 6.5, 
    "18": 0.5, 
    "19": 2.0, 
    "20": 1.0, 
    "21": 3.0
  }, 
  "V1,-8,*02|D2,-15,*01/I|J6,*03": {
    "Count": 1.5, 
    "17": 1.0, 
    "22": 0.5
  }, 
  "V1,-8,*02|D2,-15,*01/I|J6,*02": {
    "Count": 1.0, 
    "23": 1.0
  }, 
  "V1,-8,*02|D2,-15,*01/I|J6,*04": {
    "Count": 1.0, 
    "20": 1.0
  }, 
  "V3,-9,*01|D1,-26,*01|J4,*02": {
    "Count": 9.0, 
    "16": 1.0, 
    "13": 4.0, 
    "14": 1.0, 
    "15": 3.0
  }, 
  "V1,-69,*10|D4,-17,*01|J4,*02": {
    "Count": 10.5, 
    "9": 1.0, 
    "10": 2.0, 
    "11": 1.0, 
    "12": 2.0, 
    "15": 3.0, 
    "16": 1.0, 
    "18": 0.5
  }, 
  "V1,-24,*01|D3,-16,*02|J6,*02": {
    "Count": 1.0, 
    "14": 1.0
  }, 
  "V3,-66,*02|D1,-26,*01|J6,*02": {
    "Count": 1.0, 
    "15": 1.0
  }, 
  "V6,-1,*01|D7,-27,*01|J4,*02": {
    "Count": 1.0, 
    "12": 1.0
  }, 
  "V3,-9,*01|D6,-13,*01/I|J3,*02": {
    "Count": 4.0, 
    "18": 1.0, 
    "20": 1.0, 
    "21": 1.0, 
    "23": 1.0
  }, 
  "V4,-39,*01|D2,-2,*02|J6,*02": {
    "Count": 1.0, 
    "14": 1.0
  }, 
  "V4,-39,*01|D1,-20,*01|J6,*02": {
    "Count": 0.5, 
    "19": 0.5
  }, 
  "V3,?,?|D3,-10,*02|J2,*01": {
    "Count": 1.0, 
    "14": 1.0
  }, 
  "V4,-34,*01|D3,-16,*01|J2,*01": {
    "Count": 1.0, 
    "18": 1.0
  }, 
  "V3,-30,*19|D1,-26,*01|J5,*02": {
    "Count": 1.0, 
    "16": 1.0
  }, 
  "V4,-31,*03|D6,-19,*01|J3,*02": {
    "Count": 6.0, 
    "16": 3.0, 
    "17": 1.0, 
    "13": 1.0, 
    "23": 1.0
  }, 
  "V6,-1,*01|D2,-2,*03/I|J4,*02": {
    "Count": 0.5, 
    "11": 0.5
  }, 
  "V3,-7,*01|D5,-18,*01|J5,*02": {
    "Count": 0.3333333333333333, 
    "13": 0.3333333333333333
  }, 
  "V3,-53,*01|D6,-25,*01/I|J4,*02": {
    "Count": 1.0, 
    "13": 1.0
  }, 
  "V3,-23,*04|D3,-16,*02|J1,*01": {
    "Count": 0.5, 
    "13": 0.5
  }, 
  "V3,-21,*01|D6,-13,*01|J3,*02": {
    "Count": 16.0, 
    "13": 1.0, 
    "14": 2.0, 
    "15": 6.0, 
    "16": 2.0, 
    "17": 1.0, 
    "18": 2.0, 
    "20": 1.0, 
    "21": 1.0
  }, 
  "V3,-73,*01|D2,-15,*01|J4,*02": {
    "Count": 0.14285714285714285, 
    "9": 0.14285714285714285
  }, 
  "V1,-69,*14|D2,-2,*02/I|J2,*01": {
    "Count": 1.0, 
    "15": 1.0
  }, 
  "V2,-5,*02|D3,-10,*02|J4,*02": {
    "Count": 1.0, 
    "13": 1.0
  }, 
  "V4,-34,*01|D1,-26,*01|J4,*02": {
    "Count": 7.5, 
    "13": 1.0, 
    "14": 3.0, 
    "15": 2.0, 
    "16": 1.0, 
    "17": 0.5
  }, 
  "V3,-7,*03|D2,-2,*02/I|J2,*01": {
    "Count": 1.0, 
    "13": 1.0
  }, 
  "V4,-31,*03|D3,-16,*02/I|J6,*02": {
    "Count": 1.0, 
    "18": 1.0
  }, 
  "V3,-33,*06|D5,-18,*01|J6,*02": {
    "Count": 0.5, 
    "20": 0.5
  }, 
  "V2,-OR16-5,*01|D2,-2,*03/I|J6,*03": {
    "Count": 1.0, 
    "17": 1.0
  }, 
  "V4,-31,*05|D2,-2,*01/I|J5,*02": {
    "Count": 0.5, 
    "19": 0.5
  }, 
  "V4,-39,*07|D1,-7,*01/I|J1,*01": {
    "Count": 0.3333333333333333, 
    "15": 0.3333333333333333
  }, 
  "V4,-34,*01|D2,-2,*01/I|J6,*01": {
    "Count": 1.5, 
    "24": 0.5, 
    "15": 1.0
  }, 
  "V4,-39,*01|D2,-2,*02/I|J4,*02": {
    "Count": 28.0, 
    "12": 1.5, 
    "14": 2.5, 
    "15": 6.0, 
    "17": 5.5, 
    "18": 1.0, 
    "19": 5.0, 
    "20": 2.5, 
    "21": 1.0, 
    "22": 2.0, 
    "24": 1.0
  }, 
  "V4,-34,*01|D2,-2,*01/I|J6,*03": {
    "Count": 3.833333333333333, 
    "18": 0.8333333333333333, 
    "19": 0.5, 
    "22": 0.5, 
    "15": 2.0
  }, 
  "V4,-61,*01|D2,-2,*01|J6,*04": {
    "Count": 0.5, 
    "18": 0.5
  }, 
  "V6,-1,*01|D2,-21,*02|J2,*01": {
    "Count": 1.0, 
    "13": 1.0
  }, 
  "V3,-30,*02|D3,-9,*01|J4,*02": {
    "Count": 1.0, 
    "14": 1.0
  }, 
  "V5,-51,*01|D6,-19,*01|J2,*01": {
    "Count": 3.0, 
    "16": 3.0
  }, 
  "V3,-21,*01|D3,-10,*02|J6,*02": {
    "Count": 0.5, 
    "16": 0.5
  }, 
  "V4,-30-2,*03|D5,-18,*01|J4,*02": {
    "Count": 0.5, 
    "10": 0.5
  }, 
  "V1,-69,*02|D6,-13,*01|J3,*02": {
    "Count": 1.0, 
    "16": 1.0
  }, 
  "V3,-23,*04|D2,-2,*02/I|J4,*02": {
    "Count": 17.333333333333332, 
    "13": 0.5, 
    "14": 1.3333333333333333, 
    "15": 3.0, 
    "16": 4.0, 
    "17": 2.5, 
    "18": 3.0, 
    "19": 2.5, 
    "20": 0.5
  }, 
  "V3,-15,*07|D7,-27,*01|J4,*02": {
    "Count": 1.0, 
    "10": 1.0
  }, 
  "V3,-48,*01|D1,-26,*01|J6,*02": {
    "Count": 1.0, 
    "21": 1.0
  }, 
  "V1,-69,*12|D6,-19,*01|J6,*02": {
    "Count": 4.0, 
    "17": 1.0, 
    "18": 1.0, 
    "19": 1.0, 
    "16": 1.0
  }, 
  "V4,-61,*01|D2,-21,*02/I|J3,*02": {
    "Count": 1.0, 
    "21": 1.0
  }, 
  "V3,-21,*01|D6,-13,*01/I|J6,*02": {
    "Count": 0.5, 
    "27": 0.5
  }, 
  "V3,-9,*01|D6,-13,*01|J1,*01": {
    "Count": 6.0, 
    "16": 3.0, 
    "20": 1.0, 
    "8": 1.0, 
    "15": 1.0
  }, 
  "V4,-39,*02|D5,-18,*01|J6,*02": {
    "Count": 0.5, 
    "17": 0.5
  }, 
  "V3,-33,*01|D2,-15,*01/I|J2,*01": {
    "Count": 1.0, 
    "17": 1.0
  }, 
  "V3,-33,*01|D4,-4,*01/I|J4,*02": {
    "Count": 2.0, 
    "14": 2.0
  }, 
  "V3,-9,*01|D2,-2,*02/I|J6,*03": {
    "Count": 3.0, 
    "16": 2.0, 
    "15": 1.0
  }, 
  "V3,-9,*01|D2,-2,*02/I|J6,*02": {
    "Count": 5.0, 
    "16": 1.0, 
    "18": 1.0, 
    "19": 1.0, 
    "22": 1.0, 
    "23": 1.0
  }, 
  "V4,-39,*07|D5,-5,*01|J4,*02": {
    "Count": 0.8333333333333333, 
    "13": 0.3333333333333333, 
    "15": 0.5
  }, 
  "V4,-61,*01|D3,-3,*02|J5,*02": {
    "Count": 0.5, 
    "13": 0.5
  }, 
  "V4,?,?|D3,-9,*01|J4,*02": {
    "Count": 4.5, 
    "16": 1.0, 
    "18": 1.5, 
    "12": 1.0, 
    "13": 1.0
  }, 
  "V4,-39,*01|D6,-13,*01|J4,*02": {
    "Count": 46.5, 
    "7": 1.0, 
    "10": 1.0, 
    "11": 6.0, 
    "12": 6.0, 
    "13": 6.0, 
    "14": 7.5, 
    "15": 5.0, 
    "16": 8.0, 
    "17": 2.0, 
    "18": 3.0, 
    "22": 1.0
  }, 
  "V1,-24,*01|D6,-13,*01|J5,*02": {
    "Count": 2.0, 
    "16": 1.0, 
    "14": 1.0
  }, 
  "V4,-34,*01|D1,-7,*01/I|J4,*02": {
    "Count": 3.1666666666666665, 
    "16": 0.6666666666666666, 
    "19": 2.0, 
    "24": 0.5
  }, 
  "V3,-30,*02|D5,-5,*01|J4,*02": {
    "Count": 0.5, 
    "13": 0.5
  }, 
  "V3,-48,*02|D2,-2,*01|J4,*02": {
    "Count": 1.0, 
    "15": 1.0
  }, 
  "V1,-3,*01|D3,-3,*02|J4,*02": {
    "Count": 0.5, 
    "14": 0.5
  }, 
  "V4,-59,*01|D3,-22,*01/I|J3,*02": {
    "Count": 4.0, 
    "18": 1.0, 
    "21": 2.0, 
    "22": 1.0
  }, 
  "V4,-34,*01|D1,-26,*01|J3,*01": {
    "Count": 1.0, 
    "9": 1.0
  }, 
  "V1,-45,*02|D3,-22,*01/I|J3,*02": {
    "Count": 2.0, 
    "20": 1.0, 
    "14": 1.0
  }, 
  "V1,-3,*01|D3,-22,*01/I|J1,*01": {
    "Count": 4.0, 
    "19": 1.0, 
    "12": 1.0, 
    "21": 1.0, 
    "14": 1.0
  }, 
  "V1,-8,*02|D3,-22,*01|J1,*01": {
    "Count": 1.0, 
    "13": 1.0
  }, 
  "V3,-48,*02|D2,-2,*02/I|J1,*01": {
    "Count": 1.0, 
    "13": 1.0
  }, 
  "V2,-5,*02|D6,-13,*01|J5,*02": {
    "Count": 2.0, 
    "16": 1.0, 
    "17": 1.0
  }, 
  "V1,-69,*12|D2,-15,*01/I|J6,*02": {
    "Count": 6.5, 
    "16": 2.0, 
    "20": 3.0, 
    "21": 1.0, 
    "24": 0.5
  }, 
  "V1,-69,*12|D2,-15,*01/I|J6,*03": {
    "Count": 1.0, 
    "18": 1.0
  }, 
  "V4,-34,*01|D2,-15,*01/I|J3,*02": {
    "Count": 1.5, 
    "11": 1.0, 
    "21": 0.5
  }, 
  "V3,-20,*01|D2,-2,*01/I|J5,*02": {
    "Count": 0.5, 
    "20": 0.5
  }, 
  "V4,-39,*01|D2,-2,*01/I|J2,*01": {
    "Count": 1.0, 
    "24": 1.0
  }, 
  "V3,-48,*02|D3,-3,*02|J3,*02": {
    "Count": 0.5, 
    "16": 0.5
  }, 
  "V3,-48,*02|D3,-3,*02|J3,*01": {
    "Count": 0.5, 
    "16": 0.5
  }, 
  "V3,-15,*01|D6,-13,*01|J4,*02": {
    "Count": 3.0, 
    "16": 2.0, 
    "12": 1.0
  }, 
  "V3,-23,*04|D2,-15,*01/I|J1,*01": {
    "Count": 1.0, 
    "15": 1.0
  }, 
  "V3,-23,*04|D3,-10,*02/I|J4,*02": {
    "Count": 2.0, 
    "17": 0.5, 
    "20": 1.0, 
    "15": 0.5
  }, 
  "V3,-23,*04|D6,-25,*01|J5,*01": {
    "Count": 0.3333333333333333, 
    "3": 0.3333333333333333
  }, 
  "V3,-9,*03|D2,-15,*01|J3,*02": {
    "Count": 1.0, 
    "17": 1.0
  }, 
  "V3,-48,*02|D2,-2,*01/I|J5,*02": {
    "Count": 1.0, 
    "18": 1.0
  }, 
  "V3,-49,*04|D2,-2,*01|J4,*02": {
    "Count": 0.3333333333333333, 
    "18": 0.3333333333333333
  }, 
  "V1,-3,*01|D6,-13,*01/I|J4,*02": {
    "Count": 1.0, 
    "19": 1.0
  }, 
  "V3,-53,*03|D5,-5,*01|J6,*03": {
    "Count": 0.3333333333333333, 
    "18": 0.3333333333333333
  }, 
  "V3,-49,*01|D1,-20,*01|J5,*02": {
    "Count": 0.5, 
    "17": 0.5
  }, 
  "V1,-18,*01|D2,-2,*02/I|J3,*02": {
    "Count": 5.333333333333333, 
    "13": 1.0, 
    "14": 1.0, 
    "15": 0.5, 
    "17": 0.3333333333333333, 
    "18": 0.5, 
    "19": 0.5, 
    "21": 1.5
  }, 
  "V3,-74,*02|D5,-18,*01/I|J5,*02": {
    "Count": 0.5, 
    "11": 0.5
  }, 
  "V3,-74,*02|D5,-12,*01|J4,*02": {
    "Count": 7.0, 
    "11": 1.0, 
    "13": 2.0, 
    "14": 1.0, 
    "15": 2.0, 
    "19": 1.0
  }, 
  "V3,-11,*01|D5,-18,*01|J4,*02": {
    "Count": 2.333333333333333, 
    "17": 1.0, 
    "11": 0.5, 
    "13": 0.5, 
    "15": 0.3333333333333333
  }, 
  "V4,-39,*07|D2,-2,*03|J4,*02": {
    "Count": 0.3333333333333333, 
    "19": 0.3333333333333333
  }, 
  "V3,-23,*01|D2,-21,*02|J6,*02": {
    "Count": 1.0, 
    "20": 1.0
  }, 
  "V3,-30,*19|D2,-2,*01/I|J4,*02": {
    "Count": 2.5, 
    "16": 1.0, 
    "14": 1.0, 
    "17": 0.5
  }, 
  "V3,-7,*01|D5,-12,*01/I|J4,*02": {
    "Count": 1.0, 
    "16": 1.0
  }, 
  "V4,-61,*01|D6,-19,*01/I|J2,*01": {
    "Count": 1.0, 
    "13": 1.0
  }, 
  "V4,-59,*01|D6,-13,*01|J6,*02": {
    "Count": 1.0, 
    "19": 1.0
  }, 
  "V4,-31,*03|D2,-8,*01/I|J4,*02": {
    "Count": 1.0, 
    "14": 1.0
  }, 
  "V3,-48,*02|D6,-13,*01|J6,*02": {
    "Count": 1.0, 
    "19": 1.0
  }, 
  "V3,-48,*02|D6,-13,*01|J6,*03": {
    "Count": 1.0, 
    "18": 1.0
  }, 
  "V3,-49,*04|D6,-13,*01|J5,*02": {
    "Count": 1.0, 
    "14": 1.0
  }, 
  "V3,-23,*04|D2,-2,*03|J5,*02": {
    "Count": 2.0, 
    "13": 1.0, 
    "15": 1.0
  }, 
  "V4,-61,*06|D2,-2,*02/I|J6,*02": {
    "Count": 1.0, 
    "21": 1.0
  }, 
  "V3,-33,*06|D3,-22,*01|J4,*02": {
    "Count": 2.0, 
    "11": 1.0, 
    "15": 1.0
  }, 
  "V3,-23,*04|D5,-12,*01|J4,*02": {
    "Count": 9.0, 
    "11": 1.0, 
    "12": 4.0, 
    "13": 1.0, 
    "15": 1.0, 
    "17": 2.0
  }, 
  "V3,-53,*01|D2,-2,*02|J1,*01": {
    "Count": 0.5, 
    "15": 0.5
  }, 
  "V7,-4-1,*02|D6,-6,*01|J4,*02": {
    "Count": 3.0, 
    "18": 1.0, 
    "11": 1.0, 
    "14": 1.0
  }, 
  "V4,-59,*01|D1,-1,*01|J6,*02": {
    "Count": 0.5, 
    "25": 0.5
  }, 
  "V1,-46,*01|D3,-3,*01|J2,*01": {
    "Count": 1.0, 
    "16": 1.0
  }, 
  "V4,-61,*01|D6,-6,*01|J3,*01": {
    "Count": 0.5, 
    "17": 0.5
  }, 
  "V3,-20,*01|D5,-18,*01|J?,": {
    "Count": 0.5, 
    "11": 0.5
  }, 
  "V3,-7,*01|D6,-19,*01|J1,*01": {
    "Count": 3.0, 
    "16": 1.0, 
    "18": 1.0, 
    "15": 1.0
  }, 
  "V4,-39,*07|D3,-10,*01|J6,*02": {
    "Count": 1.0, 
    "33": 1.0
  }, 
  "V4,-39,*07|D3,-10,*01|J6,*03": {
    "Count": 2.333333333333333, 
    "20": 1.0, 
    "13": 0.3333333333333333, 
    "22": 1.0
  }, 
  "V1,-69,*12|D2,-8,*02|J4,*02": {
    "Count": 0.5, 
    "11": 0.5
  }, 
  "V3,-7,*01|D3,-22,*01|J6,*04": {
    "Count": 1.0, 
    "17": 1.0
  }, 
  "V3,-7,*01|D3,-22,*01|J6,*02": {
    "Count": 2.0, 
    "17": 1.0, 
    "20": 1.0
  }, 
  "V6,-1,*01|D2,-2,*02/I|J5,*02": {
    "Count": 0.3333333333333333, 
    "19": 0.3333333333333333
  }, 
  "V4,-39,*01|D6,-13,*01/I|J4,*02": {
    "Count": 2.0, 
    "10": 1.0, 
    "21": 1.0
  }, 
  "V4,-34,*01|D5,-18,*01|J2,*01": {
    "Count": 0.5, 
    "19": 0.5
  }, 
  "V4,-59,*06|D3,-9,*01/I|J4,*02": {
    "Count": 1.0, 
    "22": 1.0
  }, 
  "V4,-39,*01|D1,-20,*01/I|J3,*02": {
    "Count": 0.5, 
    "21": 0.5
  }, 
  "V1,-69,*12|D3,-10,*02/I|J1,*01": {
    "Count": 0.3333333333333333, 
    "15": 0.3333333333333333
  }, 
  "V3,?,?|D3,-10,*01|J4,*02": {
    "Count": 2.0, 
    "14": 1.0, 
    "15": 1.0
  }, 
  "V1,-46,*01|D2,-21,*01|J4,*02": {
    "Count": 0.3333333333333333, 
    "13": 0.3333333333333333
  }, 
  "V2,-26,*01|D6,-19,*01|J6,*01": {
    "Count": 1.0, 
    "24": 1.0
  }, 
  "V4,-39,*07|D3,-16,*02/I|J3,*02": {
    "Count": 1.0, 
    "21": 1.0
  }, 
  "V3,-30,*01|D2,-2,*03/I|J6,*03": {
    "Count": 1.0, 
    "18": 1.0
  }, 
  "V3,-9,*01|D2,-2,*03/I|J6,*02": {
    "Count": 3.5, 
    "15": 1.0, 
    "16": 0.5, 
    "18": 0.5, 
    "19": 1.0, 
    "22": 0.5
  }, 
  "V3,-9,*01|D2,-2,*03/I|J6,*03": {
    "Count": 3.0, 
    "17": 1.0, 
    "18": 1.0, 
    "22": 1.0
  }, 
  "V4,-39,*02|D5,-18,*01|J4,*02": {
    "Count": 0.5, 
    "13": 0.5
  }, 
  "V1,-18,*01|D2,-15,*01|J5,*02": {
    "Count": 3.0, 
    "16": 2.0, 
    "18": 1.0
  }, 
  "V3,?,?|D2,-2,*02/I|J6,*03": {
    "Count": 1.0, 
    "20": 1.0
  }, 
  "V3,?,?|D2,-2,*02/I|J6,*02": {
    "Count": 0.5, 
    "21": 0.5
  }, 
  "V3,?,?|D5,-12,*01|J3,*02": {
    "Count": 1.0, 
    "14": 1.0
  }, 
  "V2,-5,*08|D3,-22,*01/I|J6,*03": {
    "Count": 4.0, 
    "24": 1.0, 
    "18": 1.0, 
    "14": 1.0, 
    "23": 1.0
  }, 
  "V3,-15,*07|D3,-10,*02/I|J2,*01": {
    "Count": 1.0, 
    "21": 1.0
  }, 
  "V2,-70,*01|D4,-4,*01/I|J3,*01": {
    "Count": 1.0, 
    "17": 1.0
  }, 
  "V3,-20,*01|D5,-12,*01|J1,*01": {
    "Count": 2.0, 
    "17": 1.0, 
    "9": 1.0
  }, 
  "V1,-69,*13|D3,-10,*01|J6,*02": {
    "Count": 2.0, 
    "20": 1.0, 
    "22": 1.0
  }, 
  "V4,-34,*13|D2,-2,*01/I|J6,*03": {
    "Count": 0.5, 
    "18": 0.5
  }, 
  "V3,-72,*01|D1,-7,*01/I|J4,*02": {
    "Count": 1.0, 
    "18": 1.0
  }, 
  "V4,?,?|D3,-16,*01|J6,*02": {
    "Count": 1.0, 
    "17": 1.0
  }, 
  "V3,-23,*01|D3,-22,*01|J4,*02": {
    "Count": 2.0, 
    "17": 1.0, 
    "18": 1.0
  }, 
  "V2,-26,*01|D3,-10,*01|J1,*01": {
    "Count": 3.0, 
    "16": 3.0
  }, 
  "V1,-69,*10|D3,-16,*02|J6,*03": {
    "Count": 1.0, 
    "19": 1.0
  }, 
  "V3,-30,*02|D3,-22,*01/I|J1,*01": {
    "Count": 1.0, 
    "14": 1.0
  }, 
  "V3,-73,*01|D3,-10,*01/I|J6,*03": {
    "Count": 1.0, 
    "25": 1.0
  }, 
  "V3,-33,*01|D6,-13,*01/I|J3,*02": {
    "Count": 3.0, 
    "18": 1.0, 
    "14": 1.0, 
    "15": 1.0
  }, 
  "V6,-1,*01|D6,-19,*01|J3,*02": {
    "Count": 1.0, 
    "17": 1.0
  }, 
  "V6,-1,*01|D6,-19,*01|J3,*01": {
    "Count": 1.0, 
    "18": 1.0
  }, 
  "V7,-4-1,*02|D2,-8,*02|J4,*02": {
    "Count": 0.5, 
    "10": 0.5
  }, 
  "V1,-8,*02|D4,-4,*01/I|J3,*02": {
    "Count": 1.0, 
    "21": 1.0
  }, 
  "V4,-39,*01|D1,-26,*01/I|J4,*03": {
    "Count": 1.0, 
    "16": 1.0
  }, 
  "V4,-39,*01|D1,-26,*01/I|J4,*02": {
    "Count": 1.0, 
    "21": 1.0
  }, 
  "V2,-5,*08|D3,-10,*02/I|J4,*02": {
    "Count": 1.25, 
    "18": 1.0, 
    "19": 0.25
  }, 
  "V4,-39,*07|D3,-16,*01|J3,*02": {
    "Count": 3.5, 
    "18": 0.5, 
    "12": 1.0, 
    "15": 2.0
  }, 
  "V2,-26,*01|D5,-12,*01|J4,*02": {
    "Count": 3.0, 
    "13": 1.0, 
    "15": 2.0
  }, 
  "V3,-21,*01|D3,-10,*01/I|J4,*02": {
    "Count": 2.5, 
    "19": 2.0, 
    "13": 0.5
  }, 
  "V3,-11,*01|D1,-20,*01/I|J4,*01": {
    "Count": 0.5, 
    "16": 0.5
  }, 
  "V3,-15,*01|D3,-22,*01/I|J4,*02": {
    "Count": 8.5, 
    "16": 2.5, 
    "17": 1.0, 
    "18": 1.0, 
    "19": 2.0, 
    "21": 2.0
  }, 
  "V7,-4-1,*03|D3,-22,*01/I|J6,*02": {
    "Count": 1.0, 
    "24": 1.0
  }, 
  "V4,-61,*01|D2,-2,*02/I|J3,*02": {
    "Count": 1.5, 
    "22": 1.0, 
    "15": 0.5
  }, 
  "V4,?,?|D1,-1,*01|J5,*02": {
    "Count": 9.0, 
    "16": 3.0, 
    "18": 2.0, 
    "14": 2.0, 
    "15": 2.0
  }, 
  "V1,-8,*02|D4,-17,*01|J4,*02": {
    "Count": 14.5, 
    "10": 1.0, 
    "12": 2.0, 
    "13": 3.5, 
    "14": 3.0, 
    "15": 2.0, 
    "17": 3.0
  }, 
  "V3,-30,*01|D2,-15,*01/I|J6,*02": {
    "Count": 1.0, 
    "15": 1.0
  }, 
  "V3,-30,*02|D4,-17,*01|J2,*01": {
    "Count": 1.0, 
    "18": 1.0
  }, 
  "V5,-51,*01|D3,-22,*01/I|J3,*02": {
    "Count": 3.0, 
    "18": 1.0, 
    "21": 2.0
  }, 
  "V3,-11,*04|D2,-8,*01|J3,*02": {
    "Count": 0.5, 
    "15": 0.5
  }, 
  "V1,-69,*12|D6,-13,*01|J4,*02": {
    "Count": 17.0, 
    "9": 1.0, 
    "11": 1.0, 
    "12": 3.0, 
    "13": 2.0, 
    "14": 3.0, 
    "15": 3.0, 
    "16": 1.0, 
    "17": 3.0
  }, 
  "V3,-53,*01|D5,-18,*01|J6,*03": {
    "Count": 0.5, 
    "16": 0.5
  }, 
  "V3,-53,*01|D5,-18,*01|J6,*02": {
    "Count": 1.0, 
    "17": 0.5, 
    "12": 0.5
  }, 
  "V3,-15,*01|D6,-13,*01|J6,*03": {
    "Count": 1.0, 
    "10": 1.0
  }, 
  "V1,-8,*02|D6,-13,*01|J1,*01": {
    "Count": 4.0, 
    "18": 1.0, 
    "12": 1.0, 
    "10": 1.0, 
    "14": 1.0
  }, 
  "V5,-51,*01|D3,-10,*01|J6,*02": {
    "Count": 6.0, 
    "16": 2.0, 
    "18": 1.0, 
    "22": 2.0, 
    "15": 1.0
  }, 
  "V7,-4-1,*02|D3,-22,*01|J5,*02": {
    "Count": 1.0, 
    "18": 1.0
  }, 
  "V4,?,?|D2,-2,*01|J1,*01": {
    "Count": 0.5, 
    "12": 0.5
  }, 
  "V2,-5,*02|D3,-16,*02/I|J6,*03": {
    "Count": 1.0, 
    "23": 1.0
  }, 
  "V2,-5,*08|D2,-2,*02/I|J6,*03": {
    "Count": 1.0, 
    "20": 1.0
  }, 
  "V4,-39,*07|D6,-13,*01|J3,*02": {
    "Count": 5.0, 
    "17": 3.0, 
    "16": 1.0, 
    "15": 1.0
  }, 
  "V4,-39,*01|D2,-2,*02|J3,*02": {
    "Count": 1.0, 
    "11": 1.0
  }, 
  "V3,-74,*02|D3,-16,*01/I|J4,*02": {
    "Count": 1.0, 
    "16": 1.0
  }, 
  "V3,-7,*01|D2,-15,*01/I|J1,*01": {
    "Count": 1.0, 
    "10": 1.0
  }, 
  "V3,-64,?|D3,-22,*01|J4,*03": {
    "Count": 1.0, 
    "18": 1.0
  }, 
  "V3,-74,*02|D5,-5,*01|J4,*02": {
    "Count": 2.5, 
    "16": 1.0, 
    "18": 0.5, 
    "11": 0.5, 
    "14": 0.5
  }, 
  "V3,-33,*01|D2,-15,*01/I|J6,*03": {
    "Count": 4.0, 
    "17": 1.0, 
    "18": 1.0, 
    "26": 1.0, 
    "21": 1.0
  }, 
  "V3,-33,*01|D2,-15,*01/I|J6,*02": {
    "Count": 1.0, 
    "19": 1.0
  }, 
  "V3,-30,*02|D1,-1,*01|J4,*02": {
    "Count": 1.0, 
    "10": 1.0
  }, 
  "V3,-9,*03|D1,-26,*01|J5,*01": {
    "Count": 1.0, 
    "12": 1.0
  }, 
  "V3,-21,*01|D3,-10,*02|J4,*02": {
    "Count": 2.5, 
    "8": 0.5, 
    "12": 1.0, 
    "14": 1.0
  }, 
  "V4,-61,*01|D3,-10,*01/I|J1,*01": {
    "Count": 0.3333333333333333, 
    "15": 0.3333333333333333
  }, 
  "V3,-30,*01|D3,-16,*01|J3,*02": {
    "Count": 1.5, 
    "13": 0.5, 
    "14": 1.0
  }, 
  "V2,-5,*08|D2,-8,*02/I|J4,*02": {
    "Count": 1.0, 
    "17": 1.0
  }, 
  "V3,-7,*01|D6,-6,*01/I|J4,*02": {
    "Count": 0.5, 
    "2": 0.5
  }, 
  "V2,-70,*12|D6,-19,*01|J4,*02": {
    "Count": 3.0, 
    "17": 1.0, 
    "13": 2.0
  }, 
  "V3,-7,*01|D2,-2,*03/I|J6,*01": {
    "Count": 0.3333333333333333, 
    "17": 0.3333333333333333
  }, 
  "V3,-7,*01|D2,-2,*03/I|J6,*02": {
    "Count": 5.166666666666666, 
    "15": 0.3333333333333333, 
    "16": 1.5, 
    "17": 1.3333333333333333, 
    "18": 0.5, 
    "20": 1.0, 
    "22": 0.5
  }, 
  "V3,-7,*01|D2,-2,*03/I|J6,*03": {
    "Count": 4.0, 
    "17": 1.0, 
    "18": 1.0, 
    "27": 1.0, 
    "22": 1.0
  }, 
  "V4,?,?|D7,-27,*01|J4,*02": {
    "Count": 1.0, 
    "16": 1.0
  }, 
  "V3,-23,*04|D5,-12,*01|J6,*02": {
    "Count": 1.0, 
    "21": 1.0
  }, 
  "V4,-39,*01|D1,-7,*01|J4,*02": {
    "Count": 1.5, 
    "16": 1.0, 
    "13": 0.5
  }, 
  "V2,-5,*08|D1,-26,*01|J5,*02": {
    "Count": 0.3333333333333333, 
    "11": 0.3333333333333333
  }, 
  "V3,-9,*01|D3,-10,*01|J6,*02": {
    "Count": 8.0, 
    "16": 1.0, 
    "17": 1.0, 
    "30": 5.0, 
    "32": 1.0
  }, 
  "V1,-69,*12|D2,-21,*02|J5,*02": {
    "Count": 1.0, 
    "16": 1.0
  }, 
  "V1,-8,*02|D1,-26,*01/I|J4,*02": {
    "Count": 1.0, 
    "14": 1.0
  }, 
  "V1,-69,*12|D5,-5,*01/I|J5,*02": {
    "Count": 0.5, 
    "20": 0.5
  }, 
  "V1,-46,*01|D2,-21,*02/I|J3,*02": {
    "Count": 1.0, 
    "16": 1.0
  }, 
  "V1,-24,*01|D6,-19,*01|J1,*01": {
    "Count": 3.0, 
    "13": 1.0, 
    "15": 2.0
  }, 
  "V3,-15,*01|D3,-22,*01/I|J3,*02": {
    "Count": 2.0, 
    "18": 2.0
  }, 
  "V1,-18,*01|D5,-12,*01/I|J3,*02": {
    "Count": 0.3333333333333333, 
    "17": 0.3333333333333333
  }, 
  "V3,-23,*04|D3,-16,*02/I|J3,*02": {
    "Count": 2.0, 
    "24": 1.0, 
    "19": 1.0
  }, 
  "V4,-61,*01|D1,-1,*01|J6,*02": {
    "Count": 1.0, 
    "11": 1.0
  }, 
  "V3,-49,*04|D6,-19,*01|J4,*02": {
    "Count": 1.0, 
    "15": 1.0
  }, 
  "V3,-33,*01|D6,-19,*01|J3,*01": {
    "Count": 2.0, 
    "19": 1.0, 
    "12": 1.0
  }, 
  "V3,-33,*01|D6,-19,*01|J3,*02": {
    "Count": 11.0, 
    "15": 4.0, 
    "16": 2.0, 
    "17": 1.0, 
    "19": 3.0, 
    "24": 1.0
  }, 
  "V1,-18,*01|D2,-15,*01|J6,*02": {
    "Count": 2.0, 
    "17": 1.0, 
    "24": 1.0
  }, 
  "V1,-18,*01|D2,-15,*01|J6,*03": {
    "Count": 4.0, 
    "17": 1.0, 
    "19": 2.0, 
    "16": 1.0
  }, 
  "V4,-61,*01|D3,-9,*01/I|J5,*02": {
    "Count": 1.0, 
    "23": 1.0
  }, 
  "V5,-51,*01|D3,-16,*01|J3,*02": {
    "Count": 1.0, 
    "15": 1.0
  }, 
  "V4,-59,*08|D3,-9,*01|J4,*02": {
    "Count": 1.0, 
    "16": 1.0
  }, 
  "V3,-15,*07|D3,-10,*02|J6,*03": {
    "Count": 1.0, 
    "18": 1.0
  }, 
  "V3,-53,*01|D1,-26,*01/I|J4,*02": {
    "Count": 1.0, 
    "17": 1.0
  }, 
  "V4,-39,*07|D3,-9,*01/I|J4,*02": {
    "Count": 4.0, 
    "18": 1.0, 
    "19": 1.0, 
    "20": 2.0
  }, 
  "V4,-31,*03|D5,-5,*01|J1,*01": {
    "Count": 0.5, 
    "12": 0.5
  }, 
  "V2,-5,*02|D3,-10,*01|J5,*02": {
    "Count": 1.0, 
    "17": 1.0
  }, 
  "V1,-69,*10|D5,-12,*01|J5,*02": {
    "Count": 1.0, 
    "14": 1.0
  }, 
  "V4,-39,*01|D2,-2,*01/I|J6,*03": {
    "Count": 1.3333333333333333, 
    "24": 0.5, 
    "18": 0.8333333333333333
  }, 
  "V4,-39,*01|D2,-2,*01/I|J6,*02": {
    "Count": 2.0, 
    "18": 0.5, 
    "20": 0.5, 
    "22": 1.0
  }, 
  "V4,-61,*01|D2,-2,*01|J1,*01": {
    "Count": 0.3333333333333333, 
    "11": 0.3333333333333333
  }, 
  "V4,-39,*01|D2,-2,*01/I|J6,*04": {
    "Count": 0.5, 
    "15": 0.5
  }, 
  "V1,-69,*10|D3,-22,*01/I|J5,*02": {
    "Count": 1.0, 
    "16": 1.0
  }, 
  "V3,-11,*01|D5,-18,*01|J6,*03": {
    "Count": 0.5, 
    "17": 0.5
  }, 
  "V3,-11,*01|D5,-18,*01|J6,*01": {
    "Count": 0.5, 
    "17": 0.5
  }, 
  "V4,-39,*01|D3,-3,*02|J6,*04": {
    "Count": 2.0, 
    "20": 2.0
  }, 
  "V4,?,?|D3,-9,*01|J1,*01": {
    "Count": 2.0, 
    "12": 1.0, 
    "14": 1.0
  }, 
  "V1,-18,*01|D3,-10,*01|J1,*01": {
    "Count": 8.0, 
    "13": 1.0, 
    "14": 2.0, 
    "17": 3.0, 
    "18": 1.0, 
    "22": 1.0
  }, 
  "V3,-66,*02|D2,-2,*02/I|J3,*02": {
    "Count": 1.0, 
    "23": 1.0
  }, 
  "V3,-30,*14|D6,-13,*01|J3,*01": {
    "Count": 1.0, 
    "17": 1.0
  }, 
  "V3,-23,*04|D2,-21,*02/I|J3,*02": {
    "Count": 1.0, 
    "16": 1.0
  }, 
  "V4,-34,*01|D1,-26,*01|J6,*03": {
    "Count": 1.0, 
    "26": 1.0
  }, 
  "V4,-34,*01|D1,-26,*01|J6,*01": {
    "Count": 1.0, 
    "13": 1.0
  }, 
  "V6,-1,*01|D2,-15,*01/I|J3,*01": {
    "Count": 0.5, 
    "12": 0.5
  }, 
  "V4,-39,*07|D6,-13,*01|J1,*01": {
    "Count": 1.0, 
    "11": 1.0
  }, 
  "V1,-3,*01|D7,-27,*01|J4,*02": {
    "Count": 0.5, 
    "9": 0.5
  }, 
  "V1,-8,*02|D1,-7,*01/I|J4,*02": {
    "Count": 0.5, 
    "16": 0.5
  }, 
  "V1,-3,*01|D3,-3,*02/I|J3,*02": {
    "Count": 2.0, 
    "18": 2.0
  }, 
  "V3,-7,*01|D2,-15,*01|J5,*02": {
    "Count": 1.5, 
    "11": 1.0, 
    "7": 0.5
  }, 
  "V3,-72,*01|D3,-10,*01|J5,*02": {
    "Count": 1.0, 
    "10": 1.0
  }, 
  "V1,-18,*01|D1,-20,*01|J5,*02": {
    "Count": 1.0, 
    "17": 1.0
  }, 
  "V1,-18,*01|D2,-2,*01/I|J6,*03": {
    "Count": 0.5, 
    "17": 0.5
  }, 
  "V1,-18,*01|D2,-2,*01/I|J6,*02": {
    "Count": 1.0, 
    "23": 1.0
  }, 
  "V1,-3,*01|D2,-2,*01/I|J6,*03": {
    "Count": 1.0, 
    "18": 0.5, 
    "7": 0.5
  }, 
  "V4,-34,*01|D2,-2,*01/I|J5,*02": {
    "Count": 4.5, 
    "18": 1.5, 
    "11": 1.0, 
    "20": 1.0, 
    "14": 1.0
  }, 
  "V3,-15,*05|D2,-15,*01|J3,*02": {
    "Count": 1.0, 
    "15": 1.0
  }, 
  "V3,-74,*02|D2,-21,*02|J5,*02": {
    "Count": 0.5, 
    "9": 0.5
  }, 
  "V3,-53,*01|D3,-22,*01|J3,*01": {
    "Count": 1.0, 
    "16": 1.0
  }, 
  "V2,-5,*02|D2,-2,*03/I|J4,*02": {
    "Count": 0.5, 
    "21": 0.5
  }, 
  "V5,-51,*01|D6,-13,*01/I|J4,*02": {
    "Count": 1.0, 
    "17": 1.0
  }, 
  "V1,-69,*10|D3,-10,*02|J6,*04": {
    "Count": 1.0, 
    "21": 1.0
  }, 
  "V1,-69,*10|D3,-10,*02|J6,*03": {
    "Count": 3.0, 
    "21": 1.0, 
    "22": 2.0
  }, 
  "V4,?,?|D1,-1,*01|J6,*02": {
    "Count": 0.5, 
    "25": 0.5
  }, 
  "V3,-15,*01|D3,-9,*01/I|J4,*02": {
    "Count": 2.0, 
    "17": 1.0, 
    "15": 1.0
  }, 
  "V1,-46,*01|D4,-17,*01|J6,*02": {
    "Count": 1.0, 
    "20": 1.0
  }, 
  "V4,-61,*01|D3,-10,*01|J4,*02": {
    "Count": 17.0, 
    "11": 1.0, 
    "12": 1.0, 
    "13": 1.0, 
    "14": 5.0, 
    "15": 5.0, 
    "16": 3.0, 
    "21": 1.0
  }, 
  "V1,-46,*01|D4,-17,*01|J6,*04": {
    "Count": 1.0, 
    "14": 1.0
  }, 
  "V3,-33,*06|D3,-3,*01|J3,*01": {
    "Count": 1.0, 
    "14": 1.0
  }, 
  "V4,?,?|D1,-26,*01|J3,*02": {
    "Count": 4.5, 
    "16": 1.0, 
    "12": 2.0, 
    "13": 1.0, 
    "14": 0.5
  }, 
  "V1,-69,*12|D2,-15,*01/I|J4,*02": {
    "Count": 2.0, 
    "15": 0.5, 
    "13": 1.0, 
    "23": 0.5
  }, 
  "V1,-69,*14|D4,-17,*01|J4,*02": {
    "Count": 1.0, 
    "11": 1.0
  }, 
  "V3,-53,*01|D3,-9,*01/I|J4,*02": {
    "Count": 1.5, 
    "16": 0.5, 
    "21": 1.0
  }, 
  "V3,-30-3,*03|D3,-16,*01|J4,*02": {
    "Count": 1.5, 
    "15": 1.5
  }, 
  "V4,-61,*04|D3,-22,*01|J5,*02": {
    "Count": 1.0, 
    "14": 1.0
  }, 
  "V1,-3,*01|D3,-10,*01|J?,": {
    "Count": 1.0, 
    "10": 1.0
  }, 
  "V4,-39,*07|D5,-18,*01|J3,*02": {
    "Count": 1.0, 
    "16": 0.5, 
    "15": 0.5
  }, 
  "V3,-30,?|D6,-13,*01|J1,*01": {
    "Count": 2.0, 
    "15": 2.0
  }, 
  "V1,-69,*10|D2,-21,*02|J3,*02": {
    "Count": 4.0, 
    "18": 1.0, 
    "23": 3.0
  }, 
  "V3,-11,*01|D5,-12,*01|J3,*02": {
    "Count": 1.0, 
    "19": 1.0
  }, 
  "V7,-4-1,*02|D2,-15,*01|J4,*02": {
    "Count": 5.333333333333333, 
    "10": 1.3333333333333333, 
    "11": 2.0, 
    "12": 1.0, 
    "13": 1.0
  }, 
  "V3,-21,*01|D1,-20,*01/I|J3,*02": {
    "Count": 1.5, 
    "17": 1.0, 
    "19": 0.5
  }, 
  "V3,-23,*01|D5,-12,*01|J4,*02": {
    "Count": 1.0, 
    "12": 1.0
  }, 
  "V4,-39,*01|D2,-15,*01/I|J3,*02": {
    "Count": 2.0, 
    "22": 2.0
  }, 
  "V4,-39,*01|D2,-15,*01/I|J3,*01": {
    "Count": 1.0, 
    "13": 1.0
  }, 
  "V4,-39,*01|D3,-22,*01|J4,*02": {
    "Count": 29.0, 
    "11": 1.0, 
    "12": 2.0, 
    "13": 8.0, 
    "14": 2.0, 
    "15": 1.0, 
    "16": 2.0, 
    "17": 2.0, 
    "18": 3.0, 
    "19": 2.0, 
    "20": 4.0, 
    "21": 1.0, 
    "25": 1.0
  }, 
  "V4,?,?|D3,-22,*01|J5,*02": {
    "Count": 7.0, 
    "19": 3.0, 
    "11": 1.0, 
    "20": 1.0, 
    "23": 2.0
  }, 
  "V4,-34,?|D6,-13,*01/I|J6,*02": {
    "Count": 0.5, 
    "27": 0.5
  }, 
  "V1,-69,*12|D3,-10,*02/I|J4,*02": {
    "Count": 4.0, 
    "17": 0.5, 
    "22": 1.0, 
    "21": 1.5, 
    "16": 1.0
  }, 
  "V3,-64,*01|D5,-18,*01|J6,*03": {
    "Count": 0.5, 
    "23": 0.5
  }, 
  "V1,-3,*01|D2,-21,*01|J4,*02": {
    "Count": 0.5, 
    "16": 0.5
  }, 
  "V4,-39,*01|D6,-19,*01|J1,*01": {
    "Count": 6.0, 
    "17": 1.0, 
    "9": 1.0, 
    "14": 2.0, 
    "15": 2.0
  }, 
  "V3,-48,*02|D1,-26,*01/I|J4,*02": {
    "Count": 1.0, 
    "15": 1.0
  }, 
  "V3,-33,*01|D2,-21,*02|J3,*02": {
    "Count": 1.0, 
    "20": 1.0
  }, 
  "V4,-34,*01|D3,-22,*01/I|J6,*04": {
    "Count": 1.0, 
    "18": 1.0
  }, 
  "V4,-34,*01|D3,-22,*01/I|J6,*02": {
    "Count": 2.0, 
    "19": 1.0, 
    "22": 1.0
  }, 
  "V4,-34,*01|D3,-22,*01/I|J6,*03": {
    "Count": 3.0, 
    "25": 2.0, 
    "22": 1.0
  }, 
  "V3,-15,*01|D3,-3,*01/I|J4,*02": {
    "Count": 2.0, 
    "16": 1.0, 
    "19": 1.0
  }, 
  "V4,-59,*01|D6,-13,*01|J4,*02": {
    "Count": 2.0, 
    "21": 1.0, 
    "14": 1.0
  }, 
  "V3,-48,*02|D2,-2,*02/I|J3,*02": {
    "Count": 4.0, 
    "16": 1.0, 
    "19": 2.0, 
    "20": 1.0
  }, 
  "V3,-48,*02|D2,-2,*02/I|J3,*01": {
    "Count": 1.0, 
    "17": 1.0
  }, 
  "V3,-20,*01|D2,-2,*03/I|J2,*01": {
    "Count": 1.0, 
    "19": 1.0
  }, 
  "V3,-48,*02|D6,-13,*01|J4,*02": {
    "Count": 13.0, 
    "11": 1.0, 
    "12": 2.0, 
    "13": 4.0, 
    "14": 3.0, 
    "17": 3.0
  }, 
  "V1,-46,*01|D5,-5,*01|J3,*02": {
    "Count": 1.0, 
    "18": 0.5, 
    "14": 0.5
  }, 
  "V3,-49,*03|D3,-10,*01|J6,*02": {
    "Count": 1.0, 
    "24": 1.0
  }, 
  "V3,-7,*01|D3,-10,*01/I|J4,*02": {
    "Count": 0.5, 
    "11": 0.5
  }, 
  "V4,-34,*01|D1,-20,*01|J3,*01": {
    "Count": 0.5, 
    "20": 0.5
  }, 
  "V1,-8,*02|D3,-22,*01/I|J2,*01": {
    "Count": 1.0, 
    "21": 1.0
  }, 
  "V2,-26,*01|D6,-13,*01|J5,*02": {
    "Count": 1.0, 
    "17": 1.0
  }, 
  "V2,-5,*02|D2,-2,*02/I|J3,*02": {
    "Count": 1.0, 
    "19": 0.5, 
    "20": 0.5
  }, 
  "V3,-64,*01|D2,-2,*02/I|J4,*02": {
    "Count": 1.0, 
    "25": 1.0
  }, 
  "V3,-48,*02|D3,-22,*01/I|J5,*02": {
    "Count": 0.5, 
    "19": 0.5
  }, 
  "V3,-23,*04|D3,-10,*01|J3,*02": {
    "Count": 23.0, 
    "14": 2.0, 
    "15": 5.0, 
    "16": 5.0, 
    "17": 5.0, 
    "18": 1.0, 
    "19": 4.0, 
    "21": 1.0
  }, 
  "V3,-30,*01|D2,-2,*01/I|J6,*02": {
    "Count": 0.5, 
    "19": 0.5
  }, 
  "V1,-18,*01|D3,-16,*01|J4,*02": {
    "Count": 1.5, 
    "19": 0.5, 
    "12": 0.5, 
    "15": 0.5
  }, 
  "V3,-23,*01|D1,-7,*01/I|J3,*02": {
    "Count": 0.5, 
    "18": 0.5
  }, 
  "V1,-3,*01|D1,-26,*01|J6,*02": {
    "Count": 3.0, 
    "16": 1.0, 
    "18": 1.0, 
    "19": 1.0
  }, 
  "V1,-3,*01|D1,-26,*01|J6,*03": {
    "Count": 4.0, 
    "17": 1.0, 
    "19": 3.0
  }, 
  "V3,-33,*01|D4,-17,*01|J3,*02": {
    "Count": 2.5, 
    "16": 1.0, 
    "14": 0.5, 
    "15": 1.0
  }, 
  "V4,-30-2,*03|D4,-17,*01|J4,*02": {
    "Count": 2.0, 
    "9": 1.0, 
    "11": 1.0
  }, 
  "V1,-69,*12|D3,-16,*02|J4,*02": {
    "Count": 1.0, 
    "12": 0.5, 
    "13": 0.5
  }, 
  "V4,-39,*02|D3,-9,*01|J4,*02": {
    "Count": 1.0, 
    "12": 1.0
  }, 
  "V3,-49,*01|D3,-22,*01|J1,*01": {
    "Count": 1.0, 
    "12": 1.0
  }, 
  "V7,-4-1,*02|D3,-16,*02/I|J3,*02": {
    "Count": 2.0, 
    "20": 1.0, 
    "21": 1.0
  }, 
  "V3,-11,*01|D3,-9,*01|J5,*02": {
    "Count": 1.0, 
    "20": 1.0
  }, 
  "V2,-5,*02|D3,-16,*02/I|J4,*02": {
    "Count": 1.0, 
    "20": 1.0
  }, 
  "V4,?,?|D6,-13,*01|J3,*01": {
    "Count": 1.0, 
    "21": 1.0
  }, 
  "V4,?,?|D6,-13,*01|J3,*02": {
    "Count": 20.833333333333336, 
    "12": 1.0, 
    "13": 3.0, 
    "14": 3.0, 
    "15": 2.0, 
    "16": 2.0, 
    "17": 1.8333333333333333, 
    "18": 3.0, 
    "20": 2.0, 
    "21": 1.0, 
    "22": 1.0, 
    "24": 1.0
  }, 
  "V1,-18,*01|D3,-10,*01|J3,*02": {
    "Count": 15.0, 
    "13": 2.0, 
    "16": 5.0, 
    "17": 3.0, 
    "18": 3.0, 
    "19": 1.0, 
    "21": 1.0
  }, 
  "V4,-61,*01|D4,-17,*01|J2,*01": {
    "Count": 2.0, 
    "19": 1.0, 
    "13": 1.0
  }, 
  "V3,-20,*01|D5,-18,*01|J3,*02": {
    "Count": 1.0, 
    "11": 0.5, 
    "13": 0.5
  }, 
  "V4,-31,*03|D3,-22,*01|J1,*01": {
    "Count": 3.0, 
    "19": 1.0, 
    "15": 2.0
  }, 
  "V3,-72,*01|D2,-21,*02|J4,*02": {
    "Count": 1.0, 
    "16": 1.0
  }, 
  "V3,-15,*01|D3,-3,*02/I|J6,*03": {
    "Count": 0.3333333333333333, 
    "16": 0.3333333333333333
  }, 
  "V4,?,?|D1,-26,*01|J5,*02": {
    "Count": 3.5, 
    "17": 1.0, 
    "14": 1.5, 
    "16": 1.0
  }, 
  "V3,-48,*02|D6,-19,*01/I|J4,*02": {
    "Count": 1.0, 
    "14": 1.0
  }, 
  "V2,-5,*08|D2,-15,*01|J4,*02": {
    "Count": 3.5, 
    "12": 2.0, 
    "13": 1.0, 
    "15": 0.5
  }, 
  "V2,?,?|D2,-2,*02/I|J5,*02": {
    "Count": 1.0, 
    "17": 1.0
  }, 
  "V3,-30,*02|D6,-19,*01|J5,*02": {
    "Count": 3.0, 
    "18": 1.0, 
    "11": 1.0, 
    "20": 1.0
  }, 
  "V3,-7,*01|D3,-9,*01|J4,*02": {
    "Count": 0.5, 
    "14": 0.5
  }, 
  "V3,-53,*01|D3,-16,*02|J4,*02": {
    "Count": 0.3333333333333333, 
    "12": 0.3333333333333333
  }, 
  "V3,-23,*04|D4,-17,*01|J3,*02": {
    "Count": 2.0, 
    "17": 1.0, 
    "15": 1.0
  }, 
  "V3,-30,*02|D3,-10,*01|J6,*01": {
    "Count": 1.0, 
    "14": 1.0
  }, 
  "V2,-5,*08|D6,-13,*01|J1,*01": {
    "Count": 2.0, 
    "15": 1.0, 
    "23": 1.0
  }, 
  "V4,-34,?|D6,-19,*01/I|J6,*02": {
    "Count": 0.5, 
    "27": 0.5
  }, 
  "V3,-9,*03|D2,-2,*02/I|J3,*02": {
    "Count": 0.5, 
    "20": 0.5
  }, 
  "V4,?,?|D3,-22,*01|J3,*02": {
    "Count": 14.5, 
    "15": 1.5, 
    "16": 4.0, 
    "17": 3.0, 
    "18": 2.0, 
    "19": 1.0, 
    "20": 3.0
  }, 
  "V2,-5,*08|D1,-7,*01/I|J4,*02": {
    "Count": 0.25, 
    "19": 0.25
  }, 
  "V5,-51,*01|D2,-2,*02/I|J3,*02": {
    "Count": 4.0, 
    "17": 2.0, 
    "22": 1.0, 
    "16": 1.0
  }, 
  "V3,-33,*01|D2,-15,*01/I|J4,*02": {
    "Count": 4.0, 
    "18": 1.0, 
    "11": 1.0, 
    "14": 1.0, 
    "7": 1.0
  }, 
  "V3,-7,*01|D3,-22,*01|J5,*02": {
    "Count": 2.0, 
    "14": 2.0
  }, 
  "V4,-39,*07|D5,-5,*01|J3,*02": {
    "Count": 1.0, 
    "16": 0.5, 
    "15": 0.5
  }, 
  "V3,-66,*02|D6,-19,*01|J6,*02": {
    "Count": 1.0, 
    "18": 1.0
  }, 
  "V3,-33,*06|D6,-19,*01|J6,*02": {
    "Count": 2.0, 
    "17": 1.0, 
    "18": 1.0
  }, 
  "V3,-11,*01|D2,-8,*01|J3,*02": {
    "Count": 3.0, 
    "18": 1.0, 
    "12": 2.0
  }, 
  "V1,-46,*01|D5,-5,*01|J4,*02": {
    "Count": 1.25, 
    "20": 0.5, 
    "13": 0.75
  }, 
  "V6,-1,*01|D6,-19,*01|J1,*01": {
    "Count": 1.0, 
    "11": 1.0
  }, 
  "V1,-8,*02|D1,-26,*01|J2,*01": {
    "Count": 1.0, 
    "16": 1.0
  }, 
  "V1,-69,*10|D1,-1,*01|J5,*02": {
    "Count": 0.5, 
    "14": 0.5
  }, 
  "V3,-21,*04|D5,-5,*01|J6,*03": {
    "Count": 0.5, 
    "16": 0.5
  }, 
  "V2,-26,*01|D1,-26,*01|J4,*02": {
    "Count": 1.0, 
    "16": 1.0
  }, 
  "V2,-5,*08|D3,-22,*01|J3,*02": {
    "Count": 4.0, 
    "17": 1.0, 
    "21": 1.0, 
    "14": 1.0, 
    "15": 1.0
  }, 
  "V2,-5,*08|D3,-22,*01|J3,*01": {
    "Count": 1.0, 
    "15": 1.0
  }, 
  "V4,?,?|D6,-25,*01|J3,*02": {
    "Count": 0.3333333333333333, 
    "17": 0.3333333333333333
  }, 
  "V5,-51,*01|D3,-22,*01/I|J6,*02": {
    "Count": 3.0, 
    "18": 1.0, 
    "19": 2.0
  }, 
  "V4,-34,*01|D1,-26,*01/I|J4,*02": {
    "Count": 2.0, 
    "20": 2.0
  }, 
  "V4,-31,*03|D1,-1,*01|J5,*02": {
    "Count": 1.0, 
    "16": 1.0
  }, 
  "V1,-69,*10|D3,-10,*02|J4,*02": {
    "Count": 1.0, 
    "10": 1.0
  }, 
  "V3,-48,*02|D2,-2,*03|J3,*02": {
    "Count": 1.0, 
    "15": 1.0
  }, 
  "V3,-20,*01|D2,-8,*02|J3,*02": {
    "Count": 0.5, 
    "13": 0.5
  }, 
  "V3,-33,*01|D6,-19,*01|J6,*04": {
    "Count": 2.0, 
    "16": 1.0, 
    "17": 1.0
  }, 
  "V3,-33,*01|D6,-19,*01|J6,*03": {
    "Count": 4.0, 
    "20": 1.0, 
    "21": 1.0, 
    "23": 2.0
  }, 
  "V3,-33,*01|D6,-19,*01|J6,*02": {
    "Count": 3.0, 
    "25": 1.0, 
    "18": 1.0, 
    "13": 1.0
  }, 
  "V3,-15,*01|D5,-5,*01|J4,*02": {
    "Count": 1.0, 
    "12": 0.5, 
    "13": 0.5
  }, 
  "V4,-30-2,*03|D3,-10,*01|J6,*03": {
    "Count": 2.0, 
    "22": 2.0
  }, 
  "V4,-34,*01|D3,-16,*02|J1,*01": {
    "Count": 0.5, 
    "16": 0.5
  }, 
  "V7,-4-1,*02|D6,-6,*01/I|J3,*02": {
    "Count": 2.0, 
    "21": 2.0
  }, 
  "V3,-48,*02|D3,-22,*01|J4,*02": {
    "Count": 9.0, 
    "9": 1.0, 
    "11": 1.0, 
    "12": 2.0, 
    "14": 1.0, 
    "15": 1.0, 
    "18": 2.0, 
    "19": 1.0
  }, 
  "V4,?,?|D2,-8,*01|J4,*02": {
    "Count": 1.5, 
    "8": 0.5, 
    "12": 1.0
  }, 
  "V4,-61,*01|D2,-2,*02|J5,*02": {
    "Count": 0.5, 
    "21": 0.5
  }, 
  "V1,-18,*01|D1,-7,*01/I|J3,*02": {
    "Count": 0.5, 
    "22": 0.5
  }, 
  "V1,-8,*02|D5,-5,*01|J2,*01": {
    "Count": 0.5, 
    "18": 0.5
  }, 
  "V1,-69,*10|D5,-5,*01|J3,*02": {
    "Count": 0.5, 
    "14": 0.5
  }, 
  "V3,-21,*01|D5,-18,*01|J3,*02": {
    "Count": 1.0, 
    "16": 0.5, 
    "14": 0.5
  }, 
  "V1,-18,*01|D2,-8,*02|J4,*02": {
    "Count": 0.5, 
    "14": 0.5
  }, 
  "V1,-46,*01|D3,-10,*02|J4,*02": {
    "Count": 2.0, 
    "10": 1.0, 
    "13": 1.0
  }, 
  "V3,-33,*01|D5,-12,*01|J3,*02": {
    "Count": 5.333333333333333, 
    "13": 0.3333333333333333, 
    "15": 2.0, 
    "16": 1.0, 
    "18": 1.0, 
    "19": 1.0
  }, 
  "V1,-18,*01|D5,-5,*01|J4,*02": {
    "Count": 1.5, 
    "19": 1.5
  }, 
  "V4,-31,*03|D5,-5,*01|J3,*02": {
    "Count": 2.5, 
    "17": 1.0, 
    "18": 0.5, 
    "21": 0.5, 
    "14": 0.5
  }, 
  "V4,-34,?|D5,-12,*01|J1,*01": {
    "Count": 1.0, 
    "8": 1.0
  }, 
  "V3,-20,*01|D3,-10,*01/I|J4,*02": {
    "Count": 1.0, 
    "20": 1.0
  }, 
  "V4,-59,*06|D3,-22,*01|J4,*02": {
    "Count": 1.0, 
    "19": 1.0
  }, 
  "V4,-39,*01|D1,-1,*01/I|J4,*02": {
    "Count": 0.5, 
    "20": 0.5
  }, 
  "V4,-4,*07|D3,-16,*01|J4,*02": {
    "Count": 2.0, 
    "14": 2.0
  }, 
  "V1,-18,*01|D6,-13,*01|J4,*02": {
    "Count": 28.0, 
    "12": 5.0, 
    "13": 7.0, 
    "14": 4.0, 
    "15": 1.0, 
    "16": 3.0, 
    "17": 3.0, 
    "19": 2.0, 
    "21": 2.0, 
    "23": 1.0
  }, 
  "V1,-46,*01|D3,-16,*01|J4,*02": {
    "Count": 1.0, 
    "18": 1.0
  }, 
  "V3,-30,*01|D2,-21,*02|J6,*02": {
    "Count": 1.0, 
    "21": 1.0
  }, 
  "V7,-4-1,*04|D6,-19,*01|J3,*02": {
    "Count": 1.0, 
    "18": 1.0
  }, 
  "V3,-7,*01|D2,-15,*01/I|J6,*01": {
    "Count": 0.5, 
    "20": 0.5
  }, 
  "V3,-7,*01|D2,-15,*01/I|J6,*03": {
    "Count": 1.0, 
    "22": 1.0
  }, 
  "V3,-7,*01|D2,-15,*01/I|J6,*02": {
    "Count": 1.0, 
    "21": 0.5, 
    "22": 0.5
  }, 
  "V2,-5,*08|D3,-10,*01|J2,*01": {
    "Count": 1.0, 
    "19": 1.0
  }, 
  "V4,-34,*01|D2,-8,*02|J3,*02": {
    "Count": 2.0, 
    "16": 1.0, 
    "12": 1.0
  }, 
  "V1,-3,*01|D5,-5,*01|J6,*02": {
    "Count": 1.0, 
    "18": 1.0
  }, 
  "V3,-48,*02|D5,-5,*01|J3,*02": {
    "Count": 1.5, 
    "13": 0.5, 
    "15": 1.0
  }, 
  "V3,-49,*01|D3,-9,*01|J6,*02": {
    "Count": 1.0, 
    "21": 1.0
  }, 
  "V4,-39,*01|D3,-10,*01/I|J4,*02": {
    "Count": 3.0, 
    "17": 0.5, 
    "19": 1.5, 
    "21": 1.0
  }, 
  "V3,-33,*05|D2,-15,*01|J4,*02": {
    "Count": 2.0, 
    "13": 2.0
  }, 
  "V3,-33,*01|D4,-4,*01/I|J2,*01": {
    "Count": 0.3333333333333333, 
    "29": 0.3333333333333333
  }, 
  "V1,-69,*12|D1,-20,*01|J3,*02": {
    "Count": 0.5, 
    "14": 0.5
  }, 
  "V3,-15,*01|D6,-19,*01/I|J4,*02": {
    "Count": 1.0, 
    "17": 0.5, 
    "14": 0.5
  }, 
  "V7,-4-1,*02|D3,-16,*01|J4,*02": {
    "Count": 2.0, 
    "17": 0.5, 
    "10": 1.0, 
    "16": 0.5
  }, 
  "V4,-39,*06|D6,-13,*01|J4,*02": {
    "Count": 1.0, 
    "14": 1.0
  }, 
  "V3,-33,*01|D2,-2,*01|J5,*02": {
    "Count": 1.0, 
    "12": 0.5, 
    "21": 0.5
  }, 
  "V3,-23,*04|D2,-2,*03/I|J4,*02": {
    "Count": 3.833333333333333, 
    "10": 0.5, 
    "13": 0.5, 
    "14": 1.3333333333333333, 
    "18": 0.5, 
    "25": 1.0
  }, 
  "V4,?,?|D2,-2,*02/I|J5,*02": {
    "Count": 3.0, 
    "19": 1.0, 
    "20": 1.0, 
    "21": 1.0
  }, 
  "V1,-8,*02|D3,-16,*01|J5,*02": {
    "Count": 0.5, 
    "18": 0.5
  }, 
  "V1,-18,*01|D2,-15,*01|J3,*02": {
    "Count": 4.5, 
    "19": 1.0, 
    "12": 1.0, 
    "15": 2.5
  }, 
  "V3,-30,*14|D5,-12,*01|J6,*02": {
    "Count": 3.0, 
    "21": 3.0
  }, 
  "V1,-18,*01|D4,-17,*01|J1,*01": {
    "Count": 1.0, 
    "14": 1.0
  }, 
  "V1,-3,?|D3,-22,*01|J4,*02": {
    "Count": 1.0, 
    "14": 1.0
  }, 
  "V2,-26,*01|D2,-8,*01|J3,*02": {
    "Count": 2.0, 
    "13": 2.0
  }, 
  "V4,-39,*01|D3,-16,*01|J4,*02": {
    "Count": 3.0, 
    "17": 2.0, 
    "11": 0.5, 
    "15": 0.5
  }, 
  "V3,-48,*01|D3,-10,*02/I|J4,*02": {
    "Count": 0.5, 
    "14": 0.5
  }, 
  "V3,-53,*01|D2,-2,*03/I|J6,*03": {
    "Count": 3.5, 
    "19": 1.0, 
    "20": 2.0, 
    "14": 0.5
  }, 
  "V4,-61,*01|D3,-10,*01|J6,*03": {
    "Count": 9.0, 
    "15": 1.0, 
    "18": 4.0, 
    "19": 2.0, 
    "22": 1.0, 
    "24": 1.0
  }, 
  "V4,-61,*01|D3,-10,*01|J6,*02": {
    "Count": 0.6666666666666666, 
    "13": 0.6666666666666666
  }, 
  "V3,-23,*04|D1,-7,*01/I|J3,*02": {
    "Count": 1.0, 
    "17": 0.5, 
    "18": 0.5
  }, 
  "V1,-8,*02|D3,-10,*01|J6,*03": {
    "Count": 2.0, 
    "22": 1.0, 
    "15": 1.0
  }, 
  "V1,-8,*02|D3,-10,*01|J6,*02": {
    "Count": 5.0, 
    "20": 2.0, 
    "21": 1.0, 
    "22": 1.0, 
    "15": 1.0
  }, 
  "V4,-61,*01|D6,-19,*01|J6,*02": {
    "Count": 1.0, 
    "13": 1.0
  }, 
  "V2,-OR16-5,*01|D2,-2,*01/I|J3,*02": {
    "Count": 0.5, 
    "20": 0.5
  }, 
  "V4,-31,*03|D6,-13,*01/I|J5,*01": {
    "Count": 1.0, 
    "10": 1.0
  }, 
  "V1,-46,*01|D6,-13,*01/I|J4,*02": {
    "Count": 1.0, 
    "21": 1.0
  }, 
  "V1,-69,*14|D6,-19,*01|J3,*02": {
    "Count": 1.0, 
    "18": 1.0
  }, 
  "V4,-39,*01|D5,-18,*01|J4,*02": {
    "Count": 4.0, 
    "11": 0.5, 
    "13": 0.5, 
    "14": 1.0, 
    "15": 1.5, 
    "16": 0.5
  }, 
  "V2,-5,*08|D6,-13,*01|J3,*02": {
    "Count": 5.0, 
    "19": 2.0, 
    "20": 1.0, 
    "15": 2.0
  }, 
  "V4,-39,*01|D3,-3,*01|J2,*01": {
    "Count": 2.0, 
    "17": 1.0, 
    "14": 1.0
  }, 
  "V3,-7,*01|D6,-19,*01|J4,*02": {
    "Count": 20.5, 
    "8": 1.0, 
    "9": 1.0, 
    "11": 1.0, 
    "12": 0.5, 
    "13": 7.0, 
    "14": 3.0, 
    "15": 3.0, 
    "16": 3.0, 
    "17": 1.0
  }, 
  "V3,-48,*02|D3,-9,*01/I|J3,*02": {
    "Count": 0.5, 
    "18": 0.5
  }, 
  "V4,?,?|D3,-3,*01|J4,*02": {
    "Count": 0.5, 
    "18": 0.5
  }, 
  "V2,-5,*02|D4,-17,*01/I|J5,*02": {
    "Count": 0.5, 
    "24": 0.5
  }, 
  "V3,-33,*01|D3,-16,*01|J3,*02": {
    "Count": 9.0, 
    "12": 1.0, 
    "13": 1.0, 
    "14": 2.5, 
    "15": 2.0, 
    "16": 0.5, 
    "17": 1.0, 
    "23": 1.0
  }, 
  "V3,-30,*02|D6,-13,*01|J6,*02": {
    "Count": 1.0, 
    "16": 1.0
  }, 
  "V4,-39,*07|D4,-17,*01|J1,*01": {
    "Count": 1.0, 
    "8": 1.0
  }, 
  "V3,-9,*01|D3,-3,*02/I|J4,*02": {
    "Count": 1.0, 
    "15": 1.0
  }, 
  "V3,-23,*01|D1,-20,*01/I|J3,*02": {
    "Count": 0.5, 
    "18": 0.5
  }, 
  "V2,-5,*08|D1,-26,*01|J4,*02": {
    "Count": 1.0, 
    "11": 1.0
  }, 
  "V3,-11,*01|D5,-5,*01|J4,*02": {
    "Count": 2.333333333333333, 
    "17": 1.0, 
    "11": 0.5, 
    "13": 0.5, 
    "15": 0.3333333333333333
  }, 
  "V3,-33,*01|D3,-22,*01|J3,*01": {
    "Count": 1.0, 
    "9": 1.0
  }, 
  "V3,-33,*01|D3,-22,*01|J3,*02": {
    "Count": 5.0, 
    "16": 2.0, 
    "18": 1.0, 
    "20": 1.0, 
    "23": 1.0
  }, 
  "V1,-46,*01|D3,-10,*01|J6,*03": {
    "Count": 2.0, 
    "19": 1.0, 
    "20": 1.0
  }, 
  "V3,-20,*01|D3,-22,*01|J3,*01": {
    "Count": 1.0, 
    "16": 1.0
  }, 
  "V3,-20,*01|D3,-22,*01|J3,*02": {
    "Count": 1.0, 
    "23": 1.0
  }, 
  "V4,-39,*07|D2,-15,*01/I|J4,*02": {
    "Count": 2.0, 
    "18": 1.0, 
    "21": 1.0
  }, 
  "V3,-7,*01|D1,-1,*01|J3,*02": {
    "Count": 0.5, 
    "21": 0.5
  }, 
  "V4,-34,*01|D5,-12,*01/I|J4,*02": {
    "Count": 1.0, 
    "28": 1.0
  }, 
  "V4,-39,*07|D6,-13,*01|J6,*02": {
    "Count": 1.0, 
    "14": 1.0
  }, 
  "V3,-15,*01|D3,-16,*02/I|J6,*02": {
    "Count": 1.0, 
    "23": 1.0
  }, 
  "V3,-30,*02|D3,-22,*01|J4,*02": {
    "Count": 5.0, 
    "13": 1.0, 
    "14": 1.0, 
    "15": 1.0, 
    "17": 1.0, 
    "21": 1.0
  }, 
  "V4,-61,*01|D2,-15,*01|J6,*03": {
    "Count": 1.0, 
    "15": 1.0
  }, 
  "V3,-9,*01|D5,-5,*01|J3,*02": {
    "Count": 1.5, 
    "17": 0.5, 
    "18": 0.5, 
    "13": 0.5
  }, 
  "V7,-4-1,*02|D5,-12,*01|J6,*03": {
    "Count": 1.0, 
    "15": 1.0
  }, 
  "V7,-4-1,*02|D5,-12,*01|J6,*02": {
    "Count": 1.0, 
    "19": 1.0
  }, 
  "V4,-34,*01|D2,-15,*01|J3,*02": {
    "Count": 1.0, 
    "15": 1.0
  }, 
  "V3,-7,*01|D2,-2,*01/I|J5,*02": {
    "Count": 0.5, 
    "15": 0.5
  }, 
  "V3,-11,*01|D6,-19,*01|J1,*01": {
    "Count": 3.0, 
    "13": 2.0, 
    "14": 1.0
  }, 
  "V3,-7,*03|D3,-10,*01/I|J4,*02": {
    "Count": 2.0, 
    "19": 1.0, 
    "21": 1.0
  }, 
  "V3,-33,*01|D1,-1,*01|J4,*02": {
    "Count": 1.0, 
    "11": 1.0
  }, 
  "V3,-73,*01|D2,-2,*02/I|J1,*01": {
    "Count": 1.0, 
    "11": 1.0
  }, 
  "V3,?,?|D2,-2,*03|J6,*03": {
    "Count": 0.5, 
    "21": 0.5
  }, 
  "V3,-21,*04|D2,-15,*01/I|J6,*03": {
    "Count": 1.0, 
    "17": 1.0
  }, 
  "V4,-38-2,*02|D3,-10,*01|J6,*02": {
    "Count": 1.0, 
    "16": 1.0
  }, 
  "V3,-9,*01|D3,-9,*01/I|J4,*02": {
    "Count": 3.5, 
    "17": 1.0, 
    "3": 1.0, 
    "21": 0.5, 
    "7": 1.0
  }, 
  "V1,-8,*02|D4,-17,*01|J5,*02": {
    "Count": 2.0, 
    "11": 1.0, 
    "12": 1.0
  }, 
  "V3,-23,*04|D6,-19,*01|J2,*01": {
    "Count": 2.0, 
    "18": 1.0, 
    "14": 1.0
  }, 
  "V2,?,?|D2,-2,*01/I|J5,*02": {
    "Count": 1.0, 
    "17": 1.0
  }, 
  "V4,?,?|D2,-2,*01/I|J3,*02": {
    "Count": 7.5, 
    "14": 2.0, 
    "15": 0.5, 
    "17": 1.0, 
    "18": 2.5, 
    "19": 1.0, 
    "20": 0.5
  }, 
  "V3,-30-3,*03|D2,-15,*01/I|J6,*02": {
    "Count": 4.0, 
    "17": 1.0, 
    "19": 1.0, 
    "20": 2.0
  }, 
  "V3,-30-3,*03|D2,-15,*01/I|J6,*03": {
    "Count": 2.0, 
    "17": 1.0, 
    "19": 1.0
  }, 
  "V4,-61,*01|D3,-22,*01|J5,*02": {
    "Count": 1.0, 
    "15": 1.0
  }, 
  "V3,-74,*03|D4,-17,*01|J3,*01": {
    "Count": 1.0, 
    "11": 1.0
  }, 
  "V3,-21,*01|D2,-15,*01|J2,*01": {
    "Count": 1.0, 
    "13": 1.0
  }, 
  "V4,?,?|D1,-26,*01|J1,*01": {
    "Count": 3.0, 
    "16": 1.0, 
    "13": 1.0, 
    "22": 1.0
  }, 
  "V4,-34,*03|D5,-5,*01|J3,*02": {
    "Count": 0.5, 
    "18": 0.5
  }, 
  "V3,-21,*04|D6,-13,*01|J?,": {
    "Count": 0.5, 
    "13": 0.5
  }, 
  "V1,-69,*14|D3,-10,*01|J4,*02": {
    "Count": 2.0, 
    "17": 1.0, 
    "13": 1.0
  }, 
  "V4,-31,*03|D4,-4,*01/I|J3,*02": {
    "Count": 2.0, 
    "19": 2.0
  }, 
  "V4,-34,*01|D3,-16,*02|J5,*02": {
    "Count": 2.5, 
    "17": 1.0, 
    "18": 1.0, 
    "19": 0.5
  }, 
  "V2,-5,*02|D6,-13,*01|J6,*02": {
    "Count": 1.0, 
    "16": 1.0
  }, 
  "V1,-69,*12|D3,-16,*02/I|J5,*02": {
    "Count": 1.0, 
    "18": 1.0
  }, 
  "V2,-5,*04|D3,-10,*02/I|J3,*02": {
    "Count": 0.5, 
    "19": 0.5
  }, 
  "V1,-69,*13|D3,-22,*01|J6,*02": {
    "Count": 1.0, 
    "15": 1.0
  }, 
  "V3,-33,*01|D6,-19,*01|J4,*02": {
    "Count": 6.0, 
    "16": 1.0, 
    "18": 1.0, 
    "19": 1.0, 
    "13": 3.0
  }, 
  "V1,-69,*10|D2,-2,*02/I|J3,*02": {
    "Count": 3.0, 
    "16": 0.5, 
    "18": 0.5, 
    "20": 1.0, 
    "17": 1.0
  }, 
  "V1,-69,*10|D2,-2,*02/I|J3,*01": {
    "Count": 1.0, 
    "21": 1.0
  }, 
  "V3,-49,*04|D2,-2,*03|J4,*02": {
    "Count": 0.3333333333333333, 
    "18": 0.3333333333333333
  }, 
  "V4,-34,*01|D5,-18,*01|J5,*02": {
    "Count": 1.0, 
    "20": 1.0
  }, 
  "V3,-48,*01|D3,-22,*01|J4,*02": {
    "Count": 1.0, 
    "17": 1.0
  }, 
  "V3,-20,*01|D5,-18,*01|J6,*03": {
    "Count": 0.5, 
    "17": 0.5
  }, 
  "V3,-30,*19|D1,-20,*01/I|J4,*02": {
    "Count": 0.5, 
    "19": 0.5
  }, 
  "V3,-49,*03|D2,-2,*01/I|J6,*03": {
    "Count": 1.0, 
    "17": 1.0
  }, 
  "V1,-18,*01|D6,-19,*01|J1,*01": {
    "Count": 6.5, 
    "16": 3.5, 
    "19": 1.0, 
    "9": 1.0, 
    "17": 1.0
  }, 
  "V3,-23,*01|D2,-2,*02/I|J6,*02": {
    "Count": 1.0, 
    "17": 1.0
  }, 
  "V4,-39,*01|D4,-17,*01|J2,*01": {
    "Count": 2.0, 
    "16": 1.0, 
    "18": 1.0
  }, 
  "V1,-2,*05|D3,-22,*01|J3,*02": {
    "Count": 1.0, 
    "15": 1.0
  }, 
  "V7,-4-1,*02|D6,-6,*01/I|J1,*01": {
    "Count": 0.3333333333333333, 
    "13": 0.3333333333333333
  }, 
  "V3,-7,*01|D4,-17,*01|J6,*03": {
    "Count": 4.0, 
    "10": 1.0, 
    "22": 1.0, 
    "15": 2.0
  }, 
  "V4,-34,*01|D6,-19,*01/I|J6,*02": {
    "Count": 0.5, 
    "20": 0.5
  }, 
  "V3,-30-3,*03|D5,-5,*01|J3,*02": {
    "Count": 2.333333333333333, 
    "17": 0.5, 
    "15": 1.8333333333333333
  }, 
  "V4,-59,*01|D2,-2,*03/I|J6,*03": {
    "Count": 1.0, 
    "20": 1.0
  }, 
  "V2,-5,*02|D1,-1,*01|J5,*02": {
    "Count": 1.5, 
    "11": 0.5, 
    "14": 1.0
  }, 
  "V1,-46,*01|D5,-5,*01|J1,*01": {
    "Count": 0.5, 
    "18": 0.5
  }, 
  "V3,-21,*01|D2,-2,*03|J3,*02": {
    "Count": 1.0, 
    "14": 1.0
  }, 
  "V1,-3,*01|D1,-26,*01/I|J4,*02": {
    "Count": 2.0, 
    "17": 1.0, 
    "13": 1.0
  }, 
  "V1,-24,*01|D4,-4,*01/I|J3,*02": {
    "Count": 1.0, 
    "19": 1.0
  }, 
  "V1,-46,*01|D6,-13,*01|J1,*01": {
    "Count": 2.0, 
    "10": 1.0, 
    "19": 1.0
  }, 
  "V2,?,?|D2,-15,*01|J6,*03": {
    "Count": 1.0, 
    "17": 1.0
  }, 
  "V3,-20,*01|D5,-5,*01|J3,*02": {
    "Count": 1.0, 
    "11": 0.5, 
    "13": 0.5
  }, 
  "V1,-24,*01|D3,-16,*02/I|J1,*01": {
    "Count": 2.0, 
    "15": 2.0
  }, 
  "V3,-33,*01|D2,-2,*02/I|J4,*02": {
    "Count": 10.0, 
    "13": 1.0, 
    "14": 2.0, 
    "15": 2.0, 
    "16": 1.0, 
    "18": 1.0, 
    "19": 1.0, 
    "20": 1.0, 
    "22": 1.0
  }, 
  "V3,-30-3,*03|D5,-18,*01|J6,*02": {
    "Count": 1.5, 
    "16": 1.0, 
    "17": 0.5
  }, 
  "V3,-33,*06|D4,-4,*01|J5,*02": {
    "Count": 0.5, 
    "8": 0.5
  }, 
  "V1,-46,*01|D2,-2,*02/I|J6,*02": {
    "Count": 7.0, 
    "16": 1.0, 
    "17": 2.0, 
    "21": 2.0, 
    "24": 1.5, 
    "25": 0.5
  }, 
  "V3,-23,*04|D5,-18,*01|J5,*02": {
    "Count": 0.5, 
    "15": 0.5
  }, 
  "V3,-21,*01|D6,-19,*01|J5,*02": {
    "Count": 1.0, 
    "7": 1.0
  }, 
  "V3,-21,*01|D6,-19,*01|J5,*01": {
    "Count": 1.0, 
    "10": 1.0
  }, 
  "V5,-51,*01|D3,-10,*02|J6,*02": {
    "Count": 1.0, 
    "4": 1.0
  }, 
  "V3,-9,*01|D2,-2,*01|J6,*03": {
    "Count": 0.3333333333333333, 
    "28": 0.3333333333333333
  }, 
  "V3,-23,*04|D3,-22,*01|J1,*01": {
    "Count": 1.5, 
    "18": 1.0, 
    "14": 0.5
  }, 
  "V3,-30,*02|D7,-27,*01|J5,*02": {
    "Count": 1.0, 
    "13": 1.0
  }, 
  "V4,-34,*04|D2,-2,*02/I|J6,*01": {
    "Count": 1.0, 
    "19": 1.0
  }, 
  "V4,-61,*04|D5,-12,*01|J1,*01": {
    "Count": 1.0, 
    "11": 1.0
  }, 
  "V4,-39,*01|D2,-2,*03/I|J4,*02": {
    "Count": 2.333333333333333, 
    "18": 1.0, 
    "11": 0.3333333333333333, 
    "20": 1.0
  }, 
  "V3,-48,*02|D2,-2,*01/I|J4,*02": {
    "Count": 4.0, 
    "17": 2.0, 
    "18": 0.5, 
    "13": 1.0, 
    "14": 0.5
  }, 
  "V4,?,?|D3,-16,*02/I|J6,*03": {
    "Count": 1.0, 
    "17": 1.0
  }, 
  "V3,-11,*01|D3,-22,*01/I|J2,*01": {
    "Count": 1.0, 
    "17": 1.0
  }, 
  "V1,-46,*01|D3,-10,*02/I|J4,*02": {
    "Count": 4.0, 
    "17": 1.0, 
    "18": 1.0, 
    "21": 1.0, 
    "22": 1.0
  }, 
  "V3,-33,*04|D3,-9,*01|J4,*02": {
    "Count": 1.0, 
    "19": 1.0
  }, 
  "V3,-30-3,*03|D3,-10,*01|J3,*02": {
    "Count": 7.333333333333334, 
    "15": 1.3333333333333333, 
    "17": 2.0, 
    "18": 1.0, 
    "21": 2.0, 
    "22": 1.0
  }, 
  "V3,-30-3,*03|D3,-10,*01|J3,*01": {
    "Count": 2.0, 
    "14": 2.0
  }, 
  "V1,-69,*12|D3,-10,*01/I|J4,*02": {
    "Count": 1.0, 
    "17": 0.5, 
    "21": 0.5
  }, 
  "V4,-61,*01|D3,-16,*02|J5,*02": {
    "Count": 1.0, 
    "17": 1.0
  }, 
  "V1,-69,*10|D3,-22,*01/I|J3,*02": {
    "Count": 7.0, 
    "20": 2.0, 
    "30": 1.0, 
    "22": 4.0
  }, 
  "V7,-4-1,*02|D3,-9,*01|J4,*02": {
    "Count": 5.0, 
    "7": 1.0, 
    "16": 1.0, 
    "17": 1.0, 
    "18": 1.0, 
    "21": 1.0
  }, 
  "V4,-61,*01|D3,-22,*01/I|J3,*02": {
    "Count": 1.0, 
    "21": 1.0
  }, 
  "V1,-69,*10|D2,-15,*01|J6,*02": {
    "Count": 1.0, 
    "18": 1.0
  }, 
  "V4,-34,*01|D2,-2,*03|J1,*01": {
    "Count": 1.0, 
    "17": 1.0
  }, 
  "V3,-33,*06|D6,-13,*01|J3,*02": {
    "Count": 1.0, 
    "15": 1.0
  }, 
  "V3,-74,*02|D2,-2,*01/I|J4,*02": {
    "Count": 3.0, 
    "13": 1.0, 
    "14": 0.5, 
    "15": 1.5
  }, 
  "V3,-33,*01|D2,-15,*01|J1,*01": {
    "Count": 2.0, 
    "16": 1.0, 
    "13": 1.0
  }, 
  "V2,?,?|D6,-13,*01|J1,*01": {
    "Count": 1.0, 
    "18": 1.0
  }, 
  "V3,-74,*02|D2,-15,*01|J6,*03": {
    "Count": 2.0, 
    "16": 1.0, 
    "21": 1.0
  }, 
  "V3,-74,*02|D2,-15,*01|J6,*02": {
    "Count": 1.0, 
    "19": 1.0
  }, 
  "V1,-45,*02|D2,-15,*01|J4,*02": {
    "Count": 2.333333333333333, 
    "9": 0.3333333333333333, 
    "15": 1.0, 
    "17": 1.0
  }, 
  "V1,-46,*01|D2,-2,*03/I|J1,*01": {
    "Count": 1.0, 
    "13": 1.0
  }, 
  "V3,-48,*02|D6,-13,*01|J5,*02": {
    "Count": 2.0, 
    "12": 1.0, 
    "15": 1.0
  }, 
  "V4,-39,*07|D2,-2,*01/I|J5,*02": {
    "Count": 0.5, 
    "19": 0.5
  }, 
  "V3,-33,*05|D2,-2,*01/I|J2,*01": {
    "Count": 1.0, 
    "23": 1.0
  }, 
  "V3,-33,*06|D3,-10,*01/I|J5,*02": {
    "Count": 1.0, 
    "17": 1.0
  }, 
  "V3,-53,*01|D3,-3,*02|J4,*02": {
    "Count": 0.5, 
    "3": 0.5
  }, 
  "V1,-24,*01|D2,-8,*02|J1,*01": {
    "Count": 0.3333333333333333, 
    "12": 0.3333333333333333
  }, 
  "V3,-11,*01|D5,-12,*01|J2,*01": {
    "Count": 1.0, 
    "14": 1.0
  }, 
  "V4,-31,*05|D6,-13,*01|J2,*01": {
    "Count": 1.0, 
    "25": 1.0
  }, 
  "V5,-51,*01|D4,-17,*01|J4,*02": {
    "Count": 4.0, 
    "11": 2.0, 
    "12": 1.0, 
    "15": 1.0
  }, 
  "V4,-39,*07|D4,-17,*01|J3,*02": {
    "Count": 2.5, 
    "16": 0.5, 
    "11": 1.0, 
    "13": 1.0
  }, 
  "V4,-31,*03|D3,-10,*01|J5,*02": {
    "Count": 2.0, 
    "17": 1.0, 
    "18": 1.0
  }, 
  "V3,-74,*02|D1,-20,*01|J4,*02": {
    "Count": 1.5, 
    "12": 0.5, 
    "20": 1.0
  }, 
  "V4,-59,*06|D2,-15,*01|J4,*02": {
    "Count": 1.0, 
    "17": 1.0
  }, 
  "V3,-30,*19|D1,-7,*01|J4,*02": {
    "Count": 0.5, 
    "12": 0.5
  }, 
  "V7,-4-1,*02|D3,-16,*02|J5,*02": {
    "Count": 1.0, 
    "21": 1.0
  }, 
  "V7,-4-1,*02|D3,-16,*02|J5,*01": {
    "Count": 0.3333333333333333, 
    "11": 0.3333333333333333
  }, 
  "V3,-66,*03|D6,-19,*01|J5,*02": {
    "Count": 1.0, 
    "11": 1.0
  }, 
  "V4,-34,?|D3,-22,*01|J3,*02": {
    "Count": 1.0, 
    "15": 1.0
  }, 
  "V3,-9,*01|D6,-13,*01/I|J4,*02": {
    "Count": 2.0, 
    "18": 1.0, 
    "15": 1.0
  }, 
  "V7,-4-1,*02|D2,-2,*02/I|J5,*02": {
    "Count": 4.0, 
    "20": 2.0, 
    "21": 2.0
  }, 
  "V7,-4-1,*02|D6,-19,*01|J1,*01": {
    "Count": 1.0, 
    "12": 1.0
  }, 
  "V4,-39,*01|D3,-10,*01/I|J6,*02": {
    "Count": 1.0, 
    "26": 1.0
  }, 
  "V3,-30-3,*03|D6,-13,*01|J4,*02": {
    "Count": 13.0, 
    "12": 1.0, 
    "13": 2.0, 
    "14": 7.0, 
    "15": 1.0, 
    "16": 1.0, 
    "18": 1.0
  }, 
  "V1,-3,*01|D6,-19,*01|J6,*02": {
    "Count": 0.75, 
    "20": 0.75
  }, 
  "V3,-53,*03|D2,-15,*01|J4,*02": {
    "Count": 1.0, 
    "20": 1.0
  }, 
  "V3,-21,*01|D6,-13,*01|J4,*02": {
    "Count": 22.0, 
    "12": 4.0, 
    "13": 8.0, 
    "14": 2.0, 
    "15": 2.0, 
    "16": 3.0, 
    "17": 3.0
  }, 
  "V1,-69,*10|D3,-22,*01|J6,*03": {
    "Count": 2.0, 
    "20": 2.0
  }, 
  "V1,-69,*10|D3,-22,*01|J6,*02": {
    "Count": 1.0, 
    "21": 1.0
  }, 
  "V2,-26,*01|D2,-2,*03|J4,*02": {
    "Count": 0.5, 
    "20": 0.5
  }, 
  "V3,-30-3,*03|D4,-17,*01|J4,*02": {
    "Count": 7.0, 
    "12": 1.0, 
    "13": 2.0, 
    "14": 1.5, 
    "15": 2.0, 
    "18": 0.5
  }, 
  "V4,-34,*01|D1,-1,*01|J3,*01": {
    "Count": 0.5, 
    "20": 0.5
  }, 
  "V1,-8,*02|D2,-2,*02|J3,*02": {
    "Count": 1.0, 
    "16": 1.0
  }, 
  "V3,-33,*06|D2,-15,*01|J2,*01": {
    "Count": 1.0, 
    "16": 1.0
  }, 
  "V4,-31,*03|D2,-2,*02/I|J6,*01": {
    "Count": 1.0, 
    "16": 1.0
  }, 
  "V4,-31,*03|D2,-2,*02/I|J6,*02": {
    "Count": 6.0, 
    "17": 1.0, 
    "18": 1.0, 
    "20": 1.0, 
    "21": 1.0, 
    "22": 2.0
  }, 
  "V4,-31,*03|D2,-2,*02/I|J6,*03": {
    "Count": 4.5, 
    "16": 2.0, 
    "21": 1.0, 
    "22": 0.5, 
    "15": 1.0
  }, 
  "V4,-4,*08|D6,-13,*01|J4,*02": {
    "Count": 1.0, 
    "16": 1.0
  }, 
  "V3,-30,*02|D2,-2,*02/I|J4,*02": {
    "Count": 4.0, 
    "16": 1.0, 
    "21": 2.0, 
    "17": 1.0
  }, 
  "V6,-1,*01|D3,-22,*01/I|J4,*02": {
    "Count": 2.5, 
    "18": 1.0, 
    "13": 0.5, 
    "14": 1.0
  }, 
  "V7,-4-1,*04|D3,-9,*01|J3,*02": {
    "Count": 1.0, 
    "13": 1.0
  }, 
  "V4,-34,*01|D6,-13,*01/I|J1,*01": {
    "Count": 1.0, 
    "22": 1.0
  }, 
  "V2,-70,*01|D3,-10,*02|J6,*02": {
    "Count": 0.5, 
    "11": 0.5
  }, 
  "V1,-18,*01|D5,-12,*01|J1,*01": {
    "Count": 1.0, 
    "9": 1.0
  }, 
  "V3,-33,*06|D2,-8,*01|J4,*02": {
    "Count": 0.5, 
    "15": 0.5
  }, 
  "V3,-74,*02|D6,-19,*01|J6,*04": {
    "Count": 0.5, 
    "13": 0.5
  }, 
  "V3,-30,?|D3,-10,*01|J4,*02": {
    "Count": 1.0, 
    "15": 1.0
  }, 
  "V1,-18,*01|D3,-16,*02|J5,*02": {
    "Count": 0.8333333333333333, 
    "18": 0.5, 
    "14": 0.3333333333333333
  }, 
  "V3,-74,*02|D6,-13,*01|J5,*02": {
    "Count": 1.0, 
    "15": 1.0
  }, 
  "V4,-61,*01|D3,-9,*01|J2,*01": {
    "Count": 1.0, 
    "21": 1.0
  }, 
  "V1,-69,*14|D5,-12,*01|J3,*01": {
    "Count": 1.0, 
    "11": 1.0
  }, 
  "V4,-61,*01|D1,-26,*01/I|J4,*02": {
    "Count": 0.5, 
    "16": 0.5
  }, 
  "V1,-8,*02|D5,-18,*01|J3,*02": {
    "Count": 2.0, 
    "20": 0.5, 
    "13": 1.0, 
    "15": 0.5
  }, 
  "V3,-74,*02|D6,-19,*01|J6,*02": {
    "Count": 1.0, 
    "13": 1.0
  }, 
  "V3,-53,*01|D6,-13,*01/I|J3,*02": {
    "Count": 1.0, 
    "21": 1.0
  }, 
  "V5,-51,*01|D5,-18,*01|J3,*02": {
    "Count": 1.5, 
    "18": 0.5, 
    "22": 0.5, 
    "15": 0.5
  }, 
  "V1,-46,*03|D1,-26,*01|J3,*02": {
    "Count": 1.0, 
    "19": 1.0
  }, 
  "V3,-33,*01|D3,-10,*02/I|J5,*02": {
    "Count": 1.0, 
    "20": 1.0
  }, 
  "V1,-3,*01|D6,-19,*01/I|J3,*02": {
    "Count": 0.5, 
    "20": 0.5
  }, 
  "V2,-70,*13|D3,-16,*02|J1,*01": {
    "Count": 1.0, 
    "18": 1.0
  }, 
  "V1,-3,*01|D5,-18,*01|J3,*02": {
    "Count": 1.5, 
    "18": 0.5, 
    "15": 1.0
  }, 
  "V4,-39,*01|D2,-2,*03|J1,*01": {
    "Count": 1.0, 
    "17": 1.0
  }, 
  "V4,-61,*04|D5,-12,*01|J3,*01": {
    "Count": 1.0, 
    "14": 1.0
  }, 
  "V2,-5,*02|D3,-9,*01|J2,*01": {
    "Count": 1.0, 
    "17": 1.0
  }, 
  "V1,-18,*01|D2,-21,*01/I|J3,*02": {
    "Count": 2.5, 
    "16": 2.0, 
    "15": 0.5
  }, 
  "V3,-48,*01|D2,-8,*02|J4,*02": {
    "Count": 1.0, 
    "8": 1.0
  }, 
  "V1,-46,*01|D2,-2,*02/I|J2,*01": {
    "Count": 1.0, 
    "15": 1.0
  }, 
  "V3,-53,*01|D3,-9,*01|J3,*02": {
    "Count": 1.5, 
    "11": 1.5
  }, 
  "V4,?,?|D5,-12,*01/I|J5,*02": {
    "Count": 2.0, 
    "19": 1.0, 
    "20": 1.0
  }, 
  "V3,-20,*01|D6,-13,*01|J4,*02": {
    "Count": 9.0, 
    "13": 2.0, 
    "15": 2.0, 
    "16": 1.0, 
    "17": 2.0, 
    "18": 2.0
  }, 
  "V4,-34,*01|D3,-22,*01|J4,*02": {
    "Count": 21.0, 
    "9": 1.0, 
    "11": 1.0, 
    "13": 3.0, 
    "14": 2.0, 
    "17": 3.0, 
    "18": 8.0, 
    "19": 1.0, 
    "20": 1.0, 
    "26": 1.0
  }, 
  "V4,?,?|D3,-9,*01/I|J5,*02": {
    "Count": 1.0, 
    "21": 1.0
  }, 
  "V2,-26,*01|D3,-10,*02/I|J3,*02": {
    "Count": 1.0, 
    "21": 1.0
  }, 
  "V4,?,?|D2,-8,*01|J3,*02": {
    "Count": 3.0, 
    "2": 2.0, 
    "14": 1.0
  }, 
  "V4,-39,*01|D2,-21,*02/I|J4,*02": {
    "Count": 0.25, 
    "17": 0.25
  }, 
  "V3,-30,*19|D2,-21,*02|J6,*01": {
    "Count": 1.0, 
    "21": 1.0
  }, 
  "V3,-74,*02|D6,-19,*01|J1,*01": {
    "Count": 1.0, 
    "16": 1.0
  }, 
  "V1,-8,*02|D2,-2,*02|J4,*02": {
    "Count": 0.3333333333333333, 
    "11": 0.3333333333333333
  }, 
  "V3,-21,*01|D1,-1,*01|J1,*01": {
    "Count": 1.0, 
    "10": 1.0
  }, 
  "V3,-49,*04|D3,-10,*01/I|J3,*02": {
    "Count": 1.0, 
    "25": 1.0
  }, 
  "V4,-61,*01|D2,-2,*03|J6,*03": {
    "Count": 1.3333333333333333, 
    "25": 1.0, 
    "20": 0.3333333333333333
  }, 
  "V3,-7,*01|D5,-5,*01|J3,*02": {
    "Count": 1.5, 
    "16": 0.5, 
    "21": 1.0
  }, 
  "V3,-21,*01|D3,-10,*01|J6,*01": {
    "Count": 1.0, 
    "13": 1.0
  }, 
  "V3,-21,*01|D3,-10,*01|J6,*02": {
    "Count": 12.5, 
    "13": 1.0, 
    "16": 0.5, 
    "17": 1.0, 
    "18": 1.0, 
    "19": 1.0, 
    "21": 3.0, 
    "22": 3.0, 
    "24": 1.0, 
    "27": 1.0
  }, 
  "V3,-21,*01|D3,-10,*01|J6,*03": {
    "Count": 5.0, 
    "17": 1.0, 
    "18": 1.0, 
    "19": 1.0, 
    "21": 2.0
  }, 
  "V3,-21,*01|D3,-10,*01|J6,*04": {
    "Count": 1.0, 
    "15": 1.0
  }, 
  "V4,-39,*01|D3,-22,*01|J3,*01": {
    "Count": 1.0, 
    "20": 1.0
  }, 
  "V4,-39,*01|D3,-22,*01|J3,*02": {
    "Count": 11.0, 
    "17": 3.0, 
    "18": 1.0, 
    "19": 3.0, 
    "20": 4.0
  }, 
  "V7,-4-1,*02|D5,-12,*01|J4,*02": {
    "Count": 12.333333333333334, 
    "9": 1.0, 
    "10": 0.3333333333333333, 
    "11": 2.0, 
    "12": 2.0, 
    "13": 2.5, 
    "16": 3.0, 
    "17": 0.5, 
    "19": 1.0
  }, 
  "V3,-11,*01|D6,-13,*01/I|J1,*01": {
    "Count": 1.0, 
    "17": 1.0
  }, 
  "V3,-11,*01|D3,-16,*01|J3,*02": {
    "Count": 7.5, 
    "12": 1.0, 
    "13": 1.5, 
    "15": 2.0, 
    "16": 1.5, 
    "17": 0.5, 
    "18": 1.0
  }, 
  "V4,-61,*06|D3,-9,*01|J5,*02": {
    "Count": 1.0, 
    "11": 1.0
  }, 
  "V3,-11,*04|D3,-10,*01|J6,*02": {
    "Count": 1.0, 
    "19": 1.0
  }, 
  "V3,-11,*04|D3,-10,*01|J6,*03": {
    "Count": 1.0, 
    "18": 1.0
  }, 
  "V3,-23,*01|D2,-2,*02/I|J4,*02": {
    "Count": 0.5, 
    "14": 0.5
  }, 
  "V2,-5,*04|D6,-19,*01|J1,*01": {
    "Count": 0.5, 
    "13": 0.5
  }, 
  "V2,-5,*08|D3,-22,*01|J?,": {
    "Count": 1.0, 
    "16": 1.0
  }, 
  "V3,-21,*01|D3,-22,*01/I|J6,*03": {
    "Count": 6.0, 
    "16": 1.0, 
    "20": 1.0, 
    "21": 1.0, 
    "23": 2.0, 
    "26": 1.0
  }, 
  "V3,-21,*01|D3,-22,*01/I|J6,*02": {
    "Count": 3.0, 
    "16": 1.0, 
    "19": 1.0, 
    "22": 1.0
  }, 
  "V4,-61,*01|D2,-8,*01/I|J5,*02": {
    "Count": 1.0, 
    "21": 0.5, 
    "22": 0.5
  }, 
  "V4,-30-2,*03|D3,-16,*02|J6,*04": {
    "Count": 2.0, 
    "10": 2.0
  }, 
  "V3,-33,*01|D5,-5,*01|J2,*01": {
    "Count": 0.5, 
    "15": 0.5
  }, 
  "V2,-5,*08|D2,-2,*01/I|J4,*02": {
    "Count": 6.5, 
    "12": 0.5, 
    "13": 0.5, 
    "14": 1.0, 
    "15": 2.0, 
    "16": 2.0, 
    "17": 0.5
  }, 
  "V5,-51,*01|D6,-19,*01|J4,*02": {
    "Count": 9.5, 
    "12": 2.0, 
    "13": 1.0, 
    "14": 1.5, 
    "15": 3.0, 
    "17": 1.0, 
    "18": 1.0
  }, 
  "V6,-1,*01|D5,-12,*01|J3,*02": {
    "Count": 5.0, 
    "16": 1.0, 
    "19": 1.0, 
    "20": 1.0, 
    "13": 2.0
  }, 
  "V3,-30,*02|D6,-13,*01/I|J3,*02": {
    "Count": 0.5, 
    "20": 0.5
  }, 
  "V1,-46,*01|D4,-17,*01|J4,*02": {
    "Count": 6.0, 
    "10": 1.0, 
    "12": 1.0, 
    "13": 2.0, 
    "16": 1.0, 
    "21": 1.0
  }, 
  "V4,-39,*01|D6,-19,*01|J6,*04": {
    "Count": 1.0, 
    "14": 1.0
  }, 
  "V4,-59,*08|D3,-22,*01|J1,*01": {
    "Count": 1.0, 
    "13": 1.0
  }, 
  "V3,-30-3,*03|D3,-10,*02/I|J3,*02": {
    "Count": 1.5, 
    "18": 0.5, 
    "22": 1.0
  }, 
  "V3,-21,*01|D2,-2,*01/I|J2,*01": {
    "Count": 0.5, 
    "16": 0.5
  }, 
  "V3,-9,*01|D1,-26,*01|J6,*03": {
    "Count": 1.0, 
    "17": 1.0
  }, 
  "V4,-39,*01|D1,-7,*01/I|J3,*02": {
    "Count": 0.5, 
    "21": 0.5
  }, 
  "V3,-53,*01|D5,-5,*01|J3,*02": {
    "Count": 0.5, 
    "16": 0.5
  }, 
  "V3,-30,*19|D2,-15,*01|J6,*02": {
    "Count": 1.0, 
    "20": 1.0
  }, 
  "V4,-34,?|D2,-21,*02|J1,*01": {
    "Count": 1.0, 
    "11": 1.0
  }, 
  "V3,-30,*03|D5,-12,*01|J4,*02": {
    "Count": 1.0, 
    "19": 1.0
  }, 
  "V1,-24,*01|D2,-8,*01|J5,*01": {
    "Count": 0.5, 
    "2": 0.5
  }, 
  "V4,-39,*01|D7,-27,*01|J3,*02": {
    "Count": 3.0, 
    "11": 1.0, 
    "13": 1.0, 
    "15": 1.0
  }, 
  "V3,-15,*01|D1,-26,*01|J4,*02": {
    "Count": 7.0, 
    "9": 1.0, 
    "10": 1.0, 
    "13": 1.0, 
    "14": 1.0, 
    "15": 1.0, 
    "16": 2.0
  }, 
  "V4,-34,*01|D3,-22,*01|J5,*02": {
    "Count": 6.0, 
    "9": 1.0, 
    "18": 2.0, 
    "21": 2.0, 
    "23": 1.0
  }, 
  "V4,-34,*01|D3,-22,*01|J5,*01": {
    "Count": 1.0, 
    "19": 1.0
  }, 
  "V3,-48,*02|D6,-13,*01|J1,*01": {
    "Count": 2.0, 
    "17": 1.0, 
    "12": 1.0
  }, 
  "V3,-11,*01|D6,-19,*01|J6,*03": {
    "Count": 1.0, 
    "16": 1.0
  }, 
  "V3,-11,*01|D6,-19,*01|J6,*02": {
    "Count": 2.0, 
    "18": 1.0, 
    "28": 1.0
  }, 
  "V4,-34,*03|D5,-5,*01|J1,*01": {
    "Count": 0.5, 
    "14": 0.5
  }, 
  "V4,-39,*07|D5,-18,*01|J4,*02": {
    "Count": 0.8333333333333333, 
    "13": 0.3333333333333333, 
    "15": 0.5
  }, 
  "V4,-39,*02|D5,-5,*01|J4,*02": {
    "Count": 0.5, 
    "13": 0.5
  }, 
  "V3,-73,*01|D3,-9,*01|J6,*03": {
    "Count": 1.5, 
    "19": 0.5, 
    "28": 1.0
  }, 
  "V4,-39,*07|D3,-10,*01/I|J2,*01": {
    "Count": 1.0, 
    "23": 1.0
  }, 
  "V1,-8,*02|D3,-9,*01|J1,*01": {
    "Count": 3.0, 
    "16": 1.0, 
    "20": 1.0, 
    "13": 1.0
  }, 
  "V1,-8,*02|D2,-2,*02/I|J3,*02": {
    "Count": 3.0, 
    "16": 1.0, 
    "21": 1.0, 
    "14": 1.0
  }, 
  "V1,-46,*01|D6,-19,*01|J3,*02": {
    "Count": 1.0, 
    "14": 1.0
  }, 
  "V3,-33,*06|D6,-13,*01|J1,*01": {
    "Count": 3.0, 
    "16": 1.0, 
    "18": 1.0, 
    "14": 1.0
  }, 
  "V3,-33,*01|D5,-12,*01/I|J6,*03": {
    "Count": 2.0, 
    "20": 2.0
  }, 
  "V3,-33,*01|D5,-12,*01|J4,*02": {
    "Count": 8.5, 
    "9": 1.0, 
    "10": 1.0, 
    "12": 2.0, 
    "13": 1.0, 
    "14": 2.0, 
    "16": 0.5, 
    "20": 1.0
  }, 
  "V3,-11,*01|D3,-10,*01|J5,*02": {
    "Count": 4.0, 
    "8": 1.0, 
    "18": 1.0, 
    "19": 1.0, 
    "16": 1.0
  }, 
  "V3,-23,*04|D3,-16,*01|J1,*01": {
    "Count": 0.5, 
    "13": 0.5
  }, 
  "V7,-4-1,*02|D3,-3,*02/I|J3,*02": {
    "Count": 1.0, 
    "23": 1.0
  }, 
  "V4,?,?|D3,-3,*01|J3,*02": {
    "Count": 2.5, 
    "18": 0.5, 
    "19": 2.0
  }, 
  "V3,-30,*02|D3,-10,*02|J6,*02": {
    "Count": 0.5, 
    "19": 0.5
  }, 
  "V1,-3,*01|D6,-13,*01/I|J5,*02": {
    "Count": 1.5, 
    "20": 1.0, 
    "15": 0.5
  }, 
  "V4,-39,*01|D3,-3,*02/I|J5,*02": {
    "Count": 0.5, 
    "29": 0.5
  }, 
  "V3,-23,*04|D2,-2,*02|J4,*02": {
    "Count": 2.5, 
    "25": 0.5, 
    "18": 0.3333333333333333, 
    "19": 0.6666666666666666, 
    "20": 1.0
  }, 
  "V7,-4-1,*02|D3,-16,*02/I|J6,*02": {
    "Count": 1.0, 
    "24": 1.0
  }, 
  "V7,-4-1,*02|D3,-16,*02/I|J6,*03": {
    "Count": 3.5, 
    "19": 0.5, 
    "26": 2.0, 
    "27": 1.0
  }, 
  "V7,-4-1,*02|D3,-16,*02/I|J6,*01": {
    "Count": 1.0, 
    "24": 1.0
  }, 
  "V3,-48,*01|D3,-22,*01|J6,*02": {
    "Count": 1.0, 
    "17": 1.0
  }, 
  "V3,-23,*04|D1,-26,*01|J6,*02": {
    "Count": 2.0, 
    "14": 2.0
  }, 
  "V3,-23,*04|D1,-26,*01|J6,*03": {
    "Count": 1.0, 
    "21": 1.0
  }, 
  "V3,-7,*01|D2,-2,*02/I|J4,*02": {
    "Count": 7.5, 
    "10": 1.0, 
    "12": 2.0, 
    "14": 2.0, 
    "16": 1.0, 
    "20": 1.5
  }, 
  "V7,-4-1,*02|D6,-19,*01|J3,*02": {
    "Count": 3.0, 
    "18": 1.0, 
    "14": 2.0
  }, 
  "V1,-69,*03|D3,-22,*01/I|J6,*03": {
    "Count": 0.3333333333333333, 
    "18": 0.3333333333333333
  }, 
  "V3,-74,*02|D3,-9,*01|J2,*01": {
    "Count": 1.0, 
    "18": 1.0
  }, 
  "V4,-34,*01|D6,-19,*01|J3,*02": {
    "Count": 12.0, 
    "12": 1.0, 
    "14": 3.0, 
    "15": 3.0, 
    "17": 2.0, 
    "20": 3.0
  }, 
  "V3,-9,*01|D2,-2,*03/I|J1,*01": {
    "Count": 2.5, 
    "24": 0.5, 
    "14": 2.0
  }, 
  "V3,-33,*06|D3,-16,*02/I|J6,*02": {
    "Count": 1.5, 
    "20": 0.5, 
    "22": 1.0
  }, 
  "V3,-7,*03|D2,-2,*03/I|J1,*01": {
    "Count": 0.5, 
    "13": 0.5
  }, 
  "V3,-21,*01|D6,-19,*01/I|J4,*02": {
    "Count": 0.5, 
    "19": 0.5
  }, 
  "V3,-20,*01|D2,-8,*02|J4,*02": {
    "Count": 1.0, 
    "13": 1.0
  }, 
  "V1,-58,*02|D2,-2,*02/I|J6,*02": {
    "Count": 2.0, 
    "20": 2.0
  }, 
  "V5,-51,*01|D6,-19,*01|J6,*02": {
    "Count": 4.5, 
    "18": 0.5, 
    "21": 4.0
  }, 
  "V3,-7,*03|D3,-9,*01|J4,*02": {
    "Count": 1.0, 
    "11": 1.0
  }, 
  "V3,-11,*01|D3,-9,*01/I|J4,*02": {
    "Count": 4.0, 
    "16": 2.0, 
    "18": 1.0, 
    "15": 1.0
  }, 
  "V4,?,?|D1,-26,*01/I|J5,*02": {
    "Count": 1.5, 
    "17": 0.5, 
    "19": 1.0
  }, 
  "V4,-34,*01|D6,-25,*01|J3,*02": {
    "Count": 0.3333333333333333, 
    "17": 0.3333333333333333
  }, 
  "V3,-11,*04|D5,-5,*01|J3,*02": {
    "Count": 0.5, 
    "17": 0.5
  }, 
  "V1,-18,*01|D3,-9,*01|J4,*02": {
    "Count": 6.5, 
    "19": 1.0, 
    "12": 3.0, 
    "13": 1.5, 
    "15": 1.0
  }, 
  "V1,-69,*10|D2,-8,*01|J3,*02": {
    "Count": 2.0, 
    "13": 2.0
  }, 
  "V7,-4-1,*02|D2,-2,*02/I|J1,*01": {
    "Count": 0.8333333333333333, 
    "9": 0.3333333333333333, 
    "17": 0.5
  }, 
  "V4,-31,*05|D3,-16,*02/I|J1,*01": {
    "Count": 1.0, 
    "15": 1.0
  }, 
  "V1,-46,*01|D2,-2,*02|J3,*02": {
    "Count": 1.0, 
    "16": 1.0
  }, 
  "V1,-69,*10|D6,-19,*01|J3,*02": {
    "Count": 9.0, 
    "14": 1.0, 
    "15": 3.0, 
    "16": 2.0, 
    "17": 1.0, 
    "18": 2.0
  }, 
  "V2,-5,*04|D3,-10,*02|J3,*02": {
    "Count": 1.0, 
    "13": 1.0
  }, 
  "V3,-9,*01|D2,-2,*02/I|J4,*02": {
    "Count": 7.0, 
    "10": 1.0, 
    "12": 1.0, 
    "14": 0.5, 
    "15": 1.0, 
    "16": 3.0, 
    "17": 0.5
  }, 
  "V1,-3,*01|D6,-6,*01/I|J3,*02": {
    "Count": 0.5, 
    "21": 0.5
  }, 
  "V3,-73,*01|D2,-2,*02|J6,*02": {
    "Count": 1.0, 
    "22": 1.0
  }, 
  "V3,-15,*01|D3,-22,*01/I|J3,*01": {
    "Count": 1.0, 
    "16": 1.0
  }, 
  "V1,-8,*02|D3,-10,*02|J4,*02": {
    "Count": 3.0, 
    "10": 1.0, 
    "11": 1.0, 
    "14": 1.0
  }, 
  "V4,-61,*01|D3,-16,*01|J6,*04": {
    "Count": 0.3333333333333333, 
    "12": 0.3333333333333333
  }, 
  "V1,-3,*02|D3,-22,*01/I|J4,*02": {
    "Count": 1.0, 
    "28": 1.0
  }, 
  "V4,-39,*02|D3,-16,*02/I|J4,*02": {
    "Count": 1.0, 
    "17": 1.0
  }, 
  "V4,-61,*01|D3,-16,*01|J6,*02": {
    "Count": 0.6666666666666666, 
    "13": 0.6666666666666666
  }, 
  "V3,-21,*01|D2,-2,*03/I|J6,*03": {
    "Count": 14.25, 
    "17": 3.0, 
    "18": 3.0, 
    "19": 1.0, 
    "20": 2.25, 
    "21": 4.0, 
    "28": 1.0
  }, 
  "V3,-21,*01|D2,-2,*03/I|J6,*02": {
    "Count": 9.0, 
    "16": 1.0, 
    "17": 1.0, 
    "19": 2.0, 
    "20": 1.0, 
    "22": 3.0, 
    "23": 1.0
  }, 
  "V3,-7,*03|D2,-2,*03|J4,*02": {
    "Count": 1.0, 
    "13": 1.0
  }, 
  "V3,-9,*01|D2,-2,*01|J4,*02": {
    "Count": 2.0, 
    "18": 1.0, 
    "15": 1.0
  }, 
  "V2,-5,*08|D3,-9,*01|J3,*02": {
    "Count": 4.0, 
    "17": 1.0, 
    "19": 1.0, 
    "12": 1.0, 
    "21": 1.0
  }, 
  "V3,-30,*19|D2,-15,*01|J4,*02": {
    "Count": 1.0, 
    "16": 1.0
  }, 
  "V1,-69,*12|D6,-13,*01|J3,*01": {
    "Count": 2.0, 
    "13": 2.0
  }, 
  "V1,-69,*12|D6,-13,*01|J3,*02": {
    "Count": 7.5, 
    "12": 1.0, 
    "13": 2.0, 
    "14": 1.0, 
    "16": 2.0, 
    "17": 0.5, 
    "18": 1.0
  }, 
  "V1,-8,*02|D5,-18,*01|J1,*01": {
    "Count": 0.5, 
    "15": 0.5
  }, 
  "V3,-21,*01|D4,-17,*01|J3,*01": {
    "Count": 0.5, 
    "16": 0.5
  }, 
  "V3,-21,*01|D4,-17,*01|J3,*02": {
    "Count": 5.0, 
    "17": 2.0, 
    "21": 1.0, 
    "16": 1.0, 
    "15": 1.0
  }, 
  "V3,-33,*06|D3,-9,*01|J5,*02": {
    "Count": 1.0, 
    "14": 1.0
  }, 
  "V4,-61,*04|D6,-19,*01|J4,*02": {
    "Count": 1.0, 
    "18": 1.0
  }, 
  "V3,-53,*01|D5,-12,*01|J3,*02": {
    "Count": 1.0, 
    "15": 1.0
  }, 
  "V3,-66,*03|D6,-19,*01|J1,*01": {
    "Count": 1.0, 
    "15": 1.0
  }, 
  "V4,-39,*01|D5,-5,*01|J4,*02": {
    "Count": 4.0, 
    "11": 0.5, 
    "13": 0.5, 
    "14": 1.0, 
    "15": 1.5, 
    "16": 0.5
  }, 
  "V3,-33,*06|D5,-12,*01|J6,*02": {
    "Count": 1.5, 
    "18": 0.5, 
    "20": 1.0
  }, 
  "V3,-30,*19|D6,-19,*01|J1,*01": {
    "Count": 1.0, 
    "11": 1.0
  }, 
  "V4,-34,*03|D2,-15,*01/I|J6,*03": {
    "Count": 1.0, 
    "15": 1.0
  }, 
  "V3,-53,*01|D4,-17,*01|J2,*01": {
    "Count": 1.0, 
    "13": 1.0
  }, 
  "V3,-30-3,*03|D3,-22,*01|J6,*02": {
    "Count": 4.0, 
    "17": 1.0, 
    "18": 2.0, 
    "22": 1.0
  }, 
  "V3,-9,*01|D4,-17,*01|J2,*01": {
    "Count": 1.5, 
    "14": 1.5
  }, 
  "V2,-5,*08|D5,-18,*01|J4,*02": {
    "Count": 3.5, 
    "4": 0.5, 
    "10": 0.5, 
    "12": 0.5, 
    "13": 0.5, 
    "15": 0.5, 
    "17": 1.0
  }, 
  "V1,-18,*01|D6,-13,*01|J4,*01": {
    "Count": 1.0, 
    "14": 1.0
  }, 
  "V3,-21,*01|D2,-2,*02/I|J6,*02": {
    "Count": 10.0, 
    "16": 1.0, 
    "17": 1.0, 
    "18": 1.0, 
    "19": 2.0, 
    "20": 1.0, 
    "21": 2.0, 
    "22": 1.0, 
    "23": 1.0
  }, 
  "V3,-21,*01|D2,-2,*02/I|J6,*03": {
    "Count": 3.75, 
    "24": 1.5, 
    "20": 0.25, 
    "21": 1.0, 
    "16": 1.0
  }, 
  "V4,-61,*01|D6,-13,*01/I|J3,*02": {
    "Count": 1.0, 
    "19": 1.0
  }, 
  "V2,-5,*08|D3,-3,*01/I|J5,*02": {
    "Count": 0.5, 
    "18": 0.5
  }, 
  "V1,-2,*05|D2,-2,*03/I|J6,*03": {
    "Count": 1.0, 
    "20": 1.0
  }, 
  "V3,-53,*01|D6,-19,*01|J4,*02": {
    "Count": 14.0, 
    "12": 2.0, 
    "13": 2.0, 
    "15": 2.0, 
    "16": 5.0, 
    "19": 1.0, 
    "21": 2.0
  }, 
  "V4,-34,*01|D3,-9,*01/I|J4,*02": {
    "Count": 2.0, 
    "20": 2.0
  }, 
  "V1,-3,*01|D3,-22,*01|J5,*02": {
    "Count": 1.0, 
    "17": 1.0
  }, 
  "V3,-33,*06|D3,-10,*01|J6,*02": {
    "Count": 7.0, 
    "14": 1.0, 
    "15": 1.0, 
    "18": 1.0, 
    "19": 2.0, 
    "21": 1.0, 
    "22": 1.0
  }, 
  "V4,-61,*01|D6,-13,*01|J6,*02": {
    "Count": 0.3333333333333333, 
    "18": 0.3333333333333333
  }, 
  "V3,-30-3,*03|D4,-17,*01|J6,*02": {
    "Count": 3.0, 
    "18": 2.0, 
    "21": 1.0
  }, 
  "V3,-35,*01|D4,-17,*01|J4,*02": {
    "Count": 1.0, 
    "13": 1.0
  }, 
  "V4,-34,*03|D3,-22,*01/I|J4,*02": {
    "Count": 1.0, 
    "21": 1.0
  }, 
  "V4,-39,*01|D4,-17,*01|J5,*02": {
    "Count": 1.0, 
    "13": 1.0
  }, 
  "V3,-73,*01|D2,-15,*01/I|J6,*02": {
    "Count": 1.0, 
    "20": 1.0
  }, 
  "V4,-34,*01|D3,-3,*01|J6,*04": {
    "Count": 0.5, 
    "15": 0.5
  }, 
  "V7,-4-1,*02|D2,-2,*03|J3,*02": {
    "Count": 0.5, 
    "13": 0.5
  }, 
  "V2,-26,*01|D3,-10,*01|J4,*02": {
    "Count": 1.0, 
    "15": 1.0
  }, 
  "V4,-39,*07|D3,-3,*02|J5,*02": {
    "Count": 0.5, 
    "13": 0.5
  }, 
  "V1,-18,*01|D1,-26,*01/I|J4,*02": {
    "Count": 1.0, 
    "16": 1.0
  }, 
  "V4,-31,*03|D3,-10,*01|J6,*02": {
    "Count": 5.0, 
    "18": 1.0, 
    "21": 2.0, 
    "22": 2.0
  }, 
  "V4,-31,*03|D3,-10,*01|J6,*03": {
    "Count": 1.0, 
    "15": 1.0
  }, 
  "V3,-20,*01|D2,-2,*02/I|J4,*02": {
    "Count": 4.0, 
    "18": 3.0, 
    "13": 1.0
  }, 
  "V4,-61,*01|D5,-5,*01|J4,*02": {
    "Count": 2.0, 
    "9": 0.5, 
    "12": 0.5, 
    "14": 0.5, 
    "15": 0.5
  }, 
  "V3,-66,*03|D5,-12,*01|J4,*02": {
    "Count": 1.0, 
    "18": 1.0
  }, 
  "V4,-39,*01|D6,-25,*01|J3,*02": {
    "Count": 1.0, 
    "15": 1.0
  }, 
  "V1,-2,*05|D5,-18,*01|J4,*02": {
    "Count": 0.5, 
    "12": 0.5
  }, 
  "V1,-2,*05|D3,-22,*01/I|J5,*02": {
    "Count": 1.0, 
    "16": 1.0
  }, 
  "V3,-21,*01|D7,-27,*01|J4,*02": {
    "Count": 1.0, 
    "11": 1.0
  }, 
  "V5,-51,*01|D4,-17,*01|J1,*01": {
    "Count": 0.5, 
    "12": 0.5
  }, 
  "V3,?,?|D4,-17,*01|J6,*02": {
    "Count": 0.5, 
    "18": 0.5
  }, 
  "V2,-70,*01|D2,-15,*01|J6,*03": {
    "Count": 1.0, 
    "17": 1.0
  }, 
  "V3,-30,*19|D2,-2,*02|J3,*02": {
    "Count": 1.0, 
    "15": 1.0
  }, 
  "V3,-9,*01|D3,-22,*01/I|J1,*01": {
    "Count": 2.5, 
    "24": 0.5, 
    "13": 1.0, 
    "15": 1.0
  }, 
  "V3,-30,*19|D2,-21,*02|J6,*02": {
    "Count": 2.0, 
    "17": 1.0, 
    "21": 1.0
  }, 
  "V4,-34,*01|D4,-17,*01|J3,*02": {
    "Count": 2.0, 
    "17": 1.0, 
    "16": 1.0
  }, 
  "V3,-21,*04|D3,-10,*01|J1,*01": {
    "Count": 1.0, 
    "14": 1.0
  }, 
  "V1,-8,*02|D2,-2,*02|J1,*01": {
    "Count": 0.3333333333333333, 
    "17": 0.3333333333333333
  }, 
  "V3,-9,*01|D3,-9,*01|J4,*02": {
    "Count": 7.5, 
    "13": 1.0, 
    "15": 2.5, 
    "16": 1.0, 
    "18": 1.0, 
    "19": 1.0, 
    "20": 1.0
  }, 
  "V3,-11,*04|D3,-10,*01|J3,*02": {
    "Count": 2.0, 
    "18": 2.0
  }, 
  "V2,-5,*04|D2,-2,*03|J1,*01": {
    "Count": 0.5, 
    "13": 0.5
  }, 
  "V3,-30-3,*03|D2,-2,*03|J3,*01": {
    "Count": 1.0, 
    "14": 1.0
  }, 
  "V3,-48,*01|D2,-15,*01/I|J6,*03": {
    "Count": 1.0, 
    "16": 1.0
  }, 
  "V1,-8,*02|D1,-20,*01|J4,*02": {
    "Count": 1.0, 
    "12": 1.0
  }, 
  "V4,-34,*01|D5,-5,*01|J6,*04": {
    "Count": 0.5, 
    "17": 0.5
  }, 
  "V3,-9,*01|D3,-16,*02/I|J3,*02": {
    "Count": 2.0, 
    "19": 1.0, 
    "23": 1.0
  }, 
  "V3,-73,*01|D3,-9,*01|J6,*02": {
    "Count": 1.0, 
    "15": 1.0
  }, 
  "V3,-23,*01|D1,-26,*01|J4,*02": {
    "Count": 3.0, 
    "16": 1.0, 
    "10": 1.0, 
    "13": 1.0
  }, 
  "V4,-39,*01|D3,-16,*02/I|J3,*02": {
    "Count": 3.0, 
    "17": 1.0, 
    "19": 1.0, 
    "20": 1.0
  }, 
  "V3,-11,*04|D6,-13,*01|J1,*01": {
    "Count": 1.0, 
    "15": 1.0
  }, 
  "V3,-7,*03|D5,-5,*01|J4,*02": {
    "Count": 0.5, 
    "13": 0.5
  }, 
  "V1,-3,*01|D5,-12,*01|J3,*01": {
    "Count": 2.0, 
    "17": 1.0, 
    "19": 1.0
  }, 
  "V3,-53,*01|D2,-2,*02/I|J4,*02": {
    "Count": 2.0, 
    "21": 1.0, 
    "14": 1.0
  }, 
  "V3,-74,*02|D2,-15,*01|J3,*01": {
    "Count": 1.0, 
    "18": 1.0
  }, 
  "V4,-34,*01|D2,-15,*01/I|J1,*01": {
    "Count": 1.0, 
    "20": 1.0
  }, 
  "V1,-18,*01|D2,-8,*01/I|J6,*03": {
    "Count": 1.0, 
    "23": 1.0
  }, 
  "V3,-48,*02|D6,-13,*01|J3,*02": {
    "Count": 11.0, 
    "12": 1.0, 
    "14": 1.0, 
    "15": 2.0, 
    "16": 1.0, 
    "17": 2.0, 
    "18": 3.0, 
    "21": 1.0
  }, 
  "V1,-24,*01|D3,-10,*01|J3,*02": {
    "Count": 1.0, 
    "19": 1.0
  }, 
  "V2,-70,*01|D4,-17,*01|J6,*02": {
    "Count": 1.0, 
    "18": 1.0
  }, 
  "V3,-73,*01|D3,-9,*01/I|J3,*02": {
    "Count": 2.0, 
    "17": 1.0, 
    "19": 1.0
  }, 
  "V1,-69,*12|D3,-10,*01/I|J5,*02": {
    "Count": 1.0, 
    "18": 1.0
  }, 
  "V1,-8,*02|D2,-2,*02/I|J6,*03": {
    "Count": 5.0, 
    "19": 4.0, 
    "22": 0.5, 
    "23": 0.5
  }, 
  "V1,-8,*02|D2,-2,*02/I|J6,*02": {
    "Count": 7.666666666666666, 
    "17": 2.333333333333333, 
    "18": 1.0, 
    "19": 1.3333333333333333, 
    "20": 1.0, 
    "21": 2.0
  }, 
  "V4,-38-2,*02|D2,-2,*02|J6,*02": {
    "Count": 0.3333333333333333, 
    "22": 0.3333333333333333
  }, 
  "V3,-33,*01|D2,-21,*02/I|J4,*02": {
    "Count": 0.5, 
    "19": 0.5
  }, 
  "V4,-39,*01|D3,-3,*01|J1,*01": {
    "Count": 0.5, 
    "18": 0.5
  }, 
  "V4,-39,*02|D3,-22,*01|J4,*02": {
    "Count": 2.0, 
    "18": 1.0, 
    "15": 1.0
  }, 
  "V2,-5,*08|D1,-20,*01|J5,*02": {
    "Count": 1.0, 
    "16": 0.5, 
    "11": 0.5
  }, 
  "V4,-31,*03|D2,-21,*02|J5,*02": {
    "Count": 2.0, 
    "16": 1.0, 
    "13": 1.0
  }, 
  "V3,-11,*01|D3,-22,*01|J6,*03": {
    "Count": 4.0, 
    "19": 1.0, 
    "21": 2.0, 
    "22": 1.0
  }, 
  "V1,-69,*10|D1,-7,*01/I|J5,*02": {
    "Count": 1.0, 
    "23": 1.0
  }, 
  "V4,-61,*01|D6,-13,*01|J4,*02": {
    "Count": 15.0, 
    "18": 3.0, 
    "12": 1.0, 
    "14": 10.0, 
    "15": 1.0
  }, 
  "V3,-11,*01|D2,-15,*01|J4,*02": {
    "Count": 1.0, 
    "12": 1.0
  }, 
  "V3,-21,*01|D3,-9,*01|J6,*03": {
    "Count": 4.0, 
    "24": 1.0, 
    "19": 1.0, 
    "23": 2.0
  }, 
  "V3,-21,*01|D3,-9,*01|J6,*02": {
    "Count": 6.5, 
    "18": 2.0, 
    "20": 1.0, 
    "21": 3.0, 
    "15": 0.5
  }, 
  "V6,-1,*01|D3,-9,*01|J3,*02": {
    "Count": 1.0, 
    "10": 1.0
  }, 
  "V3,-21,*01|D3,-10,*01|J4,*02": {
    "Count": 35.0, 
    "11": 1.0, 
    "12": 2.0, 
    "13": 4.0, 
    "14": 3.0, 
    "15": 6.0, 
    "16": 6.0, 
    "17": 2.0, 
    "18": 4.0, 
    "19": 4.0, 
    "20": 2.0, 
    "21": 1.0
  }, 
  "V3,-9,*01|D6,-19,*01/I|J4,*02": {
    "Count": 1.0, 
    "15": 1.0
  }, 
  "V7,-4-1,*02|D3,-16,*02/I|J4,*02": {
    "Count": 4.0, 
    "17": 1.0, 
    "20": 1.0, 
    "15": 2.0
  }, 
  "V3,-48,*02|D1,-26,*01|J4,*02": {
    "Count": 9.0, 
    "17": 2.0, 
    "13": 1.0, 
    "14": 5.0, 
    "15": 1.0
  }, 
  "V4,-61,*01|D3,-22,*01/I|J6,*02": {
    "Count": 1.0, 
    "22": 1.0
  }, 
  "V4,-61,*01|D3,-22,*01/I|J6,*03": {
    "Count": 2.0, 
    "25": 1.0, 
    "23": 1.0
  }, 
  "V5,-51,*01|D2,-15,*01/I|J5,*02": {
    "Count": 2.0, 
    "16": 2.0
  }, 
  "V3,-9,*01|D2,-2,*03/I|J3,*02": {
    "Count": 1.0, 
    "15": 1.0
  }, 
  "V4,-61,*01|D2,-21,*02|J3,*02": {
    "Count": 1.0, 
    "14": 1.0
  }, 
  "V3,-33,*06|D3,-16,*02/I|J4,*02": {
    "Count": 1.0, 
    "18": 1.0
  }, 
  "V4,-59,*01|D6,-13,*01|J3,*02": {
    "Count": 1.0, 
    "17": 1.0
  }, 
  "V3,-15,*01|D6,-13,*01/I|J3,*02": {
    "Count": 3.0, 
    "17": 2.0, 
    "22": 1.0
  }, 
  "V7,-4-1,*02|D2,-15,*01/I|J4,*02": {
    "Count": 1.0, 
    "18": 1.0
  }, 
  "V3,-15,*01|D5,-18,*01|J4,*02": {
    "Count": 1.0, 
    "12": 0.5, 
    "13": 0.5
  }, 
  "V3,-9,*01|D6,-19,*01|J3,*02": {
    "Count": 20.0, 
    "8": 1.0, 
    "14": 3.0, 
    "15": 4.0, 
    "16": 4.0, 
    "17": 3.0, 
    "18": 2.0, 
    "19": 3.0
  }, 
  "V4,-34,*01|D3,-22,*01/I|J5,*02": {
    "Count": 1.0, 
    "21": 1.0
  }, 
  "V7,-4-1,*02|D2,-2,*03/I|J4,*02": {
    "Count": 0.5, 
    "9": 0.5
  }, 
  "V1,-69,*12|D2,-21,*02/I|J3,*02": {
    "Count": 1.0, 
    "16": 1.0
  }, 
  "V3,-48,*02|D2,-21,*02/I|J5,*02": {
    "Count": 1.0, 
    "8": 1.0
  }, 
  "V1,-46,*01|D2,-2,*02/I|J5,*01": {
    "Count": 0.5, 
    "19": 0.5
  }, 
  "V3,-20,*01|D5,-12,*01|J4,*02": {
    "Count": 2.0, 
    "11": 2.0
  }, 
  "V3,-23,*04|D2,-2,*02|J1,*01": {
    "Count": 1.0, 
    "16": 1.0
  }, 
  "V3,-74,*02|D6,-13,*01|J4,*02": {
    "Count": 3.0, 
    "16": 1.0, 
    "11": 1.0, 
    "14": 1.0
  }, 
  "V6,-1,*01|D2,-21,*01|J6,*03": {
    "Count": 0.3333333333333333, 
    "2": 0.3333333333333333
  }, 
  "V3,-49,*03|D6,-13,*01|J3,*02": {
    "Count": 1.0, 
    "17": 1.0
  }, 
  "V1,-3,*01|D2,-15,*01|J4,*02": {
    "Count": 8.5, 
    "11": 1.0, 
    "13": 2.0, 
    "14": 2.5, 
    "15": 1.0, 
    "17": 1.0, 
    "18": 1.0
  }, 
  "V4,-39,*01|D2,-15,*01|J3,*02": {
    "Count": 4.5, 
    "16": 3.0, 
    "19": 0.5, 
    "24": 1.0
  }, 
  "V4,-34,*01|D3,-22,*01|J1,*01": {
    "Count": 1.0, 
    "19": 1.0
  }, 
  "V7,-4-1,*02|D1,-20,*01/I|J1,*01": {
    "Count": 0.3333333333333333, 
    "13": 0.3333333333333333
  }, 
  "V1,-3,*01|D2,-2,*03/I|J3,*02": {
    "Count": 0.5, 
    "19": 0.5
  }, 
  "V1,-46,*01|D6,-19,*01|J6,*02": {
    "Count": 3.0, 
    "12": 1.0, 
    "21": 1.0, 
    "15": 1.0
  }, 
  "V1,-8,*02|D5,-18,*01|J5,*02": {
    "Count": 0.5, 
    "9": 0.5
  }, 
  "V3,-11,*01|D3,-9,*01|J3,*02": {
    "Count": 2.0, 
    "17": 1.0, 
    "12": 1.0
  }, 
  "V3,-49,*04|D2,-2,*03/I|J6,*01": {
    "Count": 0.5, 
    "10": 0.5
  }, 
  "V3,-53,*01|D1,-1,*01|J2,*01": {
    "Count": 0.3333333333333333, 
    "6": 0.3333333333333333
  }, 
  "V3,-30,?|D6,-13,*01|J3,*02": {
    "Count": 1.0, 
    "14": 1.0
  }, 
  "V1,-69,*10|D1,-20,*01|J3,*02": {
    "Count": 1.5, 
    "24": 1.0, 
    "14": 0.5
  }, 
  "V1,-2,*05|D3,-3,*01|J3,*02": {
    "Count": 1.0, 
    "11": 1.0
  }, 
  "V3,-23,*04|D1,-1,*01|J5,*01": {
    "Count": 1.0, 
    "13": 1.0
  }, 
  "V3,-23,*04|D1,-1,*01|J5,*02": {
    "Count": 4.5, 
    "16": 0.5, 
    "14": 2.0, 
    "17": 2.0
  }, 
  "V2,?,?|D5,-12,*01/I|J5,*02": {
    "Count": 1.0, 
    "23": 1.0
  }, 
  "V4,-31,*03|D3,-22,*01/I|J1,*01": {
    "Count": 1.0, 
    "19": 1.0
  }, 
  "V4,-39,*03|D3,-22,*01|J6,*02": {
    "Count": 1.0, 
    "21": 1.0
  }, 
  "V1,-46,*01|D2,-8,*02|J3,*02": {
    "Count": 1.0, 
    "22": 1.0
  }, 
  "V3,-48,*02|D2,-2,*03/I|J6,*03": {
    "Count": 3.0, 
    "18": 2.0, 
    "22": 1.0
  }, 
  "V3,-48,*02|D2,-2,*03/I|J6,*02": {
    "Count": 7.0, 
    "16": 4.0, 
    "19": 0.6666666666666666, 
    "20": 0.3333333333333333, 
    "17": 2.0
  }, 
  "V2,-5,*08|D3,-16,*02|J5,*02": {
    "Count": 1.3333333333333333, 
    "19": 1.0, 
    "11": 0.3333333333333333
  }, 
  "V3,-23,*04|D1,-26,*01|J4,*02": {
    "Count": 20.0, 
    "9": 1.0, 
    "11": 2.0, 
    "13": 6.0, 
    "14": 3.0, 
    "15": 5.0, 
    "16": 3.0
  }, 
  "V3,-53,*01|D3,-10,*01|J4,*02": {
    "Count": 12.0, 
    "13": 1.0, 
    "14": 2.0, 
    "15": 6.0, 
    "16": 1.0, 
    "18": 1.0, 
    "20": 1.0
  }, 
  "V3,-20,*01|D6,-13,*01|J5,*02": {
    "Count": 2.0, 
    "17": 1.0, 
    "14": 1.0
  }, 
  "V1,-3,*01|D2,-2,*02/I|J3,*02": {
    "Count": 6.0, 
    "17": 1.0, 
    "18": 0.5, 
    "20": 3.0, 
    "23": 1.0, 
    "25": 0.5
  }, 
  "V3,-72,*01|D4,-17,*01|J6,*03": {
    "Count": 1.0, 
    "17": 1.0
  }, 
  "V4,-34,*09|D3,-22,*01|J5,*02": {
    "Count": 1.0, 
    "19": 1.0
  }, 
  "V3,-15,*01|D3,-10,*01/I|J3,*02": {
    "Count": 1.0, 
    "23": 1.0
  }, 
  "V1,-8,*02|D2,-2,*03/I|J4,*02": {
    "Count": 3.166666666666667, 
    "9": 0.5, 
    "18": 1.3333333333333333, 
    "14": 1.3333333333333333
  }, 
  "V3,-30,*19|D3,-10,*01/I|J6,*02": {
    "Count": 1.0, 
    "24": 1.0
  }, 
  "V2,-5,*08|D6,-19,*01|J5,*02": {
    "Count": 3.0, 
    "16": 1.0, 
    "14": 1.0, 
    "15": 1.0
  }, 
  "V4,-34,*01|D6,-19,*01|J1,*01": {
    "Count": 3.0, 
    "14": 1.0, 
    "15": 2.0
  }, 
  "V3,-23,*01|D3,-10,*01|J4,*02": {
    "Count": 7.0, 
    "13": 1.0, 
    "14": 1.0, 
    "15": 1.0, 
    "17": 1.0, 
    "18": 1.0, 
    "20": 1.0, 
    "21": 1.0
  }, 
  "V1,-8,*02|D3,-22,*01/I|J4,*02": {
    "Count": 13.5, 
    "14": 1.0, 
    "15": 1.5, 
    "17": 1.0, 
    "18": 2.0, 
    "19": 2.0, 
    "20": 2.0, 
    "21": 2.0, 
    "22": 1.0, 
    "23": 1.0
  }, 
  "V4,-34,*03|D4,-17,*01|J4,*02": {
    "Count": 1.0, 
    "19": 1.0
  }, 
  "V1,-8,*02|D1,-1,*01|J5,*02": {
    "Count": 4.0, 
    "18": 1.0, 
    "11": 1.0, 
    "12": 1.0, 
    "15": 1.0
  }, 
  "V7,-4-1,*02|D5,-12,*01|J5,*02": {
    "Count": 0.5, 
    "14": 0.5
  }, 
  "V4,-39,*01|D2,-21,*02/I|J3,*02": {
    "Count": 1.0, 
    "19": 1.0
  }, 
  "V6,-1,*01|D6,-19,*01|J6,*03": {
    "Count": 2.0, 
    "29": 2.0
  }, 
  "V3,-33,*01|D2,-2,*02|J3,*02": {
    "Count": 1.5, 
    "14": 1.5
  }, 
  "V3,-53,*01|D6,-19,*01|J6,*02": {
    "Count": 2.0, 
    "13": 2.0
  }, 
  "V4,-61,*01|D1,-1,*01|J5,*02": {
    "Count": 3.0, 
    "17": 1.0, 
    "18": 1.0, 
    "15": 1.0
  }, 
  "V3,-9,*01|D5,-12,*01|J2,*01": {
    "Count": 1.0, 
    "14": 1.0
  }, 
  "V1,-8,*02|D5,-18,*01/I|J5,*02": {
    "Count": 0.5, 
    "18": 0.5
  }, 
  "V4,-34,*03|D5,-12,*01|J4,*02": {
    "Count": 1.0, 
    "14": 1.0
  }, 
  "V3,-30,*02|D6,-19,*01|J2,*01": {
    "Count": 1.0, 
    "14": 1.0
  }, 
  "V1,-3,*01|D3,-10,*01/I|J3,*02": {
    "Count": 0.5, 
    "21": 0.5
  }, 
  "V6,-1,*01|D5,-12,*01|J2,*01": {
    "Count": 1.0, 
    "16": 1.0
  }, 
  "V1,-46,*01|D3,-22,*01|J6,*02": {
    "Count": 1.0, 
    "20": 1.0
  }, 
  "V3,-48,*02|D1,-26,*01|J6,*02": {
    "Count": 4.0, 
    "17": 1.0, 
    "19": 1.0, 
    "20": 1.0, 
    "21": 1.0
  }, 
  "V5,-51,*01|D6,-19,*01|J1,*01": {
    "Count": 3.0, 
    "17": 2.0, 
    "10": 1.0
  }, 
  "V4,-61,*01|D2,-8,*01|J4,*02": {
    "Count": 3.0, 
    "12": 2.0, 
    "15": 1.0
  }, 
  "V2,?,?|D6,-19,*01|J4,*02": {
    "Count": 1.0, 
    "19": 1.0
  }, 
  "V1,-69,*12|D2,-2,*02/I|J6,*02": {
    "Count": 9.5, 
    "15": 1.0, 
    "16": 1.0, 
    "17": 2.0, 
    "23": 4.0, 
    "24": 1.5
  }, 
  "V1,-18,*01|D1,-20,*01/I|J3,*02": {
    "Count": 0.5, 
    "22": 0.5
  }, 
  "V1,-18,*01|D3,-10,*01|J5,*01": {
    "Count": 1.0, 
    "14": 1.0
  }, 
  "V3,-11,*01|D3,-9,*01|J4,*02": {
    "Count": 2.0, 
    "18": 2.0
  }, 
  "V1,-18,*01|D3,-10,*01|J5,*02": {
    "Count": 9.833333333333334, 
    "14": 3.333333333333333, 
    "15": 1.0, 
    "16": 0.5, 
    "18": 4.0, 
    "22": 1.0
  }, 
  "V3,-9,*01|D5,-18,*01|J5,*02": {
    "Count": 0.5, 
    "16": 0.5
  }, 
  "V3,-9,*01|D3,-10,*02/I|J1,*01": {
    "Count": 1.0, 
    "20": 1.0
  }, 
  "V3,-73,*01|D3,-22,*01|J6,*02": {
    "Count": 1.0, 
    "15": 1.0
  }, 
  "V4,-31,*03|D5,-5,*01|J4,*02": {
    "Count": 0.5, 
    "11": 0.5
  }, 
  "V3,-49,*04|D2,-15,*01/I|J6,*02": {
    "Count": 1.0, 
    "23": 1.0
  }, 
  "V1,-8,*02|D5,-5,*01|J5,*02": {
    "Count": 0.5, 
    "9": 0.5
  }, 
  "V4,-34,*01|D2,-2,*01/I|J1,*01": {
    "Count": 0.5, 
    "9": 0.5
  }, 
  "V3,-53,*03|D6,-13,*01|J6,*02": {
    "Count": 1.0, 
    "12": 1.0
  }, 
  "V1,-8,*02|D3,-9,*01|J3,*02": {
    "Count": 4.0, 
    "19": 1.0, 
    "12": 2.0, 
    "13": 1.0
  }, 
  "V3,-73,*01|D2,-2,*03|J1,*01": {
    "Count": 1.0, 
    "10": 0.5, 
    "15": 0.5
  }, 
  "V4,-28,*04|D6,-19,*01/I|J1,*01": {
    "Count": 1.0, 
    "12": 1.0
  }, 
  "V3,-30,*19|D5,-5,*01|J1,*01": {
    "Count": 0.5, 
    "8": 0.5
  }, 
  "V2,-5,*02|D5,-18,*01|J5,*02": {
    "Count": 1.6666666666666665, 
    "16": 0.5, 
    "12": 0.6666666666666666, 
    "14": 0.5
  }, 
  "V2,-5,*02|D2,-15,*01/I|J6,*02": {
    "Count": 0.5, 
    "18": 0.5
  }, 
  "V3,-30,*18|D4,-17,*01|J4,*02": {
    "Count": 1.0, 
    "16": 1.0
  }, 
  "V7,-4-1,*02|D2,-21,*02|J6,*03": {
    "Count": 0.3333333333333333, 
    "10": 0.3333333333333333
  }, 
  "V1,-46,*01|D4,-17,*01|J2,*01": {
    "Count": 1.0, 
    "15": 1.0
  }, 
  "V7,-4-1,*02|D6,-13,*01|J4,*02": {
    "Count": 17.0, 
    "10": 1.0, 
    "12": 1.0, 
    "13": 2.0, 
    "14": 3.0, 
    "15": 5.0, 
    "16": 1.0, 
    "17": 2.0, 
    "22": 1.0, 
    "23": 1.0
  }, 
  "V3,-30,*19|D2,-15,*01|J3,*02": {
    "Count": 1.0, 
    "15": 1.0
  }, 
  "V3,-33,*01|D2,-2,*03/I|J6,*02": {
    "Count": 3.0, 
    "17": 1.0, 
    "26": 0.5, 
    "27": 0.5, 
    "22": 1.0
  }, 
  "V3,-33,*01|D2,-2,*03/I|J6,*03": {
    "Count": 7.5, 
    "18": 2.0, 
    "19": 2.5, 
    "20": 1.0, 
    "21": 2.0
  }, 
  "V3,-33,*01|D2,-2,*03/I|J6,*04": {
    "Count": 1.0, 
    "19": 1.0
  }, 
  "V1,-3,*01|D2,-2,*02/I|J5,*02": {
    "Count": 1.0, 
    "19": 1.0
  }, 
  "V1,-69,*10|D1,-1,*01|J3,*02": {
    "Count": 2.5, 
    "18": 2.0, 
    "14": 0.5
  }, 
  "V3,-11,*01|D6,-13,*01|J6,*02": {
    "Count": 1.0, 
    "18": 1.0
  }, 
  "V1,-69,*12|D3,-9,*01/I|J1,*01": {
    "Count": 1.3333333333333333, 
    "15": 1.3333333333333333
  }, 
  "V3,-53,*03|D3,-22,*01|J6,*03": {
    "Count": 2.0, 
    "15": 2.0
  }, 
  "V4,-39,*01|D2,-15,*01|J1,*01": {
    "Count": 1.0, 
    "14": 1.0
  }, 
  "V2,-5,*08|D3,-10,*01|J1,*01": {
    "Count": 2.0, 
    "13": 1.0, 
    "14": 1.0
  }, 
  "V1,-45,*02|D6,-19,*01|J5,*02": {
    "Count": 1.0, 
    "16": 1.0
  }, 
  "V3,-23,*02|D2,-2,*02|J4,*02": {
    "Count": 1.0, 
    "20": 1.0
  }, 
  "V4,-30-2,*03|D6,-19,*01|J4,*02": {
    "Count": 2.0, 
    "13": 1.0, 
    "15": 1.0
  }, 
  "V4,-39,*01|D3,-9,*01/I|J6,*02": {
    "Count": 2.0, 
    "20": 1.0, 
    "22": 1.0
  }, 
  "V2,-5,*08|D3,-10,*01/I|J6,*02": {
    "Count": 1.0, 
    "14": 1.0
  }, 
  "V1,-8,*02|D2,-2,*02/I|J4,*02": {
    "Count": 9.166666666666666, 
    "12": 1.0, 
    "13": 2.0, 
    "14": 0.3333333333333333, 
    "15": 1.5, 
    "16": 1.0, 
    "18": 0.3333333333333333, 
    "19": 1.0, 
    "20": 0.5, 
    "21": 1.5
  }, 
  "V7,-4-1,*02|D5,-18,*01|J6,*02": {
    "Count": 1.0, 
    "20": 1.0
  }, 
  "V3,-21,*01|D3,-16,*01/I|J4,*02": {
    "Count": 1.0, 
    "17": 1.0
  }, 
  "V3,-23,*04|D2,-2,*01/I|J5,*02": {
    "Count": 0.5, 
    "12": 0.5
  }, 
  "V2,-70,*01|D3,-10,*01|J3,*02": {
    "Count": 2.0, 
    "16": 2.0
  }, 
  "V4,-39,*01|D3,-10,*01/I|J3,*02": {
    "Count": 1.0, 
    "20": 1.0
  }, 
  "V6,-1,*01|D2,-2,*01/I|J5,*02": {
    "Count": 0.3333333333333333, 
    "19": 0.3333333333333333
  }, 
  "V3,-21,*04|D2,-2,*02/I|J2,*01": {
    "Count": 1.0, 
    "13": 1.0
  }, 
  "V3,-20,*01|D2,-2,*02/I|J6,*02": {
    "Count": 1.5, 
    "16": 0.5, 
    "15": 1.0
  }, 
  "V1,-45,*02|D3,-10,*01|J5,*02": {
    "Count": 2.0, 
    "12": 2.0
  }, 
  "V1,-8,*02|D3,-22,*01/I|J6,*02": {
    "Count": 7.0, 
    "24": 2.0, 
    "21": 1.0, 
    "22": 3.0, 
    "17": 1.0
  }, 
  "V1,-8,*02|D3,-22,*01/I|J6,*03": {
    "Count": 2.0, 
    "17": 1.0, 
    "27": 1.0
  }, 
  "V1,-8,*02|D3,-22,*01/I|J6,*01": {
    "Count": 1.0, 
    "17": 1.0
  }, 
  "V1,-46,*01|D3,-3,*02|J3,*02": {
    "Count": 0.5, 
    "17": 0.5
  }, 
  "V4,-39,*01|D2,-15,*01/I|J6,*04": {
    "Count": 1.0, 
    "25": 1.0
  }, 
  "V4,-39,*01|D2,-15,*01/I|J6,*02": {
    "Count": 4.0, 
    "19": 3.0, 
    "22": 1.0
  }, 
  "V4,-39,*01|D2,-15,*01/I|J6,*03": {
    "Count": 4.5, 
    "28": 1.0, 
    "27": 1.0, 
    "20": 1.5, 
    "15": 1.0
  }, 
  "V1,-69,*14|D2,-15,*01/I|J6,*03": {
    "Count": 1.0, 
    "25": 1.0
  }, 
  "V3,-48,*02|D4,-17,*01|J4,*02": {
    "Count": 10.5, 
    "8": 0.5, 
    "12": 1.0, 
    "14": 5.0, 
    "15": 3.0, 
    "16": 1.0
  }, 
  "V3,-33,*01|D1,-26,*01/I|J4,*02": {
    "Count": 2.0, 
    "17": 1.0, 
    "16": 1.0
  }, 
  "V3,-73,*01|D3,-22,*01|J1,*01": {
    "Count": 1.0, 
    "14": 1.0
  }, 
  "V4,-61,*01|D3,-9,*01|J6,*03": {
    "Count": 2.0, 
    "19": 1.0, 
    "21": 1.0
  }, 
  "V4,-59,*08|D2,-2,*03|J4,*02": {
    "Count": 1.0, 
    "27": 1.0
  }, 
  "V4,-34,*01|D3,-10,*02|J6,*03": {
    "Count": 0.5, 
    "14": 0.5
  }, 
  "V4,-31,*03|D3,-16,*01|J3,*01": {
    "Count": 1.0, 
    "15": 1.0
  }, 
  "V4,-39,*07|D2,-15,*01|J4,*02": {
    "Count": 1.0, 
    "10": 1.0
  }, 
  "V3,-74,*03|D3,-22,*01|J4,*02": {
    "Count": 2.0, 
    "16": 1.0, 
    "11": 1.0
  }, 
  "V1,-3,*01|D2,-2,*02|J4,*02": {
    "Count": 1.0, 
    "13": 1.0
  }, 
  "V3,-21,*01|D5,-12,*01|J6,*02": {
    "Count": 3.0, 
    "16": 1.0, 
    "20": 1.0, 
    "22": 1.0
  }, 
  "V3,-21,*01|D5,-12,*01|J6,*03": {
    "Count": 1.0, 
    "16": 1.0
  }, 
  "V3,-21,*01|D2,-8,*01/I|J3,*02": {
    "Count": 0.5, 
    "13": 0.5
  }, 
  "V1,-3,*01|D3,-16,*01|J4,*02": {
    "Count": 2.0, 
    "9": 1.0, 
    "18": 0.5, 
    "21": 0.5
  }, 
  "V1,-46,*01|D5,-18,*01|J4,*02": {
    "Count": 1.25, 
    "20": 0.5, 
    "13": 0.75
  }, 
  "V3,-74,*02|D3,-22,*01/I|J6,*03": {
    "Count": 2.0, 
    "22": 1.0, 
    "23": 1.0
  }, 
  "V1,-69,*13|D6,-13,*01|J6,*02": {
    "Count": 1.0, 
    "23": 1.0
  }, 
  "V3,-7,*03|D6,-13,*01|J4,*02": {
    "Count": 2.0, 
    "14": 1.0, 
    "15": 1.0
  }, 
  "V3,-9,*01|D3,-22,*01/I|J3,*02": {
    "Count": 4.0, 
    "16": 1.0, 
    "20": 1.0, 
    "22": 1.0, 
    "24": 1.0
  }, 
  "V4,-34,*01|D4,-17,*01|J1,*01": {
    "Count": 2.0, 
    "21": 1.0, 
    "14": 1.0
  }, 
  "V3,-23,*05|D2,-2,*01/I|J4,*02": {
    "Count": 1.0, 
    "13": 1.0
  }, 
  "V2,-5,*02|D5,-12,*01|J4,*02": {
    "Count": 0.5, 
    "24": 0.5
  }, 
  "V3,-7,*01|D3,-9,*01/I|J4,*02": {
    "Count": 2.0, 
    "20": 1.0, 
    "15": 1.0
  }, 
  "V2,-26,*01|D2,-2,*01|J4,*02": {
    "Count": 0.5, 
    "20": 0.5
  }, 
  "V3,-30,*10|D3,-10,*01|J6,*02": {
    "Count": 1.0, 
    "25": 1.0
  }, 
  "V3,-53,*01|D1,-1,*01/I|J6,*02": {
    "Count": 0.5, 
    "20": 0.5
  }, 
  "V3,-23,*04|D2,-2,*03/I|J2,*01": {
    "Count": 1.0, 
    "21": 1.0
  }, 
  "V3,-48,*01|D3,-10,*01|J5,*02": {
    "Count": 2.0, 
    "16": 1.0, 
    "20": 1.0
  }, 
  "V1,-8,*02|D3,-10,*01|J1,*01": {
    "Count": 1.0, 
    "15": 1.0
  }, 
  "V3,-72,*01|D2,-2,*02/I|J4,*02": {
    "Count": 1.5, 
    "16": 1.0, 
    "17": 0.5
  }, 
  "V1,-69,*12|D3,-22,*01/I|J4,*02": {
    "Count": 12.25, 
    "11": 1.0, 
    "14": 1.0, 
    "15": 4.75, 
    "16": 1.0, 
    "17": 2.5, 
    "18": 1.0, 
    "19": 1.0
  }, 
  "V1,-46,*03|D6,-19,*01|J5,*02": {
    "Count": 1.0, 
    "12": 1.0
  }, 
  "V3,-7,*01|D3,-22,*01|J1,*01": {
    "Count": 2.0, 
    "16": 1.0, 
    "14": 1.0
  }, 
  "V2,-5,*08|D7,-27,*01|J4,*02": {
    "Count": 1.0, 
    "13": 1.0
  }, 
  "V3,-53,*01|D2,-15,*01|J3,*02": {
    "Count": 2.0, 
    "17": 1.0, 
    "18": 1.0
  }, 
  "V1,-3,*01|D3,-9,*01|J3,*02": {
    "Count": 10.5, 
    "13": 0.5, 
    "16": 2.0, 
    "18": 1.0, 
    "19": 2.0, 
    "20": 2.0, 
    "21": 1.0, 
    "24": 1.0, 
    "25": 1.0
  }, 
  "V3,-74,*02|D6,-19,*01/I|J4,*02": {
    "Count": 0.5, 
    "23": 0.5
  }, 
  "V4,-34,*01|D3,-10,*01/I|J5,*02": {
    "Count": 2.0, 
    "20": 1.0, 
    "22": 1.0
  }, 
  "V1,-45,*02|D6,-19,*01|J3,*02": {
    "Count": 1.0, 
    "16": 1.0
  }, 
  "V1,-46,*01|D2,-2,*03|J6,*02": {
    "Count": 0.3333333333333333, 
    "23": 0.3333333333333333
  }, 
  "V3,-33,*06|D3,-10,*01|J4,*02": {
    "Count": 8.0, 
    "14": 1.0, 
    "15": 2.0, 
    "16": 2.0, 
    "17": 2.0, 
    "19": 1.0
  }, 
  "V3,-11,*04|D2,-21,*02/I|J3,*02": {
    "Count": 1.0, 
    "20": 1.0
  }, 
  "V3,-23,*04|D2,-15,*01|J1,*01": {
    "Count": 1.0, 
    "14": 1.0
  }, 
  "V4,-34,*03|D3,-3,*01|J2,*01": {
    "Count": 1.0, 
    "13": 1.0
  }, 
  "V7,-4-1,*01|D6,-19,*01|J4,*02": {
    "Count": 1.0, 
    "15": 1.0
  }, 
  "V3,-48,*01|D6,-13,*01/I|J1,*01": {
    "Count": 1.0, 
    "17": 1.0
  }, 
  "V2,-OR16-5,*01|D6,-19,*01|J5,*02": {
    "Count": 1.0, 
    "9": 1.0
  }, 
  "V3,-23,*04|D2,-15,*01/I|J5,*02": {
    "Count": 1.0, 
    "20": 1.0
  }, 
  "V3,-49,*03|D2,-8,*02|J3,*02": {
    "Count": 0.5, 
    "15": 0.5
  }, 
  "V3,-33,*01|D3,-16,*02/I|J5,*02": {
    "Count": 1.0, 
    "24": 1.0
  }, 
  "V3,-7,*01|D6,-19,*01|J5,*02": {
    "Count": 5.0, 
    "10": 1.0, 
    "14": 1.0, 
    "16": 1.0, 
    "17": 1.0, 
    "19": 1.0
  }, 
  "V3,-11,*01|D2,-2,*01/I|J3,*02": {
    "Count": 1.5, 
    "19": 1.0, 
    "21": 0.5
  }, 
  "V1,-46,*01|D2,-15,*01|J6,*02": {
    "Count": 2.0, 
    "18": 2.0
  }, 
  "V3,-9,*01|D2,-2,*02|J1,*01": {
    "Count": 1.0, 
    "13": 1.0
  }, 
  "V3,?,?|D3,-16,*02/I|J3,*02": {
    "Count": 1.0, 
    "25": 1.0
  }, 
  "V4,-31,*03|D3,-22,*01/I|J5,*02": {
    "Count": 4.0, 
    "16": 1.0, 
    "18": 1.0, 
    "19": 2.0
  }, 
  "V4,-34,*13|D2,-2,*03/I|J6,*03": {
    "Count": 0.5, 
    "18": 0.5
  }, 
  "V4,-39,*07|D2,-2,*03/I|J6,*03": {
    "Count": 2.5, 
    "17": 0.5, 
    "20": 1.0, 
    "15": 1.0
  }, 
  "V2,-5,*08|D2,-15,*01/I|J4,*02": {
    "Count": 1.0, 
    "16": 1.0
  }, 
  "V3,-7,*01|D3,-10,*01|J2,*01": {
    "Count": 5.0, 
    "17": 3.0, 
    "20": 1.0, 
    "15": 1.0
  }, 
  "V3,-9,*01|D3,-9,*01/I|J3,*02": {
    "Count": 3.0, 
    "18": 2.0, 
    "20": 1.0
  }, 
  "V3,-11,*01|D3,-22,*01|J4,*02": {
    "Count": 9.0, 
    "10": 1.0, 
    "11": 1.0, 
    "12": 1.0, 
    "13": 1.0, 
    "14": 2.0, 
    "16": 1.0, 
    "22": 1.0, 
    "24": 1.0
  }, 
  "V3,-49,*04|D6,-19,*01|J3,*02": {
    "Count": 3.0, 
    "16": 1.0, 
    "18": 1.0, 
    "21": 1.0
  }, 
  "V3,-15,*05|D2,-15,*01/I|J4,*02": {
    "Count": 1.0, 
    "17": 1.0
  }, 
  "V3,-73,*01|D6,-13,*01/I|J6,*02": {
    "Count": 0.5, 
    "11": 0.5
  }, 
  "V3,-21,*01|D3,-3,*01|J3,*02": {
    "Count": 0.3333333333333333, 
    "16": 0.3333333333333333
  }, 
  "V4,-30-2,*03|D3,-3,*01|J6,*02": {
    "Count": 1.0, 
    "14": 1.0
  }, 
  "V3,-9,*01|D4,-17,*01|J4,*02": {
    "Count": 11.5, 
    "12": 3.0, 
    "13": 2.0, 
    "14": 2.0, 
    "15": 0.5, 
    "16": 1.0, 
    "17": 2.0, 
    "19": 1.0
  }, 
  "V5,-51,*01|D2,-2,*01/I|J4,*02": {
    "Count": 2.833333333333333, 
    "10": 1.0, 
    "13": 0.5, 
    "15": 0.5, 
    "20": 0.3333333333333333, 
    "21": 0.5
  }, 
  "V4,-34,*01|D2,-2,*02/I|J1,*01": {
    "Count": 0.5, 
    "16": 0.5
  }, 
  "V4,-39,*03|D3,-22,*01|J3,*02": {
    "Count": 1.0, 
    "16": 1.0
  }, 
  "V4,-31,*03|D2,-8,*01/I|J2,*01": {
    "Count": 1.0, 
    "16": 1.0
  }, 
  "V1,-8,*02|D2,-2,*03/I|J1,*01": {
    "Count": 1.5, 
    "18": 0.5, 
    "13": 1.0
  }, 
  "V3,-33,*02|D2,-2,*03|J6,*04": {
    "Count": 1.0, 
    "24": 1.0
  }, 
  "V3,-9,*01|D3,-10,*01/I|J5,*02": {
    "Count": 1.0, 
    "23": 1.0
  }, 
  "V3,-23,*04|D2,-15,*01|J6,*03": {
    "Count": 1.0, 
    "17": 1.0
  }, 
  "V7,-4-1,*02|D6,-19,*01/I|J4,*02": {
    "Count": 1.0, 
    "19": 1.0
  }, 
  "V4,-31,*09|D3,-10,*01/I|J4,*02": {
    "Count": 1.0, 
    "18": 1.0
  }, 
  "V3,-30-3,*01|D3,-16,*01|J4,*02": {
    "Count": 1.0, 
    "15": 1.0
  }, 
  "V3,-20,*01|D6,-6,*01|J3,*02": {
    "Count": 1.0, 
    "14": 1.0
  }, 
  "V3,-21,*01|D2,-2,*02/I|J3,*02": {
    "Count": 6.833333333333333, 
    "14": 1.5, 
    "16": 1.0, 
    "17": 0.5, 
    "19": 1.5, 
    "24": 0.3333333333333333, 
    "25": 2.0
  }, 
  "V3,?,?|D2,-2,*02/I|J2,*01": {
    "Count": 3.0, 
    "12": 1.0, 
    "13": 2.0
  }, 
  "V1,-69,*12|D1,-26,*01|J4,*02": {
    "Count": 8.0, 
    "9": 1.0, 
    "13": 2.0, 
    "14": 2.0, 
    "15": 2.0, 
    "18": 1.0
  }, 
  "V3,-15,*01|D4,-17,*01|J3,*02": {
    "Count": 1.0, 
    "15": 1.0
  }, 
  "V1,-8,*02|D2,-2,*01/I|J4,*02": {
    "Count": 5.666666666666666, 
    "9": 0.5, 
    "10": 1.0, 
    "13": 1.0, 
    "14": 1.3333333333333333, 
    "15": 0.5, 
    "18": 0.3333333333333333, 
    "20": 0.5, 
    "21": 0.5
  }, 
  "V1,-8,*02|D2,-2,*01/I|J4,*01": {
    "Count": 1.0, 
    "17": 1.0
  }, 
  "V3,-33,*01|D3,-10,*01|J6,*04": {
    "Count": 2.0, 
    "17": 1.0, 
    "14": 1.0
  }, 
  "V3,-33,*01|D1,-26,*01|J4,*02": {
    "Count": 14.0, 
    "11": 2.0, 
    "12": 3.0, 
    "13": 1.0, 
    "14": 1.0, 
    "15": 2.0, 
    "16": 4.0, 
    "17": 1.0
  }, 
  "V3,-33,*01|D3,-10,*01|J6,*03": {
    "Count": 6.0, 
    "16": 1.0, 
    "17": 1.0, 
    "18": 2.0, 
    "21": 1.0, 
    "23": 1.0
  }, 
  "V3,-33,*01|D3,-10,*01|J6,*02": {
    "Count": 2.0, 
    "16": 2.0
  }, 
  "V3,-20,*01|D2,-2,*02/I|J2,*01": {
    "Count": 0.5, 
    "16": 0.5
  }, 
  "V3,-11,*01|D5,-18,*01|J1,*01": {
    "Count": 1.0, 
    "8": 0.5, 
    "10": 0.5
  }, 
  "V3,-23,*04|D3,-22,*01/I|J6,*03": {
    "Count": 0.3333333333333333, 
    "22": 0.3333333333333333
  }, 
  "V3,-30-3,*03|D5,-12,*01|J6,*02": {
    "Count": 3.0, 
    "20": 2.0, 
    "22": 1.0
  }, 
  "V3,-33,*01|D2,-15,*01|J4,*02": {
    "Count": 4.0, 
    "21": 1.0, 
    "13": 1.0, 
    "14": 1.0, 
    "15": 1.0
  }, 
  "V3,-33,*01|D3,-9,*01|J1,*01": {
    "Count": 1.0, 
    "18": 1.0
  }, 
  "V1,-46,*01|D2,-2,*03|J4,*02": {
    "Count": 2.0833333333333335, 
    "12": 0.3333333333333333, 
    "13": 1.75
  }, 
  "V2,-5,*02|D4,-4,*01/I|J5,*02": {
    "Count": 0.5, 
    "24": 0.5
  }, 
  "V5,-51,*01|D1,-7,*01|J2,*01": {
    "Count": 1.0, 
    "13": 1.0
  }, 
  "V4,-31,*03|D6,-6,*01|J4,*02": {
    "Count": 0.3333333333333333, 
    "7": 0.3333333333333333
  }, 
  "V1,-8,*02|D6,-19,*01|J3,*01": {
    "Count": 3.0, 
    "17": 3.0
  }, 
  "V1,-8,*02|D6,-19,*01|J3,*02": {
    "Count": 6.5, 
    "17": 1.5, 
    "13": 2.0, 
    "14": 2.0, 
    "15": 1.0
  }, 
  "V4,?,?|D4,-17,*01|J3,*02": {
    "Count": 7.5, 
    "11": 1.0, 
    "12": 1.0, 
    "14": 1.0, 
    "15": 2.0, 
    "16": 2.5
  }, 
  "V3,-11,*01|D3,-9,*01|J1,*01": {
    "Count": 1.0, 
    "11": 1.0
  }, 
  "V1,-46,*01|D2,-2,*02|J4,*02": {
    "Count": 1.3333333333333333, 
    "12": 1.3333333333333333
  }, 
  "V3,-49,*04|D3,-22,*01/I|J5,*02": {
    "Count": 1.0, 
    "20": 1.0
  }, 
  "V4,-30-2,*03|D2,-2,*01/I|J6,*02": {
    "Count": 0.5, 
    "18": 0.5
  }, 
  "V3,-21,*04|D2,-2,*01/I|J6,*02": {
    "Count": 0.5, 
    "18": 0.5
  }, 
  "V3,-21,*04|D2,-2,*01/I|J6,*03": {
    "Count": 0.5, 
    "14": 0.5
  }, 
  "V3,-23,*01|D5,-5,*01|J6,*02": {
    "Count": 0.5, 
    "20": 0.5
  }, 
  "V3,-73,*01|D6,-13,*01|J3,*02": {
    "Count": 1.0, 
    "19": 1.0
  }, 
  "V1,-18,*01|D3,-22,*01/I|J2,*01": {
    "Count": 2.0, 
    "19": 1.0, 
    "22": 1.0
  }, 
  "V1,-3,*01|D2,-2,*02/I|J1,*01": {
    "Count": 4.0, 
    "16": 1.0, 
    "19": 2.0, 
    "17": 1.0
  }, 
  "V4,-34,*01|D2,-2,*03/I|J4,*02": {
    "Count": 3.3333333333333335, 
    "12": 0.5, 
    "13": 0.5, 
    "16": 1.0, 
    "17": 0.5, 
    "19": 0.5, 
    "21": 0.3333333333333333
  }, 
  "V1,-46,*01|D6,-13,*01|J6,*03": {
    "Count": 1.0, 
    "16": 1.0
  }, 
  "V1,-46,*01|D6,-13,*01|J6,*02": {
    "Count": 4.0, 
    "18": 1.0, 
    "19": 3.0
  }, 
  "V3,-53,*03|D6,-13,*01|J3,*02": {
    "Count": 1.0, 
    "15": 1.0
  }, 
  "V3,-30-3,*03|D6,-19,*01|J3,*02": {
    "Count": 2.0, 
    "16": 1.0, 
    "19": 1.0
  }, 
  "V1,-2,*05|D3,-10,*01|J6,*03": {
    "Count": 2.0, 
    "21": 2.0
  }, 
  "V1,-18,*01|D3,-10,*01/I|J1,*01": {
    "Count": 0.5, 
    "16": 0.5
  }, 
  "V6,-1,*01|D6,-19,*01/I|J4,*02": {
    "Count": 0.5, 
    "20": 0.5
  }, 
  "V3,-23,*04|D2,-21,*02|J4,*02": {
    "Count": 4.5, 
    "16": 1.5, 
    "10": 1.0, 
    "19": 1.0, 
    "17": 1.0
  }, 
  "V1,-69,*14|D6,-13,*01/I|J1,*01": {
    "Count": 1.0, 
    "23": 1.0
  }, 
  "V1,-69,*12|D1,-20,*01|J6,*03": {
    "Count": 0.5, 
    "16": 0.5
  }, 
  "V5,-51,*01|D2,-15,*01/I|J4,*02": {
    "Count": 4.0, 
    "17": 3.0, 
    "22": 1.0
  }, 
  "V6,-1,*01|D6,-19,*01|J5,*02": {
    "Count": 2.0, 
    "18": 1.0, 
    "15": 1.0
  }, 
  "V1,-24,*01|D1,-26,*01|J4,*02": {
    "Count": 3.0, 
    "20": 1.0, 
    "21": 1.0, 
    "13": 1.0
  }, 
  "V3,-23,*04|D2,-2,*01/I|J1,*01": {
    "Count": 1.0, 
    "18": 1.0
  }, 
  "V3,-48,*01|D6,-25,*01|J5,*02": {
    "Count": 0.5, 
    "9": 0.5
  }, 
  "V1,-24,*01|D3,-10,*01|J5,*02": {
    "Count": 3.0, 
    "17": 1.0, 
    "14": 2.0
  }, 
  "V3,-23,*04|D6,-6,*01|J3,*02": {
    "Count": 1.0, 
    "18": 1.0
  }, 
  "V3,-30,*19|D5,-5,*01|J3,*02": {
    "Count": 0.5, 
    "16": 0.5
  }, 
  "V3,-23,*04|D1,-7,*01|J4,*02": {
    "Count": 1.0, 
    "18": 1.0
  }, 
  "V4,-34,?|D1,-26,*01|J6,*03": {
    "Count": 1.0, 
    "17": 1.0
  }, 
  "V3,-48,*01|D2,-2,*02/I|J2,*01": {
    "Count": 1.0, 
    "13": 1.0
  }, 
  "V1,-18,*01|D3,-9,*01|J3,*02": {
    "Count": 9.0, 
    "15": 1.0, 
    "16": 3.0, 
    "17": 1.0, 
    "19": 2.0, 
    "20": 1.0, 
    "21": 1.0
  }, 
  "V4,-39,*01|D2,-2,*01|J3,*02": {
    "Count": 2.0, 
    "14": 2.0
  }, 
  "V1,-8,*02|D1,-1,*01|J6,*02": {
    "Count": 1.0, 
    "20": 1.0
  }, 
  "V4,-39,*02|D3,-22,*01|J5,*02": {
    "Count": 1.0, 
    "16": 1.0
  }, 
  "V4,-61,*01|D2,-15,*01|J2,*01": {
    "Count": 2.5, 
    "17": 1.0, 
    "16": 0.5, 
    "15": 1.0
  }, 
  "V3,-11,*01|D2,-2,*03/I|J4,*02": {
    "Count": 2.0, 
    "17": 1.0, 
    "13": 1.0
  }, 
  "V4,-39,*07|D4,-17,*01|J4,*02": {
    "Count": 4.5, 
    "10": 1.0, 
    "13": 1.0, 
    "15": 1.0, 
    "16": 0.5, 
    "17": 1.0
  }, 
  "V4,?,?|D3,-22,*01/I|J2,*01": {
    "Count": 2.0, 
    "24": 1.0, 
    "20": 1.0
  }, 
  "V3,-20,*01|D3,-16,*02|J3,*02": {
    "Count": 2.0, 
    "11": 2.0
  }, 
  "V7,-4-1,*02|D3,-22,*01|J3,*02": {
    "Count": 1.0, 
    "21": 1.0
  }, 
  "V1,-8,*02|D3,-10,*01|J3,*02": {
    "Count": 9.0, 
    "12": 1.0, 
    "15": 1.0, 
    "16": 4.0, 
    "20": 1.0, 
    "21": 1.0, 
    "22": 1.0
  }, 
  "V1,-46,*01|D4,-17,*01|J5,*02": {
    "Count": 2.0, 
    "13": 2.0
  }, 
  "V3,?,?|D5,-12,*01|J6,*02": {
    "Count": 0.5, 
    "18": 0.5
  }, 
  "V3,-72,*01|D3,-22,*01|J5,*02": {
    "Count": 0.5, 
    "15": 0.5
  }, 
  "V1,-8,*02|D3,-9,*01|J4,*02": {
    "Count": 1.0, 
    "18": 1.0
  }, 
  "V4,-31,*03|D6,-6,*01|J5,*02": {
    "Count": 1.0, 
    "12": 1.0
  }, 
  "V1,-2,*05|D2,-2,*01/I|J4,*02": {
    "Count": 0.5, 
    "21": 0.5
  }, 
  "V4,-31,*03|D3,-3,*01|J2,*01": {
    "Count": 6.5, 
    "16": 2.0, 
    "13": 3.0, 
    "14": 0.5, 
    "17": 1.0
  }, 
  "V1,-18,*01|D2,-2,*03|J5,*02": {
    "Count": 1.0, 
    "16": 1.0
  }, 
  "V3,-20,*01|D1,-20,*01/I|J5,*02": {
    "Count": 0.3333333333333333, 
    "21": 0.3333333333333333
  }, 
  "V1,-46,*01|D2,-2,*03/I|J6,*01": {
    "Count": 0.5, 
    "21": 0.5
  }, 
  "V1,-46,*01|D2,-2,*03/I|J6,*02": {
    "Count": 7.0, 
    "16": 1.0, 
    "18": 1.5, 
    "19": 0.5, 
    "21": 1.0, 
    "23": 1.0, 
    "24": 2.0
  }, 
  "V1,-46,*01|D2,-2,*03/I|J6,*03": {
    "Count": 2.5, 
    "17": 0.5, 
    "21": 1.0, 
    "15": 1.0
  }, 
  "V3,-7,*01|D2,-2,*02/I|J5,*02": {
    "Count": 2.5, 
    "18": 1.0, 
    "22": 1.0, 
    "15": 0.5
  }, 
  "V3,-73,*01|D3,-22,*01|J4,*02": {
    "Count": 2.142857142857143, 
    "9": 2.142857142857143
  }, 
  "V4,-34,*01|D1,-1,*01|J5,*02": {
    "Count": 1.0, 
    "14": 1.0
  }, 
  "V3,-30,*01|D6,-13,*01/I|J6,*02": {
    "Count": 1.0, 
    "14": 1.0
  }, 
  "V4,-31,*03|D3,-9,*01|J6,*02": {
    "Count": 1.0, 
    "20": 1.0
  }, 
  "V4,?,?|D5,-5,*01|J6,*03": {
    "Count": 0.5, 
    "28": 0.5
  }, 
  "V4,?,?|D5,-5,*01|J6,*02": {
    "Count": 0.5, 
    "23": 0.5
  }, 
  "V3,-33,*01|D3,-16,*02|J4,*02": {
    "Count": 2.3333333333333335, 
    "17": 2.3333333333333335
  }, 
  "V5,-51,*01|D2,-2,*03/I|J6,*02": {
    "Count": 3.5, 
    "18": 0.5, 
    "20": 1.0, 
    "22": 1.0, 
    "23": 1.0
  }, 
  "V3,-73,*01|D1,-1,*01|J4,*02": {
    "Count": 0.14285714285714285, 
    "9": 0.14285714285714285
  }, 
  "V1,-3,*01|D3,-16,*02|J5,*02": {
    "Count": 1.0, 
    "13": 1.0
  }, 
  "V4,-4,*06|D2,-8,*01/I|J4,*02": {
    "Count": 1.0, 
    "18": 1.0
  }, 
  "V4,-39,*07|D6,-19,*01/I|J6,*02": {
    "Count": 0.5, 
    "20": 0.5
  }, 
  "V4,-39,*07|D2,-2,*01/I|J3,*02": {
    "Count": 2.5, 
    "18": 1.0, 
    "19": 0.5, 
    "15": 1.0
  }, 
  "V3,-30-3,*03|D4,-17,*01|J3,*02": {
    "Count": 2.0, 
    "17": 1.0, 
    "15": 1.0
  }, 
  "V3,-33,*01|D3,-10,*01|J4,*02": {
    "Count": 22.5, 
    "8": 1.0, 
    "10": 1.0, 
    "12": 2.0, 
    "13": 4.0, 
    "14": 4.0, 
    "15": 2.0, 
    "16": 2.0, 
    "18": 5.5, 
    "19": 1.0
  }, 
  "V1,-3,*01|D6,-19,*01|J1,*01": {
    "Count": 4.0, 
    "8": 1.0, 
    "11": 1.0, 
    "12": 1.0, 
    "14": 1.0
  }, 
  "V1,-69,*10|D5,-12,*01|J3,*02": {
    "Count": 4.0, 
    "16": 2.0, 
    "14": 2.0
  }, 
  "V3,-74,*03|D2,-8,*02|J1,*01": {
    "Count": 0.5, 
    "8": 0.5
  }, 
  "V1,-69,*12|D3,-16,*01|J5,*02": {
    "Count": 0.5, 
    "20": 0.5
  }, 
  "V3,-23,*01|D1,-1,*01|J4,*02": {
    "Count": 1.0, 
    "14": 0.5, 
    "6": 0.5
  }, 
  "V3,-11,*04|D3,-9,*01/I|J4,*02": {
    "Count": 1.0, 
    "20": 1.0
  }, 
  "V4,-59,*06|D5,-12,*01/I|J4,*02": {
    "Count": 1.0, 
    "17": 1.0
  }, 
  "V4,-31,*03|D5,-12,*01|J5,*02": {
    "Count": 1.0, 
    "13": 1.0
  }, 
  "V3,-33,*01|D6,-13,*01|J2,*01": {
    "Count": 1.0, 
    "15": 1.0
  }, 
  "V4,-39,*01|D3,-10,*02/I|J4,*02": {
    "Count": 6.0, 
    "17": 0.5, 
    "18": 3.0, 
    "19": 1.0, 
    "20": 1.0, 
    "21": 0.5
  }, 
  "V3,-33,*01|D2,-2,*01/I|J5,*02": {
    "Count": 2.0, 
    "21": 2.0
  }, 
  "V1,-69,*12|D3,-9,*01|J4,*02": {
    "Count": 6.0, 
    "13": 1.0, 
    "14": 2.0, 
    "15": 1.0, 
    "16": 1.0, 
    "21": 1.0
  }, 
  "V7,-4-1,*02|D5,-12,*01|J3,*02": {
    "Count": 1.0, 
    "16": 1.0
  }, 
  "V3,-21,*01|D2,-8,*02|J3,*02": {
    "Count": 3.8333333333333335, 
    "16": 0.3333333333333333, 
    "13": 1.5, 
    "15": 2.0
  }, 
  "V3,-21,*01|D2,-8,*02|J3,*01": {
    "Count": 0.5, 
    "16": 0.5
  }, 
  "V4,-39,*01|D2,-21,*01|J3,*02": {
    "Count": 0.5, 
    "14": 0.5
  }, 
  "V4,-59,*01|D1,-26,*01|J4,*02": {
    "Count": 1.0, 
    "15": 1.0
  }, 
  "V3,-9,*03|D1,-26,*01|J3,*02": {
    "Count": 1.0, 
    "15": 1.0
  }, 
  "V3,-48,*02|D3,-9,*01|J3,*02": {
    "Count": 4.0, 
    "19": 1.0, 
    "11": 2.0, 
    "16": 1.0
  }, 
  "V3,-30-3,*03|D2,-2,*02/I|J3,*02": {
    "Count": 1.5, 
    "20": 1.0, 
    "15": 0.5
  }, 
  "V4,-34,*01|D3,-10,*02|J4,*02": {
    "Count": 4.5, 
    "9": 0.5, 
    "13": 1.0, 
    "15": 3.0
  }, 
  "V3,-9,*01|D3,-9,*01/I|J1,*01": {
    "Count": 1.0, 
    "19": 1.0
  }, 
  "V6,-1,*01|D5,-12,*01|J4,*02": {
    "Count": 1.0, 
    "13": 1.0
  }, 
  "V1,-18,*01|D1,-20,*01|J1,*01": {
    "Count": 1.0, 
    "13": 1.0
  }, 
  "V3,-23,*04|D1,-20,*01|J4,*02": {
    "Count": 1.0, 
    "14": 1.0
  }, 
  "V1,-69,*12|D3,-22,*01|J4,*02": {
    "Count": 9.0, 
    "12": 1.0, 
    "14": 1.0, 
    "15": 3.0, 
    "18": 1.0, 
    "19": 2.0, 
    "20": 1.0
  }, 
  "V1,-69,*12|D2,-2,*02/I|J4,*02": {
    "Count": 10.75, 
    "11": 1.0, 
    "13": 0.5, 
    "14": 1.0, 
    "15": 3.25, 
    "16": 0.5, 
    "17": 0.5, 
    "18": 3.6666666666666665, 
    "19": 0.3333333333333333
  }, 
  "V3,-30,*19|D3,-9,*01|J4,*02": {
    "Count": 4.5, 
    "28": 1.0, 
    "12": 2.0, 
    "16": 1.5
  }, 
  "V7,-4-1,*02|D1,-20,*01|J5,*02": {
    "Count": 0.25, 
    "14": 0.25
  }, 
  "V4,-34,*01|D3,-3,*02|J6,*04": {
    "Count": 0.5, 
    "15": 0.5
  }, 
  "V3,-30-3,*03|D6,-19,*01|J1,*01": {
    "Count": 2.0, 
    "17": 1.0, 
    "14": 1.0
  }, 
  "V3,-30,*19|D3,-9,*01/I|J3,*02": {
    "Count": 1.0, 
    "24": 1.0
  }, 
  "V3,-20,*01|D3,-22,*01/I|J3,*01": {
    "Count": 1.0, 
    "19": 1.0
  }, 
  "V3,-74,*02|D5,-12,*01|J6,*03": {
    "Count": 1.0, 
    "21": 1.0
  }, 
  "V3,?,?|D5,-18,*01|J4,*02": {
    "Count": 1.5, 
    "11": 0.5, 
    "14": 1.0
  }, 
  "V4,?,?|D6,-13,*01|J4,*02": {
    "Count": 18.0, 
    "11": 1.0, 
    "12": 1.0, 
    "13": 5.0, 
    "14": 8.0, 
    "16": 1.0, 
    "21": 2.0
  }, 
  "V4,-31,*03|D1,-20,*01|J5,*02": {
    "Count": 1.0, 
    "11": 1.0
  }, 
  "V3,-48,*02|D3,-10,*02/I|J6,*02": {
    "Count": 1.0, 
    "22": 1.0
  }, 
  "V4,-31,*03|D6,-19,*01|J4,*02": {
    "Count": 3.0, 
    "11": 1.0, 
    "14": 2.0
  }, 
  "V4,-39,*07|D4,-4,*01/I|J3,*02": {
    "Count": 1.0, 
    "19": 1.0
  }, 
  "V3,-33,*01|D1,-26,*01|J1,*01": {
    "Count": 1.0, 
    "14": 1.0
  }, 
  "V3,-49,*04|D6,-19,*01|J5,*02": {
    "Count": 1.0, 
    "20": 1.0
  }, 
  "V3,-9,*01|D4,-17,*01|J1,*01": {
    "Count": 2.0, 
    "9": 1.0, 
    "10": 1.0
  }, 
  "V1,-69,*10|D1,-1,*01|J6,*03": {
    "Count": 1.0, 
    "16": 1.0
  }, 
  "V1,-69,*10|D2,-15,*01|J5,*02": {
    "Count": 2.0, 
    "13": 2.0
  }, 
  "V1,-18,*01|D3,-16,*01|J6,*04": {
    "Count": 0.5, 
    "19": 0.5
  }, 
  "V3,-21,*01|D1,-26,*01|J1,*01": {
    "Count": 2.0, 
    "16": 1.0, 
    "11": 1.0
  }, 
  "V3,-64,*01|D5,-5,*01|J1,*01": {
    "Count": 0.5, 
    "12": 0.5
  }, 
  "V3,-15,*01|D2,-2,*01/I|J3,*02": {
    "Count": 1.5, 
    "17": 1.0, 
    "21": 0.5
  }, 
  "V1,-69,*12|D2,-15,*01|J1,*01": {
    "Count": 2.0, 
    "14": 1.0, 
    "15": 1.0
  }, 
  "V3,-21,*01|D2,-21,*01|J4,*02": {
    "Count": 1.0, 
    "14": 1.0
  }, 
  "V3,-74,*03|D2,-8,*01|J1,*01": {
    "Count": 0.5, 
    "8": 0.5
  }, 
  "V4,-34,*01|D3,-22,*01/I|J2,*01": {
    "Count": 2.0, 
    "24": 1.0, 
    "19": 1.0
  }, 
  "V3,-21,*01|D5,-5,*01|J3,*02": {
    "Count": 1.0, 
    "16": 0.5, 
    "14": 0.5
  }, 
  "V3,-9,*01|D6,-19,*01|J4,*02": {
    "Count": 32.0, 
    "11": 2.0, 
    "12": 2.0, 
    "13": 2.5, 
    "14": 9.0, 
    "15": 5.5, 
    "16": 3.0, 
    "17": 2.0, 
    "18": 3.0, 
    "19": 3.0
  }, 
  "V4,-61,*01|D3,-3,*01|J5,*02": {
    "Count": 0.5, 
    "13": 0.5
  }, 
  "V4,-59,*01|D1,-20,*01|J6,*02": {
    "Count": 0.5, 
    "25": 0.5
  }, 
  "V3,-11,*01|D3,-10,*02|J3,*02": {
    "Count": 0.5, 
    "12": 0.5
  }, 
  "V1,-3,?|D4,-17,*01|J6,*02": {
    "Count": 1.0, 
    "16": 1.0
  }, 
  "V6,-1,*01|D6,-13,*01|J4,*02": {
    "Count": 10.0, 
    "11": 1.0, 
    "14": 2.0, 
    "15": 1.0, 
    "17": 2.0, 
    "18": 1.0, 
    "19": 1.0, 
    "20": 1.0, 
    "21": 1.0
  }, 
  "V4,-39,*07|D3,-22,*01/I|J3,*01": {
    "Count": 1.0, 
    "15": 1.0
  }, 
  "V4,-39,*07|D3,-22,*01/I|J3,*02": {
    "Count": 1.0, 
    "21": 1.0
  }, 
  "V1,-18,*01|D5,-12,*01|J4,*02": {
    "Count": 7.0, 
    "12": 2.0, 
    "13": 2.5, 
    "14": 1.5, 
    "15": 1.0
  }, 
  "V3,-21,*01|D2,-8,*02|J5,*02": {
    "Count": 0.5, 
    "7": 0.5
  }, 
  "V4,-59,*01|D2,-2,*03/I|J3,*02": {
    "Count": 0.3333333333333333, 
    "19": 0.3333333333333333
  }, 
  "V1,-8,*02|D2,-8,*02|J3,*01": {
    "Count": 1.0, 
    "12": 1.0
  }, 
  "V1,-8,*02|D2,-8,*02|J3,*02": {
    "Count": 2.0, 
    "14": 2.0
  }, 
  "V4,-39,*02|D2,-8,*02/I|J4,*02": {
    "Count": 0.25, 
    "15": 0.25
  }, 
  "V4,-39,*07|D6,-19,*01|J5,*02": {
    "Count": 1.0, 
    "14": 1.0
  }, 
  "V1,-46,*01|D6,-13,*01|J4,*02": {
    "Count": 10.5, 
    "11": 2.0, 
    "12": 1.0, 
    "13": 1.0, 
    "14": 3.0, 
    "15": 1.0, 
    "16": 1.5, 
    "17": 1.0
  }, 
  "V3,-33,*01|D3,-16,*01/I|J3,*02": {
    "Count": 0.5, 
    "21": 0.5
  }, 
  "V3,-30,*19|D2,-2,*02/I|J5,*02": {
    "Count": 1.0, 
    "18": 1.0
  }, 
  "V3,-21,*01|D1,-20,*01|J6,*02": {
    "Count": 1.0, 
    "23": 1.0
  }, 
  "V3,-30,*02|D3,-22,*01/I|J4,*02": {
    "Count": 2.5, 
    "16": 1.0, 
    "14": 0.5, 
    "17": 1.0
  }, 
  "V7,-4-1,*02|D1,-26,*01/I|J2,*01": {
    "Count": 1.0, 
    "22": 1.0
  }, 
  "V3,-30,*02|D3,-16,*02|J6,*02": {
    "Count": 1.0, 
    "13": 1.0
  }, 
  "V3,-7,*01|D2,-2,*03|J4,*02": {
    "Count": 1.0, 
    "12": 1.0
  }, 
  "V4,-31,*03|D5,-18,*01|J4,*02": {
    "Count": 0.5, 
    "11": 0.5
  }, 
  "V1,-69,*12|D4,-17,*01|J2,*01": {
    "Count": 2.0, 
    "18": 1.0, 
    "15": 1.0
  }, 
  "V1,-46,*03|D4,-17,*01|J3,*02": {
    "Count": 1.0, 
    "14": 1.0
  }, 
  "V3,-11,*01|D1,-1,*01|J5,*02": {
    "Count": 2.0, 
    "17": 1.0, 
    "15": 1.0
  }, 
  "V4,-38-2,*02|D2,-2,*03|J6,*02": {
    "Count": 0.3333333333333333, 
    "22": 0.3333333333333333
  }, 
  "V4,-59,*01|D2,-15,*01|J5,*02": {
    "Count": 0.5, 
    "13": 0.5
  }, 
  "V1,-69,*10|D3,-9,*01/I|J3,*02": {
    "Count": 4.0, 
    "24": 0.5, 
    "20": 2.0, 
    "21": 0.5, 
    "17": 1.0
  }, 
  "V4,-31,*03|D3,-16,*01|J6,*02": {
    "Count": 1.0, 
    "23": 1.0
  }, 
  "V4,-39,*01|D6,-19,*01/I|J5,*02": {
    "Count": 1.0, 
    "15": 1.0
  }, 
  "V1,-3,*01|D1,-7,*01|J3,*01": {
    "Count": 0.5, 
    "16": 0.5
  }, 
  "V3,-49,*01|D1,-26,*01|J6,*04": {
    "Count": 1.0, 
    "11": 1.0
  }, 
  "V3,-48,*02|D2,-8,*02|J4,*02": {
    "Count": 1.0, 
    "6": 1.0
  }, 
  "V3,-53,*01|D3,-22,*01|J4,*02": {
    "Count": 4.0, 
    "16": 1.0, 
    "17": 1.0, 
    "14": 1.0, 
    "25": 1.0
  }, 
  "V3,-33,*06|D6,-19,*01|J4,*02": {
    "Count": 4.0, 
    "16": 1.0, 
    "18": 1.0, 
    "14": 1.0, 
    "15": 1.0
  }, 
  "V2,-70,*01|D2,-15,*01|J3,*02": {
    "Count": 1.0, 
    "18": 1.0
  }, 
  "V3,-20,*01|D1,-7,*01/I|J5,*02": {
    "Count": 0.3333333333333333, 
    "21": 0.3333333333333333
  }, 
  "V1,-8,*02|D3,-9,*01/I|J1,*01": {
    "Count": 0.3333333333333333, 
    "15": 0.3333333333333333
  }, 
  "V3,-49,*03|D3,-10,*01/I|J4,*02": {
    "Count": 0.5, 
    "11": 0.5
  }, 
  "V3,-7,*01|D2,-21,*02|J1,*01": {
    "Count": 3.0, 
    "18": 1.0, 
    "13": 2.0
  }, 
  "V3,-11,*01|D6,-13,*01|J3,*02": {
    "Count": 6.0, 
    "18": 3.0, 
    "14": 1.0, 
    "15": 2.0
  }, 
  "V2,-70,*01|D6,-13,*01|J4,*02": {
    "Count": 4.0, 
    "18": 1.0, 
    "14": 2.0, 
    "15": 1.0
  }, 
  "V3,-23,*04|D2,-2,*01/I|J4,*02": {
    "Count": 9.333333333333332, 
    "10": 0.5, 
    "12": 1.0, 
    "13": 1.0, 
    "14": 2.333333333333333, 
    "15": 2.0, 
    "16": 1.0, 
    "17": 0.5, 
    "19": 0.5, 
    "20": 0.5
  }, 
  "V3,-21,*01|D3,-9,*01|J5,*02": {
    "Count": 3.0, 
    "17": 1.0, 
    "15": 2.0
  }, 
  "V1,-8,*02|D1,-26,*01|J6,*02": {
    "Count": 4.0, 
    "16": 1.0, 
    "13": 1.0, 
    "21": 1.0, 
    "17": 1.0
  }, 
  "V1,-8,*02|D1,-26,*01|J6,*03": {
    "Count": 5.0, 
    "16": 2.0, 
    "18": 1.0, 
    "11": 1.0, 
    "17": 1.0
  }, 
  "V3,-9,*01|D1,-26,*01|J5,*02": {
    "Count": 3.0, 
    "16": 1.0, 
    "18": 1.0, 
    "15": 1.0
  }, 
  "V3,-48,*01|D2,-15,*01/I|J3,*02": {
    "Count": 1.0, 
    "19": 1.0
  }, 
  "V3,-21,*01|D3,-9,*01|J5,*01": {
    "Count": 1.0, 
    "20": 1.0
  }, 
  "V1,-69,*12|D5,-12,*01/I|J4,*02": {
    "Count": 0.5, 
    "15": 0.5
  }, 
  "V3,-21,*01|D6,-19,*01|J3,*01": {
    "Count": 1.0, 
    "16": 1.0
  }, 
  "V3,-74,*03|D6,-13,*01|J3,*02": {
    "Count": 1.0, 
    "19": 1.0
  }, 
  "V3,-30,*02|D5,-18,*01|J3,*02": {
    "Count": 0.5, 
    "21": 0.5
  }, 
  "V7,-4-1,*02|D6,-19,*01|J4,*02": {
    "Count": 16.5, 
    "8": 1.0, 
    "11": 3.0, 
    "12": 6.0, 
    "13": 3.5, 
    "15": 2.0, 
    "19": 1.0
  }, 
  "V3,-OR16-13,*01|D2,-8,*01|J4,*02": {
    "Count": 1.0, 
    "11": 1.0
  }, 
  "V3,-7,*01|D5,-5,*01|J6,*02": {
    "Count": 1.0, 
    "16": 0.5, 
    "20": 0.5
  }, 
  "V3,-7,*01|D5,-5,*01|J6,*03": {
    "Count": 1.0, 
    "16": 0.5, 
    "17": 0.5
  }, 
  "V1,-69,*12|D6,-19,*01|J4,*02": {
    "Count": 22.0, 
    "10": 1.0, 
    "11": 2.0, 
    "12": 1.0, 
    "13": 7.0, 
    "14": 5.0, 
    "15": 1.0, 
    "16": 1.0, 
    "19": 2.0, 
    "22": 1.0, 
    "24": 1.0
  }, 
  "V4,-39,*01|D1,-7,*01/I|J5,*02": {
    "Count": 2.0, 
    "24": 1.0, 
    "13": 0.5, 
    "15": 0.5
  }, 
  "V3,-20,*01|D2,-15,*01/I|J6,*03": {
    "Count": 3.0, 
    "17": 3.0
  }, 
  "V4,-34,*01|D4,-17,*01|J6,*03": {
    "Count": 1.5, 
    "16": 0.5, 
    "21": 1.0
  }, 
  "V1,-46,*01|D2,-2,*03/I|J4,*02": {
    "Count": 2.333333333333333, 
    "11": 0.3333333333333333, 
    "12": 2.0
  }, 
  "V3,-9,*01|D3,-22,*01|J3,*02": {
    "Count": 11.333333333333332, 
    "8": 0.3333333333333333, 
    "15": 1.0, 
    "17": 3.0, 
    "18": 3.0, 
    "19": 1.0, 
    "20": 2.0, 
    "21": 1.0
  }, 
  "V3,-74,*02|D1,-7,*01/I|J1,*01": {
    "Count": 1.5, 
    "17": 0.5, 
    "12": 1.0
  }, 
  "V3,-33,*06|D3,-10,*01|J5,*02": {
    "Count": 2.0, 
    "20": 2.0
  }, 
  "V1,-3,*01|D5,-12,*01|J5,*02": {
    "Count": 0.5833333333333333, 
    "18": 0.5833333333333333
  }, 
  "V1,-46,*01|D2,-2,*03|J3,*02": {
    "Count": 2.0, 
    "15": 2.0
  }, 
  "V3,-49,*03|D5,-12,*01|J6,*03": {
    "Count": 1.0, 
    "17": 1.0
  }, 
  "V1,-8,*02|D2,-15,*01|J2,*01": {
    "Count": 1.0, 
    "16": 1.0
  }, 
  "V1,-69,*10|D3,-16,*01|J5,*02": {
    "Count": 0.5, 
    "17": 0.5
  }, 
  "V1,-58,*02|D2,-2,*03|J4,*02": {
    "Count": 1.0, 
    "15": 1.0
  }, 
  "V2,-70,*12|D3,-10,*01|J6,*02": {
    "Count": 2.0, 
    "22": 2.0
  }, 
  "V1,-69,*12|D2,-15,*01|J3,*02": {
    "Count": 2.0, 
    "16": 2.0
  }, 
  "V5,-51,*01|D2,-21,*02|J3,*02": {
    "Count": 2.0, 
    "16": 1.0, 
    "12": 1.0
  }, 
  "V3,-33,*01|D2,-21,*01/I|J3,*02": {
    "Count": 1.5, 
    "27": 0.5, 
    "15": 1.0
  }, 
  "V4,-31,*03|D5,-18,*01|J5,*02": {
    "Count": 0.5, 
    "12": 0.5
  }, 
  "V3,-48,*01|D6,-19,*01|J2,*01": {
    "Count": 1.0, 
    "20": 1.0
  }, 
  "V3,-30,*02|D5,-12,*01|J5,*02": {
    "Count": 0.5, 
    "9": 0.5
  }, 
  "V4,-39,*07|D3,-3,*01|J3,*02": {
    "Count": 1.5, 
    "18": 0.5, 
    "19": 1.0
  }, 
  "V3,-21,*04|D3,-9,*01/I|J3,*02": {
    "Count": 1.0, 
    "21": 1.0
  }, 
  "V3,-7,*01|D6,-13,*01|J6,*02": {
    "Count": 4.0, 
    "16": 3.0, 
    "15": 1.0
  }, 
  "V5,-51,*01|D3,-22,*01|J5,*02": {
    "Count": 2.0, 
    "17": 1.0, 
    "24": 1.0
  }, 
  "V1,-69,*12|D2,-2,*01|J3,*02": {
    "Count": 0.5, 
    "13": 0.5
  }, 
  "V3,-30,*19|D3,-16,*01|J1,*01": {
    "Count": 0.3333333333333333, 
    "16": 0.3333333333333333
  }, 
  "V1,-3,*01|D6,-19,*01|J3,*02": {
    "Count": 17.5, 
    "13": 0.5, 
    "14": 6.0, 
    "15": 1.0, 
    "16": 3.0, 
    "17": 2.0, 
    "18": 2.0, 
    "19": 3.0
  }, 
  "V4,-59,*01|D3,-22,*01|J4,*02": {
    "Count": 4.0, 
    "16": 1.0, 
    "10": 1.0, 
    "14": 1.0, 
    "15": 1.0
  }, 
  "V3,-21,*04|D6,-19,*01|J3,*02": {
    "Count": 2.0, 
    "17": 1.0, 
    "15": 1.0
  }, 
  "V2,-70,*09|D6,-13,*01|J3,*02": {
    "Count": 1.0, 
    "15": 1.0
  }, 
  "V3,-53,*01|D1,-7,*01/I|J6,*02": {
    "Count": 0.5, 
    "20": 0.5
  }, 
  "V3,?,?|D4,-4,*01|J4,*02": {
    "Count": 0.5, 
    "14": 0.5
  }, 
  "V5,-51,*01|D3,-10,*02/I|J6,*02": {
    "Count": 1.0, 
    "21": 1.0
  }, 
  "V3,-74,*02|D6,-13,*01/I|J4,*02": {
    "Count": 0.5, 
    "23": 0.5
  }, 
  "V3,-30,*02|D3,-16,*02/I|J4,*02": {
    "Count": 1.5, 
    "19": 1.0, 
    "14": 0.5
  }, 
  "V3,-30-3,*03|D4,-17,*01|J1,*01": {
    "Count": 1.0, 
    "9": 1.0
  }, 
  "V2,-5,*02|D5,-5,*01|J3,*02": {
    "Count": 1.0, 
    "19": 0.5, 
    "15": 0.5
  }, 
  "V3,-15,*01|D6,-19,*01|J3,*02": {
    "Count": 2.0, 
    "18": 1.0, 
    "15": 1.0
  }, 
  "V3,-21,*01|D1,-1,*01|J5,*02": {
    "Count": 2.0, 
    "11": 1.0, 
    "14": 1.0
  }, 
  "V3,-20,*01|D2,-2,*03|J3,*02": {
    "Count": 1.0, 
    "16": 1.0
  }, 
  "V4,-39,*07|D3,-16,*02|J3,*02": {
    "Count": 0.5, 
    "15": 0.5
  }, 
  "V3,-53,*01|D2,-2,*01/I|J5,*02": {
    "Count": 1.0, 
    "13": 1.0
  }, 
  "V3,-48,*02|D1,-26,*01|J6,*03": {
    "Count": 1.0, 
    "17": 1.0
  }, 
  "V1,-46,*01|D3,-22,*01|J6,*03": {
    "Count": 1.0, 
    "16": 1.0
  }, 
  "V4,-39,*02|D3,-22,*01/I|J4,*02": {
    "Count": 1.0, 
    "18": 1.0
  }, 
  "V4,-39,*07|D3,-22,*01|J4,*02": {
    "Count": 6.0, 
    "17": 1.0, 
    "18": 3.0, 
    "19": 1.0, 
    "12": 1.0
  }, 
  "V1,-8,*02|D1,-7,*01|J3,*01": {
    "Count": 0.5, 
    "12": 0.5
  }, 
  "V4,-31,*03|D1,-26,*01|J5,*02": {
    "Count": 1.0, 
    "12": 1.0
  }, 
  "V2,-5,*08|D3,-10,*01|J6,*03": {
    "Count": 1.0, 
    "21": 1.0
  }, 
  "V2,-5,*08|D3,-10,*01|J6,*02": {
    "Count": 2.0, 
    "22": 1.0, 
    "14": 1.0
  }, 
  "V4,-4,*06|D6,-13,*01|J6,*03": {
    "Count": 1.0, 
    "21": 1.0
  }, 
  "V7,-4-1,*02|D4,-17,*01|J3,*02": {
    "Count": 1.0, 
    "20": 1.0
  }, 
  "V4,-61,*01|D2,-15,*01|J5,*02": {
    "Count": 3.0, 
    "16": 1.0, 
    "10": 1.0, 
    "7": 1.0
  }, 
  "V5,-51,*01|D6,-13,*01|J3,*02": {
    "Count": 5.0, 
    "17": 1.0, 
    "4": 1.0, 
    "16": 1.0, 
    "15": 2.0
  }, 
  "V3,-23,*04|D5,-12,*01|J3,*01": {
    "Count": 1.0, 
    "16": 1.0
  }, 
  "V3,-33,*01|D5,-12,*01/I|J3,*02": {
    "Count": 1.0, 
    "18": 1.0
  }, 
  "V1,-69,*10|D2,-15,*01/I|J5,*02": {
    "Count": 1.0, 
    "13": 1.0
  }, 
  "V2,-70,*01|D6,-19,*01|J6,*02": {
    "Count": 2.0, 
    "19": 2.0
  }, 
  "V7,-4-1,*02|D2,-8,*02/I|J3,*02": {
    "Count": 1.0, 
    "17": 1.0
  }, 
  "V3,-23,*04|D5,-18,*01|J3,*02": {
    "Count": 1.5, 
    "14": 0.5, 
    "21": 0.5, 
    "6": 0.5
  }, 
  "V3,-30,*18|D1,-1,*01|J4,*02": {
    "Count": 1.0, 
    "10": 1.0
  }, 
  "V3,-23,*04|D6,-19,*01|J1,*01": {
    "Count": 3.0, 
    "13": 1.0, 
    "14": 2.0
  }, 
  "V3,-30-3,*03|D2,-2,*01/I|J3,*02": {
    "Count": 1.5, 
    "20": 1.0, 
    "15": 0.5
  }, 
  "V1,-69,*14|D3,-16,*02/I|J3,*02": {
    "Count": 1.0, 
    "17": 1.0
  }, 
  "V5,-51,*01|D2,-21,*02|J4,*02": {
    "Count": 1.0, 
    "11": 1.0
  }, 
  "V7,-4-1,*02|D1,-1,*01|J4,*02": {
    "Count": 2.0, 
    "16": 2.0
  }, 
  "V3,-73,*01|D1,-26,*01|J6,*03": {
    "Count": 1.0, 
    "19": 1.0
  }, 
  "V3,-30,*19|D3,-3,*01|J2,*01": {
    "Count": 1.0, 
    "12": 1.0
  }, 
  "V4,-34,*09|D2,-8,*02|J3,*02": {
    "Count": 1.0, 
    "13": 1.0
  }, 
  "V3,-33,*06|D5,-12,*01|J1,*01": {
    "Count": 2.0, 
    "9": 1.0, 
    "13": 1.0
  }, 
  "V3,-23,*04|D4,-17,*01|J4,*02": {
    "Count": 22.0, 
    "11": 2.0, 
    "12": 5.0, 
    "13": 6.0, 
    "14": 1.0, 
    "15": 3.0, 
    "16": 1.0, 
    "17": 1.0, 
    "18": 1.0, 
    "21": 2.0
  }, 
  "V3,-30,*19|D1,-26,*01/I|J4,*02": {
    "Count": 1.0, 
    "16": 1.0
  }, 
  "V4,-31,*03|D1,-7,*01|J2,*01": {
    "Count": 1.0, 
    "19": 1.0
  }, 
  "V3,-9,*03|D2,-2,*01|J6,*03": {
    "Count": 0.3333333333333333, 
    "28": 0.3333333333333333
  }, 
  "V3,-33,*01|D1,-26,*01|J3,*02": {
    "Count": 4.0, 
    "17": 1.0, 
    "13": 1.0, 
    "14": 2.0
  }, 
  "V3,-33,*01|D1,-26,*01|J3,*01": {
    "Count": 1.0, 
    "15": 1.0
  }, 
  "V3,-21,*01|D5,-5,*01/I|J3,*02": {
    "Count": 1.0, 
    "18": 1.0
  }, 
  "V7,-4-1,*02|D6,-19,*01/I|J5,*02": {
    "Count": 2.0, 
    "24": 1.0, 
    "13": 1.0
  }, 
  "V2,-5,*08|D5,-12,*01|J4,*02": {
    "Count": 5.0, 
    "5": 1.0, 
    "10": 1.0, 
    "11": 1.0, 
    "12": 1.0, 
    "17": 1.0
  }, 
  "V4,-39,*01|D6,-13,*01|J2,*01": {
    "Count": 1.0, 
    "14": 1.0
  }, 
  "V3,-11,*04|D2,-2,*01|J4,*02": {
    "Count": 1.0, 
    "16": 1.0
  }, 
  "V3,-30-3,*03|D3,-16,*02|J4,*02": {
    "Count": 0.5, 
    "15": 0.5
  }, 
  "V4,?,?|D2,-2,*01/I|J4,*02": {
    "Count": 7.333333333333334, 
    "12": 1.0, 
    "13": 2.0, 
    "15": 1.0, 
    "16": 1.0, 
    "19": 0.3333333333333333, 
    "20": 0.5, 
    "22": 0.5, 
    "25": 1.0
  }, 
  "V3,-21,*01|D6,-13,*01/I|J4,*02": {
    "Count": 2.5, 
    "16": 1.0, 
    "19": 0.5, 
    "21": 1.0
  }, 
  "V3,-23,*04|D3,-9,*01/I|J5,*02": {
    "Count": 4.0, 
    "16": 2.0, 
    "18": 2.0
  }, 
  "V3,-15,*01|D3,-16,*02/I|J4,*02": {
    "Count": 1.0, 
    "25": 1.0
  }, 
  "V4,-39,*01|D5,-5,*01|J5,*02": {
    "Count": 0.8333333333333333, 
    "13": 0.8333333333333333
  }, 
  "V3,-20,*01|D2,-2,*02/I|J3,*02": {
    "Count": 0.5, 
    "17": 0.5
  }, 
  "V1,-46,*01|D1,-26,*01|J2,*01": {
    "Count": 1.0, 
    "16": 1.0
  }, 
  "V3,-49,*03|D2,-2,*01|J1,*01": {
    "Count": 0.3333333333333333, 
    "15": 0.3333333333333333
  }, 
  "V1,-69D,*01|D3,-22,*01|J6,*02": {
    "Count": 1.0, 
    "19": 1.0
  }, 
  "V1,-69D,*01|D3,-22,*01|J6,*03": {
    "Count": 1.0, 
    "20": 1.0
  }, 
  "V4,-34,*01|D5,-18,*01|J3,*02": {
    "Count": 1.0, 
    "16": 0.5, 
    "12": 0.5
  }, 
  "V5,-51,*01|D3,-10,*01|J1,*01": {
    "Count": 1.0, 
    "16": 1.0
  }, 
  "V1,-8,*02|D6,-13,*01|J6,*03": {
    "Count": 2.0, 
    "19": 1.0, 
    "22": 1.0
  }, 
  "V1,-8,*02|D6,-13,*01|J6,*02": {
    "Count": 4.0, 
    "24": 1.0, 
    "18": 1.0, 
    "19": 1.0, 
    "23": 1.0
  }, 
  "V1,-69,*12|D1,-26,*01|J1,*01": {
    "Count": 2.0, 
    "12": 2.0
  }, 
  "V1,-2,*05|D6,-19,*01|J4,*02": {
    "Count": 3.0, 
    "16": 1.0, 
    "13": 1.0, 
    "14": 1.0
  }, 
  "V1,-2,*05|D2,-2,*01|J3,*02": {
    "Count": 0.5, 
    "17": 0.5
  }, 
  "V3,-30,*19|D3,-22,*01|J4,*02": {
    "Count": 10.0, 
    "8": 1.0, 
    "9": 1.0, 
    "11": 1.0, 
    "12": 1.0, 
    "14": 3.0, 
    "15": 1.0, 
    "17": 1.0, 
    "20": 1.0
  }, 
  "V1,-18,*01|D2,-15,*01/I|J6,*03": {
    "Count": 1.5, 
    "25": 0.5, 
    "17": 1.0
  }, 
  "V3,-30-3,*03|D2,-2,*01|J5,*02": {
    "Count": 2.0, 
    "15": 2.0
  }, 
  "V3,-21,*01|D1,-26,*01|J4,*02": {
    "Count": 15.0, 
    "10": 1.0, 
    "12": 1.0, 
    "13": 6.0, 
    "14": 2.0, 
    "15": 2.0, 
    "16": 2.0, 
    "17": 1.0
  }, 
  "V1,-69,*10|D3,-3,*01|J3,*02": {
    "Count": 1.0, 
    "15": 1.0
  }, 
  "V4,?,?|D3,-22,*01/I|J5,*02": {
    "Count": 1.0, 
    "20": 1.0
  }, 
  "V4,-31,*03|D6,-13,*01|J3,*02": {
    "Count": 7.0, 
    "16": 3.0, 
    "19": 1.0, 
    "17": 3.0
  }, 
  "V4,-34,*01|D2,-2,*01|J4,*02": {
    "Count": 0.5, 
    "12": 0.5
  }, 
  "V1,-8,*02|D3,-16,*02|J3,*02": {
    "Count": 2.0, 
    "21": 1.0, 
    "14": 1.0
  }, 
  "V3,-7,*01|D2,-21,*02/I|J3,*02": {
    "Count": 1.0, 
    "19": 1.0
  }, 
  "V4,-59,*01|D6,-19,*01|J4,*02": {
    "Count": 4.0, 
    "16": 1.0, 
    "18": 1.0, 
    "15": 2.0
  }, 
  "V3,?,?|D2,-15,*01/I|J4,*02": {
    "Count": 1.0, 
    "15": 1.0
  }, 
  "V3,-21,*01|D2,-8,*02|J1,*01": {
    "Count": 1.0, 
    "10": 1.0
  }, 
  "V3,-74,*02|D5,-18,*01|J4,*02": {
    "Count": 2.5, 
    "16": 1.0, 
    "18": 0.5, 
    "11": 0.5, 
    "14": 0.5
  }, 
  "V1,-69D,*01|D2,-2,*03/I|J6,*02": {
    "Count": 1.0, 
    "21": 0.5, 
    "23": 0.5
  }, 
  "V3,-30,*19|D3,-22,*01|J6,*02": {
    "Count": 3.0, 
    "18": 2.0, 
    "20": 1.0
  }, 
  "V3,-23,*04|D2,-2,*01/I|J6,*02": {
    "Count": 0.5, 
    "26": 0.5
  }, 
  "V3,-11,*01|D3,-10,*02/I|J4,*02": {
    "Count": 2.5, 
    "17": 1.0, 
    "14": 0.5, 
    "23": 1.0
  }, 
  "V4,-59,*01|D3,-10,*02/I|J3,*02": {
    "Count": 1.0, 
    "21": 1.0
  }, 
  "V3,-21,*01|D3,-16,*02|J4,*02": {
    "Count": 1.25, 
    "11": 0.25, 
    "19": 1.0
  }, 
  "V4,?,?|D3,-10,*01|J3,*02": {
    "Count": 22.333333333333336, 
    "14": 2.333333333333333, 
    "16": 6.0, 
    "17": 7.0, 
    "18": 2.0, 
    "20": 2.0, 
    "21": 1.0, 
    "22": 1.0, 
    "24": 1.0
  }, 
  "V4,?,?|D3,-10,*01|J3,*01": {
    "Count": 1.0, 
    "11": 1.0
  }, 
  "V2,-70,*12|D5,-5,*01|J3,*01": {
    "Count": 0.5, 
    "15": 0.5
  }, 
  "V1,-58,*02|D2,-21,*02|J3,*02": {
    "Count": 0.25, 
    "12": 0.25
  }, 
  "V3,-74,*02|D3,-16,*01|J3,*02": {
    "Count": 1.5, 
    "16": 0.5, 
    "18": 1.0
  }, 
  "V4,-39,*01|D2,-2,*02/I|J3,*02": {
    "Count": 12.5, 
    "14": 1.0, 
    "16": 1.0, 
    "17": 2.5, 
    "19": 3.0, 
    "20": 2.0, 
    "28": 2.0, 
    "29": 1.0
  }, 
  "V1,-3,?|D3,-22,*01|J5,*02": {
    "Count": 1.0, 
    "16": 1.0
  }, 
  "V4,?,?|D3,-10,*02|J4,*02": {
    "Count": 3.0, 
    "13": 1.0, 
    "15": 2.0
  }, 
  "V2,-70,*01|D3,-22,*01|J3,*02": {
    "Count": 1.0, 
    "16": 1.0
  }, 
  "V3,-33,*06|D3,-10,*01|J1,*01": {
    "Count": 1.0, 
    "17": 1.0
  }, 
  "V1,-24,*01|D3,-10,*01|J4,*02": {
    "Count": 1.5, 
    "16": 1.0, 
    "15": 0.5
  }, 
  "V4,?,?|D2,-15,*01/I|J4,*02": {
    "Count": 1.3333333333333333, 
    "19": 1.3333333333333333
  }, 
  "V3,-7,*01|D2,-2,*02|J6,*02": {
    "Count": 1.0, 
    "19": 1.0
  }, 
  "V3,-30,*02|D2,-2,*03/I|J3,*02": {
    "Count": 1.0, 
    "20": 1.0
  }, 
  "V3,-21,*01|D3,-22,*01|J3,*02": {
    "Count": 12.0, 
    "16": 1.0, 
    "17": 4.0, 
    "19": 1.0, 
    "20": 3.0, 
    "21": 1.0, 
    "23": 2.0
  }, 
  "V1,-18,*01|D5,-12,*01/I|J4,*02": {
    "Count": 2.6666666666666665, 
    "18": 0.6666666666666666, 
    "20": 1.0, 
    "14": 1.0
  }, 
  "V1,-18,*01|D3,-10,*02|J5,*02": {
    "Count": 1.5, 
    "16": 0.5, 
    "10": 1.0
  }, 
  "V4,-59,*06|D4,-4,*01|J4,*02": {
    "Count": 0.5, 
    "11": 0.5
  }, 
  "V3,-73,*01|D3,-10,*01|J6,*02": {
    "Count": 2.0, 
    "19": 2.0
  }, 
  "V3,-9,*01|D1,-26,*01|J1,*01": {
    "Count": 2.0, 
    "10": 1.0, 
    "13": 1.0
  }, 
  "V3,-20,*01|D2,-15,*01/I|J4,*02": {
    "Count": 2.0, 
    "10": 1.0, 
    "19": 1.0
  }, 
  "V7,-4-1,*02|D3,-22,*01/I|J4,*02": {
    "Count": 13.5, 
    "14": 2.0, 
    "15": 3.0, 
    "16": 0.5, 
    "18": 4.0, 
    "20": 1.0, 
    "21": 2.0, 
    "26": 1.0
  }, 
  "V3,-15,*01|D3,-16,*01|J3,*02": {
    "Count": 3.5, 
    "18": 1.0, 
    "12": 0.5, 
    "13": 2.0
  }, 
  "V3,-64,*01|D1,-26,*01|J4,*02": {
    "Count": 1.0, 
    "11": 1.0
  }, 
  "V4,-34,*12|D2,-15,*01|J5,*02": {
    "Count": 1.0, 
    "16": 1.0
  }, 
  "V1,-69,*12|D4,-4,*01|J4,*02": {
    "Count": 1.0, 
    "13": 1.0
  }, 
  "V4,-31,*03|D5,-18,*01|J1,*01": {
    "Count": 0.5, 
    "12": 0.5
  }, 
  "V1,-2,*05|D3,-10,*01/I|J5,*02": {
    "Count": 1.0, 
    "17": 1.0
  }, 
  "V2,-70,*12|D6,-13,*01|J3,*02": {
    "Count": 1.0, 
    "20": 1.0
  }, 
  "V4,-38-2,*02|D6,-13,*01|J4,*02": {
    "Count": 1.0, 
    "17": 1.0
  }, 
  "V3,-48,*02|D3,-10,*01|J3,*01": {
    "Count": 1.5, 
    "13": 1.0, 
    "14": 0.5
  }, 
  "V3,-48,*02|D3,-10,*01|J3,*02": {
    "Count": 6.0, 
    "11": 1.0, 
    "14": 1.0, 
    "15": 2.0, 
    "16": 1.0, 
    "24": 1.0
  }, 
  "V3,-15,*01|D6,-13,*01/I|J4,*02": {
    "Count": 2.5, 
    "17": 0.5, 
    "11": 0.5, 
    "14": 0.5, 
    "15": 1.0
  }, 
  "V3,-33,*01|D5,-5,*01|J6,*03": {
    "Count": 0.5, 
    "16": 0.5
  }, 
  "V3,-48,*01|D3,-10,*01|J6,*02": {
    "Count": 2.0, 
    "19": 1.0, 
    "15": 1.0
  }, 
  "V3,-21,*01|D2,-15,*01|J4,*02": {
    "Count": 11.0, 
    "8": 1.0, 
    "13": 3.0, 
    "14": 1.0, 
    "15": 2.0, 
    "17": 1.0, 
    "19": 1.0, 
    "20": 2.0
  }, 
  "V3,-21,*01|D2,-15,*01|J4,*03": {
    "Count": 1.0, 
    "20": 1.0
  }, 
  "V3,-7,*01|D3,-3,*01/I|J6,*02": {
    "Count": 0.5, 
    "21": 0.5
  }, 
  "V3,-30-3,*03|D6,-25,*01|J6,*02": {
    "Count": 1.0, 
    "14": 1.0
  }, 
  "V4,-61,*01|D3,-16,*02/I|J6,*02": {
    "Count": 1.0, 
    "24": 1.0
  }, 
  "V3,-11,*01|D5,-5,*01|J5,*02": {
    "Count": 0.5, 
    "14": 0.5
  }, 
  "V3,-23,*04|D2,-15,*01/I|J6,*03": {
    "Count": 5.0, 
    "17": 2.0, 
    "20": 1.0, 
    "16": 2.0
  }, 
  "V3,-23,*04|D2,-15,*01/I|J6,*02": {
    "Count": 3.0, 
    "24": 1.0, 
    "20": 1.0, 
    "14": 1.0
  }, 
  "V2,-70,*12|D5,-12,*01|J3,*02": {
    "Count": 1.0, 
    "15": 1.0
  }, 
  "V4,-31,*09|D3,-10,*01|J4,*02": {
    "Count": 1.0, 
    "14": 1.0
  }, 
  "V3,-33,*04|D3,-16,*01|J3,*02": {
    "Count": 2.0, 
    "15": 2.0
  }, 
  "V1,-18,*01|D2,-21,*02|J6,*02": {
    "Count": 1.0, 
    "21": 1.0
  }, 
  "V4,-39,*03|D3,-10,*01|J3,*02": {
    "Count": 0.5, 
    "11": 0.5
  }, 
  "V3,-48,*02|D6,-19,*01|J6,*02": {
    "Count": 3.0, 
    "17": 1.0, 
    "21": 1.0, 
    "24": 1.0
  }, 
  "V3,-73,*01|D6,-19,*01|J1,*01": {
    "Count": 1.0, 
    "12": 1.0
  }, 
  "V3,-11,*04|D3,-9,*01/I|J3,*02": {
    "Count": 1.0, 
    "23": 1.0
  }, 
  "V1,-69,*10|D4,-4,*01/I|J5,*02": {
    "Count": 1.0, 
    "18": 1.0
  }, 
  "V5,-51,*01|D1,-26,*01|J1,*01": {
    "Count": 1.0, 
    "14": 1.0
  }, 
  "V4,-61,*01|D6,-13,*01|J2,*01": {
    "Count": 3.0, 
    "17": 1.0, 
    "18": 1.0, 
    "21": 1.0
  }, 
  "V2,-70,*01|D2,-2,*01/I|J6,*02": {
    "Count": 2.0, 
    "20": 2.0
  }, 
  "V3,-49,*04|D2,-2,*02/I|J6,*01": {
    "Count": 1.0, 
    "23": 1.0
  }, 
  "V3,-30,*19|D2,-2,*03/I|J1,*01": {
    "Count": 2.5, 
    "16": 1.0, 
    "18": 0.5, 
    "15": 1.0
  }, 
  "V7,-4-1,*02|D3,-10,*02|J4,*02": {
    "Count": 1.0, 
    "24": 1.0
  }, 
  "V3,-53,*01|D2,-15,*01/I|J6,*03": {
    "Count": 1.0, 
    "17": 1.0
  }, 
  "V4,?,?|D4,-17,*01|J4,*02": {
    "Count": 13.5, 
    "9": 2.0, 
    "10": 1.0, 
    "11": 4.5, 
    "13": 1.0, 
    "14": 2.0, 
    "15": 1.0, 
    "16": 2.0
  }, 
  "V1,-3,*01|D3,-10,*02|J3,*02": {
    "Count": 7.0, 
    "17": 2.0, 
    "18": 2.0, 
    "13": 3.0
  }, 
  "V3,-33,*01|D1,-1,*01|J5,*02": {
    "Count": 2.5, 
    "16": 0.5, 
    "14": 2.0
  }, 
  "V1,-69,*11|D3,-10,*01|J4,*02": {
    "Count": 1.0, 
    "15": 1.0
  }, 
  "V3,-23,*04|D1,-26,*01|J3,*01": {
    "Count": 1.0, 
    "14": 1.0
  }, 
  "V3,-23,*04|D1,-26,*01|J3,*02": {
    "Count": 7.5, 
    "16": 1.5, 
    "18": 1.0, 
    "14": 5.0
  }, 
  "V4,-34,*01|D2,-21,*01|J4,*02": {
    "Count": 1.0, 
    "15": 1.0
  }, 
  "V4,-31,*03|D3,-10,*01|J2,*01": {
    "Count": 1.0, 
    "19": 1.0
  }, 
  "V3,-49,*03|D6,-19,*01|J4,*02": {
    "Count": 3.0, 
    "20": 1.0, 
    "14": 1.0, 
    "15": 1.0
  }, 
  "V1,-18,*01|D3,-10,*02|J3,*02": {
    "Count": 3.0, 
    "17": 1.0, 
    "13": 1.0, 
    "15": 1.0
  }, 
  "V4,?,?|D3,-10,*02/I|J4,*02": {
    "Count": 1.5, 
    "19": 1.0, 
    "14": 0.5
  }, 
  "V5,-51,*01|D6,-13,*01|J6,*03": {
    "Count": 2.0, 
    "22": 2.0
  }, 
  "V4,-34,*01|D2,-15,*01/I|J4,*02": {
    "Count": 1.3333333333333333, 
    "16": 1.0, 
    "19": 0.3333333333333333
  }, 
  "V4,-39,*07|D6,-19,*01|J4,*02": {
    "Count": 9.0, 
    "17": 1.0, 
    "10": 3.0, 
    "12": 2.0, 
    "13": 3.0
  }, 
  "V4,-34,*01|D6,-19,*01|J6,*03": {
    "Count": 2.0, 
    "18": 2.0
  }, 
  "V4,-34,*01|D6,-19,*01|J6,*02": {
    "Count": 1.0, 
    "22": 1.0
  }, 
  "V4,-34,*01|D6,-19,*01|J6,*04": {
    "Count": 1.0, 
    "17": 1.0
  }, 
  "V3,-74,*02|D3,-10,*01|J6,*03": {
    "Count": 3.0, 
    "17": 1.0, 
    "20": 2.0
  }, 
  "V3,-74,*02|D3,-10,*01|J6,*02": {
    "Count": 2.0, 
    "19": 1.0, 
    "15": 1.0
  }, 
  "V3,-74,*02|D6,-19,*01|J4,*02": {
    "Count": 10.0, 
    "10": 1.0, 
    "11": 1.0, 
    "13": 2.0, 
    "14": 1.0, 
    "15": 1.0, 
    "17": 1.0, 
    "19": 2.0, 
    "21": 1.0
  }, 
  "V4,?,?|D2,-2,*03/I|J5,*02": {
    "Count": 1.0, 
    "18": 1.0
  }, 
  "V4,-34,*03|D5,-18,*01|J4,*02": {
    "Count": 0.5, 
    "15": 0.5
  }, 
  "V1,-8,*02|D1,-26,*01|J5,*02": {
    "Count": 3.5, 
    "17": 0.5, 
    "12": 2.0, 
    "15": 1.0
  }, 
  "V3,-30,*03|D2,-15,*01|J3,*01": {
    "Count": 1.0, 
    "19": 1.0
  }, 
  "V3,-23,*04|D2,-21,*02|J3,*02": {
    "Count": 0.5, 
    "16": 0.5
  }, 
  "V3,-23,*04|D4,-17,*01|J6,*03": {
    "Count": 1.0, 
    "21": 1.0
  }, 
  "V3,-23,*04|D4,-17,*01|J6,*02": {
    "Count": 1.0, 
    "22": 1.0
  }, 
  "V4,-61,*01|D2,-2,*01/I|J2,*01": {
    "Count": 1.0, 
    "14": 1.0
  }, 
  "V3,-23,*04|D2,-21,*01/I|J4,*02": {
    "Count": 1.0, 
    "14": 1.0
  }, 
  "V4,-61,*01|D5,-12,*01|J4,*02": {
    "Count": 5.5, 
    "11": 1.5, 
    "12": 1.0, 
    "13": 2.0, 
    "15": 1.0
  }, 
  "V3,-9,*01|D5,-12,*01|J5,*02": {
    "Count": 1.0, 
    "17": 1.0
  }, 
  "V7,-4-1,*02|D2,-8,*01|J4,*02": {
    "Count": 1.5, 
    "10": 0.5, 
    "14": 1.0
  }, 
  "V2,-5,*02|D3,-22,*01/I|J6,*03": {
    "Count": 2.0, 
    "24": 1.0, 
    "23": 1.0
  }, 
  "V3,-7,*01|D6,-13,*01|J4,*02": {
    "Count": 19.5, 
    "10": 1.0, 
    "11": 3.0, 
    "12": 2.5, 
    "13": 1.0, 
    "14": 5.0, 
    "15": 2.0, 
    "16": 2.0, 
    "17": 2.0, 
    "18": 1.0
  }, 
  "V7,-4-1,*02|D1,-20,*01|J4,*02": {
    "Count": 2.0, 
    "13": 1.0, 
    "22": 1.0
  }, 
  "V1,-69,*12|D2,-15,*01|J4,*02": {
    "Count": 4.0, 
    "13": 3.0, 
    "22": 1.0
  }, 
  "V3,-21,*01|D2,-2,*03/I|J3,*02": {
    "Count": 1.0, 
    "14": 1.0
  }, 
  "V3,-30,*01|D5,-12,*01|J3,*02": {
    "Count": 1.0, 
    "14": 1.0
  }, 
  "V5,-51,*01|D5,-12,*01|J5,*02": {
    "Count": 1.0, 
    "15": 1.0
  }, 
  "V3,-30,*03|D2,-2,*02/I|J4,*02": {
    "Count": 1.0, 
    "14": 1.0
  }, 
  "V3,-15,*01|D5,-18,*01|J1,*01": {
    "Count": 0.5, 
    "21": 0.5
  }, 
  "V3,-7,*01|D2,-8,*01/I|J5,*02": {
    "Count": 2.0, 
    "20": 2.0
  }, 
  "V4,-39,*07|D3,-10,*01|J5,*02": {
    "Count": 6.5, 
    "15": 1.5, 
    "18": 1.0, 
    "19": 2.0, 
    "25": 1.0, 
    "27": 1.0
  }, 
  "V3,-33,*06|D3,-22,*01/I|J6,*03": {
    "Count": 1.0, 
    "23": 1.0
  }, 
  "V3,-33,*06|D3,-22,*01/I|J6,*02": {
    "Count": 4.0, 
    "16": 1.0, 
    "20": 1.0, 
    "21": 2.0
  }, 
  "V1,-69,*10|D3,-16,*02/I|J4,*02": {
    "Count": 3.0, 
    "19": 1.0, 
    "21": 1.0, 
    "15": 1.0
  }, 
  "V1,-69,*10|D3,-22,*01|J2,*01": {
    "Count": 1.0, 
    "20": 1.0
  }, 
  "V7,-4-1,*02|D6,-13,*01/I|J6,*02": {
    "Count": 2.0, 
    "26": 1.0, 
    "30": 1.0
  }, 
  "V3,-33,*01|D1,-26,*01/I|J5,*02": {
    "Count": 2.0, 
    "19": 1.0, 
    "7": 1.0
  }, 
  "V3,-30-3,*03|D2,-8,*02|J3,*02": {
    "Count": 1.0, 
    "13": 1.0
  }, 
  "V3,-11,*01|D2,-15,*01|J3,*02": {
    "Count": 1.0, 
    "13": 1.0
  }, 
  "V6,-1,*01|D3,-22,*01/I|J6,*03": {
    "Count": 1.5, 
    "26": 1.0, 
    "21": 0.5
  }, 
  "V6,-1,*01|D3,-22,*01/I|J6,*02": {
    "Count": 1.0, 
    "23": 1.0
  }, 
  "V7,-4-1,*02|D3,-22,*01/I|J6,*02": {
    "Count": 4.0, 
    "16": 1.0, 
    "21": 3.0
  }, 
  "V7,-4-1,*02|D3,-22,*01/I|J6,*03": {
    "Count": 2.0, 
    "24": 1.0, 
    "26": 1.0
  }, 
  "V2,-5,*08|D6,-19,*01|J3,*02": {
    "Count": 5.0, 
    "16": 1.0, 
    "17": 2.0, 
    "15": 2.0
  }, 
  "V3,-53,*03|D5,-12,*01|J4,*02": {
    "Count": 1.0, 
    "14": 1.0
  }, 
  "V3,-30,*19|D5,-18,*01|J4,*02": {
    "Count": 2.0, 
    "17": 1.0, 
    "13": 0.5, 
    "16": 0.5
  }, 
  "V4,-59,*06|D3,-16,*02/I|J4,*02": {
    "Count": 1.0, 
    "20": 1.0
  }, 
  "V2,-70,*12|D5,-18,*01/I|J4,*02": {
    "Count": 0.3333333333333333, 
    "18": 0.3333333333333333
  }, 
  "V4,-34,*01|D3,-22,*01|J2,*01": {
    "Count": 1.0, 
    "20": 1.0
  }, 
  "V1,-24,*01|D2,-2,*01/I|J6,*02": {
    "Count": 0.5, 
    "17": 0.5
  }, 
  "V3,-20,*01|D3,-3,*02/I|J6,*02": {
    "Count": 1.0, 
    "27": 1.0
  }, 
  "V4,-34,*01|D3,-10,*01|J1,*01": {
    "Count": 3.0, 
    "21": 1.0, 
    "22": 2.0
  }, 
  "V3,-73,*01|D1,-26,*01|J3,*02": {
    "Count": 1.0, 
    "14": 1.0
  }, 
  "V3,-73,*01|D1,-26,*01|J3,*01": {
    "Count": 1.0, 
    "14": 1.0
  }, 
  "V3,-30,*19|D3,-16,*01|J3,*02": {
    "Count": 1.5, 
    "9": 1.0, 
    "14": 0.5
  }, 
  "V3,-21,*01|D3,-16,*02/I|J6,*02": {
    "Count": 1.0, 
    "22": 1.0
  }, 
  "V3,-33,*06|D6,-13,*01|J6,*02": {
    "Count": 1.0, 
    "16": 1.0
  }, 
  "V4,-61,*01|D4,-4,*01|J2,*01": {
    "Count": 1.0, 
    "13": 1.0
  }, 
  "V3,-9,*01|D2,-8,*01|J3,*02": {
    "Count": 2.5, 
    "16": 1.0, 
    "14": 0.5, 
    "15": 1.0
  }, 
  "V5,-51,*01|D2,-2,*02/I|J4,*02": {
    "Count": 5.833333333333334, 
    "13": 0.5, 
    "14": 1.0, 
    "15": 0.5, 
    "17": 2.0, 
    "19": 1.0, 
    "20": 0.3333333333333333, 
    "21": 0.5
  }, 
  "V4,-34,*01|D6,-13,*01/I|J5,*02": {
    "Count": 2.0, 
    "20": 1.0, 
    "21": 1.0
  }, 
  "V2,-70,*12|D5,-5,*01/I|J4,*02": {
    "Count": 0.3333333333333333, 
    "18": 0.3333333333333333
  }, 
  "V1,-46,*01|D1,-26,*01/I|J4,*02": {
    "Count": 1.0, 
    "16": 1.0
  }, 
  "V4,?,?|D3,-10,*02/I|J6,*03": {
    "Count": 1.0, 
    "23": 1.0
  }, 
  "V3,-7,*01|D2,-2,*01|J5,*02": {
    "Count": 1.0, 
    "18": 1.0
  }, 
  "V3,-30-3,*03|D2,-2,*01/I|J4,*02": {
    "Count": 6.0, 
    "11": 1.0, 
    "14": 3.0, 
    "15": 2.0
  }, 
  "V1,-3,*01|D6,-13,*01|J4,*02": {
    "Count": 25.333333333333336, 
    "9": 1.0, 
    "10": 1.0, 
    "11": 3.0, 
    "12": 3.333333333333333, 
    "13": 2.0, 
    "14": 3.0, 
    "15": 4.0, 
    "16": 3.0, 
    "17": 3.0, 
    "18": 2.0
  }, 
  "V1,-46,*01|D2,-15,*01/I|J4,*02": {
    "Count": 2.0, 
    "17": 1.0, 
    "18": 1.0
  }, 
  "V3,-9,*01|D1,-7,*01/I|J3,*02": {
    "Count": 1.0, 
    "20": 1.0
  }, 
  "V1,-69,*14|D1,-1,*01|J3,*02": {
    "Count": 0.5, 
    "14": 0.5
  }, 
  "V3,-23,*04|D2,-8,*01|J4,*02": {
    "Count": 3.0, 
    "19": 1.0, 
    "12": 1.0, 
    "15": 1.0
  }, 
  "V1,-18,*01|D3,-9,*01/I|J4,*02": {
    "Count": 4.0, 
    "25": 1.0, 
    "19": 1.0, 
    "21": 2.0
  }, 
  "V4,?,?|D6,-6,*01|J4,*02": {
    "Count": 1.0, 
    "14": 1.0
  }, 
  "V3,-7,*01|D2,-2,*03/I|J1,*01": {
    "Count": 2.0, 
    "15": 2.0
  }, 
  "V4,-61,*01|D3,-10,*02|J5,*02": {
    "Count": 0.5, 
    "11": 0.5
  }, 
  "V1,-69,*14|D6,-19,*01|J4,*02": {
    "Count": 1.0, 
    "16": 1.0
  }, 
  "V3,-33,*06|D3,-10,*01|J3,*02": {
    "Count": 2.0, 
    "16": 1.0, 
    "19": 1.0
  }, 
  "V2,-5,*08|D3,-9,*01/I|J4,*02": {
    "Count": 3.0, 
    "17": 2.0, 
    "16": 1.0
  }, 
  "V3,-23,*04|D6,-19,*01|J3,*02": {
    "Count": 17.0, 
    "13": 1.0, 
    "14": 1.0, 
    "15": 3.0, 
    "16": 4.0, 
    "17": 4.0, 
    "18": 3.0, 
    "20": 1.0
  }, 
  "V4,?,?|D3,-9,*01|J2,*01": {
    "Count": 1.0, 
    "23": 1.0
  }, 
  "V3,-23,*04|D6,-19,*01|J3,*01": {
    "Count": 1.0, 
    "17": 1.0
  }, 
  "V3,-30,*19|D1,-7,*01/I|J4,*02": {
    "Count": 0.5, 
    "19": 0.5
  }, 
  "V2,-70,*01|D3,-9,*01/I|J4,*02": {
    "Count": 1.0, 
    "22": 1.0
  }, 
  "V1,-3,*01|D3,-10,*02/I|J4,*02": {
    "Count": 5.0, 
    "19": 5.0
  }, 
  "V3,-9,*01|D3,-22,*01/I|J4,*02": {
    "Count": 11.5, 
    "14": 2.0, 
    "15": 3.5, 
    "16": 1.0, 
    "17": 1.0, 
    "19": 1.0, 
    "20": 1.0, 
    "21": 1.0, 
    "25": 1.0
  }, 
  "V4,-34,*01|D4,-17,*01|J6,*02": {
    "Count": 1.0, 
    "18": 1.0
  }, 
  "V3,-30,*19|D1,-1,*01|J5,*02": {
    "Count": 1.0, 
    "10": 1.0
  }, 
  "V3,-30,*19|D2,-15,*01/I|J6,*02": {
    "Count": 2.0, 
    "17": 1.0, 
    "29": 1.0
  }, 
  "V4,-39,*02|D2,-8,*01/I|J4,*02": {
    "Count": 0.25, 
    "15": 0.25
  }, 
  "V3,-7,*01|D1,-20,*01|J3,*02": {
    "Count": 0.5, 
    "21": 0.5
  }, 
  "V3,-33,*06|D2,-15,*01/I|J6,*02": {
    "Count": 2.5, 
    "19": 1.0, 
    "20": 0.5, 
    "29": 1.0
  }, 
  "V4,-39,*01|D4,-4,*01|J6,*02": {
    "Count": 0.5, 
    "14": 0.5
  }, 
  "V1,-45,*02|D4,-17,*01|J3,*02": {
    "Count": 1.0, 
    "16": 1.0
  }, 
  "V1,-69,*10|D3,-16,*02/I|J6,*03": {
    "Count": 1.0, 
    "21": 1.0
  }, 
  "V1,-69,*10|D3,-16,*02/I|J6,*02": {
    "Count": 1.0, 
    "24": 1.0
  }, 
  "V4,-61,*01|D4,-17,*01|J3,*02": {
    "Count": 2.0, 
    "13": 1.0, 
    "15": 1.0
  }, 
  "V3,-9,*01|D2,-15,*01|J3,*02": {
    "Count": 2.0, 
    "18": 1.0, 
    "20": 1.0
  }, 
  "V3,-33,*06|D2,-2,*01/I|J2,*01": {
    "Count": 1.0, 
    "18": 1.0
  }, 
  "V3,-48,*02|D3,-10,*01|J1,*01": {
    "Count": 1.0, 
    "17": 1.0
  }, 
  "V3,-20,*01|D2,-2,*01/I|J4,*02": {
    "Count": 1.0, 
    "14": 1.0
  }, 
  "V3,-7,*01|D2,-2,*02/I|J6,*03": {
    "Count": 2.0, 
    "24": 1.0, 
    "27": 1.0
  }, 
  "V3,-7,*01|D2,-2,*02/I|J6,*02": {
    "Count": 1.6666666666666665, 
    "16": 0.5, 
    "15": 0.3333333333333333, 
    "21": 0.5, 
    "17": 0.3333333333333333
  }, 
  "V3,-7,*01|D2,-2,*02/I|J6,*01": {
    "Count": 0.3333333333333333, 
    "17": 0.3333333333333333
  }, 
  "V3,-33,*01|D3,-22,*01|J4,*02": {
    "Count": 12.0, 
    "11": 1.0, 
    "12": 2.0, 
    "14": 3.0, 
    "15": 1.0, 
    "18": 1.0, 
    "19": 3.0, 
    "21": 1.0
  }, 
  "V3,-33,*01|D3,-22,*01|J4,*03": {
    "Count": 1.0, 
    "17": 1.0
  }, 
  "V3,-30,*01|D6,-13,*01|J3,*02": {
    "Count": 1.0, 
    "13": 1.0
  }, 
  "V1,-58,*02|D3,-10,*01|J6,*03": {
    "Count": 1.0, 
    "15": 1.0
  }, 
  "V2,-5,*08|D6,-19,*01|J1,*01": {
    "Count": 1.0, 
    "15": 1.0
  }, 
  "V3,-15,*01|D6,-19,*01|J2,*01": {
    "Count": 1.0, 
    "16": 1.0
  }, 
  "V3,-30,*19|D5,-18,*01|J6,*02": {
    "Count": 1.0, 
    "24": 0.5, 
    "19": 0.5
  }, 
  "V2,-5,*02|D3,-9,*01|J4,*02": {
    "Count": 3.0, 
    "13": 1.0, 
    "14": 2.0
  }, 
  "V3,-30,*14|D3,-10,*01|J6,*02": {
    "Count": 3.0, 
    "18": 3.0
  }, 
  "V4,-59,*01|D2,-2,*02/I|J3,*02": {
    "Count": 1.3333333333333333, 
    "19": 0.3333333333333333, 
    "20": 1.0
  }, 
  "V4,-39,*01|D5,-12,*01|J1,*01": {
    "Count": 1.0, 
    "16": 1.0
  }, 
  "V1,-8,*02|D5,-18,*01|J6,*02": {
    "Count": 0.5, 
    "19": 0.5
  }, 
  "V5,-51,*01|D3,-10,*01|J3,*02": {
    "Count": 7.5, 
    "17": 1.0, 
    "18": 1.0, 
    "14": 1.0, 
    "15": 4.5
  }, 
  "V1,-18,*01|D1,-26,*01|J6,*03": {
    "Count": 4.5, 
    "16": 1.0, 
    "11": 1.0, 
    "17": 2.0, 
    "15": 0.5
  }, 
  "V1,-18,*01|D1,-26,*01|J6,*02": {
    "Count": 4.0, 
    "25": 1.0, 
    "19": 1.0, 
    "16": 2.0
  }, 
  "V1,-18,*01|D1,-26,*01|J6,*04": {
    "Count": 1.0, 
    "15": 1.0
  }, 
  "V5,-51,*01|D2,-2,*02/I|J2,*01": {
    "Count": 0.3333333333333333, 
    "20": 0.3333333333333333
  }, 
  "V1,-8,*02|D6,-13,*01|J4,*02": {
    "Count": 17.0, 
    "10": 2.0, 
    "11": 1.0, 
    "12": 4.0, 
    "13": 3.0, 
    "14": 2.0, 
    "15": 3.0, 
    "16": 1.0, 
    "19": 1.0
  }, 
  "V7,-4-1,*02|D5,-5,*01|J5,*02": {
    "Count": 0.75, 
    "17": 0.5, 
    "14": 0.25
  }, 
  "V4,-39,*07|D3,-9,*01|J6,*03": {
    "Count": 2.0, 
    "19": 1.0, 
    "23": 1.0
  }, 
  "V3,-7,*03|D3,-22,*01|J5,*02": {
    "Count": 1.0, 
    "14": 1.0
  }, 
  "V7,-4-1,*02|D3,-10,*02|J6,*03": {
    "Count": 1.0, 
    "18": 1.0
  }, 
  "V3,-30,*19|D6,-19,*01|J3,*01": {
    "Count": 1.0, 
    "15": 1.0
  }, 
  "V4,-39,*01|D3,-10,*01|J3,*01": {
    "Count": 2.0, 
    "17": 1.0, 
    "18": 1.0
  }, 
  "V4,-39,*01|D3,-10,*01|J3,*02": {
    "Count": 10.0, 
    "14": 1.0, 
    "16": 3.0, 
    "17": 1.0, 
    "18": 1.0, 
    "19": 1.0, 
    "20": 1.0, 
    "21": 2.0
  }, 
  "V4,-31,*05|D3,-16,*01|J3,*02": {
    "Count": 1.0, 
    "19": 1.0
  }, 
  "V3,-33,*01|D2,-8,*01|J4,*02": {
    "Count": 4.0, 
    "16": 1.0, 
    "10": 1.0, 
    "14": 1.0, 
    "7": 1.0
  }, 
  "V1,-3,?|D5,-5,*01|J3,*01": {
    "Count": 0.5, 
    "15": 0.5
  }, 
  "V4,?,?|D2,-15,*01/I|J6,*02": {
    "Count": 5.5, 
    "19": 3.0, 
    "20": 0.5, 
    "21": 1.0, 
    "22": 0.5, 
    "23": 0.5
  }, 
  "V4,?,?|D2,-15,*01/I|J6,*03": {
    "Count": 6.0, 
    "15": 1.0, 
    "17": 1.0, 
    "19": 1.0, 
    "23": 1.0, 
    "25": 2.0
  }, 
  "V3,-30,*19|D3,-10,*01|J6,*02": {
    "Count": 3.0, 
    "24": 1.0, 
    "22": 1.0, 
    "23": 1.0
  }, 
  "V6,-1,*01|D1,-26,*01|J5,*02": {
    "Count": 2.0, 
    "9": 1.0, 
    "15": 1.0
  }, 
  "V3,-9,*01|D3,-3,*01|J3,*02": {
    "Count": 0.8333333333333333, 
    "17": 0.5, 
    "18": 0.3333333333333333
  }, 
  "V1,-69,*13|D6,-19,*01|J6,*02": {
    "Count": 1.0, 
    "20": 1.0
  }, 
  "V1,-69,*14|D3,-22,*01|J4,*02": {
    "Count": 1.0, 
    "17": 1.0
  }, 
  "V1,-46,*01|D3,-9,*01|J3,*02": {
    "Count": 5.0, 
    "17": 1.0, 
    "19": 1.0, 
    "12": 2.0, 
    "14": 1.0
  }, 
  "V3,-23,*04|D3,-22,*01/I|J5,*02": {
    "Count": 3.0, 
    "21": 1.0, 
    "23": 2.0
  }, 
  "V7,-4-1,*02|D2,-2,*01/I|J5,*02": {
    "Count": 1.0, 
    "20": 1.0
  }, 
  "V3,-23,*04|D5,-18,*01|J2,*01": {
    "Count": 1.0, 
    "17": 0.5, 
    "18": 0.5
  }, 
  "V4,-59,*01|D3,-16,*02/I|J4,*02": {
    "Count": 1.0, 
    "21": 1.0
  }, 
  "V5,-51,*01|D6,-13,*01|J4,*02": {
    "Count": 5.5, 
    "11": 1.0, 
    "12": 1.0, 
    "14": 0.5, 
    "15": 1.0, 
    "16": 1.0, 
    "17": 1.0
  }, 
  "V3,-30-3,*03|D1,-26,*01|J3,*02": {
    "Count": 1.0, 
    "14": 1.0
  }, 
  "V3,-48,*02|D3,-10,*02|J1,*01": {
    "Count": 1.0, 
    "14": 1.0
  }, 
  "V1,-24,*01|D3,-9,*01|J1,*01": {
    "Count": 2.0, 
    "21": 2.0
  }, 
  "V1,-3,*01|D5,-5,*01|J4,*02": {
    "Count": 2.0, 
    "16": 0.5, 
    "18": 0.5, 
    "11": 0.5, 
    "14": 0.5
  }, 
  "V3,-15,*01|D4,-17,*01|J4,*02": {
    "Count": 6.0, 
    "16": 1.0, 
    "11": 2.0, 
    "12": 2.0, 
    "17": 1.0
  }, 
  "V3,-74,*02|D5,-12,*01/I|J6,*03": {
    "Count": 1.0, 
    "20": 1.0
  }, 
  "V3,-20,*01|D4,-17,*01|J3,*01": {
    "Count": 1.0, 
    "11": 1.0
  }, 
  "V3,-20,*01|D4,-17,*01|J3,*02": {
    "Count": 1.0, 
    "17": 1.0
  }, 
  "V4,-34,*01|D2,-21,*02|J5,*02": {
    "Count": 1.0, 
    "11": 1.0
  }, 
  "V3,-7,*01|D3,-16,*02|J5,*02": {
    "Count": 2.0, 
    "17": 1.0, 
    "14": 1.0
  }, 
  "V4,-31,*03|D1,-26,*01|J3,*02": {
    "Count": 2.0, 
    "15": 2.0
  }, 
  "V4,-34,*01|D2,-21,*02|J4,*02": {
    "Count": 2.0, 
    "11": 1.0, 
    "15": 1.0
  }, 
  "V4,-61,*01|D3,-3,*02|J3,*02": {
    "Count": 1.0, 
    "14": 1.0
  }, 
  "V3,-30-3,*01|D2,-2,*03|J4,*03": {
    "Count": 1.0, 
    "14": 1.0
  }, 
  "V3,-33,*01|D3,-10,*01|J1,*01": {
    "Count": 4.0, 
    "16": 1.0, 
    "14": 2.0, 
    "9": 1.0
  }, 
  "V4,-61,*01|D1,-20,*01|J6,*03": {
    "Count": 1.0, 
    "16": 1.0
  }, 
  "V5,-51,*01|D5,-12,*01|J2,*01": {
    "Count": 1.0, 
    "19": 1.0
  }, 
  "V3,-30-3,*03|D2,-2,*03/I|J4,*02": {
    "Count": 1.5, 
    "19": 0.5, 
    "11": 1.0
  }, 
  "V7,-4-1,*02|D2,-21,*02|J3,*01": {
    "Count": 1.0, 
    "16": 1.0
  }, 
  "V3,-11,*01|D2,-2,*03|J3,*02": {
    "Count": 1.0, 
    "24": 1.0
  }, 
  "V3,-73,*01|D4,-17,*01|J1,*01": {
    "Count": 1.0, 
    "12": 1.0
  }, 
  "V3,-33,*06|D3,-9,*01|J6,*03": {
    "Count": 1.0, 
    "21": 1.0
  }, 
  "V1,-18,*01|D2,-2,*03/I|J4,*02": {
    "Count": 2.5, 
    "13": 2.0, 
    "14": 0.5
  }, 
  "V1,-69,*10|D6,-19,*01|J4,*02": {
    "Count": 17.0, 
    "11": 1.0, 
    "12": 3.0, 
    "13": 4.0, 
    "14": 4.0, 
    "16": 2.0, 
    "18": 1.0, 
    "21": 2.0
  }, 
  "V7,-4-1,*02|D1,-1,*01|J5,*02": {
    "Count": 0.25, 
    "14": 0.25
  }, 
  "V3,-11,*01|D3,-16,*02|J4,*02": {
    "Count": 5.0, 
    "18": 2.0, 
    "14": 1.0, 
    "15": 2.0
  }, 
  "V4,-34,*01|D1,-26,*01|J5,*02": {
    "Count": 4.5, 
    "12": 1.0, 
    "14": 0.5, 
    "15": 1.0, 
    "18": 1.0, 
    "19": 1.0
  }, 
  "V3,-30,*02|D6,-13,*01|J1,*01": {
    "Count": 5.0, 
    "11": 1.0, 
    "13": 2.0, 
    "15": 2.0
  }, 
  "V3,-11,*01|D4,-4,*01|J4,*02": {
    "Count": 0.5, 
    "11": 0.5
  }, 
  "V3,-73,*01|D2,-21,*02|J4,*02": {
    "Count": 1.0, 
    "16": 1.0
  }, 
  "V4,-39,*01|D3,-16,*02|J1,*01": {
    "Count": 3.0, 
    "19": 2.0, 
    "7": 1.0
  }, 
  "V7,-4-1,*02|D3,-10,*01/I|J5,*02": {
    "Count": 1.0, 
    "18": 1.0
  }, 
  "V3,-21,*01|D2,-2,*02/I|J5,*02": {
    "Count": 1.0, 
    "20": 1.0
  }, 
  "V3,-20,*01|D2,-2,*02|J3,*02": {
    "Count": 0.5, 
    "13": 0.5
  }, 
  "V4,-34,*01|D3,-22,*01/I|J1,*01": {
    "Count": 2.0, 
    "17": 1.0, 
    "14": 1.0
  }, 
  "V3,-23,*04|D2,-2,*02/I|J5,*02": {
    "Count": 0.5, 
    "12": 0.5
  }, 
  "V3,-72,*01|D3,-3,*01|J3,*02": {
    "Count": 1.0, 
    "13": 1.0
  }, 
  "V3,-20,*01|D3,-16,*01/I|J3,*01": {
    "Count": 0.5, 
    "19": 0.5
  }, 
  "V4,?,?|D5,-12,*01|J3,*02": {
    "Count": 5.0, 
    "4": 2.0, 
    "13": 2.0, 
    "14": 1.0
  }, 
  "V4,?,?|D5,-12,*01|J3,*01": {
    "Count": 1.0, 
    "16": 1.0
  }, 
  "V3,-30,*03|D2,-2,*02/I|J6,*02": {
    "Count": 0.5, 
    "32": 0.5
  }, 
  "V3,-30-3,*03|D5,-5,*01|J4,*02": {
    "Count": 2.5, 
    "17": 0.5, 
    "16": 1.0, 
    "15": 1.0
  }, 
  "V3,-15,*01|D2,-2,*02/I|J5,*02": {
    "Count": 1.0, 
    "16": 1.0
  }, 
  "V1,-46,*01|D3,-10,*01|J4,*02": {
    "Count": 16.0, 
    "9": 1.0, 
    "10": 1.0, 
    "11": 1.0, 
    "12": 2.0, 
    "13": 3.0, 
    "14": 3.0, 
    "16": 2.0, 
    "19": 1.0, 
    "20": 1.0, 
    "21": 1.0
  }, 
  "V3,-11,*01|D2,-15,*01|J6,*02": {
    "Count": 1.0, 
    "18": 1.0
  }, 
  "V1,-46,*01|D3,-22,*01|J3,*02": {
    "Count": 5.0, 
    "16": 2.0, 
    "18": 1.0, 
    "15": 2.0
  }, 
  "V1,-58,*02|D3,-10,*01|J4,*02": {
    "Count": 3.0, 
    "20": 2.0, 
    "13": 1.0
  }, 
  "V3,-53,*01|D2,-8,*01|J4,*02": {
    "Count": 3.0, 
    "17": 1.0, 
    "3": 2.0
  }, 
  "V1,-69,*10|D2,-2,*01/I|J5,*02": {
    "Count": 2.0, 
    "21": 1.0, 
    "15": 1.0
  }, 
  "V4,-39,*01|D6,-13,*01|J4,*03": {
    "Count": 1.0, 
    "15": 1.0
  }, 
  "V3,-21,*01|D6,-13,*01/I|J5,*02": {
    "Count": 4.0, 
    "18": 1.0, 
    "11": 1.0, 
    "21": 1.0, 
    "22": 1.0
  }, 
  "V3,-23,*04|D3,-9,*01/I|J4,*02": {
    "Count": 3.0, 
    "16": 0.5, 
    "17": 2.5
  }, 
  "V2,-70,*12|D2,-15,*01/I|J6,*02": {
    "Count": 1.0, 
    "24": 1.0
  }, 
  "V1,-18,*01|D2,-21,*02|J4,*02": {
    "Count": 3.833333333333333, 
    "17": 1.0, 
    "11": 2.0, 
    "13": 0.3333333333333333, 
    "9": 0.5
  }, 
  "V1,-8,*02|D3,-16,*01|J4,*02": {
    "Count": 0.5, 
    "13": 0.5
  }, 
  "V2,-26,*01|D5,-5,*01/I|J5,*02": {
    "Count": 0.5, 
    "14": 0.5
  }, 
  "V3,-21,*01|D1,-26,*01|J2,*01": {
    "Count": 1.5, 
    "17": 0.5, 
    "15": 1.0
  }, 
  "V4,-61,*01|D3,-16,*02/I|J4,*02": {
    "Count": 1.0, 
    "19": 1.0
  }, 
  "V2,-5,*02|D1,-26,*01|J3,*02": {
    "Count": 1.0, 
    "14": 1.0
  }, 
  "V3,-49,*01|D1,-1,*01|J5,*02": {
    "Count": 1.5, 
    "17": 0.5, 
    "15": 1.0
  }, 
  "V3,-30,*01|D2,-2,*03/I|J6,*02": {
    "Count": 0.5, 
    "19": 0.5
  }, 
  "V1,-8,*02|D3,-3,*01|J2,*01": {
    "Count": 1.5, 
    "17": 0.5, 
    "18": 1.0
  }, 
  "V1,-46,*01|D5,-12,*01|J2,*01": {
    "Count": 2.0, 
    "14": 2.0
  }, 
  "V3,-9,*01|D3,-10,*02|J4,*02": {
    "Count": 3.0, 
    "17": 1.0, 
    "12": 1.0, 
    "15": 1.0
  }, 
  "V4,?,?|D3,-16,*02/I|J1,*01": {
    "Count": 0.5, 
    "16": 0.5
  }, 
  "V3,-20,*01|D6,-19,*01|J1,*01": {
    "Count": 1.0, 
    "14": 1.0
  }, 
  "V2,-5,*02|D5,-18,*01/I|J4,*02": {
    "Count": 0.3333333333333333, 
    "18": 0.3333333333333333
  }, 
  "V3,-30,*19|D6,-19,*01/I|J1,*01": {
    "Count": 0.5, 
    "24": 0.5
  }, 
  "V3,-30-3,*03|D3,-22,*01/I|J4,*02": {
    "Count": 7.0, 
    "15": 2.0, 
    "16": 1.0, 
    "17": 1.0, 
    "18": 1.0, 
    "19": 0.5, 
    "22": 1.0, 
    "27": 0.5
  }, 
  "V4,-34,*01|D2,-2,*01/I|J6,*02": {
    "Count": 0.5, 
    "25": 0.5
  }, 
  "V4,-31,*03|D3,-22,*01|J6,*02": {
    "Count": 1.0, 
    "18": 1.0
  }, 
  "V1,-69,*12|D1,-7,*01|J4,*02": {
    "Count": 2.0, 
    "12": 2.0
  }, 
  "V4,-34,*01|D2,-2,*01/I|J6,*04": {
    "Count": 1.0, 
    "15": 1.0
  }, 
  "V1,-69,*13|D3,-22,*01/I|J6,*02": {
    "Count": 1.0, 
    "22": 1.0
  }, 
  "V3,-23,*01|D3,-22,*01/I|J1,*01": {
    "Count": 2.0, 
    "21": 1.0, 
    "15": 1.0
  }, 
  "V3,-9,*01|D1,-1,*01|J3,*02": {
    "Count": 1.0, 
    "16": 1.0
  }, 
  "V1,-69,*12|D5,-12,*01|J1,*01": {
    "Count": 2.0, 
    "9": 1.0, 
    "15": 1.0
  }, 
  "V6,-1,*01|D3,-22,*01|J3,*02": {
    "Count": 3.0, 
    "17": 1.0, 
    "20": 1.0, 
    "23": 1.0
  }, 
  "V3,-33,*01|D3,-22,*01/I|J2,*01": {
    "Count": 2.3333333333333335, 
    "19": 1.0, 
    "29": 0.3333333333333333, 
    "15": 1.0
  }, 
  "V3,-11,*01|D2,-21,*02|J3,*02": {
    "Count": 0.5, 
    "16": 0.5
  }, 
  "V3,-33,*01|D1,-7,*01|J4,*02": {
    "Count": 2.0, 
    "18": 2.0
  }, 
  "V3,-33,*01|D3,-9,*01|J6,*03": {
    "Count": 1.0, 
    "21": 1.0
  }, 
  "V1,-69,*12|D4,-4,*01/I|J3,*02": {
    "Count": 1.0, 
    "21": 1.0
  }, 
  "V2,-5,*02|D5,-5,*01|J4,*02": {
    "Count": 1.0, 
    "12": 1.0
  }, 
  "V4,-34,*01|D6,-19,*01|J5,*02": {
    "Count": 5.0, 
    "11": 1.0, 
    "12": 1.0, 
    "17": 1.0, 
    "18": 1.0, 
    "23": 1.0
  }, 
  "V1,-69,*12|D1,-1,*01|J3,*02": {
    "Count": 1.5, 
    "18": 1.0, 
    "14": 0.5
  }, 
  "V3,-53,*01|D1,-26,*01|J3,*02": {
    "Count": 3.0, 
    "17": 3.0
  }, 
  "V1,-58,*02|D2,-15,*01|J1,*01": {
    "Count": 1.0, 
    "11": 1.0
  }, 
  "V2,-OR16-5,*01|D2,-2,*02/I|J3,*02": {
    "Count": 0.5, 
    "20": 0.5
  }, 
  "V3,-30-3,*03|D5,-12,*01/I|J4,*02": {
    "Count": 1.0, 
    "17": 1.0
  }, 
  "V3,-21,*01|D2,-2,*02/I|J2,*01": {
    "Count": 2.5, 
    "16": 0.5, 
    "18": 1.0, 
    "13": 1.0
  }, 
  "V4,-59,*01|D3,-9,*01|J4,*02": {
    "Count": 2.0, 
    "17": 2.0
  }, 
  "V1,-46,*01|D2,-15,*01/I|J6,*01": {
    "Count": 0.5, 
    "21": 0.5
  }, 
  "V1,-46,*01|D2,-15,*01/I|J6,*03": {
    "Count": 2.0, 
    "14": 1.0, 
    "15": 1.0
  }, 
  "V1,-46,*01|D2,-15,*01/I|J6,*02": {
    "Count": 3.5, 
    "16": 1.0, 
    "18": 0.5, 
    "20": 1.0, 
    "21": 1.0
  }, 
  "V2,-26,*01|D3,-9,*01|J3,*02": {
    "Count": 1.0, 
    "17": 1.0
  }, 
  "V2,-26,*01|D3,-9,*01|J3,*01": {
    "Count": 1.0, 
    "17": 1.0
  }, 
  "V2,-5,*02|D2,-2,*02/I|J4,*02": {
    "Count": 2.5, 
    "16": 1.0, 
    "18": 1.0, 
    "21": 0.5
  }, 
  "V1,-2,*05|D2,-2,*02/I|J4,*02": {
    "Count": 1.5, 
    "21": 0.5, 
    "15": 1.0
  }, 
  "V4,-39,*01|D3,-9,*01/I|J3,*02": {
    "Count": 3.0, 
    "17": 1.0, 
    "20": 1.0, 
    "23": 1.0
  }, 
  "V2,-70,*12|D6,-13,*01|J2,*01": {
    "Count": 1.0, 
    "19": 1.0
  }, 
  "V3,-9,*01|D5,-12,*01|J6,*02": {
    "Count": 1.0, 
    "19": 1.0
  }, 
  "V4,-34,*03|D2,-2,*03|J4,*02": {
    "Count": 0.5, 
    "11": 0.5
  }, 
  "V3,-30,*19|D5,-5,*01|J4,*02": {
    "Count": 2.0, 
    "17": 1.0, 
    "13": 0.5, 
    "16": 0.5
  }, 
  "V1,-69,*10|D1,-26,*01|J5,*02": {
    "Count": 2.5, 
    "16": 1.0, 
    "14": 0.5, 
    "15": 1.0
  }, 
  "V2,-5,*08|D6,-13,*01/I|J5,*02": {
    "Count": 2.0, 
    "16": 1.0, 
    "18": 1.0
  }, 
  "V1,-8,*02|D6,-19,*01|J5,*02": {
    "Count": 10.0, 
    "8": 1.0, 
    "10": 1.0, 
    "12": 1.0, 
    "14": 2.0, 
    "15": 1.0, 
    "16": 3.0, 
    "17": 1.0
  }, 
  "V3,-48,*02|D3,-10,*01|J5,*02": {
    "Count": 2.0, 
    "22": 1.0, 
    "14": 1.0
  }, 
  "V3,-73,*01|D2,-21,*02|J6,*03": {
    "Count": 0.5, 
    "19": 0.5
  }, 
  "V1,-8,*02|D3,-10,*01|J4,*02": {
    "Count": 18.0, 
    "12": 4.0, 
    "13": 3.0, 
    "14": 2.0, 
    "15": 3.0, 
    "16": 2.0, 
    "18": 1.0, 
    "19": 1.0, 
    "20": 2.0
  }, 
  "V1,-18,*01|D4,-17,*01|J2,*01": {
    "Count": 2.0, 
    "18": 2.0
  }, 
  "V2,-5,*08|D1,-20,*01/I|J4,*02": {
    "Count": 0.25, 
    "19": 0.25
  }, 
  "V3,-30-3,*03|D6,-19,*01|J4,*02": {
    "Count": 12.0, 
    "8": 1.0, 
    "10": 1.0, 
    "13": 2.0, 
    "14": 1.0, 
    "16": 2.0, 
    "17": 1.0, 
    "18": 3.0, 
    "23": 1.0
  }, 
  "V4,-61,*01|D2,-2,*03/I|J1,*01": {
    "Count": 1.0, 
    "18": 1.0
  }, 
  "V1,-8,*02|D3,-9,*01/I|J4,*02": {
    "Count": 3.0, 
    "20": 2.0, 
    "21": 1.0
  }, 
  "V3,-15,*01|D6,-19,*01|J6,*03": {
    "Count": 2.0, 
    "17": 1.0, 
    "18": 1.0
  }, 
  "V3,-21,*01|D3,-9,*01/I|J3,*02": {
    "Count": 4.5, 
    "18": 1.5, 
    "26": 1.0, 
    "21": 2.0
  }, 
  "V1,-69,*14|D3,-10,*01|J6,*03": {
    "Count": 4.0, 
    "20": 3.0, 
    "15": 1.0
  }, 
  "V1,-45,*02|D2,-2,*01/I|J4,*02": {
    "Count": 1.0, 
    "14": 1.0
  }, 
  "V4,-34,*01|D3,-10,*01|J3,*02": {
    "Count": 13.5, 
    "11": 0.5, 
    "12": 1.0, 
    "16": 5.0, 
    "17": 4.0, 
    "18": 2.0, 
    "21": 1.0
  }, 
  "V3,-33,*06|D5,-18,*01|J4,*02": {
    "Count": 1.0, 
    "16": 0.5, 
    "14": 0.5
  }, 
  "V1,-46,*01|D3,-10,*01|J6,*02": {
    "Count": 3.0, 
    "16": 1.0, 
    "19": 1.0, 
    "21": 1.0
  }, 
  "V3,-49,*03|D1,-26,*01|J2,*01": {
    "Count": 1.0, 
    "16": 1.0
  }, 
  "V1,-18,*01|D2,-2,*01|J5,*02": {
    "Count": 0.5, 
    "17": 0.5
  }, 
  "V3,-23,*04|D3,-10,*01/I|J4,*02": {
    "Count": 5.5, 
    "15": 0.5, 
    "16": 1.0, 
    "17": 2.0, 
    "18": 1.0, 
    "19": 1.0
  }, 
  "V3,-7,*01|D3,-22,*01|J3,*02": {
    "Count": 4.0, 
    "16": 2.0, 
    "18": 1.0, 
    "15": 1.0
  }, 
  "V4,-34,*01|D6,-19,*01|J4,*02": {
    "Count": 12.5, 
    "10": 1.0, 
    "11": 0.5, 
    "12": 1.0, 
    "13": 4.0, 
    "14": 2.0, 
    "18": 1.0, 
    "19": 2.0, 
    "20": 1.0
  }, 
  "V1,-3,*01|D6,-6,*01|J4,*02": {
    "Count": 0.3333333333333333, 
    "12": 0.3333333333333333
  }, 
  "V1,-69,*10|D3,-22,*01|J1,*01": {
    "Count": 1.0, 
    "17": 1.0
  }, 
  "V6,-1,*01|D6,-13,*01/I|J4,*02": {
    "Count": 0.5, 
    "20": 0.5
  }, 
  "V3,-23,*01|D2,-15,*01|J6,*03": {
    "Count": 1.0, 
    "17": 1.0
  }, 
  "V2,-5,*02|D3,-9,*01/I|J4,*02": {
    "Count": 0.3333333333333333, 
    "22": 0.3333333333333333
  }, 
  "V4,-39,*01|D2,-8,*01|J5,*02": {
    "Count": 1.0, 
    "13": 1.0
  }, 
  "V1,-2,*05|D6,-13,*01|J3,*02": {
    "Count": 2.0, 
    "13": 1.0, 
    "21": 1.0
  }, 
  "V3,-30,?|D2,-2,*01/I|J2,*01": {
    "Count": 1.0, 
    "19": 1.0
  }, 
  "V3,-74,*02|D1,-26,*01|J3,*02": {
    "Count": 1.0, 
    "14": 1.0
  }, 
  "V3,-23,*04|D5,-18,*01|J6,*03": {
    "Count": 0.5, 
    "16": 0.5
  }, 
  "V3,-23,*04|D5,-18,*01|J6,*02": {
    "Count": 0.5, 
    "20": 0.5
  }, 
  "V3,-48,*02|D2,-21,*02|J1,*01": {
    "Count": 1.0, 
    "11": 1.0
  }, 
  "V5,-51,*01|D3,-22,*01/I|J5,*02": {
    "Count": 1.0, 
    "18": 1.0
  }, 
  "V4,-4,*07|D2,-8,*01/I|J4,*02": {
    "Count": 2.0, 
    "14": 2.0
  }, 
  "V4,-34,*03|D3,-3,*02/I|J3,*02": {
    "Count": 1.0, 
    "23": 1.0
  }, 
  "V3,-21,*01|D3,-16,*01/I|J3,*02": {
    "Count": 0.5, 
    "18": 0.5
  }, 
  "V4,-34,*01|D2,-2,*02/I|J5,*02": {
    "Count": 8.0, 
    "15": 1.0, 
    "18": 2.0, 
    "19": 2.0, 
    "20": 2.0, 
    "22": 1.0
  }, 
  "V1,-3,*01|D3,-22,*01|J3,*02": {
    "Count": 3.0, 
    "8": 1.0, 
    "20": 2.0
  }, 
  "V1,-2,*05|D3,-16,*02|J5,*02": {
    "Count": 0.5, 
    "14": 0.5
  }, 
  "V6,-1,*01|D3,-16,*01|J6,*03": {
    "Count": 0.3333333333333333, 
    "21": 0.3333333333333333
  }, 
  "V2,-5,*08|D3,-10,*01|J5,*02": {
    "Count": 7.0, 
    "16": 3.0, 
    "19": 1.0, 
    "12": 2.0, 
    "15": 1.0
  }, 
  "V4,-39,*01|D3,-16,*02|J5,*02": {
    "Count": 1.5, 
    "16": 0.5, 
    "17": 1.0
  }, 
  "V3,-49,*04|D3,-9,*01|J3,*02": {
    "Count": 2.0, 
    "14": 2.0
  }, 
  "V3,-23,*01|D3,-9,*01|J4,*02": {
    "Count": 1.0, 
    "13": 1.0
  }, 
  "V5,-51,*01|D2,-2,*02/I|J6,*02": {
    "Count": 1.5, 
    "18": 0.5, 
    "20": 1.0
  }, 
  "V3,-9,*01|D3,-10,*01|J2,*01": {
    "Count": 3.0, 
    "17": 1.0, 
    "19": 1.0, 
    "20": 1.0
  }, 
  "V7,-4-1,*02|D1,-7,*01/I|J1,*01": {
    "Count": 0.3333333333333333, 
    "13": 0.3333333333333333
  }, 
  "V4,-61,*01|D3,-22,*01|J4,*02": {
    "Count": 8.0, 
    "11": 1.0, 
    "12": 1.0, 
    "13": 2.0, 
    "14": 1.0, 
    "16": 1.0, 
    "18": 2.0
  }, 
  "V1,-69,*12|D2,-8,*01/I|J4,*02": {
    "Count": 0.5, 
    "23": 0.5
  }, 
  "V3,-23,*04|D5,-5,*01|J5,*02": {
    "Count": 0.5, 
    "15": 0.5
  }, 
  "V3,-30,*19|D3,-10,*02/I|J4,*02": {
    "Count": 3.0, 
    "17": 2.0, 
    "18": 1.0
  }, 
  "V3,-48,*02|D3,-9,*01|J4,*02": {
    "Count": 7.0, 
    "17": 1.0, 
    "13": 3.0, 
    "14": 1.0, 
    "15": 2.0
  }, 
  "V3,-33,*01|D6,-19,*01|J5,*02": {
    "Count": 4.0, 
    "16": 1.0, 
    "10": 1.0, 
    "14": 1.0, 
    "15": 1.0
  }, 
  "V3,-23,*04|D2,-8,*01|J3,*02": {
    "Count": 0.5, 
    "15": 0.5
  }, 
  "V3,-33,*01|D2,-2,*01/I|J2,*01": {
    "Count": 3.0, 
    "19": 1.0, 
    "21": 1.0, 
    "23": 1.0
  }, 
  "V4,-34,*01|D3,-9,*01|J4,*02": {
    "Count": 6.0, 
    "12": 1.0, 
    "13": 1.0, 
    "14": 1.0, 
    "15": 1.0, 
    "17": 2.0
  }, 
  "V3,-49,*03|D2,-15,*01|J1,*01": {
    "Count": 0.3333333333333333, 
    "15": 0.3333333333333333
  }, 
  "V3,-53,*01|D6,-19,*01|J1,*01": {
    "Count": 2.0, 
    "11": 1.0, 
    "12": 1.0
  }, 
  "V1,-46,*01|D2,-15,*01|J5,*02": {
    "Count": 4.333333333333334, 
    "6": 0.5, 
    "13": 0.5, 
    "14": 2.0, 
    "16": 1.0, 
    "18": 0.3333333333333333
  }, 
  "V1,-24,*01|D2,-2,*02/I|J4,*02": {
    "Count": 3.0, 
    "16": 2.0, 
    "13": 1.0
  }, 
  "V1,-45,*02|D3,-22,*01/I|J4,*02": {
    "Count": 3.0, 
    "25": 1.0, 
    "28": 1.0, 
    "21": 1.0
  }, 
  "V3,-23,*04|D5,-5,*01|J6,*02": {
    "Count": 0.5, 
    "20": 0.5
  }, 
  "V3,-23,*04|D5,-5,*01|J6,*03": {
    "Count": 0.5, 
    "16": 0.5
  }, 
  "V5,-51,*01|D3,-10,*01/I|J6,*02": {
    "Count": 1.0, 
    "24": 1.0
  }, 
  "V4,-31,*03|D2,-2,*01|J4,*02": {
    "Count": 0.5, 
    "16": 0.5
  }, 
  "V2,-70,*01|D2,-8,*01|J3,*02": {
    "Count": 0.5, 
    "12": 0.5
  }, 
  "V1,-18,*01|D5,-5,*01|J3,*02": {
    "Count": 1.5, 
    "13": 0.5, 
    "14": 0.5, 
    "15": 0.5
  }, 
  "V3,-49,*04|D2,-8,*02|J1,*01": {
    "Count": 0.3333333333333333, 
    "15": 0.3333333333333333
  }, 
  "V3,-7,*01|D6,-13,*01|J5,*02": {
    "Count": 6.0, 
    "9": 1.0, 
    "13": 1.0, 
    "14": 1.0, 
    "15": 2.0, 
    "17": 1.0
  }, 
  "V3,-11,*04|D3,-9,*01|J4,*02": {
    "Count": 1.0, 
    "12": 1.0
  }, 
  "V3,-15,*01|D2,-15,*01|J3,*01": {
    "Count": 1.0, 
    "17": 1.0
  }, 
  "V3,-15,*01|D2,-15,*01|J3,*02": {
    "Count": 1.0, 
    "17": 1.0
  }, 
  "V3,-9,*01|D4,-4,*01/I|J3,*02": {
    "Count": 0.5, 
    "24": 0.5
  }, 
  "V4,-39,*01|D3,-16,*01|J3,*02": {
    "Count": 12.0, 
    "9": 1.0, 
    "13": 1.0, 
    "14": 1.0, 
    "15": 2.0, 
    "17": 5.0, 
    "18": 1.0, 
    "23": 1.0
  }, 
  "V4,-39,*01|D3,-16,*01|J3,*01": {
    "Count": 1.0, 
    "15": 1.0
  }, 
  "V3,-30,*19|D6,-13,*01|J6,*02": {
    "Count": 2.0, 
    "25": 1.0, 
    "18": 1.0
  }, 
  "V3,-21,*01|D3,-9,*01|J4,*02": {
    "Count": 8.0, 
    "12": 1.0, 
    "13": 1.0, 
    "15": 1.0, 
    "16": 3.0, 
    "19": 1.0, 
    "20": 1.0
  }, 
  "V3,-23,*04|D3,-10,*02/I|J6,*02": {
    "Count": 1.0, 
    "25": 1.0
  }, 
  "V3,-21,*04|D2,-2,*03/I|J6,*02": {
    "Count": 1.5, 
    "18": 0.5, 
    "13": 1.0
  }, 
  "V3,-21,*04|D2,-2,*03/I|J6,*03": {
    "Count": 1.5, 
    "14": 0.5, 
    "15": 1.0
  }, 
  "V3,-73,*01|D2,-8,*02|J1,*01": {
    "Count": 0.5, 
    "8": 0.5
  }, 
  "V3,-30,*02|D2,-15,*01/I|J4,*02": {
    "Count": 1.0, 
    "12": 1.0
  }, 
  "V1,-18,*01|D2,-2,*03/I|J1,*01": {
    "Count": 1.0, 
    "14": 1.0
  }, 
  "V3,-48,*02|D1,-7,*01/I|J5,*02": {
    "Count": 0.5, 
    "19": 0.5
  }, 
  "V3,-74,*02|D1,-1,*01|J5,*02": {
    "Count": 1.0, 
    "9": 1.0
  }, 
  "V1,-46,*01|D3,-22,*01/I|J3,*02": {
    "Count": 1.5, 
    "19": 1.0, 
    "20": 0.5
  }, 
  "V7,-4-1,*02|D3,-3,*02|J6,*02": {
    "Count": 1.0, 
    "18": 1.0
  }, 
  "V3,-30,*01|D3,-9,*01|J3,*02": {
    "Count": 1.5, 
    "13": 0.5, 
    "15": 1.0
  }, 
  "V4,-61,*01|D2,-15,*01/I|J4,*02": {
    "Count": 3.5, 
    "16": 1.5, 
    "19": 1.0, 
    "12": 1.0
  }, 
  "V3,-74,*02|D4,-17,*01|J4,*02": {
    "Count": 4.0, 
    "8": 1.0, 
    "12": 1.0, 
    "13": 1.0, 
    "14": 1.0
  }, 
  "V1,-3,*01|D5,-12,*01|J3,*02": {
    "Count": 3.0, 
    "17": 1.0, 
    "19": 1.0, 
    "13": 1.0
  }, 
  "V3,-11,*01|D2,-15,*01/I|J6,*03": {
    "Count": 2.0, 
    "18": 1.0, 
    "26": 1.0
  }, 
  "V3,-11,*01|D2,-15,*01/I|J6,*02": {
    "Count": 1.0, 
    "12": 1.0
  }, 
  "V4,-39,*01|D2,-2,*01|J4,*02": {
    "Count": 3.0, 
    "13": 1.0, 
    "14": 2.0
  }, 
  "V4,-39,*07|D3,-3,*02|J3,*02": {
    "Count": 1.0, 
    "17": 1.0
  }, 
  "V4,-31,*03|D1,-26,*01|J6,*02": {
    "Count": 2.0, 
    "19": 2.0
  }, 
  "V3,-23,*04|D2,-2,*01|J?,": {
    "Count": 0.5, 
    "4": 0.5
  }, 
  "V3,-30,*19|D5,-18,*01|J1,*01": {
    "Count": 0.5, 
    "8": 0.5
  }, 
  "V2,-5,*08|D6,-19,*01|J6,*03": {
    "Count": 3.0, 
    "19": 1.0, 
    "20": 1.0, 
    "21": 1.0
  }, 
  "V2,-5,*08|D6,-19,*01|J6,*02": {
    "Count": 1.0, 
    "19": 1.0
  }, 
  "V1,-69,*12|D3,-16,*01|J3,*02": {
    "Count": 4.5, 
    "16": 1.5, 
    "11": 1.0, 
    "13": 1.0, 
    "14": 1.0
  }, 
  "V1,-18,*01|D3,-22,*01|J2,*01": {
    "Count": 1.0, 
    "13": 1.0
  }, 
  "V3,-21,*01|D3,-22,*01/I|J1,*01": {
    "Count": 1.0, 
    "18": 1.0
  }, 
  "V3,-33,*01|D6,-13,*01|J4,*02": {
    "Count": 19.0, 
    "12": 2.0, 
    "13": 2.0, 
    "14": 8.0, 
    "15": 4.0, 
    "16": 1.0, 
    "17": 1.0, 
    "18": 1.0
  }, 
  "V4,?,?|D2,-8,*02|J4,*02": {
    "Count": 0.5, 
    "8": 0.5
  }, 
  "V4,-31,*09|D3,-22,*01|J?,": {
    "Count": 1.0, 
    "13": 1.0
  }, 
  "V3,-49,*03|D2,-2,*01/I|J4,*02": {
    "Count": 1.0, 
    "17": 0.5, 
    "12": 0.5
  }, 
  "V1,-3,*01|D1,-20,*01|J5,*02": {
    "Count": 1.0, 
    "15": 1.0
  }, 
  "V5,-51,*01|D5,-5,*01|J3,*02": {
    "Count": 1.5, 
    "18": 0.5, 
    "22": 0.5, 
    "15": 0.5
  }, 
  "V1,-24,*01|D3,-9,*01|J3,*02": {
    "Count": 2.0, 
    "17": 2.0
  }, 
  "V1,-69,*14|D3,-9,*01|J3,*02": {
    "Count": 3.0, 
    "16": 3.0
  }, 
  "V4,-39,*07|D3,-9,*01|J4,*02": {
    "Count": 2.0, 
    "18": 1.0, 
    "19": 1.0
  }, 
  "V1,-18,*01|D3,-16,*01|J5,*02": {
    "Count": 0.8333333333333333, 
    "18": 0.5, 
    "14": 0.3333333333333333
  }, 
  "V4,-31,*03|D3,-9,*01/I|J2,*01": {
    "Count": 1.0, 
    "26": 1.0
  }, 
  "V1,-3,*01|D3,-22,*01/I|J2,*01": {
    "Count": 3.0, 
    "18": 2.0, 
    "21": 1.0
  }, 
  "V4,-59,*01|D3,-16,*02/I|J3,*02": {
    "Count": 1.0, 
    "17": 1.0
  }, 
  "V1,-46,*01|D6,-13,*01|J3,*02": {
    "Count": 8.0, 
    "13": 2.0, 
    "14": 2.0, 
    "16": 2.0, 
    "17": 1.0, 
    "21": 1.0
  }, 
  "V1,-8,*02|D5,-12,*01/I|J1,*01": {
    "Count": 0.5, 
    "18": 0.5
  }, 
  "V1,-18,*01|D2,-2,*02|J5,*02": {
    "Count": 0.5, 
    "17": 0.5
  }, 
  "V3,-74,*02|D3,-22,*01/I|J6,*02": {
    "Count": 2.0, 
    "20": 1.0, 
    "22": 1.0
  }, 
  "V3,-15,*01|D2,-15,*01|J4,*02": {
    "Count": 1.5, 
    "13": 0.5, 
    "14": 1.0
  }, 
  "V3,-11,*04|D3,-9,*01|J3,*02": {
    "Count": 1.0, 
    "16": 1.0
  }, 
  "V2,-5,*02|D1,-20,*01|J5,*02": {
    "Count": 1.5, 
    "11": 0.5, 
    "14": 1.0
  }, 
  "V1,-58,*02|D1,-26,*01|J3,*02": {
    "Count": 2.0, 
    "18": 2.0
  }, 
  "V4,?,?|D2,-2,*02|J5,*02": {
    "Count": 2.0, 
    "16": 1.0, 
    "18": 1.0
  }, 
  "V3,-53,*01|D3,-16,*01|J4,*02": {
    "Count": 0.3333333333333333, 
    "12": 0.3333333333333333
  }, 
  "V1,-69,*12|D5,-5,*01|J4,*02": {
    "Count": 6.5, 
    "10": 0.5, 
    "12": 0.5, 
    "15": 1.5, 
    "16": 1.5, 
    "17": 0.5, 
    "19": 0.5, 
    "20": 1.5
  }, 
  "V4,-39,*01|D6,-13,*01|J1,*01": {
    "Count": 10.0, 
    "9": 1.0, 
    "10": 1.0, 
    "12": 2.0, 
    "13": 1.0, 
    "15": 3.0, 
    "18": 1.0, 
    "27": 1.0
  }, 
  "V3,-33,*01|D3,-9,*01|J4,*02": {
    "Count": 7.0, 
    "16": 3.0, 
    "12": 2.0, 
    "14": 2.0
  }, 
  "V1,-69,*10|D3,-9,*01/I|J4,*02": {
    "Count": 0.5, 
    "17": 0.5
  }, 
  "V1,-69,*12|D4,-17,*01|J5,*02": {
    "Count": 1.0, 
    "15": 1.0
  }, 
  "V4,?,?|D3,-16,*01|J4,*02": {
    "Count": 2.0, 
    "19": 2.0
  }, 
  "V3,-23,*04|D3,-22,*01/I|J6,*02": {
    "Count": 1.0, 
    "16": 1.0
  }, 
  "V3,-20,*01|D5,-5,*01|J6,*03": {
    "Count": 0.5, 
    "17": 0.5
  }, 
  "V4,-39,*01|D2,-2,*03|J6,*03": {
    "Count": 1.0, 
    "18": 1.0
  }, 
  "V3,-48,*01|D4,-17,*01|J4,*02": {
    "Count": 1.0, 
    "13": 1.0
  }, 
  "V3,-53,*01|D2,-2,*03|J6,*02": {
    "Count": 1.0, 
    "22": 1.0
  }, 
  "V3,-11,*01|D6,-13,*01|J5,*02": {
    "Count": 8.0, 
    "11": 1.0, 
    "14": 1.0, 
    "16": 1.0, 
    "17": 4.0, 
    "18": 1.0
  }, 
  "V2,-5,*02|D2,-8,*01/I|J5,*02": {
    "Count": 1.0, 
    "18": 1.0
  }, 
  "V3,?,?|D6,-13,*01|J6,*02": {
    "Count": 1.0, 
    "15": 1.0
  }, 
  "V3,-73,*01|D2,-2,*03/I|J6,*03": {
    "Count": 2.0, 
    "21": 2.0
  }, 
  "V3,-53,*01|D1,-26,*01|J1,*01": {
    "Count": 1.0, 
    "13": 1.0
  }, 
  "V1,-69,*10|D2,-21,*02|J5,*02": {
    "Count": 2.0, 
    "16": 2.0
  }, 
  "V3,-33,*01|D3,-16,*01/I|J4,*02": {
    "Count": 1.0, 
    "16": 1.0
  }, 
  "V3,-33,*01|D5,-18,*01|J6,*03": {
    "Count": 0.5, 
    "16": 0.5
  }, 
  "V3,-48,*02|D2,-2,*03/I|J2,*01": {
    "Count": 1.0, 
    "16": 1.0
  }, 
  "V4,-31,*03|D2,-2,*01/I|J3,*02": {
    "Count": 1.0, 
    "16": 1.0
  }, 
  "V3,-30,*01|D2,-2,*02|J3,*02": {
    "Count": 1.0, 
    "15": 1.0
  }, 
  "V3,-23,*01|D3,-22,*01/I|J4,*02": {
    "Count": 2.0, 
    "19": 1.0, 
    "21": 1.0
  }, 
  "V1,-46,*01|D2,-21,*02|J4,*02": {
    "Count": 6.333333333333333, 
    "11": 1.0, 
    "12": 2.0, 
    "13": 0.3333333333333333, 
    "14": 1.0, 
    "18": 1.0, 
    "20": 1.0
  }, 
  "V4,-61,*01|D3,-3,*01|J4,*02": {
    "Count": 1.0, 
    "5": 1.0
  }, 
  "V3,-30,*02|D6,-13,*01|J3,*02": {
    "Count": 2.0, 
    "19": 1.0, 
    "15": 1.0
  }, 
  "V3,-11,*04|D5,-18,*01|J3,*02": {
    "Count": 0.5, 
    "17": 0.5
  }, 
  "V3,-23,*04|D2,-8,*02|J3,*02": {
    "Count": 1.5, 
    "15": 1.5
  }, 
  "V3,?,?|D1,-26,*01|J4,*02": {
    "Count": 2.0, 
    "19": 1.0, 
    "14": 1.0
  }, 
  "V2,-26,*01|D5,-18,*01/I|J5,*02": {
    "Count": 0.5, 
    "14": 0.5
  }, 
  "V1,-18,*01|D2,-15,*01/I|J5,*02": {
    "Count": 3.0, 
    "17": 1.0, 
    "22": 2.0
  }, 
  "V4,-34,*03|D5,-18,*01|J3,*02": {
    "Count": 0.5, 
    "18": 0.5
  }, 
  "V1,-58,*02|D3,-10,*01|J3,*02": {
    "Count": 1.0, 
    "20": 1.0
  }, 
  "V3,-11,*01|D2,-15,*01/I|J4,*02": {
    "Count": 2.7, 
    "16": 0.5, 
    "19": 1.0, 
    "17": 1.2
  }, 
  "V3,-30,*03|D3,-10,*01/I|J4,*02": {
    "Count": 1.0, 
    "17": 1.0
  }, 
  "V1,-18,*01|D5,-18,*01|J6,*02": {
    "Count": 0.5, 
    "18": 0.5
  }, 
  "V1,-18,*01|D5,-18,*01|J6,*03": {
    "Count": 0.5, 
    "25": 0.5
  }, 
  "V4,-39,*01|D2,-2,*02/I|J1,*01": {
    "Count": 3.0, 
    "24": 1.0, 
    "19": 1.0, 
    "12": 1.0
  }, 
  "V4,-34,*01|D2,-2,*01/I|J3,*02": {
    "Count": 2.5, 
    "24": 1.0, 
    "18": 1.0, 
    "20": 0.5
  }, 
  "V4,-31,*03|D3,-10,*02|J3,*02": {
    "Count": 1.0, 
    "18": 1.0
  }, 
  "V4,-31,*03|D3,-10,*02|J3,*01": {
    "Count": 0.5, 
    "9": 0.5
  }, 
  "V7,-4-1,*02|D3,-10,*01|J4,*02": {
    "Count": 21.0, 
    "14": 2.0, 
    "15": 4.0, 
    "16": 4.0, 
    "17": 9.0, 
    "18": 1.0, 
    "19": 1.0
  }, 
  "V3,-15,*01|D6,-19,*01|J4,*02": {
    "Count": 7.0, 
    "13": 1.0, 
    "14": 1.0, 
    "15": 3.0, 
    "16": 1.0, 
    "17": 1.0
  }, 
  "V2,-70,*12|D5,-18,*01|J6,*02": {
    "Count": 0.5, 
    "19": 0.5
  }, 
  "V3,-23,*04|D6,-13,*01|J2,*01": {
    "Count": 2.0, 
    "21": 2.0
  }, 
  "V4,?,?|D3,-3,*02|J4,*02": {
    "Count": 1.0, 
    "11": 1.0
  }, 
  "V3,-20,*01|D6,-19,*01|J3,*01": {
    "Count": 1.0, 
    "12": 1.0
  }, 
  "V3,-20,*01|D6,-19,*01|J3,*02": {
    "Count": 6.0, 
    "18": 1.0, 
    "19": 4.0, 
    "14": 1.0
  }, 
  "V3,-7,*03|D3,-22,*01|J4,*02": {
    "Count": 1.0, 
    "17": 1.0
  }, 
  "V1,-2,*05|D2,-2,*02|J3,*02": {
    "Count": 1.5, 
    "16": 1.0, 
    "17": 0.5
  }, 
  "V3,-33,*01|D6,-13,*01|J6,*03": {
    "Count": 3.0, 
    "18": 1.0, 
    "19": 1.0, 
    "21": 1.0
  }, 
  "V3,-33,*01|D6,-13,*01|J6,*02": {
    "Count": 1.0, 
    "9": 1.0
  }, 
  "V1,-8,*02|D4,-17,*01|J6,*01": {
    "Count": 1.0, 
    "17": 1.0
  }, 
  "V1,-8,*02|D4,-17,*01|J6,*02": {
    "Count": 8.0, 
    "17": 3.0, 
    "19": 3.0, 
    "20": 1.0, 
    "22": 1.0
  }, 
  "V4,?,?|D6,-19,*01|J3,*02": {
    "Count": 20.0, 
    "12": 1.0, 
    "13": 2.0, 
    "14": 4.0, 
    "15": 4.0, 
    "16": 2.0, 
    "17": 1.0, 
    "18": 5.0, 
    "21": 1.0
  }, 
  "V4,?,?|D6,-19,*01|J3,*01": {
    "Count": 1.0, 
    "22": 1.0
  }, 
  "V1,-45,*02|D4,-17,*01|J5,*02": {
    "Count": 1.0, 
    "11": 1.0
  }, 
  "V1,-69,*12|D5,-5,*01|J3,*02": {
    "Count": 1.5, 
    "20": 0.5, 
    "14": 0.5, 
    "22": 0.5
  }, 
  "V1,-69,*02|D4,-17,*01|J4,*02": {
    "Count": 1.0, 
    "9": 1.0
  }, 
  "V4,-39,*01|D1,-26,*01|J2,*01": {
    "Count": 1.0, 
    "19": 1.0
  }, 
  "V1,-69,*10|D2,-8,*01|J4,*02": {
    "Count": 1.0, 
    "14": 1.0
  }, 
  "V4,-38-2,*02|D3,-3,*01|J3,*01": {
    "Count": 0.5, 
    "17": 0.5
  }, 
  "V1,-3,*01|D6,-19,*01|J4,*02": {
    "Count": 40.0, 
    "8": 1.0, 
    "10": 1.0, 
    "11": 4.0, 
    "12": 3.0, 
    "13": 8.0, 
    "14": 6.0, 
    "15": 3.0, 
    "16": 2.0, 
    "17": 5.0, 
    "18": 1.0, 
    "19": 2.0, 
    "20": 1.0, 
    "22": 1.0, 
    "23": 1.0, 
    "24": 1.0
  }, 
  "V1,-3,*01|D6,-19,*01|J4,*01": {
    "Count": 1.0, 
    "19": 1.0
  }, 
  "V4,-34,*01|D3,-16,*01|J5,*02": {
    "Count": 1.5, 
    "18": 1.0, 
    "19": 0.5
  }, 
  "V5,-51,*01|D2,-15,*01|J4,*03": {
    "Count": 1.0, 
    "18": 1.0
  }, 
  "V5,-51,*01|D2,-15,*01|J4,*02": {
    "Count": 2.0, 
    "18": 1.0, 
    "14": 1.0
  }, 
  "V4,-39,*01|D2,-8,*01/I|J2,*01": {
    "Count": 1.0, 
    "17": 1.0
  }, 
  "V3,-30-3,*03|D3,-16,*01|J5,*02": {
    "Count": 0.5, 
    "15": 0.5
  }, 
  "V4,-61,*04|D3,-22,*01|J4,*02": {
    "Count": 3.0, 
    "13": 3.0
  }, 
  "V3,-23,*04|D5,-18,*01|J4,*02": {
    "Count": 5.5, 
    "10": 0.5, 
    "11": 1.0, 
    "12": 0.5, 
    "13": 1.0, 
    "14": 1.0, 
    "15": 1.0, 
    "16": 0.5
  }, 
  "V3,-9,*01|D2,-21,*02|J4,*02": {
    "Count": 2.0, 
    "18": 1.0, 
    "14": 1.0
  }, 
  "V1,-58,*02|D2,-21,*01|J3,*02": {
    "Count": 0.25, 
    "12": 0.25
  }, 
  "V4,?,?|D2,-15,*01|J5,*02": {
    "Count": 1.5, 
    "17": 1.0, 
    "14": 0.5
  }, 
  "V3,?,?|D3,-22,*01|J5,*02": {
    "Count": 1.0, 
    "15": 1.0
  }, 
  "V4,-31,*03|D3,-9,*01/I|J3,*02": {
    "Count": 1.0, 
    "19": 1.0
  }, 
  "V3,-9,*01|D2,-2,*02|J6,*03": {
    "Count": 0.3333333333333333, 
    "28": 0.3333333333333333
  }, 
  "V3,-53,*01|D6,-13,*01|J4,*02": {
    "Count": 8.0, 
    "11": 1.0, 
    "12": 1.0, 
    "14": 1.0, 
    "15": 1.0, 
    "16": 1.0, 
    "17": 2.0, 
    "18": 1.0
  }, 
  "V3,-23,*01|D3,-10,*01/I|J1,*01": {
    "Count": 1.0, 
    "18": 1.0
  }, 
  "V3,-73,*01|D3,-22,*01/I|J5,*02": {
    "Count": 2.0, 
    "16": 1.0, 
    "17": 1.0
  }, 
  "V3,-23,*04|D3,-10,*02|J1,*01": {
    "Count": 1.0, 
    "14": 1.0
  }, 
  "V3,-23,*01|D3,-16,*02|J4,*02": {
    "Count": 1.0, 
    "16": 1.0
  }, 
  "V3,-7,*01|D6,-13,*01|J1,*01": {
    "Count": 1.0, 
    "17": 1.0
  }, 
  "V3,-64,*01|D3,-9,*01|J4,*02": {
    "Count": 1.0, 
    "16": 1.0
  }, 
  "V4,-61,*01|D2,-2,*03/I|J4,*02": {
    "Count": 1.5, 
    "19": 1.0, 
    "15": 0.5
  }, 
  "V3,-7,*01|D6,-13,*01/I|J3,*02": {
    "Count": 1.0, 
    "14": 1.0
  }, 
  "V1,-69,*12|D2,-2,*03|J6,*02": {
    "Count": 0.3333333333333333, 
    "19": 0.3333333333333333
  }, 
  "V1,-18,*01|D3,-10,*01/I|J5,*02": {
    "Count": 4.0, 
    "18": 1.0, 
    "19": 1.0, 
    "20": 1.0, 
    "21": 1.0
  }, 
  "V3,-21,*01|D1,-7,*01/I|J3,*02": {
    "Count": 1.5, 
    "17": 1.0, 
    "19": 0.5
  }, 
  "V3,-53,*01|D2,-2,*03|J4,*02": {
    "Count": 3.0, 
    "12": 1.5, 
    "20": 1.0, 
    "13": 0.5
  }, 
  "V4,-39,*01|D4,-4,*01/I|J5,*02": {
    "Count": 0.5, 
    "13": 0.5
  }, 
  "V4,-61,*01|D3,-16,*01/I|J6,*03": {
    "Count": 1.0, 
    "22": 1.0
  }, 
  "V2,?,?|D1,-26,*01|J1,*01": {
    "Count": 1.0, 
    "12": 1.0
  }, 
  "V4,-59,*01|D3,-16,*01|J3,*02": {
    "Count": 2.5, 
    "16": 1.0, 
    "11": 0.5, 
    "14": 1.0
  }, 
  "V3,-49,*04|D4,-17,*01|J5,*02": {
    "Count": 2.333333333333333, 
    "18": 1.0, 
    "14": 1.3333333333333333
  }, 
  "V1,-24,*01|D3,-3,*01|J2,*01": {
    "Count": 1.0, 
    "14": 1.0
  }, 
  "V1,-69,*12|D3,-10,*01|J1,*01": {
    "Count": 4.0, 
    "18": 1.0, 
    "20": 1.0, 
    "10": 1.0, 
    "14": 1.0
  }, 
  "V3,-48,*01|D3,-10,*01/I|J4,*02": {
    "Count": 0.5, 
    "14": 0.5
  }, 
  "V4,-39,*07|D5,-12,*01|J4,*02": {
    "Count": 2.333333333333333, 
    "13": 1.3333333333333333, 
    "15": 1.0
  }, 
  "V4,-31,*03|D3,-3,*02|J3,*02": {
    "Count": 2.0, 
    "18": 1.0, 
    "14": 1.0
  }, 
  "V3,-23,*04|D2,-8,*01/I|J1,*01": {
    "Count": 2.0, 
    "17": 2.0
  }, 
  "V3,-33,*01|D6,-19,*01|J1,*01": {
    "Count": 3.0, 
    "11": 1.0, 
    "12": 1.0, 
    "13": 1.0
  }, 
  "V5,-51,*01|D1,-26,*01|J4,*02": {
    "Count": 5.0, 
    "9": 1.0, 
    "12": 3.0, 
    "15": 1.0
  }, 
  "V4,-59,*06|D3,-10,*01|J3,*02": {
    "Count": 1.0, 
    "17": 1.0
  }, 
  "V1,-69,*12|D3,-22,*01/I|J3,*02": {
    "Count": 10.0, 
    "18": 2.0, 
    "19": 1.0, 
    "20": 5.0, 
    "21": 1.0, 
    "28": 1.0
  }, 
  "V4,-39,*01|D1,-1,*01|J5,*02": {
    "Count": 4.833333333333333, 
    "9": 0.5, 
    "13": 1.3333333333333333, 
    "14": 1.0, 
    "15": 1.0, 
    "17": 1.0
  }, 
  "V3,-74,*02|D2,-2,*03/I|J1,*01": {
    "Count": 2.0, 
    "16": 1.0, 
    "17": 1.0
  }, 
  "V3,-49,*04|D3,-22,*01|J4,*02": {
    "Count": 3.0, 
    "17": 1.0, 
    "18": 1.0, 
    "14": 1.0
  }, 
  "V4,-39,*07|D3,-3,*01|J5,*02": {
    "Count": 0.5, 
    "13": 0.5
  }, 
  "V4,-34,*01|D2,-2,*02|J6,*02": {
    "Count": 0.3333333333333333, 
    "22": 0.3333333333333333
  }, 
  "V4,-31,*03|D2,-2,*03|J4,*02": {
    "Count": 1.5, 
    "16": 0.5, 
    "18": 1.0
  }, 
  "V3,-48,*01|D6,-19,*01|J4,*02": {
    "Count": 3.0, 
    "18": 1.0, 
    "14": 2.0
  }, 
  "V2,-5,*08|D1,-1,*01|J5,*02": {
    "Count": 2.0, 
    "16": 0.5, 
    "11": 0.5, 
    "14": 1.0
  }, 
  "V2,-5,*08|D5,-5,*01|J4,*02": {
    "Count": 3.5, 
    "4": 0.5, 
    "10": 0.5, 
    "12": 0.5, 
    "13": 0.5, 
    "15": 0.5, 
    "17": 1.0
  }, 
  "V2,-5,*08|D3,-22,*01/I|J3,*02": {
    "Count": 5.0, 
    "17": 1.0, 
    "19": 2.0, 
    "20": 1.0, 
    "15": 1.0
  }, 
  "V3,-66,*02|D2,-8,*01|J1,*01": {
    "Count": 3.0, 
    "8": 1.0, 
    "15": 2.0
  }, 
  "V3,-7,*02|D1,-20,*01|J6,*02": {
    "Count": 0.5, 
    "22": 0.5
  }, 
  "V1,-69,*12|D3,-3,*01|J1,*01": {
    "Count": 1.0, 
    "14": 1.0
  }, 
  "V3,-7,*01|D3,-9,*01|J5,*02": {
    "Count": 2.0, 
    "17": 1.0, 
    "16": 1.0
  }, 
  "V1,-24,*01|D2,-8,*02|J3,*02": {
    "Count": 1.0, 
    "4": 1.0
  }, 
  "V4,-59,*06|D3,-22,*01/I|J4,*02": {
    "Count": 2.0, 
    "16": 1.0, 
    "18": 1.0
  }, 
  "V3,-23,*04|D4,-4,*01/I|J4,*02": {
    "Count": 3.0, 
    "17": 2.0, 
    "15": 1.0
  }, 
  "V7,-4-1,*02|D2,-8,*02/I|J4,*02": {
    "Count": 1.0, 
    "18": 1.0
  }, 
  "V4,?,?|D1,-7,*01|J2,*01": {
    "Count": 1.0, 
    "19": 1.0
  }, 
  "V3,-33,*01|D2,-2,*02/I|J2,*01": {
    "Count": 6.0, 
    "20": 2.0, 
    "12": 1.0, 
    "13": 2.0, 
    "17": 1.0
  }, 
  "V5,-51,*01|D3,-3,*02/I|J3,*02": {
    "Count": 1.0, 
    "23": 1.0
  }, 
  "V3,-30,*02|D3,-9,*01|J3,*02": {
    "Count": 1.0, 
    "16": 1.0
  }, 
  "V3,-73,*01|D2,-2,*01|J1,*01": {
    "Count": 1.0, 
    "10": 0.5, 
    "15": 0.5
  }, 
  "V1,-24,*01|D6,-13,*01|J6,*03": {
    "Count": 1.0, 
    "21": 1.0
  }, 
  "V1,-46,*01|D3,-10,*02/I|J3,*02": {
    "Count": 1.0, 
    "21": 1.0
  }, 
  "V3,-7,*03|D4,-17,*01|J4,*02": {
    "Count": 1.0, 
    "16": 1.0
  }, 
  "V1,-3,*01|D4,-17,*01|J3,*02": {
    "Count": 3.0, 
    "21": 2.0, 
    "15": 1.0
  }, 
  "V4,?,?|D3,-3,*02|J6,*03": {
    "Count": 1.0, 
    "3": 1.0
  }, 
  "V3,-30,?|D1,-26,*01/I|J1,*01": {
    "Count": 1.0, 
    "16": 1.0
  }, 
  "V1,-18,*01|D2,-2,*01/I|J4,*02": {
    "Count": 3.6666666666666665, 
    "13": 0.5, 
    "14": 0.5, 
    "17": 0.8333333333333333, 
    "18": 0.3333333333333333, 
    "19": 0.5, 
    "20": 1.0
  }, 
  "V2,-5,*08|D3,-16,*01|J5,*02": {
    "Count": 0.3333333333333333, 
    "11": 0.3333333333333333
  }, 
  "V4,-34,*01|D2,-2,*03|J6,*02": {
    "Count": 0.3333333333333333, 
    "22": 0.3333333333333333
  }, 
  "V2,-70,*01|D1,-26,*01|J4,*02": {
    "Count": 2.0, 
    "11": 2.0
  }, 
  "V4,-34,*01|D2,-2,*02/I|J2,*01": {
    "Count": 3.0, 
    "20": 2.0, 
    "14": 1.0
  }, 
  "V3,-9,*01|D3,-10,*02|J1,*01": {
    "Count": 1.0, 
    "14": 1.0
  }, 
  "V7,-4-1,*02|D4,-17,*01|J5,*02": {
    "Count": 3.0, 
    "14": 1.0, 
    "15": 2.0
  }, 
  "V4,-39,*01|D6,-13,*01|J5,*02": {
    "Count": 17.0, 
    "13": 1.0, 
    "14": 2.0, 
    "15": 3.0, 
    "16": 3.0, 
    "17": 1.0, 
    "19": 2.0, 
    "20": 2.0, 
    "21": 3.0
  }, 
  "V3,-30,*19|D6,-13,*01/I|J4,*02": {
    "Count": 2.0, 
    "15": 2.0
  }, 
  "V3,-7,*01|D2,-21,*01|J6,*03": {
    "Count": 0.3333333333333333, 
    "2": 0.3333333333333333
  }, 
  "V3,-23,*01|D6,-13,*01|J4,*02": {
    "Count": 2.0, 
    "16": 1.0, 
    "14": 1.0
  }, 
  "V7,-4-1,*02|D3,-3,*02|J3,*02": {
    "Count": 2.0, 
    "17": 1.0, 
    "15": 1.0
  }, 
  "V3,-30-3,*03|D3,-9,*01|J4,*02": {
    "Count": 2.0, 
    "17": 1.0, 
    "16": 1.0
  }, 
  "V4,-34,*01|D6,-13,*01/I|J6,*02": {
    "Count": 0.5, 
    "20": 0.5
  }, 
  "V3,-64,*01|D6,-19,*01|J3,*02": {
    "Count": 1.0, 
    "16": 1.0
  }, 
  "V3,-49,*01|D2,-2,*01/I|J6,*02": {
    "Count": 0.5, 
    "24": 0.5
  }, 
  "V4,?,?|D3,-10,*02|J3,*02": {
    "Count": 3.1666666666666665, 
    "17": 1.3333333333333333, 
    "14": 1.3333333333333333, 
    "15": 0.5
  }, 
  "V3,-15,*04|D2,-2,*03/I|J4,*02": {
    "Count": 1.0, 
    "16": 1.0
  }, 
  "V2,-26,*01|D5,-5,*01|J3,*02": {
    "Count": 0.5, 
    "14": 0.5
  }, 
  "V3,-73,*01|D3,-9,*01|J1,*01": {
    "Count": 1.0, 
    "13": 1.0
  }, 
  "V2,-70,*01|D3,-22,*01/I|J1,*01": {
    "Count": 1.0, 
    "19": 1.0
  }, 
  "V3,-33,*01|D2,-2,*01/I|J1,*01": {
    "Count": 2.0, 
    "13": 1.5, 
    "21": 0.5
  }, 
  "V4,?,?|D3,-3,*01|J2,*01": {
    "Count": 3.0, 
    "9": 1.0, 
    "17": 1.0, 
    "14": 0.5, 
    "15": 0.5
  }, 
  "V1,-46,*01|D2,-2,*01/I|J6,*02": {
    "Count": 0.5, 
    "19": 0.5
  }, 
  "V4,-39,*01|D1,-20,*01/I|J5,*02": {
    "Count": 0.5, 
    "15": 0.5
  }, 
  "V1,-69,*10|D2,-2,*03/I|J4,*02": {
    "Count": 3.0, 
    "18": 3.0
  }, 
  "V3,-20,*01|D3,-16,*01|J3,*02": {
    "Count": 2.5, 
    "17": 1.0, 
    "11": 1.0, 
    "14": 0.5
  }, 
  "V3,-21,*04|D6,-19,*01|J4,*02": {
    "Count": 1.0, 
    "15": 1.0
  }, 
  "V3,-30-3,*03|D3,-10,*01/I|J5,*02": {
    "Count": 1.0, 
    "18": 1.0
  }, 
  "V7,-4-1,*02|D3,-22,*01/I|J3,*02": {
    "Count": 2.3333333333333335, 
    "18": 0.3333333333333333, 
    "21": 1.0, 
    "23": 1.0
  }, 
  "V2,-70,*12|D6,-13,*01|J4,*02": {
    "Count": 1.0, 
    "16": 1.0
  }, 
  "V3,-11,*01|D2,-8,*01|J4,*02": {
    "Count": 2.0, 
    "17": 1.0, 
    "11": 1.0
  }, 
  "V3,-30,*19|D2,-21,*01|J4,*02": {
    "Count": 0.5, 
    "16": 0.5
  }, 
  "V4,-30-2,*03|D5,-5,*01|J4,*02": {
    "Count": 0.5, 
    "10": 0.5
  }, 
  "V3,-30-3,*03|D6,-13,*01|J3,*02": {
    "Count": 3.0, 
    "14": 1.0, 
    "15": 2.0
  }, 
  "V3,-30,*03|D3,-22,*01/I|J6,*02": {
    "Count": 1.0, 
    "23": 1.0
  }, 
  "V3,-74,*02|D3,-22,*01/I|J3,*02": {
    "Count": 1.0, 
    "21": 1.0
  }, 
  "V3,-30,*03|D5,-12,*01|J6,*04": {
    "Count": 1.0, 
    "21": 1.0
  }, 
  "V3,-11,*01|D1,-26,*01|J5,*02": {
    "Count": 1.0, 
    "13": 1.0
  }, 
  "V3,-49,*04|D3,-16,*02|J4,*02": {
    "Count": 1.0, 
    "7": 1.0
  }, 
  "V3,-73,*01|D2,-8,*01|J2,*01": {
    "Count": 1.0, 
    "8": 1.0
  }, 
  "V3,-9,*01|D2,-2,*02|J4,*02": {
    "Count": 2.0, 
    "17": 2.0
  }, 
  "V4,-34,*01|D2,-21,*02/I|J3,*02": {
    "Count": 3.5, 
    "19": 1.0, 
    "20": 2.0, 
    "21": 0.5
  }, 
  "V3,-23,*04|D3,-10,*02|J3,*02": {
    "Count": 1.0, 
    "15": 1.0
  }, 
  "V2,-26,*01|D5,-18,*01|J2,*01": {
    "Count": 0.5, 
    "14": 0.5
  }, 
  "V4,-39,*07|D2,-21,*01|J6,*03": {
    "Count": 0.5, 
    "17": 0.5
  }, 
  "V3,-15,*01|D3,-10,*01|J6,*02": {
    "Count": 2.0, 
    "27": 1.0, 
    "14": 1.0
  }, 
  "V3,-15,*01|D3,-10,*01|J6,*04": {
    "Count": 2.0, 
    "19": 1.0, 
    "15": 1.0
  }, 
  "V1,-3,*01|D2,-2,*01/I|J5,*02": {
    "Count": 1.0, 
    "19": 1.0
  }, 
  "V3,-48,*01|D6,-19,*01|J6,*03": {
    "Count": 1.0, 
    "16": 1.0
  }, 
  "V3,-48,*01|D6,-19,*01|J6,*02": {
    "Count": 1.0, 
    "24": 1.0
  }, 
  "V3,-21,*01|D3,-16,*02/I|J3,*02": {
    "Count": 5.5, 
    "17": 1.0, 
    "18": 4.5
  }, 
  "V4,-61,*01|D1,-26,*01|J3,*02": {
    "Count": 4.0, 
    "17": 2.0, 
    "21": 1.0, 
    "14": 1.0
  }, 
  "V3,-9,*01|D3,-22,*01|J4,*02": {
    "Count": 16.5, 
    "10": 1.0, 
    "13": 0.5, 
    "14": 1.0, 
    "15": 3.0, 
    "16": 5.0, 
    "17": 1.0, 
    "18": 4.0, 
    "19": 1.0
  }, 
  "V3,-9,*01|D3,-22,*01|J4,*03": {
    "Count": 1.0, 
    "17": 1.0
  }, 
  "V4,-61,*06|D4,-17,*01|J1,*01": {
    "Count": 1.0, 
    "8": 1.0
  }, 
  "V1,-18,*01|D3,-16,*02|J6,*04": {
    "Count": 0.5, 
    "19": 0.5
  }, 
  "V1,-18,*01|D3,-16,*02|J6,*03": {
    "Count": 3.0, 
    "22": 3.0
  }, 
  "V1,-69,*10|D2,-2,*02/I|J2,*01": {
    "Count": 2.0, 
    "15": 2.0
  }, 
  "V3,-49,*03|D3,-10,*01|J4,*02": {
    "Count": 6.0, 
    "9": 1.0, 
    "13": 1.0, 
    "15": 1.0, 
    "17": 2.0, 
    "19": 1.0
  }, 
  "V2,-70,*12|D5,-18,*01|J4,*02": {
    "Count": 1.0, 
    "11": 0.5, 
    "4": 0.5
  }, 
  "V4,-39,*07|D3,-10,*02|J5,*02": {
    "Count": 0.5, 
    "15": 0.5
  }, 
  "V1,-24,*01|D6,-13,*01|J4,*02": {
    "Count": 2.0, 
    "17": 1.0, 
    "14": 1.0
  }, 
  "V2,-5,*08|D3,-16,*02/I|J3,*02": {
    "Count": 0.5, 
    "23": 0.5
  }, 
  "V3,-73,*01|D6,-13,*01|J5,*02": {
    "Count": 1.0, 
    "17": 1.0
  }, 
  "V4,-59,*06|D3,-10,*01|J4,*02": {
    "Count": 3.0, 
    "12": 1.0, 
    "13": 2.0
  }, 
  "V4,-39,*01|D2,-2,*01|J6,*01": {
    "Count": 0.5, 
    "18": 0.5
  }, 
  "V4,-39,*01|D2,-2,*01|J6,*04": {
    "Count": 0.5, 
    "18": 0.5
  }, 
  "V3,-30,?|D4,-17,*01|J4,*02": {
    "Count": 1.0, 
    "11": 1.0
  }, 
  "V4,-34,*01|D4,-4,*01|J6,*03": {
    "Count": 0.5, 
    "16": 0.5
  }, 
  "V3,-21,*04|D6,-13,*01|J3,*02": {
    "Count": 3.0, 
    "15": 3.0
  }, 
  "V1,-69,*12|D3,-3,*01|J2,*01": {
    "Count": 3.0, 
    "16": 1.0, 
    "12": 1.0, 
    "14": 1.0
  }, 
  "V3,-73,*01|D3,-3,*01|J2,*01": {
    "Count": 1.0, 
    "14": 1.0
  }, 
  "V3,-20,*01|D4,-17,*01|J6,*03": {
    "Count": 2.0, 
    "20": 1.0, 
    "22": 1.0
  }, 
  "V3,-20,*01|D4,-17,*01|J6,*02": {
    "Count": 1.0, 
    "18": 1.0
  }, 
  "V3,-33,*06|D6,-6,*01/I|J4,*02": {
    "Count": 1.0, 
    "17": 1.0
  }, 
  "V3,-23,*04|D3,-9,*01|J4,*02": {
    "Count": 7.0, 
    "13": 2.0, 
    "16": 1.0, 
    "17": 2.0, 
    "18": 1.0, 
    "19": 1.0
  }, 
  "V3,-15,*01|D3,-10,*01|J6,*03": {
    "Count": 3.0, 
    "20": 1.0, 
    "23": 2.0
  }, 
  "V1,-8,*02|D2,-2,*01|J1,*01": {
    "Count": 0.3333333333333333, 
    "17": 0.3333333333333333
  }, 
  "V3,-30,*19|D2,-21,*02|J1,*01": {
    "Count": 1.3333333333333333, 
    "17": 1.0, 
    "16": 0.3333333333333333
  }, 
  "V4,-39,*01|D5,-18,*01|J5,*02": {
    "Count": 0.8333333333333333, 
    "13": 0.8333333333333333
  }, 
  "V4,-31,*08|D6,-19,*01|J4,*02": {
    "Count": 1.0, 
    "19": 1.0
  }, 
  "V4,-39,*07|D2,-2,*01|J4,*02": {
    "Count": 0.3333333333333333, 
    "19": 0.3333333333333333
  }, 
  "V3,-74,*02|D1,-7,*01/I|J4,*02": {
    "Count": 2.0, 
    "14": 2.0
  }, 
  "V1,-18,*01|D5,-18,*01|J3,*02": {
    "Count": 1.5, 
    "13": 0.5, 
    "14": 0.5, 
    "15": 0.5
  }, 
  "V3,?,?|D2,-8,*02/I|J4,*02": {
    "Count": 1.0, 
    "16": 1.0
  }, 
  "V1,-8,*02|D4,-17,*01|J2,*01": {
    "Count": 1.0, 
    "18": 1.0
  }, 
  "V2,?,?|D2,-8,*01/I|J3,*02": {
    "Count": 1.0, 
    "23": 1.0
  }, 
  "V1,-69,*10|D4,-17,*01|J3,*02": {
    "Count": 2.0, 
    "15": 2.0
  }, 
  "V2,-5,*02|D6,-19,*01|J?,": {
    "Count": 1.0, 
    "15": 1.0
  }, 
  "V4,-61,*01|D4,-4,*01|J4,*02": {
    "Count": 0.5, 
    "16": 0.5
  }, 
  "V1,-69,*12|D4,-17,*01|J6,*02": {
    "Count": 6.0, 
    "16": 1.0, 
    "19": 1.0, 
    "20": 2.0, 
    "22": 2.0
  }, 
  "V1,-69,*12|D4,-17,*01|J6,*03": {
    "Count": 1.0, 
    "19": 1.0
  }, 
  "V4,-39,*01|D3,-3,*02|J3,*02": {
    "Count": 1.0, 
    "15": 1.0
  }, 
  "V2,-70,*01|D3,-22,*01/I|J3,*02": {
    "Count": 1.0, 
    "17": 1.0
  }, 
  "V4,-34,*01|D3,-16,*01|J1,*01": {
    "Count": 0.5, 
    "16": 0.5
  }, 
  "V3,-11,*01|D2,-2,*02/I|J3,*02": {
    "Count": 3.8333333333333335, 
    "17": 0.3333333333333333, 
    "18": 2.0, 
    "20": 1.0, 
    "21": 0.5
  }, 
  "V3,-9,*01|D2,-15,*01|J6,*02": {
    "Count": 1.0, 
    "17": 1.0
  }, 
  "V4,-34,*01|D3,-10,*01|J2,*01": {
    "Count": 1.0, 
    "21": 1.0
  }, 
  "V4,-39,*01|D1,-7,*01/I|J4,*02": {
    "Count": 2.5, 
    "16": 1.0, 
    "19": 1.5
  }, 
  "V3,-49,*04|D3,-16,*02|J5,*02": {
    "Count": 0.3333333333333333, 
    "14": 0.3333333333333333
  }, 
  "V4,-39,*01|D3,-16,*02|J4,*02": {
    "Count": 3.0, 
    "11": 0.5, 
    "15": 2.5
  }, 
  "V4,?,?|D4,-4,*01|J6,*03": {
    "Count": 0.5, 
    "16": 0.5
  }, 
  "V2,-5,*08|D3,-22,*01|J1,*01": {
    "Count": 1.0, 
    "18": 1.0
  }, 
  "V4,?,?|D5,-18,*01|J6,*02": {
    "Count": 0.5, 
    "23": 0.5
  }, 
  "V4,?,?|D5,-18,*01|J6,*03": {
    "Count": 0.5, 
    "28": 0.5
  }, 
  "V3,-30,*02|D3,-10,*01|J4,*02": {
    "Count": 6.0, 
    "15": 2.0, 
    "16": 1.0, 
    "18": 1.0, 
    "19": 1.0, 
    "20": 1.0
  }, 
  "V4,-39,*01|D2,-2,*03|J4,*02": {
    "Count": 2.5, 
    "11": 0.5, 
    "12": 1.0, 
    "14": 1.0
  }, 
  "V3,-53,*01|D3,-10,*01|J3,*02": {
    "Count": 9.0, 
    "16": 5.0, 
    "14": 1.0, 
    "24": 1.0, 
    "17": 2.0
  }, 
  "V4,-34,*09|D3,-3,*01|J2,*01": {
    "Count": 1.0, 
    "16": 1.0
  }, 
  "V3,-7,*01|D6,-13,*01|J3,*02": {
    "Count": 5.0, 
    "18": 2.0, 
    "19": 1.0, 
    "20": 1.0, 
    "15": 1.0
  }, 
  "V1,-69,*12|D5,-5,*01|J6,*02": {
    "Count": 2.0, 
    "18": 0.5, 
    "19": 1.0, 
    "20": 0.5
  }, 
  "V2,-5,*08|D2,-8,*01/I|J5,*02": {
    "Count": 1.0, 
    "18": 1.0
  }, 
  "V4,-39,*01|D4,-17,*01|J4,*02": {
    "Count": 25.5, 
    "9": 2.0, 
    "10": 4.0, 
    "11": 1.5, 
    "12": 5.0, 
    "13": 2.5, 
    "14": 1.5, 
    "15": 3.5, 
    "16": 2.5, 
    "17": 1.0, 
    "18": 1.0, 
    "20": 1.0
  }, 
  "V3,-73,*01|D2,-8,*02|J4,*02": {
    "Count": 2.142857142857143, 
    "9": 0.14285714285714285, 
    "13": 2.0
  }, 
  "V3,-15,*01|D6,-13,*01|J1,*01": {
    "Count": 2.0, 
    "12": 1.0, 
    "15": 1.0
  }, 
  "V3,-49,*03|D3,-10,*02/I|J4,*02": {
    "Count": 0.8333333333333333, 
    "11": 0.5, 
    "23": 0.3333333333333333
  }, 
  "V7,-4-1,*02|D3,-10,*01|J6,*02": {
    "Count": 6.0, 
    "18": 1.0, 
    "20": 1.0, 
    "21": 1.0, 
    "23": 2.0, 
    "25": 1.0
  }, 
  "V3,-23,*01|D4,-17,*01|J4,*02": {
    "Count": 3.0, 
    "17": 1.0, 
    "10": 1.0, 
    "14": 1.0
  }, 
  "V2,-5,*04|D3,-9,*01|J3,*02": {
    "Count": 1.0, 
    "12": 1.0
  }, 
  "V4,-31,*03|D2,-21,*02|J2,*01": {
    "Count": 2.0, 
    "13": 2.0
  }, 
  "V3,-73,*01|D6,-19,*01|J6,*02": {
    "Count": 1.0, 
    "18": 1.0
  }, 
  "V3,-11,*01|D3,-16,*02/I|J3,*02": {
    "Count": 1.0, 
    "17": 1.0
  }, 
  "V4,?,?|D2,-8,*01|J6,*02": {
    "Count": 1.0, 
    "18": 1.0
  }, 
  "V3,-74,*02|D3,-9,*01|J4,*02": {
    "Count": 1.0, 
    "17": 1.0
  }, 
  "V1,-46,*01|D5,-12,*01|J3,*02": {
    "Count": 6.0, 
    "16": 3.0, 
    "18": 1.0, 
    "17": 2.0
  }, 
  "V3,-53,*01|D3,-10,*02|J5,*02": {
    "Count": 1.0, 
    "17": 1.0
  }, 
  "V3,-11,*01|D3,-10,*01|J3,*02": {
    "Count": 11.0, 
    "12": 0.5, 
    "13": 0.5, 
    "14": 1.0, 
    "15": 2.0, 
    "16": 2.5, 
    "17": 1.5, 
    "18": 3.0
  }, 
  "V3,-33,*06|D5,-12,*01|J4,*02": {
    "Count": 1.0, 
    "11": 1.0
  }, 
  "V3,-72,*01|D2,-2,*01/I|J4,*02": {
    "Count": 0.5, 
    "17": 0.5
  }, 
  "V3,-33,*06|D1,-26,*01|J2,*01": {
    "Count": 1.0, 
    "15": 1.0
  }, 
  "V1,-46,*01|D1,-7,*01/I|J3,*02": {
    "Count": 1.0, 
    "20": 1.0
  }, 
  "V1,-46,*01|D5,-12,*01|J3,*01": {
    "Count": 1.0, 
    "11": 1.0
  }, 
  "V4,-39,*01|D3,-16,*01/I|J4,*02": {
    "Count": 1.0, 
    "16": 1.0
  }, 
  "V1,-46,*01|D3,-16,*01|J3,*02": {
    "Count": 5.0, 
    "11": 1.0, 
    "15": 1.0, 
    "17": 1.0, 
    "19": 1.0, 
    "21": 1.0
  }, 
  "V1,-3,*01|D3,-10,*02|J4,*02": {
    "Count": 1.0, 
    "15": 1.0
  }, 
  "V3,-48,*03|D3,-22,*01|J6,*02": {
    "Count": 1.0, 
    "17": 1.0
  }, 
  "V3,-33,*01|D6,-13,*01|J1,*01": {
    "Count": 2.0, 
    "14": 1.0, 
    "15": 1.0
  }, 
  "V4,-34,?|D2,-2,*02|J4,*02": {
    "Count": 1.0, 
    "15": 1.0
  }, 
  "V3,-7,*01|D3,-3,*02|J3,*02": {
    "Count": 1.0, 
    "11": 1.0
  }, 
  "V1,-69,*12|D3,-3,*01|J3,*02": {
    "Count": 2.0, 
    "18": 1.0, 
    "14": 1.0
  }, 
  "V3,-9,*01|D3,-10,*01|J5,*02": {
    "Count": 2.0, 
    "16": 1.0, 
    "12": 1.0
  }, 
  "V3,-49,*04|D3,-16,*01|J5,*02": {
    "Count": 0.3333333333333333, 
    "14": 0.3333333333333333
  }, 
  "V7,-4-1,*02|D3,-16,*02|J4,*02": {
    "Count": 5.0, 
    "17": 3.5, 
    "10": 1.0, 
    "16": 0.5
  }, 
  "V3,-33,*01|D5,-12,*01|J1,*01": {
    "Count": 0.3333333333333333, 
    "15": 0.3333333333333333
  }, 
  "V1,-18,*01|D5,-5,*01|J6,*03": {
    "Count": 0.5, 
    "25": 0.5
  }, 
  "V1,-18,*01|D5,-5,*01|J6,*02": {
    "Count": 0.5, 
    "18": 0.5
  }, 
  "V3,-30-3,*03|D2,-2,*02|J3,*02": {
    "Count": 1.0, 
    "15": 1.0
  }, 
  "V4,-39,*07|D2,-2,*03/I|J6,*02": {
    "Count": 0.8333333333333333, 
    "19": 0.8333333333333333
  }, 
  "V3,-11,*01|D6,-25,*01/I|J3,*02": {
    "Count": 1.0, 
    "17": 1.0
  }, 
  "V3,-9,*01|D3,-22,*01|J6,*02": {
    "Count": 2.0, 
    "27": 1.0, 
    "15": 1.0
  }, 
  "V3,-9,*01|D3,-22,*01|J6,*03": {
    "Count": 2.0, 
    "20": 1.0, 
    "13": 1.0
  }, 
  "V3,-23,*04|D2,-21,*01/I|J3,*02": {
    "Count": 0.5, 
    "22": 0.5
  }, 
  "V3,-23,*05|D6,-19,*01|J4,*02": {
    "Count": 1.0, 
    "18": 1.0
  }, 
  "V1,-69D,*01|D3,-22,*01/I|J6,*02": {
    "Count": 1.0, 
    "21": 1.0
  }, 
  "V2,-5,*08|D2,-21,*02|J4,*02": {
    "Count": 0.5, 
    "18": 0.5
  }, 
  "V3,-30,*02|D5,-12,*01|J1,*01": {
    "Count": 4.0, 
    "9": 4.0
  }, 
  "V3,-30-3,*03|D3,-10,*01/I|J1,*01": {
    "Count": 0.5, 
    "13": 0.5
  }, 
  "V4,-31,*03|D4,-17,*01|J1,*01": {
    "Count": 1.0, 
    "15": 1.0
  }, 
  "V3,-9,*01|D2,-8,*02|J3,*02": {
    "Count": 3.5, 
    "17": 1.0, 
    "18": 1.0, 
    "14": 0.5, 
    "16": 1.0
  }, 
  "V3,-11,*01|D3,-10,*01|J6,*04": {
    "Count": 1.0, 
    "15": 1.0
  }, 
  "V3,-11,*01|D3,-10,*01|J6,*01": {
    "Count": 1.0, 
    "18": 1.0
  }, 
  "V3,-33,*06|D2,-2,*02/I|J6,*02": {
    "Count": 1.0, 
    "20": 1.0
  }, 
  "V3,-11,*01|D3,-10,*01|J6,*02": {
    "Count": 5.5, 
    "16": 0.5, 
    "18": 2.0, 
    "20": 1.0, 
    "22": 1.0, 
    "24": 1.0
  }, 
  "V3,-21,*01|D3,-3,*02|J3,*02": {
    "Count": 1.0, 
    "11": 1.0
  }, 
  "V3,-23,*01|D3,-16,*01/I|J6,*02": {
    "Count": 1.0, 
    "10": 1.0
  }, 
  "V2,-5,*02|D6,-25,*01|J4,*02": {
    "Count": 0.5, 
    "11": 0.5
  }, 
  "V1,-45,*02|D6,-13,*01|J6,*02": {
    "Count": 2.0, 
    "25": 2.0
  }, 
  "V3,-48,*01|D4,-17,*01|J1,*01": {
    "Count": 1.0, 
    "13": 1.0
  }, 
  "V3,-7,*01|D6,-13,*01/I|J4,*02": {
    "Count": 2.5, 
    "2": 0.5, 
    "12": 1.0, 
    "13": 1.0
  }, 
  "V3,-49,*04|D4,-4,*01/I|J3,*02": {
    "Count": 0.3333333333333333, 
    "20": 0.3333333333333333
  }, 
  "V3,-48,*02|D3,-16,*02|J5,*02": {
    "Count": 1.0, 
    "21": 1.0
  }, 
  "V4,-39,*01|D2,-2,*01/I|J5,*02": {
    "Count": 1.0, 
    "19": 0.5, 
    "13": 0.5
  }, 
  "V4,?,?|D5,-12,*01|J6,*02": {
    "Count": 3.0, 
    "25": 1.0, 
    "10": 1.0, 
    "15": 1.0
  }, 
  "V3,-74,*02|D2,-21,*02|J3,*02": {
    "Count": 1.0, 
    "11": 1.0
  }, 
  "V1,-69,*10|D6,-25,*01|J4,*02": {
    "Count": 1.0, 
    "15": 1.0
  }, 
  "V4,-31,*03|D2,-21,*02|J4,*02": {
    "Count": 1.5, 
    "16": 1.0, 
    "6": 0.5
  }, 
  "V4,?,?|D2,-15,*01|J6,*04": {
    "Count": 1.0, 
    "14": 1.0
  }, 
  "V4,?,?|D2,-15,*01|J6,*03": {
    "Count": 4.0, 
    "24": 1.0, 
    "16": 1.0, 
    "22": 1.0, 
    "15": 1.0
  }, 
  "V4,?,?|D2,-15,*01|J6,*01": {
    "Count": 1.0, 
    "10": 1.0
  }, 
  "V1,-18,*01|D3,-10,*02/I|J3,*02": {
    "Count": 2.333333333333333, 
    "17": 0.3333333333333333, 
    "20": 2.0
  }, 
  "V4,-39,*01|D4,-4,*01/I|J6,*04": {
    "Count": 2.0, 
    "15": 2.0
  }, 
  "V3,-49,*04|D2,-8,*01|J3,*02": {
    "Count": 2.0, 
    "12": 1.0, 
    "15": 1.0
  }, 
  "V3,?,?|D6,-19,*01|J3,*01": {
    "Count": 1.0, 
    "12": 1.0
  }, 
  "V3,?,?|D6,-19,*01|J3,*02": {
    "Count": 2.5, 
    "17": 1.0, 
    "11": 0.5, 
    "15": 1.0
  }, 
  "V2,-5,*08|D2,-2,*01|J3,*02": {
    "Count": 1.5, 
    "17": 1.0, 
    "12": 0.5
  }, 
  "V4,-34,*01|D3,-10,*01|J6,*03": {
    "Count": 10.5, 
    "14": 0.5, 
    "18": 2.0, 
    "19": 2.0, 
    "20": 1.0, 
    "21": 3.0, 
    "23": 1.0, 
    "24": 1.0
  }, 
  "V4,-34,*01|D3,-10,*01|J6,*02": {
    "Count": 5.0, 
    "24": 3.0, 
    "26": 1.0, 
    "20": 1.0
  }, 
  "V6,-1,*01|D2,-15,*01|J1,*01": {
    "Count": 1.0, 
    "9": 1.0
  }, 
  "V4,-39,*07|D2,-2,*02/I|J5,*02": {
    "Count": 1.5, 
    "19": 0.5, 
    "21": 1.0
  }, 
  "V4,-39,*01|D1,-26,*01/I|J1,*01": {
    "Count": 1.0, 
    "18": 1.0
  }, 
  "V3,-23,*04|D2,-15,*01/I|J3,*01": {
    "Count": 1.0, 
    "22": 1.0
  }, 
  "V3,-15,*01|D3,-10,*01|J4,*02": {
    "Count": 14.0, 
    "9": 1.0, 
    "10": 1.0, 
    "11": 3.0, 
    "13": 2.0, 
    "14": 1.0, 
    "15": 4.0, 
    "17": 2.0
  }, 
  "V3,-11,*01|D3,-22,*01/I|J3,*02": {
    "Count": 1.0, 
    "19": 1.0
  }, 
  "V1,-46,*01|D2,-2,*02/I|J3,*02": {
    "Count": 2.0, 
    "17": 1.0, 
    "19": 0.5, 
    "20": 0.5
  }, 
  "V2,-26,*01|D3,-16,*02/I|J4,*02": {
    "Count": 1.0, 
    "14": 1.0
  }, 
  "V4,-59,*01|D4,-4,*01|J6,*02": {
    "Count": 1.0, 
    "18": 1.0
  }, 
  "V3,-66,*03|D3,-22,*01/I|J3,*02": {
    "Count": 1.0, 
    "21": 1.0
  }, 
  "V3,-48,*03|D6,-19,*01|J1,*01": {
    "Count": 1.0, 
    "18": 1.0
  }, 
  "V3,-33,*04|D3,-9,*01|J5,*01": {
    "Count": 1.0, 
    "18": 1.0
  }, 
  "V4,?,?|D6,-13,*01|J6,*02": {
    "Count": 2.0, 
    "18": 1.0, 
    "14": 1.0
  }, 
  "V5,-51,*01|D2,-2,*02|J6,*02": {
    "Count": 2.0, 
    "30": 2.0
  }, 
  "V1,-46,*01|D2,-8,*01/I|J4,*02": {
    "Count": 1.0, 
    "19": 1.0
  }, 
  "V3,-48,*02|D5,-18,*01|J3,*02": {
    "Count": 1.5, 
    "13": 0.5, 
    "15": 1.0
  }, 
  "V1,-18,*01|D3,-9,*01|J2,*01": {
    "Count": 1.0, 
    "17": 1.0
  }, 
  "V3,-64,?|D3,-22,*01|J5,*02": {
    "Count": 1.0, 
    "30": 1.0
  }, 
  "V5,-51,*01|D6,-6,*01/I|J4,*02": {
    "Count": 0.3333333333333333, 
    "20": 0.3333333333333333
  }, 
  "V1,-58,*02|D3,-22,*01|J2,*01": {
    "Count": 2.0, 
    "19": 2.0
  }, 
  "V3,-11,*04|D3,-10,*01/I|J5,*02": {
    "Count": 1.0, 
    "18": 1.0
  }, 
  "V3,-9,*03|D2,-2,*03|J6,*03": {
    "Count": 0.3333333333333333, 
    "28": 0.3333333333333333
  }, 
  "V4,?,?|D3,-16,*02|J5,*02": {
    "Count": 4.0, 
    "14": 1.0, 
    "15": 0.5, 
    "16": 1.0, 
    "17": 1.0, 
    "18": 0.5
  }, 
  "V7,-4-1,*02|D3,-9,*01|J2,*01": {
    "Count": 1.0, 
    "20": 1.0
  }, 
  "V3,-7,*01|D3,-22,*01|J6,*03": {
    "Count": 1.0, 
    "17": 1.0
  }, 
  "V3,-53,*01|D3,-22,*01|J5,*02": {
    "Count": 5.0, 
    "16": 1.0, 
    "11": 1.0, 
    "21": 2.0, 
    "14": 1.0
  }, 
  "V3,-53,*01|D2,-21,*02|J3,*02": {
    "Count": 1.0, 
    "16": 1.0
  }, 
  "V4,-34,*01|D2,-15,*01|J1,*01": {
    "Count": 2.0, 
    "18": 1.0, 
    "11": 1.0
  }, 
  "V1,-8,*02|D3,-16,*02|J5,*02": {
    "Count": 0.5, 
    "18": 0.5
  }, 
  "V5,-51,*01|D6,-13,*01/I|J3,*02": {
    "Count": 2.0, 
    "21": 1.0, 
    "22": 1.0
  }, 
  "V4,?,?|D6,-6,*01|J3,*02": {
    "Count": 0.5, 
    "17": 0.5
  }, 
  "V3,-74,*02|D4,-17,*01|J3,*01": {
    "Count": 1.0, 
    "16": 1.0
  }, 
  "V4,-39,*07|D2,-15,*01/I|J6,*03": {
    "Count": 2.0, 
    "27": 1.0, 
    "14": 1.0
  }, 
  "V1,-69,*10|D5,-5,*01|J6,*03": {
    "Count": 1.0, 
    "16": 0.5, 
    "17": 0.5
  }, 
  "V7,-4-1,*02|D3,-3,*02/I|J6,*03": {
    "Count": 1.0, 
    "18": 1.0
  }, 
  "V1,-46,*01|D2,-2,*01/I|J4,*02": {
    "Count": 4.333333333333333, 
    "17": 1.0, 
    "11": 1.3333333333333333, 
    "12": 1.0, 
    "15": 1.0
  }, 
  "V1,-45,*02|D4,-17,*01|J4,*02": {
    "Count": 1.0, 
    "12": 1.0
  }, 
  "V3,-30,*09|D3,-10,*01|J3,*02": {
    "Count": 1.0, 
    "17": 1.0
  }, 
  "V3,-9,*01|D3,-3,*02|J3,*02": {
    "Count": 0.8333333333333333, 
    "17": 0.5, 
    "18": 0.3333333333333333
  }, 
  "V5,-51,*01|D1,-1,*01|J5,*02": {
    "Count": 1.0, 
    "15": 1.0
  }, 
  "V3,-20,*01|D4,-17,*01|J4,*02": {
    "Count": 7.0, 
    "8": 1.0, 
    "10": 1.0, 
    "11": 1.0, 
    "12": 2.0, 
    "14": 2.0
  }, 
  "V3,-23,*05|D3,-9,*01|J3,*02": {
    "Count": 1.0, 
    "19": 1.0
  }, 
  "V3,-48,*02|D3,-16,*02/I|J4,*02": {
    "Count": 2.0, 
    "17": 1.0, 
    "19": 1.0
  }, 
  "V1,-3,*01|D3,-9,*01|J4,*02": {
    "Count": 7.0, 
    "16": 0.5, 
    "20": 1.0, 
    "13": 2.5, 
    "15": 3.0
  }, 
  "V3,-33,*06|D2,-2,*01/I|J1,*01": {
    "Count": 0.5, 
    "14": 0.5
  }, 
  "V4,-61,*01|D6,-13,*01/I|J4,*03": {
    "Count": 1.0, 
    "3": 1.0
  }, 
  "V1,-3,*01|D3,-9,*01/I|J4,*02": {
    "Count": 1.0, 
    "17": 1.0
  }, 
  "V2,-70,*12|D3,-22,*01/I|J3,*02": {
    "Count": 1.0, 
    "15": 1.0
  }, 
  "V4,-30-2,*03|D6,-13,*01|J5,*02": {
    "Count": 1.0, 
    "15": 1.0
  }, 
  "V1,-8,*02|D1,-26,*01|J1,*01": {
    "Count": 2.0, 
    "8": 1.0, 
    "12": 1.0
  }, 
  "V1,-69,*10|D6,-25,*01/I|J5,*02": {
    "Count": 1.0, 
    "15": 1.0
  }, 
  "V1,-3,?|D2,-8,*01|J3,*02": {
    "Count": 0.3333333333333333, 
    "17": 0.3333333333333333
  }, 
  "V3,-30,*02|D3,-16,*02|J4,*02": {
    "Count": 1.0, 
    "19": 1.0
  }, 
  "V2,-5,*02|D6,-13,*01|J4,*02": {
    "Count": 4.5, 
    "16": 2.0, 
    "11": 0.5, 
    "12": 1.0, 
    "19": 1.0
  }, 
  "V3,-33,*01|D3,-3,*01|J5,*02": {
    "Count": 2.0, 
    "15": 2.0
  }, 
  "V3,-64,*01|D5,-18,*01|J1,*01": {
    "Count": 0.5, 
    "12": 0.5
  }, 
  "V7,-4-1,*02|D3,-3,*01/I|J6,*02": {
    "Count": 0.5, 
    "21": 0.5
  }, 
  "V7,-4-1,*02|D2,-2,*01/I|J2,*01": {
    "Count": 0.5, 
    "13": 0.5
  }, 
  "V3,-53,*03|D2,-2,*01/I|J4,*02": {
    "Count": 1.3333333333333333, 
    "11": 1.0, 
    "19": 0.3333333333333333
  }, 
  "V3,-21,*01|D3,-22,*01|J6,*03": {
    "Count": 3.0, 
    "17": 2.0, 
    "21": 1.0
  }, 
  "V3,-21,*01|D3,-22,*01|J6,*02": {
    "Count": 5.0, 
    "17": 3.0, 
    "19": 1.0, 
    "23": 1.0
  }, 
  "V3,-21,*01|D6,-13,*01|J5,*02": {
    "Count": 5.0, 
    "16": 1.0, 
    "19": 1.0, 
    "14": 3.0
  }, 
  "V4,-31,*03|D4,-17,*01|J2,*01": {
    "Count": 0.5, 
    "14": 0.5
  }, 
  "V1,-3,*01|D2,-15,*01/I|J6,*03": {
    "Count": 2.0, 
    "18": 2.0
  }, 
  "V1,-3,*01|D2,-15,*01/I|J6,*02": {
    "Count": 4.0, 
    "25": 1.0, 
    "19": 1.0, 
    "21": 1.0, 
    "17": 1.0
  }, 
  "V3,-30,*02|D2,-2,*01/I|J2,*01": {
    "Count": 1.0, 
    "23": 1.0
  }, 
  "V3,-73,*01|D2,-2,*01/I|J4,*02": {
    "Count": 1.0, 
    "18": 1.0
  }, 
  "V4,-31,*05|D2,-15,*01|J5,*02": {
    "Count": 2.0, 
    "13": 2.0
  }, 
  "V4,-39,*01|D3,-16,*02|J6,*04": {
    "Count": 0.5, 
    "16": 0.5
  }, 
  "V1,-18,*01|D2,-21,*01|J3,*02": {
    "Count": 1.0, 
    "12": 1.0
  }, 
  "V3,-11,*01|D1,-26,*01|J6,*02": {
    "Count": 2.0, 
    "19": 1.0, 
    "23": 1.0
  }, 
  "V3,-73,*01|D6,-19,*01|J4,*02": {
    "Count": 2.0, 
    "16": 1.0, 
    "13": 1.0
  }, 
  "V2,-26,*01|D6,-19,*01|J6,*02": {
    "Count": 1.0, 
    "24": 1.0
  }, 
  "V3,-48,*02|D3,-10,*02|J6,*03": {
    "Count": 1.0, 
    "16": 1.0
  }, 
  "V3,-11,*01|D2,-2,*02|J4,*02": {
    "Count": 0.8333333333333333, 
    "18": 0.3333333333333333, 
    "13": 0.5
  }, 
  "V3,-15,*01|D3,-10,*01/I|J6,*03": {
    "Count": 1.0, 
    "25": 1.0
  }, 
  "V2,-70,*12|D3,-10,*02/I|J3,*02": {
    "Count": 0.5, 
    "19": 0.5
  }, 
  "V3,-7,*01|D4,-17,*01|J4,*02": {
    "Count": 9.0, 
    "8": 1.0, 
    "10": 1.0, 
    "12": 2.0, 
    "13": 1.0, 
    "15": 1.0, 
    "17": 2.0, 
    "20": 1.0
  }, 
  "V3,-23,*04|D2,-2,*02/I|J2,*01": {
    "Count": 2.5, 
    "11": 0.5, 
    "13": 2.0
  }, 
  "V3,-30,*03|D2,-2,*01/I|J6,*02": {
    "Count": 0.5, 
    "32": 0.5
  }, 
  "V4,-31,*03|D2,-8,*02|J3,*02": {
    "Count": 2.0, 
    "13": 1.0, 
    "15": 1.0
  }, 
  "V3,-23,*05|D1,-26,*01|J5,*02": {
    "Count": 1.0, 
    "14": 1.0
  }, 
  "V3,-20,*01|D2,-2,*01/I|J2,*01": {
    "Count": 0.5, 
    "16": 0.5
  }, 
  "V2,-70,*01|D1,-26,*01|J3,*02": {
    "Count": 0.5, 
    "12": 0.5
  }, 
  "V2,?,?|D2,-8,*02|J3,*02": {
    "Count": 0.5, 
    "12": 0.5
  }, 
  "V1,-3,*01|D3,-10,*02|J6,*03": {
    "Count": 1.0, 
    "21": 1.0
  }, 
  "V3,-30,*19|D5,-12,*01|J3,*02": {
    "Count": 2.0, 
    "14": 1.0, 
    "15": 1.0
  }, 
  "V3,-72,*01|D6,-19,*01|J5,*02": {
    "Count": 0.5, 
    "15": 0.5
  }, 
  "V4,-59,*06|D3,-16,*02|J4,*02": {
    "Count": 1.0, 
    "13": 1.0
  }, 
  "V1,-18,*01|D1,-26,*01/I|J1,*01": {
    "Count": 2.0, 
    "17": 1.0, 
    "18": 1.0
  }, 
  "V3,-11,*04|D4,-17,*01|J4,*02": {
    "Count": 1.0, 
    "12": 1.0
  }, 
  "V3,-53,*03|D3,-10,*01/I|J6,*02": {
    "Count": 1.0, 
    "23": 1.0
  }, 
  "V1,-18,*01|D3,-10,*01|J4,*02": {
    "Count": 35.5, 
    "11": 2.0, 
    "12": 4.0, 
    "13": 5.0, 
    "14": 6.0, 
    "15": 5.5, 
    "16": 4.0, 
    "18": 3.0, 
    "19": 5.0, 
    "21": 1.0
  }, 
  "V3,-33,*01|D5,-18,*01|J1,*01": {
    "Count": 0.8333333333333333, 
    "13": 0.5, 
    "15": 0.3333333333333333
  }, 
  "V4,?,?|D6,-19,*01/I|J6,*02": {
    "Count": 1.0, 
    "27": 0.5, 
    "20": 0.5
  }, 
  "V3,-49,*03|D2,-15,*01|J4,*02": {
    "Count": 1.0, 
    "20": 1.0
  }, 
  "V4,-34,*01|D3,-9,*01|J1,*01": {
    "Count": 1.0, 
    "21": 1.0
  }, 
  "V2,-26,*01|D1,-26,*01|J3,*02": {
    "Count": 1.0, 
    "16": 1.0
  }, 
  "V1,-8,*02|D6,-13,*01/I|J4,*02": {
    "Count": 1.0, 
    "16": 1.0
  }, 
  "V4,-39,*01|D3,-9,*01|J4,*02": {
    "Count": 11.5, 
    "12": 2.0, 
    "13": 1.0, 
    "14": 1.0, 
    "15": 1.0, 
    "17": 1.0, 
    "18": 1.5, 
    "19": 3.0, 
    "21": 1.0
  }, 
  "V1,-46,*01|D3,-10,*02|J2,*01": {
    "Count": 1.0, 
    "18": 1.0
  }, 
  "V1,-3,*01|D6,-13,*01|J1,*01": {
    "Count": 5.0, 
    "16": 1.0, 
    "17": 1.0, 
    "13": 2.0, 
    "21": 1.0
  }, 
  "V5,-51,*01|D3,-16,*02/I|J1,*01": {
    "Count": 1.0, 
    "19": 1.0
  }, 
  "V3,-48,*02|D2,-2,*02/I|J2,*01": {
    "Count": 1.0, 
    "18": 1.0
  }, 
  "V4,-34,*10|D2,-2,*03|J4,*02": {
    "Count": 0.3333333333333333, 
    "19": 0.3333333333333333
  }, 
  "V3,-30,*19|D6,-13,*01|J3,*02": {
    "Count": 5.0, 
    "24": 1.0, 
    "18": 1.0, 
    "19": 1.0, 
    "15": 2.0
  }, 
  "V3,-30,*19|D2,-2,*03/I|J4,*02": {
    "Count": 0.5, 
    "17": 0.5
  }, 
  "V3,-49,*03|D3,-16,*01|J5,*02": {
    "Count": 0.5, 
    "13": 0.5
  }, 
  "V4,?,?|D5,-18,*01|J4,*02": {
    "Count": 3.0, 
    "16": 0.5, 
    "13": 0.5, 
    "14": 0.5, 
    "15": 1.5
  }, 
  "V3,-66,*03|D6,-13,*01|J5,*02": {
    "Count": 1.0, 
    "16": 1.0
  }, 
  "V4,?,?|D4,-4,*01|J4,*02": {
    "Count": 0.5, 
    "11": 0.5
  }, 
  "V3,-73,*01|D4,-17,*01|J6,*02": {
    "Count": 1.0, 
    "12": 1.0
  }, 
  "V3,-11,*01|D2,-2,*03|J4,*02": {
    "Count": 0.8333333333333333, 
    "18": 0.3333333333333333, 
    "13": 0.5
  }, 
  "V3,-48,*02|D3,-16,*02/I|J6,*03": {
    "Count": 0.5, 
    "23": 0.5
  }, 
  "V3,-48,*02|D3,-16,*02/I|J6,*02": {
    "Count": 0.5, 
    "20": 0.5
  }, 
  "V1,-8,*02|D2,-2,*02/I|J5,*02": {
    "Count": 2.0, 
    "25": 1.0, 
    "23": 1.0
  }, 
  "V1,-46,*01|D3,-22,*01/I|J6,*02": {
    "Count": 1.0, 
    "23": 1.0
  }, 
  "V1,-46,*01|D3,-22,*01/I|J6,*03": {
    "Count": 2.0, 
    "17": 1.0, 
    "20": 1.0
  }, 
  "V1,-3,*01|D2,-15,*01|J3,*02": {
    "Count": 1.0, 
    "16": 1.0
  }, 
  "V7,-4-1,*02|D4,-4,*01/I|J4,*02": {
    "Count": 1.5, 
    "16": 1.5
  }, 
  "V4,-31,*03|D4,-17,*01|J3,*02": {
    "Count": 5.0, 
    "12": 1.0, 
    "13": 1.0, 
    "14": 2.0, 
    "15": 1.0
  }, 
  "V3,-23,*04|D3,-22,*01|J3,*02": {
    "Count": 11.0, 
    "14": 1.0, 
    "15": 2.0, 
    "17": 1.0, 
    "18": 5.0, 
    "19": 1.0, 
    "20": 1.0
  }, 
  "V3,-74,*02|D3,-9,*01/I|J4,*02": {
    "Count": 1.0, 
    "17": 1.0
  }, 
  "V4,-31,*03|D2,-21,*02/I|J4,*02": {
    "Count": 1.0, 
    "17": 1.0
  }, 
  "V1,-2,*05|D2,-2,*02/I|J3,*02": {
    "Count": 1.5, 
    "19": 1.0, 
    "21": 0.5
  }, 
  "V1,-46,*01|D3,-10,*02/I|J6,*03": {
    "Count": 1.0, 
    "25": 1.0
  }, 
  "V3,-23,*04|D3,-9,*01/I|J3,*02": {
    "Count": 3.0, 
    "19": 2.0, 
    "21": 1.0
  }, 
  "V6,-1,*01|D6,-13,*01|J5,*02": {
    "Count": 1.0, 
    "10": 1.0
  }, 
  "V2,-5,*08|D2,-8,*01/I|J2,*01": {
    "Count": 1.0, 
    "19": 1.0
  }, 
  "V3,-49,*04|D2,-2,*02/I|J4,*02": {
    "Count": 1.5, 
    "16": 1.0, 
    "15": 0.5
  }, 
  "V3,-30,*03|D3,-22,*01|J4,*02": {
    "Count": 1.0, 
    "13": 1.0
  }, 
  "V3,-33,*03|D2,-2,*02|J3,*01": {
    "Count": 0.25, 
    "23": 0.25
  }, 
  "V3,-74,*02|D3,-22,*01/I|J5,*02": {
    "Count": 1.0, 
    "22": 1.0
  }, 
  "V3,-7,*01|D7,-27,*01|J3,*02": {
    "Count": 1.0, 
    "11": 1.0
  }, 
  "V4,-61,*01|D2,-21,*02|J4,*02": {
    "Count": 1.5, 
    "18": 0.5, 
    "15": 1.0
  }, 
  "V3,-48,*02|D6,-19,*01/I|J5,*02": {
    "Count": 0.5, 
    "20": 0.5
  }, 
  "V3,-30,*18|D2,-2,*02/I|J3,*02": {
    "Count": 1.0, 
    "15": 1.0
  }, 
  "V3,-48,*02|D2,-2,*03/I|J1,*01": {
    "Count": 2.0, 
    "16": 2.0
  }, 
  "V3,-30,*01|D1,-26,*01/I|J4,*02": {
    "Count": 1.0, 
    "13": 1.0
  }, 
  "V4,?,?|D6,-13,*01/I|J3,*02": {
    "Count": 4.0, 
    "17": 2.0, 
    "19": 1.0, 
    "14": 1.0
  }, 
  "V4,?,?|D1,-20,*01|J5,*02": {
    "Count": 3.0, 
    "9": 1.0, 
    "15": 2.0
  }, 
  "V3,-15,*04|D6,-13,*01|J6,*02": {
    "Count": 1.0, 
    "28": 1.0
  }, 
  "V3,-20,*01|D6,-19,*01|J6,*03": {
    "Count": 1.0, 
    "21": 1.0
  }, 
  "V4,-34,*01|D3,-10,*01|J4,*02": {
    "Count": 31.5, 
    "9": 0.5, 
    "10": 1.0, 
    "11": 1.0, 
    "12": 1.0, 
    "13": 2.0, 
    "14": 1.0, 
    "15": 3.0, 
    "16": 3.0, 
    "17": 6.0, 
    "18": 10.0, 
    "19": 1.0, 
    "22": 1.0, 
    "25": 1.0
  }, 
  "V4,-31,*03|D1,-7,*01/I|J4,*02": {
    "Count": 2.0, 
    "19": 0.5, 
    "13": 0.5, 
    "15": 1.0
  }, 
  "V4,-39,*01|D2,-21,*02|J4,*02": {
    "Count": 3.0, 
    "17": 1.0, 
    "20": 1.0, 
    "23": 1.0
  }, 
  "V4,-39,*01|D3,-9,*01/I|J4,*02": {
    "Count": 2.5, 
    "17": 1.0, 
    "18": 1.0, 
    "21": 0.5
  }, 
  "V3,-15,*01|D3,-3,*01|J4,*02": {
    "Count": 0.5, 
    "5": 0.5
  }, 
  "V3,-48,*02|D7,-27,*01|J2,*01": {
    "Count": 1.0, 
    "21": 1.0
  }, 
  "V3,-11,*01|D3,-22,*01/I|J1,*01": {
    "Count": 1.0, 
    "16": 1.0
  }, 
  "V4,-61,*04|D3,-16,*02|J5,*02": {
    "Count": 2.5, 
    "18": 1.0, 
    "15": 1.5
  }, 
  "V1,-3,*01|D6,-13,*01/I|J3,*02": {
    "Count": 0.5, 
    "20": 0.5
  }, 
  "V6,-1,*01|D2,-15,*01|J5,*02": {
    "Count": 2.0, 
    "11": 1.0, 
    "15": 1.0
  }, 
  "V4,-34,*01|D6,-13,*01|J5,*02": {
    "Count": 8.0, 
    "13": 1.0, 
    "14": 2.0, 
    "15": 1.0, 
    "17": 2.0, 
    "18": 1.0, 
    "19": 1.0
  }, 
  "V5,-51,*01|D3,-3,*01|J5,*02": {
    "Count": 1.0, 
    "11": 1.0
  }, 
  "V3,-20,*01|D3,-9,*01|J6,*02": {
    "Count": 3.0, 
    "17": 1.0, 
    "10": 1.0, 
    "23": 1.0
  }, 
  "V1,-69,*10|D5,-18,*01|J1,*01": {
    "Count": 0.5, 
    "9": 0.5
  }, 
  "V1,-18,*01|D3,-16,*02/I|J5,*02": {
    "Count": 1.0, 
    "16": 1.0
  }, 
  "V1,-69,*14|D2,-2,*02/I|J6,*03": {
    "Count": 0.5, 
    "17": 0.5
  }, 
  "V4,-34,*01|D7,-27,*01|J6,*03": {
    "Count": 1.0, 
    "18": 1.0
  }, 
  "V2,-70,*01|D5,-18,*01|J4,*02": {
    "Count": 0.5, 
    "16": 0.5
  }, 
  "V3,-30-3,*03|D6,-13,*01|J6,*02": {
    "Count": 1.0, 
    "26": 1.0
  }, 
  "V4,-59,*01|D1,-26,*01|J5,*02": {
    "Count": 0.5, 
    "13": 0.5
  }, 
  "V1,-69,*12|D6,-19,*01|J2,*01": {
    "Count": 2.0, 
    "14": 1.0, 
    "15": 1.0
  }, 
  "V4,-39,*07|D3,-10,*01|J1,*01": {
    "Count": 2.0, 
    "10": 1.0, 
    "15": 1.0
  }, 
  "V3,-30,*01|D6,-13,*01|J6,*03": {
    "Count": 1.0, 
    "26": 1.0
  }, 
  "V2,-5,*08|D6,-13,*01|J4,*02": {
    "Count": 11.0, 
    "12": 2.0, 
    "13": 1.0, 
    "14": 5.0, 
    "16": 2.0, 
    "17": 1.0
  }, 
  "V3,-30,*02|D4,-17,*01|J3,*02": {
    "Count": 2.0, 
    "19": 1.0, 
    "15": 1.0
  }, 
  "V1,-69,*10|D6,-13,*01|J3,*02": {
    "Count": 4.0, 
    "16": 1.0, 
    "13": 1.0, 
    "14": 1.0, 
    "15": 1.0
  }, 
  "V4,?,?|D2,-2,*01/I|J6,*03": {
    "Count": 3.5, 
    "17": 0.5, 
    "19": 1.0, 
    "20": 1.0, 
    "22": 1.0
  }, 
  "V4,?,?|D2,-2,*01/I|J6,*02": {
    "Count": 1.6666666666666665, 
    "18": 1.0, 
    "19": 0.6666666666666666
  }, 
  "V3,-49,*01|D3,-22,*01|J4,*02": {
    "Count": 1.0, 
    "16": 1.0
  }, 
  "V3,-23,*04|D1,-26,*01/I|J3,*02": {
    "Count": 1.0, 
    "18": 1.0
  }, 
  "V1,-18,*01|D5,-18,*01|J5,*02": {
    "Count": 0.5, 
    "18": 0.5
  }, 
  "V3,-72,*01|D2,-15,*01|J2,*01": {
    "Count": 1.0, 
    "14": 1.0
  }, 
  "V3,-72,*01|D4,-17,*01|J1,*01": {
    "Count": 1.0, 
    "15": 1.0
  }, 
  "V3,-74,*02|D3,-9,*01/I|J3,*02": {
    "Count": 0.5, 
    "18": 0.5
  }, 
  "V4,-39,*01|D3,-10,*02|J6,*02": {
    "Count": 1.0, 
    "17": 1.0
  }, 
  "V1,-69,*12|D1,-1,*01|J5,*02": {
    "Count": 2.0, 
    "17": 1.0, 
    "16": 1.0
  }, 
  "V1,-3,*01|D2,-8,*02/I|J4,*02": {
    "Count": 2.0, 
    "17": 2.0
  }, 
  "V4,-34,*01|D2,-15,*01|J5,*02": {
    "Count": 2.5, 
    "9": 1.0, 
    "12": 1.0, 
    "14": 0.5
  }, 
  "V3,-30-3,*03|D4,-4,*01|J1,*01": {
    "Count": 2.0, 
    "11": 1.0, 
    "15": 1.0
  }, 
  "V3,-11,*01|D3,-10,*01/I|J4,*02": {
    "Count": 1.7, 
    "17": 0.2, 
    "21": 1.0, 
    "14": 0.5
  }, 
  "V4,-34,*01|D3,-16,*01|J6,*02": {
    "Count": 1.0, 
    "23": 1.0
  }, 
  "V3,-20,*01|D2,-2,*03/I|J1,*01": {
    "Count": 1.0, 
    "14": 1.0
  }, 
  "V2,-70,*12|D6,-19,*01|J5,*02": {
    "Count": 1.0, 
    "17": 1.0
  }, 
  "V4,-39,*01|D2,-21,*02|J3,*02": {
    "Count": 3.5, 
    "16": 1.0, 
    "13": 1.0, 
    "14": 0.5, 
    "15": 1.0
  }, 
  "V4,-34,*03|D6,-13,*01/I|J3,*02": {
    "Count": 1.0, 
    "13": 1.0
  }, 
  "V3,-74,*02|D2,-2,*02/I|J3,*02": {
    "Count": 1.0, 
    "23": 1.0
  }, 
  "V3,-64,*01|D6,-13,*01|J4,*02": {
    "Count": 2.0, 
    "16": 2.0
  }, 
  "V3,-30-3,*01|D3,-22,*01|J4,*02": {
    "Count": 1.0, 
    "17": 1.0
  }, 
  "V2,-5,*02|D3,-10,*01/I|J3,*02": {
    "Count": 1.0, 
    "20": 1.0
  }, 
  "V3,-9,*01|D2,-15,*01|J6,*03": {
    "Count": 1.0, 
    "17": 1.0
  }, 
  "V1,-3,*01|D5,-18,*01/I|J5,*02": {
    "Count": 0.5, 
    "19": 0.5
  }, 
  "V4,-61,*06|D3,-22,*01/I|J4,*02": {
    "Count": 1.0, 
    "16": 1.0
  }, 
  "V1,-46,*01|D3,-9,*01/I|J6,*02": {
    "Count": 0.5, 
    "24": 0.5
  }, 
  "V3,-21,*01|D2,-15,*01/I|J6,*02": {
    "Count": 1.0, 
    "26": 1.0
  }, 
  "V3,-21,*01|D2,-15,*01/I|J4,*02": {
    "Count": 7.0, 
    "16": 3.0, 
    "19": 1.0, 
    "12": 2.0, 
    "17": 1.0
  }, 
  "V3,-33,*01|D2,-2,*02/I|J1,*01": {
    "Count": 0.5, 
    "21": 0.5
  }, 
  "V4,?,?|D6,-19,*01|J6,*02": {
    "Count": 1.0, 
    "17": 1.0
  }, 
  "V4,?,?|D6,-19,*01|J6,*03": {
    "Count": 1.0, 
    "18": 1.0
  }, 
  "V3,-23,*04|D3,-10,*01|J4,*02": {
    "Count": 43.0, 
    "12": 2.0, 
    "13": 5.0, 
    "14": 7.0, 
    "15": 10.0, 
    "16": 7.0, 
    "17": 6.0, 
    "18": 2.0, 
    "19": 2.0, 
    "20": 1.0, 
    "21": 1.0
  }, 
  "V3,-33,*01|D5,-5,*01|J1,*01": {
    "Count": 0.8333333333333333, 
    "13": 0.5, 
    "15": 0.3333333333333333
  }, 
  "V7,-4-1,*02|D5,-12,*01/I|J1,*01": {
    "Count": 1.0, 
    "11": 1.0
  }, 
  "V4,-59,*01|D5,-5,*01|J4,*02": {
    "Count": 1.0, 
    "18": 1.0
  }, 
  "V3,-49,*03|D2,-8,*01|J3,*02": {
    "Count": 0.5, 
    "15": 0.5
  }, 
  "V3,-33,*04|D5,-12,*01|J5,*01": {
    "Count": 1.0, 
    "11": 1.0
  }, 
  "V3,-11,*01|D4,-17,*01|J6,*02": {
    "Count": 1.0, 
    "18": 1.0
  }, 
  "V1,-18,*01|D2,-2,*01|J3,*02": {
    "Count": 0.5, 
    "14": 0.5
  }, 
  "V3,-33,*01|D5,-18,*01|J3,*02": {
    "Count": 0.3333333333333333, 
    "13": 0.3333333333333333
  }, 
  "V4,-39,*03|D3,-22,*01/I|J4,*02": {
    "Count": 2.0, 
    "18": 2.0
  }, 
  "V3,-9,*01|D6,-25,*01|J4,*02": {
    "Count": 1.0, 
    "13": 1.0
  }, 
  "V3,-53,*01|D6,-13,*01|J1,*01": {
    "Count": 3.0, 
    "9": 1.0, 
    "10": 1.0, 
    "14": 1.0
  }, 
  "V2,?,?|D3,-10,*01|J3,*02": {
    "Count": 1.0, 
    "16": 1.0
  }, 
  "V4,-31,*03|D3,-16,*02|J4,*02": {
    "Count": 0.5, 
    "15": 0.5
  }, 
  "V4,-34,*01|D2,-2,*02|J5,*02": {
    "Count": 1.0, 
    "15": 1.0
  }, 
  "V3,-49,*03|D3,-22,*01|J1,*01": {
    "Count": 2.0, 
    "11": 1.0, 
    "15": 1.0
  }, 
  "V3,-73,*01|D5,-18,*01|J4,*02": {
    "Count": 2.5, 
    "16": 1.0, 
    "18": 0.5, 
    "11": 0.5, 
    "14": 0.5
  }, 
  "V3,-74,*02|D1,-20,*01/I|J1,*01": {
    "Count": 0.5, 
    "17": 0.5
  }, 
  "V4,?,?|D3,-22,*01|J4,*02": {
    "Count": 10.0, 
    "7": 1.0, 
    "10": 1.0, 
    "11": 1.0, 
    "13": 2.0, 
    "14": 1.0, 
    "17": 1.0, 
    "18": 3.0
  }, 
  "V4,-39,*01|D2,-2,*02|J4,*02": {
    "Count": 3.0, 
    "16": 1.0, 
    "19": 1.0, 
    "20": 1.0
  }, 
  "V4,-59,*01|D3,-22,*01/I|J6,*03": {
    "Count": 2.0, 
    "25": 1.0, 
    "23": 1.0
  }, 
  "V1,-18,*01|D6,-6,*01/I|J1,*01": {
    "Count": 1.0, 
    "8": 1.0
  }, 
  "V7,-4-1,*02|D6,-25,*01/I|J1,*01": {
    "Count": 1.0, 
    "18": 1.0
  }, 
  "V4,-61,*01|D5,-5,*01|J2,*01": {
    "Count": 1.0, 
    "14": 1.0
  }, 
  "V3,-48,*03|D2,-15,*01/I|J5,*02": {
    "Count": 1.0, 
    "19": 1.0
  }, 
  "V2,?,?|D2,-8,*01|J3,*02": {
    "Count": 0.5, 
    "12": 0.5
  }, 
  "V3,-64,?|D4,-17,*01|J4,*02": {
    "Count": 1.0, 
    "16": 1.0
  }, 
  "V3,-73,*01|D4,-17,*01|J4,*02": {
    "Count": 1.1428571428571428, 
    "9": 0.14285714285714285, 
    "11": 1.0
  }, 
  "V2,-70,*12|D3,-22,*01/I|J4,*02": {
    "Count": 1.3333333333333333, 
    "18": 0.3333333333333333, 
    "15": 1.0
  }, 
  "V3,-66,*02|D6,-13,*01|J4,*02": {
    "Count": 2.0, 
    "15": 2.0
  }, 
  "V3,-30-3,*03|D3,-10,*02/I|J1,*01": {
    "Count": 0.5, 
    "13": 0.5
  }, 
  "V3,-49,*03|D2,-21,*02|J3,*02": {
    "Count": 2.0, 
    "14": 2.0
  }, 
  "V3,-20,*01|D3,-9,*01|J4,*02": {
    "Count": 6.0, 
    "19": 1.0, 
    "11": 1.0, 
    "13": 3.0, 
    "21": 1.0
  }, 
  "V1,-69,*10|D5,-18,*01|J3,*02": {
    "Count": 0.5, 
    "14": 0.5
  }, 
  "V3,-11,*01|D2,-8,*02|J4,*02": {
    "Count": 1.0, 
    "13": 1.0
  }, 
  "V3,?,?|D2,-21,*02|J3,*02": {
    "Count": 1.0, 
    "12": 1.0
  }, 
  "V3,-30-3,*03|D3,-16,*02|J5,*02": {
    "Count": 0.5, 
    "15": 0.5
  }, 
  "V4,-39,*07|D3,-10,*02/I|J4,*02": {
    "Count": 2.0, 
    "25": 1.0, 
    "20": 1.0
  }, 
  "V4,-39,*01|D3,-9,*01|J1,*01": {
    "Count": 3.5, 
    "18": 0.5, 
    "11": 1.0, 
    "21": 1.0, 
    "14": 1.0
  }, 
  "V1,-46,*01|D1,-26,*01|J4,*02": {
    "Count": 9.0, 
    "11": 2.0, 
    "12": 3.0, 
    "13": 1.0, 
    "14": 1.0, 
    "16": 1.0, 
    "18": 1.0
  }, 
  "V1,-8,*02|D3,-22,*01|J5,*02": {
    "Count": 3.0, 
    "18": 2.0, 
    "19": 1.0
  }, 
  "V1,-24,*01|D3,-9,*01|J4,*02": {
    "Count": 1.0, 
    "11": 1.0
  }, 
  "V3,-33,*06|D3,-10,*02|J4,*02": {
    "Count": 1.0, 
    "14": 1.0
  }, 
  "V4,-61,*04|D3,-16,*01|J3,*02": {
    "Count": 1.0, 
    "17": 1.0
  }, 
  "V5,-51,*01|D2,-8,*01|J6,*02": {
    "Count": 1.0, 
    "12": 1.0
  }, 
  "V3,-21,*01|D5,-12,*01|J1,*01": {
    "Count": 1.0, 
    "9": 1.0
  }, 
  "V3,-21,*01|D3,-22,*01|J5,*02": {
    "Count": 8.0, 
    "13": 1.0, 
    "14": 1.0, 
    "15": 1.0, 
    "16": 1.0, 
    "17": 2.0, 
    "18": 1.0, 
    "22": 1.0
  }, 
  "V3,-23,*04|D2,-15,*01/I|J4,*02": {
    "Count": 10.333333333333332, 
    "7": 1.0, 
    "14": 3.0, 
    "15": 3.0, 
    "16": 0.3333333333333333, 
    "19": 1.0, 
    "22": 1.0, 
    "25": 1.0
  }, 
  "V3,-33,*01|D3,-9,*01|J3,*02": {
    "Count": 3.0, 
    "16": 1.0, 
    "19": 1.0, 
    "14": 1.0
  }, 
  "V3,-33,*01|D3,-9,*01|J3,*01": {
    "Count": 1.0, 
    "17": 1.0
  }, 
  "V1,-8,*02|D2,-15,*01/I|J4,*02": {
    "Count": 0.5, 
    "15": 0.5
  }, 
  "V2,-5,*08|D2,-21,*01|J4,*02": {
    "Count": 1.5, 
    "18": 0.5, 
    "14": 1.0
  }, 
  "V3,-21,*01|D6,-19,*01|J2,*01": {
    "Count": 2.0, 
    "20": 1.0, 
    "22": 1.0
  }, 
  "V2,?,?|D6,-13,*01|J4,*02": {
    "Count": 1.0, 
    "16": 1.0
  }, 
  "V3,-30,*19|D1,-26,*01|J3,*02": {
    "Count": 1.0, 
    "15": 1.0
  }, 
  "V3,-53,*01|D3,-16,*02/I|J1,*01": {
    "Count": 1.0, 
    "22": 1.0
  }, 
  "V4,-39,*01|D3,-10,*02|J4,*02": {
    "Count": 6.0, 
    "16": 1.0, 
    "20": 1.0, 
    "13": 1.0, 
    "14": 3.0
  }, 
  "V3,-23,*04|D1,-1,*01|J4,*02": {
    "Count": 2.0, 
    "11": 1.0, 
    "14": 1.0
  }, 
  "V3,-21,*01|D2,-2,*01|J6,*02": {
    "Count": 2.5, 
    "19": 1.5, 
    "12": 1.0
  }, 
  "V3,-11,*01|D3,-22,*01/I|J5,*01": {
    "Count": 1.0, 
    "17": 1.0
  }, 
  "V3,-11,*01|D3,-22,*01/I|J5,*02": {
    "Count": 1.0, 
    "20": 1.0
  }, 
  "V4,-31,*03|D6,-13,*01|J2,*01": {
    "Count": 2.0, 
    "25": 1.0, 
    "24": 1.0
  }, 
  "V3,-15,*01|D2,-2,*03|J3,*02": {
    "Count": 0.5, 
    "12": 0.5
  }, 
  "V3,-66,*03|D3,-10,*01|J4,*02": {
    "Count": 1.0, 
    "17": 1.0
  }, 
  "V3,-64,*01|D4,-17,*01|J5,*02": {
    "Count": 1.0, 
    "16": 1.0
  }, 
  "V3,-23,*04|D5,-5,*01|J3,*02": {
    "Count": 1.5, 
    "14": 0.5, 
    "21": 0.5, 
    "6": 0.5
  }, 
  "V3,-20,*01|D6,-19,*01|J4,*02": {
    "Count": 7.5, 
    "11": 0.5, 
    "14": 3.0, 
    "15": 2.0, 
    "16": 1.0, 
    "17": 1.0
  }, 
  "V3,-7,*01|D2,-8,*01|J4,*02": {
    "Count": 2.0, 
    "5": 1.0, 
    "14": 1.0
  }, 
  "V3,-20,*01|D3,-22,*01|J6,*02": {
    "Count": 1.0, 
    "17": 1.0
  }, 
  "V3,-20,*01|D3,-22,*01|J6,*03": {
    "Count": 1.5, 
    "17": 1.0, 
    "24": 0.5
  }, 
  "V3,-74,*02|D3,-10,*01|J2,*01": {
    "Count": 2.0, 
    "17": 1.0, 
    "22": 1.0
  }, 
  "V5,-51,*01|D1,-26,*01/I|J5,*02": {
    "Count": 1.0, 
    "13": 1.0
  }, 
  "V1,-3,*01|D5,-18,*01|J6,*02": {
    "Count": 1.0, 
    "18": 1.0
  }, 
  "V1,-58,*02|D3,-22,*01|J3,*02": {
    "Count": 1.0, 
    "17": 1.0
  }, 
  "V1,-69,*10|D3,-22,*01|J5,*02": {
    "Count": 2.0, 
    "19": 1.0, 
    "21": 1.0
  }, 
  "V7,-4-1,*02|D3,-16,*01|J3,*02": {
    "Count": 4.0, 
    "17": 2.0, 
    "19": 2.0
  }, 
  "V4,-39,*07|D2,-2,*02/I|J3,*02": {
    "Count": 2.5, 
    "18": 1.0, 
    "19": 0.5, 
    "22": 1.0
  }, 
  "V3,-66,*02|D4,-17,*01|J4,*02": {
    "Count": 3.0, 
    "19": 2.0, 
    "13": 1.0
  }, 
  "V1,-58,*02|D1,-1,*01|J5,*02": {
    "Count": 1.0, 
    "17": 1.0
  }, 
  "V3,-23,*04|D3,-10,*01|J6,*03": {
    "Count": 2.0, 
    "10": 2.0
  }, 
  "V3,-23,*04|D3,-10,*01|J6,*02": {
    "Count": 8.0, 
    "33": 1.0, 
    "15": 2.0, 
    "18": 1.0, 
    "19": 1.0, 
    "22": 3.0
  }, 
  "V3,-23,*04|D3,-10,*01|J6,*04": {
    "Count": 2.0, 
    "17": 1.0, 
    "21": 1.0
  }, 
  "V3,-11,*01|D3,-16,*02/I|J4,*02": {
    "Count": 1.0, 
    "19": 1.0
  }, 
  "V4,?,?|D6,-25,*01|J2,*01": {
    "Count": 0.3333333333333333, 
    "9": 0.3333333333333333
  }, 
  "V1,-69,*03|D2,-2,*01/I|J6,*03": {
    "Count": 0.3333333333333333, 
    "18": 0.3333333333333333
  }, 
  "V4,?,?|D3,-22,*01|J6,*03": {
    "Count": 1.0, 
    "19": 1.0
  }, 
  "V4,-30-2,*03|D2,-2,*03/I|J6,*03": {
    "Count": 1.0, 
    "21": 1.0
  }, 
  "V4,-30-2,*03|D2,-2,*03/I|J6,*02": {
    "Count": 0.5, 
    "18": 0.5
  }, 
  "V3,-15,*01|D3,-3,*01|J3,*02": {
    "Count": 0.5, 
    "12": 0.5
  }, 
  "V3,-11,*01|D4,-17,*01|J5,*02": {
    "Count": 2.0, 
    "25": 1.0, 
    "14": 1.0
  }, 
  "V3,-48,*02|D3,-10,*01|J6,*02": {
    "Count": 4.0, 
    "16": 1.0, 
    "19": 1.0, 
    "21": 1.0, 
    "22": 1.0
  }, 
  "V3,-48,*02|D3,-10,*01|J6,*03": {
    "Count": 2.0, 
    "19": 1.0, 
    "21": 1.0
  }, 
  "V3,-53,*01|D2,-15,*01|J5,*02": {
    "Count": 2.0, 
    "19": 1.0, 
    "11": 1.0
  }, 
  "V3,-23,*04|D7,-27,*01|J1,*01": {
    "Count": 1.0, 
    "10": 1.0
  }, 
  "V3,-66,*02|D2,-2,*02/I|J4,*02": {
    "Count": 2.0, 
    "17": 1.0, 
    "12": 1.0
  }, 
  "V3,-48,*02|D5,-12,*01|J6,*02": {
    "Count": 1.0, 
    "14": 1.0
  }, 
  "V3,-48,*02|D5,-12,*01|J6,*03": {
    "Count": 2.0, 
    "28": 1.0, 
    "29": 1.0
  }, 
  "V1,-58,*02|D2,-2,*02/I|J4,*02": {
    "Count": 1.0, 
    "14": 1.0
  }, 
  "V3,-49,*03|D2,-8,*02|J4,*02": {
    "Count": 0.3333333333333333, 
    "12": 0.3333333333333333
  }, 
  "V3,-7,*03|D2,-2,*02/I|J4,*02": {
    "Count": 1.0, 
    "15": 1.0
  }, 
  "V3,-30,*02|D4,-17,*01|J6,*02": {
    "Count": 1.0, 
    "16": 1.0
  }, 
  "V3,-33,*06|D4,-17,*01|J4,*02": {
    "Count": 2.5, 
    "12": 1.0, 
    "13": 1.0, 
    "15": 0.5
  }, 
  "V1,-69,*12|D2,-8,*01|J3,*02": {
    "Count": 1.0, 
    "13": 1.0
  }, 
  "V3,-20,*01|D2,-2,*01|J4,*02": {
    "Count": 1.5, 
    "16": 1.0, 
    "11": 0.5
  }, 
  "V1,-69,*12|D2,-2,*01/I|J4,*02": {
    "Count": 8.75, 
    "9": 0.5, 
    "13": 0.5, 
    "14": 2.0, 
    "15": 0.75, 
    "16": 1.5, 
    "17": 1.5, 
    "18": 0.6666666666666666, 
    "19": 0.3333333333333333, 
    "21": 1.0
  }, 
  "V3,-30,*19|D4,-17,*01|J4,*02": {
    "Count": 4.0, 
    "12": 1.5, 
    "13": 1.0, 
    "14": 1.5
  }, 
  "V4,-39,*01|D2,-2,*02/I|J2,*01": {
    "Count": 6.0, 
    "14": 1.0, 
    "16": 2.0, 
    "17": 1.0, 
    "19": 1.0, 
    "20": 1.0
  }, 
  "V3,-21,*01|D1,-20,*01/I|J1,*01": {
    "Count": 0.5, 
    "17": 0.5
  }, 
  "V1,-8,*02|D2,-8,*01/I|J4,*02": {
    "Count": 1.0, 
    "18": 1.0
  }, 
  "V3,-21,*04|D1,-26,*01|J6,*02": {
    "Count": 1.0, 
    "23": 1.0
  }, 
  "V4,-61,*01|D2,-2,*01/I|J5,*02": {
    "Count": 1.0, 
    "22": 1.0
  }, 
  "V4,-31,*03|D3,-10,*02/I|J4,*02": {
    "Count": 2.0, 
    "20": 1.0, 
    "21": 1.0
  }, 
  "V3,-15,*01|D3,-22,*01/I|J1,*01": {
    "Count": 3.0, 
    "20": 1.0, 
    "14": 2.0
  }, 
  "V1,-45,*02|D5,-18,*01|J4,*02": {
    "Count": 0.3333333333333333, 
    "9": 0.3333333333333333
  }, 
  "V4,-31,*10|D3,-10,*01|J5,*02": {
    "Count": 1.0, 
    "16": 1.0
  }, 
  "V2,?,?|D5,-12,*01|J4,*02": {
    "Count": 1.0, 
    "5": 1.0
  }, 
  "V2,-5,*02|D3,-3,*01/I|J5,*02": {
    "Count": 0.5, 
    "18": 0.5
  }, 
  "V4,-61,*01|D3,-16,*01|J4,*02": {
    "Count": 1.0, 
    "15": 1.0
  }, 
  "V2,-26,*01|D4,-17,*01|J4,*02": {
    "Count": 1.0, 
    "20": 1.0
  }, 
  "V1,-45,*02|D2,-15,*01/I|J4,*02": {
    "Count": 1.0, 
    "20": 1.0
  }, 
  "V3,-33,*01|D3,-16,*01|J4,*02": {
    "Count": 0.3333333333333333, 
    "17": 0.3333333333333333
  }, 
  "V3,-49,*04|D2,-8,*01|J1,*01": {
    "Count": 0.3333333333333333, 
    "15": 0.3333333333333333
  }, 
  "V3,-9,*01|D2,-15,*01/I|J6,*02": {
    "Count": 4.0, 
    "19": 1.0, 
    "20": 1.0, 
    "29": 1.0, 
    "22": 1.0
  }, 
  "V4,-31,*03|D2,-2,*02|J6,*02": {
    "Count": 4.0, 
    "14": 1.0, 
    "23": 3.0
  }, 
  "V3,-49,*04|D3,-10,*01|J3,*02": {
    "Count": 2.0, 
    "14": 2.0
  }, 
  "V1,-58,*02|D2,-8,*02|J3,*02": {
    "Count": 0.25, 
    "12": 0.25
  }, 
  "V1,-24,*01|D5,-18,*01|J1,*01": {
    "Count": 0.3333333333333333, 
    "12": 0.3333333333333333
  }, 
  "V5,-51,*01|D6,-13,*01|J2,*01": {
    "Count": 1.0, 
    "14": 1.0
  }, 
  "V1,-69,*12|D6,-13,*01|J1,*01": {
    "Count": 4.5, 
    "11": 1.0, 
    "12": 2.0, 
    "13": 1.0, 
    "15": 0.5
  }, 
  "V1,-3,*01|D3,-10,*01|J4,*02": {
    "Count": 35.5, 
    "11": 2.0, 
    "13": 5.0, 
    "14": 7.0, 
    "15": 4.5, 
    "16": 6.0, 
    "17": 4.0, 
    "18": 4.0, 
    "19": 2.0, 
    "20": 1.0
  }, 
  "V4,-34,*01|D2,-2,*01/I|J4,*02": {
    "Count": 9.166666666666666, 
    "12": 0.5, 
    "13": 1.5, 
    "14": 1.0, 
    "15": 1.0, 
    "16": 2.0, 
    "17": 0.5, 
    "19": 0.8333333333333333, 
    "21": 0.3333333333333333, 
    "23": 1.0, 
    "29": 0.5
  }, 
  "V3,-21,*01|D4,-17,*01|J1,*01": {
    "Count": 2.0, 
    "16": 1.0, 
    "21": 1.0
  }, 
  "V7,-4-1,*02|D2,-15,*01/I|J5,*02": {
    "Count": 2.0, 
    "18": 1.0, 
    "13": 1.0
  }, 
  "V1,-45,*02|D2,-2,*03/I|J6,*03": {
    "Count": 2.5, 
    "19": 1.5, 
    "21": 1.0
  }, 
  "V2,-70,*01|D1,-26,*01|J6,*02": {
    "Count": 2.0, 
    "18": 1.0, 
    "23": 1.0
  }, 
  "V3,-64,*01|D3,-10,*01|J4,*02": {
    "Count": 1.0, 
    "15": 1.0
  }, 
  "V2,-26,*01|D6,-13,*01|J3,*02": {
    "Count": 1.0, 
    "14": 1.0
  }, 
  "V2,-26,*01|D3,-10,*01|J6,*02": {
    "Count": 2.0, 
    "20": 2.0
  }, 
  "V3,-7,*01|D3,-9,*01|J2,*01": {
    "Count": 2.0, 
    "19": 1.0, 
    "21": 1.0
  }, 
  "V3,-33,*06|D5,-5,*01|J6,*02": {
    "Count": 0.5, 
    "20": 0.5
  }, 
  "V4,-39,*01|D5,-12,*01|J2,*01": {
    "Count": 1.0, 
    "16": 1.0
  }, 
  "V3,-30,*19|D5,-12,*01|J4,*02": {
    "Count": 2.0, 
    "14": 1.0, 
    "15": 1.0
  }, 
  "V3,-15,*01|D6,-13,*01|J2,*01": {
    "Count": 2.0, 
    "19": 2.0
  }, 
  "V3,-30,*19|D3,-16,*02/I|J3,*02": {
    "Count": 0.5, 
    "20": 0.5
  }, 
  "V4,-61,*01|D2,-2,*02|J4,*02": {
    "Count": 2.0, 
    "12": 1.0, 
    "13": 1.0
  }, 
  "V3,-21,*01|D3,-22,*01/I|J5,*02": {
    "Count": 1.0, 
    "21": 1.0
  }, 
  "V7,-4-1,*02|D2,-8,*02|J3,*02": {
    "Count": 2.0, 
    "14": 2.0
  }, 
  "V3,-11,*01|D4,-17,*01|J4,*02": {
    "Count": 7.5, 
    "9": 1.0, 
    "10": 1.0, 
    "11": 0.5, 
    "12": 1.0, 
    "13": 1.0, 
    "14": 1.0, 
    "15": 2.0
  }, 
  "V3,-9,*01|D2,-21,*02|J3,*02": {
    "Count": 1.0, 
    "14": 1.0
  }, 
  "V3,-30,*02|D2,-21,*02|J2,*01": {
    "Count": 1.0, 
    "13": 1.0
  }, 
  "V3,-74,*02|D3,-16,*02|J4,*02": {
    "Count": 1.5, 
    "22": 1.0, 
    "14": 0.5
  }, 
  "V1,-69,*10|D2,-15,*01|J4,*02": {
    "Count": 2.0, 
    "17": 1.0, 
    "15": 1.0
  }, 
  "V3,-48,*02|D6,-13,*01/I|J5,*02": {
    "Count": 2.0, 
    "19": 0.5, 
    "20": 0.5, 
    "14": 1.0
  }, 
  "V3,-74,*02|D3,-10,*01/I|J5,*02": {
    "Count": 1.0, 
    "18": 1.0
  }, 
  "V3,-23,*05|D1,-26,*01|J3,*02": {
    "Count": 1.0, 
    "15": 1.0
  }, 
  "V1,-18,*01|D2,-8,*01|J4,*02": {
    "Count": 3.0, 
    "9": 1.0, 
    "17": 2.0
  }, 
  "V3,-11,*01|D3,-9,*01|J2,*01": {
    "Count": 1.0, 
    "13": 1.0
  }, 
  "V4,?,?|D2,-21,*02/I|J3,*02": {
    "Count": 3.0, 
    "20": 2.0, 
    "21": 1.0
  }, 
  "V3,-21,*01|D2,-2,*02|J6,*02": {
    "Count": 3.5, 
    "19": 3.5
  }, 
  "V2,-5,*04|D2,-2,*02/I|J3,*02": {
    "Count": 0.5, 
    "19": 0.5
  }, 
  "V3,-23,*04|D5,-12,*01|J2,*01": {
    "Count": 2.0, 
    "17": 1.0, 
    "19": 1.0
  }, 
  "V4,-39,*01|D3,-9,*01|J5,*02": {
    "Count": 6.0, 
    "13": 1.0, 
    "17": 2.0, 
    "19": 1.0, 
    "21": 1.0, 
    "22": 1.0
  }, 
  "V7,-4-1,*02|D3,-16,*01|J1,*01": {
    "Count": 0.5, 
    "13": 0.5
  }, 
  "V3,-48,*02|D2,-21,*01|J3,*01": {
    "Count": 1.0, 
    "8": 1.0
  }, 
  "V3,-11,*01|D6,-19,*01|J5,*02": {
    "Count": 2.0, 
    "19": 1.0, 
    "21": 1.0
  }, 
  "V3,-23,*04|D3,-22,*01/I|J2,*01": {
    "Count": 3.0, 
    "19": 1.0, 
    "21": 1.0, 
    "15": 1.0
  }, 
  "V4,-59,*08|D6,-19,*01|J4,*02": {
    "Count": 1.0, 
    "16": 1.0
  }, 
  "V3,-49,*04|D3,-22,*01/I|J1,*01": {
    "Count": 1.0, 
    "14": 1.0
  }, 
  "V2,-5,*08|D5,-5,*01|J3,*02": {
    "Count": 2.0, 
    "11": 0.5, 
    "14": 1.0, 
    "15": 0.5
  }, 
  "V2,-5,*08|D5,-5,*01|J3,*01": {
    "Count": 0.5, 
    "15": 0.5
  }, 
  "V3,-15,*01|D6,-13,*01|J6,*02": {
    "Count": 2.0, 
    "24": 1.0, 
    "22": 1.0
  }, 
  "V3,-23,*04|D5,-12,*01|J1,*01": {
    "Count": 2.0, 
    "9": 1.0, 
    "11": 1.0
  }, 
  "V2,-5,*08|D4,-17,*01|J3,*02": {
    "Count": 3.0, 
    "17": 1.0, 
    "20": 1.0, 
    "14": 1.0
  }, 
  "V3,-23,*01|D6,-13,*01|J2,*01": {
    "Count": 1.0, 
    "21": 1.0
  }, 
  "V5,-51,*01|D2,-8,*01|J4,*02": {
    "Count": 1.0, 
    "10": 1.0
  }, 
  "V3,-33,*01|D3,-16,*01|J6,*03": {
    "Count": 0.5, 
    "10": 0.5
  }, 
  "V3,-OR16-10,*03|D3,-22,*01/I|J1,*01": {
    "Count": 1.0, 
    "18": 1.0
  }, 
  "V3,-48,*02|D2,-21,*02|J5,*02": {
    "Count": 1.0, 
    "16": 1.0
  }, 
  "V1,-69,*14|D6,-13,*01/I|J2,*01": {
    "Count": 1.0, 
    "17": 1.0
  }, 
  "V3,-72,*01|D6,-19,*01|J4,*02": {
    "Count": 2.0, 
    "10": 1.0, 
    "14": 1.0
  }, 
  "V1,-45,*02|D3,-9,*01|J4,*02": {
    "Count": 2.0, 
    "14": 1.0, 
    "15": 1.0
  }, 
  "V2,-5,*08|D2,-2,*02/I|J4,*02": {
    "Count": 6.25, 
    "12": 0.5, 
    "13": 0.5, 
    "15": 1.0, 
    "16": 2.0, 
    "17": 0.5, 
    "18": 1.0, 
    "19": 0.75
  }, 
  "V4,-39,*07|D1,-7,*01/I|J3,*02": {
    "Count": 0.5, 
    "20": 0.5
  }, 
  "V5,-51,*01|D3,-16,*02/I|J4,*02": {
    "Count": 1.0, 
    "17": 1.0
  }, 
  "V3,-33,*06|D2,-2,*01/I|J6,*02": {
    "Count": 2.0, 
    "19": 1.0, 
    "22": 1.0
  }, 
  "V2,-26,*01|D2,-2,*03/I|J4,*02": {
    "Count": 0.5, 
    "21": 0.5
  }, 
  "V1,-45,*02|D4,-4,*01/I|J4,*02": {
    "Count": 1.0, 
    "14": 1.0
  }, 
  "V4,-31,*03|D5,-5,*01|J5,*02": {
    "Count": 0.5, 
    "12": 0.5
  }, 
  "V3,-30,*19|D7,-27,*01|J4,*02": {
    "Count": 1.0, 
    "11": 1.0
  }, 
  "V1,-18,*01|D2,-15,*01/I|J1,*01": {
    "Count": 1.0, 
    "22": 1.0
  }, 
  "V3,-30-3,*02|D3,-22,*01|J5,*02": {
    "Count": 1.0, 
    "21": 1.0
  }, 
  "V3,-23,*04|D3,-10,*02/I|J5,*02": {
    "Count": 0.5, 
    "18": 0.5
  }, 
  "V2,-5,*02|D4,-17,*01|J2,*01": {
    "Count": 2.0, 
    "18": 1.0, 
    "21": 1.0
  }, 
  "V3,-49,*03|D3,-22,*01|J3,*01": {
    "Count": 2.0, 
    "21": 2.0
  }, 
  "V1,-2,*02|D3,-16,*01|J4,*02": {
    "Count": 0.5, 
    "19": 0.5
  }, 
  "V7,-4-1,*02|D1,-26,*01|J5,*02": {
    "Count": 0.5, 
    "14": 0.5
  }, 
  "V3,-21,*01|D6,-19,*01|J6,*02": {
    "Count": 1.0, 
    "19": 1.0
  }, 
  "V3,-21,*01|D6,-19,*01|J6,*03": {
    "Count": 3.0, 
    "23": 1.0, 
    "15": 2.0
  }, 
  "V1,-3,*01|D4,-17,*01|J5,*02": {
    "Count": 1.25, 
    "18": 0.25, 
    "13": 1.0
  }, 
  "V1,-58,*02|D3,-10,*02|J4,*02": {
    "Count": 2.0, 
    "9": 2.0
  }, 
  "V4,-39,*01|D1,-26,*01/I|J2,*01": {
    "Count": 0.5, 
    "19": 0.5
  }, 
  "V3,-21,*01|D3,-16,*02|J3,*02": {
    "Count": 0.5, 
    "14": 0.5
  }, 
  "V3,-21,*01|D3,-16,*02|J3,*01": {
    "Count": 1.0, 
    "15": 1.0
  }, 
  "V3,-49,*03|D5,-5,*01|J4,*02": {
    "Count": 1.0, 
    "14": 0.5, 
    "15": 0.5
  }, 
  "V3,-30-3,*03|D3,-22,*01|J3,*02": {
    "Count": 6.0, 
    "13": 1.0, 
    "15": 1.0, 
    "16": 1.0, 
    "19": 1.0, 
    "20": 2.0
  }, 
  "V4,-39,*07|D3,-16,*01|J5,*02": {
    "Count": 0.5, 
    "10": 0.5
  }, 
  "V4,-34,*01|D1,-20,*01/I|J4,*02": {
    "Count": 1.1666666666666665, 
    "16": 0.6666666666666666, 
    "24": 0.5
  }, 
  "V1,-8,*02|D5,-12,*01|J5,*02": {
    "Count": 1.0, 
    "14": 1.0
  }, 
  "V2,-5,*04|D3,-16,*02|J?,": {
    "Count": 1.0, 
    "19": 1.0
  }, 
  "V4,-61,*01|D2,-2,*01|J5,*02": {
    "Count": 0.5, 
    "21": 0.5
  }, 
  "V4,-61,*01|D3,-3,*02/I|J3,*02": {
    "Count": 1.5, 
    "19": 0.5, 
    "23": 1.0
  }, 
  "V3,-48,*01|D4,-4,*01/I|J4,*02": {
    "Count": 1.0, 
    "15": 1.0
  }, 
  "V6,-1,*01|D2,-8,*01|J4,*02": {
    "Count": 1.0, 
    "11": 1.0
  }, 
  "V3,-21,*01|D3,-16,*01|J5,*02": {
    "Count": 0.25, 
    "12": 0.25
  }, 
  "V3,-30,*02|D4,-17,*01|J4,*02": {
    "Count": 6.5, 
    "10": 1.0, 
    "12": 1.0, 
    "14": 1.0, 
    "15": 1.5, 
    "17": 1.0, 
    "18": 1.0
  }, 
  "V3,-7,*01|D3,-22,*01/I|J6,*02": {
    "Count": 2.0, 
    "24": 1.0, 
    "20": 1.0
  }, 
  "V3,-7,*01|D3,-22,*01/I|J6,*03": {
    "Count": 2.0, 
    "22": 1.0, 
    "23": 1.0
  }, 
  "V3,-23,*01|D6,-13,*01|J5,*02": {
    "Count": 1.0, 
    "19": 1.0
  }, 
  "V4,-61,*01|D2,-2,*02/I|J2,*01": {
    "Count": 2.0, 
    "18": 2.0
  }, 
  "V6,-1,*01|D1,-1,*01|J6,*03": {
    "Count": 1.0, 
    "17": 1.0
  }, 
  "V1,-3,*01|D3,-10,*02/I|J5,*02": {
    "Count": 1.0, 
    "19": 1.0
  }, 
  "V4,-39,*07|D2,-2,*02/I|J6,*02": {
    "Count": 1.3333333333333333, 
    "19": 0.3333333333333333, 
    "22": 1.0
  }, 
  "V4,-39,*07|D2,-2,*02/I|J6,*03": {
    "Count": 3.0, 
    "28": 1.0, 
    "21": 1.0, 
    "15": 1.0
  }, 
  "V3,-30,*01|D5,-18,*01|J4,*02": {
    "Count": 0.5, 
    "12": 0.5
  }, 
  "V3,-9,*01|D3,-3,*01/I|J3,*02": {
    "Count": 2.0, 
    "21": 2.0
  }, 
  "V6,-1,*01|D2,-2,*01/I|J3,*01": {
    "Count": 2.0, 
    "17": 0.5, 
    "18": 0.5, 
    "15": 1.0
  }, 
  "V6,-1,*01|D2,-2,*01/I|J3,*02": {
    "Count": 1.0, 
    "11": 1.0
  }, 
  "V3,-11,*01|D2,-2,*02/I|J4,*02": {
    "Count": 7.5, 
    "11": 1.0, 
    "15": 1.0, 
    "16": 1.0, 
    "17": 1.0, 
    "18": 1.0, 
    "19": 2.0, 
    "27": 0.5
  }, 
  "V3,-74,*02|D1,-26,*01|J4,*02": {
    "Count": 5.0, 
    "18": 1.0, 
    "11": 1.0, 
    "14": 2.0, 
    "15": 1.0
  }, 
  "V4,-61,*04|D5,-5,*01|J2,*01": {
    "Count": 0.5, 
    "14": 0.5
  }, 
  "V3,-53,*01|D3,-9,*01|J2,*01": {
    "Count": 1.0, 
    "13": 1.0
  }, 
  "V4,-34,*03|D6,-13,*01|J5,*02": {
    "Count": 1.0, 
    "19": 1.0
  }, 
  "V2,-5,*08|D6,-13,*01|J5,*02": {
    "Count": 4.0, 
    "16": 1.0, 
    "13": 1.0, 
    "22": 1.0, 
    "15": 1.0
  }, 
  "V4,-61,*01|D2,-8,*01/I|J4,*02": {
    "Count": 1.0, 
    "19": 1.0
  }, 
  "V3,-20,*01|D2,-2,*03/I|J6,*02": {
    "Count": 1.0, 
    "16": 0.5, 
    "20": 0.5
  }, 
  "V4,-31,*03|D3,-22,*01/I|J3,*01": {
    "Count": 1.0, 
    "15": 1.0
  }, 
  "V4,-31,*03|D3,-22,*01/I|J3,*02": {
    "Count": 2.0, 
    "19": 1.0, 
    "22": 1.0
  }, 
  "V1,-18,*01|D3,-16,*01|J1,*01": {
    "Count": 2.0, 
    "16": 2.0
  }, 
  "V3,-20,*01|D6,-13,*01|J1,*01": {
    "Count": 1.5, 
    "15": 1.5
  }, 
  "V3,-49,*04|D2,-2,*03/I|J4,*02": {
    "Count": 1.0, 
    "24": 1.0
  }, 
  "V3,-23,*04|D1,-7,*01/I|J4,*02": {
    "Count": 2.0, 
    "16": 1.0, 
    "14": 1.0
  }, 
  "V1,-69,*12|D3,-10,*02|J6,*03": {
    "Count": 1.0, 
    "22": 1.0
  }, 
  "V1,-69,*12|D3,-10,*02|J6,*02": {
    "Count": 1.5, 
    "16": 0.5, 
    "15": 1.0
  }, 
  "V4,?,?|D1,-7,*01/I|J5,*02": {
    "Count": 0.5, 
    "17": 0.5
  }, 
  "V7,-4-1,*02|D2,-2,*02/I|J2,*01": {
    "Count": 0.5, 
    "13": 0.5
  }, 
  "V4,?,?|D2,-2,*02|J1,*01": {
    "Count": 0.5, 
    "12": 0.5
  }, 
  "V3,-74,*02|D3,-10,*02|J4,*02": {
    "Count": 1.0, 
    "12": 1.0
  }, 
  "V2,-5,*02|D5,-12,*01|J5,*02": {
    "Count": 0.6666666666666666, 
    "12": 0.6666666666666666
  }, 
  "V3,-33,*06|D1,-26,*01|J5,*02": {
    "Count": 1.0, 
    "24": 1.0
  }, 
  "V3,?,?|D5,-12,*01|J4,*02": {
    "Count": 1.0, 
    "14": 1.0
  }, 
  "V1,-18,*01|D2,-2,*02/I|J5,*01": {
    "Count": 0.5, 
    "19": 0.5
  }, 
  "V3,-7,*01|D6,-19,*01|J3,*02": {
    "Count": 10.0, 
    "13": 1.0, 
    "14": 2.0, 
    "15": 1.0, 
    "16": 1.0, 
    "18": 1.0, 
    "19": 4.0
  }, 
  "V3,-7,*01|D5,-18,*01|J4,*02": {
    "Count": 1.8333333333333333, 
    "19": 0.5, 
    "20": 0.5, 
    "14": 0.5, 
    "15": 0.3333333333333333
  }, 
  "V4,-61,*04|D6,-19,*01|J2,*01": {
    "Count": 1.0, 
    "15": 1.0
  }, 
  "V5,-51,*01|D4,-4,*01/I|J4,*02": {
    "Count": 1.0, 
    "13": 1.0
  }, 
  "V2,-5,*08|D6,-25,*01/I|J5,*02": {
    "Count": 0.5, 
    "18": 0.5
  }, 
  "V3,-72,*01|D4,-17,*01|J4,*02": {
    "Count": 2.0, 
    "11": 1.0, 
    "14": 1.0
  }, 
  "V4,-39,*01|D3,-10,*01|J2,*01": {
    "Count": 3.0, 
    "18": 1.0, 
    "19": 2.0
  }, 
  "V3,-7,*01|D4,-4,*01/I|J3,*02": {
    "Count": 0.3333333333333333, 
    "18": 0.3333333333333333
  }, 
  "V3,-72,*01|D1,-26,*01|J5,*02": {
    "Count": 1.0, 
    "13": 1.0
  }, 
  "V3,-33,*06|D3,-22,*01|J6,*03": {
    "Count": 1.0, 
    "20": 1.0
  }, 
  "V3,-33,*06|D3,-22,*01|J6,*02": {
    "Count": 1.0, 
    "19": 1.0
  }, 
  "V1,-3,*01|D4,-4,*01/I|J4,*02": {
    "Count": 1.5, 
    "16": 0.5, 
    "17": 1.0
  }, 
  "V1,-24,*01|D6,-13,*01|J2,*01": {
    "Count": 1.0, 
    "18": 1.0
  }, 
  "V2,-26,*01|D3,-22,*01/I|J4,*02": {
    "Count": 3.0, 
    "16": 2.0, 
    "20": 1.0
  }, 
  "V1,-45,*02|D3,-9,*01|J6,*02": {
    "Count": 1.0, 
    "22": 1.0
  }, 
  "V3,-21,*04|D2,-2,*02/I|J6,*03": {
    "Count": 1.0, 
    "23": 1.0
  }, 
  "V4,?,?|D3,-10,*01|J4,*02": {
    "Count": 27.0, 
    "7": 1.0, 
    "12": 3.0, 
    "13": 3.0, 
    "14": 7.0, 
    "15": 1.0, 
    "16": 1.0, 
    "17": 4.0, 
    "18": 5.0, 
    "19": 1.0, 
    "25": 1.0
  }, 
  "V3,-9,*01|D5,-5,*01|J5,*02": {
    "Count": 0.5, 
    "16": 0.5
  }, 
  "V4,-61,*01|D2,-2,*02|J1,*01": {
    "Count": 0.3333333333333333, 
    "11": 0.3333333333333333
  }, 
  "V3,-9,*01|D2,-21,*02|J1,*01": {
    "Count": 1.0, 
    "15": 1.0
  }, 
  "V3,-30,*19|D3,-3,*02/I|J5,*02": {
    "Count": 1.0, 
    "18": 1.0
  }, 
  "V3,-73,*01|D4,-4,*01|J6,*03": {
    "Count": 1.0, 
    "21": 1.0
  }, 
  "V7,-4-1,*02|D3,-10,*01|J1,*01": {
    "Count": 5.0, 
    "10": 1.0, 
    "13": 1.0, 
    "14": 2.0, 
    "21": 1.0
  }, 
  "V3,-33,*01|D5,-18,*01|J2,*01": {
    "Count": 0.5, 
    "15": 0.5
  }, 
  "V2,-70,*10|D2,-8,*01/I|J3,*02": {
    "Count": 1.0, 
    "23": 1.0
  }, 
  "V3,-64,*01|D1,-26,*01|J6,*03": {
    "Count": 1.0, 
    "18": 1.0
  }, 
  "V6,-1,*01|D6,-19,*01|J4,*02": {
    "Count": 6.0, 
    "11": 1.0, 
    "12": 1.0, 
    "14": 2.0, 
    "16": 1.0, 
    "18": 1.0
  }, 
  "V4,-39,*01|D3,-22,*01|J6,*02": {
    "Count": 0.5, 
    "14": 0.5
  }, 
  "V4,-61,*01|D2,-2,*01|J6,*03": {
    "Count": 0.3333333333333333, 
    "20": 0.3333333333333333
  }, 
  "V4,-39,*07|D1,-26,*01|J6,*04": {
    "Count": 1.0, 
    "21": 1.0
  }, 
  "V3,-74,*02|D3,-10,*01|J1,*01": {
    "Count": 1.0, 
    "11": 1.0
  }, 
  "V3,-23,*01|D3,-10,*02/I|J4,*02": {
    "Count": 2.0, 
    "16": 1.0, 
    "18": 1.0
  }, 
  "V1,-69,*10|D2,-8,*02|J3,*02": {
    "Count": 2.0, 
    "13": 1.0, 
    "15": 1.0
  }, 
  "V4,?,?|D2,-2,*02/I|J1,*01": {
    "Count": 0.5, 
    "14": 0.5
  }, 
  "V3,-30,*10|D2,-2,*03/I|J6,*02": {
    "Count": 1.0, 
    "23": 1.0
  }, 
  "V3,-74,*02|D3,-16,*02/I|J4,*02": {
    "Count": 2.0, 
    "17": 1.0, 
    "21": 1.0
  }, 
  "V6,-1,*01|D6,-13,*01/I|J3,*01": {
    "Count": 0.5, 
    "12": 0.5
  }, 
  "V4,-39,*07|D2,-2,*01|J5,*02": {
    "Count": 0.5, 
    "21": 0.5
  }, 
  "V1,-45,*02|D6,-13,*01/I|J1,*01": {
    "Count": 1.0, 
    "17": 1.0
  }, 
  "V3,-48,*02|D5,-12,*01|J4,*02": {
    "Count": 5.0, 
    "16": 2.0, 
    "18": 1.0, 
    "13": 1.0, 
    "14": 1.0
  }, 
  "V6,-1,*01|D2,-2,*02/I|J6,*02": {
    "Count": 2.0, 
    "17": 1.0, 
    "19": 1.0
  }, 
  "V6,-1,*01|D2,-2,*02/I|J6,*03": {
    "Count": 1.5, 
    "18": 0.5, 
    "19": 1.0
  }, 
  "V3,-15,*01|D5,-5,*01|J1,*01": {
    "Count": 0.5, 
    "21": 0.5
  }, 
  "V3,-30,*18|D6,-13,*01|J6,*02": {
    "Count": 1.0, 
    "16": 1.0
  }, 
  "V4,-34,*13|D1,-26,*01|J4,*02": {
    "Count": 1.0, 
    "15": 1.0
  }, 
  "V3,-23,*04|D2,-8,*01/I|J4,*02": {
    "Count": 1.3333333333333333, 
    "16": 0.3333333333333333, 
    "18": 1.0
  }, 
  "V3,-7,*01|D3,-10,*01|J3,*02": {
    "Count": 12.0, 
    "13": 1.0, 
    "15": 2.0, 
    "16": 1.0, 
    "17": 1.0, 
    "18": 4.0, 
    "19": 2.0, 
    "20": 1.0
  }, 
  "V4,-39,*07|D6,-19,*01|J6,*04": {
    "Count": 1.0, 
    "17": 1.0
  }, 
  "V3,-7,*01|D3,-10,*01|J3,*01": {
    "Count": 2.0, 
    "16": 1.0, 
    "14": 1.0
  }, 
  "V4,-61,*01|D3,-10,*01|J2,*01": {
    "Count": 3.0, 
    "18": 2.0, 
    "13": 1.0
  }, 
  "V3,-73,*01|D2,-2,*02/I|J5,*02": {
    "Count": 1.0, 
    "10": 1.0
  }, 
  "V3,-53,*03|D3,-22,*01|J4,*02": {
    "Count": 1.0, 
    "14": 1.0
  }, 
  "V4,-34,*01|D2,-8,*02/I|J4,*02": {
    "Count": 1.0, 
    "15": 1.0
  }, 
  "V1,-3,*01|D3,-10,*01|J6,*03": {
    "Count": 7.0, 
    "9": 1.0, 
    "17": 1.0, 
    "18": 1.0, 
    "20": 1.0, 
    "23": 1.0, 
    "24": 1.0, 
    "25": 1.0
  }, 
  "V1,-3,*01|D3,-10,*01|J6,*02": {
    "Count": 5.0, 
    "17": 1.0, 
    "20": 3.0, 
    "22": 1.0
  }, 
  "V1,-3,*01|D3,-10,*01|J6,*04": {
    "Count": 1.0, 
    "21": 1.0
  }, 
  "V4,-34,*13|D3,-22,*01|J3,*02": {
    "Count": 1.0, 
    "20": 1.0
  }, 
  "V3,-48,*01|D3,-10,*01|J1,*01": {
    "Count": 1.0, 
    "14": 1.0
  }, 
  "V2,-26,*01|D3,-10,*01|J3,*02": {
    "Count": 1.0, 
    "19": 1.0
  }, 
  "V3,-33,*06|D4,-17,*01|J6,*02": {
    "Count": 0.5, 
    "18": 0.5
  }, 
  "V3,-33,*01|D3,-22,*01/I|J4,*02": {
    "Count": 11.5, 
    "12": 1.0, 
    "15": 1.0, 
    "16": 1.0, 
    "17": 2.0, 
    "18": 3.0, 
    "19": 1.5, 
    "21": 2.0
  }, 
  "V2,-5,*08|D5,-5,*01|J1,*01": {
    "Count": 1.0, 
    "16": 0.5, 
    "12": 0.5
  }, 
  "V4,-30-2,*03|D3,-16,*01|J3,*02": {
    "Count": 1.0, 
    "17": 1.0
  }, 
  "V1,-69,*14|D4,-17,*01|J6,*02": {
    "Count": 1.0, 
    "20": 1.0
  }, 
  "V6,-1,*01|D3,-10,*01|J5,*02": {
    "Count": 1.0, 
    "16": 1.0
  }, 
  "V2,-70,*08|D3,-22,*01/I|J6,*03": {
    "Count": 1.0, 
    "26": 1.0
  }, 
  "V3,-23,*04|D3,-9,*01|J1,*01": {
    "Count": 1.0, 
    "18": 1.0
  }, 
  "V3,-7,*01|D3,-22,*01/I|J4,*02": {
    "Count": 11.0, 
    "15": 2.0, 
    "17": 2.0, 
    "18": 1.0, 
    "19": 3.0, 
    "20": 3.0
  }, 
  "V1,-8,*02|D5,-5,*01|J6,*02": {
    "Count": 0.5, 
    "19": 0.5
  }, 
  "V3,-21,*04|D6,-19,*01|J?,": {
    "Count": 0.5, 
    "13": 0.5
  }, 
  "V1,-46,*01|D6,-6,*01|J4,*02": {
    "Count": 1.0, 
    "12": 1.0
  }, 
  "V3,-23,*04|D6,-13,*01|J3,*01": {
    "Count": 1.0, 
    "9": 1.0
  }, 
  "V3,-23,*04|D6,-13,*01|J3,*02": {
    "Count": 9.0, 
    "14": 4.0, 
    "15": 2.0, 
    "17": 1.0, 
    "18": 1.0, 
    "21": 1.0
  }, 
  "V2,-5,*08|D6,-13,*01|J6,*02": {
    "Count": 1.0, 
    "21": 1.0
  }, 
  "V3,-48,*02|D4,-17,*01|J3,*02": {
    "Count": 1.0, 
    "16": 1.0
  }, 
  "V1,-3,?|D6,-19,*01|J6,*02": {
    "Count": 1.0, 
    "12": 1.0
  }, 
  "V4,?,?|D3,-3,*01|J5,*02": {
    "Count": 0.5, 
    "13": 0.5
  }, 
  "V4,-61,*01|D3,-9,*01/I|J4,*02": {
    "Count": 1.5, 
    "19": 0.5, 
    "23": 1.0
  }, 
  "V4,?,?|D3,-10,*01|J2,*01": {
    "Count": 2.0, 
    "21": 1.0, 
    "13": 1.0
  }, 
  "V3,-11,*04|D2,-8,*02|J3,*02": {
    "Count": 1.5, 
    "13": 1.0, 
    "15": 0.5
  }, 
  "V1,-3,*01|D3,-16,*02|J4,*02": {
    "Count": 1.0, 
    "18": 0.5, 
    "21": 0.5
  }, 
  "V4,?,?|D6,-6,*01/I|J4,*02": {
    "Count": 1.0, 
    "20": 1.0
  }, 
  "V3,-9,*01|D4,-17,*01/I|J3,*02": {
    "Count": 0.5, 
    "24": 0.5
  }, 
  "V3,-48,*01|D3,-9,*01/I|J4,*02": {
    "Count": 1.0, 
    "21": 1.0
  }, 
  "V1,-24,*01|D5,-5,*01|J1,*01": {
    "Count": 0.3333333333333333, 
    "12": 0.3333333333333333
  }, 
  "V1,-69,*10|D2,-8,*02|J4,*02": {
    "Count": 1.0, 
    "6": 1.0
  }, 
  "V3,-21,*04|D3,-22,*01|J5,*02": {
    "Count": 1.0, 
    "14": 1.0
  }, 
  "V3,-53,*01|D1,-26,*01|J6,*02": {
    "Count": 3.0, 
    "16": 1.0, 
    "21": 2.0
  }, 
  "V4,-39,*07|D2,-15,*01|J6,*03": {
    "Count": 3.0, 
    "16": 1.0, 
    "18": 1.0, 
    "15": 1.0
  }, 
  "V4,?,?|D1,-26,*01/I|J4,*02": {
    "Count": 1.0, 
    "19": 1.0
  }, 
  "V3,-7,*01|D6,-25,*01/I|J3,*02": {
    "Count": 1.0, 
    "19": 1.0
  }, 
  "V3,-30-3,*03|D3,-3,*02|J4,*02": {
    "Count": 1.0, 
    "15": 1.0
  }, 
  "V3,-23,*04|D2,-2,*01|J4,*02": {
    "Count": 2.5, 
    "16": 1.0, 
    "18": 0.3333333333333333, 
    "19": 0.6666666666666666, 
    "25": 0.5
  }, 
  "V3,-53,*01|D3,-10,*01/I|J5,*02": {
    "Count": 1.0, 
    "16": 1.0
  }, 
  "V3,-21,*01|D6,-19,*01|J3,*02": {
    "Count": 12.0, 
    "13": 1.0, 
    "15": 3.0, 
    "16": 1.0, 
    "17": 4.0, 
    "20": 3.0
  }, 
  "V3,-21,*01|D4,-4,*01/I|J4,*02": {
    "Count": 2.0, 
    "16": 1.0, 
    "12": 1.0
  }, 
  "V1,-69,*12|D3,-10,*01|J5,*02": {
    "Count": 4.0, 
    "17": 1.0, 
    "19": 2.0, 
    "15": 1.0
  }, 
  "V1,-46,*01|D5,-5,*01|J6,*02": {
    "Count": 0.5, 
    "19": 0.5
  }, 
  "V3,-15,*01|D3,-10,*01|J3,*01": {
    "Count": 1.0, 
    "13": 1.0
  }, 
  "V3,-15,*01|D3,-10,*01|J3,*02": {
    "Count": 4.0, 
    "17": 1.0, 
    "18": 1.0, 
    "19": 1.0, 
    "15": 1.0
  }, 
  "V3,-23,*04|D1,-20,*01/I|J3,*02": {
    "Count": 1.0, 
    "17": 0.5, 
    "18": 0.5
  }, 
  "V1,-8,*02|D3,-16,*02/I|J4,*02": {
    "Count": 4.5, 
    "25": 0.5, 
    "18": 1.0, 
    "21": 1.0, 
    "15": 2.0
  }, 
  "V4,-30-2,*03|D4,-4,*01|J6,*02": {
    "Count": 0.5, 
    "14": 0.5
  }, 
  "V1,-46,*03|D2,-21,*02|J6,*03": {
    "Count": 1.0, 
    "17": 1.0
  }, 
  "V3,-66,*03|D3,-16,*01/I|J3,*02": {
    "Count": 0.5, 
    "25": 0.5
  }, 
  "V4,?,?|D1,-20,*01|J6,*02": {
    "Count": 2.5, 
    "25": 0.5, 
    "18": 1.0, 
    "20": 1.0
  }, 
  "V3,-21,*01|D5,-12,*01|J4,*02": {
    "Count": 14.0, 
    "10": 3.0, 
    "11": 1.0, 
    "12": 1.0, 
    "13": 2.0, 
    "14": 3.0, 
    "15": 2.0, 
    "24": 2.0
  }, 
  "V1,-58,*02|D2,-21,*02/I|J3,*02": {
    "Count": 1.0, 
    "16": 1.0
  }, 
  "V4,?,?|D2,-2,*03|J3,*02": {
    "Count": 1.5, 
    "19": 1.0, 
    "14": 0.5
  }, 
  "V3,-72,*01|D2,-15,*01/I|J3,*02": {
    "Count": 1.0, 
    "26": 1.0
  }, 
  "V3,-48,*02|D6,-13,*01/I|J6,*03": {
    "Count": 1.0, 
    "23": 1.0
  }, 
  "V7,-4-1,*02|D3,-22,*01/I|J2,*01": {
    "Count": 1.0, 
    "19": 1.0
  }, 
  "V3,-49,*01|D2,-2,*02/I|J6,*02": {
    "Count": 2.0, 
    "23": 2.0
  }, 
  "V1,-46,*01|D3,-3,*01|J3,*02": {
    "Count": 1.5, 
    "17": 0.5, 
    "11": 1.0
  }, 
  "V1,-2,*05|D5,-5,*01|J4,*02": {
    "Count": 0.5, 
    "12": 0.5
  }, 
  "V1,-18,*01|D3,-10,*02/I|J4,*02": {
    "Count": 8.5, 
    "17": 2.0, 
    "18": 1.0, 
    "19": 2.0, 
    "21": 1.5, 
    "22": 1.0, 
    "24": 1.0
  }, 
  "V3,-9,*01|D2,-2,*01/I|J4,*02": {
    "Count": 4.0, 
    "17": 0.5, 
    "18": 1.0, 
    "14": 0.5, 
    "15": 2.0
  }, 
  "V3,-49,*04|D6,-6,*01/I|J4,*02": {
    "Count": 1.0, 
    "26": 1.0
  }, 
  "V4,-39,*07|D3,-10,*01/I|J5,*02": {
    "Count": 1.0, 
    "19": 1.0
  }, 
  "V3,-48,*02|D5,-5,*01|J4,*02": {
    "Count": 2.5, 
    "11": 0.5, 
    "12": 1.5, 
    "7": 0.5
  }, 
  "V6,-1,*01|D4,-17,*01|J4,*02": {
    "Count": 3.3333333333333335, 
    "11": 1.0, 
    "12": 1.0, 
    "14": 1.3333333333333333
  }, 
  "V3,-30-3,*01|D6,-19,*01|J5,*02": {
    "Count": 1.0, 
    "15": 1.0
  }, 
  "V1,-8,*02|D3,-10,*02/I|J4,*02": {
    "Count": 2.0, 
    "21": 1.0, 
    "22": 1.0
  }, 
  "V4,?,?|D6,-13,*01|J5,*02": {
    "Count": 12.0, 
    "13": 1.0, 
    "14": 3.0, 
    "15": 4.0, 
    "19": 3.0, 
    "20": 1.0
  }, 
  "V3,-23,*01|D1,-26,*01/I|J3,*02": {
    "Count": 1.0, 
    "22": 1.0
  }, 
  "V3,-11,*01|D2,-21,*02/I|J3,*02": {
    "Count": 1.0, 
    "15": 1.0
  }, 
  "V3,-9,*01|D2,-2,*03|J6,*03": {
    "Count": 0.3333333333333333, 
    "28": 0.3333333333333333
  }, 
  "V3,-21,*01|D6,-13,*01|J2,*01": {
    "Count": 3.0, 
    "17": 2.0, 
    "16": 1.0
  }, 
  "V4,-39,*05|D2,-2,*02/I|J6,*03": {
    "Count": 1.0, 
    "24": 1.0
  }, 
  "V3,-9,*01|D7,-27,*01|J3,*02": {
    "Count": 1.0, 
    "13": 1.0
  }, 
  "V1,-18,*01|D2,-21,*01|J4,*02": {
    "Count": 1.8333333333333333, 
    "9": 0.5, 
    "13": 0.3333333333333333, 
    "14": 1.0
  }, 
  "V7,-4-1,*02|D3,-9,*01|J1,*01": {
    "Count": 1.0, 
    "16": 1.0
  }, 
  "V1,-24,*01|D4,-17,*01|J3,*02": {
    "Count": 1.0, 
    "14": 1.0
  }, 
  "V3,-49,*04|D6,-6,*01/I|J3,*02": {
    "Count": 0.3333333333333333, 
    "20": 0.3333333333333333
  }, 
  "V3,-15,*01|D3,-16,*02/I|J3,*02": {
    "Count": 2.0, 
    "17": 1.0, 
    "21": 1.0
  }, 
  "V3,-21,*01|D4,-4,*01/I|J3,*02": {
    "Count": 1.0, 
    "18": 1.0
  }, 
  "V3,-49,*04|D3,-22,*01|J6,*02": {
    "Count": 1.0, 
    "23": 1.0
  }, 
  "V3,-21,*01|D4,-4,*01/I|J3,*01": {
    "Count": 0.5, 
    "18": 0.5
  }, 
  "V1,-69,*14|D2,-2,*02/I|J3,*02": {
    "Count": 1.0, 
    "20": 1.0
  }, 
  "V3,-48,*02|D2,-8,*01|J3,*02": {
    "Count": 1.0, 
    "13": 1.0
  }, 
  "V1,-69,*12|D3,-10,*02|J4,*02": {
    "Count": 4.0, 
    "14": 4.0
  }, 
  "V3,-53,*03|D6,-19,*01|J3,*02": {
    "Count": 1.0, 
    "13": 1.0
  }, 
  "V4,-61,*01|D6,-13,*01|J3,*01": {
    "Count": 0.5, 
    "17": 0.5
  }, 
  "V4,-61,*01|D6,-13,*01|J3,*02": {
    "Count": 7.0, 
    "17": 1.0, 
    "13": 3.0, 
    "14": 2.0, 
    "16": 1.0
  }, 
  "V2,-26,*01|D3,-22,*01|J6,*02": {
    "Count": 1.0, 
    "18": 1.0
  }, 
  "V3,-9,*01|D2,-8,*02/I|J6,*03": {
    "Count": 0.5, 
    "13": 0.5
  }, 
  "V3,-9,*01|D3,-16,*02|J4,*02": {
    "Count": 2.0, 
    "16": 1.0, 
    "14": 1.0
  }, 
  "V4,-39,*01|D2,-8,*02/I|J4,*02": {
    "Count": 2.0, 
    "18": 1.0, 
    "19": 1.0
  }, 
  "V3,-23,*04|D6,-6,*01/I|J4,*02": {
    "Count": 1.0, 
    "13": 1.0
  }, 
  "V1,-69,*10|D6,-13,*01|J6,*02": {
    "Count": 2.0, 
    "24": 1.0, 
    "19": 1.0
  }, 
  "V1,-69,*10|D6,-13,*01|J6,*03": {
    "Count": 1.0, 
    "19": 1.0
  }, 
  "V1,-69,*12|D2,-2,*02|J4,*02": {
    "Count": 0.8333333333333333, 
    "13": 0.5, 
    "22": 0.3333333333333333
  }, 
  "V1,-69,*10|D6,-13,*01|J6,*04": {
    "Count": 1.0, 
    "12": 1.0
  }, 
  "V3,-7,*01|D4,-4,*01|J6,*02": {
    "Count": 1.0, 
    "17": 1.0
  }, 
  "V3,-48,*01|D1,-26,*01|J3,*02": {
    "Count": 1.0, 
    "14": 1.0
  }, 
  "V3,-30,*19|D3,-10,*01|J1,*01": {
    "Count": 2.0, 
    "19": 1.0, 
    "15": 1.0
  }, 
  "V3,-9,*01|D2,-8,*01|J4,*02": {
    "Count": 2.0, 
    "17": 1.0, 
    "12": 1.0
  }, 
  "V3,-48,*02|D5,-18,*01|J5,*02": {
    "Count": 1.0, 
    "14": 0.5, 
    "7": 0.5
  }, 
  "V3,-72,*01|D1,-20,*01|J5,*01": {
    "Count": 1.0, 
    "13": 1.0
  }, 
  "V3,-73,*01|D6,-19,*01|J3,*01": {
    "Count": 1.0, 
    "16": 1.0
  }, 
  "V3,-73,*01|D6,-19,*01|J3,*02": {
    "Count": 1.0, 
    "14": 1.0
  }, 
  "V3,-15,*01|D2,-15,*01/I|J3,*02": {
    "Count": 2.0, 
    "24": 1.0, 
    "22": 1.0
  }, 
  "V1,-18,*01|D3,-3,*01|J4,*02": {
    "Count": 1.0, 
    "21": 1.0
  }, 
  "V1,-18,*01|D2,-8,*02|J2,*01": {
    "Count": 1.0, 
    "16": 1.0
  }, 
  "V3,-7,*01|D3,-10,*02|J4,*02": {
    "Count": 1.0, 
    "18": 1.0
  }, 
  "V3,-15,*01|D2,-21,*02|J4,*02": {
    "Count": 3.5, 
    "16": 1.0, 
    "12": 1.0, 
    "13": 0.5, 
    "23": 1.0
  }, 
  "V1,-69,*10|D3,-9,*01|J6,*04": {
    "Count": 1.0, 
    "15": 1.0
  }, 
  "V1,-69,*10|D3,-9,*01|J6,*02": {
    "Count": 1.0, 
    "22": 1.0
  }, 
  "V3,-48,*02|D5,-5,*01|J5,*02": {
    "Count": 1.0, 
    "14": 0.5, 
    "7": 0.5
  }, 
  "V3,-48,*01|D5,-12,*01|J5,*02": {
    "Count": 0.5, 
    "9": 0.5
  }, 
  "V1,-69,*12|D2,-2,*02/I|J2,*01": {
    "Count": 0.5, 
    "20": 0.5
  }, 
  "V4,-38-2,*02|D2,-2,*03/I|J1,*01": {
    "Count": 1.0, 
    "11": 1.0
  }, 
  "V4,-39,*07|D6,-13,*01|J2,*01": {
    "Count": 2.0, 
    "16": 2.0
  }, 
  "V2,-5,*02|D3,-22,*01|J5,*02": {
    "Count": 1.0, 
    "14": 1.0
  }, 
  "V2,-5,*02|D3,-22,*01|J5,*01": {
    "Count": 1.0, 
    "13": 1.0
  }, 
  "V4,-39,*01|D6,-19,*01|J3,*02": {
    "Count": 17.5, 
    "12": 1.0, 
    "14": 1.5, 
    "15": 1.0, 
    "16": 4.0, 
    "17": 3.0, 
    "18": 4.0, 
    "19": 1.0, 
    "22": 1.0, 
    "24": 1.0
  }, 
  "V3,-23,*04|D6,-25,*01|J4,*02": {
    "Count": 0.3333333333333333, 
    "15": 0.3333333333333333
  }, 
  "V3,-33,*01|D1,-26,*01|J6,*02": {
    "Count": 1.0, 
    "18": 1.0
  }, 
  "V1,-69,*10|D2,-2,*02/I|J6,*02": {
    "Count": 3.0, 
    "24": 1.0, 
    "21": 1.0, 
    "17": 1.0
  }, 
  "V1,-69,*10|D2,-2,*02/I|J6,*03": {
    "Count": 15.0, 
    "14": 1.0, 
    "16": 2.0, 
    "17": 1.5, 
    "20": 1.0, 
    "21": 2.5, 
    "22": 3.0, 
    "23": 3.0, 
    "26": 1.0
  }, 
  "V3,-30,*19|D3,-22,*01/I|J4,*02": {
    "Count": 5.0, 
    "17": 3.0, 
    "19": 1.0, 
    "16": 1.0
  }, 
  "V1,-24,*01|D3,-9,*01/I|J3,*02": {
    "Count": 1.5, 
    "20": 0.5, 
    "14": 1.0
  }, 
  "V3,-33,*06|D6,-13,*01/I|J6,*02": {
    "Count": 2.0, 
    "18": 2.0
  }, 
  "V3,?,?|D2,-15,*01|J3,*02": {
    "Count": 1.0, 
    "22": 1.0
  }, 
  "V3,-33,*01|D2,-2,*02|J4,*02": {
    "Count": 0.5, 
    "16": 0.5
  }, 
  "V3,-30-3,*03|D5,-12,*01|J4,*02": {
    "Count": 6.0, 
    "3": 1.0, 
    "12": 1.0, 
    "13": 1.0, 
    "14": 1.0, 
    "16": 1.0, 
    "17": 1.0
  }, 
  "V1,-18,*01|D6,-19,*01|J6,*03": {
    "Count": 2.0, 
    "25": 1.0, 
    "23": 1.0
  }, 
  "V1,-3,*01|D2,-8,*01/I|J4,*02": {
    "Count": 1.0, 
    "15": 1.0
  }, 
  "V3,-30,*02|D6,-25,*01|J5,*02": {
    "Count": 0.5, 
    "9": 0.5
  }, 
  "V3,-49,*03|D3,-22,*01/I|J6,*03": {
    "Count": 2.0, 
    "24": 1.0, 
    "18": 1.0
  }, 
  "V2,-5,*02|D1,-26,*01/I|J5,*02": {
    "Count": 1.0, 
    "19": 1.0
  }, 
  "V3,-11,*04|D6,-13,*01|J4,*02": {
    "Count": 2.0, 
    "13": 1.0, 
    "15": 1.0
  }, 
  "V3,-OR16-10,*03|D2,-2,*02/I|J3,*02": {
    "Count": 1.0, 
    "21": 1.0
  }, 
  "V3,-21,*01|D3,-10,*01|J5,*02": {
    "Count": 4.75, 
    "16": 1.0, 
    "12": 0.25, 
    "22": 1.0, 
    "17": 2.5
  }, 
  "V3,-21,*01|D3,-10,*01|J5,*01": {
    "Count": 1.0, 
    "13": 1.0
  }, 
  "V3,-49,*01|D2,-21,*02|J4,*02": {
    "Count": 0.16666666666666666, 
    "0": 0.16666666666666666
  }, 
  "V3,-53,*01|D4,-17,*01|J1,*01": {
    "Count": 1.0, 
    "16": 1.0
  }, 
  "V4,?,?|D2,-15,*01|J2,*01": {
    "Count": 0.5, 
    "15": 0.5
  }, 
  "V1,-69,*12|D3,-10,*02/I|J6,*02": {
    "Count": 2.0, 
    "24": 1.0, 
    "23": 1.0
  }, 
  "V3,-7,*01|D3,-10,*01|J1,*01": {
    "Count": 4.0, 
    "17": 3.0, 
    "11": 1.0
  }, 
  "V3,-49,*01|D4,-17,*01|J2,*01": {
    "Count": 1.0, 
    "16": 1.0
  }, 
  "V3,-7,*01|D5,-18,*01|J6,*03": {
    "Count": 1.0, 
    "16": 0.5, 
    "17": 0.5
  }, 
  "V3,-7,*01|D5,-18,*01|J6,*02": {
    "Count": 1.0, 
    "16": 0.5, 
    "20": 0.5
  }, 
  "V3,-15,*01|D3,-10,*02/I|J4,*02": {
    "Count": 1.0, 
    "17": 1.0
  }, 
  "V2,-70,*01|D2,-15,*01/I|J4,*02": {
    "Count": 1.0, 
    "19": 1.0
  }, 
  "V4,-59,*01|D3,-10,*01|J5,*02": {
    "Count": 2.0, 
    "27": 1.0, 
    "15": 1.0
  }, 
  "V4,?,?|D5,-18,*01|J3,*02": {
    "Count": 2.0, 
    "16": 1.0, 
    "14": 0.5, 
    "15": 0.5
  }, 
  "V3,-30,*19|D4,-4,*01/I|J3,*02": {
    "Count": 1.0, 
    "18": 1.0
  }, 
  "V4,-39,*01|D2,-2,*02/I|J5,*01": {
    "Count": 1.0, 
    "20": 1.0
  }, 
  "V3,-30,*19|D4,-17,*01|J3,*02": {
    "Count": 5.0, 
    "17": 2.0, 
    "15": 3.0
  }, 
  "V4,-39,*01|D2,-2,*02/I|J5,*02": {
    "Count": 9.0, 
    "13": 0.5, 
    "14": 1.0, 
    "17": 1.0, 
    "19": 3.5, 
    "20": 2.0, 
    "21": 1.0
  }, 
  "V3,-21,*01|D2,-2,*02|J3,*02": {
    "Count": 1.0, 
    "16": 1.0
  }, 
  "V1,-69,*10|D6,-6,*01|J1,*01": {
    "Count": 1.0, 
    "13": 1.0
  }, 
  "V1,-18,*01|D6,-6,*01/I|J4,*02": {
    "Count": 2.1666666666666665, 
    "16": 1.0, 
    "18": 1.1666666666666665
  }, 
  "V1,-3,?|D2,-8,*02|J3,*02": {
    "Count": 2.3333333333333335, 
    "17": 1.3333333333333333, 
    "19": 1.0
  }, 
  "V4,-59,*01|D1,-1,*01|J5,*02": {
    "Count": 1.0, 
    "15": 1.0
  }, 
  "V3,-11,*04|D1,-1,*01|J5,*02": {
    "Count": 1.0, 
    "11": 1.0
  }, 
  "V3,-33,*01|D2,-2,*03|J5,*02": {
    "Count": 2.0, 
    "16": 1.0, 
    "12": 0.5, 
    "21": 0.5
  }, 
  "V1,-46,*01|D2,-8,*01|J4,*02": {
    "Count": 1.0, 
    "14": 1.0
  }, 
  "V6,-1,*01|D3,-22,*01|J4,*02": {
    "Count": 2.0, 
    "16": 1.0, 
    "18": 1.0
  }, 
  "V3,-23,*04|D1,-20,*01|J5,*02": {
    "Count": 0.5, 
    "16": 0.5
  }, 
  "V4,-39,*01|D1,-26,*01/I|J6,*03": {
    "Count": 1.0, 
    "20": 1.0
  }, 
  "V3,-23,*04|D3,-3,*02|J6,*02": {
    "Count": 1.0, 
    "34": 1.0
  }, 
  "V3,-23,*04|D2,-2,*01/I|J3,*02": {
    "Count": 4.5, 
    "13": 3.0, 
    "22": 0.5, 
    "15": 1.0
  }, 
  "V3,-21,*01|D6,-19,*01|J1,*01": {
    "Count": 7.0, 
    "11": 1.0, 
    "12": 2.0, 
    "16": 1.0, 
    "17": 2.0, 
    "18": 1.0
  }, 
  "V1,-69,*10|D5,-18,*01|J6,*03": {
    "Count": 1.0, 
    "16": 0.5, 
    "17": 0.5
  }, 
  "V6,-1,*01|D2,-2,*02/I|J4,*02": {
    "Count": 5.0, 
    "16": 4.0, 
    "13": 1.0
  }, 
  "V3,-21,*04|D2,-2,*02/I|J4,*02": {
    "Count": 1.0, 
    "17": 1.0
  }, 
  "V4,?,?|D3,-10,*01|J6,*02": {
    "Count": 1.0, 
    "21": 1.0
  }, 
  "V4,?,?|D3,-10,*01|J6,*03": {
    "Count": 7.0, 
    "19": 1.0, 
    "20": 2.0, 
    "21": 2.0, 
    "22": 1.0, 
    "23": 1.0
  }, 
  "V3,-53,*03|D4,-17,*01|J3,*02": {
    "Count": 1.0, 
    "15": 1.0
  }, 
  "V1,-69,*12|D5,-12,*01|J6,*02": {
    "Count": 6.0, 
    "16": 1.0, 
    "20": 1.0, 
    "23": 2.0, 
    "26": 1.0, 
    "27": 1.0
  }, 
  "V3,-11,*04|D3,-22,*01/I|J4,*02": {
    "Count": 1.0, 
    "15": 1.0
  }, 
  "V1,-46,*01|D6,-25,*01|J5,*02": {
    "Count": 1.0, 
    "19": 1.0
  }, 
  "V3,-49,*04|D3,-16,*02/I|J3,*02": {
    "Count": 1.0, 
    "19": 1.0
  }, 
  "V3,-23,*01|D3,-16,*01|J3,*02": {
    "Count": 1.0, 
    "14": 1.0
  }, 
  "V3,-21,*01|D6,-13,*01|J6,*04": {
    "Count": 2.0, 
    "12": 1.0, 
    "13": 1.0
  }, 
  "V4,-39,*01|D2,-15,*01|J6,*02": {
    "Count": 1.0, 
    "19": 1.0
  }, 
  "V3,-11,*04|D6,-19,*01|J3,*02": {
    "Count": 1.0, 
    "17": 1.0
  }, 
  "V3,-48,*02|D2,-2,*02/I|J4,*02": {
    "Count": 5.0, 
    "17": 1.0, 
    "18": 2.5, 
    "14": 0.5, 
    "15": 1.0
  }, 
  "V1,-69,*12|D3,-22,*01/I|J1,*01": {
    "Count": 3.0, 
    "16": 1.0, 
    "19": 1.0, 
    "13": 1.0
  }, 
  "V4,-34,*03|D6,-19,*01|J5,*02": {
    "Count": 1.0, 
    "20": 1.0
  }, 
  "V3,-23,*01|D3,-10,*01|J5,*02": {
    "Count": 1.0, 
    "21": 1.0
  }, 
  "V1,-3,*01|D3,-9,*01|J?,": {
    "Count": 1.0, 
    "17": 1.0
  }, 
  "V4,-39,*07|D2,-15,*01|J2,*01": {
    "Count": 0.5, 
    "15": 0.5
  }, 
  "V4,-34,*01|D4,-4,*01/I|J4,*02": {
    "Count": 2.5, 
    "16": 1.0, 
    "17": 1.0, 
    "15": 0.5
  }, 
  "V3,-7,*01|D2,-2,*02|J3,*02": {
    "Count": 1.5, 
    "18": 1.0, 
    "19": 0.5
  }, 
  "V4,-39,*01|D3,-16,*02/I|J4,*02": {
    "Count": 3.0, 
    "16": 1.0, 
    "18": 2.0
  }, 
  "V3,-33,*05|D3,-16,*01|J3,*02": {
    "Count": 1.0, 
    "12": 1.0
  }, 
  "V1,-18,*01|D3,-10,*02/I|J6,*03": {
    "Count": 1.0, 
    "24": 1.0
  }, 
  "V1,-18,*01|D3,-10,*02/I|J6,*02": {
    "Count": 4.0, 
    "27": 1.0, 
    "20": 1.0, 
    "22": 2.0
  }, 
  "V1,-69,*10|D3,-10,*01|J6,*02": {
    "Count": 2.0, 
    "25": 1.0, 
    "13": 1.0
  }, 
  "V1,-69,*10|D3,-10,*01|J6,*03": {
    "Count": 9.0, 
    "15": 2.0, 
    "16": 2.0, 
    "17": 1.0, 
    "18": 1.0, 
    "19": 1.0, 
    "20": 1.0, 
    "22": 1.0
  }, 
  "V3,-11,*04|D2,-2,*03/I|J3,*02": {
    "Count": 1.0, 
    "14": 1.0
  }, 
  "V3,-49,*01|D2,-2,*02/I|J4,*02": {
    "Count": 2.0, 
    "16": 1.0, 
    "12": 1.0
  }, 
  "V3,-21,*01|D2,-21,*02/I|J6,*02": {
    "Count": 1.0, 
    "12": 1.0
  }, 
  "V4,-31,*03|D1,-7,*01/I|J3,*02": {
    "Count": 0.5, 
    "20": 0.5
  }, 
  "V7,-4-1,*02|D2,-2,*03/I|J1,*01": {
    "Count": 6.833333333333333, 
    "9": 0.3333333333333333, 
    "12": 1.0, 
    "14": 2.0, 
    "15": 1.0, 
    "18": 0.5, 
    "20": 1.0, 
    "21": 1.0
  }, 
  "V3,-23,*04|D6,-13,*01|J1,*01": {
    "Count": 7.0, 
    "11": 1.0, 
    "12": 1.0, 
    "13": 1.0, 
    "14": 1.0, 
    "16": 3.0
  }, 
  "V1,-24,*01|D2,-2,*03/I|J6,*02": {
    "Count": 1.5, 
    "17": 1.5
  }, 
  "V1,-24,*01|D2,-2,*03/I|J6,*03": {
    "Count": 1.0, 
    "18": 1.0
  }, 
  "V3,-7,*01|D1,-1,*01|J5,*02": {
    "Count": 1.0, 
    "16": 1.0
  }, 
  "V3,-23,*04|D3,-22,*01|J5,*02": {
    "Count": 1.0, 
    "15": 1.0
  }, 
  "V1,-69,*10|D2,-8,*02|J1,*01": {
    "Count": 1.5, 
    "13": 0.5, 
    "6": 1.0
  }, 
  "V1,-58,*02|D3,-3,*01|J2,*01": {
    "Count": 2.0, 
    "18": 1.0, 
    "19": 1.0
  }, 
  "V3,-48,*02|D6,-19,*01|J1,*01": {
    "Count": 3.0, 
    "15": 3.0
  }, 
  "V1,-8,*02|D2,-8,*01|J4,*02": {
    "Count": 2.0, 
    "2": 1.0, 
    "10": 1.0
  }, 
  "V4,-39,*01|D2,-8,*01/I|J4,*02": {
    "Count": 1.0, 
    "17": 1.0
  }, 
  "V3,-48,*02|D3,-22,*01|J6,*03": {
    "Count": 1.0, 
    "19": 1.0
  }, 
  "V3,-49,*03|D3,-22,*01/I|J4,*02": {
    "Count": 8.0, 
    "14": 2.0, 
    "15": 2.0, 
    "16": 2.0, 
    "17": 1.0, 
    "31": 1.0
  }, 
  "V2,?,?|D5,-18,*01/I|J5,*02": {
    "Count": 0.5, 
    "14": 0.5
  }, 
  "V3,-30,*01|D3,-10,*01|J2,*01": {
    "Count": 1.0, 
    "17": 1.0
  }, 
  "V3,-48,*01|D3,-10,*01|J3,*02": {
    "Count": 2.0, 
    "16": 1.0, 
    "14": 1.0
  }, 
  "V3,-33,*01|D3,-10,*01|J3,*01": {
    "Count": 0.5, 
    "11": 0.5
  }, 
  "V3,-33,*01|D3,-10,*01|J3,*02": {
    "Count": 10.0, 
    "12": 1.0, 
    "15": 3.0, 
    "16": 2.0, 
    "17": 1.0, 
    "18": 2.0, 
    "19": 1.0
  }, 
  "V3,-30,*01|D3,-22,*01|J4,*02": {
    "Count": 2.0, 
    "14": 2.0
  }, 
  "V3,-33,*01|D3,-16,*02|J6,*03": {
    "Count": 1.5, 
    "10": 0.5, 
    "19": 1.0
  }, 
  "V1,-3,*01|D3,-16,*02/I|J3,*01": {
    "Count": 1.0, 
    "17": 1.0
  }, 
  "V2,-70,*01|D2,-15,*01/I|J6,*02": {
    "Count": 2.0, 
    "16": 1.0, 
    "23": 1.0
  }, 
  "V4,-39,*07|D3,-16,*02|J5,*02": {
    "Count": 1.5, 
    "17": 1.0, 
    "10": 0.5
  }, 
  "V3,-53,*01|D2,-2,*01/I|J3,*02": {
    "Count": 1.0, 
    "14": 1.0
  }, 
  "V3,-15,*01|D5,-5,*01|J6,*02": {
    "Count": 0.5, 
    "13": 0.5
  }, 
  "V3,-15,*01|D5,-5,*01|J6,*04": {
    "Count": 0.5, 
    "17": 0.5
  }, 
  "V4,-34,*01|D3,-16,*02|J3,*02": {
    "Count": 0.5, 
    "15": 0.5
  }, 
  "V7,-4-1,*02|D2,-21,*02|J3,*02": {
    "Count": 2.0, 
    "17": 1.0, 
    "20": 1.0
  }, 
  "V3,-64,?|D6,-19,*01|J3,*02": {
    "Count": 1.0, 
    "19": 1.0
  }, 
  "V3,-48,*02|D2,-2,*01/I|J6,*03": {
    "Count": 0.5, 
    "20": 0.5
  }, 
  "V3,-48,*02|D2,-2,*01/I|J6,*02": {
    "Count": 1.0, 
    "19": 0.6666666666666666, 
    "20": 0.3333333333333333
  }, 
  "V3,-9,*01|D3,-3,*01|J2,*01": {
    "Count": 1.5, 
    "18": 1.0, 
    "14": 0.5
  }, 
  "V3,-33,*03|D2,-2,*01|J3,*01": {
    "Count": 0.25, 
    "23": 0.25
  }, 
  "V3,-15,*01|D3,-9,*01|J3,*02": {
    "Count": 1.0, 
    "21": 1.0
  }, 
  "V4,?,?|D2,-2,*01/I|J5,*02": {
    "Count": 1.0, 
    "17": 1.0
  }, 
  "V4,?,?|D2,-2,*03|J6,*01": {
    "Count": 1.0, 
    "10": 1.0
  }, 
  "V3,-30-3,*03|D7,-27,*01|J4,*02": {
    "Count": 1.5, 
    "11": 1.0, 
    "14": 0.5
  }, 
  "V1,-69,*12|D2,-2,*02|J6,*02": {
    "Count": 0.3333333333333333, 
    "19": 0.3333333333333333
  }, 
  "V3,-11,*01|D3,-10,*01|J2,*01": {
    "Count": 1.0, 
    "14": 1.0
  }, 
  "V5,-51,*01|D6,-13,*01|J5,*02": {
    "Count": 1.0, 
    "11": 1.0
  }, 
  "V3,-48,*01|D6,-13,*01|J4,*02": {
    "Count": 2.0, 
    "13": 1.0, 
    "15": 1.0
  }, 
  "V3,-33,*01|D6,-6,*01|J3,*02": {
    "Count": 1.5, 
    "14": 1.5
  }, 
  "V6,-1,*01|D3,-22,*01/I|J1,*01": {
    "Count": 2.0, 
    "16": 1.0, 
    "28": 1.0
  }, 
  "V7,-4-1,*02|D6,-19,*01|J5,*02": {
    "Count": 6.0, 
    "13": 1.0, 
    "14": 2.0, 
    "15": 1.0, 
    "16": 1.0, 
    "18": 1.0
  }, 
  "V1,-69,*10|D1,-26,*01|J5,*01": {
    "Count": 1.0, 
    "12": 1.0
  }, 
  "V4,-34,*03|D6,-13,*01|J3,*02": {
    "Count": 2.0, 
    "17": 1.0, 
    "16": 1.0
  }, 
  "V2,-5,*02|D3,-22,*01|J1,*01": {
    "Count": 1.0, 
    "12": 1.0
  }, 
  "V3,-33,*01|D1,-7,*01/I|J4,*02": {
    "Count": 1.0, 
    "14": 1.0
  }, 
  "V1,-69,*12|D6,-19,*01|J5,*02": {
    "Count": 6.0, 
    "12": 1.0, 
    "14": 1.0, 
    "15": 2.0, 
    "16": 1.0, 
    "19": 1.0
  }, 
  "V3,?,?|D3,-16,*01|J3,*02": {
    "Count": 1.0, 
    "9": 1.0
  }, 
  "V3,-23,*04|D3,-16,*01|J4,*02": {
    "Count": 1.0, 
    "14": 0.5, 
    "15": 0.5
  }, 
  "V3,-15,*01|D3,-9,*01|J4,*02": {
    "Count": 2.5, 
    "16": 1.0, 
    "5": 0.5, 
    "15": 1.0
  }, 
  "V3,-23,*01|D2,-2,*01/I|J4,*02": {
    "Count": 1.5, 
    "14": 0.5, 
    "15": 1.0
  }, 
  "V1,-69,*10|D3,-10,*01|J1,*01": {
    "Count": 1.0, 
    "14": 1.0
  }, 
  "V3,-30,*19|D3,-22,*01|J5,*02": {
    "Count": 2.0, 
    "21": 1.0, 
    "15": 1.0
  }, 
  "V3,-23,*01|D2,-21,*01/I|J4,*02": {
    "Count": 1.0, 
    "14": 1.0
  }, 
  "V4,-39,*07|D3,-10,*01/I|J1,*01": {
    "Count": 0.3333333333333333, 
    "15": 0.3333333333333333
  }, 
  "V3,-15,*01|D2,-15,*01/I|J6,*03": {
    "Count": 2.833333333333333, 
    "16": 0.3333333333333333, 
    "20": 2.0, 
    "22": 0.5
  }, 
  "V3,-9,*01|D2,-2,*01/I|J6,*02": {
    "Count": 1.5, 
    "16": 0.5, 
    "18": 0.5, 
    "22": 0.5
  }, 
  "V3,-9,*01|D2,-2,*01/I|J6,*03": {
    "Count": 1.0, 
    "19": 1.0
  }, 
  "V4,-34,*01|D2,-2,*03/I|J1,*01": {
    "Count": 2.0, 
    "9": 0.5, 
    "11": 1.0, 
    "16": 0.5
  }, 
  "V1,-3,?|D3,-10,*01|J4,*02": {
    "Count": 1.0, 
    "17": 1.0
  }, 
  "V3,-33,*06|D2,-21,*02|J5,*02": {
    "Count": 1.0, 
    "13": 1.0
  }, 
  "V7,-4-1,*02|D6,-13,*01|J5,*02": {
    "Count": 9.0, 
    "17": 3.0, 
    "18": 2.0, 
    "10": 1.0, 
    "14": 3.0
  }, 
  "V3,-21,*01|D6,-19,*01/I|J3,*01": {
    "Count": 1.0, 
    "4": 1.0
  }, 
  "V4,-39,*07|D1,-26,*01|J1,*01": {
    "Count": 1.0, 
    "22": 1.0
  }, 
  "V1,-69,*14|D3,-3,*01|J3,*02": {
    "Count": 2.0, 
    "18": 1.0, 
    "19": 1.0
  }, 
  "V1,-24,*01|D3,-22,*01|J4,*02": {
    "Count": 3.0, 
    "10": 1.0, 
    "18": 1.0, 
    "14": 1.0
  }, 
  "V7,-4-1,*02|D6,-13,*01/I|J1,*01": {
    "Count": 1.0, 
    "32": 1.0
  }, 
  "V1,-18,*01|D3,-10,*01/I|J4,*02": {
    "Count": 2.5, 
    "17": 0.5, 
    "18": 0.5, 
    "19": 1.0, 
    "21": 0.5
  }, 
  "V4,-61,*01|D6,-19,*01|J4,*02": {
    "Count": 17.0, 
    "9": 2.0, 
    "11": 2.0, 
    "12": 4.0, 
    "13": 4.0,
[truncated: 118,510 more chars]
