# Supplementary material for: Assigning and visualizing germline genes in antibody repertoires
Source: Philos Trans R Soc Lond B Biol Sci. 2015 Sep 5;370(1676):20140240. doi: 10.1098/rstb.2014.0240 (PMC4528417; doi:10.1098/rstb.2014.0240)
Supplement: Evaluation datasets [file rstb20140240supp2.zip]

Archive with 22 entries (21 files):
- evaluation_datasets/clones_40.fas
- evaluation_datasets/clones_80.fas
- evaluation_datasets/cot/
- evaluation_datasets/cot/N152.cot.fas
- evaluation_datasets/cot/N152.cot.tre
- evaluation_datasets/cot/PW106_edit.cot.fas
- evaluation_datasets/cot/PW106_edit.cot.tre
- evaluation_datasets/cot/PW106_edit.fas
- evaluation_datasets/cot/PW57_edit.cot.fas
- evaluation_datasets/cot/PW57_edit.cot.tre
- evaluation_datasets/cot/PW57_edit.fas
- evaluation_datasets/cot/tempfile
- evaluation_datasets/N152.fas
- evaluation_datasets/ohmlaursen.fas
- evaluation_datasets/PW106.fas
- evaluation_datasets/PW57.fas
- evaluation_datasets/S22.fas
- evaluation_datasets/simple_indels_10000.fas
- evaluation_datasets/simple_indels_10000.txt
- evaluation_datasets/simple_indels_40_10000.fas
- evaluation_datasets/simple_indels_80_10000.fas
- evaluation_datasets/simple_rearrangements.fas
