# Supplementary material for: Assigning and visualizing germline genes in antibody repertoires
Source: Philos Trans R Soc Lond B Biol Sci. 2015 Sep 5;370(1676):20140240. doi: 10.1098/rstb.2014.0240 (PMC4528417; doi:10.1098/rstb.2014.0240)
Supplement: Evaluation datasets [file rstb20140240supp2.zip › evaluation_datasets/clones_40.fas]

>S29_1|IGHV3/OR16-6*02|IGHD4-17*01|IGHJ6*02|40
GAGGTGCAGGTGCTGGCGTCTGCGGAAGGCCTTGGCACAGCCTGGGGGTCCCTTGGACTCTCCAGTGCAGCCTCTGGATTCACTTTCAGTATCGCCTGCATGAGCTGGGTCCGCCAGGCTTCCGGGCAGGGGCAGGAGTGGGTTAACTGTATTAAAAGCGAAGCTCATGGTGGGACAACAGACTACACTGCACCTGTGAAAGGCAGACTCACCATCTCAAGATATGATTCCAAAAGCACATGGTATCTGCAATTGATCAGCCTGAAAACCGAGGACACGGCCCCGTGTTACTACGCCCCGGCCGTGACTACGTTGAGTACAGCGGTCGGGAAGGACGTCTGGCGCCCAGGGACCGCGGTCACCGTCTCCTCA
>S29_2|IGHV3/OR16-6*02|IGHD4-17*01|IGHJ6*02|40
GAGGTGCAGCTAGTGGAGTCTGAGGGAGGCCCGGATATAGCCTGGGGGTCCCTTAGACTCTCCTATGCAGCCTCTGGATTCACTTACAGTAGCGCCTGGATGAACTGGGTCCGCCAGGCTCCAGGGAAGGGGCTGGAGTGGGTTGGCTGCAATAAACTCAAAGCTCTTGGTGGGGCAACAGAATATGCTGCATCTCTAAAAGGCAGATTCACCATCTCGAGAGATTGTTCAGTAAACACACTGTATCTGCAAATGATTAGCCTGAAAACCGAGGACACGGCCGGGGATTACTGTAGTCCGGCCCTGACAACGGTGACTACAGCGGTCGGGATGGACTTCTGGTGCCAAGGGACCACGGGCCCCGTCTCCTCA
>S29_3|IGHV3/OR16-6*02|IGHD4-17*01|IGHJ6*02|40
GACGTGCAGCTGGTGGAGTCTGCGGGAGGCCTTGATACAGCCTGGGGGTCCCCTAGACTCTCCTATGCAGACTCTGGATTTACTTCCAGTAACGCCTGGATGAGGTGGGTCCGGCAGCCTCCAGGGAAGGGGCTGGAGTGGCTTGACTCTATTAGAAACAAAGCTACTGGTGGGACAACAGACTACGTTGCGCCTGTGAAAGGCAGACTCACCATCTCAAGATATGTCTCAGTAAACAAGTTGGACCCGCAAATGATCAGCCCCAGAACCGAGGACACGGCCATATATTACTATACCCCGGCCGTGACCACGGTGACTACTGCGGTCGCTATAGACGTCTGGGGCCAAGGGACCACGGTCACCGTCTCTTCA
>S29_4|IGHV3/OR16-6*02|IGHD4-17*01|IGHJ6*02|40
GAGATGCAGTTGGTGGAGTCGGCGGGAGGCCTCGGAACAGCCTGGGGGTCCCTCAGACTCTCCTCTGCAGCCTCTGAATTCACTTGCAGTGACGCCTGGATGAGCTGGGTCCGCCAGCCTCCAGGGAAGGGGCTGGTCTGGCTTGGCTGCATCAAAAGAGAAGCTAATGGTGGGATAACAGAATACACTGAACCTGTGAAAGGCAGACTCACCATCACAAGAGATGGTTCTAAAAACACACTGTTTGTGCAAATGATCAGCCTGAAATCCGAGGACACGCCCTTACATTCCTGTACCCCGGCCGTGACTACGGTGACCGCAGCGGTTGATGTGGACGTCTGGGGCCAAGGGAGCACGGTCACCGTCTCCTCA
>S29_5|IGHV3/OR16-6*02|IGHD4-17*01|IGHJ6*02|40
GAGGTGCAGCTGGAGGAGTCGACGGGAGGCCTTGGTTCAGCCTGGGGGTCCCGTAGACTCTCCTGTGCAGTCTCTGGATTCACTTCCTGTCTCGCCTGGATGAACTGGGACCGCCAGACTCCAGGGAAGGGACTGGAGTGGATTGGCTGCATTAAAAGAATAGCTTATGGTGGGACAACAGACTACACTGCATTTGTGAAAGGCAGATTCACCATCTCAAGAGATGATTCAAAGAACAGGCTGTTTCTGCAAACGGTCAGCCTGAAAACCGAGGCCACGGCCAAATATTGCTATACCCCGACCGTAACTGCGGTGACAACAGAGGTCGATCTGGACGTCTGGGGCCAAGGGACCACGGTCACCGTCTCCTCA
>S29_6|IGHV3/OR16-6*02|IGHD4-17*01|IGHJ6*02|40
GAACTGCACCTGGTGGAGTCTGCGGAAGACCTTGGTACAGCCGGGGGGTCCCTTAGACTCCTCTGTGCAACCTCTGGATTCGCTTCCAGTAACGCCTGGAGGAGCTGGGTCCGCCAGCCTCCAGAGAAGGGGCTGGAGTGGGTTGGCTATATTAAAAGAAGAACTGATGGTGGGACACCAGACTACGCTGCATCTATGAGAGGCAGATTTATCATCTCAAGACATGACTCAAAAAACACGCTGCATCTGAACATGAGCAGCCTGAGAATCGAGGACACGGCCGTCTATTACTGTGCCCCGGCCGTGACTACGGTGACTTCAGTGGTCGGTCTTGACGTCTGGGGCCAAGGGACCCCGGTCACCGTCTCCTCA
>S29_7|IGHV3/OR16-6*02|IGHD4-17*01|IGHJ6*02|40
GAGATGCACCTGATGGGGTCCGCGGGAGGCCTTGGGACAGCCTGGGGGTCCCTAAGACTCTCCTGTGCAGCCTCTGAATCCACTTGCAGAAACGTCTGGATCAGCTGGGTCCGCCACCCTCCTGGGGAGGGACTGGAGTGGGTCGGCTCTATCACAAACAATCATAATGGTGGGACAACAGACTACGCTGCACCTGTGAATGGCAGATTCACCATCTCAAGAGATGATTCAATGAACTCGCTGTATCTGCACATGATCAGCCTGAAAACCGAGGACACGGCCACGCATTACTGCACCCCGGCCGTGACTACGGTGACTGCAGTCGTCGGAATGGCCGTCTGGGGCCGAGGGACCACGGTCACCGTCTCCTCA
>S29_8|IGHV3/OR16-6*02|IGHD4-17*01|IGHJ6*02|40
GAGGTGCAACTGGTGGAGTCTGCAGGAGGCCTTCATACAGCCTGGGGGTCCCTTAGACTCTCCTGTGCGGTCTCTGGATTCTCTTTCAGTAACGCCGGGATGCGTAGGGTCCGCCGGGCTCCAGGGAAGGGGCTGGAGTTGGTTGGCTGTTGTGGAAGGAAAGCTAATTGTGGGACAAAAGACGACGCTGCACCTTTGAAAGGCAGATACACCTTCTCAAGGGATGATCTAAAAGGCACGCTGTCTCTGCAAATGATCAGCCTAAAAACCGAGGACATGCCCGTGAATTACTGCACCCCGGCCGTGACTGCCGTGACTACAGGGGTCGGTGTGGACGTCTGGGGCCAAGGGACCACGGTCACCGTCTCCTCA
>S29_9|IGHV3/OR16-6*02|IGHD4-17*01|IGHJ6*02|40
GACGAGCAGCTGGCGGAGTCTGGGGTAGGCCTTGGTGCAGCCTGGTGGTCCCCTAGACTCACCTGTGCAGCCTCTGGATTCGCCTGCAGTAACGCCTGGATACACTGGGTCCGCCAGGCTCCAGGGAAGGGGCTCGGGTGGATTGGCTGTATTATAAGGACAACTAATAGTGGGACAACAGGCTACAGTGCACGGGTGACAGGCAGATTCACCATTTCAAGAGATGATTCAGAAAACACGGTGTGTCTTCATATAATCAGCCTGACAACCGAGGACACGGCCGTGTATTACTGCAGCCCGGCCGTGACTACGGTGACTACAGCGGTCGCTACGGACGTCTGGGGCCAAGGGACCACGGTCACCGTCTCCTCA
>S29_10|IGHV3/OR16-6*02|IGHD4-17*01|IGHJ6*02|40
GAGTTTCAGCTGGGGGAGTCTGCGAAAGGCCCTGGCACACCCTGGGGGTCCCTTAGACTCTCCTGTGCGGCCTCTGAATTCCCCTGCAATAACGCCTGGATGAGCTGGGTCCGCCAGGCTCCAGGGAAGGGGCTGGAGTGGGTTGGCTATATTAAAAGCAACACTTCTGGTGGGACATCAGACTTCTCTGCACCTGAGAAAGGCAGAGTCACAATCTCAAGAGGTGATTTAAAGAACACCCTGTATGTGCAATTGATTAGCCTGAAAAACGAGGACACGGCCGTGTATTGCTGTACCCCGGCCGTGACTGCGGTGACCACAGCCGTCGGTAGGGACGTCTGGGGCCAGGGGGTCACGGTCACCGTCTCCTCA
>S29_11|IGHV3/OR16-6*02|IGHD4-17*01|IGHJ6*02|40
GAGGTGCAGCTAGTGGAGTCTGAGGGAAGCCTCGATACAGTCTGGGGGTCCCTCAGACTCTCCTGTGCAGTCTCTGGATTCACTCGCAATACCGCCTGGAGGAACTGGGTCCGCCAGGCTCCAGGGAAGGGGCTGGAGGGGGTTGGCTGTATTGAAAGAAAAACAAATGGTGGGACACCAGACTACGCTGAACCTGCGACAGGCGGATTCACCCTCTTAAGGGACATTTCAAAAGACACGCTGTATTTTCAAACCATCAGCCTGAAGACCGAGGACACGGCCGTCTTTTGCTATACCCCGGCCGTGACTACGGTGACTACAGCGGTCGCTATGGACGTCTGGGGCCAAGGGACCACGGTCACCGTCTCCTCA
>S29_12|IGHV3/OR16-6*02|IGHD4-17*01|IGHJ6*02|40
GAGGTGAACCTGGTGGAGGCTGCGGGAGGTCTCGGTGCGGCCTGGGGGTCCCTTAGACTCCCCTGTGCAGCCTCTGGATTAACTTACAGTAACGCCTGGATGTGCTGGGTCCGTCAGGCTCCAGAGAAGGGGCTGGAGTGGGTTGGCTGTATTAAACACGAAGATAATGGTGGGACAGCAGACTACGTTGCCCCTGTGAAAGGCAGACTCACCATCTCAAGAGATGATTCAAAAAACATATTCAATCTGAAAATGACGAACCTGAAAACCGAACACACGGCCGTGTATCATTGTACCCCGGCCCTGACTAAGGTGACTACAGGGGTCGGTATGGACGTCTGGGGCCAGGGGTCAACGGTCACCGTCTCCTCA
>S29_13|IGHV3/OR16-6*02|IGHD4-17*01|IGHJ6*02|40
GAGGTGCAGCTGGTGGAGTCTGCAGGAGGCCTTGGTACAGCCGGGGGGTCCCCTACACTCTCCTGTGCAGCCTCTGGACTCACTTGCAATGACGCCTGGATGATGTGGGTCCGCCAGACTCCCGGGAAGGGGCGGGAGTGCCTTGGCTTTATTAAAAGTAAAACAAATGGTGGGACAACAGACTACACTGGACTTGTGACAGGCAGATTCACCTTGTCAAGAGATGATTTAAATAATACGCTCTATCTGCAAATGATCAGCCTGAAAACCGAGGACACGGCCGTGTATTACTATTCCCCGGCCGTGACTACGGTGACCACGGCGGAGGTCAATGACGTCTGGGGCCACGGGACCCCGGTCACCGTCTCCTCA
>S29_14|IGHV3/OR16-6*02|IGHD4-17*01|IGHJ6*02|40
GAGGTGCATGTGGTGGAGTCTGCGGGAGGCCTTGGTACAGCCTGGGGGTTCGTTAGCCTCTCCTGTGCAGCCTCTGGATTCACTTGCAGTAAGGCCTGGGTGAGCTGGGTCCACCAGGCTCCAGGGAAGGGGCTGGAGTGGGTCGGCTGTATTAGAAGAAAAAGTCATGGTGGGAAACCAGACGACTCTAGTCTTGTGAAAGGCAGATTCACCTTCTCAAGAGGGGTTTCAAAGAACACGCTGTCTCTCCAAATGATCAGTCTGAAAACCGAGGACACGTCCGTGTGTGACTGGACCCCGGCCGTGACTACGATGACTACTGTGGTCGGCATGGACGTCTGGGGCCAAGGGCCCACGGTCGCCGTCTCCTCA
>S29_15|IGHV3/OR16-6*02|IGHD4-17*01|IGHJ6*02|40
GAGGTGCAGGTGGTGGAGTCTCCGGGAGGCCTTGCTACAGCCTGGCGGTCCCTTAGATTCTCCTGTGCAGCCTCTGGATTCACTTGCAGTAACGCCTGTGTGAATTGGGTCCGCCAGGCTCCAGGGAAGGGACTGGAGTGTGTTGACTGTTTTAAACCCAAAGCTTTTGGTGAGAAACCAGACTACCCTCCACCTATGAAAGGCAGAGGAACCATCTCACGACATGATTCAACCAACAGGCTGTATCTGAAAATGATCAGCCTGAAAACCGAGGACACGGCCGTGTGTTACTATACCCCGGCCGTGACTACGGTGACTACAGCGGTCGCTTTGGGCGTCTGGGGCCGAGGGACCACGGTCGCCGTCTCCCCA
>S29_16|IGHV3/OR16-6*02|IGHD4-17*01|IGHJ6*02|40
GAGGTGCAGGTGGTAGAGTCTGAGGGAGGCCTTGGTACGGCCTGGGGGTCCCTTAGAATCTCCTGTGCAGCCTCTGGGATCACTTCCAGGATCGTCTGGATGAGTTGGGCCCGCCGGGCTCCAGGGAAGGGGCTGGAGTGGGTTGGCTGTATCAAGGTCAAGGCTAATGCTGGGATAACAGACTACGCTACACCTGTGAAAGGCAGATTCACCATTTCAAGGGATGATTTAAAAAACACGCTGTGTCTGCACATGATCAGCCTGAAACCCGGGGACACGGCCGTGTATTACTCTACCCCGGCCGTGACTATGGTGACTACCGCGGTCGGTCTGCACGCCTGGGGCCAGGGGGCCACGGTCACCCTTTCTTCA
>S29_17|IGHV3/OR16-6*02|IGHD4-17*01|IGHJ6*02|40
GAGGTGCAGCTGGTGGAGTCTGCGGGAGGCCTTGGTACAGCCTGGGGGTCCCTTAGACTCTCCGCCGCAACCTCTGGATTCACTTGCCGAAACGCCGTGATGGGCTGGGTCCGCGAGACTCCAGGGAAGGGGCTGGAGTGGCTTGGCCGTATTACAAGCAAAGATAATGGTGGGACAACAGACTACGCTGCCCTTGTGGAAGGCAGACTCACCATCTCAAGGGATAATTTAATAATCACACTGCGTCTGCAAGTGATCAGCCTGAACATCGAGAACACGTGCGTGTGTGACTGTATCCCGGCCGTGACTACGGGGACTACAATGGTCGGTATGGACGTCTGGGGCCACGGGACCACGGTCACCGTCTCCTCA
>S29_18|IGHV3/OR16-6*02|IGHD4-17*01|IGHJ6*02|40
GAGGTGCAGCTGGTGGAGTCTGCGGGAGGCCTTGGTACAGACTGGGGGTCCCTTAGACTCTCCTGTGCAGCCTCTGGATTCACTTGCAGGAACGCCTGTATAATCTGGGTCCGCCAGTCTCCAGGTCAGGGGCTGGGGTGGGTTGGCTGTATGAAAACCAATGCCACTGGTGGGACCGCAGACTACGCTGCACCTGTGAATGGCAGGTTCACCATGTCAAGAGTTGATTCAAGGAACACGGTTTATCTGCCAATGATCAGCCTGAAACAGGACGACACGGCCGTGTATTGTTTTCACCCGGCCGTGACTGCGGTGACTACAGCGGTCGGCACGGATGTCTGGGGCCATGGGACCACGGTCTCCGTCTCCTCA
>S29_19|IGHV3/OR16-6*02|IGHD4-17*01|IGHJ6*02|40
GAAGTGCAGCTGGGGGAGTCTGCGGGAGGCCTTGGTACAGCCTGGGGGTCCCTTAGACTCTCCTATGCAGCCTCTGAATTCACCTACAGTAACGCCTTGATGAGTTGGGTCCGCCAGGCTCTACGGAAGGGGCTGGAGTGGGTTGTCCATTTTAAAAGCGATCTTAGTGGTGCGACAGCAGATTATGCTGCACCTGTGAAAGGCAGATTCACCATCTCTCGCGATGATTCAAAAAACGCGCTGTATCTGCACATGATCGGCCTGAAGACCGAGGACACGACCGTCTATGATTGTACCCCGGCCGTGACTACTGTGCCTACAGCGGTCACTATGGACGTCTGGGGCCGAGGGACCACGGTCACCGTCACCTCA
>S29_20|IGHV3/OR16-6*02|IGHD4-17*01|IGHJ6*02|40
GAGGTGCAGCTGGTGGAGCCCGCGGGAGGCCTTGATACAGTACGGGGGTCCCCTAGACTCTCCTGTGCAGCCTCTGGATTCACTTGCATCAACGCCTGGATGAGCTGGGTCCGCCAGGCTCCAGGGAAGGGGCTGGAGTGGGTTTGTTATATTAAAAGAAGAGCTAGTGGTGGGACAACAGACTACAGTGCACCTGTGAAAGGCAGATTCATCATCTCAAGACATGATTCAAGAAGCACACTGAATCTGAAAATGATCAGCCTGAATTCCGAGGACACGGCCGTGTTGCGCTATATCCCGACCGTGACTACGGTGATTGCAGCCGTCGGTGTGAGTGTCTGGGGCCAAGGGACCACGGTCACCGTCTCCTCA
>S29_21|IGHV3/OR16-6*02|IGHD4-17*01|IGHJ6*02|40
GAGGTGCAACTGGTGGTCTCTACGGGAGGCCTTGGAACGGCCTTGGGGTCCCTTAGACTCTCCGGTGAAGCCTCTGGTTTCACTACCATTCACGTCCGGATTAGTTGGGTTCGACAGGCTCCAGGGAAGGGGCTGGAGTGGATTGGCTGTATTGAAAACAAAGGTTCTGGTGGAACAAGAGACTGCGCTGCACGTGTGAAAGGCAGATTCACCATCTCAAGAGATGATTCAAAAAACACACTGTATTTGCAAATGATCAGCCTGAAAACCGAGGACACGGCCGTGTATTTCTATACCCCGACCGTGACTACGGTGCCTACAGCGGTCGATATGGACGTCTGGGGCCACGGGACCACGGCCACCCTCTCCTCA
>S29_22|IGHV3/OR16-6*02|IGHD4-17*01|IGHJ6*02|40
GAGGTGCAGCTGGTGTCGTCTGAGGGAGGCCTTGACACAGCCTGGGGTTCCCTCAGACTCTCCTGTGCAGCCTCTGGATTCACTTGCACTTACGCCTGGATGAGCTGGGTCCGCCAGGCTCCAGGGAAGGGGCTGGAGCGGGTCGGCTGTATAAAAAGAAAAGAAACTGGTGCGACACCAGACTACCCTACACTTCTGAAAGGCCGATTCACCATCTCAAGAGATCATTCAGGAAACCCTCTATATCTGCAAATGATCAGCCTGAAGACCGAGGTCACGGCCGTGTGTGACTGTACCCCGGCCGTGACTGCGGTGACGACAGTGGTCGGCAGGGACGTCTGGGGCCAGGGGACCACGGTCACCGTCTCTTCA
>S29_23|IGHV3/OR16-6*02|IGHD4-17*01|IGHJ6*02|40
GAGGTGCGGTTGGTGGATTCTCTGGGAGGCCTTGGCACGGTCCGGGGGTCCCTTAGACTCCCCTGTGCAGTCTCTGAGTCCACTTGCAGAAACGTCTGGAACACCCGGGTCCGCCGGGCTCTAGGGAAGGGGCTGGAGTGGGTTGGCTGTATTATAAGCAGAGTTAACGGTGGGACAACAGACTACGCTGCACCTGTGAAAGGCAGATTCACCATCCCAAGCGATAATTCAAAAAACACGCTGTGTCTGCAAGTGATTAGCCTGAAAATCGAGGACACGGCCGTTGATGATCGTACCCCGGCCGTGACTACGGTGATTACAGCGGTCGGTTTGGACGTCTGGGGCCAAGGGACCACGGTCACCGTCTCCTCA
>S29_24|IGHV3/OR16-6*02|IGHD4-17*01|IGHJ6*02|40
GAGGTGCAGCTGGGGGGGCCTGCCGAAGGCCTTGGGACAGCCTGGGGACTCCTTAGACTCTCCTGTGCAGCCTTTGGATTCACCTGCAACAACGCCTGGATGAGCTGGGTCCGCCAGGCTCCAGGGAAGGGGCTGGAGTGGGTTGTCTGTGTTGAAAGAGAAGCTAATGGCGGGACAATAGACTCTGCTGCGCCTGTGAAAGGCAGATTCACCATCTCAAAAGATGACTCAGAAGACACGGTGAATCTGCAAATGATCGACTTGAAGACCGAGGACACGGCCGTATCTTACTGTACCCCGGCCGTGGCTACGGTGACTACAGCGGTCGGTGTGAACGGCTGGGGCCAAGGGGCCACGGTCACCGTCTCCTCA
>S29_25|IGHV3/OR16-6*02|IGHD4-17*01|IGHJ6*02|40
GACGTGCAGCTGAAGGGGTCTGTGGGAGGCCTTGGTGCAGCCTGGGGGATCCTTAGACTCTCCTGTACACCCTCTATATTCACTTGCAGTAAGGCCTGCTTGAGCTGGGTCCGCCAGGCTCCAGGGAAGGGGGTGCAGTGGGTCGGCTGCATTAAAAGAAGAGCTAATGGTGGGACAACAGACTACGCCACACCTGTGAAGGGGAGACTCACCGTCTCAAGAGATGATTCACGATACACGCTGTGTCTGCACATGATCCGCCTGAAAACCGAGGACACGGCCGTTGATTACTGTACCCCGGCCGTGAGTACGGCGACTACAGTGGTCGGTATGGGCGTCTGGGGCCAAGGAACCACGGTCACCGTCTCCTCA
>S29_26|IGHV3/OR16-6*02|IGHD4-17*01|IGHJ6*02|40
GACCTGCAGTTGGAGGAGTCTGCGGGAGGCCTTGATGTAGCCTGGGGGTCCCTTAGGGTCTCCTGTGCAGCCTCTGGAGACACTTGCAGTAACGCCTGCATGAGCTGGGTCCGCCAGGCTCCGGTGAAGGGGCTGGGGTGGATTGGCTTTATTAAAACCAATGCTGATGGTGGGACAACAGACTACGCTGCACCTGTGAAAGGCAGATTCACCATCTCTAGAGAGGCTTCAAAAAACACACTGTGTCGACAAATGATCAGCCTGAAAACCGATGACCCGGCCGTCTCTTTCTGTACCCCGGCCGTGTCTACGGTGACGACACTTGTCGACAGGGACGTCTGGGGCCAAGGGACCACGGTCACCGTCTCCTCA
>S29_27|IGHV3/OR16-6*02|IGHD4-17*01|IGHJ6*02|40
GAGCTGCAGCTGGTGGAGTCTGGGGGAGGCCTTGGTACAGCCTGGGGGTCCCTTGCTCTCTACTGTGCAGCCTCTAGATTCACCTGCACTAAGGCCTGGCTGAGGTGGGTCCGTCAGGCTCCAGAGAAGGGTCTGGAGTGGGTCGACTGTATTAGAAGAAAAACTAATGGTGGGACAAGAGACTACACTGCACCTGTGAAAGGCAGATACACCATCTCAAGACCTGACTCAAAAAACACGCCGTATCTGCACATGATCAGTCTGAAAGCCGAGGACACGGTCGTCTATAACTGTACCCGGGCCGTGACTACGGTGACTACAGAAGTCGGCATGGACGTCAGGGGCCAGGGGACCACGGTCACCCTCTCCTCA
>S29_28|IGHV3/OR16-6*02|IGHD4-17*01|IGHJ6*02|40
GAGGTGCAGTTGATCAAGTCTGCGGGAGGCCTTTATACAGCCTGGGGGTCCCTGAGACTCTCCTGTGCAGCCTCTGGATTCACTTGCACTAATGCCTGGATGCGCTGGGTCCGCCAGGCTCCAGGGAGGGGGCTGGAGTGGATTGGCTGTTTTAAAAGAAGAGTTAATGGTGGGGCGACAGACCACGCAACACCTGTGAAGGGCAGATTCACCACCTCTAGAGATGATTCGAAAAACACGGTGTGTCTGAAAATGGTCAGCCTGAAATCCGAGCACACGACCGTGAATTACTGTTCCCCGGCCCTGACCCCGGTGACTATAGCGGTCGGTCTGGACGTCAGGGGCCAAGGGACCACGGTCACCGTCTCCTCA
>S29_29|IGHV3/OR16-6*02|IGHD4-17*01|IGHJ6*02|40
GAGGAACAGGTGGTGGCGTCTGCGGGAGGCCTTGGAACAGCCGGGGGATACCTTAGAGTCTCCTGTGCAGCCTCTGAATTCACTTACAGTAACGCCTGGATGAGTTGGGTCGGCCAGGCTCCAGGGAAGGGGCTGGAGTGGATTGGCCATGTTAAGAGCACAACTAACGGTGGGACAACAGACTACCCTGCACCTGTGAAAGGCAGATTCACCATCTCAAGAGATTATTTAAAAAACACGCTGTATCTGAAAATGCTCAGCCTGAGAACCGAAGACACGGCCGTGTATTATCGCATCCCGCCCGTGACTATGGTGAATACAGCGGTCGATATGGGCGTCTGGGGCCAGGGGACCACGGTCACGGTCTCCCCA
>S29_30|IGHV3/OR16-6*02|IGHD4-17*01|IGHJ6*02|40
GAGGTGCAGTTGGTGGAGTCTACGGGAGGCCTTACTAACGCCTGGGGGTCCCTTAGACTCTCCTGTACAGCCTCTGGATTCACTTGCTGTCGCGCCTGGATGAGGTGGGTCCGCCAGACTCCGGGGAAGGGGCTGGCGTGGGTTGACTGTATTAACAGCAAAACTGATGGTGGGACAACAGACTACACTGAGCCTGTGAAAGGCAGATCCACCATCTCAAGAGATGGTTTAAATAACACCCTGTATCTGCAAATGATCAGCCTAATCACCGACGACACGGCCGTGTATTACTGGACCCCGGCCGTGACTACGGTGACTGCAGCGGTCGATACGGACGTCTGGAACCACGGGACTGCGGTCACTGTCTCCTCA
>S29_31|IGHV3/OR16-6*02|IGHD4-17*01|IGHJ6*02|40
GAGGCGCAGCTGGTGGATTCTCCGGGAGGCCCTGGTCCGGCCCGGGGGTCTCTTAGACTCCCCCGTGCAGCCTCTGGATTCACCTGCAGTAACGTCTGGAAGGACTGTGTCCGCCAGCCTCCATGGAAGGGGCTGGAGAGGGTTGACTGTAATGAACGAAAAGCTAATGGTGGGACAACAGACTACGCTGCACCTGTGGAAGGCAGATTCACCATTTCAAGAGATGATTCAAAAAACACACTGTGTCTGCAATTGATCAATCTGAAAACCGACGACACGGCCGGGAATTACTTGACCCCGGCCGCGACTATGGTGACTACAGCGGTCGGTGTGGACGTCTGGGGCCAAGGGAACACGGTCACCGTCTCCTCA
>S29_32|IGHV3/OR16-6*02|IGHD4-17*01|IGHJ6*02|40
GAGGTGCAGCCGCTTGAGTCTGCGGGAGGCCTTGGTACAACCTGGGGGTCCCTCAGACTCTCCTGTTCAGGCTCTGGATTCACTTGCAGTGACGCCTGGCTGAACTGGGTCCGCCAGACCCCAGGGAAGGGGCTGAAGTGGGTTGCCTGGATTAAAAGCATAGCTGATTGTGGGAAGACAGACTACGCTGCACCTGTGAAGGTCAGACTCACCATCTCAAGAGATGCTGAAAAAAACACGCTGTATGTGAAGATGATTAGCCTGAGAACCGAGGACACGGCCGTATATTGCTGTACCCCGGCCGTGAGTACAGTGACTACATCGGTCGATAGGGACGTCTGGGGCCAAGGGACCACGGCCCCCGTCTCCTCA
>S29_33|IGHV3/OR16-6*02|IGHD4-17*01|IGHJ6*02|40
GAGATACAGCTGGTGGAGTCTGCGGGAGGCCTTGGTGCAGCCTGGGGGTCCCTTAGACTCTCCTGGACAGGCTCTGCATTCACTTGCAGTAACGCCTGGATGAGCTGGGTCCGCCAGACTCCAGGGAAGGGGCTGGAGTGGGTTGGCTGTATCCAGAGAAAGGCTGAAGGAGGAACGGCAGACTACACTGAACCTGTGAACGGCAGATTCATCATCCCACGAAATGAATCAACCAACACGCTGTATCTGAACATGATCTGGCTGACAACCGAGGACACGGCCGTCTATTACTGTACCCCGGCCGTGACTACGATGACAACAGCGGTCGGTACGGATGTCTGGGGCCAGGGGACCACGGTCACCGTCTCCTCA
>S29_34|IGHV3/OR16-6*02|IGHD4-17*01|IGHJ6*02|40
GAGGTGCAGCTGATGGAGTCTGAGAGAGGCCTTGGTACAGCCTGGGGGTCCCTTAGACTCCCCGGTGCGGCCCCTGGATTCACTTCCAGTAACGCCTGGATGAACTGGGTCCGCCAGGCTCCAGGGAAGGGGCTGGGCTGGGTTGCCTGCGTCCAAAGAAAAAGTAATGGTGGGACAACAGACTACACTGCACCTGTGAAAGGCAGATTCACCATCTCAAGAGATCATTCAAGAACCGCGCGGTACCTGAAAATGATCAGCCTGAGAATCGAGGACCCGGCCGTAAAATACTGTCCCCCGGCCGTGACTACGGTGACTACAGCGGTCGCTATGGACCTGTGGGGCCTACGGGCCACGGTCACCGTCTCCTCA
>S29_35|IGHV3/OR16-6*02|IGHD4-17*01|IGHJ6*02|40
GAGGTGCAGCTGATGGAGTCTGTGGGAGGCCTTGGTACAGCCTGGGAATACCTTAGACTCTCCTGTGCAGCCTCTGGATTCACTTGCAATAGCGCCTGGATGAGTAGGGTCCGCCAGACTCCCGGGAAGGGGCTGGAGAGGGTTGGCCTTATTAAAAGAAAACCGAATGGTTGGACAAGAGACTTCGCTGCATCACTGAAAGGCAGATTCACCATTCCAAGAAATGACTCAGAAAGCAAGCTGGATCTGCAAGTGATCAGCCTGAAATCCGTGGACACGGCCGTTTTTTACTGTACCCCGGCCGCGACTACGCTGACCACAGCGGTCGGTATGGACGTCTGGGGCCAAGGGACTACGGTCACCGTCTCCTCA
>S29_36|IGHV3/OR16-6*02|IGHD4-17*01|IGHJ6*02|40
GAGGTGCAGCTGGTGGGGTCTGAGGGAGGCCTTGGTCCAGCCTGGGGGTTCGTCAGACTCTCCTGTGCAGCCTCTGGATTCGCTTGCAGTAACGCCTGGATGAGCTGGGTCCGCCAGGCTCCAGGGAAGGGGCTGGGGTGGGTTGCCTGTATTAAGAGCAAAGCTGATGGTGGGCCAGTTGACTACGCTTCACCTCTGAAAGGCCGATTCACCTTCTCAAGAGATGATTTTAAAAACACGTTGTTTCTGCAAATGATCAGCCTGAAAACCGAGGACGCCGCCCCGTGTTATTGCAGGCCGGCCGTGACTACGGTTACTATAGACGTCGGTATGGACGTCTGGGGCCAGGGGATCACGGTCACCGCCCCCTCA
>S29_37|IGHV3/OR16-6*02|IGHD4-17*01|IGHJ6*02|40
GAGGTGCAGCTGGTGGAGGCTGCGGGAGGCCTTGGAACAGCGTGGGGGTCCCTTAGACTCTCTTGTTCAGCCTCTGGACTCACCTGCACTAACGCCTGGATGAATTGGGCGCGCCAGACTCCAGGGAAGGGGCTGGACTGGCTTGGCTATGCTAATAGGACAGTTAAGGCTGGGACAAAAGACTACACTGCTCCTGTGAAAGGCAGATTCACCATCTCAAGAACTGATTCAAAAAACACGCTTTGTCTGCAAGTGATCAGCCTGAAAACCGAGGACACGGCCGCGTCTCACTGTACCCCGGCCGTGACTTCGTTGGCTACAGCGGTCGGAATGGACGTCTGGGGCCAAGGCACCACGGTCACCGTCTCCTCA
>S29_38|IGHV3/OR16-6*02|IGHD4-17*01|IGHJ6*02|40
GAGGTGCACGTGGTGGAGTCTGTCCGAGGCCTTGGTACAGCCTGGGGGTCCCTTAGACCCTCCTGTGCAGCCTCTGGATTCGCTTGCAGTAACGCCTGGGTGACCTGGGTCCGCCAGGCTCCAGGGAAGGGGCTGGAGTGGGTTGGCTGTTTAAAAAGCAAGACTGTTGGGGGGACAAGAGACTGCGCTGCACCTATGAAGGTCAGATTGACCATCTCAACAGCTAATTCAAAAGACATACTGTATCAGCAATTGATCGGCCTAAAAACCGAAGACACGGCCCTATGTTATTTTACCCCGGCCGTGACTACGGTTACTACAGCGGTCGGTAGGGACGTCTGGGGCCAAGGGACCACGGTCACCGTCTCCTCA
>S29_39|IGHV3/OR16-6*02|IGHD4-17*01|IGHJ6*02|40
GAAGTGCAGCAGATGGAGTCTGCGGCAGGCCTTGCTACAGCCTGGGGGTCCCTTAGACTCTCCTGTGCTGCCTCTGGATTCACTTTCAGTACCGCCTGCATGAGTTGGGTCCGCCAGGCTCCAGGAAAGGGGCTGGAGTGGATTCCCTGTTTTGAAAGCAAAGCTAATGCTGGGACACCAGAGTATGCTGAACCTGTGAAAGGCAGATTCACTTTCTCAAGAGACAATTCAAAAAACGCGCTGTATATGAAAGTGATCAGCCTGATAACCGAGGACACGGCCGTTCATCGCCGTGTTCCGGCCGTGACTGCGGTGACTACAGCGGTCGGTGTGGACGTCTGGGGCCAAGGGACCACGGTCACCGTCTCCTCA
>S29_40|IGHV3/OR16-6*02|IGHD4-17*01|IGHJ6*02|40
GAGGCGCATCTGGTGGAGTCTGCGAGACGCCTTGATACAGCCTGGGGGTCCCTTAGACACTCCTGTGCAGCCTCTGGATTCACTTGCAGTCACGCCGGGATGAGTCGGGTCCGCCAGGCTCCAGGGAAGGGGCTGGAGTGGATTGGCTGTTTTAAAGGCAAGACTAGTGGTGGGACAACAGACTCTGCTGCAGCTGCGAAAGGCAGATTCACCATGTCGAGAGATGATTTAAACAACACGCTGTATCAGCAAATGATCAGTCAAAACACCGAGGACACGGCCATGTATTTCTGGATCCCGGCCGTGACGACGGCGACTACAGCGGTCGGGATGGGCGTCTGGGGCCAGGGGACCCCGGTCACCGTCACCTCA
>S29_41|IGHV3/OR16-6*02|IGHD4-17*01|IGHJ6*02|40
GAGGTGCAACTGGTGGCGTCTGAGGGAGGCCTTTGGACTGCCTGGGGGTCCAATAGACTCTCCTGTGCAGCCTCTGAATTCCCTAGAAGTAACGCCTGGGTGAGCTGGGTCCGCCAGGCACCAGGGGAGGGGGCGGAGTGGGTTGGCCGGATTAAAAGCAAAGCTAACGGTGGGACAACAGACTACGCTGCACCTGTGAAAGGCAGATTCACCATCTCAAGAGATGATTTAAAAAACCCTCCGTGTCTGAGCACGATCAGCCTGATAATTGAGGACACGGCCGTTTGTTATTGTGCCCCGGCCGTGACTACGGTGACTACAGCGGTCGGTTTGGACGTCTGGGGCCAAGGGATTATGGTCACCGTCTCCTCA
>S29_42|IGHV3/OR16-6*02|IGHD4-17*01|IGHJ6*02|40
GAACTGCAGCTGGTGGAGTCTACGGGAGGCCTTGGGAACGCCGGGGGGGCCCTTAGACTCTCCTGTGCAGCCTCTGTATTCACTTACAGTAACGCCTGGATGAGTTGGGTCCGCCAGGCTCCAGGGGAGGGGCTGGAGTGGGTTGGCTGTATTACACGCAATACTAATGATGGGCAAACAGACTACACTGCACCTCTGAAAGGCAGCCTCACTATCTCAAGAGATGATTCAAAAAACGCGCTGTATCTGCAGGCGACCGGCCTGGAAACCGAGGACACGACCGTGTGTTACTCTACCCCGGCCGTGACTACGGTGACCACAGCGGTCGCTGCGGACGTCTGGGGCCAAGAGACCACGGTCGCCGTCTCCTCA
>S29_43|IGHV3/OR16-6*02|IGHD4-17*01|IGHJ6*02|40
GAGGTGCAAATGGTGGAGTCTCTGGTAGGCCTTGATGCAGACTGGGGGTCCCTTAGACTCTCCTGTGCAGCCTCAGGATTTACTCGCAGTAACGCCAGGATGAGGTGGGTGCACCAGGCTCCGGGTCAGGGCCTGGAGTGGGTTGGCTGTATTAAAAGAAAAATTAATGGTGGGACTGCAGAATACGCTGCACCTGTGAAAGGCAGATTCACCATGTCGAGAGATGATTCACGAAACACGCTGTGTCTGCAAATCATCAGCCTGAAAACCGAGGACACGGCCGTGTATTACTGGACCCCGGCCGTGATTACGGTGACCAAAGCGGTCAATACGGACGTCCGGGGCCACGGGACCACGGTCACCGTCTCCTCA
>S29_44|IGHV3/OR16-6*02|IGHD4-17*01|IGHJ6*02|40
GAGGATCAGCTGGTGGAGTCTGTGGGAGGCCTTGGTACAGCCTGGGGGTCCCTTAGACTCTCCTGTGCAGCCTCTGGATTCGCATGCAGTAGCGCCTGGATGGCCTGGGTCCGCCAGTCTCCAGGAAAGGGGCTCGTGTGGGTTGGCTGTATTAAGAGAAAAGCTAATGGCGGGACAGGAGACTATGCTGAACCTGTGAAAGACAGATTCACCATTGCAAGAGATGACTCAAAAATGACAGTGTGTCTGCGAATGATCAGCCTGAAAACCGAGGACACGGCCGTCTATTACTGTTCCCCGGCCGTGACTATGGTGAATTCAGTAGTCAATGCGGACGTCTGGGGCCAAGGGACCACGGTCACCGTCTCCTCA
>S29_45|IGHV3/OR16-6*02|IGHD4-17*01|IGHJ6*02|40
GAGGTGCACCTGGTAGAGTCTGCGGGAGGCCTTGGTACAGCCTGGGGGTCCCTTAGATTCTCCTGTGCAGGCCCTGGATTCACTTGCAGTAACGCCTGGTTGAGCTGGGTGTGCCAGCCTCCAGGGCAGGGGCTGGAGTGGATTGGCTGTTTTAAAGACAACGCTAATGGTGGGACCACAGAGTGCGCTCCACCCCTGAAAGGCAGATTCACCATCTCAAGAGATGACCCAGAAAACAGGCTACATCCGCGAGTGATCAGCCTGATAACCGAGGCCGAGGCCGTGTATTACTGTACCCCGGCCGTGAATACGGTGACTACACCGGTCGGTAAGGACGTCTGGGGCCCCGGGACTACGGTCACCGTCTCCTCA
>S29_46|IGHV3/OR16-6*02|IGHD4-17*01|IGHJ6*02|40
GAGGTGCAGCTGGTGGAGTCTGCGGGAGGCCTTGGTAAAGCCTGGCGGTCCCCTAGACTCTCCTGTGCAGTCTTTGAATTCACTTGCAGTGACGCCTGGAGGACCTGGGTCCGCCAGGCTCCAGGGGAGAGGCTGGAGTGGGAAGGCTATATTAAAATCAAGGCTAGTGGTGGGACAACAGACTACACTACGCCTGTGACAGGCAGATTCACCATCTCAAGAGATGATTCAAAATCCACGCTGCACCTGCAAATGATTAGCCTGAAAACCGAGGACACGGCCGTCTGTCCCTGGACCCCGGGCGTGACTCCGGTGACTCCTGAGGTCGATTTGGACGTCTGGGGCCAAGAGACCACGGTCACCGTGTCCTCA
>S29_47|IGHV3/OR16-6*02|IGHD4-17*01|IGHJ6*02|40
GAGGTGCACTTGGTGGAGTCTGCGGGAGGCCTTGGTACAGCCTGGGGGTCACTTAGACTCTCCTTTGCAGCCTCTGGACTCACTTACAGTAGCGCCTGGATGAGGTGGGTCCGCCAGGCTCCAGGGAAGGGGCTGGAGTGGATTGGCTTTATTAAATGCAAAGCTAATGGTGGGAAGTCAGACCACGCCGCACCTGTGAAAGGAAGATTCATCATCTCAAGAAATCATTCAGACAACTCGTGGTACCTGCACATGATCTGCCTGAAAACCGAGGTCACGGCCGTCTATTATTACTCCCCGGCCGTGACTACGGTGACTACAGCGGTCGATTTGGACGTCTGGGGCCATGGGACCACGGTCGCCTTCCCCTCA
>S29_48|IGHV3/OR16-6*02|IGHD4-17*01|IGHJ6*02|40
GAAGTGCACCTGGTGGAGTCTTCGGGAGGCCTTGGGACAGCCTGGGGGTCCCTTAGACTCCCCTGTGCAGCCTCGGGATTCACTTGCCGTAACGCCTGGATGAACTGGACCCGCCAGGCTCCAGGGAAGGGGCTGGAGTGGGTTGGCTGTATTAAAAGAACATCTAGTGGTGGGACACCAGACTGCGATGCACCCGTGAAAGGCACATTCACTATCTCAAGAGATGATTTAGAAAAGACACTGTTTCTGAAAATGATTAGCCTGAAAAGCGAGGACGCGGCCGTTTATTACCGTGCCCCAGCCGTGGCTACGGGGAGTACAGAGGTCGCTATGGACGTCTGGGGCCACGGGACCACGGTCACCGTCTCCCCA
>S29_49|IGHV3/OR16-6*02|IGHD4-17*01|IGHJ6*02|40
GAGGTGCACCTGTTGGAGCCTGTGGGAGGCCTTGGGACACCCTGGGGGTCTCTTAGACTCTCCTGTGCACCCTCTGAATTCACTTACAGTAACGCCTGGATGACCTGGGTCCGCCAGGCTCCAGGGAAGGGGCTGGAGTGGATTGGCTGTACTAAAAGCAGAACTAATGGTGGCACAACAGACTGTGCTGAACCTGTGAAAGGCAGATTCTCCATTTCACGAGATGATTCAAAACATACGCTGTCTCAACAAATAATCAGCCTGAAAGTCGAGGACACGGCCGTTTATTACTGTGCCCCGGCCGTGGCTTCGGTGACTACAGCGGCCGCTATGGACCTCTGGGGCCAAGGGACCACGCTTGCCGTCTCCTCA
>S29_50|IGHV3/OR16-6*02|IGHD4-17*01|IGHJ6*02|40
GAGGTGCAACTGGTGGAGTCTGTGGGAGGCCTTGGTACAGCCTGGAGGTCCCTTAGATTCTCCCTTGCAGCCTCTGGACTCTCTTACAATAACGCCTGGATGGACTGGGTCCGCCAGGCTCCAGGGAAGGGCCTGGAGTGGGTTGGCTGTGTTAAGAGAAAAGTTAATGGAGGGACAACAGACTACACTGCGCCCGTGAAAGGCAGATTCACCTTCTCAAGAGATAATTCAAAGAACACGCTGTTTATGCAAATGATCAGCCTGCTAACCGAGGACACGGCCGTGCACTCCTGTTTCCCGGCCGTGACTAAAGTGACTCCAGCGGTCACTATGGACGTCTGGGGCCAAGGGACCTCGGTCACCGTCTCGTCA
>S29_51|IGHV3/OR16-6*02|IGHD4-17*01|IGHJ6*02|40
GAGGTGCAGCTGGTGGAGTCTGCAGGAGACCCTGGTACATCCTGGCCGTCCCTTAGAATCTCCTGTGCAGCCTCTGGATTCACTTTCAGTGACTCCTGGATGAGCTGGGTCCGCCAGGCTCCAGGGCAGGGCCTGGATTGGATGGGCAATATTGAAAGAATAGCTAATGGTGGGACAGCAGACTACGCTGCACTTGTGAAAGGCGGATTCACCATTACAAGCGACGATTCAAAAAACACACTGTATCTGCAAATGCTCAGCCTGAAAACCCAGGACACGGCCGTGTATTATTGCACCCCGGCCGTGACTGCCGTGACTCCAGGGGTCGGCATGGACGTCCGGGGCCAAGGGACCCCGGTCTCCGTCTCCTCA
>S29_52|IGHV3/OR16-6*02|IGHD4-17*01|IGHJ6*02|40
GAAGTGCAGGTGGTGAACTCTGCGGGAGGCCTTGGAACAGCCTGGGGGTCCCTCAGACTCTCCTCTATAGCCTCTGGATTCACTTGCAGTAGCGCCTGGATGGGCTGGGTCCGCGAGGCTCCCGGGAAGGGGCTGGAGTGGGTTGCCTGTATTACGAGAAAAGCTGATGGTGGGACAACACACTACGCTGAACTTGTGAAAGGCAGATTCACCATCTCAAGACTTGACTCAAAAAACACACTGTTCTTGCAAGTGCTCAGCCTGAAAACCGAGGAAACGGCCCTGTGTCACTGTACCCCGTCCGTGACTGTGGTGAGTTCAGCGGTCTGTATGGACGTCTGGGGCCAAGGGACCACGGTCACCGTCTCCTCA
>S29_53|IGHV3/OR16-6*02|IGHD4-17*01|IGHJ6*02|40
GAGGTGCACCTGATGGAGTCTGCGCGAGGCCTTGGCACAGCCTGGGGGTCCCTTAGACTCTCCTGTGAAGCCTCTAGATTCACTTGCAGTAACGCCTGGATGAGCTGGGTCCGCCGGGCTCCAGGGAAGGGGCTGGGGTGGGTTGGCTGTATTACACCCAAAGCTAGTGGTGGGACAATAGACTGCGCTGAACCTGTGAAAGGCAGATTTACCACCTCAGGAGATGATTGGGAGAACACCCTGTTTCTGCGCCTCATCAGTCTGAAATCCGAGGACGCGGGCCTATATTACTGTGCCCCGGCCTTGACTCTGGTGACTACAGCGGTCGGTATGGACATCTGGGGCCAAGGGACCACGGTCACCGTCTCCCCA
>S29_54|IGHV3/OR16-6*02|IGHD4-17*01|IGHJ6*02|40
GAGGCGCAGTTGGTGAATTCTGCGGGAGGCCTTGGGACAGCCTGGGGGTGCCTTAGACTCACCTGTGCAGCCTCTGGACTCACTTGCAATAACGCCTGGATGAGCTGGGTCCACCAGGCTCCAGGGAAGGGACTGGAGTGGGTTGGCTGTCTTAAGAGCAAAACTTATGGTGGGACAAGAGACAACGCTGCACTTGTGAAAGGTAGTTTCACCTTCTCAAGAAATGATGCAAAATACACGCTATATTTGCAAATGATCAGCCTGAACAGCGCGGACACGGCCGTGAATGACTTTACCCCGGCCATGACGATGTCGACTACAGCGGTCAATATGGACGTCTGGGGCCAAGGGACCACGGTCACCGTCGCCTCA
>S29_55|IGHV3/OR16-6*02|IGHD4-17*01|IGHJ6*02|40
GAGGTGCATCTGGTGCAGTCTCCGAGAGGCCTTGCTGCAGCCTGGGGGTCCCTGACACTCTCCTGTGCAGCCTCTGGATTCACTTGCAAGAGCGCCTGCATGAGCTGGGTCCGCCAGTCTCCAGGGAAGGGGCTGGAGTGGGTTGGCTGTGTCAAAAGCAAAGCTAATGGTGGGACAACAGACTACGCTGCGCGTGTGAAGGTCAGATTCACCATCCCAAGAGATGATCCAGAAACCACACTTTATGAGCAAATAATCAGCCTCAAAATCGAGGAAACGGCCGTGCATTACTGTACCCCGGCCGTGCCTACGGTGACTCCAGCGGTCGTTAGTGACGTCTGGGGCCAAGGGACCACACTCGCCGTCTCCTCA
>S29_56|IGHV3/OR16-6*02|IGHD4-17*01|IGHJ6*02|40
GAGGTGCAGCTGGTGGAGTCTGCGGGAGGCCTTGGGGCGGCCTGGGGGTCCCTTAGACTCTCCTGTGCAGCCTCTGGATTCACTTGCAGTAACGCCTGGATAAATCGGGTCCGCCAGAGTCCAGCGAAGGGGCTGGAGTGTGTTGCCTGTATTAAAAACAAAGCTAATGGTGGAACAACAGACTATGCTGCACCTGTGAGAGGCAGATTCATAATCTCAAGAGCTGATTCAAAGATCACACTGTATGTGCAAATAATAAGCCTGAAAATCGAGGACACGGCCGTCTATCATTCTAGCCCGGCCGTGACTCCGATGACCACAACGGTCGGAACGGACGTCCGGGGCCAAGAGACCACGGTCACCGTCGCCTCA
>S29_57|IGHV3/OR16-6*02|IGHD4-17*01|IGHJ6*02|40
GAGGTGCAGCTGGAAGAGTCTGCGGGAGGCCTTGGAACAGCCTGGGGGTCCCTTAGACTCTCCTGTGCACCCTCTGGGTTCACTTTCATTAACGCCTGGAGGAGTTGGGTCCGCCAGGCTCCAGGGAAGGGGCTGGAGTGGGTTGCCTCTCTCGAAAGCAACGCTAAGGGTGGGACAGCAGACTACGGTCCCCCTGTGAAAGGCGGATTCACCATCTCAAGAGATGATTTAAAAAAAACGCTGCGATTGCACATGATCAGCCTGACAACCGAGGACACGGCCGTGCATTGTTGTCTCCCGGCCGTGACTACGGTGATTATAGCCGTCAATATAGACGTCTGGGGCCAAGGGACCACGGTCACCGTCTCCTCA
>S29_58|IGHV3/OR16-6*02|IGHD4-17*01|IGHJ6*02|40
GAGGTGCAGCTGGTGGAGTCTGCGGGAGGCCTTGGCACAGCCTGGGGGTCCCTTACTCTCTCCTGTGCAGCCTCTGAATTCACGTGCAGTAACGCCTGGATGAGCTGGGTCCGCCAGCCTCCAGGGAAGGGGCTCGAGTGGATTGGCTGCATTAAAAACAAATCTGAGGGTGGGACAACAGACTTCGCTGCAATTGTGACAGCCGTCCTCTCCCTCCCAAGAGATGATTCAAAAAACACTCTGAATCTGAAGATGATGAGCCTGAAAACCGAGGACACGGCCGTGAATTACTGTGCCCCGGCCATGACAACGGTGACTACAGCGGTCGGGATGGACGGCTGGGGCCACGAGACCACGATCGCCGTCTCCTCA
>S29_59|IGHV3/OR16-6*02|IGHD4-17*01|IGHJ6*02|40
GAGGTGCAGCTGGTGGAGTCTGCGGGAGGCCTTGGTACAGCCTGGGGGTCCCTGAGACTCTGCTGCACAGCCTCTGGACTCACCTCCAGTAAGGCCTGGATGAGGTGGGTCCGCCAGGCTCCAGGGAAGGGGGTGGAGTGGATTGGCTGTTTTAAAAACAGAGCTAATGATGGGACAACAGACCACGGTGCACCTGTGAAAGGCAGATTCCCCATCTCAAGAGATGATCCAAAAGACCCGCCTTATCTACTCATGATCAGCCTGAAAACCGAGGACACGGCCGTGAATTGCTGTACCCCGACCGTGACTAAGATGACTTTAGTGGTCGGTCTGGACGTTTCGGGCCACGGGACCCCGGTCAACGTCTCCTCA
>S29_60|IGHV3/OR16-6*02|IGHD4-17*01|IGHJ6*02|40
GAGGTGCAGCTGGTCGAGTCTCCGGAAGGCCCTGGTACAGCCTGGGGGATCCTTAGACTCTCCTGTGCAGCCTCTGGATGCACTTGCAGTAACGCCTGGACGACCTGGGTCCGGCAGACTCCAGGGATGAGGCTGGAGTGGACTGGCTGCATTAGAAGCAAAGTTAATCAGGGGACACCAGACTGCACTGAATCTGTGAGAGGCAGATTCACCATCTCAAGAGATGATTCAAAAAACACGCTGTATCTGCAAATTATCAGGCTGAAAACCGACGACACGGCCGTGGCAAACTGTATCCCGGCCGTGACTACAGTGACTACGGCCGTCGGTGTGGACGTCTGGGGCCAAGGGACCGCGGTCACCGTCTCCTCA
>S29_61|IGHV3/OR16-6*02|IGHD4-17*01|IGHJ6*02|40
GAGGTGCAGTTGGTGGTGTCTGCGGGAGGCCTTCGTACGGCCTGGGGGTCCCTTAGACTCGCCTGTGCAGCCTCTGGATTCACTTGCAGTAACGCCTGGACTAACTGGGTCCGCCAGCCTCCTGGGAATGGCCGGGAGTGGGTTGGCTGTATTAAAAGAAAAGTTAATGGTGGGACAAGAGAGTACGCTGCACTTGTGAAAGACAGTTTCACCATCTCAAGAATTAGTTCAAACACCACGCTGTTTCTGGAAATGATCAGCCTAAACACCGAAGACACGGCCGCCTATTACTGGACCCCGGCCGTGACTACTGTAATTACAGCGGTCGGTGTGGGCGTCTGGGGCCAAGGGGCCACGGTCACCGTCTCCTCA
>S29_62|IGHV3/OR16-6*02|IGHD4-17*01|IGHJ6*02|40
GACGTGCGGCTGGTGGAGTCTGCGGGAGGTCTGGATACAGCCTGGGGGTCCCTTAGACTCTCCCGTGCAGCCTCTGATGCCGCTTCCAGTAACGCCTGGATGACCTGGGTCCGCCAGGCGCCAGGGAAGCGACTGGAGTGGGTTGGCTGTATTCAAAGACAAGCTAATGGTGGGACCCCAGACTACGCGGCGGCTGTGAAAGGCAGATTTACCATCTCAATAGGTGATTCAAGAAACACACTATCTCTACAAATCATCAGCCTGAAAACCGAGGACACGGCCGTCTTTTACTGTACCCCGACCGTGACTACGGTGACTAGAGCGGACGTTATGGACGTCTGGGACCAAGGGACCACGGTCACCGTCTCCTCA
>S29_63|IGHV3/OR16-6*02|IGHD4-17*01|IGHJ6*02|40
GAACTGCAGCTTGTGGAGTCTGTGGGAGGCCTTGGTACAGCCTGGGGGTCCCTTAGACTCTCCTGTGCAGCCTCTGGACTGACTTGCACTAAAGCCTGGTTGAGCTGGGTCCGCCAGGCTCCAGGGAAGGGGCTGGGGTGGGTTGGTTATACTAAAAGTACAGCTAATGGTGGGACTATAGACTACGCTGCACCTGTGAAAGGCAGATTAACCATCTCAAGAGAGGATTCCAATGACACCCTGAATCTGCAAATAATCAGCCTTTTATCCGAAGACACGGCCGTGTTTTTCTGTACCCCGGCCCTGACTACGGTGACGACAGCGGTCGGTGAGGACGTCTGGGGCCACGGGACCACGGTGGCCGTCCCCTCA
>S29_64|IGHV3/OR16-6*02|IGHD4-17*01|IGHJ6*02|40
GAGGTGCAGTTGATGGGGTCTACGGGAGGCCTTGATATAGCCTGGGGGTCCCCTAGACCCTCCTGTGCAGCCTCTGGATTCACGTGCCCTACCGCCTGGATGAGCTGGGTCCGCCAGGCGCCGGGGAAGGGGCTGAGGTGGGTTGGCTGTGTTAGAAACATAGCTGATGGTGGGACAGCGGACTTCGATGCACCTGTGAAAGGCAGATTCACCATCTCAAGAGATGATTCAACAAACACGCTATGTCCGCAATTGATCAGCCTGAAAACCGAGGCCACGGCCGTATTTTACTCTACCCCGGTCGTGACTACGGTGACTACAGCGGTCGATATGGACATCAGGGGCCAAGGGACCCCAGTCACCGTCTCCTCA
>S29_65|IGHV3/OR16-6*02|IGHD4-17*01|IGHJ6*02|40
GAGGTGCAGTTGGTGGAGTCTCCGGGAGGCCTTGATATAGCCTGGGGGTCCCTGGGACTCTCCTGTGCAGCCTCTACATTCTCTTGCAGGCACGCCTGGATGAGCTGGGTCCGCCAGACTCCAGGGAGGGGGCTGGAGTGTCTTGTCTGTATTAGAAGCACAGCTAATGGAGGGACAACAGACTATTCTGCACCTTTGATAAGCAGATCAACCATCTCAAGAGATGATTCAAAGAACACGCAGTATCTACAAATGATCCGCCTGAAAATCGGGGACACGGCCGTGTATTGCTATACCCCGGCCGTGACTACGGTGACTACAGCGGTCGATATGGACGTTGGGGGCCAAGGGACTGCAGTCACCGTCTCCTCA
>S29_66|IGHV3/OR16-6*02|IGHD4-17*01|IGHJ6*02|40
GAGGTGCAGGTGGTGGAGTCTGCCGGAGGCCTTGGCAGAGCCTGGGGGTCCCTCAGACTCTCCTATGCAGCCTCTGCATTCACTTACAGTAACGCCTGGATGATGTGGGTCCGCCAGTCCCCAGGGAAGGGGCTGGAGTGGATTGGCTGTACTAGAAGAAAGGCTTCTGCTGGGACAACAGACTATGTTGCACCCGTGAAAGGCAGATTCACCATCTCGAGAAATGATTCAGAAAACACACTGTATCTGCGAATACTCAGCCTGAAAACCGTGGAAACGGCCGTGTATTACTTTACCCCGGCCGTGACTACGGTGACTACAGCCGTCGATATGAACGTCTGGGGCCGAGGGGCCCCGGTTACCGTCTCCTCA
>S29_67|IGHV3/OR16-6*02|IGHD4-17*01|IGHJ6*02|40
GAGGTGCAACTGGTGGAGTCGGCGGGAGGCCTTGATACAGCCTGGGGGTCCCTAAGACTCTCCTGTGCAGCCTCTGGATTCACTGGCAATAACGCCTGGACGAACTGGGCCCGACAGTTTCCAGGGAAGGGGCTGGCATGGATTGGCTGGATTAATAGAAAAGCGAATGGTGGGACAATAGACTACACTACACCTGTGAAAGGCAGACTCACCATCTCAAGTGATGATTTACAAAACACGTTGTATCTGCAAATGAGAAGCCTGCAAGTCGAGGACGCGGCCGTGTATTACTTTACCCCGGTCGTGACTACGGTGACCACAGAGGTCGTTAAGGACGTCTGGGGCCAAGGGACCACGGCCACCGTCTCCTCA
>S29_68|IGHV3/OR16-6*02|IGHD4-17*01|IGHJ6*02|40
GAGGTGCAGCTGGCGGAGTCTTCGGGAGGCCTTGAAACAGCCTGGGGCTTTCTTAGACTCTCCTGGTCAGGCTCTGGATTCGCTTGCAGTGACGCCTGGATGAGCTGGGTCCGCCAGGCTCCAGGGAAGGGGCTGGAGTGGGTTAACTATATTAAAGTCCTAGGCAATGGTGGGCCAACAGACTACCCTTCACCTGTGAAAGGCAGATTACCCATCTCAAGAGATGATTCACAAAACACACTGTCTCGTCAAATGATCAGCCTGAAAACCGAGGACACGCCCGTCTATTGCTGTACCCCGACCGTGACTTCGGTGACTACCGCGGTCGAAATGGACGTCCGGGGCCAAGGGACCACGGTCACCGTCTCCTCA
>S29_69|IGHV3/OR16-6*02|IGHD4-17*01|IGHJ6*02|40
GAGGTGCAGATGGTGGAGTCTGCGGGAGGCCTTGTTACAGCCGGAGAGTCCCTTAGACTCTCCTGTGCAGCCTCTGGATTATCTTGCAATAACGCCTGGATGAGGTGGGTCCGCCAGGCTCCAGGGAAGGGGTTGGAGTGGGTTGGCTGTATTAAAAGAAAAGCTAATGGTCGGACAACAGACTATGGTCCACTTGTGACAGGCAGGTTCACCATCTCAAGAAATGACTCAAAAAACACAGTCTTTATAAATAAGATCAGCCTGGAAACCGATGACACGGCCGTTTTTCTCTGGACCCCGACCGTGACTACGGTGACTACAGTGGTCGGTCTGGGCGTCTGGGGCCAAGGGACCACGGTCACCGTCTCCTCA
>S29_70|IGHV3/OR16-6*02|IGHD4-17*01|IGHJ6*02|40
GAGGTGCAGCTCCTGGAGTCTGCGGGAGGCCTTGGTATAGCCTGGGGGTCCCTAAGAGTCTCCTGTGCAGCCTCTGGATTCACATGCTGTAACGCCTGCATGTGCCGGGTCCGCCCGGCTCCAGGGAAGGGGCTGGAATGGGTTAGCTATTTTAAGAGAAAAGCTAAGGGTGGGACAACAGACTACACTGCACCTGTGAAAGGCAGATTCACCATCTCAGGAGATAATTCAGAAAACACGCTCTATCTGAAACTAATCAGCCTGAAAACCGAGGACACGGCCGTCTATTACTGCACCCCGGCCGTCACTACCCTGACTACAGCGGTCTTTATGGCCGGCTGGGGCCACGGGACCATGGTCATCGTCGTCTCA
>S29_71|IGHV3/OR16-6*02|IGHD4-17*01|IGHJ6*02|40
GAGGTGCAAATGGTGGAGTCTGTGGGAGGCCTTGGTACAGCCGGGGGGTCCCTTAGACTCTCCTCTGCAGACTCTGAATTCACTTGCTGTACCGCCTGGATGAGCTGGGTCCGCCCGACTCCAAGGAAGGGACTGGGGTGGGTTGGCTGTATTAAAAGCAAAGCTTATGGTGGGACAACAGAGTACGCTGCAGCTGTGAAAGGCAGATTCACCATGTCCAGAGATGATTCAAAGAGCACGCTGTATCTGAACACAATCGGGCTGGAAACCGAGGACACGACCCTGTCTTCCTGTGCCCCGACCGAGACTACGGTGACTACACCGGTCGGTCTGGATGTCTGGGGCCAAGGGACCACGGTAACCGTCTCGTCA
>S29_72|IGHV3/OR16-6*02|IGHD4-17*01|IGHJ6*02|40
GAGGTGCAGCTGGTGGAGTCTGTGGGAGGCCCTGGAACAGCCTGGGGGTCGCTTATACTCTTCTGTGCAGCCTCTGGATTCACCTGCGGCAACGCCTGGGTGACCTGGGTCCGCCAGACTCCAGGAAAGGGGCTGGGGTGGCTTGGCTGTATTAAAAACAAAGCTAATAATGGGACAGCAGACTATGCTGCACCTGTGACAGGCAGATTCACCATCTCAAGAGATGCTTCACAAAACACACTCTTTACGCAATTGGTCAGCCTGACAACCGAGGACACGACCGTGTATTACTCTACCCCGGCCGTGGCTACGGCGAGTACAGCGGACGGGATGGACGTCTGGGGCCAAGGGACCTCGGTCACCCTCTCCTCA
>S29_73|IGHV3/OR16-6*02|IGHD4-17*01|IGHJ6*02|40
GAGGTGCATCTGGTGGAGCCCGCGGGAGGCCTTGGGAAGACCTGGGGGTCCCTTACACTCTGCTGTGCAGTCTCTGGATTCATGTGCAGTAACACCTGGATGAACTGGGTCCGCCAGACTCCAGTGCGGGGGCTGAATTGGGTTGACTGTATAAAAAGCAAAGGTGCTGGAGGGACAACAGACTCCGCCGCGCCTGTGAAAGGCAGACTCACCATCTCAAGAAGTTATTCAAAAAACACGCTGTTTCTGCAAGTGATCAGCCTGAAAACCGAAGAAACGGCCGTGTTTTACTGTACCCCGGCCGTGACTACGGTGACTACAGCGGACGGTCTGGACGTCTGGGGCCAAGGGACCACGGTCACCGTCTCCTCA
>S29_74|IGHV3/OR16-6*02|IGHD4-17*01|IGHJ6*02|40
GAGGTGCAGTTGGTGGAGTCTGCGGGAGGCCTTGCTTTAGCCTGGGGGTCCCTTAGACTCTCCTGTGCAGCCTCTGCATCCACTTGCAGTGACGCCTGGCTGAACTGGGGCCGCCAGACTCCTGGAAAGGGGCTGGAGTGGGTTGCCTGCATTAAAAACAGAGGTAACGGTGGGACACTAGACAACACTGCACCTATGAAAGGCAGACTCACCATCTCACGCGATGACTCAAGAACCACACTATGTCTGCAAATGATCGGCCTGAGAACCGAGGACACGGCCGTGTATTACTCTGCCCCGGCCGTGACTATGGTGACTACAGAGGTCGATATGGACGTCTGGGGCCAAGGGACCACGGTCACCGTCTCCTCA
>S29_75|IGHV3/OR16-6*02|IGHD4-17*01|IGHJ6*02|40
GAAGTGCAACTGGTGGAGCCGGCGGCAGACCTTGGTACGGGAGGGGGGTCCCTTAGACTCTCCTGTGCAGTCTCTGGATTCACTTGCAGTAACACCTGGATGAGCTGGGTCCGCCAGGCTCCAGAGAAGGGCCTGGACTACGTTGGCTCTATTAAAAGTAAAGCTAATGGTGGGACACTAGATTACGCTGCACCTGTGACAGGGAGATCCACCATCTCAAGAGATAATTCAAAGAACACGCTGGATCTACAAATGATCAGCCTGGAAACCGAAGACTCGGCCGTGTATTACTGTACCCCGGCCGTGACTTTGGTGACTTCGGCGGTCGGGATGCATGTCTGGGGCCACGGGACCACGGTCACCGTCTCCTCA
>S29_76|IGHV3/OR16-6*02|IGHD4-17*01|IGHJ6*02|40
GAGGTGCAGTTGGTGGAGTCTGCGGGAGGCCTTGGTACAGCCTGGGGGTCCCTTAGACCCTCCTCTGCAGCCTCTGGATTGAATTGCAATAACGCCTGCCTGAGTCGGGTCCGCCAGACTCCAGGGAAGGGGCTGGAGTGGGTTGGCTCTATTAAGAGTAAAGTTAATGGTGGAATGACAGACTCCCTTGCACCTGTGGAATGCAGACTCACCAGTTCAAGAGATAATTCAAAACACACGCTGTTTCTGCAAATGATCAGCCTGGAAACCGAGGACACGGCCGTTGATTATTGCACCCCGGCCGTCACTACGGTGACTATAGCGGTCGGCGTGGACGTCTGGGGCCGAGGGACCACGGTCGCCGTCTCCTCA
>S29_77|IGHV3/OR16-6*02|IGHD4-17*01|IGHJ6*02|40
GAGGTGCAGCTGGTGGAGTCTGTGAGAGGCCTTGAAGCAGCCTGGGGGTACCATAGACCCTCCTGTGCAGCCTCTGGACTCACTTGCAGTAACGCCTGGATGAGCTGGGTCCGCCAGACTCCAGGGAAGGGGCTGGAGTGGGTTGGCCCTATTACAAGGAAAGCTAATGGTGGGACAACAGACTGCACTGCACCCGTGAAAGGCAGATTCACCATCTCAAGAGATGATTCAAAAAACACGGCAAGTCTGCAAGTTATCAGCCTGAAGTCCGAGGACACGGCCGGATACTATTGTCCGCCGGCCGTGGCCACGGTGACTCCAGAGGTCGGCATGGACGTCTGGGGCCAAGAGCCCACGGTCACCGTCTCGTCA
>S29_78|IGHV3/OR16-6*02|IGHD4-17*01|IGHJ6*02|40
GAGGTACAGGTGGTGGAGTCCGCGGGAGGCCTCGGTACGGCCCGGGGGTCCCTGAGACTCTCCTGTGCAGCCTGTGGATTCACTTGCAATAACGCCTGGATGTGCTGGGTCCGCCAGACTCCAGGTCAGGGGCTGGAGTGGGTTGCCTGCACTAAAAGCACAGTTAGTGGTGGGACAACAGACTACGCTGCACCTTTGAAAGGCAGCTGCACCATGTCAAGAGATCATTTAAAGAACACGTTGTGTCTGCGACTGATCAGCCTGAAAACCGAGGACACGGCCGTGTGCTACTCTACCCCGTCCGTGGCTACGGTGACTAAAAGGGTCGGTGTGGACGTCTGGGGCCAAGGGATCACGGTCACCGTCTCCTCA
>S29_79|IGHV3/OR16-6*02|IGHD4-17*01|IGHJ6*02|40
GAGGTGCAGCTGGCGGAGTCTGCGGAAGGCCTTGTTACAGCCGGGGGGTCCCTTAGACGCTACTGTGCAGCCTCTGGATTCAGTTGCAGCGGCGCATGGGTGAGCTGGGTCCGCCAGTCTCCAGGGAAGGGGCTGGAGTGGGTTGGCTCTATTAGAAGGAAAGATAAAGGTGGGACAACAGAGTACGATGCACCTGTGAAAGCCAGATGCACCGCCTCAAGAGATGATTCAAAAGACACGCTGCATATGCAAATAATCCGCCTGAAATCCGAGGACACGGCCGAGTATTACTGTTTCCCGGCCGTGACTACAGAGACTACAGTGGTCGGTATGAACGTCTGGGGCCAAGGGACCACGGTCCCCCTCCCCTCA
>S29_80|IGHV3/OR16-6*02|IGHD4-17*01|IGHJ6*02|40
GAGATGCAAGTGGTGGAGTCTGCGGGAGGCCTTTACTCAGCCTGGGGGTCCCTTAGACTCTCCTGTGAGGCCTCTGGATTCACTTGCTGTTACGACTGGATGAGCTGGGTCCGCCAGACTCCAGGAAAGGGCCTGGAGTGGGTTGGCCGTATTAACGACAAAGCTAATGGTGGGACTCCAGACTACGCTGCACCTGTGAAAGGCAGATTCACCATCTCAAGACATGGTTTAAATAACACACTCTATGTGCACATGATCAGCCTGAAAGCCCAGGACACGGCCGTTTATCACTCTACCCCGGCCTTGACTACGGTGACTACAGCGGTCGTTGTCGACGTCTGGGGCGAAGGGACCACGGTAACCGTCTCCTCA
>S29_81|IGHV3/OR16-6*02|IGHD4-17*01|IGHJ6*02|40
GAGGTGCAGGTGGTGGAGTCTACGGGAGGCCTTGATACAGCCTGGGGGTCCTTTAGACTCTCCAGTGCAGCCGCTGGATTCACTTGCATTAACACCTGGATGACCTGGGTCCGCCAGGCTCTGGGGGAGGGGCTAGAGTGGGTTGACTGTATCAAATGCAAAGATGATGGTGGGACAATAGACTACACTGCCCCTATGAAAGGCAGATTCACCATCTCACGACATGATTCAAGCAACCCGCTGTTTCTGAACATTATCAGCCAGAAAACCGAGGACGCGGCCTTGCATCACTGTACCCCGACCGTGACTACGGTGACTACTGCGGTCGGTATGGACGTCTCGGGCCAGGGGACCACGGTCACCGTCTCCTCA
>S29_82|IGHV3/OR16-6*02|IGHD4-17*01|IGHJ6*02|40
GAGATGCAGTTGGTGGCGTCTGCGGGAGGCCTTGATACAGGCGGGGGGTCCCTTAGACTGCCCTGCGCAGCCTCTGGATTCACTTGCAGTAAGGCCTGGATGAGCTGGGTCCGCCAGACTCCAGGGAAGGGGCCGGAGTGGGTTTTCTGTATTGAAAGAAAAGCTAACGGTGGAACATCAGACTATACTGCACCTGTGAAAGGCAGACTCACCATCCCAAGAGATGATTTTAAAGACACGCTGTATCTACAAATGACCAGCCTGAAAACCCAGGAAACGACCGCATGTTACTGTATCCCGGCCGTGACCAAGGTGACTACAGCGGTCGATATGGACGGCTGGGGCCAAGGGACCACGGTCACCGTCTCGTCA
>S29_83|IGHV3/OR16-6*02|IGHD4-17*01|IGHJ6*02|40
GAGGTGCAGGTGGTGGAGCCTGCAGAAGGCCTTGAAACAGCCTGGGGGTCCCTTAGACCCTCCTGTGCAGCCTCGGGATTCTCTTGCAGTAACGCCTGGATGACCTGGGTCCGCCAGGCTCCAGGAGAGGGGGTGGAGTCGGTTGGCTGTATCAATGGCAAAGTTAATGGTAGGACAACAGACTACGCTGTTCCTGTGAAAGGCGGATTCACCAACTCAAGAGGTGATTCACTTAACACGCTGCATCCGCAAATGATCAGGCTGAAAACCGAGGACACGGCCGTCTCTTACTGTGCCCCGGCCATGACTATGGCGACTCCAGAGGTCGGTCTGGACGTCTGGGGCCAAGGAACCACGGTCACCGTCTCCTCA
>S29_84|IGHV3/OR16-6*02|IGHD4-17*01|IGHJ6*02|40
GAGGTGCACCTGGTGGGGTCTGCGGGAGGCCTTGGTGCAGCCTGGGGGTCCCCTAGACTTTCCTGTGCAGTCTCTGGATTCACTTGCACTACCGCCTGGATGAGTCGGGTCCGCCAGGCTCCAGAGAAGGGGCTGGAGTGGGTTGGCTGTATTATAAGAAACACTAATGGTGAGACGATAGACTGCGCTGCACCTGTGAAAGGCAGATTCACCACCTCAAGAGTTGATTCAAAAAAGACGCTGTATCTGCAACTGATGAGGCTTAGACCCGAGGACACGGCCTTGTATTACTGTTCCCCGGCCGTGGCTATGGTGACTGCAGCGGTCGGTACTGACGTCTGGGGCCAGGGGGCCGCGGTCACCGTCCCATCA
>S29_85|IGHV3/OR16-6*02|IGHD4-17*01|IGHJ6*02|40
GAGGTGCAACTGGTGGAACCTGGGGGAGGCCTTGCTGCTGCCTGGGGGTCCCTTAGACTCTCCTCTGCAGTCTCTGGATTCACTTACAGTAAGGCCTGGATGAGTTGGGTCCGCCAGGCTCCAGGAAAGGGACTGGGGTGGGTTGACTGTATTCCAAGCAAAGTTACTGGTGGGACAACAGACTACGCGACACCTGTGAAAGGCAGGTTCACCAACTCAAGAGATGCTTCAGAAAACACTCTGCATCCGCAAATGATCAGCCTGAAAACCCAAGACACGGCCGTGCACTATTGTACCCCGGCCCTGTCTACGGTGACTCCAGCGGTCGGTCTGGCCGTCTGGGACCAAGGGACCACGGTCACCGTCTCCTCA
>S29_86|IGHV3/OR16-6*02|IGHD4-17*01|IGHJ6*02|40
GAGGTGCAGCTGGGGGGGGCTGCGGGAGGCCTTGGCACAGCCTGGGGTTCCCTTAGACTCTCCTGGACAGCCTCTGAATTCACTTTCATTAACGCCTGGACGATCTGGGTCCACAAGGCTCCAGGGAAGGGGCTGGACTGGGTTGGCTGTGTTAGAAGCAAAGCTAGTGGTGGGACACCAGACCACGCTGCACCTTTGAGAGGCAGACCCACCATCTTAAAAGATGATTCAACATACACACTGTGTCTGCAAATGATCAGTCTGAAAACTAAGGACACGGCCGTGTATTACTGCACCCCGGCCGTGGCTCCGGTGACTGCGGCGGTGGGTATGGGCGTCTGGGGCCAAGGGACCACGGTCACCGTCTCCTCA
>S29_87|IGHV3/OR16-6*02|IGHD4-17*01|IGHJ6*02|40
GACGTGCAGCTGGTGGAGTCTGCGGGAGGCCTCGGTATATCCGGGGGGTCCCTTAGACTCTCCTGTGCAGCCTCTGGATTCACTTGCAGTGACGCCGGGGTGACCTGGGTCCGCCAGGCTCCAGGGAAGGGGCTGGAGTGGGTTGCCTGTATTAAAAGAAAGGCCAATGCTGTGACAACGGACTACGCTGCACCTGTGAAAGGCAGATTCACCGTCTCAAGAGATGACTCAAAAGACACGCTGTGTCTGGAAATCATCAGTCTGAAAACCGAGGACACGGCCGTATATCTCTGTGTCCCGGCCCCAGCAAAGGTGACTAGAGCGGTCGGTTGGGACGTCTGGGCCCAAGGGACCTCGATCACCGTCTCCTCA
>S29_88|IGHV3/OR16-6*02|IGHD4-17*01|IGHJ6*02|40
GAACTGCATCTGTTGGACTCTGTGAGAGGCCTTGGTACAGCCTGGCGGTCCCTTAGACTCTCCTATGCAGCCTCTGGATTCACTTGCAGTAGCGCCTGGATAAAGTGGGTCCGCCAGCCTCCAGGGAGGGGGCTGGAGTGGGTTGACTGTATTAAAAATGAAGATAGTGGTGGGGCAACAGACTACGCTGAACCTGTGAAAGGCAGATTCACCATCTCAAGAGCTGATTCAAAAAACCCGTTGTCTCTGAAAGTGATCAGCCTGAAAACCGAGGACACGGCCGTCTATAACTCTACCCCGGCCGTGACGACGGTGACTACAGCGGTCGATCTGGACGTCTGGGGCCAAGCGAGAACGGTCCCCCTCTCCTCA
>S29_89|IGHV3/OR16-6*02|IGHD4-17*01|IGHJ6*02|40
GAAGTGCAATTGCTGGAGTCTGTGGGAGGCCTTGGTACAGCCTGGGGGTCCCTCAGACTCTCCTGTGCAGCCTCCGGATTTGTTTGCAGTAACACCTGGAAGAACTGGGTCCGCCAGGCTCCAGGGAAGGGACTGGAGTGGGTTGGCTGTGTCAAAAGAGAAGCTAATGGTGGGACGACAGACTATACTCCACCTGTGAGAGGCAGACTCTCCATCTCAAGAGATAATTCAAAAAACACGATGGATCTGCAAATAATCAGCCTGAAAACCGACGACACGGCCGTGTATTACTGTACCCCGACCGTGAGTAAGGCGACTATAGCGGTCGGTATGGGCGTCTGGGGCCATGGGACCTCGGTCGCCGTCCCCTCA
>S29_90|IGHV3/OR16-6*02|IGHD4-17*01|IGHJ6*02|40
GAGGTGCAGCTGGTAGAGTCTGCGGGAGGCCTTGATTCAGCCTGGGGGTCCCTTAGACTCTCCTATGCAGTCTCTGGATTCACCTGCAGTCACGCCTGCACGCGCTGGGTCCGCCAGGCCCCAGGGAAGGGGCAGGAGTGGGTTGGCTGTATTAACAAAAGAGATAAGGGTGGGACCACAGACTACGCTGCACCTATGAAAGGCAGATGCGCCATGTCAAGAGATGACTCAAAAAACACACTGTTTCTGGAAATGATCAGACTGAAAGCCGAGGACACGGCCGTGTATTACTGTTCCCCGGCCGTGACTATGAGGACTACAGTGGTCAATAAGGACGTCTGGGGCCGAGGAACCACGGTCGCCGTCTCCTCA
>S29_91|IGHV3/OR16-6*02|IGHD4-17*01|IGHJ6*02|40
GAGATGACGTTGGTGGAGCCTGTGGGAGGCCTTGGTACAGCCTGGGGGTCCCTTAGACTCTCCTGTGCAGCCGCTGGATTCACTTGCTGTAGCGCCTGGAAGAGCCGGGTCCGCCAGGCTCCAGGGAAGGGCCGGGAGTGGGTTTGCTGGATCAAAAGGAGAGCTAATGGTGGGACATTAGACTTTCCTGCACCTGTGAAAGGCAGATTCACCATCTCAAGAGATGATTCAGAAAACACACTGTATGTGACAATCATCACCTTGAGGACCGAGGACACGGCCTTGTATTGTTGTACCCCGGCCGTGCCTACGGTGACTCCAGTGGTCGGTATGGACGTCTGGGGCCAAGAGACCACGGTCACCGTCTCCTCA
>S29_92|IGHV3/OR16-6*02|IGHD4-17*01|IGHJ6*02|40
GAGGTGCAGCTGGTGGAGTCTGAGGGAGACCTTGATACAGCCTGGGGGTCTCTCAGACCCTGCTGTGCAGCCTCTGGCTTCACTTGCATTAACGCCTGGATGAGCTGGGTCCGCCAGACTCCACGGAAGGGACTGGAGTGGGTTGGCTGTATTAAAAGAAAAGGTAATGATGGGACAACAGACTACAGTGCATCTGTGAAAGGCAGACTCACCATCTCACGAGATGATTCAAAAGACACGCCCTATACACGAATGGCCAGCCTGAAGATCGAGGACACGGCCGTGTGTCACACTACCCCGGCCGTGACTGAGGTGACAACAGAGGTCGCTATGGACGTCTGGGGCCAAGGGACCACGGTCACCGTCTCCTCA
>S29_93|IGHV3/OR16-6*02|IGHD4-17*01|IGHJ6*02|40
GATGTGCAACTGGTGGAGTCTGCGGGAGGCTTTGGTAAAGCCTGGGGGTCCCTTAGACTTGCCTCTGCACCCTCTGAATTCACTTGCAATAACGCCTGGCTGAGCTGGGTCCGCCAGACTCCAGGGAAGGGGCTGGAGTGGCTTGGCTGGATTTATAGCAAAGCTAATGGTGGGACCCCAGACTACGCTGCACCAGTGAAAGGCAGATTCACCATCTCCCGAGGTGATTCCAACAACACACTGTTTCTGCAAGTGAGCAGCCTGAAAGCCGAGGAAACGGCCGGGTATTGTTGTACCCCGGCCGTGACTAGAGTGACTACAGCGGACTTTGTGGACGTCTGGGGCCAAGGGACCACGGTCACCGGCTCCTCA
>S29_94|IGHV3/OR16-6*02|IGHD4-17*01|IGHJ6*02|40
GAGGAGGAGCTGGTGGAGTCTGCGGGAGGCCTTGGTTTAGCCTGGGGGTCCCTTAGACTCTCCCGTGCAGCCTCTGGATCCACTTTTGATGACGCCTGGATGAGCTGGGTCCGCCAGGCTCCAGAGAAGGGGCTGAAGTGGATTGACTGTATTAAAAGCACAGGGAATGGTTGGTCTACAGAGTACGTTACACCTGTGCAAGGCAGATTCGCCATCTCAACAGACGATTCAAAAAACACACTGTCTCTGAAAATGATCAGACTGAAATCCGAAGTCACGGCCGTGTATTACTGTACCCCGGCCGTGCCTACGGTGACTACAGCGGTCGGCACGGACTTCTGGGGCCGAGGGACCACGGTCACCGTCTCCTCA
>S29_95|IGHV3/OR16-6*02|IGHD4-17*01|IGHJ6*02|40
GAGGTGCAGATGGTGGAGTCTGCGGGAGGCCCTGAGCCAAGCTGGGGGTCCCTTACACTCACCTGTGCAGGCTCCGGATTCACTTGCAGTAACGCCTGGATGAACTGGGTCCGCCCGGCTCCAGGAAAGGGGCTGGAGTGGATTGCCTGTCTTAAAGGCAAATCTAATGGTGGGACAACAGACGATGTTGCACCTGTGAAAGGCAAATTCACCATCTCAAGAGATAATTCGAAAAACACACTGTATGTGCACCTGATCAGCCTGAGGACCGAAGACACGGCCGTGCATTGCTGTACCCCGACCGTGACTACGATTACTACAGTGGTCGGTATGGAAGTCTGGGGCCAAGGGGCCACGGTCACCGTCTCCTCA
>S29_96|IGHV3/OR16-6*02|IGHD4-17*01|IGHJ6*02|40
GAGGTGCAGTTGGTGGAGTCTGCGGGAGGCCTTGGGACAGCCTGGGGGTCCCCTAGACTCTCCTGTGCCGTCTGTGGATTCACTTGCAGTAACGCCTCCATGAACTGGGTCCGCCAGGCTCCAGGGAAGGGGCTGGAGTGGATTGACTGTGTTAGATTCAAAGTTAATGGTGGGACTACGGACTACGCTGCCCGTGTGAATGGCAGATTCACCATCTCAAGAGATGAGTCACAAGTCACGGTGTATTTGCACATGATCAGCCTGAAAGCCGAGAACACGGCCGTGTATTCCTGTACCCCGCCCGTGACTAGGGTGCCCACTGAGGTCGCTGTGGACGTCTGGGGCCAAGCGACCACGGTCACCGTCTCCTCA
>S29_97|IGHV3/OR16-6*02|IGHD4-17*01|IGHJ6*02|40
GAGGGGCAACTGGTGGCCTCTGCGGGAGGCCTTGGAACAGCCGGGGGGTCCGTTAGACTCTCCTTTGCAGCCTCTGCGTTCACTTACAGTAACGCCTGGATGAACTGGGTGCGCCAGGCTCCAGGGAAGGGCCTGGAGTGGGTTGGTTGTATTATGAACAAAGCTAGTGGTGGGACAACAGACTACACTGCACCTGTGAAAGGCAGATTCACCATCTCAAGAGGTGATTCAAAAAACACCCTGTATGTGCAGATGATCAGTCTGAATACCGAGGACACGGTCGACTATTGTTCCGCCCCGGCCAAGACTACGGTGACTACAGCGGTAGGTATGGAGGTCTGGGGCCAAGGGACCACGGTTATCGTCTCCTCA
>S29_98|IGHV3/OR16-6*02|IGHD4-17*01|IGHJ6*02|40
GAGGTGCAGCTGATGGAGTCTACGGGAGGCCTTGGCACAGCCTGGGGGTCCCTTAGACTGTCCTGTGCGGCCTTTGGACTCACCTACAGTATCGCCTGGATGAACTGGGTCCGGCCGGCTCCAGGGAAGGGACTGAAATGGCTTGGCTGTATTAAAAGAAGAGGGAAGGGTGGGACAACAGACTACGCTGCACCTGTGAAAGGCAGCCTCACTGTCTCAAGAGATGATTCAACATACACGCTGAATCTGCAAATGCTCAGCCTGGAAACCGAGAACACGGCCGTGTATTACTGTATCCCGCCCGTGACCACGGTGACTACAACGGTCGTTAAGGACGTCTGGGGCCACGGGACCTCGGTCACCGTCTCCTCA
>S29_99|IGHV3/OR16-6*02|IGHD4-17*01|IGHJ6*02|40
GAGATGCAGCTGCTTGAGTCTGCGGGAGCCCTTGGAACAGCCTGGGGGTCCCTTAGACTCTCCTGCGCAGCCTCTGGATTCACTTGCAGTGACGCCTGGATAAGATGGGTCCGCCAGGCTCCAGGGAAGGGGCTGGTGTGGGTTGGCTGTGTTAAAAACAAAGTTATTGGTGGGACAACGGACTCCACTGCACCTGTGAAAGGCAGACTCACCATCTCCAGAGATAGTTCAAAAAACACGCTGTGTGTGCAAATAGTGAGTCCGAAAGGCGAGGGCATGACCGTGTATTACTGTACCCCGGCCGTGACCACGGTGATTATAGCGGTCGATATGGACGCCTGGGGCCAAGGGGCCACGGTCACCGCCTCCTCA
>S29_100|IGHV3/OR16-6*02|IGHD4-17*01|IGHJ6*02|40
GAGGTGCAGCTAATGGAGTCTGAGGGAGGCCTTGATACAGCCTGGGGGTCCCTGAGACTCTCTTGTGCAGCCTCTGGATCCACTTACAGGAACGCCTGGAGGAGCTGGGTCCGCCAGGCTCCAGGGAAGGGACTGGAGTGGGTTGGCTGTATAAAATGCACAGGTAATGGTGGGACACCAGACTACCCTGCACCTGTGAAAGGCAGACTCACCATCTCAAGAGATGATACAAAGAACAGGCAGTATCTTCAAATGATCAGCCTGAAAACCGAAGACACGGCCGTTTATTACTGGAGACCGGCCCTGACTACGGTGATCACATCGGTCGATACGGACGGCTGGGGCCACGGGAGCACGGTCTCCGTTCCCTCA
>S55_1|IGHV1-69*04|IGHD6-6*01|IGHJ2*01|40
CAGGTCCAGATGGTGCAGTCTGGGGCTGCGGTGAAGAAGCCTGGGTCCTCCTTGAAAGTCTCCTGCAAGGCTTCTGGAGGCACCTTCAGCGCCGTTGCCATAAGCTGGGTGCGACAGGCCCCTGGACACGGGCTTGAGTGGGTGGGAAGGATCCTCCCTATCCTTGGTAGAACAAAATATACACAGAAGTTCCCGGTCAGCGTCACGAAGGCCGCGGACAAATCCACGAGCGCTGCCTATGTGGACCTGAGAAGCCTGAGATGTGAGGACACGGCCGTCTATTACTGTGCGCGGCGACGGCCGAGTAGAGCATACTGGGACTTTAATCTATGGGGCCGTGGCACCCTGGTCACTGTCTCCTCAG
>S55_2|IGHV1-69*04|IGHD6-6*01|IGHJ2*01|40
CAGGTCCGGCTGTTGCAGTCTGGGGCTGAGGTGAAGAAGCCTGGGTCCTCGGTGAAAGTCTCCTGCCAGGCTTCTGGAGGAACGTTCAGGAACTATGCTATCAGCTGGGTCCGACAGGCCCCTGGACAAGGGCTTGAGTGGATGAGAAGGATTGTCCCTAACCTTGATAAATTAAACTACACACAGAAGTTCCAGGTCAGAGTCACGATTAACACGGACAAATCCACGAGCTCGTCCTCCATGGAAGTAAGAAGCCTGCGATCTGCCGACACGGCCGTTTTTCACTGTGCGAGACGACGGCCGTGTATAGCTAACTGGTACTTCGATCTCTGGGGCCGTGGAACCCTGGTCACTGCCTCCTCAG
>S55_3|IGHV1-69*04|IGHD6-6*01|IGHJ2*01|40
CAGGTCCAGCTGGTGCAGTCTGGGGCTGAGATAAAGAAGCCTGGGTCCTCGGTGAAGGTCTCCTGCAAGGCTTTTGGAAGCGCCTTTAGAAGCTATGCTCTCAACTGGATGCGACAGGCCCCTGGACAAGGACTTGAGCGGCTGGGAAGGATCAGCTCAACCGTTGCTCTAGCAAACTATGCACAGAAGTTCCAGGTCAGAGTCACAATTACCGCGGACAGATCCACGAGCACACCCGACATGGGGCTGAACAGCCTGAGATCTGAAGACACGGCCGTTTATTACTCTTCGGGACGACGGCCGTGTATAGCATACTGGGACCTCGATCTCTGGGGCCGTGGCACCCTAGTCACGGCCTCCGCAG
>S55_4|IGHV1-69*04|IGHD6-6*01|IGHJ2*01|40
CAGGTCCAGCTGGTGCATCTTGGGGCTGGGGTGACGGAGCCTGGGTCCTCGGTGAAGGTCTCCTGCAAGACTTCTAAAGGAACCCTCAGAACGAATACTATAAGATGGGGGCGACAGGCCCCTGGACAAGGGATTGAGTGGTTGGGAAGGATCATTTCTATCCTTGGTATAGCAAACTACGCACAGAAATTCCAGGACAGAGTCACAATTACAACGGACAAATCCACGAGCACAGCCTACCTGGAACTGAGCAGCCTGAAATCTGAGGACACGACCGTGTATTACTGTGCGAGACGATGGCCGAGTATAGAATTCTGCAATTTCGATCTCTGGGGCCGTGGCACTTTGGTCACTGTCTCCTCAG
>S55_5|IGHV1-69*04|IGHD6-6*01|IGHJ2*01|40
CAGGTCCAGCTGGTGCAGTCTGGGGCTGAGGTGAAGAAGCCTGGGTCCTCGGTGAAGGTCTCCTTCAAGATCTCTGGAGGAACTTCCAGCAGCTATATTATCAGTTGGATGCGACAGGCCCCTGGACACGGGCTTGAGTGGATGGGAAGGATCGACCCTATCCTTGATATAGCAAACTATGCACAGAAATTGCAGGACAGAGGCACGATTACCGCGGACGAGTCCTCGAGCACAGCCTGCATGGAGGTGAGCAGCCTGAGATCTGAGGACACGGCCGTGTATTTCTGTGCGAGACGACGGCCGACGTCAGCCTTCTGGTACTGCCATCTCTGGGGCCGTGAAACCCTGGACAGTTTTTCCTCAG
>S55_6|IGHV1-69*04|IGHD6-6*01|IGHJ2*01|40
CAGGTCCAGCCGATGCAGTCTGGGGCTGGGGTGAAGAAGCCTGGGTCCTCGGTGAAGGTCTCCTGCAAGACTTCTGGAGGCACCTTTAACAACTACGCTCTCAGTTGGGTGCGACAGGCCCCTGGACAAGGACTTGAGTGGATGGGAAGGATCATCCCTGTCCTTGATATAACAAACTGCGCACAGAAGTTCCAGGGCAGAGTCACGATTACCGCCGACAAGTCCATGAGCACAGCCTGCATGGGGTTGAGAAGGCGGACAGCTGAGGACGCGGCCCTGTATTACTGTGCGAGACGAAGCCCGAGTATAGCAGACTGGTGCTTCGGTCTTTGGGGCCGCGGAAGTCTGGTCGCTGCCTCCTCAG
>S55_7|IGHV1-69*04|IGHD6-6*01|IGHJ2*01|40
CAGGTCCAGGTGGTGCAGTCTGGGGCTGAGGTGAAGAAGCCTGGGTCCTCGGTGAAGGTCTCCTGCACGGCTTCTGGAGGCATGTTCAGCAGTTATGCCATCAGGTGGTCACGACAGGCCCCTGGACAAGGGCCTGATTGGATGGGAAGGCTCATCCCTCCCCGTCATATAGCAAACTACACACAGAAGTTGCAGGACAGAGTCACGATTGCCGCGGACAAATCCACGAGGACAGCCTACATGGAACTGAGCAGACTGAGATCTGAGGACTCGGCCGTGTTTTGCTGCGCGAGACGACGGCCGACTTTAGAGTTCTGGGACTTCGACCCCTGGGGCCGTGGCACCCCAGTCACTGTCCCCTCAG
>S55_8|IGHV1-69*04|IGHD6-6*01|IGHJ2*01|40
CAGGTCCATCTAGTGCAGTCTGGGGCTGAGGTGAGGAAGCCTGGGCCCTCGGCGAAGGTCTCCTGTAAGGCTTGTGGAGGCACCTTCAGCAAGTGTAATATCGACTGGGCGCGACAGGCCCCTGGTCAAGGGCCTGAGCGGATGGGCAGGATCATCCCTATTCTCGGCATAGCAAACTACGCCCAGAAGTTCCAGGTCCGAGTCACGATTATCGCGGTCAAATCCACCAAAAGAGCCAACATGGAGCTGGGCGGCCTGCGATCTGAGGACACGGCCGTGTATTACTGCGCGGGACGACGACCGAGTCTAGCATACTGGTACTTCGATCTCTGGGGCCGTGCCACCCTGGTCACTGTCTCCTCAG
>S55_9|IGHV1-69*04|IGHD6-6*01|IGHJ2*01|40
CAGGTCCACCTGGTGCTGTCTGGGCCTGAGGAGAAGAAGCCTGGGTCCTCGGTGAAGGTCTCCAATAAGACCTCTGGAGGCACCTTCATCTGCTTTGCTATCAGTTGGGAGCGACGGGCCCCTGGTCAAGGGCTTGAGTGGATGGGAAGGACCGTCCCTATTCTTGCCATAATTAACTTCGCACAGAAATTCCAGGGCAGAGTCACCATTACCGCGGACAATTCCACGGGCACAGCCTGCATGGAGTTGAGGTGCCTGAGATCTGAGGACAGGGCCGTGTATTACTTTGCGAGACGACGGCCGAGTACAGCATACTGGTACTTCGATCTCTGGGGCCGTGGAAACCTGGTCACTGTTTACTCAG
>S55_10|IGHV1-69*04|IGHD6-6*01|IGHJ2*01|40
CAGGTCCAGCTGGTGCAGTCGGGGGCTGAGCTGAAGAGGCCTGGGTCCTCGGTGAAGGTCTCCTGCTTGGCTCATGGAGGGACCTTCACCACCTATGCTATCAGTTGGGTGCGACAGGCCCCTGGATACGGACTTGGGTGGATGGGAAGGATCCTCCCTATACTTGCTTTAGCGAACTACACACAGAAGCTCCAGGTCAGAGTCACGATAACCGCGGAAACATCCACGAGCACAGCCTACATGGAGCTGAGAAGCCTGAGATCTGCGGGCGCGGCCGTGTCTTACTGTGCGAGACGACGACCGAGTAAAGAAGACTGGTACTTCGCTCTCTGGGACCGTGCCACCCTGAGCACTGTCTCCTCAG
>S55_11|IGHV1-69*04|IGHD6-6*01|IGHJ2*01|40
CAGGTCACTCTGGTGAAGTCTGGGGCTGAGGTGATGAAGTCTGGGTCCTCGGTGAAGGTCTCCTCCGCGGCTTCTGGAGGCACCTTCAGCAGGCATGCTATCAGCTGGGTGCGACGGGCCCCTGGACACGGCGTTGAGTGGATGGGAAAGATCATCCCTATCCTTGATATAGCGATCTACGCACAGAAGTGCCAGGGCAGAGTCACGGTTACCCGGGACAGATCCACGAGAAGAGCCTACATTGAACTGAGCAGCCTGAGATCTGAGGACACGGGCGTCTACTACTGTGCGAGACCAGGGCCGTATATAGAGTACTGGTACTTCGATCTCTGGGGGCGGGCCACCCTGGTCACTGTCTCCTCAG
>S55_12|IGHV1-69*04|IGHD6-6*01|IGHJ2*01|40
CAGGCCCAGATGGTGCAGTCTGGGACTAAGGGGAAGAAGCCGGGGTCCTCGGTAAAGGTCTCCTGCAAGGCTTCTGGAGGCACCTTCAGCAGCTATACTATCAGTTGGGTGCGACAGGCCCCTGCACAAGGTTTTCAGGGGATGGGAAGGAGCATCCCCATTCCTGGTATAGAAAAACACACACAGAACTTCCCGGTCAGAGTCACGATTACCACGGACAAAGCCACGGGAACAGCCTACATGGAGCTGAGCAGCCTGAGATCTGACGACACGGCCGTATATTACTGTGCGCGACGACGGCCGAGTGAAGGTTACTGGTACTTCGATGTGTGCGGCCGTGGCGCCCTGGTCACTGTCTCCTCAG
>S55_13|IGHV1-69*04|IGHD6-6*01|IGHJ2*01|40
CAGGTCCAAGTGGTGCAGTCTGAGGCTGAGGTGAACAAGCCTGGGTCCTCGGTGAAGGTCTCCTGCAAGGCTTCTGGAGGCACCTTCAGGAGATATGCTATCAGTTGGGTGCGACAGGCCCCTGGACAAGGGCTTGAGTGGATGGAAAGGATCATCCCTATCCCTCCTATGGCAAACTACGCACAGAACCTCCAGGTCAGTATGACGACTACCACGGACAAACCCACGAAGACAGCCTACATGGAACTGGGCAGTCTGACACGTGCGGACACGGCCGTTTATTACTGTGCGAGACGACGGCCGAGTGTGGAATACTGCTCTTTCGACCTCTGGGGCCGTGGCACCCAAGTCACTGTCTCCTCAG
>S55_14|IGHV1-69*04|IGHD6-6*01|IGHJ2*01|40
CAGGTCCAGCTGGTGCCGTCTGGGGCTGAGGTGAAGAAGCCTGGGTCCTCGGTGGAGGTCTCATGCACGGCTTCTGGAAGAACCTTCAGAAGCTATGCTATCCGATGGGTGCGACAGGCCCCGGGAGTAGGGCTCGGGTGGATGGTCAGGATCATCCCCATCCTTGGTAAGCCAAGCTATGCGCAGGAGCTCCAGGTCAGAGTCACCATTACCGCGGACAAATCCACGAGCACAGCCTACCTGGAGCTGAGCAGCCTGCGATGTGAAGACACGGCCGTGTATTCCTGTGCGAGACGACGGCCGAATTTAGGATGCTGGAACTTCCATCTCTGGGGCCGTGGAACCCTGGTCACTGTCCCCTCAG
>S55_15|IGHV1-69*04|IGHD6-6*01|IGHJ2*01|40
CAGGTGCAGCTGACGCCGTCTGGGGCTGAGGTGAAGAAGCCTGGGTCCTCTGTGAAGGTCTCCTGCAAGACTTGCGGAGGCATCTTCAGCAGCTGGGCTATCAGCTGGGAGCGGCAGGCCCCTGGACACGGGCTTGAGTGGATAGGAAGAATCATCCCTGTCCTTGGTTTAGAAAACTACGCACAGAGGTTCCACGACAGAGTCACGATTACCGCGGACAAATCCATGAGAACGGCCTACATGAAAGTGAGCAGTCAGAGATGTGACGACACGGCCGTTTTCTACTGTGCGAGACGACGGCCGACTATAGCAAACTGTTACTCCGATCTCTGGGGCCGTGGCGCCCTGGTCACTGTCTCCTCAG
>S55_16|IGHV1-69*04|IGHD6-6*01|IGHJ2*01|40
CAGGTCCAGCTGGTGCAGTCTGGGGCTGAGGTGACGAAGCCTGGGTCCTCGGTGAAGGTCTCCTGCAAGACTTCAGGAGGCACCTTCACCAGTAATGCTATCTACCGGGTGCGACAGGCCCCTGGACAGGGGCTTGAGTGGATGGGAAGGATCTTCCCCGTCTTTGATATATCAAACTACACACAGAAGCTCCAGGGCCGAGTCACCATTACCGCGGACAAGTCCATGAGAACAGCCTCCATGGAGCTGAGAAGCCTGAGATCTAGGGACGCGGCCGCGTATTACTGTGCGAGACGCCGGGCGAATATGACACGCTGGAACTTCCATCTCTGGGGCCGTGGCACCCTGGTCCCTGTCCCCTCAG
>S55_17|IGHV1-69*04|IGHD6-6*01|IGHJ2*01|40
CAGGTCGAACTGGTGCAGTCTGGGGCTGAGGTGACGAAGCCTGGGTCCTCGGTTCAGGTCTCCTGCAAGACTTCTGGAGCCACCTTAAGCAACTATATTACCAGCTGGGTGCGACAGGCCCCTGGACAAGGGCTTGAGTGGCTGGGAAGGGTGATCCCTATCTTGGCTATAGCAAACTACGCACAGAAGGTCCAGGACAGAGTCAGGATCACCGCGGACAAATCCACGAGCACAGCCTATGTGGAACTGTGCAGTCTGAGATCTGCGGACACGGCCGTGTCTTACTTTGCGAGACGACCGCCGGGCATAGATTATTGGTACTTGCATCTCTGGGGCCGGGGCACCCTGGTCACTGTCTCTTCAG
>S55_18|IGHV1-69*04|IGHD6-6*01|IGHJ2*01|40
CAGGTCCAGCTGCTGCAGTCTGGGGCTGAGGTGAAGAAGCCAGGGTCCTCGGTGAAGGTCTCCTGTAAGGCCTCTGGAGGATCCTTCAGCAGCTATGCTATCAGCTGGGTGCGACAGGCCCCTGGACGAGGGCTTGAGTGGATGGGAAGGATCTTCCCCATTCTTGATATAGCTCACTCCGCACAGAAGTTCCAGGGCAGAGTCATGTTGCCCGCGGACAAATCTACTATCACATCCCACATGGAGATGCGCAGCCTGAGGTCTGAAGACACGGCCGAAGATTACAATGCGAGACGACGGCCGAGTCTAGCATACTGCTACCTCGGTCTCTGGGGCCGTGGCACCCTGGTCTATGCGTCCTCAG
>S55_19|IGHV1-69*04|IGHD6-6*01|IGHJ2*01|40
CAGGTCCAGCTGATGCCGTCTGGGTCTGAGAAGATGAAGCCTGGGTCCTCGGTGAACGTCTCCTGCAAGGCCTCTAGAGGCACCTTCAGCAGCTATGCTATCAGCTGGGTGCGACAGGCCCGTGGACAAGGCCTTGAGTGTATGGACAGGATAATCCCTATAGTTGGTCTAGCAATCTACGCACAGGAATTGCAAGTCAGAGTCACGCTTGCCGCCGACACTTCCACGAGCACAGCCTATAAGGAGTTGAGAAGCCTCAGATCTGAGGACACGGCCGTGTATTATTATGCGAGACGACGGCCGAGTATAGTATACTGGTGCTTCTATCTCTGGGGCCGTGGCACCCTGGTCACTGTCACCTCAG
>S55_20|IGHV1-69*04|IGHD6-6*01|IGHJ2*01|40
CAGGTCCAGCTGGTGCAGTCTGGGGCTGAGGTGAAGAAGCCTGGGTCCTCGGAGAAAGTGTCTTACAAGGACTGTGGAGGCACCTTCACCAGCTATGCTATCACCTGGGTGCGACAGGCCCCTGGACAAGGGCTTGGGCGGGTGGGAAGGATCAACCCTACCCTTGGTTTAGCACGCTACACACAGGAGTTCCAGGTCAGAGTCACGATTACCGCGGACAAAGGAACGGGAACAGCCTACGTGGAGTTGAGTAGCCTGAGATCTGAGGACACGGCCGTGTATTACCATGCGAGACGACGGCCGATTATAGCATACTGGAGCTTCGACCACTGGGGCCCTGACACCCTGGTCACTGTCTTATCAG
>S55_21|IGHV1-69*04|IGHD6-6*01|IGHJ2*01|40
CAGGTCCAGTTGGTGCAGTCTGGGGCTGAGGTGAAGAAGCCTGGGTCCTCGGTGAAGGTCTCCTGCAAGGCTTTTGAAGGCCCCTTCAGAAGCGACACTGCCAGCTGGGTGCGACGGGCCCCTGGACAAGGTCTTGAGTGGCTGGGAAGGATCATCCCTTTCCTTGATTTAGCAAACTATTCCCAGAAATTCCAGGGCAGAGTCACTTTTACCGCGGACACATCCACGAGAACAGCCTACATGGAGCTGAGAAGTCTGAGATCTGTGGAGACGGCCGCGCCTTCCTGTGCGAGACGACGGCCGAGTATGACTTACTGGTCCTTCGATCTCTGGGGCCTTGGACCCCTGGTCACTGTGTCCTCAG
>S55_22|IGHV1-69*04|IGHD6-6*01|IGHJ2*01|40
CAGGTCCAGATGGTGCAGTCTGGGACTGGGGTGAAGAAGCCTGGGTCCTTGGTGAAGGCCTCCTGCAGGGCTTCTGCAGGAACCTTCAGCAGTTATGCTCTCAGCTGGGTCCGACAGGCCCCTGGACACGGGCTTGATTGGATGGGAAGGATCATCCCTATCTTTGATATAGCGAACTACGCACAGAAGTTGCAGGTCAGCGTCACGCTGACCGTGGTCACATCCACGAGCACAGACTGCATGGAACTGAGCAGCCTGAGATCTGACGACACGCCCGTTTATTACAGTGCGAGACGACGGCCGAGTATAACATACTGCTATTTCGAGCTCTGGGGCCCGGTCACCCTGCTCGCTGTCTCCTCAG
>S55_23|IGHV1-69*04|IGHD6-6*01|IGHJ2*01|40
CAGGTCCAGCTGGAGGACTCTGGACCTGAGATGAAGAAGCCTGCGTCCTCGGTGATAGTCTCGCGCAAAGCTTTTGGAGGCACCTTCCGCAGCTATGCCATCACCTGGATCCGGCAGGCCCTTGGACATGGGCTTGAGTGGATGGGCAGGATCAGCCCTATCCTTCGTATAGCAAACCACGCACAGAAGTTCCTGGGCAGAGTCACGATTACCGCGGACAAATCCACGAGCCCAGCCTACATGGAACTGAGAGGCCTGAGATCTGAGGACACGGCCGTATATGACTGTGCGAGACGACGGCCGAGTGTAGATCACTGGTGCTTCGATCTCTGGGGTGGTGGCACCCTGGTCACTGTCTCTTCAG
>S55_24|IGHV1-69*04|IGHD6-6*01|IGHJ2*01|40
CAGGTCCAGGTGGTGCAGTCTGTGACTGAAGTGAGGAAGCCTGGGTCCTCGGTGAAGGTCTCCTGCAAGGCCTTTGGAGGCACCTTCATCAGCAATGCTATCAGCTGGTTGCGACAGGCCCCTGGACAGGGGCTTGAGTGCATGGGAAGGATCATCCCTATCCTCGCTGTATCAAACTACGCACAGAAATTCCAGGTCAGAGTCACAATTATCGCGAAACCACCCTCGAGCACAGCCTACAGGGAACTGAGGAGAATGAGATCTCAGGACACGGCCGTGCACTACTGTGCGAGACGACGGCCGAGTGTGGTCCACTGGTATTTCGATCTCTGGGGCCGTGGCACCCTGGTCACTGTCTCCTCAG
>S55_25|IGHV1-69*04|IGHD6-6*01|IGHJ2*01|40
CAGGTCCAGCTGGGCCAGTCTGGGGCTCAGGCGAAGAAGCCCGGGTCCTCGGTGAAGGTCTCCTGCAAGACTGCAGGATGCACCTTGAACATCGATACTATCACCTGGCTGCGACAGGCCCCTAGACGAGGGCCTGACTGGATGGGAAGGACCGTCCCTATCCTTGGTATACCATACTACGCACAGAAGTTCCAGGGCAGAGTCACAGTTTGCGCGGACGAATCCACGAGAACAGCCTACATGGATCTGAGAAGCCTGAGATCTGAGGACACGGCCGTGTATAATTGTGCGAGACGACGGCCGACTATAGAATACTGGTACTTCGATCTCTGGGGTCGTGACACCCGGGTCACTGCCTCCTCAG
>S55_26|IGHV1-69*04|IGHD6-6*01|IGHJ2*01|40
CAGGTCCAGTTGGTGCAGTCTGGGACTGAGGTGAAGAGGCCTGGGTCCTCGGTTAAGGTCTCATACCAGACTTGTGGAGGCCCCTTCAGTAGTTATGCTATCAGTTGGGTGCGACAGGCCCCGGGACAAGAGCTTGAGTGGATGGTCAGGATCATCCCTATCCTTGGCATAGGAAACTTCGAACAGGAGTTCCAGGGCAGAGTCACGATTACCGCGGTCAAATCCACCAGAACAGCCTATATACAGCTGAGCAGCCTCAGATCTGAAGACACGGCCGTCTATTGCTCTGCGAGACGACGGGCGAGTATAGAATATAGGCGCTTCGGTCTCTGGGGCCGTGGCACCCTGGTCACTGTCTCCTCAG
>S55_27|IGHV1-69*04|IGHD6-6*01|IGHJ2*01|40
CAGGTCCATCAGGTGCAGTCTGGGGCTAAGGTGAAGAGGCCTGGGGCCTCGGTGAAGGTCTCCTACACGGCCTCTGGAGGCACATTCAGCACCTCTGCTATCAGCCGGGTGCGACAGGCCCCTGGAAACGGGCTTGAGTCGATGGGAAGGATCGTCCCCTTCCTTGGTATAGAAAACTATGTACAGAGGTTCCCGGTCAGAGTCACGATTACCGCGGACAGATCCACGAGCACAGTCTACATGGAGCTGAGCAGCCTGAGATTTGAGGACACGGACGAGTATTACTGTGCGAGCCGACGGCCGAGTTTAGAATTGTGGTTCTTCAGTCCCGGGGGCCTTGGCACCCTGGTCACTGTCTCCTCAG
>S55_28|IGHV1-69*04|IGHD6-6*01|IGHJ2*01|40
CAGGTCCAGCTGGTGCAGTCTGGGACTGAGGTGAGGAAGCCTGGGTCCTCGGTGAAGGTCTCTTACAAGCCTTCTGGAGGCACCTTGAACAGATACGCTTTCAGATGGATGCGACAGGCCCCTGGACAAGGGCTTGAGTGGATGAGAAGGATCATCCCTATCCTCGGCATAGCAAACTACGCACTGATGTTCCAGGGCAGAGTCCCAATTTCCGCGGACAAATCCACGAGCACAGCCTCCATGGAGTTGAGGAGTCTGAGATCTGAAAACACGACCGAGTATAACTGTGCGAGACGACGGCCGAGTTTAGAGTGCTACTGCTTCCATCTCTGGGGCCGTGGAACCCTGGTCCCTCTCTCCTCAG
>S55_29|IGHV1-69*04|IGHD6-6*01|IGHJ2*01|40
CAGGTCCAGTTGGTGCAGTCTGGGGCTGAGGTGCAGAAGTCTGGGTCCTCGGTGAAGGTCTCCTGCAAGGCTTCTGGAAGAACTTCCAGTAACTATGCTGTCAGCTGGGTGCGACAGGCCCCGGGTCTAGGGCTTGAGTGGATGAGAAGGATCATCCCTTTTCTTGGTATAGCAGATTGTGCACAGATGTTCCAGGGCAGAGTCACAATTGCCGCGGACAAGTCTACGAACACAGCCTACATAGAGCTGAGCAGCCTGAAATCTGAGGGCACGGCCGTGTATTACTGTGCAAGACGACGGCCGACTATAGACTACAGCCACTTCCATCTCTGGGGCCGTGGCACCCCGGTCTCTGTCTCCCCAG
>S55_30|IGHV1-69*04|IGHD6-6*01|IGHJ2*01|40
CAGGTCCAGTTGGTGCAGTCTGGGGCTGAGGTGACGAAGGATGGGTCCTCGGCGAAGGTCTCCTGCACGGCTTCCGGAGGCACCTTCAACAGGTTTTATATCAACTGGGTGGGACAGGCCCCTGGACAAGGGCTTGAGTGGATGGCAAGGATCATCCCTATAATTGGTATAGCAGACTACGCACAGAAGTTCCAGGTCAGAGTCACCATTACCGCGGTCAAACCCATGAGGACAGCCTACGTGGAGCTGAAAAGCCTGGGATGTGGGGACGAGGCCGTGTTTTACTGTGCGAGACGGCGGCCGAGTATAGATTATTGGTACTGCGATCTCTGGGGCCGCGGAACCCTGGTCACTGTCTCCTCAG
>S55_31|IGHV1-69*04|IGHD6-6*01|IGHJ2*01|40
CAGGTCCAAATGGTGCAGTCTGGGGGTCAGGGGAAGAAGCCTGAGTCCTCGGTGAAGGTCTCCTGCAAGGCCTCTGGAGGCACCTTCAGAAGCTGCGCTATCAACTGGGTGCGTCAGGCCCCTGGACACGGGCTTGGGTGGATGGGAAGGATCATCCCTATCCTTGGTATAGAAAACTGCGCACAGAAGTTCCAGGACAGACTCTCGACTACCGCGGACACATCCGTGAGATCAGCCTGCATGGAGGTGAGTAGCCTAAGATCTGAGGACACGGCCGTGTTTTGCTGTGCGAGACGACGCCCGGACATAACATACTGGGACTTCGATCTCTGGGGCCGTGGAACCCCGGTCACTGTCTCTTCAG
>S55_32|IGHV1-69*04|IGHD6-6*01|IGHJ2*01|40
CAAGTCCAGCTGGTGCAGTCTGGGGCTGAGGTGAAGAAACCTGGGTCCTCGGTGAAGGTCTCCTGCAAGACTTCTGGAGGCACCTTGAGGAACTCTGCTATCAACTGGGTGCGACAGGCCCCTGGACAAGGGCTTGCCTGGGTGAGAAGGATCGTCCCTGTCCTTGGCTTATCAAAGCATGCACTGAAGTTGCAGGTCAGAGTCACGGTTACCGCGGACAAATCCACGAGGACAGCCCACATGGATCTGAGAAGCCTGAGATCTGAAGACACGACCGTGTCTGACGGTGCGAGACGACGGCCGAGTATAGAATGCTGGTATTTCGATCACTGGGGCCGGGGCACCCGGGTCACTGTCTCCGCAG
>S55_33|IGHV1-69*04|IGHD6-6*01|IGHJ2*01|40
CAGGTCCCGATGGTGCGGTCTGGGGCTGACGTGAAGAAGCCCGGGTCCTCGGTGAAGGTCTCCTGCAAGGCCTCTGGAGGAAGCTTCAGAAGCTCTACTATCATTTGGGTGCGACAGGCCCCTAGACACGGACTTGACTGGACGGGAAGGATCGTCCCTATGCTTGCTATAGCAAATTACGCACAGAAATTGCAGGGCAGAGTCACGATTACCGCGGACAACTCCACCAAGACAGTCTACATGGCGCTGAGAAGCCTGAGATCTGAGGACACGGCCGTGTATTACTGTGCGAGACGACGACCGAGTTTAGCAGAGTGGTGCTTCGATCTCTGGGGCCGTGGCTGCCTGGTCAATGTCTCCCCAG
>S55_34|IGHV1-69*04|IGHD6-6*01|IGHJ2*01|40
CAGGTCCAGCTGGTGCACTCTGGGCCCGAGTTGAAGATGCCTCGGTCCTCGGTGAAAGTCTCCCGCACGGCTTCTGGAGGCACCTTCAGAAACTATGCTTTCAACTGGGTGCGACAGGCCCCTGGACAAGGGCTTGAGTGGAAGGGCAGGATCGTCCCCGTCGTTGGTGTAGCGAACTTCGCACAGAAGTTCCAGGTCAGAGTCACGATTACCGCGGACAAATCCACGAGCACAGCCGACGTGGAGCTTACAAGCCTGAGATCTGAGAACACGGCCGTATATTACTGTACGAGACGACGGCCGAATTCAGCCTACTGGAACTTCGATGTCTGGGGCCATGGCACCCTGGTCGTTGTCTCCTCAG
>S55_35|IGHV1-69*04|IGHD6-6*01|IGHJ2*01|40
CAGGTCCAGCTGGTGCAGTCGGGGGCTGAGGTGATGAGGCCTGGGTCCTCGGAGGAGGTCTCCTGCAGGGCTTCTGGAGACACCTTCAGCACCTACGTTATCAGCTGGGTGCGACAGGCCCCTGGACAAGGGCTTGAGTGGATGAGAAGGATCATCCCTATGCTTGGTAAGGTGACCCACGCTCAGAAGTACGAGGTCAGAGTCACGATTACCACGGACACATCCAAGGTCACAGCCTACATGGAGGTGATCGGCCTTCAATCTGAGGACACGGCCGTGTTTTGTTGTGCGAGACGACGGCCGAATATAGCATTCTGGTACTTCGATCTCTGGGGCCGTGGCACCCCGGCCACTGTCTCCTCAG
>S55_36|IGHV1-69*04|IGHD6-6*01|IGHJ2*01|40
CAGGTCCAGCTGATGCAGTCTGGGACTGAGGTGAAGAAGCCTGGGCCCTCGGTGAAGGTCTCTTTCAAGGCTTCTGGAGGCTCCTTGAGAACCTACGCTCTCAACTGGGTGCGACAAGTCCCTGGACAAGGGCTTGAGTGGATGGGAAGGATCCTCCCTATCCTTGGCAGAGAGAACTGCGCCCAGAAATTCCAGAGCAGAGGCACGATTACCGCAGACACATCCACGAGCACAGCCCACATGGAGATGAGCAGACTGAGATCTGACGAAACGGCCGTGTACTACTGTGCGAGTCGGCGGCCGAGCAAAGCATACTGGAACTTCGGTCCCTGGGGCCCTGGCACCCTGGTCACTGTCTCCTCAG
>S55_37|IGHV1-69*04|IGHD6-6*01|IGHJ2*01|40
CAGGTGCCGCTGGTGCAGTCTGGGACTGAGGTGAAGAAGCCTGGGTCCTCGGTGAATATCTCCTGCAAGGCTTGTGGAGGAACCTTCAGCAGCTACACTATCAGGTGGGTGCGACAGGCCCCTGGACAGGGGCTTGAGTGCATGGGAAGGATCATCCCTATCCTTGATATAGAAAACTACGCCCAGGCATCCCAGGGCAGACTAACCATTACCGCGGACAGTTACTCGAGAGCAGCCTGCATGGATCTGAGAAGCCTGCGATCTGAACACACGGTCGTTTATTTCTGTGCGAGACGACGGCCGAGTATAGCATACTGGTACTTTGATCTCTTGGGCCGTGGCACCCGGGTCACTGTCTCCTCAG
>S55_38|IGHV1-69*04|IGHD6-6*01|IGHJ2*01|40
CAGGTCCAGCTGGTGCAGTCTGGGACTAAGATGAAGAAGCCTGGGCCCGCGGTGAAGGTCTCCTGCAAGCCTTCTGGAGGCATCTTTCGCAACTTTGCCGTCAGGTGGGTGCGACAGGCCCCTGGACACGGGCTTGAGTGGATGGGGAGGATCATCCCTGTCCTTGGTATAGCCAAATACGAAAAGACGTTCCAGGTCAGAATCAGGACTACCGCGGACAAATCCACGAGCACAGTCTACATGGAACTGAGCAGCCTGAGATCTGAGGACACGGCCGTGTGTTACCGTGCGAGACGACAGCCGAATACACCATACTGGTACGGCGATCTCTGGGGCCGTGGAACCCTGGCCCCTGTCTCCCCAG
>S55_39|IGHV1-69*04|IGHD6-6*01|IGHJ2*01|40
CAGGTCCAGTTGGTGCAATCTGGGGCTCAGGTGAAGAGGCCTGGGACCTCGGTGAAGGTCTCCTGCAAGACTTGTGAAGGCACCCTCAGGAACTATATTATCAGTTGGGTGCGACAGGCCCCTGGCCACGGGCTTGAGTGGATGGGAAGGATCATCCCTATTCCTGGTATAGCACACTACGCACAAAAGTTCCCGGTCAGAGTCACGAGGGCCTCGGACAAATCCACGAGGACAGCCTACGTGGAACTGACCAGCCTGAGATCTGAGGACACAGACGTGTATTACTGTGCGAGACGACGGCCGAAGATAGAGTACTGCTATTTCCATCTCCGGGGCCGTGGCACCCTGGTCACTGTCTCCTCAG
>S55_40|IGHV1-69*04|IGHD6-6*01|IGHJ2*01|40
CAGGTGAAGATGGTGCAGTCTGGGGCTGAGGTGAGGGGGCCTGGGTCCTCGGTGAAGGTCTCATGCACGACTTTTGGAGGCACCTTCACCAGATATACTGTCAGCTGGGTGCGACGGGCCCCTGGACAAGGGCTTGAGTGGGTGGGAAGGATCATCCCTATCCTTGGTCTAACAAACTGCGCGCAGAAGTTCCAGGACAGAGTCACGATTAACGCGGCCAGATCCACTAGCACAGTCTACCTAGACCTGAGCAGCCTGAGATCTGAGGACACGGCCGTGTATTACAGTACGAGACGACGGCCGACTACAGCACACTACCACTTCCATCTCTGGGGCCGTGGCACCCTGGTCAGTGCCTCCTCAG
>S55_41|IGHV1-69*04|IGHD6-6*01|IGHJ2*01|40
CAGGTCTGTCTGGTGCAGTCTGGGGCTGAGGTGAAGAAGTCTGGGTCCTCGGTGAAGGTCTCCTGGAAGCCTTCTGGAGGCACCTTCGGCAGCTATGCCACCAACAGGGTGCGACAGGCCCCTGGACAAGGGCTTGAATGGATGGGAAGGATCATCCCTCTCCTTGGTGTCTCATACTATGGACTGAAGTTGCTGGTCAGAGTCATGATTACCGCGGGCAGATACACGAGCACAGCCTACATGGAGGTGAGTAGTCTGAGATATGAGGACACGGCCGTGCAATGCTGTGCGAGACGACGGCCGAGTATAGAATATTGGGACTTTAATCTCTGGGGCCGTGGCACCCTGGTCACTGTCTCCTTAG
>S55_42|IGHV1-69*04|IGHD6-6*01|IGHJ2*01|40
CAGGCCCAGCTGATGCAATCCGGGGCTGAGGCGAAGAAGTCTGCGTCCTCGGTGAAGGTCCCCTGCATGGCTTCTGGAGGCACCTTCAGGAACTTTACCTTCAGCTGGGTGCGCCAGGCCCCTGGACACGGGCTTGGGGGGATGGGAAGGCTCATCCCGATCTTTGGAAAAGCAAACTACTCACAGAAGTACCAGGGCAGAGTCACGATTTCCGCGGACAAATCCACGAGCACGGCCTACAGGGGACTGAACAGCCTGAGATCTGAGGATACGGCCGTGTATCACTGTGCGCGACGACGGCCGAGTGTACCATACTGGGACTCCGGTCTCTGGGGCCGTGGCACCCTGGTCACTGTCTCCTCAG
>S55_43|IGHV1-69*04|IGHD6-6*01|IGHJ2*01|40
CAGGTCCAGCTGGTGCAGTCTGGGGCTGAGGTGAAGGGGCCTGGGTCGTCGGTGAAGGGCTCCTGCAAGACTTCTAGAGGCACCTTCAGCTGCTATGCTACCAGCTGGGTGCGAACGGCCCCTGGACAAGGGCTTGAGTGGGTGGGATGGATCATCCCTATCCCTAGTATAACAACCTACACACAGAAGTTCCAGGGCAGAGTCACCATTACCGCGGATAAATCCAGTGGAACCACCTGCATGGAGCTGAGCAGCCTGCGATCTGAGGACACGCCCGAGTACTACTGTCTGAGACGACGGCCGAAGATATCATTCTGGTTTTTCGATCTCTGGGGCCGTGGCGCCCTGGTCACTGTCTCTTCAG
>S55_44|IGHV1-69*04|IGHD6-6*01|IGHJ2*01|40
CAGGTCCAGCTGGTGCAGTCTGGGGCTGAGGTGAAGATGCCTGGATCCGCGGTGAAGGTCTCCTCCAAGGCTTCTGGAGGCACCTTCAGCACCTGTGCTGTCAGGTGGGTGCGACGGGCCCCTGGACAGGGCCTTGAGTGCATGGGAAGGATCATCCCCATCTTTGATGTAGCCGACTACGCACAGAAGTTCCAGGTCAGAGTCACCATTACCTCGGACACATCCGCGAGAACAGCCTACATGGAGTGGAGCAGCCTGAGATGTGTGGACAAGGCCTTGCATTACTGCGCACGACGACGGCCGAGCATAACATACTGGTACTTGGATCTCTGGGGCCGGGGCACCCGGGTCACTGACTCCTCAG
>S55_45|IGHV1-69*04|IGHD6-6*01|IGHJ2*01|40
CAGGCCCAGCTGGTGCAGTCTGGGGGTGGGGTGAAGAAGCCGGGGCCCTCCGTGAAGGTCTCCTGCAAGGGTTCGGGGGGCACCTTCAGTAGCCGTTTAATCAGATGGGTGCGACAGGCCCCTGGACAAGGGCTAGAGTGGATGGGAAGGATCATCCCTATCTTTGGTATTGCAAAGTTCGCACGGAAGTTCCAGGGCAGAGTCACGATAACCGCGGACAGATCCACGAGCACAGACCACATGGAGGTGAGAGGCCTGCGAATTGAGGGCACGGCCGTGCATTACTGTGCGAGACGACGGCCGAGTTTGCCATACTGGTACTTCGATCTCTGGGGCCGTGGAACCCTGATCACTTTCTCCTCAG
>S55_46|IGHV1-69*04|IGHD6-6*01|IGHJ2*01|40
CAGGTCCAGTTGGTGCAGTCTGGGACTGAGGTGAAGAAGCCGGGGTCGTCGATGAAGGTCTCCTCTAAGGCTTCCGGAGGCACCTTCAGAATGTATGCTATCAGCTGGGTGCGACAGGCCCCTGGACAAGGGCTTGAGTGGATGGGAAGCACCCCTCCTTTCCCTGGCACAGGAAAATACGCACAGAAGTTCCAGGGCAGAGTCACAATTACCGCGGACAAATCCACGAGGCCAGCCTATATAGACCTGAGCAGCCTGAGATCTGAGGACACGGCCCTTCACTATTGTGCGAGACGACGGCCGAGTATAGAGTACTGGTACTTTGATCCGTGGGGCCGTGGCACCCGAGTCACTGTCTCCTCAG
>S55_47|IGHV1-69*04|IGHD6-6*01|IGHJ2*01|40
CAGGTCCAACTGATGCAGTCTGGGGCTGAGATGAAGAAGCCTGGGTCCTCGGAAAAGGTCTCCTGCAAGGCGTCTGGAGGCACCTTCACCAGCTATGCTGTCAGTTGGGTCCGACAGGCCCCTGGCCAAGGGCTTGGGCGGACGGGAAGGTCCATACGTGCTCTTGATATAGAAAACTACGCACAGAAATTACAGGCCAGAGTCACGATTACCGCGGACAAATCCACGAGCACAGCCTACATGGAAATGAAAAGCCTGAGATCTGAAGGCACAGCCGTATATTATTGTGCGAGACGACGGCCGAGTAAAGCACACTGGTACTTCGATCTCTGGGGCCGTGGCAAAATGGTCACTGTCTCCTCAG
>S55_48|IGHV1-69*04|IGHD6-6*01|IGHJ2*01|40
CAGGTCCAGCTGGTGCAGTCTGGGGCTGAGGTGAAGAAGCCTGGGTCGGCGGTGAAGGTCTCCTGCAAGACCTCTAGAGGCACCCTCAGAAACTATAATGTCAGAAGGATGCGACGGGCCCCTGGACAAGGACTTGAGTGGATGGGTAGGATCGTCCCTCCCCTTGATACAGAGAACTACCCACAGAAGTTCCAGGGCAGAGTCACGATCAGCGCGGACAAATCCACGAGCACAGCCTACATGGAGTTGAGAAGTGTGAGATGTGAGGACACGGCCGTGTTTTATTGTGCGAGACGACGGCCGAGTCTAGCAGACTGGTACCTCGATCTCTGGGCACGTGGAACCCTGGTCACTGTCTCCTCAG
>S55_49|IGHV1-69*04|IGHD6-6*01|IGHJ2*01|40
CAGGTCCAGCTGGTGCCGTCTGGGGCTGAGGTGATGAAGCCGGGGTCCTCGGTGAAGGTCTCCTGTAAGGCCTCTGGCGGCACCTTCAGAACCTATACTATCAGATGGGTGCGACAGGCACCTGGACAAGGCCTTGATTGGAGGGGAAGGATCCTCCCTATCCTTGACATGTCAAACAACGCACAGATGTTTCAGGGCAGAGTCACGATTACCACGGACAAATCCACGAAAATAGCCTCCATGGAACTGAGAGGCCTGAGATCTGAGGACACGGCCGTCTCTTACAGTGCGAGACGACGGCCGGATTTATCATACTGGTACTCCGCTCTCTGGGGCCGTGGCACCCCGGTCACTGTCTCCTCAG
>S55_50|IGHV1-69*04|IGHD6-6*01|IGHJ2*01|40
CACGTCCAGTTGGTGCAGTCTGGGGCTGAGGTGAAGAAGCCGGAGTCCTCGGTGGAGGCCTCCTCCAAGTCTTGTGGAGGCACCTTGAACAGGTCTTCTATCAGCTGGCTCCGACAGGCCCCTGGACGCGGACTTGAGTGGAGGGGAAGAATCATCCCCATCCTTGGTTTAGAGAACTACGCACAGAAGTTCCAGGTCAGAGTCACCATTATTGCGGACAAATCCACGAGCACAGCCCACATGGAGCTGAGCAGCCTGAGATCTGAGGACTCGGTCGTGTTTTGCTGTGCGAGCCGACGGCCGCGTATAACATACTGGTACTTTGATCTCTGGGGCCGTGGAACCCTGGCCACTGTCTCCTCAG
>S55_51|IGHV1-69*04|IGHD6-6*01|IGHJ2*01|40
CAGGTCCAGTTGGTGCAGTCTGGGCCTGAGGTGAAGAAGCCTGGGTCCTGGGTGAAGGTCCCCCGCAGGGCTCCTGGAGGCACCTTCAGCAACTCTGCTCTCACCTGGGTGCGACAGGCCCCTGGGCATGGGCTTGAGTGGATGGGAAGGATCGTGTCTATCCTTGGAATAGAGAACAACGCACAGAAGTTCCAGGACAGAGTCACGATGACCGCGGACAAACTCACGAGCGCAGTCTACATTGAGTTGAGCAGCCTGAGACCTGAGGGCACGGCCGTGTTTTACTACGCGAGACGACGGCCGAGTCCAGCATACTGGAACTTCGATCTCTGGGGCCGTGGAACCCTGGTCGGAGTCTCCTCAG
>S55_52|IGHV1-69*04|IGHD6-6*01|IGHJ2*01|40
CAGGTCCAATTGGTGCAGTCTGGGGCTGAGGTGAAGAAGCCGGGGTCCTCGGTGCAGCTCTCCTACGAGGCTTTTGGAGGCACCTTCAGCAGATTTGCTAACAGTTGGGTGCGCCAGGCCCCTGGACGAGGGCTTGAGTGGATGGGAATGATCATGCCTATGCTTGGTATAGCAAACTCCCCACAGAGGTTGAAGGTCAGAGTCACGATTCCCACGTACAAATCCACGAGCAAAGCCTGCATGAAGATGAGCAGCCTGAGATATGATGACACGGCCGAATATTACTGTGCGAGACGACGGCCGGCTATAGCTTACTCTTACTTCGATCTCTGGGGCCCTGGCACCCTGGTCACTGTCTCCTCAG
>S55_53|IGHV1-69*04|IGHD6-6*01|IGHJ2*01|40
CAGGTCCAGCGGGTGCAGTCTGGGGCTGAGGTAAAGAAGGCGGGGTCTTCGGTAAAGGTCTCCTGCAAGGCTTCTCGAGGCACCTTCAGCAGCTTTGCTCTCAGCTGGGCGCGACAGGCCCCTGGACACGGACTTGCGTGGATGGGAAGGATCATCCCTGTCCTTGATACAGAAAACTACACACAGAAGGTCCCGGCCAGAGTCACGATTACCGCGGACAAACCCACGGGTACAGCCTACATGGAGCTGAGCACCCTGAGATGTGAGGACACCGCCGCGTATTCCTGTGCGGGACGACGTCCGAATTTAAAATCTTGGCACTTCGATGTCTGGGGCCGTGGCACCCTGGTCACTGTCTCCTTAG
>S55_54|IGHV1-69*04|IGHD6-6*01|IGHJ2*01|40
CAGGTCCAGCTGGTGCAGTCTGGGACTGAGATGAAGAGGCCTGGGTCCTCGGGGAAGGTCTCCTGCAAGGCTTCTGGAGGCACATTCAGAAGTTATGCTATCCACTGGGTGCGACAGGCCCCTGGACACGGGCTTGAGTGGATGGTAAGGATCATCCCTATTCTTCCTATAGAAAGCTACGCCCAGAAGTTCCAGGTCAGAGCCATGATTACCGCGGTCAATTCCACGAGCATAGCCTACATAGACTTGAGCAGTCTCAAATCTGAGGACACGTCCGTGAATTCCTGTGCGGGACGACGGCCGAGTATCGCGTACTGGTGCTTCGATTTTTGGGGCCGTAGAACCCTGGTCACTGTCTCCTCAG
>S55_55|IGHV1-69*04|IGHD6-6*01|IGHJ2*01|40
CAGATCCAGCTAGTGCAGTCTGGGGCTGAGGTGAAGAAGCCGAGGTCCTCCATGAAGGTCTCCTGCAAGGCTTCTGGAGGCACCTTTAGGAGTTATGCTATCTGCTGGGTGCGACTGGCCCCTGGACACGGGCTTGAGTGGAAGGGAAGGGTCATCCCTTTCTGTGGTGTAGCATACTACTCACAGAAGTTCCAGGGCAGAGTCGCGACTAACGCGGTCAAGTCCACGGGAACAGCCTACATGGAGTTGAGAAGCCTGAGATCTGAGGACACGGCCGTCTGTTACTGTGCGAGACGACGGCCGATTACAGATTACTGGTACTTGGATGTGTGGGACCGTGGCACCCTGGTCTCTGTCTCCTCAG
>S55_56|IGHV1-69*04|IGHD6-6*01|IGHJ2*01|40
CAAGTCCAGCTGGTGCCGTCTGGGGCTGAGGTGAAGAAGGCTGGGTCCTCGGTGAAGGTCTCCTACAAGGCTTTTGGAGGCATCTTCAGAAGGTATGCTATGGGCTGGGTGCGACAGGCCCCTGGACCAGGGCTTGAGTGGATGGGAAGGATCGTCCCTATGCTTGGTAGAGAAAACCACACACAGAAGTTCCAGGGTAGAGTCACGATTACCGCGGACCATTTCACGAGCACAGCGTACAGGGACTTGAGAAGCCTGAAATCTGAGGACACGGCCGTGTATTGTTGTGCTAGACGACGGCCGATTGTAGTGTTTTGGTACTTCGGTCTCTGGGGCCCTGTCACCCTGGTCAGTGTCTCCTCAG
>S55_57|IGHV1-69*04|IGHD6-6*01|IGHJ2*01|40
CAGGTCAACCTGGTGCACTCTGGGGCTGAGGTGAAGAGGCCTGGGTCCTCGGTGAAGGTCTCCTGCAAGCCTTCTGGAGGCACCATTAGAAGCTATGCTATCAGGTGGGTGCGACAGGCCCCTGGACAAGGGCTTGAGTGGATGGGAAGGATCATCCCTTTCCTCGGTGTAGTAAATGATACACAGAAGTTCCGGGACAGAGTCACCATTACCGCGGACAAATCCACGAGCACAGCCTATAGGGGGGTAAGAAGCCTGCGGTGTGAGGACACGGCCGAGGATTTCTATGCGAGACGACGGCCGAGTATAGCAGACTACTCCTTCTATATCTGGGGCCGTGGCACCCTGGCCACTGTCTCCTCAG
>S55_58|IGHV1-69*04|IGHD6-6*01|IGHJ2*01|40
CAGGTCCAATTGGAGAAGTCTGGGGCTGAGGTGATGAAGCCTGGGTCCTCGGTGAAGGCCCCCTGCAGGGGCTCTGGAGGAACCTTCAACAGCTGTGCTGTCACCTGGGTGCGACAGGCCCCTGGACAAGGGCTTGTTTGGATGGGAAGGATCATCTCTGTCCTTGGTCTAGCAAACTACGCCCAGAACTTCCAGGTCAGGGTCACGATTGCCGCGGACAAACACACGCGAACAGTCTACACGGAGCTGAGCAGCCTGAGACATGAGGACACGGCCATTCATTACTGTGCGAGACGACGCCCGAGTATAGCATACTGGTACTTCCATCTCTGGGGCCGTTGCACCCTGGCCACTGTCTCCTCAG
>S55_59|IGHV1-69*04|IGHD6-6*01|IGHJ2*01|40
CAGGTCCAGCTGGTGCAGTCTGGGGCTGAGGTGAGGATGCCAGGGTCCGCGGTGAAGGTCTCCTGCACGACTTCTGGAGGAATCTTCACCAGGTATGCTTTCAGCTGGGTGCGACAGGCCCCCAGACAAGGGCTTGAATGGACGGGAAGGAGTGTCCCTGTACTTGGTACAGCAAACTGCCCACAGACATTCCATGACAGAGTCACGATTAACGCGGACACATTCACGAGCACAGCCTACATGGCGATGAGAAGCCTGAGATCTGAGGACACGGCCGTGTTTTATTGTGCGGGACGACGGCCGAATCTAGCACACTGGTACTTCGATCTCTGGGGCCGTGGCTCCCTGGTCACTGTCTCCTCAG
>S55_60|IGHV1-69*04|IGHD6-6*01|IGHJ2*01|40
CAGGTCCAGTTGGTGCAGTCTGGGCTTGACGTGATGAAGCCTGGGTCCTCGGTGAAGGTCTCCTGTAAGGCCTCTAGAGGAACCCTCAGGAGCCATATTATCAGCTGGACACGACAGGGCCCGGGACAGGGGCTTGAGTGGATGGGAAGGATCATCCCTATCCTTGGCGTAGAAAACTTCGCACAAAAGTTGCAGGTCAGAGTCACGAATACCGCGGACAAATCCACGAGCACAGCCGACATGGAACTGAGCAGCCTGAAAACTGATGACACGACCGAGTATTACTGTGCGAGACGACGGCCGATTATAACATGCTGGTTCTTCGATCTCTGGGGCCGTGGCACCCTGGCCACTGTCTCCTCAG
>S55_61|IGHV1-69*04|IGHD6-6*01|IGHJ2*01|40
CAGGTCCAGATGGTGCAGTCTGGGGCTGAGGGGAAGAAGCCTGGGTCCTCGGTGAAGGCCTCCTGCAAGGCTCCTGGAGACTCCTTCAGAGGTTATGCTATCAGTTGGGAGCGGCAGGCCCCTGGACACGGGCTTGCGTGGATGGGAAGGGTGATCCCTATTCTTGGTACACCAAACTACCCACAGAAATTACAGGGCAGAGTCACGATGATCGCGGACCAATCCACGAGAACAGCCTGCATGGAGCTGAGCAGCCTGAGATCCGAGTACACGGCCGTGTCTAACTTTGCGAGTCGACGGCCGATTATAGAATGCTGGTATTTCGACCTCTGGGGCCGTGGCACCCTGGTCAATGTCTCCCCAG
>S55_62|IGHV1-69*04|IGHD6-6*01|IGHJ2*01|40
CAGGTCCAGTTGGTGCAATCTGGGGCTGAGGTGAAGAAGCCGGGGTCCTCGGTGAAGGTCTCCTACAGGACTTGCGGAGGCACGTTCAGCAGCTCTGGCATCAGCTGGGTGCGACAGGCCCCTGGACAAGGACCTGAGTGGGTGGGAAGGATCATCCCTATCCTTGGCTTGGCAGACTACGTACAGAACCTCCAGGACCGAGTCACGATTACCACGGACAAAACTACGAGCACAGCCTACACGGAACTGAACAGCCTGAGATCTGAGGTCACGGCCATGTCTTTCTGTGCGCGGCGACGGCCGAGTTTAGAAAACTGGTACTTCGATCTCAGGGGCCGTGGCACCCTGGTCACTGTCTCCTCAG
>S55_63|IGHV1-69*04|IGHD6-6*01|IGHJ2*01|40
CAGGGCCATCTGGTTCAGTCTGGGGCTGAGGCAAAGAAGCCTGTGTCCTCGCTGAATGTCTCCTGCAAGGCTTGTGGAGGCACCTTCAGAAGCTCTGCTATCAGCTGGGGGCGACAGGCCCCTGGACATGAGCTTGAGTCGAGGGGAAGGATCATCCCCATCCTTGCTGTACCAAATTATCAACAGAAGTTCCAGGTCAGAGTCACGATGACCGTGGACAACTCCACGAGCACAGCCTACATGGAGGTGAGCAGCCTGAGATGTGAGGACACGATCATGAATTTTTGTGCGAGACGACGGCTGAGTATAGCATACTGGAACTTCGATCTCTGGGGCCGTGGCACCCCGGTCACGGTCTCCTCAG
>S55_64|IGHV1-69*04|IGHD6-6*01|IGHJ2*01|40
CAGGGCCAGTTGGTGGAATCTGGGGCTGAGGTGAAGAAGCCTATGTCCACGGTGAAGGTCCCCTGCAAGGCTTCTGGAATCACCCTCAGCAGCTGCGCTATCAGCTGGGTGCGACAGGCCCCGGGACACGGGCTTGAGTGGATGGGAAGGATCATCCCTATTCCTGTTATAGATAACTACGCACAAAAGTTGCAGGACAGAGTCACAATTCCCGCGGACAAATCCACGAGAACAGGCTACAGGGAGCTAAGCAGCCTGAAATCTGAGGACACGGCCGTGTATTGCTATGCGAGACGACGACCGAGGACAGAATACTGGTATTTCGATCTCTGGGGCCGTGGCACCCTGGTCATTGCCTCCTTAG
>S55_65|IGHV1-69*04|IGHD6-6*01|IGHJ2*01|40
CAGGTCCAGTTGGTGCTGTCTGGGGCTGAGGTGAAGAAGCCTGGGTCCTCGGTGAAGGTCTCCGGCAAGGCTTCTGGAGGCACCTTCAGAAGCTATGCTTTGAGCTGGGTGCGACAGGCCCCTGGACAAGGGCTTGAGTGCAAGGTAAGTACCAGCCCTATCCTTGATATAGCAGACTACGAACAGAAGTTACGGGTCAGAGTCACGATCACCACGGACAAATCCACGAGCACAGCCTATATGGAGGTGAGAAGCTTGAGAGGTGAGGACACGCCCGTCTGTTACTGTGCGAGACGACGACCGACTTTATCTCATTGGGCCTTCGATCTCTGGGGCCATGGAACCCTGGTCACTGTCTCCTCAG
>S55_66|IGHV1-69*04|IGHD6-6*01|IGHJ2*01|40
CAGGTCCAGCTGGTGCAGTCTGGGGCTGATGTGAAGAATCCTGGGTCCCCGGAGAAGGTCTCTGGCAAGGCTTCTGCAGGCGCCTTTAGCAGGTATGCAATCATCTGGGTGCGTCAGGCCCCTGGACAGGGGCTTGAGTGGATGGGAAGGATCTTGCCAATCCTTGGTTTAGCAGACTTCCAACAGAAGTTCCAGGACAGAGTCACCATTACCGTGGACAAATCCACGAGCACAGCCTGCATGGAACTGAGAAGTCTGAGATCTGAAGACACGGCAGTGTTTCACTGTGCGAGACGACGGCCGAGGATAGCACACTGGCACTTCGGTCTCTGGGGCCGTGGGACGCTGGTAACTGTCTCCTCAG
>S55_67|IGHV1-69*04|IGHD6-6*01|IGHJ2*01|40
CAGGTCCAGTTGGTGCAGTCTGGGGCTGAGGGGAAGAAGCCTAGGTCCTCGGGGAAGGTCTCCTGCACGGCTTCTGGAGGAACCTTCAGAAGCCTTGCTACCAGCTGGATGCGACAGGCCCCTGGACACGGGCTTGATTCGATGGGAAGGATCATCCCTGTCCTCGGTATAGCATACTACGAACAGAAGTTCCAGGACAGAGGAACCATGACCGCGGACAAATCTACGAGGACGGCCTCCATGGAGGTGAGCAGCCTGCCATGTGAGGACACGGCCGTTTATTACTGTACGAGACGACGGCCGAGTATACCACACTGGTATTTCGATCTCTGGGGCCGAGGCGCCCTGGTCACTGCCCCCTCAG
>S55_68|IGHV1-69*04|IGHD6-6*01|IGHJ2*01|40
CAGGTCCGGGTGGTGCAGCCTGGGGCTGAGGTAAAGAAGCCCGGGTCCTCGGTGAAGATCCCCTGCAAGGCTTCTAGAGGCACCTTCACCCGCTATGCAATCCGCTGGGTGCCACAGGCCCCTGGACAAGGGACTAAGTGGATGGGAAGGATAATCGCTATCCTTGGTATAGCAAATTTAGCACGGCAGTTCCAGGCCAGAGTCACGATTACCGCGGACAAGTCCACGTGCACAGCCTACATGGAGCTGAGCGGCCGGGGATCTGAGGACACGGCCATGTACTACTGTGCGAGACGACGGCCGAATTTAGAGTCCTGGCACTTCGGTCTCTGGGGCCGTGACACCCTGATCACTGTCTCCTCAG
>S55_69|IGHV1-69*04|IGHD6-6*01|IGHJ2*01|40
CAGGTCCAGCTGGTGCTGTCTGGGCCTGAGGGGACGAAGCCTGGGTCCTCGGGGAAGGTCTCGTGCAAGGCTTCTGGAGGCACCTTCACCAGCTATACTATCAGCTGGGTGCGACAGGCCCCTGGACAAGGGCTTGCGTGGGTGGGAAGGATCATCCCTATCCTTGAAGTTGCAAATAACGAGCAGAAGTTACAGGGCAGAGTCACCATCACCGCGGACAAGTCGACGAACACAGCCTACATGGCGTTGATCAGTTTGAGATTCGAGGACGCGGCCGTGAGTTACTGTGCGAGACGACGGCCGAGTTTAGCATACTGGTACTTCGATCTCTGGGACCGTGGGACCCGGGTCCCTGTCTCGTCAG
>S55_70|IGHV1-69*04|IGHD6-6*01|IGHJ2*01|40
CAGGTCCACCTGGTGCAGTCTAGGCCTGAGGTGAAGAAGCCTGACTCCTCGGTGAAGGTCTCCTGCAAGGCGTATGGAGGCTCCTTCACCAGCTATGCTATCAACAGGGTGCGACAGGCCCCTGGACAGGGGCTTGAGTGGATGGGCAGGATCATCCCTATGCTTTGTATAAGAAACTCCACACAGAAGTTCCAGGGCAGAGTCACGGTTACCGCGGACACATCCACGAGAACAGCCTATAAGGAAGTGAGTAGCCTGACATCTGAGGACACGTCCATGGGTCACTTTGCGAGACGACGGCCGAATATAGTATACTGCTACTTCGATCTCTGGGGCCGTAGAACCCTGATCACTGTCTCCTCAG
>S55_71|IGHV1-69*04|IGHD6-6*01|IGHJ2*01|40
CAGGTCCAGTTGGTGCAGTCTGGGGCTGAAGTGAAGAAGTCTGGGTCCTCGGTGAAGGTCTCCTGCAAGCCTTCTGAAGGCACCTTCAGCAACTATGCTATCAACTGGGTGCGACAGGCCCCTGGATTAGGTCTTGAGTGGATGAGAAGGTTCATCCCTACCCTTGACATAGAAGACTACGCACAGAAGTTCCAGGTCAGACGCACGATTGCCGCGGACACATACACGAACACAGCCCACATGGAGTTGAGGAGCCTGAGATCTGGAGACACGACCGTGGATTATTGGGCGAGACGACGGCCGAATATAGCATGCTGGTTCTTCGATCTCTGGGGCCGGGGAACCCTGATCTCTGTCTCCTCAG
>S55_72|IGHV1-69*04|IGHD6-6*01|IGHJ2*01|40
CAGGTGCAGCTGATGCAGTCTGGGACTGGGGTGAAGAAGCCTGGGTCCTCGGTGAATGTCTCCTGCAAGGCTTCTAGAGGCACCTTCAGCAGCAATACTCTCCGCTGGGTGCGACAGGCCCCTGGACAAGGGCTTGAGTGGATGGGTAGGATCTTCCCTATCATTGGTTTAGAAAATTTCGAACAGAAGTTTCCGGTCAGAGTCACCATAACCACAGACAAATCCACGAGAACAGCCTGCATGGAGATGAGAAGCCTGAAATCCGTTGACACGGCCTTGTCTTACTGTGCGAGACGACGGCCGAGTACTACATACTGGTGCTTCGATCTCTGGGGCCGTGCCACCCTGGTCACTGTCTCCTCAG
>S55_73|IGHV1-69*04|IGHD6-6*01|IGHJ2*01|40
CAGGTCCAGCTGGTGCAGTCTGGGGCTGACGAGAAGGAGCCTGGGTCCTCGGCGAAGGTCTCCTACAAGGCCTCAGGAGGCACCTTCCGACGCTATGCTGTCAGCTGGGTGCGACAGGCCCCTGGACAAGAGCTAGAGTCCATGGGAAGGATCTTCCCCATCGTTGATATACCAAACTACGAACAGAAGTTCCGGGTCAGAGTCACGATTACCGCGGACAGATCCATGAGCACAGCCTTCATGGAGCTGAGCAGCCTGAAATGTGACGGCACGGCCGTGCATGACTGTTCGAGACGACGACCGAGTGTTGCATACTGGAATTTCGATCTCTGGGGCCGTGGCACCCTGGTCACTGTCCCCTTAG
>S55_74|IGHV1-69*04|IGHD6-6*01|IGHJ2*01|40
CAGGTCCAGCTGTTGCAGTCTGGGGCTGAGGTGAAGAAGCCTGGTTCCTCGGTGAAGGTCTCCTGCAGGACTTGGGGAAGAACCTTCGGCAGCTATGCTATTAGCTGTGTGCGACAGGCCCCTGGACAAGGCCTTGAGTGGCTGGGAAGGCTCATCCCTATTCTTGGTATAGAAAATTACGCACAGAGGTTCCAGGCCAGAGGCACGATTTCCGCGGACCATTACACGAGCACAGCCGTCATGAGACTGAGCAGCCTGAGATCTGGGGAAACGGCCGTTTATTACTGTGCGAGACGACGGCCGAATATAGCATGCTGCTACTCCGATCTCTGGGGCCCTGGAACACGGGTCACTGTCTCCTCAG
>S55_75|IGHV1-69*04|IGHD6-6*01|IGHJ2*01|40
CAGGTCCAGCTGGTGCAGTCTGGGGCTGAGATGAGGAAGCCTGGGTCCTCGGTGGAAGTCTCCGGGAAGCCTTCTGGAGCCTCCTTCAGCAACTACCCTGTCAGCTGGGTGCGGCAGGCCCCTGGACAAGGGCTTGAGGGGGTGGGAAGGATCATCCCTATCGTTGGTATATCACACTACGCACAGAAGTTGCGGGTCAGAGTCGCGATTACCGCGGACAAATCCACGAGCAGAGCCTACATGCCACTGAGCAGCCTGAGAGCTGAGAACACGGCCGTGTATTCTTGTGCGAGACGACGGCCGAGCGTGCCATACTGGGACTTCGATCTCTGGGGCCGTGACTCCCTGATCACTGTCTCATCAG
>S55_76|IGHV1-69*04|IGHD6-6*01|IGHJ2*01|40
CAGGTCCACCTGGTGCAGTCTGGGGCTGAGGTGAAGATGCCTGGGTCCTCGGGGAGGGTCCCCTGCAAGGCATCTGGAGGCACCTTCAACAGCTATGCTATCAGATGGGTGCGACAGGTCCCTGGACAAGGGCTTGAGTGGATGGGAAGGATCATCCCTATTCTTGGTGTCGAAAACTACGAACAGAAGTTGCAGGTCAGAGTCACCCTAACCACGGACAAATCCACGAGCACGGCCTACATGGAGTTGGACAGGCTGAGATCTGAAGACACGGCCGTGTTGCACTATGCGAGACGACGGCCGAAGATGACACATTGCAACTTCGATCTCTGGGGCCGTGGCACCCTGGTCACTGACTCCCCAG
>S55_77|IGHV1-69*04|IGHD6-6*01|IGHJ2*01|40
CAGGGCCGGGTGGTGCAGCTTGGGCCTGAGGAGAAGAAGCTTGGGTCCTCGGTGAAGGTCTCCTGCGTGGCTTCTGGAGGCACCTTCTCCAGATATGCTATCTGCTGGGTGCGACAGGCCCCTAGACAAGGGCTTGAGTGCATGGGAAGGACCCTCCCTATCGTTGGTGTAGCAAACTACGCACAAACATTCCAGGTCAGAGTCGGGATTACCGCGGACAAATCCACGAGAACAGGCTACAGGGAGCTGAACAGCCTGAGATCTGAGGACACGGCCGTGCAATACTGTGCGAGACGACGGCCGACTGTAGGATTCTGGAACTTCGATCTCTGGGGCCTTGGAACCCTAGTCACTGTCTCCTCAG
>S55_78|IGHV1-69*04|IGHD6-6*01|IGHJ2*01|40
CAGGTCCAACTGGTGCAGTCTGGGCCTGAGGTGAAGAAGACTGGGTCCTCGGTGAAGGTCTCCTGCAAGGCTTCTGGAGGCTCCGTCAGCAGCTATGCTATCAGCCGGGTGCGACAGGCCCCTGGACAAGGGCTGGAGTCGATGGGAAGGATCAGACCTATCTTAGGTACAGAAAACTACGAACAGAACTTCCAGGTCAGAGTCACGATTACCGCGGACAAATCCACGCACAAAGCCTACGTTGAATTGACCTGTCTCAGATCTGAAGACACGGCCAAGTTTTACTGTGCGAGACGCCGGTCGCGTATAGCATACTGGTACTTCGATCTCTGGGGCCGTGGAATCCTGGTCACTTTGTCCACAG
>S55_79|IGHV1-69*04|IGHD6-6*01|IGHJ2*01|40
CAGGTCCGGCTGGTGCAGTCTGGGGCTGAGGTGAAGCAGCCTGGGTCCTCGGTGAGGGTCTCCCACACGGCTTCTGGAGGCATCTTTAGGAGCTATACTATCAACTGGGTGCGACAGGCCCCTGGTCAAGGGCTTGAGTGGATGGATAGGATCTTCCCTATGCTTGATATAGCAAACAACCCACAGAAGTTCCAGGACAGAGTCCCGATTATCGCGGACAAATCCACCCGCACAGCATACAGGGACCTGAGGAGCCTGAGATCTGAGAACACGGCCGTGCATAATTGTGCAAGACGACGGCTGATTATAGAATGGTGGTACTTCGATCTCTGGGGCCGCGACACCCTGGTCACTGTCTCCTCAG
>S55_80|IGHV1-69*04|IGHD6-6*01|IGHJ2*01|40
CAGGCCAAACTGGTGCTGTCTGGGGCTGAGGTGAAAAAGACTGGGTCCTCGGGGAAGGTCTCCTGCAAGGCTTCTGGAGGCACCTTCAGCAGCTATGCTATCAGTTGGTTGCGACAGGCCCCTGGACAAGGACTTGAGTCGATGGGAAGAATCGTCCGTCTTGGCGGTTTATTATACTTTGCACAGATGTCCCAGGTCAGAGTCACGATTACCGCGGACAAATCCACGAGAACAGGCCACATGGAGCTGAGCAGCCTGAGACCTGAGGACGCGGTCGTGTATTACTGTGCGAGACGACGGCCGAGTCTAGCATACTGGTATTTCGATCTCTGGGACCTTCGCACCCGGGTCACTGTCTCCTCAG
>S55_81|IGHV1-69*04|IGHD6-6*01|IGHJ2*01|40
CAGGTCCAGCTGGTGCCGTATGGGGCTGAGGCGATGATGACTGGGTACTCGATGAAGGTCTCCTGCAATGCTTCTGGAGGCACCTTCACTAGCTATACTCTCAGGTGGGTGCGACAGGCCCCTGGACAAGGGCTTGAGTGGATGGAAAGGATCATCCCTATCCTTGCTATAGCAAACTGCACACAGAAATTCCAGGGCGTTGTCACCATACCTGCGGACAAGTCCACGAGCACAGACCACGTGGAGCTGACGAGCCTGGGATCTAAGGACACGGCCGTGTATTACTATGCGAGACGACGGCCGAGTATAGCATACTGCTACGTCGATCTCCGGGGCCGTGGCACCCTGGTCTCTGTCCCCTCAG
>S55_82|IGHV1-69*04|IGHD6-6*01|IGHJ2*01|40
CAGGTCCACCAGTTGCAGTCTGGGGCTGAGGTGAAGAAGCCTGGGTCCTCGGTGAAGGTCTCCTGTAAGACTTCTGGAGGCGCCTTCAGCAGGTATGCCATCAATTGGGCGCGCCAGGCCCCTGGACAGGGGCTTGGGTGGGTGGGAAGGATCATGTTTATCCTTAGTACAGAAAACTCCGGACAGAAGTTCCAGGTCAGAGTCGCGATCACCGCGGACAAATCCACGAGAACAGCCTGCATGGAGGTGAGCAGCCTGAGATTTGAGGACACGGTCGTATTTTACTGTGCGAGACGACGGCCGAATATAGGACACTGGTACTTCCATCTCTGGGGTCGTGGAACCCTGGTCACTGTCGCCTCAG
>S55_83|IGHV1-69*04|IGHD6-6*01|IGHJ2*01|40
CAGGTCCAGTTGGTGCAGTCTGGGGCTGAGGTGAAAAAGTCTGGGTCCCCGGCGAAGGGCTCCTGCAAGGCCTCTGGAGGCACCTTCAGAAACTACGCTATCAACTGGACGCGACAGGCCCCGGGACACGGGCTTGAAGGGATGGGAAGGATCATCCCTATCCTTGGTGTCGAAACCTGCGCACAGAATGTCCAGGACAGAGTCCCGATTACCCCGGACATATCCACGAGAACAGCCTCCATGGGGCTGAGAAGCCTGAGATCTGAGGACATGGCCGTGTATTGCTGTGCGAGACGACGGCCGAGTAAACCATACTGGTCCTTCGATTTGTGGGGCCGTGGCACCCTGGACACTGTCTCCTCAG
>S55_84|IGHV1-69*04|IGHD6-6*01|IGHJ2*01|40
CAGGTCCAGCTGGTGCAGTCTGGGGCTGAGGTGAAGAAGCCTGGGTCCTCGGAGAAGGTCTCCTGCACGGCTTCTGGAGGCACCTTCACAAGTTATTCTATCACCTGGATGGGTCAGGCCCCTGGACAAGGCCTTGAATTGATGAGAAGGATCATCCCTGTCCCAGGCATAGAAAACTTTACACAAATGTTCCAGGGCAGAGTCACGCTTCCCACGGACAATCCCACGAGCACAGCCTACATGGAGATGAGAAGCCTGAGATCTGTGGACACGGTCGTCTATTACTGTGCGAGACGACGGCCGATTAAAGATTACTGGGACTTCGGTCTCTGGGGCCGTGGCACCCTGGTCACTGTCTCCTCAG
>S55_85|IGHV1-69*04|IGHD6-6*01|IGHJ2*01|40
CAGGCCCAGTTTATGCGGTGTGGGGCTGAGTTGAAGAAGCCTGGGTCCTCGGTGAGGGTCTCCTCCAAGGCTTCTGGAGGAACCTGCAGCAGATATACTGTCAGCTGGGTGCGACAAGCCCCTAGACAAGGGCTTGAGCGGAGGGGAAGGATCATCCCTATCCTTGGAATAGAAAACTACACACAGAAGTTTCAGGTCAGAGTCACGCGTTCCGCAGACAAATCCACGAGCACAGCCTATATGGAACTGAGAAGGCTGAGATCTGAAGACACGGCCGTGTCTTACTGTGCGAGGCGACGGCCGACTATAACAGACTGCTACTTCGATCTCGGGGGCCGTGGCACCCTGGTCACTGTCTCTTCAG
>S55_86|IGHV1-69*04|IGHD6-6*01|IGHJ2*01|40
CAGGTCCAGCTGGGTCAGTCTGGGACTGCGGTGAAGAAGCCTGGGTCCTCGGTGAAGGCCTCCTGCAAGGCTTCTGGAGGAACCTTCAGGAGATACGCTATAAGCTGGGTGCGACAGGCCCCTGGACACGGGCTTGCGTGGATGGGAAGGATCATCCCTTTCGTAAATATAGCAAAATGCACACAGAAGTTCCAGGGCAGAGTCTCGATTACCGCGGACAAATCCACGAACACAGCCTACATGGAGGTGAGAAGCCTGGGACCTGCGGACACGGCCGTGTATTACTGTGCGCGACGACGGCCGAATGTTGCACACCGGCACTTCCATCTCTGGGGCCGTGGAACCCTGGGTCCCGTCTCCTCAG
>S55_87|IGHV1-69*04|IGHD6-6*01|IGHJ2*01|40
CAGGTCCAACTGGTGCAGTCTGGGGCTGAGGTGAACAAGCCGGGGTCCTCGGTGAAGGTCTCCTGCAGGACTTCTGAAGGCACCTTCAGAAGTTATTCTCTCAACTGGGTGCCACAGGCCCCGGGACAAGGCCTCGAGTGGATGGAAAGGATCATCCCTATCCTTGATATAGAAAGGGACGGACAGAAGTTCCCGGTCAGAGTCACAATTAGCGCGGACAATTCCACGATCACAACCTACATGGAGCTGAGAAGCCTGAGATATGAGGACACGGCCGTGGATCACTGTGCGAGACGACGGCCGAGTATAACATACTGGTTTTTCCATCTCTGGGGCCATGGAACCCCGGTCACTGTCTCCTCAG
>S55_88|IGHV1-69*04|IGHD6-6*01|IGHJ2*01|40
CAGGTCCAGATGGTGCAGTCTGGGGCTCAGGTGAAGAAGCCTGGGTCCGCAGTGAAGGTCTCCTGCAAGACTTCTGGAGGCCCCTTCGACAGGTGTGCTATGAGGTCGGTGCGACAGGCCCCTGGACATGGGCTTGAGTGGATGGGGAGGAACATCCTTCTCCTTAGTACAGCAAACTACTCACAGAACTTCCAGGTCAGAGTCACAATTACCGTGGACAAATCCACGGGGACAACCAACAGGGAACTGAGAAGCCTGAGATCTGAGGACATGGCCCTGTCTGACTGTGCGAGACGACGGCCGACTATAGCATACTGGTACTTCTGTCTCTGGGGCCGTGGCACCCTGGTCACTGTCTCTTCAG
>S55_89|IGHV1-69*04|IGHD6-6*01|IGHJ2*01|40
CAGGTCCAACTGGTGCAGTCTGGGACTGAGGTGAAGAAGCCTGGGCCCTCGTTGAAGGTCTCCTGTAAGGCTTCTGGAGGAACCTGCGGCAGGCATGCTATCAGGTGGCTGCGACAGGCCCCTGGACAGGGGCTTGAGTTGATGGGAAGGATCATCCCTGTCCTTGGTATAGCAAACTACGCACAGAAGTTCCCGGTCAGAGCCACGATTACCTCGGACGAATCCACGGGAGCAGCCTGCATGGAGCTGAGAAGCCTGAGATCTGAGGACACGGCCGTCTCCTCTGGTGCGAGACGACGGCCGAGAATTCCATACTGGAACTTCGGTCACTGGGGCCGTGACACCCCGGTCACTGTCTCATCAG
>S55_90|IGHV1-69*04|IGHD6-6*01|IGHJ2*01|40
CAGGTCCAGCTGGTGCAGTCTGGGGCTGAGGTGAAGTGGCCTGGGCCCTCGATGAAGGAGTCCTCCAAGGCTTCTGGAGGCACCTTCAACAGTGGTGCTGTCAGGTGGGTGTGGCAGGCCCCTGGACACGGGCTTGCGTGGATGGGAAGGATCAGCCCTATCCTTGATATAGAAAACTACTCACAGAAGTTGCAGGGCAGAGTCACGATTATCGCGGACAATTCCACGAGCAGAGCCTATACGGAGCTGAGCAGCCTGAGGTCTGGGGACACGGGCGTCTATCACTGTGCGAGACGACGGCCGATTATAGAAGACTGCTACTTCTATGTCTGGGGCCGTACCACCCTGGTCACTGTCTCCTCAG
>S55_91|IGHV1-69*04|IGHD6-6*01|IGHJ2*01|40
CAGGTCCAGCTGGGACAGTCTGGGGCTGAGGTGAAGAAATCTGGGTCCTCGGTGAAGGTCTCCTGGAAGGATTTTGGAGGAACGTTGAGAAGCTGTGCTATCAGCTGGGTGCGACAGGCCCCTGGACAGGGACTTGGGTGGATGGAGAAAATCGTACCTATCCTTGACATAGAAAACTACGCACAGAAGTTCCAGGGCAGAGTCACCATTACCGCGGACAAATCCACGAGAACAGCCTACATGGAACTGAGCAGCCTGAGATCTGAGCACACGGCCGATTTTTACTGTGTGGGACGACGTCTGACTATAGCATACTGGGACTTCGATCTCTGGGGCCGTGACACCGTGGTCCCTGTCTCCTCAG
>S55_92|IGHV1-69*04|IGHD6-6*01|IGHJ2*01|40
CAGGTCCAGCTGGTGTGGTCTGGGGCTGAGGTGAAGAAGCCTGGGTCCTCGATGAAGGTCTCCTGCAAGCCTTCTGGAGGCACATTCAGGAGCTATCCCATCAGCTGGCTACGACAGGCCCCGGGACACGGGCTTGAGTGCAGGGGAAGGATCATCCCAGTCCTCGGTCTAGAAAACTGCGCACAGAAGTTCCAGGTCAGAGTCACCATTATCGCGGCCAAATCCACGAGCACACCCAATTCGGTGATGAGCAGTCTGAGATCTGAGGACACGGCCGTGCCTTACTGTGCCAGACGACGGCCGAGGATAGAATTCTGGTACTTGGATCTCTGGGGCCGTGGCACCCTGGCCACTGTCTCCTCAG
>S55_93|IGHV1-69*04|IGHD6-6*01|IGHJ2*01|40
CAGGTCCAGCTGGTGCCGTCTGGGGCGCAGCTGAAGAAGTCTGGCTCCTCGGTGAAGGTCTCCTGCAAGGATTGTGGAGGCACCTGCAGATGCTATGCCATCGGGTGGGTGCGGCAGGCCTCAGGACAAGGGCTTGATTGGATGGGAAGGATCATCCCCATCCTTGATTCAGAAAATCACGCACAGAACTTCCAGGTCAGAGTCACCACTGCCGCGGACAAATCCACGAGCACAGCCTACATGGAGCTGAGCAGCCTGCGATCTTATGACACGGCCTTGTATTATTGTGCGAGACGACGGCCGAATATAGAATACTGGTTCTTCGATCTCTGGGGCCGTGGCACCCAGTTCACTGTCTCCTCAG
>S55_94|IGHV1-69*04|IGHD6-6*01|IGHJ2*01|40
CAGGTCCAGCTGCTACAGTCTGGGGCAGAGATGACGAGGCCTGAGTCGTCGGTGAAGGTCTCCTCCATGGCTTCTGGAGGTAGCTTCAGAAGTTATGCTCTCAGCTGGGTGCGACAGGCCCCTGGACAAGGGCTTGAGTGGATGGGAAGGATCATCCCCCTGCTGGGTATAGAAAATTACGCACAGAAGTTGCAGGGCAGAGTCACAATTACCGCGGACAACTCCACGACTACAGCCTACATGGGGCTGAGGAGCCTGAGATCTGAAGACACGGCCATGCATTTATGTGCGAGACGACGGCCGACTATAGCGTTTGGCTACTTCGATCTCTGGGGCCGTGGCACCCTGGTCACTGTCGCCTCAG
>S55_95|IGHV1-69*04|IGHD6-6*01|IGHJ2*01|40
CAGGTCCAGCTGGCGCAATCCGGATCTGACGTGAAGAAGCCTGAGTCCTCGGTGAATGTCTCCTGCAAGACTTGTGGAGGCACGTTCAGGAGCTACGCCAGCAGCTGGGTGCGACAGGCCCCTGGACAAGGACCTCAGTGGATGGGAAGGATCATCCCTATCCTGGGCATAGCAAACTACACACAGGAGTTCCAGGTCAGAGTCACGATTACCGCGGACAATGCCACGAGAACAGCCTACACGGAGCTGAGAAGTCTGAGATCTGAGGACACGGCCGTGCATAACTGTGCGAGACGACGTCCGTGTCTACCATATGGCTACTTGGATCTCTGGGGCCGTGGCACCCTGGTCACTGTCTCGTCAG
>S55_96|IGHV1-69*04|IGHD6-6*01|IGHJ2*01|40
CAGGTCCACCTAATACAGTCTAGGGCTGAGGTGAAGAAGCCTGGGTTGTCGGTGAAGGTCATCTGCAAGGCTTCTGGAGGCACCTTCAGCGGCCATGCTATCAGCTGGGTGCGACAGACCCCTGGACCAGGGCTTGAGTGGATGGGAAGGATCATCCCTAGCCTTGGTATAGCAAACCACGCACAGGAGTTCCAGGTCAGAGTCACGATTACCGCGGACAAATCCACGAGTAAAGCCCACATGGAGAAGAGAATCCTGAGATCAGAGGACACGGCCGGTTCTTTCTGTGCGAGACGACGCCCGAGTATAGTGTGCTGGCACTTACGTCTCCGGGGCCGTGGCACCCGGGTCACTGTCTCTTCAG
>S55_97|IGHV1-69*04|IGHD6-6*01|IGHJ2*01|40
CAGGTCCAGATGGTACAGTCTGGGACTGAGATGAGGAAGCCTGGGTCTTCGGTGAAGGTCTCCTGCAAGCCTTCTGGAGGAACCTTCAGAAGCCATGCTATCAGCTGGGTGCGACAGGCCCCTGGACAAGGCCTTGATTGGATGGGAAGGATCAGTCCCATTCTTGGTATAGGAGACTACCCACAGAGCTTCCAGGGCAGAGTCCCTATTTACGTGGACAAATCCACGAGAAGAGCCTACATGGAGTTGAGCAGCCTGAGATCTGACGACACGGCCGTCTTTTACTGTGGGGGACGACGGCCGAGTGTAGCTTATTGGTACTTCCATCTCTGGGGCCGTGGCACCCTGGTCATTGTCGCCTCAG
>S55_98|IGHV1-69*04|IGHD6-6*01|IGHJ2*01|40
CAGGTCCGATTGGTGCAGTCTGGGCCTGAGGTGAAGAAGCCTGGGTCCTCGGTGAGGGTCTCCTGCGCGACTTCTGGAGGAACATTCCGAAGCTATGCTGCCAACTGGATGCGACAGGCCCCTGGACATGGGCTTGAGTGGATGGGAAGGACCATCCCTTTCTTTGGTATAGAAAACTACGCACAGAAGCTCCAGGTCAGAGTCACGATCACCGCGGACAAATCCACGAATACAGTCTACATGGAGTTGAGCAGCCTGAAATCTGAGGCATCGGCCATGAGTTATTGTGCGAGGCGACGGCCGAGTATAGCATACTGGTACTTCGATCTGTGGGGCCGGGTCACCCTGGTCACTGTCTCCTCAG
>S55_99|IGHV1-69*04|IGHD6-6*01|IGHJ2*01|40
CACGTCCCGCTGGAGCAGTCTGGGGCTGAGGTGACGAAGCCGGGGTCCTCGGTGAAGGTCTCCTGCAAGGCTTCTGGAGGCACCTTCAGCACCTATTCTATCAGTTGGGTGCGACAGGCCCCTGGACAAGGACTTGAGTGGATGGGAAGCTTCATCCCAGTGCTTGGTTTACCAAATTACACACCGGAGTTTCAGGTAAGAGTCGCGATTACCGCGGACAGATCCACGAGGACAGCCTTCATGCAGGTGAGAAGCCTGAGATCTGAGGACACGGCCCTATATTACTGTGCGAGAGGACGGCTGATTATATTATCCTGGTACTTCGATTTCTGGGGCCGTGGCACCCTGGTCACTGTCTGCTCAG
>S55_100|IGHV1-69*04|IGHD6-6*01|IGHJ2*01|40
CAGGTCCAGCTGCTGCAGTCTGGGGCTGAGGTGAAGGAGCCTGGGTCCTCGGTAAAGGTCTCCTGCAGGGCCTCTAGAGGCACCTTGAGGAGTTATGCTCTCAGCTGGGTGCGACAGGCCCCTGGACAAGGACTTGAGAGGATGAGAAGGCTCATCCCTATCCTTGGTCTAACAAATTTCACACAGAAGTTCCAGGTCAGAGTCACGATTACCGCGGACAGATCCACGGGAACAGGGTACAGGGAGCTGAGTAGCCAGACATCTGAGCACCCGGCCGTGTATTGCTGTGCGAGACGACGGCCGCCTATGCTATACTGGAACTTCGATCTCTGGGGCCGTGGCAACCTGGTCACTGTCTCCCCAG
>S81_1|IGHV3-66*02|IGHD3-10*02|IGHJ4*03|40
GAGGTGCAGCTGGTGGAGTCTGGGGGAGGCCTGGTCCAGCCTGGGGGGTCCCTGAGACTCTCCTGTGCAGCCTCTAGAGACATCGTCAGTAGCGACTACATCAGTTGGGTCCACCAGGCTCCAGGGAAGGGGCTGGAGTGGGTCTCAGTCATTTATGGCGGTGGTAGCAAATATCACACAGACTCCGTGAAGGGCCGATTCACCGGCTCCAGAGACCATTACAACTTCACGATGTATGTTCAAATGGACAGTCTGAGAGCTGAAGCCACGGCTGCGTATTGCTGTGCGAGGCTGAGCGCCCCTGTTCGGGGAGTTATCAAGACCCTTGACTACTGGGGCCAGGGGCCCCTGGTCACCGTCCGCTCAG
>S81_2|IGHV3-66*02|IGHD3-10*02|IGHJ4*03|40
GAGGTACGGGTGGAGGAGTCCGGGGGAGGCCTGGTCCAGCCTGGGGGGTCCCCGAGACTCTCCTGTGCAGCCTCTGAATTCTCCGCCAATATCAACAACATGAGTTGGGTCCGCCAGACTCCAGGGAAGGGGCTGGAGTGGGTCTCAGTTACTTCTAGTGGTGCCAGAACATCCTATGCAGACTCCGTGAAGGGCCGATTCACCAGCTCCAGAGACAGTTCCAAGAACACACTGTATCTTCACATGAACAGACTGAGATCTGAAGACACGGCTGTGTATTGCTTTGCGGGGCTGAGCGCCTATGTTCGGAGAGTTCTTGTGACCCTTGACCTCTGGGGCCAAGGGACCCTGGTCACCGTCTCCTCAG
>S81_3|IGHV3-66*02|IGHD3-10*02|IGHJ4*03|40
GAGGTGCAGCTGGTGGCGTCTGGGGGAGGCTTGGTCCAGCCTGGGATGTCCCTGAGACCCTCCTGTGCAGCCTCTGGACTCACCGTCAGTAGGAAGTCCACGAGCTGGGTCCGCCAGCCTCCAGGGAAGGGGCTGGAATGGGACTCAGTTCTTTGTAGCGGTGCTCGCACATACTACGAAGACTCTGTGAAGGGCCGGTTAACCATCGCCAGAGACAGTTCCAAGAACTCCCTGAGTCCTCAGATGAACAGCCCCAGAGTTGGGGTCACGGCTGTGTATCACTGTGCGAGGCTGACCGCCTATGTTCGAGGAGTTATTTTAACCTTTGACTTTTGGGGCCAAGGGACCCTGGTCACCCTCTCCTCAG
>S81_4|IGHV3-66*02|IGHD3-10*02|IGHJ4*03|40
GAGGCGCAGCTGGTGGAGTCTGGGACAGAATTGGTCCAGCCTGGGGGGCCCCTGAGACTCTCCTGTGCAGCCTGTGGATTCACCGTCAGTAGCAACTACTTGAGATGGGTCCGGCAGGCTCCAGGGAAGGGCCTGGAGTGGGTCTCAGTCACTTACAGCGGTGCTAGTGCGTACCACAGAGACTCCGTGAAGGGCCGATTCACCACCGCCAGAGACAATTACAAGAACACGCAGTATCTGCAAATGAACAGCCCGAGAACTGAGGACACGGCTGTCCATTTTTGTGCGAGGTTGAGCGCCTACGTTCGGGGAGTTATCACAACATTTGACTGCTGGGGCCAAAGGACCCTGGTCCCCGTCTCCTCAG
>S81_5|IGHV3-66*02|IGHD3-10*02|IGHJ4*03|40
GAGATGCAGCTGGTGGAGTCTGGGGGAGACTTGGTCCAGTCTGGGGGGTCCCTGAGACTCTCCTGTGCAGCCTCTGCATTCACCGTCACTATCAACTACATGGGCTGGGTCCGCCAAAGTCCAGGGAAGGCGCTGGAGAGGGACTCAGTTATTTATAGCGGTGGTGAATCATACTACGTGGACTCCCTGAAGGGCCAGTTCTTCATCTCCAGAGACAATGCCAAGAACACGCTGTTTCTTCAATTGAACAGCCTGAGAGCTCAGGCCACGGCTGTTGCTCACTGTGCGAGTCTGAGCGCCTATGTTCGGGGAATTATTATAACCTTTGAGTTCAGGGGCCACGGGACCCTGGCCACCGTCTCCTCAG
>S81_6|IGHV3-66*02|IGHD3-10*02|IGHJ4*03|40
GAGGTGCAGATACTGGAGTCTGGGGGAGGCGTGGTCCAGCCTGGGGGGCCCCCGAGACTCCCCTATGCAGCCTCTGAATTCACCGTCAGTAGAAACTACGGGAGCTGGGTCCGCCAGTCTCCAGGGACGGGGCTAGAGTGGGTCTTAGTTATTTATAGCGGCGATAGTACATACTACACAGACTCCGTGCAGGGCCGGTTCTCCATCTTAAGAGACAGCTCCAAGAACACGCTGTATCTTCAAATGAACAGCCTGAGAGTTGAGGACACGACTGTATATTACTCTACGAGGCTGAGAGCCTTTGTTCGAGGAGTTATTGTAAGGTTTGACTACTGGGGCCAAGGGACCCGGGCCACCGTCTCCTCAG
>S81_7|IGHV3-66*02|IGHD3-10*02|IGHJ4*03|40
GAGGTGCTTTTAATGGAATCTGGGGGAGTCTTGGTCCAGCTTGGGAAGTCCCTGAGACTCTCCTGTGCAGCCTGTGGATTCGCCGTCACTAGAAGTTACGTGAGGTGGGTCCGCCAGGCTCCAGGGAAGGGGCTGGAGTCGGTCTCAGTTACTTGTGGCGGTGATAGCACATTGTACGCAGACTCCGTGAAGGGCCGATTCACCATCTCCAGAGACAATTCCAAGAACACGCTGTGTCTTCACAGACACAGCCGGAGAGTTGAGGACACGGCTGTGCATGACTGTGCGAGGCTGAGCGCCTATTTTCGGGGGGTTATTATGACCCTTGACTACTGGGGCCACGGGACCCTGGCCACCGTCTCCTCAG
>S81_8|IGHV3-66*02|IGHD3-10*02|IGHJ4*03|40
GAGGGGCACCTGGTGGAGTCTGGGGGAGGCTTGGTCCAGCCTGGGGGGTCCCTGAGACTCTCCTGGACAGCCACTGGTTTCACCGTCAATAAAAACTACACGACCTGGGTCCGCCAGACTCCAGGAAAGGGGCTGGAATGGGTCTCACTTATTTATTGCGGCGAGGGGGCATACTACGCAGACTCCGTGAAGGGCCGATTCACCATCTCCAGAGTCAACTCCCAGATCACACTGTATCTTCAAATGAACAGCCTGAGACCTGAGGACACGGCTGTGTATTACTGTGCGAGACTGAGAGCCTATGTTGGGGGAGTTATCAGAAGTTTAGACTGCTGGGGCCATGGGACTCTGGACACCGTCTCCTCAG
>S81_9|IGHV3-66*02|IGHD3-10*02|IGHJ4*03|40
GAGGGACAGGTGGTAGTGTCTGGGGGAGACTCGGTCCAGCCTGGGGGGTCCCTGAGACTCTCCTGTGCAGCCTCTGGAGTCACCGTCAATAGCAACTACATGACCTGGGTCCGCCAGGCTCCAGGGAAGGGGCTGGCGTGGGTCTCAGTTTTTTTTAGAGGTGGTAACACATACTACCCAGACTCCGTGAAGGGCCGATTCACCATCTCCAGAGACACTTCGAAGATCACGGTGTGTCTTGAAATGAACAGCCTGAGATCTGAGGACACGACTGTGAATTACTATACGAGACTGGGCGACTATCTTTGGGAACTTTTTTTAAACTATGACTACTGGGGCCAGGGGACCCTGGTCGCCGTCTCCTCAG
>S81_10|IGHV3-66*02|IGHD3-10*02|IGHJ4*03|40
GAGGTGAAGCTGGTGGAGTCTGGGGGACACTTGGTCCAGCCTGGGGGGCCCCTAAGACTCTCATGTGCAGGCTCTGCATTCACCGTCAGTTGCAACTACATGGACTGGGTCCGACAGGCTCCAGTGAAGGGGCTGGAGTGGGCCTCGATTATTTATAGCGGTGGTGGAACATTTTACGCAGACTCCGTGAAGGGCCGACTCACCGTCTCCAGAGACAATTTCAAGATCACTCTATATTCTCAAATGAACAGCCTGAGAGTTGAGGACACGGCTGTCTATGACTGTGCGAGGCTGAGCGCCTATTTTCGGGGGGTCATTGTGACCTTTGACTGCTGGGCCCAAGAGACCCTGGTCACCGTCCCCTCAG
>S81_11|IGHV3-66*02|IGHD3-10*02|IGHJ4*03|40
GAGGTGCAGATGGTGGAGTCTGGGGGAGGCTTGGCCCAGCCTTGGGGCTCCCTGACACTCTCTTGTGCAGCCTCTGGACTCACCGTCAGTGGCGAGTACATGAACTGGGTCCGCCAGTCTCCAGGGAAGGAGCTGGAGTCGATCTCGGTTACTTATATTGGTGGTAGCACATCCTGCGCAGACTCCGTGAAGAGACGACTCACCATCTCCAGAGACAATTCCAAGAGCACACTGTTTCTTCAAATGAACAGCCTTAGAGGTGAGGACACGGCTGTGTTTTACTGTGCGAGGCTGAACGCCTATATTCGGGAAGTCATTATAAGTTTTGACAACTGGGGCCAGGGGACCCCGGTCACTGTCTCCTCAG
>S81_12|IGHV3-66*02|IGHD3-10*02|IGHJ4*03|40
GAGGCGCAGAAGGTGGAGTCTGGGGGAAGCTTGGTCCTGCCTGGGGGGTCCCTCAGACTCTGTTGTGCAGCCTCTGGATTCCCCGCCAGAAGAAATTACATGAACTGGGTCCGCCAGGCTCCAGGGAAGGGGCTGGAGTGGGTCTCAGTTAATTTTAGTGGTGGTATAACATATTACTCAGACTCCGTGAAGGGCCGATTCACCATCTCCAGAGACAATTCCAAGAACAGACTGTATCCTCAAATGATTAGCCTGAGACCTGAGGACACGGCTGTGTTTGACTTTGCGAGCCTGCACGCCCCTGTAGGGGGAGTTATTGTAATCTTTGACTACTGGGGCCAAGGGACCCTGGTCACCGTCTCGTCAG
>S81_13|IGHV3-66*02|IGHD3-10*02|IGHJ4*03|40
GAGGTGCACCTGGTGGAGTCTGGGGGAGGCTTGGTCCAGCCTGGGGGGTCCCAGAGACTCTCCTGTGCAGCCTCGGGATTCACCGTCAGTAGGAACTACATGAATTGGGTCCGCCGGACTCCAGGGAAGGGGCTGGAGTGGGTCATAGTTGTTTATAGCGATGGAAGCACATACTATGCAGACTCCTTGAAGGGCCGATTCACCATCTCCAGCGACAACTCCAAGAGAACGCCGTGTCTTACACTGGACAGCCTGGGAGCTGATGACACGGCAGTATATTCCTGTTCGAGACTAAGCGCCTCTGTTCGGGGAGTTATTATAACCCTTGTCTACTGGGGCCAGGGGACCCTGGTTCCCGTCTCTTCAG
>S81_14|IGHV3-66*02|IGHD3-10*02|IGHJ4*03|40
GAGGTGCAGCTGGTGAAGTCTGGGGGAGCCTTGGTCCAGCCTGGGGGGTCCCTGAGACTCGCCTGTGCAGCCTCTGGATTCACCGTCAGTAACAACCACATGAGCTGGGTCCGCCCGGCTCCAGGGAAGGGCCTGGAGTGGGTCTCATTCATTTCTAACGGTTGTACCACACACTACGCAGACTCCGTGAAGGGCCGACCCACCGTTTCCAGAGACACTTCCAAGAAATCGCTGTCTCTTCGAATGAACAGCCTGAGAGTTGGGGACCCGGCTGTCTATTACTGTCTGAGGCTTAGCGCCTATGATGGGGGAGCTGTTTTAACATTTGACTACTGGGGCCCAGGGGCCGTGGTCGCCGTCTCCTCAG
>S81_15|IGHV3-66*02|IGHD3-10*02|IGHJ4*03|40
GAGGTGCAGTTGGTGGAGTCTGGGGGAGGCTTGGTCCAGCCCGGGGGGTCCCTGAGACTCTCCCGTGCAGCCTCTGAATTCACCGTCAATAAGAACTACATGAGCTGGGTCCGCCAGGCTCCAGGGAAGGGACTGAATTGGGTCTCAGGCTCTCATAGCGGTGGTGGAATATACTACGCAGACTCCGTGAAGGGCCGATTCACCATCTCCAGAGACCATTGCAAGAACACACTGTATTTTCAAATGAACAGTTTGAGAGCTGATGATACGCCTGTGTGTTTCTGTGCGGGGCCAAACGCCTCTGTTCGGAGAGTTCTTTTAACCTTTGACTTTTGGGGCCAAGAGACCCTGGTCACCGTCTCCTCAG
>S81_16|IGHV3-66*02|IGHD3-10*02|IGHJ4*03|40
GAGGTGCAACTGCTGGACTCTAGGGGAGACTTGGTCCAGCCTGGGGGGTCCCTGAGACTCTCCTGTGCAACCTCTGAATTCGCCGTCGATATCAACCACACGAGCTGGGTCCGCCAGACTCCAGGGAAGGGACTGGAGTTGGTCTCACTCGTTTATACCGGTGGTGGACCGTCTTACGCAGACTCCGTGAGGGGCCGATTCACCATCTCCAGAGGCAATTCCAGGGACACGCTGTCTTTTGAAATGAACAGCCTGAGAGCTGAGGACACGACTGTGCATTACTGTGCGAGGCTGAGCGCCTATGTTCGGGGAGTTATTATAACCTTTGAGTGCTCGGGCCTAGGGACCCTGGTCACCGTCCCCTCAG
>S81_17|IGHV3-66*02|IGHD3-10*02|IGHJ4*03|40
GAGTTACAGGTGGTGGAGTCGGGGGGCATCTGGGTCCAGCCTGGGGGGTCCCTGAGACTCTCCGGTGCAGCCTCTGGATTCGCCGTCAGTAGCAACTACATGAGCTGGTTCCGCCAGGCTCCAGGGAAGGGGCTGGATTGGGTCCCAGTCACCTATATCGGTGGGAGAACATACTACGCAGACTCCATGAAGGGCCGATTCACAATTTCCAGAGATAAATCCAAGAACACACTGTCTCTTCGAATGAGTACCCTGAGAGCTGAGGACACGGCTGTGTATGACTGTGCGAGGCTGACCGCCTATGTTCGGGGAGTTATTGTAACATTAAACGATTGGGGCCAAGGGAACCTGGTCACCGCCTCCTCAG
>S81_18|IGHV3-66*02|IGHD3-10*02|IGHJ4*03|40
GAGGTGCAGCCTATGGAGTCTGGGGGAGACTTGGTCCAGCCTGGGGGGTCCCTACGACTCTCCTCTGCAGCCTCTGAATTCACCGTCAGTAGCAGCTACATGAGTTGGGTCCGCCAGGCCCCAGGGAAGGGGCTGGATTGGGTCTCAGTTCTTTCTACTGGTGGAAGCAAATACTACCCAGACTCCGTGAAGGGCCGCTTCACCCTCTCCAGAGACAGCTCCAAGAACACACTGTACTCTCAAATGAACAGCCTGAGAACTGAGGACACGGCTGTGTGTTATTGTGCGGGGCTGAGCGCCCATGTTAGGGAAATTATTATAACCCTTGACTTCTGGGGCCAAGGGACCCTAGTTATCGTCTCCTCAG
>S81_19|IGHV3-66*02|IGHD3-10*02|IGHJ4*03|40
GAAGTGCAGCTGGTGGAGTCCGGGGGAGGCTTGGTCCAGTCTGGGGGGTCCCAGAAACTCCCCTGTGCTGCCTCTGGATTCACCGTCAGTATCAACTGCATGAGCTGGGTCCGCCAGGCTCCAGGAGAGGGGCTGGAGTGGGTCTCAGTTCTTTATTTGGGTGGTAGCACACACAACCCAGACTCCGTGAAGGGCCGATTCTCCATCTCCAGAGGCTTTTCCAAGAACACACTGAATTTTCAAGTGAACAGTCTGAGAGCTGAGGACACGGGTGTGTTTTACTGTGTGGGGCTGAGGACCTATGTTCGGGGAGTAATTAGAACCTTTGACCGCTGGGGCCTTGGGACCCTGGTCGCCGTCTCCTCAG
>S81_20|IGHV3-66*02|IGHD3-10*02|IGHJ4*03|40
GAGGTGCACCTGGTGGAGTCTGGGGGAGGTCTGGTCCAGCCTGGGGGGTCCCTGAGACTCTCCTGTGCAGCCTCTGGATTCACCGCCAATAGCAACTCCATGAGCTGGGTCCGCCTGGCTCCAGGGAAGGGGCTGGAGTGGGTCTCAGTTGTTTATAGCGGTGGTCGCGCATACTGCGCAAACTGCGTGAAGGGCCCATTAACCCTCCCCAGAGACAATTCCAAGAATACGCTGTATCCTCAGATGGACAGTGTCAGAGTTGAGGACACGGCTGTGAATTACTGGGTGAGACTGATTGCCCATGTTGGGGGAGGTTTTATGACATTTGACTACTGGGGCCACGGGACTCTGGTCCCCGTCTCCTCAG
>S81_21|IGHV3-66*02|IGHD3-10*02|IGHJ4*03|40
GAGGTGCAGGTGGGGGAGTCTGGGGGGGGCTTGGTCCAGCCTGGGGGGTCCCTGAGACACTCCTGTGCAGCCTCTAGATTCCCCGTCAGTATCAATTGCATGAGTTGCGTCCGCCAGGCTCCAGGGGCGAGGTTGGGGTGGGTCTCAGTTATTTATAGCGGTGGTAGCAGATATTACGCAGACTCCCTCCAGGGCCAATTCACTATCTCCAGAGACAATTCCAAGAACACGCTGGATCTTCAGGTGAGCAGACTGAGAACTGAGGACACGGCTGTATATTGCTCTGCGAGGCTGAGCGCCGATGTTCGGCGAGTGAGTACAACCTTTGACTTCTGGGGCCGAGGGACCCTGGTCACCGCCTCCTCAG
>S81_22|IGHV3-66*02|IGHD3-10*02|IGHJ4*03|40
GATGTGCAGTTGGTAGAAACTGGGGGAGGATTGGTCCAGCCTGGGGGGTCCCCGAGACTCTCCTGTGCAGCCACCGTATTGACCGTCGATAGAACCAACATCAGCTGGGTCCGCCAGGCTCCAGGGAAGGGCCTGGAGTGGGTCTCAATTATTCATAGCGGTGGTAGAACAAGCTACACAGACTCCGTGAAGGGCCGCTTCACCATCTCCAGAGACAATTCCAAGAATACACTGTATCTTCAAATGAAAAGCCTGAGAGCTGGGGACACGGCTGTATATTGTTGCGCGAGCCTGAGCGCCTATTTTCGGGGAGTTTATGTAAACCTTGACTACTGGGGCCAAGGGACCCTGGTCACCGTCTCCTCAG
>S81_23|IGHV3-66*02|IGHD3-10*02|IGHJ4*03|40
GAGGTGCAGCTGGTGGGGTCTGGGGGAGGCCTGGTCCAGCCTGGGGCGTCCCTGAGACTCCCCTGTGCAGTCTCTGGATTCACCGTCAGTAGCAACTACATGAACTGGGTACGCCAGGCTCCAGGGAAGGGGCTGGCGTGGGTCTCGATCGTTCATAGCGGTGATAGCCCATACTCCGCGGACTCCGGGAGGGGCCGACTCACCATCTCCAGAGGCAATTTCAAGAACACGCTGCTTCTTCACGTGAACACTCTGGGAGCTGAGGACACGGCTGTGTTTTACTGTGCGAGGCTGAGCGTGCATGTTAGGGGAGTTATTTCAACCTTTGAATACTGGGGCCAAGGGACCCTGGTCCCCGGGTCCTCAG
>S81_24|IGHV3-66*02|IGHD3-10*02|IGHJ4*03|40
GAGATGCAGCTGGTGGAGTCTGGGGGAGGCTTGGTCCAGCCGGGGGGGTCCCTTAGACTCTCTTGTGCAGCCTCTGCCTTCACCGTCAGTTACAACTGCATGAGCTGGGTCCGCCGGGCTCCAGGGAAGGGGCTGGATTGGGTCTCAATTATTTCTATCGGTGGAAGGACAAACTATCCAGACTCCGTGGAGGGCCGTCTCATCGTCTCCAGAGCCAATTCGAAGAACATGCTGTCTCCTCAAAGGAATAGCCTAAGAGCTGAGGACACGGCTGTGTCTTACTGTGCGAGGCTGAGCGCCTATCTTCGGGGAGTTATTTTGACCCTTGACTTCTGGGGCCAAGGGACCCTGGGCGCCGTCTCCTCAG
>S81_25|IGHV3-66*02|IGHD3-10*02|IGHJ4*03|40
GAGGTGCAGCTGGTGGCGTCTGGGGGAGGCTTGGTCCAGACTGGGGGGTCCCTGAGACTCTCCTGTGCAGCCTCTGGATTCACCGTCAGTCTCAGTTACCTGATCTGGGTCCGCCAGACTCCAGGGAAGGGACTGCAGTGGGTCTCAATTATTTCTGGCGGTGCCACCACATACTACGCAGAATCCGTGAAGGGCCGATTGGCCATCTGCAGAGACAATTTCAAGAGCACGCTGTGTCCTCAAATGAAGTGCCTGAGAGGTGACGACACGGCTATGTTTTACTGGACGAGACTGAGCGCCTATGTTCGGGGGGTTTTTCTGACCTTTGACTGCTGGGGCCAAGGGACCCTGATCACCGTCTCCTCAG
>S81_26|IGHV3-66*02|IGHD3-10*02|IGHJ4*03|40
GAGGTGCAGTTGGAGGAGTCTGGGGGCGCCTTGGTCCAGCCTGGGGGGTCCCTGAGACTCACCTGTGCAGTCTCTAGATTGGCCACAAGTGGCAACTACATGAGGTGGGTCCGCCGGGCTCCAGGAAAGAGTCAGGAGTGGGTCTCAATTAATCATAGCGGTGCTAGCACATACTGCGCAGACTCCGAGAAGGGCCGGTTCACCATCTCCAGAGACAATTCGAGGAACACACTGTTTGTTCACATGAACAGCCTGAGAGCTGAGGACACGGCTGTGTATTACTGTGCGAGACTGGGCGCCTCTGTTCGGGCAGTTATTATAACTTTTGACTATTGGGGCCACGGGACCCTGGTCACTGTCTCCTCAG
>S81_27|IGHV3-66*02|IGHD3-10*02|IGHJ4*03|40
GAGGAGCAGCTGGCGGAGTCTGGGGGAGACTTGGTCCAACGTGGGGGGTCCCTGAGACTCTCCTGTGCAGCCTCTGGATTCACCGTCCCCAGCACCTACTTGAGATGGGTCCGCCAGACTCCAGGGAAGGGCCTGGAGTGGGTCTCACTAATTTATAGCCATGGAACCACATACTACGCAGACTTCGTGAAGGGCCGATCCACCATCTCCAGAGACACCTCCAGGAACACGCTGTATCCTCAAATGAACAGCCTGAGAACTGGGGACTCGACTGTGTATTGTTGTGCGACGCTGAGCGCCTTTGTTCGGGGAGTTATTATATTATTTGACTATTGGGGCAAAGAGACCATGGTCACCGTCTCCTCAG
>S81_28|IGHV3-66*02|IGHD3-10*02|IGHJ4*03|40
GAGGTGCAGCTGAAGGAGTCTGGGGGAGGCCTGGTCCAGTCTGGGGGGTCCCTAAGACTCTCCTGTGCAGCCTCTGAATTCACCGTCAGTAGAAAATACATCAGTTGGGTCCGCCAGGCTCCAGGGAAGGGCCTGGAGTGGGTTTCAGTCATTCACAGCGGTGGTTGCACATATTACGCAACTTCAGCGAAGGGCCGATTCACCCTCTCCAGAGACAATTCCAAGAACACGCTGTGTCTTCAAATGAACAGCCTGAGAGCTGAGGACACAACTGTGAATTGCTGGGCGAGACTGAACGCCTGCGGTCGGGCAGCTATTATACCCTTTGACTACTGGGGCCGCGGGACCCTGGTCGCCGTCTCCTCAG
>S81_29|IGHV3-66*02|IGHD3-10*02|IGHJ4*03|40
GAGGTGAAATTGACGGGGCCTGGGAGAGGCTTGGTCAAGCCTGGGGGGTCCCCGAGACTCTCCTGTACAGCCTCTGGATTCACCGTCACTATCAACTCCTTGACCTGGGTCCGCCAGGCTCCAGGGAAGGGGCTGGAGTGGGTCTCAGTAATTTCTAGAAGTGGAAGCACATATTATGCAGACTCCATGAAGGGCCGACTCACCGTCTCCAGAGACAATTCCATGATCCCGCTGCATCCTCAAATGAACAGCCTGAGAGCTGAGGACCCGGCTGTCTATTACTGTGCGAGACTGAGTGCCTATGTTAGGGGAGTTATTGTAACTTTTGACTACTGGGGCCACGGGACCCAGGTCACCGTCTCCTCAG
>S81_30|IGHV3-66*02|IGHD3-10*02|IGHJ4*03|40
GAGGTGCCGGTGGTGGAGTCTGGGGGAGGCTTGTTCCAGTCTGGGGGCTACCTCAGACTCTCCTGTGCAGCCCCTGGGTTCACCGTCAGTTACAACTACATGAGTTGGGTCAGTCAGCCTCCAGGGAAGGGGCTGGAGTGGGTCTCAGTCATTTATAGCGGTGGTAGCACTTACTACACAGACTCCGCGAAGGGCCGATTCAGCATCTCCAGAGACCATCTCAAGGACACACTGTATCTTAGGATGAACAGTCTGAGAGCTGAGGACCCGGCTGTGTATCATTGTGCGGGACTGAGAGCCTGTGTTCGGGGAGTTATCATAACCTTTGACCACTGGGGCCAGCGGACCCTGGTCACCGTCTCCTCAG
>S81_31|IGHV3-66*02|IGHD3-10*02|IGHJ4*03|40
GAGGTGCAACTGGTGGAGTCTGGGGCAGGGAGGGTCCAGCCTGGGGGGTCCCTGAGACTCTCCTGTGCAGCCTCTGGACTCACCGTCACTAGTAACTACACGAGTTGGGTCCGCCAGCCTCCAGGGAAGGGGCTGGCGTGGGTCCCAATTATTTTTAGCGGTGGAACCACATACTACACAGACTCCGTAAAGGGCCGATTCACCATCTCCAGAGACAGTGGCAAAAACACACTGAATGGTCAAGTGAACAGCCTGAGACCTGAGGACACGGCTGTTTATTACTGTGCGAGGCCGAGAGACGACGGTCGGGGAGTTTTTATAAACTTTGACTACTGGGGCCAAGTGACCCTGGTCACCGCCTCCTCAG
>S81_32|IGHV3-66*02|IGHD3-10*02|IGHJ4*03|40
GAGGTTCAGCTGGTGGAGTCTGGGGGAGACTTGGTCCAGCCTGGGGGGTCCCTGAGGCCCTCCTGGGCAGCCTCTGGATTCACCGTCAGTAACAACTACATGAACTGGGTCCGCCAGGCGCCAGGGAAGGGGCTGGAGTGGGACTCAGTTGTTTGTAGTGGTGGCAACACATATTATGCAGACTCCGTGAAGGGCCGAGTCACCACCTCCAGAGGCAAGTCCAAGAGCACGCTCTTTCCTCAAATGAACAGCCTGAGAGCTGACGACACGGCTGTGTATTACCGTGCGAGGCTGAGCGCCTCTAATCGGGAATGTATTTTCACCTTTGACTCCTGGGGCCGCGGGGCCCTGGCCTCCGTCTCCTCAG
>S81_33|IGHV3-66*02|IGHD3-10*02|IGHJ4*03|40
GAGGTGCAGCTGGTGGAGTCTGGGGCAGGCTTGGTCCAGCCTGGGGGGTCTCTGAAACTCTCCTATGAAGCCTCTAGACTCACCGCCAGGAGCACTTACATGAGTTGGGTCCGCCAGGCTCCAGGAAAGGGACTGGTGTGGGACTCAGCTATTTATAGAGGTGGTGGCACCTACTTCACAGACTCCGTGAAGGGCCGACTCTCCATCTCCAGAGACAATTGCAAAAACAAGCTGTATGTTCACGTGGAAAGCCTGAGAACTGAGGACACGCCTGTGTCTTTCTGTGCGAGGCTGACCGCCTATGTTCGGAGAGTCATTATAACCTTTCACTACTGGGGCCAAGGGACCCTGGTCACCGTCTCCTCAG
>S81_34|IGHV3-66*02|IGHD3-10*02|IGHJ4*03|40
GAGGTGCACCTGGTGAAGTCTGGGCGAGGCTTGGTTCAGCCTGGGGGGTCCCTGAGACTTGCCTTTCCAGCCTCCGGGTTCACCGTCAGTAGCAACTACATGTACCGGGGCCGCCAGGCTCCAGGGAAGAGACTGGAGTGGGACTCAGTAAATTTTAGTGGTGGTCGAATATACTACACAGACTCCGTGAAGGGCCGATTTACCATCTCCAGAGACAATTCCACGAACACACTGTATCTTCAAATGAACAGTCGGAGACTTGAGGACACGGCTGTCTATTGCTGTGCGAGGCTGAGCGCCTATGTTCGGAGAGTTATTATGACCTTTGACTACTGGGGCCATGGGACCCTGCTCGCCGTCTCCCCAG
>S81_35|IGHV3-66*02|IGHD3-10*02|IGHJ4*03|40
GAGGGGCAACTGGTGGAGTCTGGGGGAGGCTCGGTCCAGCCGGGGGAGTCCCTGAGACTCTCCTGTGCAGCCTCTGGAATCACCGTCAGTAACAAGTACACTAGCTGGGTCCGCCAGGCTCCAGGGAAGGGGCTCAATTGGGTCTCAGTTACTTCTAGCGGTGGTAGAACCTACTACACAGACTCCGTGAAGGGCCGACTCACCATTTCCAGGGACAGTTGCAAGAGCACTCTGTATCTCCAAATGAACAGCCTGAGATGTGAGGACCCGGCTTTGAATTACTGTGCGAGGCTGAGCGCCCATGCTAGAGGAGTTATGATAACCTTTGACTACTGGGGCCAAGGCATCCTGGTCATCGTCTGCTCAG
>S81_36|IGHV3-66*02|IGHD3-10*02|IGHJ4*03|40
GAGGTGCAGCTGGTGGAGGCTGGGGGAGGCTTAGTCCGGCCTGGGGGGTTCCTGAGACTCTCCTGTGCGAATTTGGGATTCACCGTCAGTAGAACCTACATGAGTTGGGTCCGCCAGGCTCGAGGGAAGGGGCCGGAGTGGGTCTCAGTTACTCATAGCGGTGGGAGCACACACTTTGCAGACTCCATGAAGGGCCGATTCACCATCTCCAGAGACAATTCCAAGAACTCGCTCTATCTTCGGATGCACAGCCTGAGCGATGAGGGCGCGCCTGTGTATTACTGTGCGAGGCTGAGCGCCTCTGTTCGGGAAGTTAGTTTAGCCTTTGGCTGCTGGGGCCAAGAGACCCTGGTCACCGTCTCCTCAG
>S81_37|IGHV3-66*02|IGHD3-10*02|IGHJ4*03|40
GAGGTGCAGTTGATGGCGTCTGGAAGAGACTTGGTCCAGCCTGGGGGGTCCCTGAGACTCTCCTGTGCAGCCTCTGGATTTACCGTCAATAGCAATTACATGAGCTGGGTCCGCCAGGCTCTAGGTAAGGGGCTGGAGTGGGTCTCACCCATCTATAGGGGTGCTAACACACGCTACGCAGACTCCGAGAAGGGCCAATTCACGAACTCCAGAGACAATTCCAAGAACACGCCGTATCCTAAAATGAACTGCCTGAACGTTGAGGACACGGCTGTGTATGACTATGCGAGACTGAGCGCCTATCTTCGGGGAGTCATTATATTCTTTGACTGCTGGGGCCACGGGACCCTGGTCACCGTCTCCTCAG
>S81_38|IGHV3-66*02|IGHD3-10*02|IGHJ4*03|40
GAGGTGCAGCTGGTGGAGTCTGGGGGAGACCTGGTCCAGACTGGGGGGTCCCTGAGACTCTCCTGTGCAGCCTGTGGATTCACCGTCAGAAGCAACTACATGAACTGGGTCCGCCAGGCTCCAGGAAAGGGGCTGGAGTGGGTCTCAGTTATTTACGGCAATGGTGGAACATATTACACAGACTCCGAAAAGGGCCGACTCACCATCTCCAGAGCCAACTCCAAGAACACGTTATATCTCAAATTGCACAGCCTGAGAGTTGACGACACGACTGTCTGTTACTGTGCGCGGCTGACCGCCTATGTTCGGGGTGTTATGTTAACCTTTGACAACTGGGGCCAGGGGACCCTGGTCACCGTTTCATCAG
>S81_39|IGHV3-66*02|IGHD3-10*02|IGHJ4*03|40
GAGGTGCAGCTGCTGGAGTCTGGGAGAGGCCTGGTCCTGCCTGGGGGGTCCCTGAGACTCTCCTGTGCAGCCTCTGGATTCACCCTCAGTGGAAACTATATGAACTGGGTCCGCCAGGCGCCCGGGGAGGGACTGGAGTGGGTCTCTGTTATTTATAGCGGTGATTCCACATACTGCGAGGAATCCGTGAAGGGCCGATTCACCATCTCCAGAGACAGTTCCAAGAACACGCTGAATCTTCAGAAGAAGAGCCTCAGAGCTTCTGACACGCCGGTTTCTCACCGTGCGAGGCTGAGCGCCTATGTTCGGGGAGTTATTCTAACCTTTGAGTACTGGGGCCAAGGGACCCTGGTCCCCGTCCCCTCAG
>S81_40|IGHV3-66*02|IGHD3-10*02|IGHJ4*03|40
GAGGTGCAGCTGGAGGAGTATGGGGGAGGCTTGGTCCAGTCTGGGGGGTCCCTCAGACTCTCCTCCGCAGCCTCTGGATTCACCGTCTTTAGGAATTACATGACTTGGGTCCGCCAGAGTCCAGGGAAGGGGCTGGAGTGGGCCTCAGTTATTTTTAGCGGTGCTAGCACATACTACGCAGACTCCGTGAAGGGTCGACTCAAGATCTCCAGAGACAATGCCAAGAAGACACTGTATCTTCACATGAACAGCCTGAGAGCTGAGGACACGGGTGTATTTTCCTGTGCCAGGCCGAGCGGCTATGTTCGGGGAGTCATTATAACCTTTGACTACTGGGGCCACGCGTCTCAGGTCGCCGTCTCGTCAG
>S81_41|IGHV3-66*02|IGHD3-10*02|IGHJ4*03|40
GAGATGCGACTGGTGGTGTCTGGGGGAGGCTTGGTCCAGGCTGGGGGGTGCCTGAGACTCTCCTGTGCAGCCTCTGACTTAACCGTCACTAGGTACTACATTAGATGGGTCCTCCCGGCTCCAGGGAAGGGACTGGTGTGGGCCTCAGTTTTTTATAGCGATGGTAGCACATACTACCCAGACTCCGTGAAGGGCCGATTCACCATCTCCAGAGACAACTCCAAGGACACGCTTTATCTCCAGATGATCAGACAGAGAAATGAGGACACGGCTCTGAATTACTGTGCGAGGGTGAGCGCCTTTGTTCGGGGAGTTGTTATAACCTTTGACTACTGGGGCCCAGGGACCCTGGTCACCGACTCTTCAG
>S81_42|IGHV3-66*02|IGHD3-10*02|IGHJ4*03|40
GATGTGCAGATGGTTGAGTCTGGGGGAGGCTGGGTCCAGCCTGGGCGGTCCCTGAGACCCTACTGTGCAGCCTCTGGATTCACCTTCTGTAGCAAGTACATGAACTGTGTCGGCCAGTCTCCAGGGAAGAGGCTGGTGTGGGTCTCAGTTGTTTCTAGTGGTAGTAGGAGATACTACGCAGACTCCGTGAAGGGCCGATTCACCATCTCCAGAGACAGTTCCAAGAACACGATGTATCTTCAAAGGAATAGCCTGCAATCTGAGGACACGGCTGTGTATTACTGTGCGAGGGTGAGCGCCTGTGTCCGGAGACATTTTATAACCTTTGAATACTGGGGCCCGGGGACCCTGGTCACCGTCTCCCCAG
>S81_43|IGHV3-66*02|IGHD3-10*02|IGHJ4*03|40
GAGGTGCAGATCGTGGAGGCTTGGGGAGGCTCTGGCCTGCCTGGGGGGTCCCTAAGACTCTCCTGTGCAGCCTCTGGAGTCACCGTCAGTAGCAAGTACATGAACTGGGTCCGCCAGGCTTCAGGGAAGGGGCTGGACTGGGTCTCAGTTTGTTTTAGCGGCGGCAGCACATACTACGCAGACTCCGTGAAGGGCCGACTCACCATCTCCATAGACAATTCCAAGAACACTCTGTATGTGCAAATAAACAGCCTGAGACCTGACGACACGGCTGAGTATTACTGTGCGAGGCTGATCGCCTATGCTAGGGAAGTTACTCTAGACTTAGACTTCTGGGGCCAGGGGGCCCTGGTCACCGTCTCCTCAG
>S81_44|IGHV3-66*02|IGHD3-10*02|IGHJ4*03|40
GAGGTGCAGCTGGTGGGGTCTGGGGGAGGCTTTGTCCAGCCTGGGGGGTCCCTGAGACTCTCCTGTGCATCCCCAGGATTCACCGTCAATAGGAACTACATGAATTGGGTCCGCCAGGCTCCAGGGGAGGGGCTGAAGTGGGTCTCAGTTCTTTATACCGGTGGAAGAGCATATTGCGCGGACTCTTTGCAGGGCCGATTCACCGTCTCCAGAGACCATTCCAAGAACACACTGTGTGCTCAAATGAACAGCCAGAGAGGTGAGGAAACGGCTGTCTATGACTGTGCGAGCCTAAGCGCCTATTTTCGGGGAGTTCTTACAACCTTTGACTGCTGGGGCCAAGGGACCCTGGTCACCGCCTCCTCAG
>S81_45|IGHV3-66*02|IGHD3-10*02|IGHJ4*03|40
GAGGTGCATCTGGTGGGGTCTGGGGGAGGCTTGATCCAGCCTGGGGGGTCCCTGAGACTCTCCTGTGCAGCCTCTGTATTCACCGGCCGTAGAAACTACATGAACTGGTTCCGCCAGCCTCCAGGGAAGGGCCGGGAGTGGGTCTCAGTTATTTTTTGCGGTGGTAGCACATTTTGCGCAGACTCTGTGAAGGGCCGATTCACTATCTCCAGAGACACTCCCAAGAACACGCTGTATTTTAAAACGAACAGCCTGAGAGTTGAAGACACGACTGTCTATTATTGTGCGAGACTGAGCGCCCCTGGTCGGGGAATTCCTGTGACCTTTGACTACTGGGGCCAAGGAACCCTGGTCACCCTCTCCTCAG
>S81_46|IGHV3-66*02|IGHD3-10*02|IGHJ4*03|40
GAGGTGCAGTTGGTGGAGTCTGGGGGAGGCTTGGTCCAGCCTTGGGGGTCCCTGAGACTCTCCTGTGCAGCCTCTGTATTCACCCTTAGTAGCAATTACAGGAGGTGGGTCCGCCAGGCTCCAGGAAAGGGGCTGGAGTGGGTCTCAGTCGTTTATAGTGATGGTAACACGCATTACACATATTCCGTGAAGGGCCGGTTCTTCATCCCCAGAGACAATTCCAAGAACACGCTTTTTCTTGAACTGAACAGCGTGAGAACAGATGACACGGCTGTCTATTACTGTGCGAGGCTGAGCGCCTATGTTCGGGAAATTATTATAACCTTTGGCTGTTGGGGCCAGGGGACCCGGGTCACCGTCTCCTCAG
>S81_47|IGHV3-66*02|IGHD3-10*02|IGHJ4*03|40
GAGGTGCAGCTGGTGGAGTCTGGGGGAGGCTTGGTCCAGCCGGGGGGGTCCCTAAGACTCTCCTGTGCAGCCTCAGGGGTCACCGTCACCAACGACCACATTAGCTGGGTCCGCCTGGCTCCAGTGAAGTGGCTGGACTGGGTCTCAGTTGCTCATAGTGGTGGGAGAAGCCGCTATGCAGAGTCCGTGAAGGGCCGATTCACCAATTCCAGAGACAATGCCAAAAACACCCTGTCTCTTCAAATGAACAGCCTGAGAGCTGGGGACACGACTGTGTATTACTATGCGAGGCTGAGCGCCCATGTTCGGGCAGTTATTATAACCTTTGACTACTGGGGCCAAGGGTCCCTGGTCACCGTCCCCTCAG
>S81_48|IGHV3-66*02|IGHD3-10*02|IGHJ4*03|40
GAGGTGCAATTGGTGGAGTCAGACAAAGGCTTGGTCCAGCCTGGGGGGTCCCTGGGACTCTCCTGTGCAGCCTCTGGATTCACCGTCAATAGCAACTCTATGATCCGGGCCCGCCAGGCTCCAGGGAAGGGGCTAGAGTGGGTCTCAGTTGTTCATAGCGGTGGTAGCAGATATTACTCAGACTCCGTGAAAGGCCGACTCACCATCTCCAAAGACAGTTCCAAGGAGACGCTGATTCTTGAGATGATTGGCCTGAGAGTTGAGGACACGGCTGTGTCTTACTGTGCGAGCCTGAGCGCCTATGTTCGGGGAGTTATCACAATCTCTGACTACTGGGGCCAAGGGACCCTGGTCACCGTCTCCTCAG
>S81_49|IGHV3-66*02|IGHD3-10*02|IGHJ4*03|40
GAGCTGCAACTTGTGAAGTCTGGGGGAGGCTTGGTCCAGCCTGGGGAGTCCCTGAGATTCTCCTGTGCAGCCTCTGGGTTCACCGTCAGAAAGAACTACATGGGCTGGGTCCGCCAGGCTCCAGTGAAGGGGCTGATGTGGGGCTCGGTTATTTATAGAGATGATAACACATACTACGCAGACTCCGTGAAGGGCCAATCCACCATCCCCAGAGACAATTCCAAGAACACCCTCTTTGTTCAAACGACTAGCCTGAGAGGCGAGGACACACCTGTCTATTACTGTGCGAGGCTGAGCGCCTATGTTCGGGGAGTTATTCTTACCCTTGAATTCTGGGGCCAAGGGACCCTGGTCACCGTCTCCTCAG
>S81_50|IGHV3-66*02|IGHD3-10*02|IGHJ4*03|40
GAGGACAAACTGGTGAAGTCTGGGGGAGACTTGGTCCAGCGTGGGGGGTCCCTGGGACCCTCCTGTGCAGCCTGTGGATTCACCGTCAGTAGCAACTGCACGAACTGGGTCCGCCAGGCTCCAGGGAAGGGGCTGGAGTGGGTGTCAGTTTCTTTTAGTGGTGGTAGTACATACTTCGCAGACTCCGTGAAGGGCCGATTCACCATCTCCAGGGACTGCTCCACGAACAGGCTGTCTCCTCAAATGAAAAGCCTGAGAGTTGAGGACACGACTGTCTATTACGGTGCGAGGCTGAGCGCCTTTATTCGGGGAGTTACTCTAGCCCTTGACTACTGGGGCCAAGGAACCCTGGTCACCGTCTCCTCAG
>S81_51|IGHV3-66*02|IGHD3-10*02|IGHJ4*03|40
GAGGGTCCGCTGGTGGAGTCCGGGGGAGCCTTGGTCCAGTCTGGGGGGTCCCGGAGACTCTCCTGTGCAGCCTCTGAATTCACCGTCATTAGAAACTACAGGAGCTGGGTCCGCCAGGCTCCAGGGAAGGGTCTGGAGTGGGTCTCAGCCACTTTCACCCGTGGTAACACATACTATGAAAACTCAGTGAAGGGCCGATTCACCATCTCCAGAGACAATTCGAAGAACACTCTGTGTCTTCAAATGAACAAGCTGAGAGGTGAGGAAACGGCTGTCTTTTTCTGTGCGAGGCTGAGCGCCTATGTTCGGGAAGTTATGATAACCTTTGGGAACTGGGGCCAAGGGACCCTGGTCACCGTCTCGTCAG
>S81_52|IGHV3-66*02|IGHD3-10*02|IGHJ4*03|40
GAGGTGAAACTGGTGGAGCCTGGGGGAGCCTTGGTCCAGCCTGGGGGGTCATTCAGACTTTCCTGTGCAGCCTCTCGATCCGCCGTCAGTATCAACTACAGGACCTGGGTCCGCCAGGCTCCAGGGAAGGGGCTGGAGTGGGTCTCCATTATTTATAGCGGGGGGAGAACATACTCCACAGACTCCGTGAAGGGCCGGTTCACCATCTCCAGAGACAATTCGAAGAACACACTGTGTCCTCAAATGAACAGCCTGAGAGGTGAGGACACGGCCGTGTCTGACTGTGCTAGGCTGCGCGGCTATGATCGGGGAGTTATTACAAACTTTGGCTTCTGGGGCCTAGGGACTCTGGTCACCGTCTCCTCAG
>S81_53|IGHV3-66*02|IGHD3-10*02|IGHJ4*03|40
GAGGTGCAGCTGGTGGAGGCTGGGGGAGGCTTGGTCCAGCCTGGGGGGTCCCTCAGACTCTCCTGTGCAGCCTCTGGACTCACCGTCAGTAGAATGTGCATGAACTGGGTCCGCCAGGCTCCAGGGAAGGGGCTGGAGTGGGTCTCAATTATTTTTAGCGGTGGTATCACATACTACCCAGACTCCGGGAAGGGCCGATTCACCATCCCCAGAGACAACTCAGAGAACGCGTTGTATCGTCAAGTGAACAGCCTGAGAATTGAGGACACGGCTGTTTATTACTGTGCGCGACTGAGCGTCTACCTTTGGGGAGTTATATTGCCCCTTGACTACTGGGGCCAGGAGACCCTGGACACCGTCTCGGCAG
>S81_54|IGHV3-66*02|IGHD3-10*02|IGHJ4*03|40
GAGGTGCAGGTGGTGGGGTCTGAGGGAGGCTCGGTCAAGCCTGGGGGGTCCCTGAGACTCTCCTGTGCAGCCTCTGGATTCTCCGTCGATAGCCACTCCATGAACTGGGTCGGCCAGACTCCAGGGAAGGGACTGGAGTGGGTCTCAGCCATTTATCGCGGTGCTACCACATACCGTGCAGACTGCGTGAAGGGTCGATTCACCATGTCCATCGACAATTCCAAGAACACGCTGTTTCTTCAGAGGAAGAGACTGAGAGCTGTGGACACGCCTGTGTATTACTGTGCGAGGCTGCACGCCTATGTTCGCGGCGTTATTATAACCTTTGACTACTGGGGCCACGGGACCCTGGCCACCGTCTCCTCAG
>S81_55|IGHV3-66*02|IGHD3-10*02|IGHJ4*03|40
GAGGTGCAGTTGGTGGAATCTGGGGGAGGCTTGGTCCAGCCTGGGGGGTCCCTGAGACTCTCCTCGGCAGCCTCTGGATTCACCGTCAGTAGAAACTACATGAGTTGGGTCCGCCAGGCTCCAGGGAAGGGACTGGAGTTGGTCTCAGTTATCCATAGTGGTGATAGCGCAGACTACGAGGACTCCGTGAAGGGCCGATTCACCGTCTCCAGAGACACTTCCAAGAACACTCTGTGTCTTCAAGTGGACAGGCTGAGAATTGAGGACGCAGGTGTGTCTTACTGTGTGTGGGTGAGCGCCTATGTTCGAGGAGTTGTCATGACCTTTGACTGCTGGGGCCACGGGACCCTTGTCACTGTCTCCTCAG
>S81_56|IGHV3-66*02|IGHD3-10*02|IGHJ4*03|40
GAGATTCAGGTGGTGGAGTCTGGGGGAGGCTTGGTCCCGCCTGGGGGGTCCCTGAGACTGTCCTGTGCAGTCTCTGCATTCACCGTCTGTAGCCACTACATGAGCTGGGTCCGCCAGGCTCCAGGGAAGGGGCTGGCGTGGGTCTCGCTTATATATAGCGGTGGTGGGACATTTTACACAGACTCCGTGAAGGGCCGATTCCCCATCTCCAGAGACAGTTCCAAGAACACGCTGCATCTTCGAATGAATAGCCTGAGATCTGAGGACACGGCTGTTTGTTACTGTGCGAGGCTAAACGCCTTTATTTGGAGACTTCTTCTACCCTTCGACTACTGGGGCCATGGGACCCGGGTCACCGTCTCGTCAG
>S81_57|IGHV3-66*02|IGHD3-10*02|IGHJ4*03|40
GAAGTGCAACTGGTGGAGTCTGGGGAAGGCTTGGTCCAGCCTGGGGGGTCCCTGAGACTCTCTTGTGCAGCCTGTGGATACACCGTCAGTAGCAACTCCAGGAATTGGGTCCGCCAGACTCCAGGGACGGGGCTGGAGTGGGCCTCAGTGATTCAAAGAGGTGGTAGCACATACTCCGCAGACTCCGTGAAGGGCCGACTCACTCTCTCCAGAGACAATTTCCAGGACACCCTGTTTATTGAAATGAAGAGCCTGAGAACTGAAGACACGGCTTTGTCTCTCTGCGCGAGGCTGAGCGCCTGTGTTCGGGGAGTTATTAAACCCTTTGACTACTGGGGCCAGGGGACCCTGGTCACCGTCTCCTCAG
>S81_58|IGHV3-66*02|IGHD3-10*02|IGHJ4*03|40
GAGGTGCAGCTGGCCGAGTCTGAGAGAGGCTTGGTCCAGCCTGGGGGGTCCCTGAGACTCTCCTCTGCAGCCTCTGGATTCACCGTCACTAGCGTCTGCATGACCTGGGTCCGCCAGGCTCCGGGGAAGGGGCTTGAGTGGGTCTCAATTATTCATAGCGGTGATAGCACATACTACACAGACTCCGAGAAGGGCCGATTCACCATCTCCAGAGACAACTCCAAGAACATACTGCCTCCTCAAATGACCAGCCTGAGACCTGAGGCCACGGCTGTGCATTACTCTGCGAGGCTGAGCGCCTTTATTTGGGGAATGATTTTGACCCTTGACTACTGGGGCCAAGGAAGCCGGGTCGCCGTCTCCTCAG
>S81_59|IGHV3-66*02|IGHD3-10*02|IGHJ4*03|40
GAGGTGCACCTGGTGGGGTCTGGGCGAGACTTGGTCCGGCCAGGGGGGTCCCTGAGACTCTCCTGTGCAGCCTCTGAATTCACCGTCAGAAGAAATTACATGACCTGGGTCCGCCAGGCAACAGGGAAGGGGCTGGAGTGGGTCTCACTTTTTTATGGCGGTGGTAGAACATATTACGCAGACTCCGTGAAGGGCCGATTCACCATTTCTAGAGACAATTCCAAGATCAGACTGTATACTCGACTTAACAGCCTGAGACCTGAGGATACGCCTGTGTATTTGTGTGCGATGCTGAACGCCTATGTTCGGAGAGTTATTATAGCCTGTGACTACTGGGGCCAAGGGACCCTGGCCAACGTCTCCTCAG
>S81_60|IGHV3-66*02|IGHD3-10*02|IGHJ4*03|40
GAGGTGCATGTGGTGGAGTCGGGGGGAGGCTTGGTCCAGCCTGGGAGTTCCCTGAGACTCTCCTGTGCAGCCTCTGGATTCACCGTCAGTACCAAATACATGAGCTGGGTCCGCCAGTCTCCAGGGAAGGGGCTGGAGTGGGTCTCAGTTGTTTGTAGCGGGACTAGCACTTTCTATGCAGACTCCGTGAAGGGCCGATTCACCATTTCCAAAGACACTTCCGAGAACACAGTTTATCTTCAAGTGAACGGCCTGAGAACTGCGGACACGACTGTCTATTACTGTGCGAGGCTGAGCGCCGATGCTCGGAGAGTCGTTATAACCTTTGGCTTCTGGGACCAAGGGGCCCGGGTCACCGTCTCCTTAG
>S81_61|IGHV3-66*02|IGHD3-10*02|IGHJ4*03|40
GACATGCTACTGGTGGAGTCTGGGGGAGGCTTGGTCCAGCCTGGGGGGTCCCTGAGACTCTCCTGTTCCGCCTCTGGACTCTCCGTCAGCAACAACTTCATGAATTGGATCCGCCAGACTCCAGGGAAGGGACTGGCGTGGGTCTCAGTCACTTATAGCGGTCTTGGCACATACTACTCAGACTCCGTGAAGGGCCGACTCACCATCTCCAGAGACAATTCCAAGAACACCCTGTATCTTCAAGTGAACAGCCTGAGAGCTAAGGACACCACTTTGTATAATTGTGCGAGGCTGAGTGCCTTTGTTGGGGAAGTTTTTATAACATTTGACTACTGGGGCCAAGGGACCCTGATCACCGACTCCTCAG
>S81_62|IGHV3-66*02|IGHD3-10*02|IGHJ4*03|40
GAGGTGCAGCTGGTTGCTTCTGGGGGAGACCTGGTCCAGGCTGGGGGGTCCCTGAGGCTCCCCTGTGCGGCCTTTCGATTCACCGTCAGTAACAACTACATCAGGTGGATCCGCCAGGCTCCAGGGAAGGGGCTGGCGTGGGTCTCAGTTATTTATAGTGGTGATAGAACATACTATGCAGACTCCGTGAAGGGCCGATTCACCGTCTCCAGAGACACTTCCAAGAACAAGTTGTATCTTCAGATAAACAGCCTGAGAGTTGACGACACGGCTGTCTACCACTGTGCGAGACTGAGCGACCATCTTCGGGGAGTTATTCTAGCCCTTGACTACTGGGGCCTAGGGACCCTGGTCACCGTCTTCTCAG
>S81_63|IGHV3-66*02|IGHD3-10*02|IGHJ4*03|40
GATGTGCAGCTAGTGGAGTCTGGGGGAGACTGGGTCCAGCCTGGGGGGTACCAGAGACTCTCCTGCGCAGCCTCTGGATTCACCGTCTGTGGCAATTACATGAGCTGGGTCCGCCAGGCTCCGGACAAGGGGCTGGATGGGGTCTCTGTTGTCTTCAGCGGTGGTAGAACATACCACGCTGGCTCCGTGAAGGGCCGATTCACCATCTCCAGAGCCCATTCCAAGAACACGCTATATCTTCAAATGAACCGCCTGAGGGCTGAGGACACGGCTGTCTTTTACTGTGCGAGGCTGGGCGCCTATCTTCGGGGAGTCAGTGTCACCTTTGACTACTGGGGCCGAGGGACCTTGGTCACCGTCTCTTCAG
>S81_64|IGHV3-66*02|IGHD3-10*02|IGHJ4*03|40
GAGGTGCAGCTGGTGGAGTCTGGGGGAGGCTTGGTCCAGTCTGGGGGGCCCCTGAGACTGTCCTGTGCAGCCTCTGGATTCACCGTCAACACTGACTACATGAGCTGGGTCCGCCGGGCTCCGGGGAAGGGGCTAGAGTGGGTCTCAGTCATTTTTAGAGTAGACAGCACACACTACGCAGACTCCAAGAAGGGCCGATTCACCAACTCCAGTGACAACTGTAAGAACACGCTGTGTCTTGAAATAAACAGCCTGAGACCTGAGGACACGGCTGTGTTTTACTGTGCGAGGCTGAGCGCCTTTGTCCGGGGTGTTTTTTTAAACTCTGACTATTGGGGCCAAGGGACCCTGGTCACCTTCTCCTCAG
>S81_65|IGHV3-66*02|IGHD3-10*02|IGHJ4*03|40
GAGATACAGGTGGTGGAGTCTGGGGGCGGCTTGGTCCAGCCTGGGGGGTCCCTGAGACCCTCCTGTGCAGCCTTTGGATTATCCGTCAGCAGCAATTTCATGAATTGGGTCCGCCAGGCTCCAGGGGAGGGGCTGGAGTGGGTCTCAGTTGTTTCTAGCGGTGCTAGAACACACTACCCAGACTCCGTGAAGGGCCGATTCACCATTTCCAGAGACAATTGCAAGAACACGTTGTATCTTGGAATCAACAGCCTGAGAACTGAGGACACGGCTATCCATTTCTGTGCGAGGCTGAGCGCCAATGCTCGGGGAGTTTTTCAACCCTTTGATTATTGGGGCCATGGGACCCTGGTCACCGTCTCCTCAG
>S81_66|IGHV3-66*02|IGHD3-10*02|IGHJ4*03|40
GAGGAGACGCTGGTGGACTCTGGAGAAGACTGGGTCCAGCCTGGGGGGTCCCTGAGACTCTCCTGTGCGGCGTCTGGATTCACCGTCTGTATCAACTACAGGAGCGGGGTCCGCCAGGCTCCAGGGAGGGGACTGGAGTGGGTCTCCCTTATTTATAGCGGTGGTAGAGCATACTGCCCAGACTCCGTGAAGGGCCTATTCACCATGTCCAGAGACACTGCCAAGAACACCCTGTATCTTAAAATGAACGGCCTTAGAGCTGGGGACACGGCTGTGTATTACTGTGCGAACCTGAGCGCCTATGGTCGGGGAGTTCTTATCACCTTTGACTATTGGGGCCAAGGGACCATGGTCACCGCCTCATCAG
>S81_67|IGHV3-66*02|IGHD3-10*02|IGHJ4*03|40
GAGGTGCATCTGGTGGAGTCTGGGGGAGGCTTGGTCCAGCCTAGGGGGTCCCTGAGACGCTCAGGTGCAGCCTCTGGGTTCTCCGTCAGTGACAACTACATGAGCTGTGTCCGCCAGCCTCCAGTGAACGGGCTGGAGAGGGTCTCACTTACTTATTGGGGTGTTAGAACATATTACGAAGACTCCGTGAAGGGCCGATTCACCATCTCCAGAGACAACTCCAAGAATACACTGTGTCTTCAAATGGACAGCCTGAGAACTGAGGACACGCCTTTGTATTACTGTGCGAGACTGGGTGCCTATGCTCGGGGAGTTCTCATAACCTTTGACTACTGGGACAGAGAGACCCTGGTCACCGTCTCCTCAG
>S81_68|IGHV3-66*02|IGHD3-10*02|IGHJ4*03|40
GAGGTGCAACTGGTGGAGTCTGGGGGAGGCTTGGTCCAGCCTGGGGGGTCCCTACGATTCCCCTGTGCAGCCTCTCGATTCACCGTCTGTAGAAACTACTTGAGCTGGGTCCGCCAGACTCACGGAAAGGGGCTGGAGTGGGCCTCAGTTATTTGTAGAGGTGCTAGCACATACTACACAGACTCCGTGAAGGGCCGATTCACCATCTTCAGGAATAATTCCAAGAACACGCTGTGTCCTCAGACGCACAGCCTGAGAGGTGAGGGCGCGGCTTTGCATTATTGTGCGAGTCTGAGCGCCTATGCTCGGGGAGTTCTGCTCACCTTTGACTACTGGGGCCACGGGACCCTGGTCACCGTCTCCTCAG
>S81_69|IGHV3-66*02|IGHD3-10*02|IGHJ4*03|40
GAGTTCCAACTGGGGGAGTCTGGGGGAGGCTCGGTCCAGCCTGGGGGGTCCCTAAGACTATCCTGTGCAGCCTCTGGATTCACCGTCAATAGCGACTACATGAGCTGGGTCGGCCATGCCCCAGGGAAGGGGCTGGAGTGGGTCTCAGTTTTTAGTAGCGGCGGGACCAGACACTACGCAGACTCCTTGAAGGGCCGATTCACCATCTCCAGAGACACTTCCAAGAACACGCCGGATATTCAGACGAACAGCCTGAGAGTTGGTGACATGGCTGTGAATTACTGTGCGAGTCTGAGCGCCTCTGCTCGGGGAGTTTTTATGACCTTTGACTACTGGGCCCCAGGGACCCGGGTCACCGTCTCCTCAG
>S81_70|IGHV3-66*02|IGHD3-10*02|IGHJ4*03|40
GAGGTGCAGTTGGTGGAGTCTGGGGCAGCCTTGATCCAGCCTGGGGGGTCCCTGAGACTCTCCTGTACAGCCTCTGAATTCACCGTCCATAGCCACTCCATGCGCTGGGTCCGCCAGATTCCAGGGAAGGGGCTGGAGTGGGTCTCAGTTGTTTATAGCGGTGATAACACACACTACGCAGACTCCGTGAAGGGCCGATTCACCATCTCCAGAGACAATTTCAAGCGCGCGTTCTTGATTCAATTGGACAGCCTGAGATCTGAGGACACGTCTGTGTTCTATTCTGCGAGGCTGAGCGCCTATGTTCGGAGAGTCATTATAACCTCTGACTACTGGGGCCAAAGGACCCTGGTCTCCGCCTCCTCAG
>S81_71|IGHV3-66*02|IGHD3-10*02|IGHJ4*03|40
GAGGTGCAGCTGCTGGAGTCTGGGGGAGACTTGGTCCAGCCTGGGGGATACCTGAGACTCTCCTCTGCAGCCTCTGGTTTCGCCGTCAGTAGCAACTACATGACCTGGGCCCGCCATTCTCCAGTGAGGGGCCTGGAGTGGGTCTCAGTTATTTATTGCGCTGGTAGGACATACTACCCAGACTCCGTGAAGGGCCGATTCACCATCTCCAGAGACAATTACAAGAACACGCTGTATCTTCAATTGAATCGCCTGAGAGCTGAGGCCGCGGCTGTGTCTTTCTGTGCGAGACTGAGCGTCAATGGTCGGGCAGTTACCATATGCTTTGAGTACTGGGGCCCAGGGACCCGGGTCACGGCCTCCTCAG
>S81_72|IGHV3-66*02|IGHD3-10*02|IGHJ4*03|40
GAGGTGCAGCTGGTGGAGTCTGGGGGAGGCTGGGTCCTGCCGGGGGGGTCCCTGAGACTCTCCTTTGCAGTCTCTGGATTCACCGTCACTAGAAACTACGTGAGGTGGGTCCGCCAGGCTCCAGGGAGAGGGCTGGACTGGGTCTCAGTCATTTCTACCGCTGGTAGCACAAATTACGCGGACTCCGTGGAGGGCCACTTCACCATCTCCAGAGACAACTCCAAGAACACACTGCATCCTCAATTGAACAGCCTGAGAACTACGAACACGACTGTACATTACTGTGCGAGGCTGAGCGCCTATGTTTGGGGAGTCGTTATAACCTTTGAGTACTGGGGCCGGGGGACCCTGGTCACCGTCTCCTCAG
>S81_73|IGHV3-66*02|IGHD3-10*02|IGHJ4*03|40
GAGGTGCAGCTGGTGGGGTCTGGGGGAGGCTTGGTCCAGCCTGGGGGGTCCCTGAGACTGTCCTGTACAGCCTCTGGATTCACCGTCAATAGCAACTACACGAGTTATGTCCGCCAGACTCCAGGGAAGGGCCTGGGGTGGGTCTCAGTTATTTATAGCAGTGGTAGCACATATGATGCAGACTCTGTGAAGGGCCGATTCATCAACTCCAGAGCCTGTTACAAGACCACGGTGTATCTTCAAATGACCGGCCTGAGAGTTGAGGACACGGCTGTTTTTTCCTATGCGAGGCTGAGCGCCTATGATCGGAGAATTATTAAGACGTTTGACTACTGGGGCCAAGGGGCGCTGGACACCGTCTCCTCAG
>S81_74|IGHV3-66*02|IGHD3-10*02|IGHJ4*03|40
GAGGTGCAGCTGGTGGAGTCTGGCCGAGGCTTGGTCCAGCCTGGGGGGTCCCTGAGACTCTCCTCTGCAGCGTCCGGACTCACCGTCACTAGAAACTACATGAGCTGGGTCCGCCCGGCTCCACGGAAGGGGCTGGAGCGGGGTCCACTTCCTCATGGCGCTGGTGCCACATATTACGCAGACTCCGTGAAGGGCCGATTCACCAAGTCCAGAGACAATTCCAAGAATATGCTGTTTCTTCAAGTGAACAGCCTGAGAACTGAGGACACGGCCGTTTATTACTGTGCGAGGCTGAGTGCCTATATTGGGGGAGTTATCATAACCCTTGACTATTGGGCCCAAGGGACCCTGGTTACCGTCTCCTCAG
>S81_75|IGHV3-66*02|IGHD3-10*02|IGHJ4*03|40
GAGGTGCACCTGGCGGAGTCTGGGGGAGCCTTGGTCCAGCCTGGGGGGTCCCAGAGACTCTCCTGTACAGCCTTTAGATCCACCGTCACTATCAACAACGTGAGCTGGGTCCGCCAGACTCCAGGGCAGGGCCTGGAGCGGATCTCAGTTATTTATAGCGGTGGTAGCGGATACTACGCAGACTCCGTGAAGGGCCGATTCACCATCTCCAGAAGCAATTCTAAGCACACGCTGTATCTCCAAAGGAAAAGGCCGAGAACTGAGGACACGGCTGTGTGCTACTGTGCGAGACTGAGCACATATCTTCGGGGGCTTCTGATAACCTTTGACTTCTGGGGCCAAGGGACCCTGGTCACCGTCTCCTCAG
>S81_76|IGHV3-66*02|IGHD3-10*02|IGHJ4*03|40
GAGGTGCAGGTGGTCGAGTCTGGGGGAGGCTTGGTCAAGCCTGGGGGGTCCCTGATACTCGCCTGTGCAGACTCTGGATTCACCCTCAGGAGCAAGTACCTGACCAGGGTCCGCCAGATTCCAGCGAAGGGGCTGGAGTGTCTCTCAGTTTTTTATATAGGTGCTAGCACATATTACGAAGACTCCATGATGTGCCGATTCACCATCTCCAGAGGCAATTTCAAGAACACGGTGTATGTTCAAATGAACAGCCTGAGACCTGAGGGCACGGCTGTCTTTTACTGTGCGAGGCTGAGCGCCTATGTTCGGGGAGTGATTATATCCTTGGACTGTTGGGGCCAAGGGACCCTGGTCACCGTCTTCTCAG
>S81_77|IGHV3-66*02|IGHD3-10*02|IGHJ4*03|40
GATGTGCAGCTGGTGGAGTCTGGGGGAAGCTTGGTCCAGTCTGGGGGGTCCCTGAGACTCTCCTGTGCAGCCTCTGTATTCACTGTCAGTAGCAACTACATGAGTTGGGTCCGCCAGCCTCCAGGAAAGGGACTGGAGTGGAACTCAGTGACTTATAGTGATGTTAGAACATGCTACTCAGACTCCGTGAAGGGCCGACTCACCGTCTCCAGAGGCGATTCCAGAAGCACGCTGTCTGTTCAAATGAACAGCCTCAGAGTTCAGGACACGGCTGTGTATTTCTGTGCGAGACTGAACGCCTATGTTCGGTCAGTTATTATAACCCTTGACTACTGGGGCCAGGGAACTCTGGTCACCGTCTCCTCAG
>S81_78|IGHV3-66*02|IGHD3-10*02|IGHJ4*03|40
GAGGTGCAGCTGGTGAAGTCTGGGAGAGGCTTGGTCCAGTCTGGGGGGTCTCTCAGACTCTCCTGTGCAGCCTCTGGATTCACCGTCAGTAGAAGTTGCATGAACTGGGTCCGCCAGGCTCCAGGGAAGGGCCTGGGGTGGGTCTCGATGATTTTTAGCGGTGGTAGAACTTGCTACGCAGATTCCGTGAAGGGCCGATTCGCTATCCCCAGAGACAATTCCGAGAACACGTTGTATCCTCAAATGAAGAGCCTGAGAGCTGAGGAAACGGGTGTCTATTGTTGTGCGGGACTGAGCGCCTATGTTCGGGGCATTATTCTAAGCTTTGTGTACTGGGGCCAAGGGACCCTGGTCACCGTCTCCTCAG
>S81_79|IGHV3-66*02|IGHD3-10*02|IGHJ4*03|40
GAGGTGCAGTTGGTGGACTCTGGGGGAGGCTTAGTCCTGCCTGGGGGGTCTGTGACACTCTCCGATGCAGCCTCTGGACTCGCCCTCCGTAGAAACTACGTGAGCTGGGTCTGCCAGGCTCCAGGGAAGGGGCTGGAGTGGGTCTCCGTTATTCAAAGCGGTGATAGAACATACTATACAGACTCCGTGAAGGGCCGATTCACCCCCTCCAGAGGCAAATCCAAGAAAACGCTGTCTATTCAAATGAACAGCCTGAGAGCTCAGGACACGACTGTGTATTACTGTGCGAGACTGAGAGTGTATGGTCGGGGAGTTATTAAAACCTTTGACTGCTGGGGCCACGGGACCCTGGTCACCGTCTCCTCAG
>S81_80|IGHV3-66*02|IGHD3-10*02|IGHJ4*03|40
GAGGTGCTGTTGGTGGGGTCCGGGGGAGGCCTGGTCCGGCCTGGAGGGTCCCTGAGACTCTCCCGTGCAGCCTCTGGATTCACCGTCACTAGCAATTACATGAGCTGGGTCCGCCAGGCTCCAGGGAAGGGGCCGGCGTGGGTCTCAATTCTTTATAACGGTGGTAGAACATACTACGCAGACTCCGTGAAGGGCCAATTCACCATTTCCAGAGACATTCCCAAGAACACGCCGCATCTTGAAAAGAACAGCCTGAGAATTCAGGTCACGGCTGTGTCTTACTGTGCAAGGCTGCGCGACTATGTTCGGGGAGTTGCTATAAACTTGGACGACTGGGGCCAAGGGACCCGGGTCCCCGGCTCCTCAG
>S81_81|IGHV3-66*02|IGHD3-10*02|IGHJ4*03|40
GAGATGCAGCTGGTGGAGTCTGGGGGAGACTTGGTCCAGCCTGGAGGGTCCCTGAGACTCTCCTGTGCAGTCTCTGGATTCACCGTCAGTAGAAACTACGTGAATTGTGTCCGCCAGGCTCCAGGGAAGGGGCTGGAGTGGGTCTCACTTATTTATACCGGTGATGACACATACTACACGGACTCCGGGAAGGGCGAATTCACCACCTCCAGGGACAGTTCCAAAAACACACTGTATCTTAAAATGAAGAGCCTGAGAGCTGAGGACACGGCTGTCTTTTACTGTGCGAGGCTGTGTGCTTCTTATCGGGGAGTTATTATAGCCCTTGACTGCCGGGGCCTAGGGATCCTGGTCACCGTCTCCTCAG
>S81_82|IGHV3-66*02|IGHD3-10*02|IGHJ4*03|40
GAAGTGCAACTGGGGGAGTCTGGGGGAGGCTTGGTCCAGCCTGGGGGGTCCCTGAGACTCTCCCGTGCAGCCTCTGGCTTCGCCGTCAGAAGCAGCTCCATGAACTGGGTCCGCCAGACTCCCGGGAAGGGTCTAGATTGGGCCTCAGTCTTTTATGGCCGTGATAGCACATACTACGAAGACTCCGTGAAGGGCCGTTACACTATCTCCAGAGACAATTCCAAGAACACACTGTGTCTCTTAATGAACTGCCTGAGAGTTGAGGACACGGCTGTGTATTACTGTGCGAGACTGAGCGCCCACGTTCGGGGAATTATTCTAACCTCTGACTACTGGGGCCAGGGGACGCTGGTCACCGTCTCCTCAG
>S81_83|IGHV3-66*02|IGHD3-10*02|IGHJ4*03|40
GAGGTGCAGCTGGCGGAGTCTGGTGGAGGCATGGGCCAGCCTGGGGGGTCCCTGAGACTCTCCTGTGCAGCGTCTGGATTCACCGTCAGGAGAAACTACATGACCTGGGCCCGCCAGGCCCCAGGAAAGGGGCTGGAGTGGGTCTCAGTTTTTTATGGCGGTGTTAGAACATACTACACAGAGTCCGTGAAGGGCCGATTCACCCTCTCCAGAGACCATTCCCAGAACACGCTGTACCTTACAATGAACAGCCTGAGAGCTGATGACACGGCTGTGTATTGCCCTGCGAGACTGAGCGCCCATGTTTGGCGGGTTCTTCTCACCTCTGAGTACTGGGGCCAGGAGACCCTGGTCACCGTCCCCTCAG
>S81_84|IGHV3-66*02|IGHD3-10*02|IGHJ4*03|40
GAGCTGCAGCTGGTGGAGTCTGGGGGAGGCCTGGTCACGCCTGGGGGGTCCCTGAGACTCTCCTGTGCAGCCTCTGAACTCACCGTCAATAACAACTACATGAGATGGGTCCGCCTGGCTCCAGGAAAAGAACTGGAGTGGGTCTCAATAATTTACGGCGGTGATAACACATACTACGCAGACTCCTTGAAGGGCCGATGCACCATCTCTAGAGACAATTCCAAGAACACGCTATATCTTCACATGAACAGACTGAGAGCTGAGGACTCCCCTGTGTGCTATTGTGCGAGCCTGAGCGCCTATGTTCGGGTAGTTATTAGGACATTTGACTATTGGGGCCAAGGGACCCTGGTCATCGTCCCCTCAG
>S81_85|IGHV3-66*02|IGHD3-10*02|IGHJ4*03|40
GAGGTGCAACTGGTGGGGTCTGGGGGAGGCTTGGTCCTGCCTGGGGGGTACCTGGGACTCTCCTGTGCAGCCTCTGGACTCACCGTCAATATCAGCTCCACGAGGTGGGTCCGCCGGGCTCCAGGGAAGGGGCTGGAGTGGGTCTCACCTATTTCTAGCGCTGGTCGCACATACTACGCAGACCACCTGAAGGGCCGATGCACCATCTCCAGAGACAATTCCGCGAACACGCTGTATCTTGAAATAAACGCCCTGAGAGCTGAGGACACGGCTGTCTATGACTGTGCGAGGCTGAGAGGCTGTGTTCGACGAGTTACTATAGTATTTGACTACTGGGGCCAAGGGACCCTGGTCACCGTCTCGTCAG
>S81_86|IGHV3-66*02|IGHD3-10*02|IGHJ4*03|40
GAGGTGCAACTGCCGCAGTCTGGGAGAGGCCTGGTCCACTCTGGGGGGTCTCAGAGACTCTTCTGTGCAGCCTCTGGCTTCTCCGTCAATATCAAACACATGAGCTGGGTCCGCCAGGCTCCAGGGAAGGGACTGGAGTGGGTCTCAGTTATTGATAGCGGTGGTAAAACATACTACGCAGACTCCGTGAAGGGCCGATTCGTCAACTCCAGAGACAATCCCAAGAACACGCTGTATCTTCAACTGACCAGCCTGAGACCTGAGGACACGACTGTGCATTACTGTGCGAGGCTGAGCGCCTCTGTACGGGGCGTTTTCATAATCTTTGACTACTGGGGCCAGGGGACCCGGGTCACCCTCTCATCAG
>S81_87|IGHV3-66*02|IGHD3-10*02|IGHJ4*03|40
GAGGTGCAGCTGCTGGAGTCTGGGGGAGGCTTGGTGCAGCCGGGGGAGTCCCTGAGACTCTCCTGTGCAGCCTCTGGATTCACCGTAGGCAGAACATTTAAGAGCTGGGCCCGCCAGGCTCCAGGGAAGGGGGTGGAGTGGGTCTCAGTTCTTTATAGAGGTGATAGAACATATTCCACAGACTCCGTGCAGGGCCGATTCACCATCTCCAGAGACCATTCCAAGAAAACACTGCATCTTCAAATGAACAGCCTGAAAGCTGACGACACGGCTGTTTATTTCTGTGTGGGGCTGAGCGCCCATCTTCGGGGAGTTATTATAACCCTTGGCTACTGGGGCCAAGTGACCCTGGTCGCCGTTTCCTCAG
>S81_88|IGHV3-66*02|IGHD3-10*02|IGHJ4*03|40
GAGGTGCAGCTGGCGGAGTCTGGGAGAGACTCGGTCCAGCCTGGGGGGTCCCTGAGACTCTCCTGTGCAGTCTCTGGACTCACCGTCGTCACTAACGACATGAGCTGGGCCCGCCAGGCTCCAGGGAAGGGGCTGGAGTGGGTCTCAGTTATTTATAGTGGTGGTCACACATTCTACGCAGACTCCGTGAAGGGCCGATTCACCATCTCCAGAGGCAATCCCAAGAAAACACTGCATCTTCAAGTGAGCAGCCTGAGAACTGGAGACACGGCTGTACACTACTGTGCGAGGCTGAGCACCTATATTGGGAGAGTTTTTATAACCCTTGACTACTGGGGCCGAGGGACCCGGGACACCCTCTCCTCAG
>S81_89|IGHV3-66*02|IGHD3-10*02|IGHJ4*03|40
GAGGTGCGTCTGGTGGAATCTGGGGGAGGCCTGGTCCAGCCTGGGGGGTCCCTGAGACTCTCCTGTCCAGCCTCTGGATTCACCGTCATCAGAAACTACATGAGTTGGGTCCGCCAGGCACCAGGGAAGGGGCTGGAATGGGCCTCAGTTAGTTCTAGCGGTGGTAGCACATGCTACGCCGACTCCGTGGAGGGCCCATTCACCGTCTCCAGAGGCAGTTCCAAGAACACCATATATCTTAAAATGACCGACCTGAGAGTTGAGGACACGACTGTGTATTACTGTGCGAGGCTGACCGCCTATGTTCGGAGAGTTCGTTTGATTTTTGACTACTGGGGCCCAGGGATCCTGGTCACCGTCTCCTCAG
>S81_90|IGHV3-66*02|IGHD3-10*02|IGHJ4*03|40
GAGGTGCAGCTGGTGGAGTCTGGGGGAGGCTTGCTCCGGGATGGGGGGTCCCTGAGACTCGCCGGTGCAGCCTCTGGACTCACCGTCAAAAGCCACTTCATGAGCTGGGTCCGCCAGGCTCCAGGGAGGGGCCTGGAGTGGGTCTCAATTCTTTATGGCGGTGGTAGAACAAACTACGCACATTCCATGAACGGCCGATTCCCCATCGCTAGAGAGAATTCCAATAAGACCCTGTATCTTCAAGTTAACAGCCTGAGAGCTGACGACACGGCTCTGTATTACTGTGCGGGGCTGACCGCCTTTGTTCGGGGAGTTGTTTCAACCCTTGACTACTGGGGCCAAGGGACCCTGGTCACCGTCTCCTCAG
>S81_91|IGHV3-66*02|IGHD3-10*02|IGHJ4*03|40
GAGGTGCAGCTGGCGGAGTCTGGGGGAGGCTTAGTCCAGCCTAGGGGGTCCCTGAGACTCTCGTGTGCAGGCTCTGGACACTCCGTCATTACCAAATACATGAACTGGGTCCGCCAGGCTCCAGGGAAGGGGCTCCTGTGGGTCTTAGTTACCTATAGCGGTGGTGGAACATACTGCGCAGACTCCGTGAAGGGCCGATTCACCATCTCCAGAGACAAGTCCAAGAACAGGCTGTTTTTTCAAATGAACAGCCTGAGGCCTGATTGTATGGCTGTGTATTATTGTGCGAGGCTGAGCGCCTATCTTGGGGGAGTTACTATAGCCTCTGACAACTGGGGCCAAGGGACCCGGGTCACCGTCTCCTCAG
>S81_92|IGHV3-66*02|IGHD3-10*02|IGHJ4*03|40
GAGGTACAACTGGTGTCGTCTGGGGGAGCCCTGGTACAGCCTGGGTGGTCCCTGAGACTCTCCTGTGCAGCCTCTGGATTCACCGTCAATAGAAACTACATGAACTGGGTCCGCCAAGCTCCAGGGAAGGGGCTCGAGTGGGTCTCAGTTATTTCTAGCGGTGGGACCACATACTATGCAGACTTCGAGAAGGGCCGATTCACTATCTCCAGAGACAATTTCAAGAAGAACCTGTCTCTTCAAGTGAACAGCCTGACAGCTGAGCACCCGGCTGTGTCTTATTGTGCGAGCCTGAGCGCCCATATTCGGGGAGTTATTAAAACCCTTGACAACTGGGCCCAAGGGACCACGGTCACCGTCTCCTCAG
>S81_93|IGHV3-66*02|IGHD3-10*02|IGHJ4*03|40
GAGGTGCAGCTGGTGGTGTCTGGGGAAGGCTTGCTCCAGGCGGGGGGGTCCCTGAGACTCGCCTGTGCAGCCTCTGGAAACCCCGTCAGTAACAATAACATGACCGGGGTCCGCCAGACTCCAGGGAAGGGGCTGAAGTGGGTCTCAGTTATTTATAGCGGTGATAGCACATTTTACGCAGACTCCGTGAAGGGCCGATTCATCATTTCCAGAGACAATTCCGAGATCACGTTATGTCTTCAAGTGAACAGCCGGGGAGTTGAGGACACGACTGTGTATTATTGTGCGAGGCTGAGCGCCGATGTTCGGAGAGTCATTATAACCTTTAAGTACTGGGGCCAAGGGCCCCGGGTCACCTTCTCCTCAG
>S81_94|IGHV3-66*02|IGHD3-10*02|IGHJ4*03|40
GAGGTGCAGATGGTGGGGTCCGGGAGAGGCCTGGTCCGGCCTGGGGGGCCTCGGAGAGTCTCCTGTGCAGCCTCTGGATTCCCCGTCAGTATCGACTACATGAACTGTGTCCGCCAGGCTCTAGGGAAGGGGCTGGAGGGGGTCTCAATTCTTTTTACCACTGGTAGAACATATTACGCGGACTCCGTGAAGGGCCGATTCACCATCTCCAGAGACTATTCCAAGAGCTCCCTGCATCTTCAAATGAACAGCCTGAGAACTGAGGACACGGCTGTTTATTACTGTGCGAGGCTGAGCGCCTATGCTGGGGGAGTGTTTATAACCTTTGACTATTGGGGCCAAGGGACCCGGGTCACCGTCTCGTCAG
>S81_95|IGHV3-66*02|IGHD3-10*02|IGHJ4*03|40
GAGGTCTACCTGGTGGAGGCTGGGGGAGGCTTGGTCCAGCCTCGGGCGCCCCTGAGACTCTCCTGTGCAGCCTTTGAATTCACCGTCAGTAGAAACTACATGGGCTGGGTCCGCCAGGCTCCAGGGAAGGGGCTGGAGTGGGTCTCAATTATTCATAGCGCTGGAAGCACATACTACGCAGACTCAGTGAAGGACCGACTTACCATCTCTAGACACAATGCCAAGAATACGCTTTATCTTCAGATGAACAGCCTGAGACCTGGGGACACGGCTGTATATTACTGCGCGAGGCTGCGCGCGTATGATTGGGCACTTTGCATAACCTTTGACTCCTGGGGCCAAGGGACCCTGGTCACCGCCTCCTCAG
>S81_96|IGHV3-66*02|IGHD3-10*02|IGHJ4*03|40
GAGGTGCAACTGGTGAAGTCTGGGGGAGGCAGGGTCCAGCCTGGGGGCCACCTGAAACTCCCCTGCGCAGCCTCTGGATTCACCGTCAGTAGCGGCTACATGAACTGGGTCCGCCAGTCTCCAGGGAAGGGACTGGAGCGGGCCCCAGGTCTTTACATTGGTGGTAGCACATACTACGCAGACTCCCTGAAGGGCCGATTCACCATCTCCAGAGACAATTTCAACCACACGCTGTGTCTTCAAGTGAACAGCCTGAGAGCTGAGGACACGGCTATGTATTACTGCGCGAGACTGAGCGGCTATGTTCGGGCCGATCTTATAACCTTTGGCTATTGGGGCCAAGGGACCCGGGTCACCGTCTCCTCAG
>S81_97|IGHV3-66*02|IGHD3-10*02|IGHJ4*03|40
GAGGTGCAGCTGGCGGAGTCTGGGGGAGGCTTGGTCCAGCCTGGGGGGTCCCTGAGACTCTCCTGTGCAGCCTCTGGATCCACCGTCATCAACAACTACGTACGTTGGGTCCGCCAGGCTCCAGGGAAGGGGCTGGAATGGGTCACAGTTCTTTATAGCGGTTGTAGAACATGCTTTCCAGACTCCGTGAAGGGCCGCTTCACCGTCTCCAGAGACAATTCCAAGATCACTCTGTATCGTCAAATGAACAGCCTGAGAACTTATGACATGTCTGCCTATTACTATTCGAGACTGAGCAGTTATGTTAGGGGAATTATTTTAACCTTTGACTACTGGGGCCAAGGGACCCTGGTTACCGTCTCCTCAG
>S81_98|IGHV3-66*02|IGHD3-10*02|IGHJ4*03|40
GAGGTGCGGCTGGGGGAGTCTGGGGGAGACTTGGTCCAGCCTGGGGGGTCCCTGAGACGCCCCTGTGCAGCCTCTGGATTCACCGTCAATAGCAACTACATGTGCTGGGCCCGCCAAACTCCAGGGAAGGGGCTGGAGGGGGTCTCACTTATCTATAGCGGTGCCAGCACATACCACGCAGACTCCGTGAAGGGCCGATTCGCCATTTCCAAAGACAATTTCAAGAACGCGCTGTATCTTCAGATGAAGGGCCTGAGCACTGAGGACGCGGCAGTCTATTACTGTGCTAGGCTGAGCGCCTATGTTGGGACAGTTCCTATGACCTTCGACTATTGGGGCCCAGGGGCCCTGGTCACCGTCTCCTCAG
>S81_99|IGHV3-66*02|IGHD3-10*02|IGHJ4*03|40
GAGGTGCACATGGTGGAGTCTGGGGAGGACCTGGTCCAGCCCGGGGGGCCCCTGAGACGCTCCTGTGCAGTCTCTGGATTCCCCGTCATTAGCAACTACATGAGCTGGGTCCGCCAGGCTCCAGGGAAGGGGCTGGAGTGGGGCTCAGTTCTTTCTAGCGGCGGTAGACCTAACGACGAGGACTCCATGAAGGGCCGAATCACCATCTCCAAAGACCATTCCAAGAAAACGCTATCTCCTCAAATGAACAGGCTGAGAATTGAGGACACGGCTGTGTATTACTGTGCGAGGCTCAGCGCCGATGTTCGGGGAGTTGTTATAACCTTCGACTACTGGGGCCACCGGACCCTGGTCACCGTCTCCTCAG
>S81_100|IGHV3-66*02|IGHD3-10*02|IGHJ4*03|40
GAGGTGCAGCTGGTAGAGTCTGAGAGAGACTTGGTCCAGCCTGGGGGGTCCCTTAGACTCCCCTATGCTGCCCCTGAATCCACCGTCAGTCGCAACTGCATGATCTGGGTCCGCCAGGCTCCAGGGAAGGGGCTGGAGTGGGTCTCAATTATTTCTAGTGGTGTTAACACGAACTACTCAGACTCCTTGAAGGGCCGATTCACCATCTCCAGAGACAATTACAAGAACACACTGTTTGCTCAAATGAACAGCCTGAGAGCTGAGGACACGGCTGTCCAATACTCTGCGAGCCTGAACGCCTCTGTGCGGGGAGTTATTATGACCTTTGACTACTGGGGCCAAGGGGCTCTGGTCACCGTCTCTTCAG
>S286_1|IGHV1-69D*01|IGHD2-2*03|IGHJ1*01|40
CAGATCCAGGTGGTGCAGTCTGGGGCTGAGGTGAAGAAGCCTGGGTCCTCGGTGCAGGCCTCCTGCAAGGCTTCTGGAGGCCCCTCCAGCAAATATGCTATCAGCTGGATGCGACAGGCCCCTGGACAAGGGCCTGAGTGGATGGGAGGCATCTTCCCTATCTTTGATACAGCACACTATCCACAGAAGTTCCAGGTCAGAGTCATGATTACCGAGGACGAATCCACGAGCCCAGACTACATGGAGGTAAGGAGCCTGAGATCTGCGGACACGGCCGTGAATTACTGTGCGAAATTGAAGGTAGTAATTCCAGCTACTCCTACGGCATACTTCCCGAACAGGGGCCAGATCACCCTGGTCACCGTCTCCTCAG
>S286_2|IGHV1-69D*01|IGHD2-2*03|IGHJ1*01|40
CAGGTGCACCTGGTGCAGTCTGGGGCTGAGGTGAAGAAGCCTGGGTCCTCGATGAACGCCTCCTGCAAGACTTCTGGAGGCACCTTCAAAACCTATGCTATCAGTTGGGTGCGACGGGCCACTGGACAAGGGCCTGGGTGGATGGGAGGGATCATCCCTATCTTTGGGACAGCAAGCTACGCACAGAAATTCCGTGTCAGAGTCACGATTCACGTGGACGAATCCCGGAGAACAACCTACATAGAGCTGAGCAGCCTGAGATCTGAGGACACGGCCGTATATTACTGTACCAGATTGATTGTAGTCGTATCAGCTGCTCGCACGACGTGCTCACAGGACTGGGGCCAGGCCGCCCTGGTCACCGTCTCCTCAG
>S286_3|IGHV1-69D*01|IGHD2-2*03|IGHJ1*01|40
CAACTACAGTTGGTGCTGGCTGGGGCTGAGGTGGCGAAGCCTGGGTCCTCGGCGAAGGTCTGCTGCAAGGCTTCTGGAGGCACCTTCAGCAGCTATGCTCTGAGATGGGTGCGACAGGCCCCTGGACAAGGGCTTGGTTGTATGGAAGGGATCATCCCTTTCTTGGGTACAGCAAACTACGCACAGAACCTCCAGGTCAGAGGCACCATTCCCGAGGACCACTCCACGAGAACAGCCTTCATGGACCTGAGAAGCCTGAGATCTGAGGAAGCGGCCGTGTATTACTGTGCGAGATTGACTGTAGTAGTACCAGCTATTCTTACGGCATACTTCCAGCACTGGGGCCAGGGAACCCTGGTCACCGTCTCCTCAG
>S286_4|IGHV1-69D*01|IGHD2-2*03|IGHJ1*01|40
CAGGTGCAGCTGGTACAGTCTGGGCCTGAGGTGAAGAACCCTGGGTCCTCGCTTAAGGGCTCCTGCCAGGCCTCTGCAGGCCGCTTCAGCAGCTGTGCTATCAGCTGGGTGCGACAGGCCACTGGACATGGGCTTGAGTGGATGGGAGGCATCATCCCTTTCTTTGATCCAGTAGACTACGCACAGAAGGTCCAGGGCAGAGTCACGACTACCGCGGACGAGTCCACGAGAACAGACGACATGGAGGTGAGCAGCCTGAGACCTGAGGACACGGGCGTGTATTTCTGCCCGAGACTGATTGTTCTAGTACCAGATGCTCCTACGACATATTTCCAGTACTGGGGCCAGGGCTCCCTGGTCACCGTCTCCTCAG
>S286_5|IGHV1-69D*01|IGHD2-2*03|IGHJ1*01|40
CAGGTGCAGCTCGTTCTGTCTCGGGCTGAGGTGAGGAAGCCTGGGGCCTCGGTGAAGGTCTCCTGCAAGGCTTCTGGAGGCTCCTTCGGCAGCTATGCTATCAGGTGGGTGCGACAGGCCCCTGGACACGGGCTTGAAGGGCTGGGAGGGACCATCCCCATCTTTGGTGCAGCAGACTTCGCACAGAAGGTCCAGGCCAGAGTCACGATGACCGCGGGCAAATCCACGCACACAGCCTACATGGACATGAGAAGCCTGAGATCTGAGGACACGGCCGTGTATTTCTGTGAGAGATTGATTCTACCAGTACCAGCTGCTCGTACGACAAACTTGCAGCACTGGGGCCGGGTAGACCTGGTCACCGTCTCCTCAG
>S286_6|IGHV1-69D*01|IGHD2-2*03|IGHJ1*01|40
CAGGTGCAGCTGGTTGAGTCTGGGGCTGAGGTGAAGATGCCTGGGTCCTCGATTAAGGTCCCCTGCAGGGCTTCTGGAGGCACCTCCAGAAGATATGCTATCAGCCAGGTGCGACAGGCCCCTGGTCACGGACTTGAGTGGATGGGGAAGATCATCCCTATCTCTGGTACAGCAAACTACGCACAGACGTTCCAGGTCAGAGTCACGATTACCGCGCCCGAATCCCCGTCTACAGCCTACATGGAACTGAGAAGTCTGAGATCTGAGGACACGGCCGTGTCTAACTGTGCGGGATTGGTTGTATTAGTACCAGCTGCTCGTGCGACAGACTTCCGGCACTGGGGCCAGGTCACTCTGGTCACCGTCTCCTCAG
>S286_7|IGHV1-69D*01|IGHD2-2*03|IGHJ1*01|40
CAGGTGCAGCTGGTGCAGTCTGGGGCTGAGGTAAAGTCATGTGAGTCCTCGGTGAAAGTCTCCTGTAGGGGTTCTGGAGGAACCTTCAGTAGCTATGCTTTCAATTGGGTGCGACAGGCCCCTGGACAGGGGCTTGAGTGGATGGGAGGGATCATCCCTATCTTTGGTCCAGAAAACTACGCACAGAAGTTCCAGGACAGAGTCACGATTATCGCGGACAATTCTACGAGGACAGCCTACATGGAGCTGAGAAGCCTGAGATCTGAGAATAGGGCCGTGTATTACTCTGCGAGATTGTTTCTAGAAGTACCACTTGCTCATACGACATACTTCCAGCACTGGGGCCAGGTCACCCGGCTCACCGCCTCCTCAG
>S286_8|IGHV1-69D*01|IGHD2-2*03|IGHJ1*01|40
CAGGTGCAGCTGGTGCAGTCTGGGGCTGAGGGGAAGAAGCCCGGGTCCTCGGCGGAGGTCTCCTGCAAGGCTTCTGGAGGCTCCTTAAACAGGAATGCTCTCAGCTGGGTGCGACAGGCCCCTGGACAAGGGCTTGAGTGGATGGGGGGATTCACCCCTATCTTTGATTCAGAAAACTATGCAGAGAAGTTCCAGGGCAGAGTCACGATTACCGCGGACGAATCCATGAGAACAGCCTATATGGAACTGAGAAGTCCGACAGATGAGGACACGGCCATTTATTACTGTGCGACATTGATTTTAGTAGTACCAGCTGCTCATTCGACCTACTTACAGAACTGGGGCCAGGTCACCCTGGTCACCATCTCCTCAG
>S286_9|IGHV1-69D*01|IGHD2-2*03|IGHJ1*01|40
CAGGTGCAGCTGGTGCAGTCTGGGACTGAGGTGAAGCAGTCTGGGTCCCCGGTGAAGGTCTCCTGCAAGAGTTCTGGAGGCACGTTCGTCCGCTCTGCTATCAGTTGGGTGCGACAGGCCCCTGGACAAGGACCTGAGTGGATGGGAGGGTTCCTCCCAATCTTTGATAGAGAAAACGGCGCACAGAAGTCCCAGGTCAGAGTCACGATGACCGCGGACGAAACCACGAGAAGACCCTACATGGAGCTGAGCAGCCTGAGATTTGAGGACACGGCCGTGTATTACTCTGCGAGGTTGATTGTCGTCGTTCCAGTTGCTCGTACGACATACTTTCACCACTGGGGCCAGGTCACCCTGGTCACCGTTTCCTCAG
>S286_10|IGHV1-69D*01|IGHD2-2*03|IGHJ1*01|40
CAGACGCAGATGGTGCAGTCTGGGGTCAAGGTCCAGAAGCCTGGGTCCTCGGTGAGGGTCTCCTTCACGGCTTCCGGAGGCACCTTCAGAATCTTTGCTATCAGCTGGGTGCGACAGGCCCCTGGACAAGGGCTTGAATGGGTTGGAGGGATCATCCCTACCTTTGTTACAAGAGACCACGCACAGAAGGTCCAGGGCAGAGTCACACTTACCTCGGACGAATCCACGAGCACAACCGACTTGGAACTGAGCAGCCTGAGATCTGAGGACACGGCCCTATATTACTGTGCGAGATTGATTGTAGTAGTCCCAGCTGCTCGCACGACTTGCTTCCAGAACTGGGGCCAGGGAACCCTGGTCACCGTCTCCTCAG
>S286_11|IGHV1-69D*01|IGHD2-2*03|IGHJ1*01|40
CAGGTGCAGCTGGTGCTGTCTGGGGCCGAGGTGAAGAGGCCTGGGTCCTCGCTACAGGTCTCCTGCAAGGCTTCTGGAGGAGCCTTCAGTAGCTTTGCTATCAGGTGGGTGCGACAGGCCCCTGGCCATGGGCTTGAGTGGATGGGAGGCATCATCTCCATGTTGGGAACAGCAGACTATGCACAAAAGTTCCAGGTCAGAGTCACGTTCACCGCGGACGAATCCACGAGCACAGCCTACACAGAGCCGAGCAGCCTGAGATCTGATGACACGGCCGAGTATTACTGTGCGAGATTGATTGTACTAGTGCCCGCTCCTCCTACGACATACCTGCAGAACTGGGGCCAGGGCACCCTGGTGATCGTCTCCTCAG
>S286_12|IGHV1-69D*01|IGHD2-2*03|IGHJ1*01|40
CAGATGCAGCTGATGCAGTCTGGGACTGAGGTGAGGAAGACTGGGTCCTCGGTGGAGGTCCCCTGCAAGGCTCCTGGAGGCCCCTTCAGTAGCTATGCTATCCGCTGGGTGCGACAGGCCCGTGCATCAGGGCCTGAGTGGATGGGAGGGATCATCCCTCTCTTTGGCACAACAAATTATACATCAAAGTTCCAGGTCAGAGCCACCATTGCCGCGGACGAATCCACGAGCACAGCATTCATGGAGCTGAGCAGCCTGAGATGTGAGGACACGGCCGTCTATTACTGTGCGAGATTGGGTGTAGTAGTACCAGCTGCTCCTACGACATACTTCCAGAATTGGGGCCAGGGCACCATGGTCACCGTCTCCCCAG
>S286_13|IGHV1-69D*01|IGHD2-2*03|IGHJ1*01|40
CAGGTGCAGCTGGTGCAGTCTGGGGCTGAGGCGACAAAGCCTGGGTCTTCGGTGAGGGTCTCCTGCAAGGCTCCTGGAGGCACCTTCAGCACCTATTCTCTCAGTTGGGTGCGACAGGCCCCTGGACAAGGGCTTGGGTGGATGGGAGGAATCATCCCTTTCTTTGGTGCAGAAAACTACGCAGAGAAGTCACAGGTCAGAGTCACAATTACCGCGGACGAATCCACGAGAACAGCCTACATGGAACTGCGCAGCCTGAGATGTGACGACACGGCCATGCATTGCTGGGCGAGACTTATTGTAGTAGAACCGGCTGTTCTAACGGCATACTTCCAACACTGGGGTCAGGGCACCCTGGTCACCGTCTCGTCAG
>S286_14|IGHV1-69D*01|IGHD2-2*03|IGHJ1*01|40
CAGATGCAGCTGGTGCAGTCTGGGGCTGAGGTGAGAAAGCCTGGGTCCTCGGTGAAGGTCTCCTGCAAGGCCTCTGGAGGAACCTTCAGCAACTATGATTTCCGCTGGGTGCGACAGGCCCCTGGACAAGGGCTTGCGTGGATGGGAGGGATCATCCCTATCGCTGCTATAACAGACTACCCACAGAAGTTCCAGGTCAGAATCACGATGACCGCGGACGAATCCACGAAAACAGCCTACGTGGAGTTGAGAGGCCTGAGATTTGAGGACACGGCCGTGACTTTTTGTGCCAAATTGATTGTAGTAATACCAGCTATTCTTACGACATACCTGCAGCACTGGGGCCAGGCCACCCTGGTCACCGTCTCCTCAG
>S286_15|IGHV1-69D*01|IGHD2-2*03|IGHJ1*01|40
CAGGTGCAGCTCCTACTGTCTGAGCCTGAGGTGCAGAAGCCTGGGTCCTCGTTGAAGGTCTCCTGCAAGCCTTGTGGAGGCACGTTCAGGAGCTGTGCTATCAGCTGGGTGAGGCAGGCCCCTGAACCTGGACTTGAGTGGATGGGAGGAATCATCCCTTTCTTTGGTACTCCAAACTACACCCAGAAGTTCCCGGACAGAGTCACGATTACCGCGGACGAATCCACGAGCACAGCCTACATAGAGCTGAGAAGCCTGAGATCTGACGACACGGCCGTATATTACGCTGCGGGATTGATTGTAAGAGTACCAGCTGGTCGCACGACATACTTCCAGCACTGGGGCCCGGTCACCCTGGTCACCGTCTCCTCAG
>S286_16|IGHV1-69D*01|IGHD2-2*03|IGHJ1*01|40
CAGGTGCATGTGGAGCAGTCTGGGGCTGAGGTGAAAAAGCCTGGGTACTCGGTGAAGGTCCCCTGCAAGAGTTCTGGAGGAACCTTCAGCAACTATGATATCAGCTGGGTGCGACAGGCCCCTAGACAGGGACTTGAGTGGATGAGAGGAATCATCCCTATCCTTGGTACAGAGGACGACGCACAGAAGTTCCAGGGCAGAGTCACCATTTGCACGGACGAACCCACGCACACAGACTACATCGAGCTGAGGAGCCTGAGATCTGAGGACACGGCCGTGTATAAGTGTGCGAGATTGACTGGACTAGTACCAGCTGCTCGTACGACATGCTTCCAGCAATGGGGCCAGGTCACCCTGGGCACCGTCTCCTCAG
>S286_17|IGHV1-69D*01|IGHD2-2*03|IGHJ1*01|40
CAGGTGCAGCTGGTGCAGTCTGGGGCTGAGGTGACTAAGCCTGGGTCCTCGGGGAAGGTCTCCTGCAAGACTTCTGGAGGCACCTTCAGAAGCCATGCCATCAGCTGGGCGCGACAGGCCCCTGGACAAGGACTTGAGTGGATGGCAAGAATCATCCCAATCTTTGCTACAGCACACTACGCGCAGAACCTCCAGGTCAGAGGCACGATTACCGCGGGCGAATCCACGAGCACAGCCTACAGGGACCTGAGCAGCCTGAGATTTGGAGACACGGCCGTGTATTACTGTGCGACATTGATTTTATTAGTACGAGATACTCATTCGACGTGCTTCCAACACTGGGGCCAGGTCACGCTGGTCACTGTCTCCTCAG
>S286_18|IGHV1-69D*01|IGHD2-2*03|IGHJ1*01|40
CAGGTGCTGCTGGTGCAGTCTGGGGCTGAAGTGAAGAAGTCTGGGTCCTCGGTGAAGATCTCCTGCAAGGCTTCTGGAGGAACCTTCCGCACCTCTGCTATCAGCTGGGTGCGACAGGCCCCTGAACTAGGCCCTGAGTGGAAGGGAGGGATCGCCCCTATCTATGATACAGAAAACTACGCACAGAAGTTCTTGGTCAGAGTCGCGATTACCGCGGCCGAATCCACGAGCACAGCCTATCTGGAGCTGAGCAGCCTGAGATCTGAGGACACGGCCGTGTATTTTTGTGCGACATTGATTCTCGTAGTGCCAACGGCTCGTCCGACATGCTTTCAGCACTGGGGCCAGGGACCCCTGGTCTCCTTCTCCTCAG
>S286_19|IGHV1-69D*01|IGHD2-2*03|IGHJ1*01|40
CAGGTGCAGCTGGGTCAATTTGGGGTTCTGGTGAAGATGCCTGGACGCTCGGTGAAGGTCTCCTACACGGCTTCTGGAGACACCTACAACACCTATGCAATCAGCCGGGTGCGACAGGCCCCTGGACAAGGACTTGAGTGGGTGGGAGGAATCATCCCTATCTTTGGTACAGCAAACTGCACACAGAAGTTCCAGGTCAGAGTCACCGTTACCGCGGACGAATCCACGAGAACAGCCTGCATGGAGTTGAGCAGCCTGAGATCTGAAGACACAGTCGTTTATTACTATGCGAGATTGATTGTAGTAGTACCAGCTTTTCTGACGACATACTTCCAGCACTGGGGCCAGGTCACCCTGGTCACCGTCTCCTCAG
>S286_20|IGHV1-69D*01|IGHD2-2*03|IGHJ1*01|40
CAGGTGCATCTGGTGCAGGCTGGGGCTGAGCTGAAGAAGCCTGGGTCCTCGGAGAAGGTCTCCTGCAAGGCTTCTGGAGGCGCCTTCAGCAGCAATGCCATCAACTGGGTGCGACAGGCCCCTGGACAAGGGCTTGACTGGGTGGGAGGGCTCATCCCTATCTTTGCTACAGCACACAACACACAGAAGTTCCCGGTCAGAGTCACGACTAATGCGGACGAATCCACGAACACAGCCTACATGGAGCTGAGCAGCCTGGCATCTGAGGCCACGGCCGTGTGTTACTGTGCGCGATTGACTGTAGTAATACCAGTTAGTCGTAGGACATTCTTCCAGATCTGGGGCCAGGTCACCCAGTTCACCGTCTCTACAG
>S286_21|IGHV1-69D*01|IGHD2-2*03|IGHJ1*01|40
CAGGTGCATCTGGTGCAGTCTGGGGCCGACGTGAAGAAGCCTGGGCCCTCGGTGAAGGCATCCTGCAAGGCTTCTGGAGGCACCTTAAGCGGCTATCCTGTCAGCTGGGTGCGACAGGCCCCGGGACACGGCCTTGATTGGATGGGGGGGATCATGCCTATCTTTGCTGCAGCAAGCTACGCACAGGAGTTCCAGGTCAGAGTCACGATTCTTGAGGACCTATCCACGAGAACAGGCTACAGGGAGTTGAGCAGCCTGAGATCTGAGGACACGGCCGTCTATTGCTGTGCGAGATTGATTGTAGTACTACCAGCTGGTCGTACGACCTACTTCCAGACCTGGAGCCAGGGCACCCTGGACACCGTCTCCTCAG
>S286_22|IGHV1-69D*01|IGHD2-2*03|IGHJ1*01|40
CAGGTGCAATTGGTGCAGTCTGGGGCTGAGATGAAGAAGTTTGGGTCCTCGGCGCAGGGCTCCTGCAGGGCTTTTGGCGGGACCTGCAGAAGCCATGCTATCAGCTGGGTGCGACAGGCCCCTGGACAAGGGCTTGAGTGGATGGGAGGGATCTTCCCGTTCTCTGGTACAGACAAGTACGCACAGAAGTTCCAGGTCGGAGTCACGATTACCGCAGACGAATCCTCGAGCACAGCCTACATGGAGCTGAGAAGCCTGAGACCCGACGAAACGGCCGTGAATTACTGTGCGAGATTGATTGAAGAAGTATCAGCTGCTCGTACGACGTACTTGCAGGACTGGGGCCAGGGCGCCCTGGTCGCCGTCTCCTCAG
>S286_23|IGHV1-69D*01|IGHD2-2*03|IGHJ1*01|40
CAGGTGCAGCTCGTGCAGTCTGGGGCTGAGGTGAGGAAGCCTGGGTCCTCGGTGAAGGTCTCCTCCAGGGCTTCTGGAGGCACCTTGAGCAGCCATGCTATCAGTTGGGTGCGACAGGCCCCTGTACAGGGGCTCGAATGGTTGGGAGGAATCATCCCTCTCTTTGCTATCGTAGACGGCGCACAGCAGTCGCAGGGCGGAGTCACGGTTACCGCGGACGAAACGACGAGCACAGCCTCCATAGAGTTGAGCAGCCTGCGATCTAAGGATTCGGCCGTGGATTACTGTGCGAGATTGATTGTAGTCTTAGCAGCTGCTCGTACGACATACTTCCAGCACTGGGACCAGGGCACCCTGGTCACCGTCTCCTCAG
>S286_24|IGHV1-69D*01|IGHD2-2*03|IGHJ1*01|40
CAAGTGCAAATGGTGCAGTCTGGGGCTCAGGTGAAAAAGCCTGGGTCCTCGGTGAAGGTCTCCTGCAAGGCTTCTGGAGGCTCCTTCAGAGGTTATGTGATCAGTTGGGTGCGGCAGGCCCCTCGACATGGGCTTGAATGGAAGGGAGGGATCATCCCTATGTTTGGAACAGCAAACTACGCACAGAAGTTTCAGGTCAGAGTCACGATTATCGCGGTCGAATCCATGAGCACAGCCGACATGGAGCTGAGAAGCTTGAGATCTGAGCACACGGCCGTTTATTACTGTGTAAGTTTGATTGTCGTAGTACCCACTGCTCGTACGACATACTTCCAGCACTGGGGCCAGGTCGCTCTGGTTACAGTCTCCTCAG
>S286_25|IGHV1-69D*01|IGHD2-2*03|IGHJ1*01|40
CAGCTGCACATTCTGCAGTCTGGGGCTGAGGTGAAGAAGCCTGGGTCCTCGGTGAAGGTCCCCTGCAAGGCTTCTGGAAGAACCTTCAGCAGCTATGCTATCAGATGGGTGCGACAGGCCCCTGGACAAGGGCTTGAATGGATGGGAGTGATCGTCCCTATCTTTGGTCCAGCAAACTACGCACAGAAATTCCAGGTCAGAGGCACCTTTACCGCGGACGAATCTACGAGCACAGCGTACATGGAACTGAGGAGCCCCAGATCTGAAGACCCGGCCGTCTATGACTGTGTCAGATTGATTGCAGCAATACCAGGTGCTCGCACGAGATACTTCCAGCACTGGGGCCCGGCCACCCTCGTCACCGTCCCCTCAG
>S286_26|IGHV1-69D*01|IGHD2-2*03|IGHJ1*01|40
CAGGTGCAGCTGGTGCAGTCTGGGGCTCAGATGAAGAAGCCTGGGTCCACGGTGAAGGTCTCCTGCATGGCTTCTGAAGGCACCTTCATCAGCTATGCATTCACTTGGGTGCGACAGGCCCCTGGACAGGGGTTTGAGTGTTTGGGAGGGAGGATCCCTATCTTTATTACAGCATACTACTCTCAGAAGTTCCAGGACAGAGTCGCGACTACCGCGGACGAGTCCACGAGCACAGCCTACATGGAGCTGAGAAGCCTGAAGAGTGAGGACACGGCCGTATATAATTGTGCGAGATTGATTGTAGAAGTACCAGCTGCTCGCACGACACACCTGCACCACTGGGGCCAGGTCACCCTGGTCACCGTCTCCTCAG
>S286_27|IGHV1-69D*01|IGHD2-2*03|IGHJ1*01|40
CAGGTGCAGCTGGTGCAGTCTGGGGCTGAGGTGAAGAAGACAGGGTCCTGGGTGAAGGTCTCCTGCACGGCTTCTGGAGTCACCTTCAGCAGGTATACTTTCAGCTGGTTGCGACGGGCCCCTGGGCAAGGGCTTGAATGGATGGGAGGGATCATCCCTATCTTTGCTACAACGAACTACGCACAGAAGCTCCAGGTCAGAGTCACGACTACCGCGGACGAATCCACGAGAACAGTGTACATGGAGCAGAGCAGCCTGAGATTTGACGACACGGCCATTTTTTTCTGTGCGGGATTGATTGGAGTAGTACCAGTTGTCCCTGCGACATACTTCCAGAATTGGGGCCAGGTCACCCTGGCCACCGTCTCCCCAG
>S286_28|IGHV1-69D*01|IGHD2-2*03|IGHJ1*01|40
CAGGTGCATCTGGTGCAGTCTGGGGCTGTGATGACGAAGCCTGGGTCCTCGGTGAAGGTCTCCTGCAGGGCTTCTGGAGGCATCTTCAGCAGCTGTGCTATGAGTTGGGGGCGACAGGCCCCTGGACAAGGACTTGATTGGCTTGCAGGGATCATCCCTGTCTTTGGTACAGCAAGCCACACGCAGAAGTGTCAGGTCAGAGCCACGAGTACCGCGGACGGATCCACGAGCACAACCCACATAGAACTGAGGAGCCTGAGATCTGAGGACACGGCCGTCTATTATTGTGCGATATTGATTGTAGGAGTACCACCTGTTCTTACGACATACTTCCAGCACTGGGGCCAGGACGCCCTGGTCACCGTCTCCTCAG
>S286_29|IGHV1-69D*01|IGHD2-2*03|IGHJ1*01|40
CAGGTGCAGCTGATGCTGTCTGGGGCTGAGGCGAGGAAGCCTGGGTCCTCGGTGAAGGTCTCCTGCACGGCCTCTGGAGGAACCCTCAGAAGCTATGCTATCGACTGGGTGCGACTGGCCCCTGGACGAGGGCTTGATTGGATGGGAGGGATCATCCCTATCCTCGGTACAGCAGACTTTGCACAACAGTTGCAGGGCAGAGTCACGATTACCGCGGGCGAATCGACGAGCACAGCCTACATGGAGCTGAGGAACCTAAGACCTGAGGACACGGCCGTTTATTTCTGTTCGAGACTGATTGTAGTAATACCAGCTGCTCGTACGAAATACTTCCTGCGCTGGGGCCAGGACACCCTGGTCGTCGCCTCCTCAG
>S286_30|IGHV1-69D*01|IGHD2-2*03|IGHJ1*01|40
CAGGTGCAGCTGGTGCAGTCTGGGGCGGAGGTGATGACGCCGGGGTCCTCGGAAAAGGTCCCCTGCAAGTCTTTTGGAGGCACCTTGGGCAGCTATGCTAGCAGCTGGGTGCGGCAGGCCCTTGGACAAGGGCTTGAGAGGATGGGAGGGAAGAGTCCTATCTTTGATTTAGAAAGTTACGAGCAGAACTTCCAGGGCAGAGTCACGATGACCGCGGACGAAGGCACGAGCACAGCCTCCATGGAGATGAGAAGCCTGAGATCTGAGGACACGGCCGTTTTTAATTGTGCGAGATTGATTATAGTAGTACCAGCTGCTCGTACGACATACTTCCAGCACTGGGGCCAGGGCGCCCTGGTCACCGTCTCCTCAG
>S286_31|IGHV1-69D*01|IGHD2-2*03|IGHJ1*01|40
CAGATGCAGCTGGTGCAGTCTGGGGCTGCGGTGAAGAAGGCTGGGTCCTCGGTGCAGGTCTCCTGCAAGACTTCTGGAGGAACTTTCAGCAGCTACGCTTTCAGTTGGGTGCGACAGGCCCCGGGACAAGGGCTTGAGTGGATGGGAGGAATCATCTCTATCTTTGATCCAGCAAATTATGCACAGAAGTTCCCGGGCAGAATCACGATTACCACGGACGAATCCACCACCACAGTCTACATGGAGGTGAGCAGCCTGAGATCTGAAGACGCGGCCGTGAATTATTGTGCGAGATTGATTGTAGTATTAACTGCTGCTCATACGCCACACTTCCAGCACTGGGGCCGGGACACCGTGGTCAACGACTCTTCAG
>S286_32|IGHV1-69D*01|IGHD2-2*03|IGHJ1*01|40
CAGGTACAGCTGGTGCAGTCTGGGGCTGAGGCGAAGAAGTCTGGGTCCTCGGTGAAGGTCTCCTGCAAGGCTTCTGGAGGCACCTTCAGAAGCTATACTGTCAGGTTGGTGCGCCAGGCCCCTGGACAAGGGCTTGATTGGATGGGAGGGATCATCCCTATCTATCCATCAGAATACTGCCCGCAGACGTTACAGGTCAGAGTCACGATTACTGCGGACCATTCCACGAGAGCAGCCTCCATGGAACTGAGAAGCCTGAGATGTGAGGACACGGCCGTGTGTTACTGTGCGGGACTGATTATGGTAGTACCAGCTGCTCATCCGACATACTTCCAGCACTGGGGCCAGGGCACCCTGGTCACCGTCTGCTCAG
>S286_33|IGHV1-69D*01|IGHD2-2*03|IGHJ1*01|40
CAGACGCAGATGGTGCAGTCTGGGGCTGAGGTGAAGAAGCCGGGGTCTTCGGTGAAGGTCTCGTGCAAGCCTTCTGGAGGCACCTTCAGAAGCTATGCTGTCAGGTGGTTTCGGCAGGCCCCTGGACAAGGGCTTGAGTGGATGGGAGGGATCATCCCTATCTTCGGTCCGACACATTCCGCACAGAGGCTCCAGGTCAGAGTCACAATTATCGCGGACGGATCCCCGAGAACGGCCTACATGGAACTGAGCAGCCTCAGTTCTGAGGACACGGCCTTCTATAAATGTGCGAGATTGATTATAGTAGTACCAGTTGCTCATACGACATACTTCCAGCACTGGGGCCAGGTCACCCTGGTCACCGTCTCCTCAG
>S286_34|IGHV1-69D*01|IGHD2-2*03|IGHJ1*01|40
CAGATACAGCTGGTGCAGTCTGAGGCTGAGGTGAAGAAGGCAGAGTCCTCGGTGAAAGTCGCCTGCCAGACTTCTGGAGGAACCTTCAGCAGCTATGCCATCAGCTGGGTGCGACAGGCCCCTGGACAAGGGCTCGGGTTGATGGGAGGGATCATCCCAATCTTTGGTACGGTGCATTACGCACATAAGTTCCAGGGCAGAGTCACGGTTATCGCGGACGAATCCACATGCACAGCCTACATGGAGCTGAGCAGATTGAGATCTGAGGACACGTCCGTTTATTACTGTGCGAGATTGATTCTAGAAGTACCAGCTGTTCATTCGGCACACTTCCAGAAGTGGGGCCAGGGAACCCTGGTCACCGTCTCCTCAG
>S286_35|IGHV1-69D*01|IGHD2-2*03|IGHJ1*01|40
CAGGTGCAGCTGCTGCAGTCTGGGGCTGAGGTGAAGAAGCCTGGGTCCTCGGTGAAGGTCTCCTGCATGGCTCCTGGAAGAACCTTCAGCAGATTTTGTATCAGTTGGGTGCGCCAGGCCCCTGGACAAGGCCTTGAGTGGTCGGAAGGGCTCATACCTATCTCTGGTACAACAAAGTCCGCAGAGAAGTTCCGGGGCAGAGTCACGATGACCGCGGACGAATCCCCGAGCACCGCCTACATGGACCTGAGACGCCTGAGATCTGAGGACACGGCCGTGCACTGCTGTGCGAGATTGATGGCAGTAGTATCAGTTGGTCGTACGACATACTTCCAACACTGGGGCCAGGGAACCCTGGTCACCGTCTCGTCAG
>S286_36|IGHV1-69D*01|IGHD2-2*03|IGHJ1*01|40
CAGGTGCAAGTGGTGCGGTCTGGGGCTGAGGTGAAGAAGTCTGGGTCCTCGGTGAAAGTCTCCTGCAAGGCTCCTGGAGGCATTTTCAACACCTATCCTTTCGGCTGGATGCGACAGGCCCCTGGACAAGGGCTTGAGCGGGTGGGAGGGATGATCCCTATTTTTGATACGACAAAGTACCCACAGAAGTTCCAGGGCAGAGTCACAATTAGCACGGACGAATCCACGAGCACAGCCTACATCGAGGTGAGAAGCCTGAAATCTAAGGACACGACCGTGTATTACTGTGCGAGATTGATTGCAGTACTACCAGGTGCTCGTTCGACTTACTTCCAGAGCTGGGGCCAGGTCACCCTGGTCACCGTCTCCTCAG
>S286_37|IGHV1-69D*01|IGHD2-2*03|IGHJ1*01|40
CAGATGCAGCTGGTGCAGTCTGGGGCTGAAGTGCAGAAGCCTGGGTCCTCGGTGAAGGTCTCATGCAAGGCTTCTGGAGGCACCTTCAGCAGCTATGCTATCATCTGGATACGACAGGCCCCGGGACAACGACTTGAATGGATGGGAGAAATCATCCCTATATTTGGTCCACCATACCACGCACAAAAGTGCCAGGTCAGAGTCACGATTACCGCGGACACATCTGCACGCCCAGCCTATATAGAGCTGAGCAGCCTGAGATCTGAGGACAGGGCCGTGGATTATTGCACGAGATTGATTGTAGGAGTACCAGCTGCTCGTACGACATACTTCCACCAATGGGGCCAGGACCCCCTGGTCACCGTCTCCTCAG
>S286_38|IGHV1-69D*01|IGHD2-2*03|IGHJ1*01|40
CAGATGCAGGTGATGCAGTCTGGGGCTGATGTGAAGAGGCCTGGGTCCTCGAAGAAGGTCTCCTGCAAGCCTTCTGGACGAACCTACAGAAGGGATGCTATCAGTTGGGTGCGACAGGCCCCCGGACCAGGGCTTGAGTGGCTGAGAGGGATCATTCTTATCTCTGGTACAGATAACTACGCGCAGAAGTTCCAGGACAGAGTCACGATCACCGCGGACGAATCCACGAGCCCGGCCTACATGGAGCTGAGCAGCCCGAGGTCTGAGGACACGACCGTGGATTGCTGTGCGAGATCGATTGTAGTAATACCAGCTGCTCGTACGACATGCTTCCAGGACTGGGGCCCGGGCGCCCTGGTCACCGTCTCCTCAG
>S286_39|IGHV1-69D*01|IGHD2-2*03|IGHJ1*01|40
CAGGTGCAACTGTTGAAGTCTGGGACTGGGGTGAAGCAGCCTGGGGCCTCACTGAAGGTCTCCTGCAAGCCTTCTGGAGGCACCTTCACTGACTATGCTATCAGCTGGGTGCGACAGGCCCCTGGACACGGGCTTGAGTGGCTGGGAGGGATCATCCCCTTGTTTGGTACAGAAAACTACAAACAGAATTTCCAGGGCAGGGTCACCATTACCTCGGACGAGTCCACGAGAACAGCCTACATAGAGCTGAGCCGTCTGAGATCTGAGGAGACGGCCGTCTATGACCGTGCGGGATTGATTGTAGTAGTACCAGTTGCTCGCACGACATACTTACAGCACTGGGGCCAGGGCACCCTGGTCACCGTCTCGTCAG
>S286_40|IGHV1-69D*01|IGHD2-2*03|IGHJ1*01|40
CAGGTGCAACTGGTGCAGTCTGGGGCTCAGGTGATGAGGCCTGTGTCCTCGGTGACTGTCTCCTGTAAGGCTTTTGGAGGCACCTCCAGAAGCTATGCTATCAGCTGGGTTCGACAGGCCCCTGGACAAGGGCTTGAGTGGGTGGGAGGAATCATACCTATCCTTGGTACAGCATGCTATGCACAGAAATTCCAGGTCAGAGTCACGATGACCGCGGACGAATCCACGGGAACAGCCTACAGGGAATTGAGCAGCCTGAGATCTGAGGACACGGCCGTGTGTTATTGTGCGAGATTGATTGTTTTACTAACAGCCTCTCGTACGACATACCTCCAGCATTGGGGCCAGGTGACCCGGGTCACCGTCTCCTCAG
>S286_41|IGHV1-69D*01|IGHD2-2*03|IGHJ1*01|40
CAGGTGCAGCTGGTGCAGTCTGGGGCTGCGGTGAAGAAGCCTGGGTCCCCGGTGAAGGTCTCCTCCAAGACTTCTGGAGGCACCTTCAGCAATTATGCCATGAGCTGGGTGCGACAGGCCCCTGGACAAGGGCTTGAGCGGATGGGATGTATCATCCCTCTCTTTGGCACAATAAAGTACTCACAGCAGTTCCAGGTCAGAGCCACGATTACCGCGGACGAATCCACGAATATAGCCAACATGGAACTGAGAAGTCGGAGATCTGAGGACACGACCGAGTGTTACTGCGCGAGATTGATTGTTGAACTGCCAGCTGCTCGTGCGACATACCTCCACCACTGGGGCCAGGACACCCTGGTCACCGTCTCCTCAG
>S286_42|IGHV1-69D*01|IGHD2-2*03|IGHJ1*01|40
CAGGTGCAGCTGGTGCAGTCTGGGGCTGAGGTAAAGAAGCCTGAGTCCTCGGGGGAGGTCTCCTGCACGGCTTCTGGAGGCACCTTCAACAGCTTTGCTTTCCACTGGGTGCGACAGGCCCCTGGACAAGGGCTTGAGTGGATGCGAGGGATCATCCCTATCTCTGCTACAGAAAACTGTCCACAGAAGTTCCAGGTCAGAGTCCCCATTACCGCGGACGGTTCCACGGTCACAACCTACATGGATCTGCGAAGCCTCAGATCTGAGGACACGGCCGTCTATTACTGTGCGAGATTGATTCTTTTAGTGCCAGCAGCTCCTACGACATACTTCCACCAAGGGGGCCAGGTCACCCTGGTCACCGTCTCCTCAG
>S286_43|IGHV1-69D*01|IGHD2-2*03|IGHJ1*01|40
CAGGTGCCACTGGTGCAGACTGGGACTGAGGTGAAGAAGCCTGGGTGCTCGGTGAAGGTCTCCTGCAGGACTTCTGGAGGAACCCTCACAGGCTATGCTATCAACTGGGTGCGACAGGCCCCTGAACTAGGGCTTGAGTGGATGGGAAGAGTCACCCCTATCTTTGGTACAACAAACTGCGCACAGATGTTCCAGGTCAGAGTCACGATTACCGCGGACCCATCCACGCGCACAGCCTACATGGAGTTGAGGAGCCTGAGATCTGAGGACACGGCCGTTTATTACTGTGCGAGATTGACTATAGTTAGACTAGGTGCTCATACGACATATTTCCAGCCCTGGGGCCAGGGAACCCTGGTCACCGTCTCCTCAG
>S286_44|IGHV1-69D*01|IGHD2-2*03|IGHJ1*01|40
CAGGTGCAGTTGATGCTGTCTGGGGCTGAGGTGGAGAAGCCTGGGGCCTCGGAGAAGGTCTCCTGCAAGGCTTCTGGAGGCACCTTCACCAACTATGCTATCAGCTGGCTGCGACAGGCCCCTGGACAGGGGCTTGAGTTGATGAGAAGACCCAGCCCTATCTTTGACACAGAAAACAACGCACACAAGTTCCAGGTCAGAGTCACGATGACCGCGGACAGATCCACGAGGACAGCCTACATGGGGCTGAGCAGCCTGAGATCTGCGGACACGGCCGTGAATTGCTGGGCGAGATTGATTGTAATTGAGCCACCTGCTCGTACGACATGCTTCCAGCAATGGGGCCAGGGCACCCTGGTCACCGTCCCCTCAG
>S286_45|IGHV1-69D*01|IGHD2-2*03|IGHJ1*01|40
CAGGTGCAGCTGGTGCACTCTGGGGCTGAGGTGAAGAAGCCTGGGTCCTCGGTGAAGGTCCCCTGCAAGACTTTTGGAGGCACCTTCAGAAGCTATGCTCTCAGCTGGGTGCGACAGGCCCCTGGACAAGGGCTTGAGTGGATGGGAGAGATCGTCCCTACTTTTGCCACAACATACGACGCCCAGACATTCCAGGTCAGAATCACGATTGCCACGGACGAGTCCACGAGCAGAGCCTACAGGGAGTTGAGCAGCCCGAGATCTAAGGACACGGCCGTTTACTACTGTGCGAGATTGGTTGTAACAGTGCCAACTGGTCGTTCGACATGCTTCCACCACTGGGGCCAGGGAACCCTGGTCACCGTCTCCTCAG
>S286_46|IGHV1-69D*01|IGHD2-2*03|IGHJ1*01|40
CAGGTGCAGCTGGGGAAGTCTGAGGCCGAGGTGAAGAAGCCTGGGTCTTCGGTGAAGGTCTCTGCCAAGGCCTCTGGAGGCAGCTTCAGCAGATATGCTATCAATTGGGTGCGACAGGCCCCTGGACAAGGGCTTGAGTGGATGGGAGGGATCATCCCTATCCTTCGTACGGCACATTACACACAGAGATTCCGGGACAGACTCACCATGACCGCGGACGAATCCACGAGCACAGTCTACGTGGGGCTGAGCAGCCTGAGATCTGAGGACGCGGCCCTATCATACTGTGCGAGATTGATTGTCGTAGTACCAGCTGCTCGTCCGACATACCTCCAGATCTGGGGCCAGGTCACCCTGGTCACCGTCTCCTCAG
>S286_47|IGHV1-69D*01|IGHD2-2*03|IGHJ1*01|40
CAGATGCAGCTGCTGCAGTCAGGGGCTGAGGTGAAGAAGCCTGGGTCCTCGGTGAAGGTGTCCTGCAAGGCTTGTGGAGGCACCTTCAGCAGTGATGCTATCCGCTGGGTGCGGCAGGTCCCTGGACAAGGGCTTGAGTGGATGGCAGCGATCATCCCTTTCTCTGGTACAGGAAACTACGCACGGAAGTTGCAGGGCAGAGTCACGATCACCGTGGGCGAATCCACTAGCACAGCCCACATGGAGCTGAACAGCCTGGGCTCTGAAGACACGGCCGACTATTACTGTGCGAGATTGGTCGTAGTACTACGACCTGATCATACGACACATTTCCAGAAGTGGGGCCAGGTCACCCTGGTCACCGTCTCCTCAG
>S286_48|IGHV1-69D*01|IGHD2-2*03|IGHJ1*01|40
CAGGTGCTGGTCGTGCAGTCTGGGGCTGAGGTGAAGATGCCTGGGTCCTCGAAGAAGGTCTCCTGCAAGGCTTCTGGAGGCGCCTTCAGAAGTTATGCTATCAGCTGGGTGCGACAGGCCCCTGGACAAGGGCTTGAATGGCTGGGGGAGATCATCCCTATCTCTGATTCAGCAAACTACGCGCAGAAGTTCCAGGGCAGAGTCACAATTACCGCGGACCCATCCACGAGAACAGCCTACATGGAACTGCGCAGCCTGAGATCTGGGGACACGGCCGTGTTTTACTGTGCGAGATTGATTGTACTATTCTCCGCCGCTCGCTCGACCCACTTCCAGAACTGGGACCAGGTCACCCTGGTCAATGTCTCCTCAG
>S286_49|IGHV1-69D*01|IGHD2-2*03|IGHJ1*01|40
CAGGTGCAGCTGGTGCAGTCTGGGGCTGAGGTGAAGAAGCCGGGGTCCTCGGTGAAGGTCTCCTGCAAGTCCTCTGGAGGCACCTTCATCTGCTATGCGTTCAGCCGGGTGCGACAGGCCCCTGGACAAGGGCCTGAGTGTATGGGAAGAATCATCCCTATCTTTGATACACCATATGACGCACAGGAGTTCCAGGTCAGAGTCACGATTACCGCGGACGGATCCACGAGGACAGCCAACTTGGAACTGAGCAGCCTGAGATCTGGGGACACGGCCGTGCATTACTGTGCGCCCTTGATCATATTAGAAACAGCTTCTCCTACGACATACTTACAGCACTGGGGCCAGGGCACCCTGGTCACCGTTGCCGCAG
>S286_50|IGHV1-69D*01|IGHD2-2*03|IGHJ1*01|40
CAGATGCAGCTGGTACAGTCTGGGGCCGACGTAAAGAAGCCTGGGTCCTCGTTGAAGGTCTCCTGCAAGGACTCTGGAGGCAGCTTCAGGACCCATGCTATCAGCTGGGTGCGACAGGCCCCTGGACGAGGGCTTGAGTGGGTGGGAGGAGTCATCCCTATCTTTGGTACACCAAGCTACGCACAGAGATTCCAGGTCAGAGTCACCATATCCGCGGACGAGTCCACGAGCACAGCCTGCATGGAGCTGAGAAGCCTGAGACCTGAGGCCACGGCCGTCTATTACTGTGCGAGATTTAGTGTAGTAATACCAGCCGCTCGTACGATATACCTCCAGGACTGGGGCCAGGGAACCCTGGTCTCCGTCTCGTCAG
>S286_51|IGHV1-69D*01|IGHD2-2*03|IGHJ1*01|40
CAGGTGCAGGTGGTGCAATCTGGGGCTAAGGTGAAGAAGCCTGGGTCCTCGATGAAGGTCTCCTGCAAGGCTTGTGGAGGCACCTTCAGAAGGTATGCTATCAGCTGGGTGCGACAGGCCCCGGGACAAGGGCTTGAGTGGATGGGAGGGATCATCCCTTTCTTTGATACACCAAATTACGCACAGAAGCGCCAGGTCAGAGTCACGATTATCGCGGACGAATCCACGAGCCCAGCCTGCATGGAACTGAGCAGCCTGAGATGTGAAGACACGGCCTTTTTTCATTGTGCGAGATTGATTCTAGTTTCACCAGCTTCCCCTGCGACATGCTTACAGAACTGGGGCCATGACACCCTGGTCACCGTCTCGTCAG
>S286_52|IGHV1-69D*01|IGHD2-2*03|IGHJ1*01|40
CAGGTGCAGCTGGTGCAGTCTGGGGCTGAGGCGAAGAAGCCAGGGTCCTCGGTGAAGGTCTCCTGCAAGACTTCTGGAAGCACCTTCAGAAGCTGCACCATCACCTGGGTGCGACAGGCCCCGGGACAAGCGCTTGAGTGGATGAGAGGGATCATCACTGTCTTGGCTACTGCAAACAACGCACAGACGTTTCAGGGCAGAGTCACGATTACCGCGGACGAATCCACGAGCACAGACTGCATGGAACTGAGCAGCCCGGGATCCGAGGACACGACCGTATGTTACTGTGCGAACTTGATTCTAGTGGTAACAGCTGCTCCTACGACATACTTCCAGTCCTGGGGCCAGGTCACCCTGGTCACCGTCGCCTCAG
>S286_53|IGHV1-69D*01|IGHD2-2*03|IGHJ1*01|40
CAAGTGCAGCTGGTGCAGTCTGGGGCTGAGATGAGGAAGCCTGGGTCCTCGGTGAAGGTCCCCTGCGTGGCTTCTAGAGGAGCCTTCACCAGCTACACTATCAGTTGGGTGCGACAGGCCCCTGGACACGGGCTTGAGTGCATGGGAGGGATCATCCCTATCTTTGCTACAGCGAACTACGAACAGAAATTCCAGGTCAGAGTCACGACTATCACGGACGAATCCACGATGACAGCCTACATGGAGCTGAGAAGCCTAAGATCTGAGGACACGGCCGTGTATTACCCTCGGCGATTGATTCTAGTAGTATCAGTTGGTCGTACACCATACTTCCTGCACTGGGGCCAGGTCACCCTGGTCACCGTCTCCTCAG
>S286_54|IGHV1-69D*01|IGHD2-2*03|IGHJ1*01|40
CAGGTGCAGATGGTGCAGTCTGGGGCTGAGGTGAAGAAGCCGGGGTCCTCGGTGAAGGTCTCCGGGAAGGCTTCTGGAGGCACCTCCAGAAGCTTTCCTATCAATTGCGTGCGACAGGCCCCTGGACAAGGGCATGAGTGGATGGGAGGAATCATCCCTTTCTTTGTTACAGCAAACTACGCACAGAAGCTCCAGGTCAGCGTCACGATTACCGCGGACGAGTCTACGAGAACAGTCTGCAGGGAGCTGAAAAGCCTGAGATCTGAGGACACGGCCGTCGATTACTGTGCGAGATTGATTATATTAGTAGGAGCTGGTCGCACGACATGCCCCCAGTACTGGGGCCAGGTCACCCTGGTCATCGTCTCCTCAG
>S286_55|IGHV1-69D*01|IGHD2-2*03|IGHJ1*01|40
CAGGTGCAGTTGGTGCAGTCTGGGGCTGACGTGAAGAAGCCTGGGTCCTCGGTGAAGGTCTCCTGTAAGGCTTCTGGAGGCACCCTTAGAAGCTTTGCTATCAACGGGGTGCGACAGGCCGCGGGGCATGGGCTTGAGTGGATGGGAGGTATCATCCCTATCCTCGGCACAGCAAACTACGCACCGAAATTCCAGGTCACAGTCACGATTACCGCTGACGAATCGACGAGAACAGCCTACATGGAAATGACCAGTCTGAGATTTGAGGACACGGCCGTCAATTACTGTGCGAGATTGATTTTTGTAGTACCACTTGCTCGCACGACATATTTCCAGGACTGGGGCCATGTCACCCTGGTCACCGTCTCCTCAG
>S286_56|IGHV1-69D*01|IGHD2-2*03|IGHJ1*01|40
CAGGTGCAGTTGGTGCAGTCTGAGGCTGGGGTGAAGAAGCCTGGGTCGTCGGGGAAGGTCTCCTGCAAGGCTTCCGGAAGAACCTTCAGCAGCTTCGCTATCAGCTGGGTGCGACAGGCCCCTGGACACGGGCTTAAGTGGATGGCAGGGAGCATGCCTATCTTTGGTACTATAAACTACGCACAGAGGTTGCAGGGCAGAGTCACGATTGCCGCGGACGCATCCACGAGCACTGCCTTCAGGGAGCTAAACGGCATGAGAGGTGAGGCCACGGCCGTGTATTACTCTGCGACATTGATTGTACTAGTACCAGTTGCTCGTACGACATATTTCCAGACCTGGGGCCAGGGAACCCTGGTCACCGTCTCCTCAG
>S286_57|IGHV1-69D*01|IGHD2-2*03|IGHJ1*01|40
CAGGTGCAGGTGGTGCAGTCTGGGCCTGAGGTGAAGAAGCCTGGGTCCTCGGTGAAGGTCTCCAGTAAAACTTTTGGAGGCTCCTTCAGCAGCTATTCTATCAATTGGGTGCGACAGGCCCCTGGACAAGGGCCTGATTGGATGGGAGGGATCATCCCTATCTTTGGTACAGAAAACTACGCCCAGAAGTTCCAGGGCAGAGTCACGCCTATCACGGACGTGTCCACGAGAACAGGCTACGTGGAACTGAGAAGCCTGAGATCTGAAGACACGACCGTTTATTATTGTGCGAGGTGGATTGTACTAGTACCAATTGCTCGTCCGACATATTTCCAGAACTGGGGCCAGGACACCCGGGTCACCGTCTCCTCAG
>S286_58|IGHV1-69D*01|IGHD2-2*03|IGHJ1*01|40
CAGGTGCAGCTGGTGCAGTCTGGTGTTGCGGTGAAGAAGCCTGGGTCCTCGGTGAAGGTCTCCTGCCAGACTTCTGGAGGCACCCTCAACAGATGTGGTCTCAGCTGGGTGCGACAGGCCCCTGGACACGGGCTTGAGGGGATGGGAGGGGTCCTCCCTCTCCTTGGTGCAGCTAACTATGCACAGAAGTTCCAGGGCAGAATCACCATTACCGCGGACGAACCCACGAGCACAGCCTACCTCGAGTTGGTCAGCCTGAGATCTGAGGACACGGCCGTGTATTACTGTGCGAGAGTGATTTTAGTTGTACCTGCTGCTCGTGCGGCATACTTCTTACACTGGGGCCAGGCCACCCGGGTCAACGTCTCCTCAG
>S286_59|IGHV1-69D*01|IGHD2-2*03|IGHJ1*01|40
CAGGTGCAGCTGGTGCAGCCTGGGGCTGAGATGAAGAAGCCTGGGTCCTCGGTGAAGGTCCCCTGCATGGCTTCTGGAGGAACCTTCAGAAGCTATGCTATCAGTTGGTTGCGGCAGGCCCCGGGACGAGGGCTTGAGTGGATGGGAGGGGTCATCCCTATCTTTATTTTAGAAAACTATGCACAGAACTTCCAGGGCAGAGTCACAATCACCGCGGGCGAATCGACGACCGCAGCCTCAATGGACCTGAGCAGTCTGAGATCTGAGGACACGGCCGCTTATTACTGTGCGAGATTGATTGTACTAGTTTTAGCTCCTCGCACGACAAACTTTCATCACTGGGGCCAGGGCACCCTGGTCACCGTCTCCTCAG
>S286_60|IGHV1-69D*01|IGHD2-2*03|IGHJ1*01|40
CAGGTGCAGCTGGTGCCGTCTGGGTCTGAAGTGAGGAAGCCTGGGTCCTCGGTGAAGGTCCCCTGCACGGCCTGTGGAGGCACCTTCAGCAATTATGCTATCCGCTGGGTGCGCCAGGCCCCTGGGCAAGGGCTTGAGTGGATGGGAGGGATCATCCCTATCTTTCTTACAGGAAACTACAAACAGAAGTTCCAGGGCAGAGTCACGATTATCGCGGACAAATCCACCAGGGCAGCCTACGTGGACGTGAGCAGCCTGAAATCAGAGGACACGCCCGTGTATTACTGTGCGAGATTGACCGTAGTAGTACCATCTACTCGTTCGACATATTTGCAGCACTGGGGCCAGGTCACCCTGGCCCCCGTCCCCTCAG
>S286_61|IGHV1-69D*01|IGHD2-2*03|IGHJ1*01|40
CAGGTGCAGCTGGTGCAGTCTGGGGCTGAGGTGAAGAAGCCTGAGTCCTCGGTGAAGGCCTCCTGCAAGTCTTCTGGAGGCGGCTTCAGAAGATATGACATCCGCTGGGTGCGACAGGCCCCTGGACAAGGGCTTGAGTGGATGGAAGGAATCATCCCTATGTTTGGAACAGCAAACTACGCACAGACATTCCAGGTCAGAGTCACCATTACCGCGGACGAATCCACGAGAAGAGACAACATGGAACTGAGAAGCCTGAGAACTGAGGACACGGCCGTTTATTACTGTGCGGGATTCATTGCACTAGTCCTCGTTGCTTGTTCGACATACTTCCAGGACTGGGGCCAGGCCAGCCTGGTCTCCGTCTCCTCAG
>S286_62|IGHV1-69D*01|IGHD2-2*03|IGHJ1*01|40
CAGGTGCAGCTGGTGCAGTCAGGGGCTGAGGTGAAGAGGCCTGGGTCCTCGGTTAAGGTCTCCTGGGAGACCTCTGGAGGCAACCTCACCAGCTATGCTATCAGCTGGGTGCGACAGGCCCCTGGACAAGGGCTTGAGTGGGTGGGAGGGATCATACTTTTCTTTGGTACAAAAAACTACGCACAGAAATTCCAGGTCAGAGTCACCATTACCGCGGACGAATGTTCGAGGACAGCCTACATGGACCTGAGCCGCCTGAGGTGTGAGAACACGGCCGTGTCTCATTGTGCGAGATTGATCATAGTAGTACCAGTTACTCGTTCGACTTACTTCCTGCACTGGGGCCAGGACCCCCTGGTCACCGTCTCCTCAG
>S286_63|IGHV1-69D*01|IGHD2-2*03|IGHJ1*01|40
CAGGGGCAGTTGGTGCGGTCTGGGGCTAAGGTGAAGAAGCCTGGGTCGCCGGTGAAGGTCTCCTTCAAGGCTTCTGGAGGAACCTTCAGCAGTTATGCAATCACATGGGTGCGACAGGCCCCGGGACAAGGGCTTGACGGGATGGGAGAGATCATCCCGATCTTTGGTACAACATACTACGAACAGCAGTCCCAGGGCAGAGCCTCGATTACCGCGGAAGAATCCACGAGAACAGCCAACATGGGGCTGAGCAGCCTGAGATCTAAGGACAAGGCCGTGTCCTACTGTGCGAGATTGAAAGCAGTAGTCCCAGCTGCTCGTACGACACACTTCCGGCACTGGGGCCAGGGAACCCTGGTCTCCGTCTCCTCAG
>S286_64|IGHV1-69D*01|IGHD2-2*03|IGHJ1*01|40
CAGGTGCAGCTGGTGCAGTCTGGGGCTGAGGTGAAGAAGCCTGGGTCCTCGGTGAAGGTCTCGTACAAGACTTCTGGAGGCACCTTCAGCAGCTATGCCATCGGCTGGATGCGACAGGCCCCTGGACGTGGGCTTGAGTGGCTGGGAGCGCTGGCCCCTATCTTCGGCGCAGAAAACTACGCACAGAAGTTCCAGGTCAGAGTCACCGTTAACGCGGACGAATCCGCGAGCACAGCCTTCATGGACCTGAGAAGCCTGAGATCTGAAGACACGGCCGTCTTTTACTGTGCGAGATTGGTTAGACTATTATCAGCTGCTCATACGACACACTTCCAGCACTGGGGCCAGGGAACCCGGGTCACCGTCTTCTCAG
>S286_65|IGHV1-69D*01|IGHD2-2*03|IGHJ1*01|40
CAGGTGCAACTGGTGCAGTCTGTGGCTGAGGTGAAGAAGCCTGGGTCCTCGGTGAAGGTCTCCTGCAAGACTTCGGGAGGCAGCTTCAGCAGCTATACTGCCAGTTGGGTGCGACAGGCCCCTGGACAGGGGCTTGAGTGGATGGGAGGGATCGTCCCTTTCTCTGAGACAGAGAACTACTCACGGAAGTTCCAGGTCAGAGTCCCGATTACCGGGGACGAGTCCACCAGCACACCCTCTATGGAGCTAAGCAGCCTAAGATCTGAGGACACGGCCGTCTATTATTCTGCGATGTTGATTTTAGTATTACCAGCTGCTCGTACGACATACTTCCAAGACTGGGGCCAGGGCACCCTGGTCACCTCCTCCTCAG
>S286_66|IGHV1-69D*01|IGHD2-2*03|IGHJ1*01|40
CAGGTACAGCTGGTGCAGTCTGGGGCTGAGGCGATGAGGCCTGGGTACTCAGTGAAGGTCTCCTGCAAGGCTTCTGGAGGCGCCTTCAGGAGGTATCCAATCAGTTGGGTGCGACAGGCCCCTACACAAGGGCTTGAGTGGAGGGGAGGTATCATCCCAATCTTTGACACAACAAACGACGCACAGAAGTTCCAGGACAGAGTCACGATTACCGCGGACGCATCCACGAGCACAGCCTACATGGACCTGAGCAGCCTGAGATCTGAGGACCCGGCCGTTTATCACTGTGCGAGATTGGTTGTAGTAATACCAGCTGCCCCTACGACACTCTTCCGGAACTGGGGCGAGGACACCCGGGTCTCCGTCTCTTCAG
>S286_67|IGHV1-69D*01|IGHD2-2*03|IGHJ1*01|40
CATGTGCAGCAGACGCAGTCTGGGACTGAGGTGAGGAAGCCTGGGTCCTCGGTGAAGGTCTCCTGCAAGCCTTCTGGAGGCACCTTCAGCAGAAATGCTATCAGGTGGGTGCGACAGGCCCCTGGACAGGGGCTTAAGAGGAGGCGAGGGATCACCCCAATCTTTGGTCCAGCACTCTACACACAGAAGTTCCAGGACAGAGTCACGACTACCACGGACGAATCCACGAGCAGCGCCTACATGGAACTGAGAAGCCTGAGATCTGAGGACACGGCCGTGTATTATTGTGCGAGTTTGATTTTACTAGTACCAGCTACTCGTGCGACACACTTGCATCACTGGGGCCTGGTCACCCTGGTCACCCTCTCCTCAG
>S286_68|IGHV1-69D*01|IGHD2-2*03|IGHJ1*01|40
CAAGTGCGATTGGTGAGGTCTGGGGCTGAGGTGAAGAAGCCTGGGTCGTCGGTGAAGGCCTCCTACAAGGCTTCTGGAGGAACCGTCAGAAACTATGCCATCAGTTGGATGCGACAGGCCCCTGGACAAGGGCTTGAGTGGATTGGAGGGATCATCCCTTTTTTTGGTACAGTAGACTACGCACAGGAATTCCAGGAGGGAGTCACGACTACCGCGGACAAATCCACGAGCACAGCCTACATGGAGATGAGAAGCCTGAAATTTGAGAACACGACCGTGTATTACTGGGCGAGATTGCTTGTAGTAGTACCAGCTGCTCGTATGACATACTTCCAACACTGGGGCCAGGGAACCCTGGTCACCGTCTCTTCAG
>S286_69|IGHV1-69D*01|IGHD2-2*03|IGHJ1*01|40
CAGGTGCTCTTGGTGCAGTCTGGGGCTGAGGTGAAGAAGTCTGGGTTCTCGGCGAAGGTCTCCTGCACGGCCTCTGGAGGCACCTTCAGCAGCTATGCTATCATCTGGGTGCGACAGGCCCCTGGACATAGGCCTGAGGGGATGGGAGGGATTCTCCCTGTTTTTGGAACAGAAAAGTATCCACAGAACTTCCGGGGCAGAGTCACAATTACCGCGGACGCATCCACGAGAACAGCCTACATGGAGCTGCGCAGCCTGAGATCTGAGGACACGGCCGTAGATTATTGTGCGAGATTGGTTGTAATAGTCCCAGCTGCTCATGCGACAGACTTCCACCACTGGGGCCAGGTCACCCTGGTCACCGTCCCCTCAG
>S286_70|IGHV1-69D*01|IGHD2-2*03|IGHJ1*01|40
CAGGTACAGCTGGTTCAGTCTGGGGCTGAGGTGAAGAAGCCTGGGTCCTCGGCGAAGGTCCCCTGCCAGGCTCCTGGAAGAACCTTCAGCAGCCATGCTATCAGCTGGGTGCGACAGGCCCCTGGACAAGGGCTTACGTGCAGGGCAGGACTCATCCCTATCTTTACTATAGGAAACTACGAACAGAAGTTCCAGGTCAGAGTCACGATTATCGCGGACGAATCCGAGGGCACAGCCCACATGGAGTTGAACAGCCTGAGATCTGAGGACACGGCCCTGTATTACTGTGCGAGATTGATTGAAGTTGTACCAGCAGGTCATGCGACTCACTTCCAGCACTGGGGCCAGGTCGCCCTGGTCACCGTCTCCTCAG
>S286_71|IGHV1-69D*01|IGHD2-2*03|IGHJ1*01|40
CAGGTGCAACTGGTGCAGTCTGGGGCTGAGGTGAAGAAGCCTGGGTCCTCAGGGAAGTTCTCCTGCAAGCCTAGTGGAGGCATCTTCATCAACTATGCTATCAGCTGGGTGCGACAGGCCCCTGGACCAGAGCTGGAGTGGATGGGAGGGATCATCCCTATCTTTGGTAAAGCAAACTACGCACAGAAGTTCCAGGACAGAGCCACACTTACCGCGGACGGATCCGCGAGCAAAGCCTTCAGGGAGTTAAGCAGCCTGAGATGTGAGGACACGGCCGTCTGTTACTGTGCGAGATTGACTGTAGTGATACCCCCTCCTCGCCCGACATACCTCCAGCACTGGGGCCAGGTCGCCCTGGTCACCCTCTCCTCAG
>S286_72|IGHV1-69D*01|IGHD2-2*03|IGHJ1*01|40
CAGGTGCAGCTGGTGTGGGCTGGGGCTGAGGTGAGGAAGCCTGGGTCCTCGGTGGAGGGCGCCTGCAAGTCCTCTGGAGGCACCTTCAGAAACTATGCTATCAGCTGGGGGCGACAGGCCCCTGGACAAGGGCTTGAGTGGATGGGAGGGATCGCCCCTGTCTGTGATACAGCAAACCATGCACAGAAGTTCCAGGGCAGAGTCACCATTACCGCGGACGAGTCCACGAGAACAGCCTATATGGAGCTGAAAAGCCTGACATCTGAGGACACGGCCCTGTCTTACTGTGCGAGATTGATTGTGGTGACAGCAGTTGCTCGCACGGCCTACTTCCAGTTCTGGGGCCAGGACACCCTGGTCACCGTCTCCTCAG
>S286_73|IGHV1-69D*01|IGHD2-2*03|IGHJ1*01|40
CAGGTGCAGCTGATGCAGTCTGGGGCTGAGGTGAGTAATCCTGGGTCCCCGGTGAAGGTCTCCTGCAAGGCTCCTAGAGGCACCTTCACCAGCTATGCTCTCAGCTGGGTGCGACAGGCCCCTGGACAAGTGCTTGAGTGGATGGGAGAGGTCGTCCCTATCATTGCCACAGCAAACTACACACAGGCGTTCCAGGTCAGAGTCACCTTTGCCGCGGACGAGTCCACGATCAGAGCCTACATAGAGCTGAGCAGTCTGACATTTGAGGACACGGCCGTCTATCACTGTGCGAGTTTGTTTGTTGGAGTACCAGGTGCTCGTACGACATACTTGCAGCGCTGGGGCCAGGGCGCCCTGGTCACCGTCTCCTCAG
>S286_74|IGHV1-69D*01|IGHD2-2*03|IGHJ1*01|40
CAGGTGCAGCTGGTGCAGTCCGGGGCTGGGGTGAAGAAGCCTGGGTCCTCGGTGAAGGTCTCCTGGAAGGCTTCTGAAGGAACCTTCAGAACCTATGCTGTCAGCTGGGTGCGCCAGGCCCCTGGACAAGGGCTTGAGTGGATGGGAGGGATCTTGCCTTTCCTTGGTCCAGAAAACTACCGACAGAAGTTCCAGGACTTAGTCACGATTGGCGCGGGCGAGTCCACGAGCACTGCCTACATGGAACTGAGAAGCCTGGGATTTGAAGACACGACCGTGTGTTTCTGTGCGAGATTGATTGTTGTACTACCAGCTGGTCGTGCGACATACTTCCACGACTGGGGCCAGGGAACCCTGGTCACCGTCTCCTCAG
>S286_75|IGHV1-69D*01|IGHD2-2*03|IGHJ1*01|40
CAGGTGCAGGTGATGCAGTCTGGGGCTGAAGTGAGGAAGCCTGGGTCCTCGGTGAAGGTCTCCTGCAAGACTTCTGGAGGCACCTTCAGCAGCTATGCTATCAGTTGGGTGCGACAGGCCCCTGGTCACAGGCTTGAGTGGAAGGGAGGGATCATCCCTATCTTTCGATCAGCATACTACACACAGAAGTTGCAGGGCAGAGTCACGATTCCCGCGGACCAATCCACGAGAACAGCCTCCAAAGAGGTGAGCAGCCTGAGATTTGAGGACGCGGCCGTATGCTTCTGTACGAGACTGATTGTAGTAGTGCCGGCTATTCGCAAGACATACTTATCGCACTGGGGCCAGGGCACCCTGGTCACCGTCTCCTCAG
>S286_76|IGHV1-69D*01|IGHD2-2*03|IGHJ1*01|40
CAGTTACAGCTGGTGCAGTCCGGGGCTGTGGTGAAGAAGCCTGAGTCCTCGGTGAAGGTCTCCTGTAAGGCTTCTGGAGGCACCTTCAGCAACTATGCTATCAGCTGGGTGCGACCGGCCACTGGTCACGGGCTTGAGTGCATGGGAGGAATCATCCCTCTCTTTGGTCCATCGAACTACGCACAGAACTTCCAGGTCAGAGTCAAGATTACCTCGGACGATTGCACGAGGACAGCCCACATGGAGCTGAGAAGACCGAGATCGGAGGACACGGCCGTGTTTTACTGTGCGAGATTGATTGGAGTCATACCAGCCACTCGCACGACCTACTTACAGCGCTGGGGCCAGGGCACCCTGGTCACCGTCTCGTCAG
>S286_77|IGHV1-69D*01|IGHD2-2*03|IGHJ1*01|40
CAGGTGCAGCTGGTGCTGTCTGGGGCTGAGATGAGGACGCCGGGGTCGTCCGTGAAGGGCTCCTGCAAGACTTCTGGAGGCACCTTCAGTCGCTATGCTATCAGCTGGGTGCGACAGGCCCCTGGACAAGGGCTTGAGTGGCTGGGAGGGATCATCCCTATCTTTGCTACAGCAAACTATGCACAGAAGGTCCAGGTCAGAGTCACCATTACGGCGGACGATTCTAGGAGAAAAGCCGACATGGAATGGACCTGTCTGAGATCTGAGGACACGGCCGTGTGTTACTGTGCGAGATTGATTGTGATAGTCTCAGCTGCCCGTGCGACCTACTTCCAGCACTGGGGCCAGAGCAGCCTGGTCACCGTCTCCTCAG
>S286_78|IGHV1-69D*01|IGHD2-2*03|IGHJ1*01|40
CAGGTGCAGTTGGTGCTGTCTGGGGCTGAGGTGAAGAAGTCCGGGTCCTCGGTGAAGGGCTCCTGCGCTGCTTCTGGAGGCACTTTGAGCAGCTCTGCTGTCAACTGGGTGCGACAGGCCCCTGGACAGGGGCTTGCGTGGATGGGAGGGATCATCTCTATGTTTTGTACAGAAAGCTACCTACAGCAGTTCCGGGTCAAAGTCACGATTACCGCGGACGAATCCACGAGCACGGCCTACGGGGATCTGATCAGCCTGACATCTGAGGACACGGCCGTCTATTATTGTGCGAGATTGATTATAGTAGTACCAGCTGGTCGTACGACATACTTCCACCACTGGGGCCAGGTCACCCTGGTTGCCGTCTCCTCAG
>S286_79|IGHV1-69D*01|IGHD2-2*03|IGHJ1*01|40
CAGGCACAGCCGGGGCAGTCTGGGGCTGAGGTGAAGAACCCTGGGTCCTCGGTGAAGGTCTCCTGCACGGCTTCTGGAGCCACCTTCACCAGCTATGCTAACAGATGGGTGCGACAGGCCCCTGGACGAGGACTTGAGTGGATGGGAGGGATCATCCCTGCCCTAGGTATAGAAGACTACGCACAGAAGTTACAGGGCAGAGTCACAATGATCGCGGACGATTCCACGAGAATAGCCGCCATGGAGCTGAGCAATCTGAGATCTGAAGACACGGCCGTGTGTTACTGTGCGAGATTGACTGTAGTAATACCAGGTGCTCGTACGACATACTTCCAGACCTGGGGCCAGGTCACCCTGGTCTCCGCCTCCTCAG
>S286_80|IGHV1-69D*01|IGHD2-2*03|IGHJ1*01|40
CAGCTGCAGGTGGTGCAGTCTGGGGCTGAGGTGAAGAAGCCTGGATCCTCGGTGCAGGACTCCTGTGTGGCTTCTGGAGGCATATTCAGCAGCTATGCTATCAACTGGGTGCGACAGGCCCCTGGACAAGGGCTTGAGTGGATGGGAGGGAGCATCCCCATGTTTGCTACAGGACACTACGCACAAAAGTTCCAGGTCAGAGTTACGATTACCGCGGACCAGTCCACGAGAAGAGTCTACATGGAGGTGAGCAGCCTGACATCTGAGGACACGGCCGTCTATTACTGTGCGGCATTGCTTCTACTAGTTGCAGCTACTCATACGACTTCTTTCCAGCACTGGGGCCAGGGCACCCTGGTCACCGTCTCCTCAG
>S286_81|IGHV1-69D*01|IGHD2-2*03|IGHJ1*01|40
CAGGTGCCGATGGTGCAGTCTGAGGCTCAGATGAAGAAGCATGGGTCCTCGGCGAAGGTCTCCTGCAGGCCTTCTGGAGGAACCTTCGGGAGTGATAGTATCAGCTGGGTGCGACACTCCCCTGGACAAGGGCTTCAGGGGATGGGAGAGATCATCCCTATCTTCGGAACAGCAAACTACGCACAGAATTTCCAGGACAGAGTCACGATTACCGCCGACGAATCCACGAGCACAGCCTATCTGGAGTTGAGCAGTCTGAGATCTGAGGACACGGCCGTTTATTACTCTGCGAGATTGATTGTAATAGTACCAGCGGTTCGTTCGACATGCTTCCAGTACTGGGGCCAGGTCCCCCTGGTCACCGTCTCCTCAG
>S286_82|IGHV1-69D*01|IGHD2-2*03|IGHJ1*01|40
CAGGTGCATCTGGTGCAGTCTGGGACTGAGGTGAAGAAGCCTGGGTCCTCGGCGAAGGTCTCCTGCACGGCTTTTGGAGGCACCTTCCGAAGCTGGACTATCAGCTGGGTGCGACAGGCCCTTGGACAAGGCCTTGAGTGGATGGGAGGCATCATCCCTATCTTTGGTACAACAAATTACGCACAGAAATTCCAGGGCAGAGGCACGATTACCGCGGACGAATCCACGAGCACAGCCTACATGGAACTGAGAAGTGTGGAATTTGAGGACACGGCCGTCTATTACTCTGCGCGATTGATTGTCATAGTAGTGGTTGCTCGTATGGCCTACTTCCAGAACTGGGGCCAGGTCACCCTGGTCACCGTCGCCTTAG
>S286_83|IGHV1-69D*01|IGHD2-2*03|IGHJ1*01|40
CAGGTGCAGCTGGTGCAGTCTGGGGCTGAGCTGAGGAAACCTGGGTCCTCGGTGAAGGTCTCCCACAAGGCGTCTGGAGGCACCTTCAGAAGCTATTCTATCAACTGGGTGCGACAGGCCCCTGGACAAGGGCTTGAGTGGATGGGAGGGACCATGCCTATCTTGACTACAACAAGATACACACAGAAATTCCAGGTCCGAGTCACGATTTTCGCGGACGAAACCACGAGCACAGCCTGGATGGAACTCAGCAGCCTGAAGTCTGAGGACGCGACCGTGTCTAACTGTGCAAGATTGATTTTAGTAGTACCAGCTCCTCTTACGACACACTTCCAGCACTGGGGCCAGGTCACCCTGGTCACCGTCTCCTCAG
>S286_84|IGHV1-69D*01|IGHD2-2*03|IGHJ1*01|40
CAAGCGCAGCTGGTGCAGTCTGGGGCGGAGGTGAGAAAGCCTGGGTCGTCGGTGAAGGTCTCGTTCACGGCTTGTGGAGGAACCTTCACTAGTTGTGCTGTCAGGTGGGTGCGACAGGCCCCTGGGCAAGGGCTTGAGTGGACGGGAGGGATCATCCCTATATTTGGAACAGCAAACTACGCACAGAAGTTCCAGGTCAGAGTCGCGATTACCGCGGACGAACCCGCGAGGACAGCCTACGTGGAGCTGAGCAGCATGATCTCTGAGGACACGGCCGTCTATTGCTGTGCGAGATCGCTTGTACTATTGCCACCTGCTCCTACGACATACTTCCGGCACTGGGGCCAGGGCACCCTGGTCACCGTCTCCTCAG
>S286_85|IGHV1-69D*01|IGHD2-2*03|IGHJ1*01|40
CAGGTGCAGCGGATGCAGTCTGGGGCTGAGGTGAAGATGCCTGGGTCCTCGGTGAAGGTCTCCGACAAGGCTGCTGGAGGCACCTTAACCACCTATGCTATCAGCTGGGTGCGACAGGCCCCAGGACAAGGGCTTGATTGGATGGGAGGGATCATCCCTATTCTTGGTATAGAATATTTCGCACAGAAATTCCAGGACAGAGTCACGATTATCGCGGACGAGTCCACGAACACAGTCTACTTGGAGCCGAGAAGCCTCAGATCTCAGGACACGGCCGTCTATTACTGTGCGAACTTGATTGGAGTAGTACAAGGTGCTCGAACGGCGTACTTCCAGCACTGGGGCCGGGTCACCCTGGTCACCGTCTCCTCAG
>S286_86|IGHV1-69D*01|IGHD2-2*03|IGHJ1*01|40
CAGGTGCAACTGGTGCAGTCTGGGGCTGAGCTGAAAAAGCCTGGGTCCTCGGTGGAGGTCTCCTCCAAGACTTCTGGAGTAACCTTCAGCAGTGGTGCAATCCACTGGGTGCGCCAGGCCCCTGGACAAGGGCTTGAGTGGATGGGAGGGATCATCCCACTCCTTGGTATAGAGAACTACGCACAGAAATTCCAGGTCAGAGACACCATTACCGCGGGCGAATCCACGAGAACAGCCTACATGGAACTTAGAAGCCTGAGATCTGAGGACACGGCCATGTCTTACTGTGCGAGATTGATTATAGTACAACCAGCTGTCCGTACGACATACTTGCTGTACTGGGGCCAGGGCACCCTGGTCACCGTCTCCTCAG
>S286_87|IGHV1-69D*01|IGHD2-2*03|IGHJ1*01|40
CAGGTGCAGTTGGTGCAGTCTGGGGCTGAGGTGAAGAAGCCTGGGTTGTCGGGAGAGGTCTCCTTCAAGTCTTCTGGAGGCACCTTCAGCAGTTATGCTATCAGTTGGGTGCGACAGGCCCCTGGACATAGACTTGAGTTGAGGGGAGGGATCGTCCCTATCTTTGGTACAGCAATCTCCACACAGATGTTCCGGGGCGGAGTCACGATTAGCGCGGACGAATCTACGAGCACAGCCTACGAGAAGCTGAGAAGCCTGAGATCTGAGGACACGGCCGCGAATTACTGTGCGAGATTGATTCTAGTCATAACAGGCGTTCTTCCGACATACTTCCAGAACTGGGGCCAGGGCACCCTGGTCACCGTCTCCTCAG
>S286_88|IGHV1-69D*01|IGHD2-2*03|IGHJ1*01|40
CAGATGCAGCTGGGGCAGTCTGGGGCTGAGGTGAGGAAGCCTGGGTCCTCGGTGAAGGTCTCCTGCACGGCTCCTGGAGGCACCTTCAGCTGTTACGCTGTCAGCTGGGTGCGACAGGCCCTTGGACAGGGGCTTGAGTGGATGGGAGGAGCCATCCCTAGCTTTGGTCCAACATACTACACACAGAACTTACAGGACAGAGTCACGATCACCGCGGACGAATCCACGAGAATAGCTAACATGGAACTGAGCAGCCTGAGATCTGAAGACACGGCCGTGTATTACTGGACACCATTGATTGTAGTAGTAACAGCTGCTCGTGCGACATCCTTCCAGAACTGGGGCCAGGACACCCTGGTCACCGTCCCCTCAG
>S286_89|IGHV1-69D*01|IGHD2-2*03|IGHJ1*01|40
CAGGTGCAACTGGTGCAGTCTGGGGCTGAGGTGAAGATGCCTGGGTCCTCGGTGACTGTCTCGTCCAAGGCCTCTGGAGGCACCTTCAGCAGATATGCTCTCAACTGGGTGCGGCAGGCCCCTGAAGAAGGACTTGAGCGGATGGAAGGGATCATCCCCATCTTTGGTACGGCAACATGCGAACAGAAGTTCCAGGTCAGAGTCGCGATTACCGCGGACGAATCCACGAGAACAGCCTACATGGAACTGAGCAGCCTGAGATTTGAGGACACGGCCTTATCCTACTGTGCGAGATTGATTTTAGTAGTACATGCTGCTTGTACGACATACTTGCAGAACTGGGACCAGGTCACCCAGGTCACCGTCTCCTCAG
>S286_90|IGHV1-69D*01|IGHD2-2*03|IGHJ1*01|40
CAGGTGCAGTTGGTGCAGTCTGGGGCTGAGCTGAAGACGCCTGGGTCCTCGGTGAAGGTCTCCTGCAAGGCCTCTGGAGCCATCTTCAGAAGCTATGCTTTCAGTTGGGTGCGACAGGCCCCTGGACACGGGCTTGAGTGGATGAGAGGGATCTTCCCTCTCTTTGGTGCAGCAAACTACGCACAGAAGTTCCAGGTCAGAGACATGATTACCGCGGACGAGTCTACGAGAACAGCCTATTCGGACCTCAGAAGCCAGAGATCTGAGGACAAGGCCGGCTATTCCTGTGCGAAATTGATTGAAGTTCTACCAGCTACTCCTACGACATCTTTCCAGAACTGGGGCCAGGGCACCCTGGTCACCGTCTCCTCAG
>S286_91|IGHV1-69D*01|IGHD2-2*03|IGHJ1*01|40
CAGGTGCAGTTGGTGCTGTTTGGGGCTGAGGTGAAGAAGCTTGGGTCCTCGGTGAAGGTCTCCTGCAAGGCTTCTGGAGGCACCTTCAGAAGACCTGCTATCAAGTGGGTGCGACAGGCCCCGGGACAAGGGCCTGAGTGGACGGGAGGGATTATCCCTCTCTTTGGCAGAGCAAACTACCCACAGAAGTTCCAGGTCAGAGACACGATTCACGCCGACGACTCCATGAGCATAGCCTACATGGAGCTCAGCAGCCTGAGATCTGAGGACACGGCCGCATATTTTTGTGCGAGACTGATTGTACTAGTACCAGACGCTCGCACGACATACTTCCAGCGCTGGGGCCAGGACTCCCTAGTCACCGTCTCCTCAG
>S286_92|IGHV1-69D*01|IGHD2-2*03|IGHJ1*01|40
CAGCTGCAACTGGTACAGTCTGGGGCTGAGGTGAAGAGGCCTGGGTCCCCGGTGAATGTCTCCTGCAAGGCTTCTGGAAGAGCCTGCAGCAGTTATGCTATTAGCTGGGTGCGACAGGCCCCGGGACAAGGACATGAGTGTATGCGAGGGACCGTCCCTATCCTTCGCACAGCAAACTACGCACAGAAGTTCCAGGTCAGAGTCACGATTACCGCGGACGAATCCACGAGAACAGCCTACGTGGGGCTGAGCAGCCTGAGATCTGAGGACACGGCCGCGTTTTGCTGTGCGAGATTGACTGCAGTGTTACCAGCTACTCGTCCGACATATTTCCAGCACTGGGGCCCGGGAACCCTGCTCATCGTCTCCTCAG
>S286_93|IGHV1-69D*01|IGHD2-2*03|IGHJ1*01|40
CAGGTGCAGGTGGTGCAGTCTGGGGCTGAGGAGAAGAAGCCTAGGTCCTCGGTAAAGGTCTCCCGCAAGGCTTCTGGAGGCACCTTCAGAAGCTATGCTCTCGGCTGGGTGCGACAGGCCCCTGGACAAGGGCTTGATTGGATGGGAGGTATCATCCCCATATTTGCTAAGGAAAACTGCGCACAGACGTTCCAGGACAGAGTCACAATTAACGAAGACGAATCCACGAGACCAGCCTACATGGAGCTCAGAAGTCTGAAATCTGAGGACACGGCCGTGAATTACTGTGCGAGATTGATTGTAGTAATACCAACTGATCCTACGACATTTTTCCACCACTGGGGCCAGGGCGCCCTGGTCACGGTCTCTTCAG
>S286_94|IGHV1-69D*01|IGHD2-2*03|IGHJ1*01|40
CAGGTGCAGCTGATGCAGTCAGGGGCTGAAGTGAAGAAGCCTGGGTCTTCGGTGAAGGTCTCCTGCCAGGCTTCTGGAGGCTCCTTTAACAGTTATGCTATCAGTTGGGTGCGACAGGCCCCTGGACAAGGACTTGAGAGAATGGGAGGGCTCATCCCTATCTTTGAAACAGCAAACCACGCACAGAAGTTCCAGGCCAGAGTCACGGTTACCCCGGACGAATCCACGGTCACAGCCGGGATGGACCTGAGCAGCTTGAGATCTGAAGACACGGCCTTGGATTATTCTGCGAGATTGATGGCAGTAGTACCAGCTGCTCATACGACTTGCTTCCAGCGCTGGGGCCAGGTCACCCTGGTCACCGTCGCCTCAG
>S286_95|IGHV1-69D*01|IGHD2-2*03|IGHJ1*01|40
CAGATACAGATGGTGCAGTCTGGGGCTGAAGTGAAGAAGCCTGGGTCCCCGGTGAAGGTCCTCTACAAGCCTTCTGGAGGCATCTTCACCAGCTGTGATATCGGCTGGGTGCGACAGGCCCCTGGACAAGGGCTTGAGTGGGTGGGAGGGATCATCCCTATCTTTGGTACAGCTAACTACGCACAGATGTTCCAGGTCAGAGTCACGACCACCGTGGACGATTCCCCGAGAGCAGTCAACATGGAACTGAGCAGACTGAGATCTGAAGACACGGTCGTGTGTTACTGGGCGAGATTGATTATAGTAGTACCATCTGCTCCTACGACGTCCTTCCAGAACTGGGGCCAGGTCACCCTGGTCACCGTCTCCTCAG
>S286_96|IGHV1-69D*01|IGHD2-2*03|IGHJ1*01|40
CAGGTGCAATTGGTGCAGTCTGGGGCTGAAGTGAAGAGGCCTGGGTCCTCGATGAAGGTCTCCTGCAAGGCCTCTGGTGGCACCTTCAGAACCTATATTATCAGCTGGGTGCGACAGGCCCCTGGACAAGGGCTTGAGTGGATGGGAGGGATCGTCCCCATTCTTGGTAAAGCAGACTATGCACAGACGTTCCCGGGCAGAGGCACGATTATCGCGGACGAATCCAGGAACATAGCCTACATGGAGCTGAGTAGTCTGAGATTTGAGGACACGGCCGTATACTACTGTGCGAGTTTGATTATAGTAGTACCAGTTGCTCGTTCGTCATACTTCCGGCACTGGGGCCAGGGCACCTTGGTCGCCGTCGGCTCAG
>S286_97|IGHV1-69D*01|IGHD2-2*03|IGHJ1*01|40
CAGGTGCAGCTGGGTCAGTCTGGGGCTGAGGTGAAGGGGCCTGAGTCCTCGGAGAAGGCCTGCTGTAAGCCTTCTGGAGGCACCTTCAGAAGCGATGCTATCAGCTGGGTGTGGCAGGCCCCTGGACAAGGGCCTGAGTGGATGAGAGAGATCATTCCTCTCTTTACTGCAACAAACTACGCACAGAAGTTCCAGGGCAGAGTCACGATTGCCGCGGACGAATCCATAAGAACAGCCTATGTGGAACTGAGAAGCCTGAGATCTGAGGACAAGGCCGTCTATTACTGTGCGAGATTGATTGGAGTTGTGCCAGGTGCTCGTTCGACATGCTTCCAGAACTGGGGCCAGGGCACCCTGGTCACCGTCTCCTCAG
>S286_98|IGHV1-69D*01|IGHD2-2*03|IGHJ1*01|40
CAGGTGCAGCTGGTGCAATCTGGGGGTGGGGTGAGGAAGCCTGGGTCCTCGGTGAAGGTCTCCTGCAAGACTTCTGGAGGCACCTTGTGCAGCTACATTATCAACTGGGTGCGACAGGCCCCTGGACAGGGGCTTGAGTGGAAGGGAGGGATCATCCCCATCTCGGGAACAGCAAACTACGCACAGATGTTCCAGAGTAACGTCACGATTATCGCGGGCGAGTGGACGAGCACAGCCTACAGGGAGTTGAGCAGCCTGAGATCCGAGGACACGGCCCTGTTTTACCGTGCGAGATTGATTTTAGTACTACCAGCTGCTCGTTCGACATACGTCCAAAACTGGGGCCAGGACACCCTGGTCACCGTCTCCTCAG
>S286_99|IGHV1-69D*01|IGHD2-2*03|IGHJ1*01|40
CAGGTGCGGTTGGTGCAGGCTGGGGCTGAGGTGAAGAGGCCTGGATCCTCGGTGAAAGTCTCCTCCAAGGCTTCTGGAGGCACCTTCAGAAGCTATGCTTTCAGGTGGGACCGACAGGCCCTTGGACAAGGGCTTGAGTGGCTGGGAGGGATTCTCCCAATCTTTGGTACAGAAAACTACGAACAGAAGTTCCAGAGCAGAGTCACGAATACCACGGACGAATCCACGAGCACAGTCTACATGAAGCTGAGAAGCCTGAGACCTGGGGACACGGCCGTCTATTACTGCGCACCATTGATTGTAGTATTAGAGACTGCGCTTACGACATACTTCCAGAACTGGGGCCAGGGCACCCTGGTCACCGTCTCCTCAG
>S286_100|IGHV1-69D*01|IGHD2-2*03|IGHJ1*01|40
CAGGTGCAGCAGGTGCAGTCTGGGGCTGAGAAGAAGAAGCCTGGGTCCTCGGTGAAGGTCTCCTGCCAGGCTTCTGGAGGCACCTTCAGCGGCTATGGTACCAGCTGGATGCGACAGGCCCCTGGACAAGGACTTGAGTCGATGGAAGGGATCATCCCTATCTTTGGCACAGTGAACTACGCACAGGAGTTCCAGGGCAGAGTCTCGATTACCACGGGCGAACCCACGAAAACAGCCTACATGGAACTGAGAAGCCTGGGACCTGAAGGCACGGCCGAGTACTACTGTGCGAGATTGATTGTAATAGTGCCACTTGGTCGTACGACACATTTCCAGAACTGGGGCCAGGGAACCCTGGTCACCGACTCTTCAG
>S303_1|IGHV1/OR15-9*01|IGHD5-24*01|IGHJ4*03|40
CAAATAAAACTCCTGCAGTCTGGGCCTGGAGTGAAGAGGCCTGGGGCCTCAGTGAGGATCTCCTGCAAGACTTCCGGATACACCTTCACCAGCACCTGTATGCACTGGGTGTGCCAGGCCCATGCACAAGGGCTTCTGTGGATGGGTTTGGTGTGCCCTCGTGATGACAGCACAACCTATACACAGAAGTTCCAGGGCAGAGTCACCAAGACCAGGGACACATCCATGGTCACAGCCTACAGGGAACTAAACAGCCTGAGGTGTGAACACACGGCCATTTGTTACTGTGTGAGTGCTCAGATTGACGACTGGGGCCACGGGACCCTGGTCAACGTCTCCTCAG
>S303_2|IGHV1/OR15-9*01|IGHD5-24*01|IGHJ4*03|40
CAGGTTCAGCTGACGCAGTCCGGGCCTGAGGTGAAATGGCCTGGGGCCTCAGTGAGGATCTCCTGTAAGACTTCTGGATACGCCTTCATCAGCTACTGTATGCACTGGGTGTGGCAGGCCCATGCACAAGGCCTTGAGTGGGTGGAATTGGTGTGTCTTAGTGATGCCAACACCAGCTACACACAGAAGCTCCAGGTCAGAGTCACCATAAACAGGGACACATCCATGGTCAGAGGCTACATGGAGCTAAGAAGCTTGACAGCTGAGGACACGGCCATATATTTCTGTGTGACTATTAGGATTGACTGCTGGGGCCAGGAGACCCTGGTCACCGTCTCCTCAG
>S303_3|IGHV1/OR15-9*01|IGHD5-24*01|IGHJ4*03|40
CAGGTACAGCTGATGCGGTCTGGGGCTGAGGTGAAGATGCCTGGGGCCCCAGTGAGGAACCCCTGCAAAGCTTCTGGATACACCTTCGCCAGCTGCCGTATGCACTGGGTGTGCGAGGCCAATACACACGGGCTTGTGAGGGTGGGATTGGTGTGCCCTACTGATGGCAGCACAAGCTATGCACAGAGGTTACAGGACAGAGTTATCATAAACAGGGACACATTCGTGGGAACAGCCTACGTGGAACTAAGAAGCCTGAGATCTGAGGACGCGCCCGTTTATAACTGTGAGAGTCTAAAGATTGACTACTGGGGCCAAGGGACCCTGGTCACCGTCTCATTAG
>S303_4|IGHV1/OR15-9*01|IGHD5-24*01|IGHJ4*03|40
CAGGCACAGCTGATGCAGTCTGGGGCTGAGGTGAAGAAGCCTGGGGCCTCAGTGAGGATCTCCTGCAAAGCCTCTGGATGCAGTTTCTCCAGAAAATGTACACACTGGGTCTGCCAGGCCCATGCACTAGGGCTTGACTGGATGGGATTGGGATGCCCGGGTGATGGCAGCGCAAGCTTTGCACAGAAGTTACAGGTCAGAGTCACCATGACCAGAGACACATCTAGGGACACAGCCTCCGTAGACCTAAGCAGCCTGAGATCTGAGGACGCGGCCATCTATTGCTCTGTAAGTATTAGAATTGACTACTGGGGCCAAGGGACCCTGGTCAGCGTCTCCGCAG
>S303_5|IGHV1/OR15-9*01|IGHD5-24*01|IGHJ4*03|40
CAGGTACAACTGCTGCAGTCTGGGGCTGAGGTGACGATGCCTGGGCCCTCAGTGAGGATCTCCTGCACGGCTTTTGGTGACACCTTCACCACTTACTGTATGCACTCGGTGTGCCAGGCCCATGTCCAAGGGCTTGAGGGGATGGGACTGGTTTGCCCTAGTGATGGCAGCACAAGGTTTCCACGGAAGTTTCAGGTCAGAGTCACCGTATCCAGGGACACTTCCAGGGGAACAGTCTACGTGGAGCTAAGCACCCTGAGATCTGAGGACTCGGCCATGCATTACTGTTTGACTATTAATAGTGAGTACTGGGGCCAAGGGACCCGGGCCACCGTCTCCTCAG
>S303_6|IGHV1/OR15-9*01|IGHD5-24*01|IGHJ4*03|40
CAGGTGCAGATGATGCAGTCTGGGGCTGAGGTGATGAAGCCTGGGGCCTCAGTGAGGATCTCCTACAAGACCTCTAGACACACCTTCACCACCTCCTGTGTGCACTCGGTGTGCCAGGTCCCTGTACAAGGGCTTGAGAGGGTGGAGTTGATGTGCCCTAGTGATGGCAGTACAAGCTATGCTCAGAAGTTACAGGTCCGAGTCACCAGGACCAGGAACACATCCATGGTCACAGCCCACATGGAGGTAAGCAGCCTGAGATCTGAGGACACGGCCATGTATGACCGTCTGGTTATTACAATTGAGTACTGGCGCCAAGGGACCCTGGTCACCGACTCCTCAG
>S303_7|IGHV1/OR15-9*01|IGHD5-24*01|IGHJ4*03|40
CACGTACAGGTGACGCAGTCTGGGGCTGAGGTGAAGAAGCTTGGGGCCTCACTGAGGGTCTCCTGCACGGCTTCTGCATGCAGCTTCACCAGCTACTGTATACATTGGGTGTGCCAGGCCCATGAACAAGGGCTTGTGTGGATGGAATTGGTGTGGCCTAGTGATGGCAGCACGACCTTTCCAGAGAAGTTCCGGGTCAGAGTCACCATAAACAGGGACATATCCATGGTCACAGCCGACAGGAAACTAAGCAGCCTGAGATCTGAGGACACGGCCATGTATTACCGTCTGAATATTACAATTGACTATTGGAGAAAAGGGACCCTGGTCACCGTCTTGTCAG
>S303_8|IGHV1/OR15-9*01|IGHD5-24*01|IGHJ4*03|40
CAGGTACAGCTTATGATCTTTGGGCCTGAGGTGAAGACGCATGGGGCCTCGGTGAGGATCTCCTGCCAGCCTTCTGGATATACCTTCACCAGCTTCTGTATCCACTGGCTGTGTCAGGCCCATTCACACGGGCTGGATTGGGTGACATTGGTGTGCCCCAGTGATGGCAGCACAAGCTATGCACAGAAGTTCCAAGTCAGAGTCACCATAATCAGGGACACATGCATGGACAGAGCCTACATGGAACTGTGCAGCCTTAGATCTGGGGACACGGCCGTGTCTTACTGTGTGAGTATGAAATTTGACTACTGGGGCCAAGGGGCCCTGGTCACCGTCTCCTCAG
>S303_9|IGHV1/OR15-9*01|IGHD5-24*01|IGHJ4*03|40
CAGGTGCAGCTCAAGCTGTCTGGGCCTGAAGTGAAGCAGCCTGGGGCCTTTGTGCGGATCTCCTGCATGGCTTCTGGATGCACCTTCACCAGGCACTGTATGCACTGGGTTTACCAGGCCCATACACAAGGGCCTGAGTGGAAGGGACGGGTGTGGCCTAGTGAAGGCAGATCAAGCTATGCACAGAAGTTCCAAGTCAGAGTCACCGTAACCAGCGACACATCCATGGTCAAAGCCTACATTGAACTAAGCAGCCTGAGATCTGAGGACACGGCCATGCATTACTGTGTGAGTACTCAAATTGACTGTTGGGGCCAAGGGACCCTGGGCACCGTCTCGTCAG
>S303_10|IGHV1/OR15-9*01|IGHD5-24*01|IGHJ4*03|40
CAGGTACAGCCGAATCAGTCTGGGACTGAGGTGAAGAAGCCGGGGGCCTCAGGGAGGATCTCCTGCAAGGCTTCTGTATACACATTCTCCAACTACTGTGTCCACTGTGTGTGCCAGACCCATACAGAGGGGCTTGAGTGGATGGGATTGGTGTGCCCTAGTGGCGGCAGCACACACTATACACAGATGTTCCAGGTCAGAGTCACCATAACCAGGGACACATCCATGGGAACAGCCTACATGGAGCTAGGGAGGCCGGGAAGTGAGGACACGGCCATGTATTGCTGTGTGACCATGATAATTGACTACTGGGGCCACGGGACCGTGGTCACCGTCTGCTCAG
>S303_11|IGHV1/OR15-9*01|IGHD5-24*01|IGHJ4*03|40
CAGGTTCAGCTCATGCAGCCGGGGGCTGAGGTGAAGAAGTTTGGGGCCTCAGTGAGGATCTCCTGCAAGGCCTCTGAATACAGCTTCACCAGATGCTTTTTGCACTGGGTGTGCCAGGCCCAGGCTCAGGGCCTTGAGTGGACGGGATTGGTCTGCCCTTTTGATGGCAGAAAAAGCTATTCACAGAAGTTCCAGGTCAGAGTCACCATGTCCAGGGACACATCCGTAGGCACAGCCTGCATGGAGCTAATCAGCCTGAGATCTGAGGACACGGCCATATATTATTGTGTGAACATTAAATCTGATCACTGGGGCCAGGGGACCCTGGTCACCGTCTCCTCAG
>S303_12|IGHV1/OR15-9*01|IGHD5-24*01|IGHJ4*03|40
CAGGTACAGCTCATGCACTCTGGGGCTGAGATGAAGAAGCCGGGGGCCGCAGTGAGGATCTCTTTCACGGCTTCAGGATACACCTTCACCAGAAACTGTATCCACTGGGTGTGCCGGGCCCATGAACAAGGGCTTGAGTGGATGGGATTACTGTGCCCTTGTGATGGCAGCACAGACTGTGCACAGGAGTTCCCGGTCAGAGTCACCATAATCAGGGACACATCCATGGTCACAGCCTACATGGAGTTAAGAAGTCTGAGATGTGAAGAAGCGGTCATGTATTATTGTGTGAGTTTTAAAATTGACTTGTGGGGTCACGGGGCCCTGGTCACCGTCTCCTCAG
>S303_13|IGHV1/OR15-9*01|IGHD5-24*01|IGHJ4*03|40
CACATACAGATGATGCAGTCTGGGACTGAGGTGAAGAAGCCTGGGGCCTCAGTGAGGATCTCCTGCACGGCTTCTGGCTGCACCTTCACCAGATACAGTTTGCACTGGGTTTGTCAGGCCCAGACACAAGGGCTTGGGTGGAAGGGATTGGTGTGCCCTAGTGACGGCAGAGCAAGCTTTCCACAGAAGTTCCAGGCCAGAGTCACCATATCCAGGGACACATCCATGGTCACAGACAACAGGGAATTAACCAGCCTGAAGTCTGAGGAATCGGCCCTCTATTACTGTGTGAGTATTATCATTGACTACCGGGGCCCAGGGACCCTGGTCACCGTCTCCTCAG
>S303_14|IGHV1/OR15-9*01|IGHD5-24*01|IGHJ4*03|40
CAGATTCATCTGAGGCCGTCTGGGGCTGAGGTGACGAAGTCCGGGCCCTCAGTGAGGATCTCCTGGAAGGCTTCTGGATACACCTTCACCAGCTACTGTGTCCAGTGGGTGCGCCAGGCCCATGCACCAGGGCTTGAGTGGATGGGATTGGTGTGCCTTAGTGATGGCAGAACAAGACGTGCACAGAAGTTCCAGGTCAGAGTCACCATAACCAGGGACACATCCATGGACACAATCTGCATGGGACAATGCAGCCTGAGATCTGAATACACGGCCATCTCTTATTGTGTGAGAAGTAACTTTGACTCCTGGGGCCAAGGGACCCTGGTCACCTTCTCCTCAG
>S303_15|IGHV1/OR15-9*01|IGHD5-24*01|IGHJ4*03|40
CAGATACAGCTGATGCAATCTGGGGCTAAGGTGAGGAAGCCTGGGGCCTCAGTGAGCATCTCCTGCACGGCTTGTGGCCACCCCTTGACCAGATACTATATGCACTGGGTGTGCAAGGCCCATGCACTCGGGCTTGATTGGACGGGATTCGTGTGCCCTAGTGATGGCAGCACAAGGTATGCACAGAAGTTTCCGGTCAGAGTCGCCATCACCAGGGTCACATCCATGGTCACAGCCTACATGGAGGCAAGCAGCCTGAGATGTGAAGACACGGCCATGTGTTATTGTGTGAGTGTGAATATTGACTACTGGGGCCTAGTGACCCTGATCACCGTCTCGTCAG
>S303_16|IGHV1/OR15-9*01|IGHD5-24*01|IGHJ4*03|40
CAGGGACAGCTGAAACAGTCTGGGGCTGAGCGGAAGAAGCCGGGGGCCTCAGTGAGCATCCCCTGTAAGGCCTCTGGATTCACCTTTACCAGTTCCCTTATATACTGTGTGTGCCAGACCCATGCACATGGGTTTGAGCGGCTGGGATTGTTGTGGCCGAGAGATGACAGCACAAACTTTGCACAGAAGTTCCAGGTCAGAGTCACCATAACCAGGGACACGTTTATGGGCACAGCCTACATGGAGCTAATCAGCCTGAGATCTGAGGACATGGCCATGTTTTACTGTGTGAGTATTAAATTTGACTACTGGGGCCACGGGACCCTGGTCACCGTCTCCTCAG
>S303_17|IGHV1/OR15-9*01|IGHD5-24*01|IGHJ4*03|40
CAAGCTCATCTGTTACAGTCTGGGGCTGAAGTGAGGAAGCCTGGGGCCTCAGTGAGGATCGCCTACAAGGCTTGTGGATACACCTTCACCAGATACTGTATCCACTGGGTGTGCCAGGCCCATGGACAAGGACTTGAATGGATGGGACTGGTCTGCCCTAGTGATGGCAGCACAACCTATACACAGAAGTTCCAGGTCAGAGTCACCATTGCCCGGGACACATCCTCGGGAGCCGCCTCCATGGAGGTAAGATGCCTGCGATATGAGGAAACGGCCATGTATTTCTGTGTGAGTATTAAAGTTGACTATTGGGGCCAGGGGACCCTGGTCACCGTCTCCTCAG
>S303_18|IGHV1/OR15-9*01|IGHD5-24*01|IGHJ4*03|40
CAGATACAGCTGATCCAGTCTAGGGCTGAAGTGAAGAAGCCGGGGGTCTCAGTGAAGACCTCCTGCGAGACTTCTGGATACACCTTCACCAGCTACTGTATGCCCTGGTTGTGGCAGGCCCATGCACAAGGGCTTGAGGGGATGGGATTGGTGTGTCCTCCTGATGGCACCACAGGTTATTCACAGGAGTTCCAGGACAGAGACATCATAACCAGGGACACATCCATGGGAACAGCCAACATGGAGCTAAGCAGCCTGAGATCTAAGGACACGCCCAATTATTTTTCTGTGACCAGCGAAATTGACTACTGGGGCCATGGGACCCTGGTCACCGTCTCCTCAG
>S303_19|IGHV1/OR15-9*01|IGHD5-24*01|IGHJ4*03|40
CAGCCACAGCTGGTGCAGTCTGGGGCTCAGGTGAAGAAGCCTGGGGCCCCAGTGAGTATCTCCTGCAGGGCTTCTGAATACGCCTTCACCCCTTACTGTATACACTGGGTGTGCCAGGCCCATACACAAGGGCTTGAGTGGATGGGATTGGTGTGCCCACGTCATGGCAGAACAAGCTCTGCACTGAAGCTCCAGGTCCAAGTCAGCATAAACAGGGACACATCCAGGGTCACAGCCGACAGGGAACTGAGCAACGTGAGATCTGAAGACACGGCCATGTATTACTGGGTCAGGATTAACATTGACTACTGGGGCCACGGGACCCTGGTCACCGTCTCCTCAG
>S303_20|IGHV1/OR15-9*01|IGHD5-24*01|IGHJ4*03|40
CAAGTACAGCTGATCCAGTCTCGGGCTGAGGTGAAGAAGCCTGGGGCCTCAATGAGGGTCTCCTACAAGGCTTCTGGAGGCACCTTCACCAGCCTCTGCATCCACTGGGTGTGCCAGGCCCATACACATGGGCTTGAGTGGGTGGAACTTGTGTGCCCTAGTGATGGCAGCACAAGTTATACGCAGACGTTCCAGGACAGAGTCACCAGAACCAGTGACTCATCAATGAGAACAGCCTTCCTGAAGGTAAGAAGCCTGAGATCTGAGGACACGGCCAAATACTACTGTGTGACTAATAAAATTGACTACTGGGGCCAAGGGACCCTGGTCACCGTCTCCCCAG
>S303_21|IGHV1/OR15-9*01|IGHD5-24*01|IGHJ4*03|40
CAGGTACAGCTGATACAATCTGGGCCTGCAGTGAAGGAGCCGGGGGCCTCAGTGAGGACTTACTGCAAGGCTTGTGGATATACCTTCACCAGCTACTCTATGCACTGGGTGTGCCAGGCCCATGCACAAGGACTTGCGTGGAAGGGCTTGGCGTGCCCTAGTGATGGCAGAAAAACTTTTGCACGGAGGTTCCAGGTCAGAGTCACCATAACCAGGGACACATCAATGGTCACAGGCAACATGGAGCTAAACAGCCTGAGAACTGACGACACGACCTTGTATTCCTGTTTGACTATTAAAATTGACTTCTGGGGCCAGGGGACCCTGGTCACCGTCTCCTCAG
>S303_22|IGHV1/OR15-9*01|IGHD5-24*01|IGHJ4*03|40
CACGTGCAGCTAATGCAGTCTGGGGCTGAGGTCCAGAAGCCTGAGGCCTCAGTGAGGACCCCCTGCAGGGCTTCTGGATACACCTTCAACAGCTGTTGTATGCACTGGGTGTGCCAGGCCCATGCACGAGGGCTTGAATGGATGGGATTGGTGTGCCCTAGTGATGGCAGAACAAACTACGAACGGAGGTTCCAGGACAGAGTCACCATAAACAGGGACACATCCATGGTCACAACCAACATGGAGGTAAGAAGCCTGAGACCTGAAGACACGGCCATGTATCACTGGGCGAATTTGAAAATCGAGTACTGGGGCCAAGAGACCCTGGTCAACGTCTCTTCAG
>S303_23|IGHV1/OR15-9*01|IGHD5-24*01|IGHJ4*03|40
CAGATACAGCTGATGCTGTCTGGGCCTGAGATGAAGAAGCCGGGGGCCTCAGTGGAGATCTCCTGCAAGACTTGTGCATACACCCTCGCGAGCTGCTGTATACACTGGGTGTGCCAGGCCCATACACAAGGGCTTGAGTGGATGGAATTGGTGTGCCCTAGTGATGTCATCACAAGGTATCCACAGAACTTGCAGGTCAGAGTCACCATGACTAGGGCCACATCCATGGTCACGGCCTACATGGACCTAACCAGCCTGAGATCTCAGGACACGGCCGTAGATTACTGTTTGAGTATTCAGATTGACTACTGGGGCCAGGGGACCCTGGTCACCGTCCCCTCAG
>S303_24|IGHV1/OR15-9*01|IGHD5-24*01|IGHJ4*03|40
CAGCTTCGGCTGATTCAGTCTGGGGCTGAGATGAAGAAGCCTGGGGCCTCAGTGAGGATCTCCTGTAAGGCTTCTGAATACGCCCTCACAAGTTCCTGTATAGACTGGGAGTGCCAGGCCCATGCACATGGGCTTGAGTCAGCGGGATTGGTGTGCCCCAGTGATGGCAGCTCAAGCTGTGCACAGAAGTTCCAGGTCAGAGGCACCATATTCAGAGACACATCCGTGGTCACAGTCAACATGGAGTTACACAGCCTGAGATCTGAAGACACGGCCATCTATTACTGTGTGAGTTTTAAAAGTGACCACTGGGGCCAAGGGACCCTGGTCACCGTCTCCTCAG
>S303_25|IGHV1/OR15-9*01|IGHD5-24*01|IGHJ4*03|40
CAGGTACAGCTGATACAGTCTGGGGCTGAGGTGAAGGAGCCTGGGGCCTCAGTGGGAATCTCCTGCAAGTCTTCTGGACTCACCTTCACCAGCTACTCTACGCCCTGGGTGTGTCAGGCCCACGCGCACGGCCTTCAGTGGATGGGATCGGTGTGCCCGGGTGAGGGCAGCACAAGGTATGAACAGAAGTTCCAGGTCAGAGTCATCATAAACAGGAACACATCTATGGTCACAGCCTACTTGGAGCTAAGCAGCCTGAGATCTGAGGACTCGACCATGAATTATTGTCTAGTTATTAAAATTAACTATTGGGGCCAGGGGACCCTGGTCACCGTCTCCTCAG
>S303_26|IGHV1/OR15-9*01|IGHD5-24*01|IGHJ4*03|40
CAGGCACAGCTGATGCAGTCTGGGGCTGAGGTGAAGAAGCCGGGGGCCTCGGTGAGGATCTCCTCCAAGGCCTCTGAATACACCTTCACCAGTTGTTGTGTCAACTTGGTGTGCCAGGCCCATACTCAAGGGCGTGAGTGGGTGGAATTGGTGTGCCCTAGTGATGACAGCACCAACTATGCACAGATGTTCCAGGGCAGAGTCACCAAAACCAGGGAGACATCCATGGGCTCAGCTTACATGGAACTGAAGAGCCTGAGATTTGAGGGCACGGCCATGTGTTACTGTGCGGCTATTAATATTGACTCCTGGGGCCAGGGGAGCCTGGTCACCGTCTCCTCAG
>S303_27|IGHV1/OR15-9*01|IGHD5-24*01|IGHJ4*03|40
CAGGTGCAACTGCTGCAGTCTGGGGCTCAGGTGAAGAAGCCTGAGGCCTCAGTGAGGACCTCCTGCGCGGCCTCTGGATCCTCCTTCACCAGGTACTGCATGCACAGGGTGTGCCAGGCCCATTCACAGGGACTTGAGAGGATGGGATTGGTGTGCCCTTGTAATGGCAGCACAAGCTATGCGCAGATGTTTCAGGGCAGAGTCACCATAGCCAGGGACAGATCCATGGGCACAGCCTACATGGACCTAAGCTGCCTGAGATCTGAGGCCACGGCCGTCCATTACTTTGTGAGGGTTACAATTGACTACTGGGGCCAAGGGACGCCGTTCATCGTCTGCTCAG
>S303_28|IGHV1/OR15-9*01|IGHD5-24*01|IGHJ4*03|40
CAAGTACAGGTGATGCAGTCTGACTCTGAGGTGAAGACGCCTGGGGCCTCAGTGAGGATCTCCTGCAAGGCTTCTGAAGACACCTTCACTAGTTACTATATGCACCGGGTGTACACGGCCCATGCACAAGGGCTTGACTGGATGGGATTGGTGTGCCCCAGTGATGGCGGAACAAGTTATGCACAGAAGTTCCAGGACAGAGTCACCATATCCAGGGACACATCCATGGGCACAGCCTACATGGATTTAAGGACCCTGAGGCCTGAGAACACGGCCATCAATTATTTTGTGAGTCTCAACACTGAATGCTGGGGCCAAGTGACCCTGGTCACCGTCTCCTCAG
>S303_29|IGHV1/OR15-9*01|IGHD5-24*01|IGHJ4*03|40
CAGGTACAGCTGAGGCAGTCTGGGGCTGAGGTGAGGACGCCTGGGGCCTCAGTGAAGATCTCCTGCAAGTCTTCTGGATGCACCTTCACCAGGCACTGTGTCCAGTGGGTGTGCCTGGCCCAGGAACAAGGGCTTGATTGGCAGGAATTGATGCGACCTAGTGATGGCAGCGCAAGCTCTCCACAGAAGATCCAGGGCAGAGTCGCCATAACCGGGGACACATGCATGGGCACGGCCTACATGGAGCTAAGCAGCCTGAGATCTGAGGATACAGCCCTGTATTATTGTGTGAGTATTGAAACTGAGTACCGGGGCCACGGGACCCTGATCATCGTCTCCTCAG
>S303_30|IGHV1/OR15-9*01|IGHD5-24*01|IGHJ4*03|40
CAGGAACAGCTGATGCAGTCTGGGGCTGAGGTGAAGAAGCCTGGGGCCTCAGTGATGATGTCCTGCAAGGCTTCTAGATACACCTTCACGGGTTCCTGTATTCACTGGGTGCGCCAGGCCCGTGCACACGGGCTTGAGTGGATGGGATTGGTGTGCCCTATTGATGACAGAACAAACTATGCACAGCAGTTCCAGGTCAGAGTCACCCAAAGAAGGGACACAGCCATGGTCACAGCCTATCTGGAGTTAAGAAGCCTAATCTCTGAAGACCCGGCCATTAATTATTGTGTGAGTAGTAAAATTGATTGCTGGGGCCAGGGGACCCTGGTCACCGTCTCCTCAG
>S303_31|IGHV1/OR15-9*01|IGHD5-24*01|IGHJ4*03|40
CAGGTACAGTTGATGCAGTCTGGGGCTGAGGTGCAGAAGCCTGGGGCCTCAGTGAGGATCTCCTGCAAGGCTTCTGCAGAATCCTTCACCAGAAACTGTCTGCATTGGGTGTGCCAGGCCCATGCACAGGGACTTGAGTGGATGGAATTGGTCTGGCCTAGTGATGCTAGAACAAGTCATACACAGAAGTTCCAGGCCAGACTCACCAGAACCCGGGACACATCCGTGGGCACAACCGACGTGGAGCTGAGCAGCCTGAGATGCGGGGACACGGCCATGTATTACTGTGTGACGATTAACGTTGATTCCTGGGGCCATGGGACCCTGGTCACCGTCTCCTCAG
>S303_32|IGHV1/OR15-9*01|IGHD5-24*01|IGHJ4*03|40
CAGGAACTGCTGACGCAGTCTGCGGCTGAGATGATGAAGGCGGGGGCCTCACTGAGGATCTCCTGCAAGGCTTCTGGATACACCTTCACCAAGTACTGTATGCCCTGGGGGTGCCAGGCCCATACACAAGGGCTTGATTGGATGGTATTGTTGTGCCCTTGTGATGGCAGCACAAGGTATCCACGGAACTTCCGGGGCGAAGTCACCATAACCAGGGACACATCCATGGTCAGAGACTACATAGAGCTAACCAGCCTGAGATTTGGGGACACGGCCGTGTATGACTGTGTGAGTGTTAGAAATGACTACTGGGGCCGAGGGACCCGGGTCACCATCTCCTCAG
>S303_33|IGHV1/OR15-9*01|IGHD5-24*01|IGHJ4*03|40
CAAGTACAGCTAAGGCACTCTGGGGCTGAGGCGAAGAAGACGGGGGCCCCAGTGAGGATCTCCTCCAAGGCCTCTAGAAACACCTTAACTAGCCCCTGTAGGCACTGGGTGTGCCAGGCCCATACACAGGGGCTCGATTGCATGGGATTGGTGTGCCCTAGTGAGGGCAGCGCACGCTATGCACAGAAGTTCCAGGTCAGAGTCACCATAACCACGGACACATCCATGGCCACAGCCTGCATGGAGCTAACCAGCCTGAGATGTGAAGACACGGCCACGTCTTACTGTGTGAGCATTAATACTGACTATTGGGGCCTAGGGACCCTGGTCACCGTCTCGTCAG
>S303_34|IGHV1/OR15-9*01|IGHD5-24*01|IGHJ4*03|40
CAGGTGCAGCTGATCCAGTCTGGGGCTGAGGTGAAGAAGACTGGGGCCTCAGTGAGGATCTCCTGCAAGGCTTCTGAATACACCTTCACCAGCCACTTTATGATGTGGGTGTGCGCGACCCGTGCACACGGGCTTGAGTGGATGGCATTGGTCTGCCCAAGTACTGGCAGAAAAGGCTATGCACAGAAGTTCCAGGGCAGAGTCACCATTTCCAGGGACACATCCATGGTCACAGTCTACTTGGAGGTAAGGAGCCTGAGATGTGAGGACACGGCCATCTACTACTGTATGAGTACTAATCTTAACTACTGGGGCCACGGGACCGTGGTCACCGTCTTCTCAG
>S303_35|IGHV1/OR15-9*01|IGHD5-24*01|IGHJ4*03|40
CAGGTACAGTCTATGCGGACTGGGGCTGAACTCAAGAGGCCTGGGGCCTCAGTGAGACTCTCCTGCGGGGCTTCTGGATACACCTTCACCAGCTACTGTATGCGCTGGGTGGGCCAGGCCCAAGCACACGGGCTTAAGTGGAAGGGATTGGTGTGCCCTAGGGATGGCAGCCCAAGTCATGCACAGACGTTACAGGTCAGAGTCACCATAACCAGGGACACATCCATGGTCACAGCCTACATAGTGCTAAGAAGTCTGAACTCTGAGGACACGGCCACATATCACTGTGTGAGTATTGATATTGACTACTGGGGCCAAGGGACCCTGGCCACCGTCTCCCCAG
>S303_36|IGHV1/OR15-9*01|IGHD5-24*01|IGHJ4*03|40
CAGGTACATCTGGCCCAGTCTGGGGCTGAGGTGAAGAAGCCGGGGGCCTCAGTCGAGATCTCCTGCAAGGCTTCTGGACACACCTCCACCAGCTACTGTCTACACTGGGTGTGTCAGGCCCATACACAAGGGCTTGAGTGGATGGCATTGGTGTGCCCTTGTGATGGCAGCAGAAGCTATACACAGAAACTCCGGGTCAGAGTGACCATAACCGGGGACACATCCATGGGAAGAGCCTACATTGATCTACACAGGCTGAGATCTGAGCTCACGGCCATGCATCACTATGTGAGTATTAAAACTGACTACTGGGGCCACGGGGCCCTGATCACCGTCTCCTCAG
>S303_37|IGHV1/OR15-9*01|IGHD5-24*01|IGHJ4*03|40
CAGGGACAGCCAGTGCAGTCTGGGGCTGAGGTGAAGAAGCCTGGGGCCCTAGTGAGGATCTCCTGCAAGGCTTCTGGGTACACCTTCACCAGTTACTGTCTGCTCTGGGTGTGCCAGGCCCATGCGCAGGGACTTAAGTGGGTGGAATTGGTGTGCCCTGGTAATGGCAGAACACCCTATGCACAGAAGTTCCAGGTCAGAGTCACCATACCCAGAGACACATCCATGGTCACAGCCTACATGGACCTAAGAAGCCTGATATCTGAGGATACGACCATCTGTTACTGTGTGAGTTTAATCATTGCCTATTGGGGCCATGGGACCCTGGCCACCGTCTCCTCAG
>S303_38|IGHV1/OR15-9*01|IGHD5-24*01|IGHJ4*03|40
CAGGTAAAACTCACGCAGTATGGGGCTGACGTGAAGAAGTCGGGGGCCTCAGTGAGGATCTCCTACAAGGCTTGTGGATACGCCTTCACCAACTACTGGATACACTTGGTGTGTCAGGCCCATGCACAAGGGCTTGAGTGGAGGGGGTTGGAGTGCCCGAATAAGGTCAGCACAAGCTGTGCAGAGAGGTTCCAGGGCAGATTCACCCTAACCCGGGACACATCCATGGGCACGGCCTACATAGAGCTAAGCAGTCTGAGATCTGAGGACACGGCCAGGTGTTACCGTGTGAGTACGAAAATTGACTACTGGAGCCAAGGGACCCTGGTCACCGTCGCCTCAG
>S303_39|IGHV1/OR15-9*01|IGHD5-24*01|IGHJ4*03|40
CAGGTGCACGTGATGAAATCTGGGGCTGAGGTGAAGAAGCCTAAAGCCTCAGTGAGGATCTCCTGCGAGAATTTTGGATACACCTTCACCAGGCACTGTATACACTGGGTGTGCCAGGCCCATGCACAAGGGCTTGAGTGGGTGGGACTGGTGCCCCCTAGTGATGGCAGCACAAGTTTTGCAAAGAACTTCCAGGGCGGAGTCACCACAACCAGGGACACATCCATGGTCACAGCCAACATGGAACTAGGCTGTCTGAAATCTGAGGACACGGCCATGTGTCATTGTGCGAGAATTACAATTGACTATTGGGGCCATGGGACCCTGGTCACCGTCTCCTCAG
>S303_40|IGHV1/OR15-9*01|IGHD5-24*01|IGHJ4*03|40
CAAGTACAGGTGATGCAGTCTGGGGCTGAGGGGAAGACGCCTGGGGCCTCAGTGAGGATCTCGCACACGCCTTTTGCATACACTTTCCCCAGCTACTGTATGCACTGGGTGTGCCAGGCCCATGAACGAGGGCTTGAGTGGATGGAATTGGTGTGCCCCAGTGAAGGCAACACAAACTGTGCACAGAAATACCAGGTCAGAGTCATCATACTCAGAAACACCCCCATGGTCACAGCCTACATGGCGCTAAGAAGCCTGAGATCTGAGGACACGGCCATGCATTACTGCGTGAATTTTAAAAGTGGCTACTGGGGCCAAGGGACCCTGGTCACCGTCTCCTCAG
>S303_41|IGHV1/OR15-9*01|IGHD5-24*01|IGHJ4*03|40
CAGATACACCTGATACAGTCTGGGGCTGAGGTGAAGAAGCTTGGGGCCCCAGTGAGGATCTCCTGCAAGCCTTATGGACACACCTTTACCAGCTACTGTTTGCACTGGGTGTGGCAGGCCCATGCACAGGGGCTTGAGTGCATGGCACTGGTCTGCCCCAGTGATGGCAGCACAAACTATCCACAGAAGTTGCAGGCGGGAGTCCCCATTACCAGGAACGCATCCTTGGGCACAGCGCTCGTGGAGCTGAGCTGCCTGAGATCTGAGGACGCGGCCATGTTTTACTGTGTGAGAATTAACATTGACCACTGGGGCCGAGGGACCCTGGTCACCGTCTCCTCAG
>S303_42|IGHV1/OR15-9*01|IGHD5-24*01|IGHJ4*03|40
CAGGTACAGCTGATACAGTCTGGGGCTGAAGTGAGGATGCCTGGGGCCTCAGTCACGACGTCCTGCAAGGCCTGTGGACACACCTTCACCAGCTACTGTACACACTGGGTGTGCCAGGCCCAGGCAGAAGGGCTTGAGTGGATGGGATTGATGTCCCCGTGTTATGGCAGTACAAACTTTGCACAGACGTTCCAGGTCAGAGTCACCATAAACAGGGACACATCCATGGACACAGTCTTCCCGGAAGTACGCAACCTGAGATCCGAGGACACGGCCATGTTTTCCTGTGTGACTATTAGAATTGACTACTGGGGCCAAGGGACCCTGGTCACCGTCTCCTCAG
>S303_43|IGHV1/OR15-9*01|IGHD5-24*01|IGHJ4*03|40
CAGGTACACCTGATGAAGTCTGGGGCTGAGGTGAAGATGCCTGGGGCCTCAGTGAGGATCTCCTGCAAGGCTTCTGGAAACCCCTTCACCAGCCACTATATCCACTGGGTGTGCCGGGCCCATACACCATGGGTTGAATGGATGGAATTGGTATGCCCTAGTGGTGGCAGCACAAGCTATACACAAAAGCTCCAGGTCAGAGCCTCCAGAGTCAGGGACACTTCCTTGGTCACAGGCTACTTGGAGCTAAGCAGCCTGAGATCTGAGGACCCGACCATGTATTACTGTGTGAGTCTTAAAAATGACCGTTGGGGCTACGGGACCCTGGTCACCGTCTCCTCAG
>S303_44|IGHV1/OR15-9*01|IGHD5-24*01|IGHJ4*03|40
CAGGAACCGCTGATCCAGTCTGGGGCTGAAGTGAAGAAACCTGGGGCCTCAGTGAGGATCTCCTGTAAGGCTTCTGAATACACCTTCACCAGCTGCTGCATGCACTGGGTATGCCAGGCCCAAGCACAAGAGCTTGATTGGATCGAAGTGGTGTGCCCTCGAGATGGCAGCACAGCCTATGCGCAGAAGTTACAGGTCAGACTCACCATCACCAGGGACACATCCATGGGAAGAGCCTGCATAGAGCTAGGCAGGCTGAGATTTGAGGACACGGCCATCTACTGCTGTGTGAGTCTTAAAAGTGACTATTGTGGCCAAGGGACCCTGGTCAGCGTCTCCTCAG
>S303_45|IGHV1/OR15-9*01|IGHD5-24*01|IGHJ4*03|40
CAGCTGCTACTGGTGCTGTCTGGGTCTGAGGGGAGGCAGCCTGGGGCCTCAATGAGGAATTCCTGCAAGACTTGTGGATCCACCTTCACCAGTTCCTGTAGACACCGGGTGTGCCAGGCCCATGCACAAGGGTTTGAGTGGATGGGATTGGTCTGCCCTAGTGATGGCAGCACAAGACATGCACAGAAGTTCCAGCCCAGAGTCACCATAACCAGGGACACATCTATGGACACAGCCTACATGGAACTATGCAGCCTGAGATGTGAGGACACGGCCATGAATTATTGTGTAAGTACTAAAGATGACTCCCGGGGCCAAGGGACCCTGGTCACCGTCTCCTCAG
>S303_46|IGHV1/OR15-9*01|IGHD5-24*01|IGHJ4*03|40
CAGGAACAGCGAATGCCGTCTGGGGCTCTGGTGAACAGGCCTGGGGCCTCAGTGAGAATCTCATGCAAGGCTTCTGGACACACCTTCTCCCGCTACTCTATGCGCTGGGTGTGCCAGGCCCATGCACAAGGTCTTCAGTGGGTGGGGTTGATGTGCCCAAGTTATGGCAGCACAAACTTTACACAGAAGTTCCCGGGCAGAGTCACCATCACCAGGGACACATCCGTGGTCACAGCCTCTATGGAGGTGAGAAGCCCGAGATCTGAGGACACGGCCGTGTTTTACTGTGTGAGTTTTACAATTGACTACTGGGGCCAAGGGACCCTGGTCACCGTCTCATCAG
>S303_47|IGHV1/OR15-9*01|IGHD5-24*01|IGHJ4*03|40
CAGTTACAGTTGATGCAGTCTGGGGCTGAGGTGAAGAAGGCTAGGGCCTCTGTGAGGATCTCCTGCAAGGCTTCTGCATTCACCTTCACCAGCTACTGGATGCACTGGGTGTGCCAGGCCCATGCACAAGGACTTCAGTGGATGGGATTGGGATGCCCTAGTGATGGCACCACAAGGTATGCAGAGAAACTCCAGGTCAGAGTCACCATGATCAGGGACACATCCATGGTCACAGCCTGTATAGAACCAAGAATGCTGAGGTCTGAGGCCGCGGCCATGTTTAACTGTATGAGTTTTAATATTGCCTACTGGGGCCACGGGACCCTGGTCACCTTCTCCTCAG
>S303_48|IGHV1/OR15-9*01|IGHD5-24*01|IGHJ4*03|40
CAGAGACAGCTGATGCTGTCTGGGGCTGAGGTGAAGAAGCCTGGGGCCCCAATGAGGATCTCCTGCAAGGCTTTTGGATACATCTTCACATGCTACTGTATGCACTGCGCCTGCCAGGCCCCAGCACAAGGGCTTGAGTGGATGGGATCACTGTGGCCTTGTGATGACGGCACAAACTATCCACACACGTTGCAGGACAGAGTCACCATACCCAGGGACACATCCGTGGTCACAGCCTACAGGGAGGAAAGCAGCCTGCGGTCTGACGACACGGCCACTTATTACTGTGTGATTATTAAAACTGACTACTGGGGCCAAGGGACCCTGGTCACCGTCTCCTCAG
>S303_49|IGHV1/OR15-9*01|IGHD5-24*01|IGHJ4*03|40
CAGATACAGTTACTACAGTCGGGGGCGGATGTGAAGAAGCCCGGGGCCTGTTTGACGATCTCCTGCAAGGCCTCTGGATACATCTTCACGAGTTACTTTATGCCCTGGGTTTGCCAGGCCCATGCACAAGGGCTTGAGTGGATTGGATTAGTGTGCCCTAGCGAGGTCAGAACGAGCTATTCACAGAAGTTCCAGGGCAGAGTCACCATAACCAGGGACACATCCATGGTCACAGCCTACATGGAACTAAGCAGCCTGAGATCTGAGGACACGGCCATGTGTTACTGTTTGAGTCTCAAATTTGAGTATTGGGGCCAAGAGAACCTGGTCACCGTCTCGTCAG
>S303_50|IGHV1/OR15-9*01|IGHD5-24*01|IGHJ4*03|40
CAGGTTCAGCTGATGCCGTCTGGGCCTGAGGTGAAGAGCCCTGGGGCCTCAGTGAGAATCTCCTGCAAGACTTCTGGATACCCCGTCACGAGCTACTGTGTTCACTGGGTGTGCCAGGCCCACGCACAAGGGCTCGAGTGGATGGGATTGATGTGCCCTGGTGATGGCAACACAAGCTATTCACAGAAGTTCCAGGTCAGACAAATCCTAACCAGGGACACATCCATGGTCACAGTCTACATGGAGGTAAGAAGCCTGAAACCAGAGGACACGGCCCTGTATTATTGTGTGAGAATTAAACTTGAACTCTGGGGCCAGGGGACCCCGGTCACCGTCTCCTCAG
>S303_51|IGHV1/OR15-9*01|IGHD5-24*01|IGHJ4*03|40
CAGGTGCAGCTGATACAGTCTGGGGCTGAAGTGAAGATGCCTGGGGCCTCAGTGAGTATCTCCGGCAAGACTTCTGGAGACACCTTCACCAGCTACTGTATCCACTGGGTGTGCGAGGCCCGTGCACACGGGCTTGATTGGCTGGGATTGATGTGCCCTTGTGATGTCAGTACAAGGCATGCAAAGAAGTCGCAGGTCAGAGTCACCACAACGAGGGACACATCCATGGTCACAGCCTACATAGACCTAGGAAGCCTGCGATCTGAGGAAATGGCCATATTTTACTGTGTGAGTGTCAACATTGACTACTGGGGCCAAGGGACCCGGGTCACCGTCTCCTCAG
>S303_52|IGHV1/OR15-9*01|IGHD5-24*01|IGHJ4*03|40
CAGGTACAGTTGATCCAGTCTGGGGCTGAGATGAAGAAGCCTGGGGCCTCACTGAGGATCCCCTGCAAGCCTTTTGGATACACCTTCACCAGATCTTATCTGCCCTGGATGTGCCAGGCACTTTCACAAGGACTTGAGTGGACGGGATTGGTGTGCCCTAGAGATGGCAGTACACGCTATGCACAGAGGTTGCAGGGCAGAGTCCCCATAACCAGGGACACATCCGTGGACACTGCCTACATGGAACCTAGTAGCCCGGAATCTGAAGACACGGCCTTGTCTTATTGTGTGAGTATTAAAATTGACTATTGGGGCCAAGGGACCCTGGTCACCGTCTCCTCAG
>S303_53|IGHV1/OR15-9*01|IGHD5-24*01|IGHJ4*03|40
CAGGTCCAGCTGATGCTGACTGGGCCTGACGTGGAGAAGCCTTGGGCCTCAATGAAGATCTCCTGCAAGGCTTGTGGATACACCTTCACCAGTTACTGTTTGCGCTGGATGTGCCAGGCCCGTGCACAAGGGCTTGAGTGGATGGAATTGGTGTGCCCTAGTGATGGAACCTCAAGCTATTCAGAGAAGTTCCAGGTCAGAGTCACCATAACCAGGGACACAGCCATGGGCGGGGCCCACATGGAGGTAAGAAGTCTGAGATCTGAGGACACGGCCATCTATTGCTATGTGACTATCAACATTGACTATTGGGGCCCAGGGACCCGGGGCACCGTCTCCTCAG
>S303_54|IGHV1/OR15-9*01|IGHD5-24*01|IGHJ4*03|40
CAGATTCAGCTTATGCAGTCTGGGGCTGAGGTGAAGGAGCCTGGGGCCTCAGAGAGGATCTCCTGTAAGACCTCTGGATGCACCTTCACCAACTACTGCGTCCACTGGCTATGCCAGGCCCATGCACAAGTGCTTGAATGGATGAGATTGGTGTGCCCTAGTGATGGCAGCACAAATTCTGCACAGAAATTCCAGGACAGAGTCACCATAGCCAGGGACACATCCATGGTCAAAGCCTCCATGGACCCAGGCAGCCTGAGATCTGAACACACGGCCAAGTATGACTGTTTGGGTATGAGAATTGACTACTGGGGCCAAGGGACCCGGGTCCCCGTCTCCTCAG
>S303_55|IGHV1/OR15-9*01|IGHD5-24*01|IGHJ4*03|40
CAGGTACAGCTGATACAGTCTGGGACTGAGGTGAAGAAGCCGGGGGCCTCAGTGAGGATCTCCTGCACGGCTTTTGGATACACCTTCACGAGCTACTGTGTGCTCTGGGTGAGCCAGGCGCATGAACAAGGGCTTGAGTCGGTGGGATTGGTGTTCCCTGGTGATGGCAGCACAGACTATGCACAGAAGTTCCCGGTCAGAGTCACCTCGCCGAGGGACACATCCATGGACACAGCCTCCATACAGCTGACCAGCCTGAGATGTGAAGACACGGCCTTTTATCACTGTGTGAGTATTAGACTTGATTACTCGGGCCAAGGGACCCTGGCCACCGTCTCCTCAG
>S303_56|IGHV1/OR15-9*01|IGHD5-24*01|IGHJ4*03|40
CAGGTACTGCTGCTGAAGTCGGGGTCTGAGGCGAAGAGGCCTGGGGCCTCAGTGAGGCTCTCCGGCAAGGCTTCTGGATACACCTTCACCAGTCACTGTACGCGCTGGGTGTGCCAGGCCCATACACAAGGCCTTGGGTGGATGGAATTGGTGTGCCCAAGTACTGGCAGGACACGCTTTGCACAGAAGTTCCAGGTCAGAGTCACCATACTCAGGGACACATCCGCGGTCACAGCCTACATGGAACTAAGCAGCCTGAGATCTGAGGACACGACCATGTATTCTTGTGCGAGTATTAAGATGGAGTACTGGGGCCAGGAGACTCTGGTCACCGTCTCCTCAG
>S303_57|IGHV1/OR15-9*01|IGHD5-24*01|IGHJ4*03|40
CAGCTACAGGTGATACAGTCTGGGGCTGAGGAGAAGGAGCCTGGGGCCTCAGTGAGGATCTCCTGCAAAACTTCTGGATACACCTTCACCAGCTACTGTATCCACTGGCTATGCCAGGCCCATGCGCCAGGGCTTGAGTGGCTGGAAATGATGTGCCCTAGTCGTGGCAGCCCAGACTCTGCACACAAGTTCCAGGGCAGGGTCACCAAAACCAGGGACACATCCATGGGCACAGCCTATTTGGAGCTAAGCAGCCTGACATTTGATGACACGGCCATCTATCACTGTGTGAGTTTTAACATTGACTATTGGGACCAAGGGACCCTGGTTGTGGTCTCCTCAG
>S303_58|IGHV1/OR15-9*01|IGHD5-24*01|IGHJ4*03|40
CAGGGACAGCTGATCCAGTCTGGGGCTGTGGTGCAGAAGTCTGGGGCCTCAGTGAGAATCTCCTGCAAGACTTCTGAATACCCCTTCACTAGCTGCTGTGTGCAGTGGGTGTGCCAGGCCCATGCACACGGGCTTGATTGGATGGGAGTGGTATGCCCTAGTCATGACACCACAGGTTATGCACACAAGTACCAGGTCAGAGTCACCATGACCAGGGAAACATCCATGGTCACAGCCTGCAAGGAACTAAGCAGTCTGAGATCTGAGGCAACGACCATGTATTCTTGTGTGAGTTTTAGAATTGACTATTGGGGCCAAGGGACCCTGGTCACCGTCTCCTCAG
>S303_59|IGHV1/OR15-9*01|IGHD5-24*01|IGHJ4*03|40
CAGGTACAGCTGATACAGTCTGGGGCTGCGGTGAAGAAGCCGGGGGCCTTAGCGAAGATCTCCTGCAAGGCTTCTGGAGCCACCTTCACCAGTTACTGTACGCAGTGGGTGTGCCAGGCCCGTCCACAAGGGCTTCAGAGGATGGGATTGGTGTGCCCTCGTAATTGCAATACAAGTTATGCACAGCAGTTCCAGGTCAGAATCACCATAATCAGGGACCCATCCATGGTCACTGCCAGCATGGAGCTGAGAGGCCTGAGATCTGGGGACACGACCATGTACTACTGTGTGACTATTAACATTGACTACTGTGGCCAAGGGACCGTGGTCACCGTCTCCTCAG
>S303_60|IGHV1/OR15-9*01|IGHD5-24*01|IGHJ4*03|40
CAGGAACAGCTGATACGGTCTGAGGCTGAGGAGAAGAAGCCTGCGGCCTCAGTGAGGATCTCCTGCAAGCCTTTCGGACACAATTTCACAAGCTCCTGTATGCACTGGGTGTGCCGGGCCCATCCACAAGGGCTTGGGTGGATGGGATTGGTGTGCCCTAGTGATGGCAGCACAAGCTTGGAACAGAAGTTCCAGGTCAGAGTTGCTATAACCAGGGACACATCCATGGTCACAGCCTATAGGGGGTTAAGAATGCTGAGATCTGAAGACACGGCCATATACTATTCTGTGAGTTTTAACATTGACGACTGGGGCCAAGGGACCCTGGTCACCGTCTCCTCAG
>S303_61|IGHV1/OR15-9*01|IGHD5-24*01|IGHJ4*03|40
CAGGATCAACTGATGCAGTCTTGGGCTGAGGCGGAGAAGCCTGGGGCCTCAGTGAGGATCTCCTGCACGGCTTCTGGATACACCTTCACCAGCTGCTGTATGCACTGGGTGTGCCAGACCTATGCACACGGGCTTGAATGGATGGGAGTGCTGTGCCCCAATGATGGCAGCACAAGATTTGCACAGATGTTTCAGGGCAGAGTCACCAAAGCCAGAGACACATCCCTGGTCCCAGCCTACATGGACCTAGGCAGCCTGAGATCTGAGAACCCGGCCATACATCTCTGGATGAATATTGAAATTGACTACTGGGGCCAAGGGACCCTGGTCACCGTTTCTTCAG
>S303_62|IGHV1/OR15-9*01|IGHD5-24*01|IGHJ4*03|40
CAGGTTCAGCTGACGCATGCTGGGGCTGAGGCGAAGAAGCCTGGGGCCTCAGTGAAGATCTCCTGCAAGGCTGCTGAATACCCCAGCGCCAGTTACTTTATGCACTGGGTGAGCCGGGCCCATGCACAAGGGCTTGACTGTATGGCAGTGGTGCGCCCTAGTGATGGCAGCACAAGGAATGCACAGAATTTCCAGGTCAGAGTCACCTTAACCAGGGACACATCCATTGACACAGTCTACACGGAACTAAGCAGGCTGAGATATGAGGACACGGCCATGTTTTACAGTGTGAGTATTAAAATTGACTGTTGGGGCCAGGGGACCCTGATCACCGCCTCCTCAG
>S303_63|IGHV1/OR15-9*01|IGHD5-24*01|IGHJ4*03|40
CAGGTCCATTTGATGCAGTCTGGGGCTGAGGTGAAGAGGCCTGGGGCCTCACTGAGGATCTCCTTCGCGACTTTTGTATACGCCTTCACCAGCTACTGTATACACTGGGTGTGCCAGGCCCATGTACAAGGACTTGAGTGGATGGAATTGGTGTGCCCTGATGGTGGCAGCACATGCTACGAACAGAAGTTCCAGGGCGGGGTCACCATAACCAGGGACACACCCATGGTCACAGCCTCCATGGAACTGAGAAGCCTGAAATCAGAGGACACGGCCACGTATTTCTGTCTAAGCATTATAATTGAGTATTGGGGCCAAGGGACCCTGGTCACCGTCTCCTCAG
>S303_64|IGHV1/OR15-9*01|IGHD5-24*01|IGHJ4*03|40
CAGGAACAGCTGAAGAAGTCTGGGGCTGAGGTGAAGCAGTCTGGGGCCTCAGTGCGGATATCCTGCACGGCTTCTGGACACACCTTCACCACCTGCTGTGTGCACTGGGTCTGCCAGGCCCATGCACAAGGACGTGAATGGATGGTATTGGTGTGTCCTAGTGATGGCAGAATAAACTATCCACAGAAGTTTCAGGTCAGAGTCACCATAGTCAAGAATACATCCATCGGCACAGCCTACATGGAGTCGGACAGCCTGAGATCTGAGGAGTCGGCCATGTATTACTGTCTGAGTATTAAAATTGACTTTTGGGGCCAAGGGACCCTGGTCACCGTCTCCTCAG
>S303_65|IGHV1/OR15-9*01|IGHD5-24*01|IGHJ4*03|40
CAGTTACAGCTCGTTCAGTCTGGGGCTGAGGTGAAGAAGGCTGGGGCCTCCGGGAGGATTTACTGCAAGGCTTCTGGAAAGACCTTCACCGGCTACTGTATACACGGGGTGTGCCAGGCACAGGCACAAGGACTTAAGAGGGTGGGATTGGTGTGCCCTAGTGATGGCAGCACAAGGTATGCACAGAAATTGCAGGGCAGAGTCACCACAACCAGGGACACATCCATGGTCACAGTCCGCCTGGGACTAAGGAGCCTGAGATCTGAGGACACGGCCATGTGTTACTGTGTGGTTACTAAAATCGACTTTTGGGGCCAAGGGACCCTGGTCACCGTCTCATCAG
>S303_66|IGHV1/OR15-9*01|IGHD5-24*01|IGHJ4*03|40
CAGTTTCAGCTGATGCAGTCCGGGGCTGAGGTGAAGAAGCCTGGGTCATCAGTGAGGATCTCATATAAGAATTTCGGAAACTCCTTCACCCGCTACTGTCTGCACTGGGTGTGCCAGGCCCATACACAAGGGCTTGAGTGGATGGGATTGGTGTGCCCCAGTTCTGGCAGGACAAGGTTTGCACAGAAGTTCCAGGTCAGAGTCACCATAATTCGAGACACATCCATGGGAACAGCCTACTTGGACCTAAGAAGCCTGAGATGTGCGGACACGGCCATGTATTACTGTGTGACTATTAAAATTGACTACTGGGGCCACGGGACCCGCGTCACCGTCCACTCAG
>S303_67|IGHV1/OR15-9*01|IGHD5-24*01|IGHJ4*03|40
CAGGTACAGCTGATCCAGTCTGGGGCTGAGGTAAAAAAGCCTGGGGCCTCAGTGAAGTTCTCCTGCAAGGCTTCTGGACACGCCTTCACCAGCTACTGTCTGAACTGGATGTGCCAGGCCCAGACACAGGGGCTTGAGTGGGTGGAATTGGTGTGCCCTAGTGATGCCAGGACAAGCATTGCACAGAAGTCCCAGCACAGAATTACCATACCCAGGGACACATCCAGGGTCACAGCCTACTTAGAGCTAAGCAACCTGATATCTGAGGACACGGCCATGTATACCTGTGTGGGTATTCAAATTGACTACTGGGGTCAAGAGCCCCTGGCCACCGTCTCCCCAG
>S303_68|IGHV1/OR15-9*01|IGHD5-24*01|IGHJ4*03|40
CAGACACAGGTGAGGCCGTCTGGGGCTGAGGTGATAGAGCCTGGGGCCTCAGTGAGAATCTCCTGCAAGGCTTCTGGATACACCTTCACCTGCCCCTGTATCCACTGGGTGTACCAGGCCCAGGCACAAGGGCTTGAGGGTATGGCATTGGTGTGCCCTAGTGATGGCATCACAAGGTACACACAGAAGTTACAGGTCAGAGTCACCAAAACCAGAGACACCTCCATTGACACAGCCTGTCTGGAGTCAAGCAGCCTGAGATCTGACGACACGACCATGTATTACTGTGTGATTATTAAAACTGACTACTGGGATCAAGGGACCCTGGTCACCGTCTCCTCAG
>S303_69|IGHV1/OR15-9*01|IGHD5-24*01|IGHJ4*03|40
CAGGTACAGGTGATGCCGTCTGGGGCTGAGCCGCAAAAGCCTGGGGCCTCAGTGGGGATCTCCTGCAAGGCTTCTGGAAACACCCTTACCAGGTACTGTGTGAACTGGGTGTGCCAGGCCCATGCACAAGGGCTTGAGTGGGTGGGATTGATGTGCCCTAGTGACGGCAGAACAATATATGCATCGAAGGTCCAGGGCAGTGTCATGATAACCAGGGACACATCCCTGGTCACAGGCCACATGGACCTAGGACGCCTGAGATATGAGGACACGGTCATTTTTTACTGTGTGAGTATTAAAATTGACTATTGGAGACAAGGGACCCTGGTCACCGTCTCCTCAG
>S303_70|IGHV1/OR15-9*01|IGHD5-24*01|IGHJ4*03|40
CAGGTGCCGTTAATGCCGTCTGGGGCTGAGCTGAGGAAGCCTGGGGCCTCAGTCAGAATCTACTGCAAGGCTTCAGGAAAGACCTTCACCAGATACTGTGCACACTGGGTTTGCCAGGCCCGTGCACAACGGCTTGAGTGGTTGGGACTGGTGTGCCCTAGTCATGGCAGCGCAAGCTATGCACAGAAGCTGCAGGGCGGAGTCACCTCAACCAGGGACACATCCATGGGAACAGCCAACATGGCGCTAAGAAGCCTGGAGTCTGAGGACACGGCCATGTATTACTGTGTGAATCTTAAAGTTGACTACTGGGGCCAAGGGAACCTGGTCACCGTCTCCTCAG
>S303_71|IGHV1/OR15-9*01|IGHD5-24*01|IGHJ4*03|40
CACCTCCAGCTGATTCAGTCTGGGGCTGAGGTGAAGAAGCCGGCGGCCTCGGTGAGGATCTCCTGCGAGGCTTCTGGAGTCACCTTCACCAGCTGCTGTTTGCCCTGGGAGTGCCAGGCCCGCACACACGGGCTTGAGTGCATGGGACTGGTGTGCCCTACTAATGGCAGCACGAGATATGCACAGAAGTTCCAGGACAGAATCACCATAACCAGGGACAAATCCGGGGTCACAGCCTACATGGACCTAAGACGCCTAAGACTTGAGGACACGGCCATGTATTACTGTGTGAGTATGATAATCGAATACTGGGGCCAAGGGACCCTGGTCACCGTCTCCTCAG
>S303_72|IGHV1/OR15-9*01|IGHD5-24*01|IGHJ4*03|40
CAGGTTCAGCCGATGCTGTCTGGGGCTGATGTGAAGAAGCCTGGGGCCTCAGTCAGGATCTCCTGCATGGCTTCTGAATACACCTTCACCACCTACTGTTTGCACCGGGTGTGCCAGGCCCATTCACACGGCCTTGAGTGGGTGACATTAGTGTGCCCTCGTGATGGCAGGACTCGGTATGCACAGAAATTCCAGCTAGGAGTCATCATAACCAGGGACACATCCATGGGCACTGCCAACATGAAACTTAACAGCCTGAGATCTGAGGACACGGCCATTTTTTACTGTGTGAGTATTACACTTGACTACTGGGGCCAAGGGACTCTGGTCCCCGTCTCCTCAG
>S303_73|IGHV1/OR15-9*01|IGHD5-24*01|IGHJ4*03|40
CAGGAACAGATGATCCAGTCTGGGGCTGAGGTGAAGAAGCCTGGGGCCTCAGTGAGGATCTCCTGGAAGGCTTCTGGACACTCCTTCACCAGCTGCTGTTTACACTGGGTGTGCCAGGCCCATTCACAAGGAGTTGAGTGGATGGGATTGCTATGTCTTAATTATGGCAGAACAACCTATGCACAGAAGTTCCAGGTCAGAGTCACCAGACCCAGGGACACATGCATGGTCACAGCCTCCGTGGAACTAAGCAGCCTGAAATCTGAGGACACGGCCATGAATTATTATGCGAGTTGTAAAATTGACCACTGGGGCCATGAGCCCCTGGTCACCGTCTACTCAG
>S303_74|IGHV1/OR15-9*01|IGHD5-24*01|IGHJ4*03|40
CAGGTGCAGTTGATGCAGTCTGGGGCTGAGGGGAAGAAGCCTGGGGCCTCAGTGAAGATTTCGTCCAAGACTTCTGGAAGCACCTTGACGTCCTGTTGTATGCACTGGGTGTGCCAGACGCATCCACAGGGGCTTGCGTGGATGGGATTGGTGTGCCCTAATGATGGCATCACAAGCTACGCACAAAGGTTCCAGGTCAGAGTCACCATAACCAGGGAAACGTCCATGGGCACAGCCTACATGGAGCCAAGCAGCCTGAGATCTGAGGACACGACCGTTTGTTACTGTGTGACAATCAAAATTGACAACTGGGGACACGGGACCCTGGTCACCGTCTCCTCAG
>S303_75|IGHV1/OR15-9*01|IGHD5-24*01|IGHJ4*03|40
CAGGTACATTTGATGCAGTCTGGGGCTGAGCTGACGAAGCCTGGGGCCTCGGTGAGGATCTCCTGCAAAACTTCTGGATACACCTTCACCAACTCTTTTTTGCACTGGCTGTCCCAGGCCCATCCAGAAGGGCTTGAGTGGACGGGATTGGTGTGCCCCAGTGATGGCAGTACAAGCTATGCACAGAAGTTTCAAGTCAGAGTCACCCTCACCCGGGACACATCCATGGTCACAGTCGACATGGAGTTAAACAGGTTGAGATCTAAGGACACGGCCATGTATCACTGTGTGAGACTTGAACTTGTCTATTGGGGCCAAGGGACCCTGGTCACCGTCTCCTCAG
>S303_76|IGHV1/OR15-9*01|IGHD5-24*01|IGHJ4*03|40
CAGTTAGAGTTCATACAGTCTGGGGCTGAAGTGAAGAAGCCTGGGGCCTCAGTGATGATCCCCTACAAGGCTTCTGGATACACCTTGGCCGACTACTGTCTGCACTGGGTGTGCCAGGCCCGTGAACAAGGATTTGACTGGATGGGATTGGTGTGCCCTTGTGATGGCAACACAAGCTATGCACAGAAGTTGCAGGTCAGACTCACCATCACCAGGGACACCTCCAGTGACACAGCCTACATGAAGGTAAGTAGCCTGAGATCTGAGGACACGGCCATGTATTGGTGTGCGATTATTAAAATTGACTGCTGGGGCCAGGGGACCGTGGTCACCGTCTCCGCAG
>S303_77|IGHV1/OR15-9*01|IGHD5-24*01|IGHJ4*03|40
CAGGTACAACTAATGCAGTCTGGGGCTGAGGTGAAGAAGCCTGGGCCCCCAGTCAGGATCTCCTGCAAGACTTCTGGATACACCTTCACCAGGTACTGCATACAGTGGGTGTGCCAGGCCCATACACAGGGGCTTGAGTGGAAGGGATTGATATGTCCTAGTGATGGCAGCACAAGGTTTGCACAGAGGTTCCAAGACAGCGTCACCATAGCCAGGGACACATTCCTGGTCCGAGTCCCCATGGAGCTAAGGAGCCTGAGACCCGAGGCCACGGCCCTGTCTCACTGTGTGATTATTGAAATTGACTACTGGGGCCAAGGGACCCTGGTCACCGTCTCCTCAG
>S303_78|IGHV1/OR15-9*01|IGHD5-24*01|IGHJ4*03|40
CAGGTAAAGCTGATGCAGTCTGGGGCTGAGAAGAAGAAGCCTGGGGCCTCAGTGAGGATCTACGGCAAGGCTTCCGGACACGCCTTCACCAGCGACTGTTTGAGGTGGGTGTGCCAGGCCCATGCACAAGGGCTTCAGTGGGTGGGTTTGGTGAGCCCTAGTGATGGCAGTACAAGCCATGCACAGATGTTCCAGGACAGAGACAAAAAAACCAGGGACACATCCATGGACACAGACCACATGGAACAAAGAAGCCTGAGATCTGTGGACACGTCCATGACTCACTGTGTGACTATTAGAGTTGATTACTGGGGCCAAGGGACCCTGGTCACCGTCTCCTCAG
>S303_79|IGHV1/OR15-9*01|IGHD5-24*01|IGHJ4*03|40
CAGGAACAGATGACGCAGTCTGGGGCTGAGATGGTGAAGCCTGGGGCCTCAGTGAAGATCGCCTGCACGGCTTCTGTGTGCACCTTCACCACCAACTTTATGAACTGGGTGTGCCAGGCCCACGCACAAGGGCTTGAGTGGATGGGATTGGTGTGCCCTGGTGACGCCAACACATGCCGTACACAGAAGCTCCAGGTCAGAGTCACCATAATTAGGGACACATCCATGGGCACAGCCTACATGGAAGTAAGCAGCCTGAAATCTGAGGATTCGGCCTTGTATGACTGTGTGAGTCATAAAATTGATTACTGGGGCCAAGGGACCCGGGTCACCGTCTCCTCAG
>S303_80|IGHV1/OR15-9*01|IGHD5-24*01|IGHJ4*03|40
CAGATACAGCTTATGCAGTCTGGGGCTGAGGTGAAGATGCCGGGGGCCTCAGTGAGGATCTCCTGCATGGCTTCTGGATACACCGTCATCAGACACTGTATCCACTGGGCGTGCCAGGCCCATACACACGGGCTTGACTGGAGGAGATGGGTGTGCCCTAGTGTTGGAGGCACAAGCGACACACAGAAGTTACAGGTCAGAGTCACCAAAACCAGGGACACATCCAGGGTCACAGCCTACATAGAGCTAAGCAGCCTGAAATCCGAGGACACAGCCATGTATTACTGTGGGACTATTAAAGTTGACTGCTGGGGCCACGAGACCCTGGCCAACGTCTCCTCAG
>S303_81|IGHV1/OR15-9*01|IGHD5-24*01|IGHJ4*03|40
CAGCTACTGCTGAAACAGTCCGGGGTCGAGGTGAAGAAGCCTGGGGCCTCAATGAATCTCTCCTGCAAGGCTTCTGGATACACCTTCACCAGCTACTGTTTGCACTGGGTTTGCCAGGCCCATCCACACGGGCTTGTGTGGATGGGATTGGTGTGCCCGAGTGATGGTAGACCAAGCTATGCACAGAAGTTCCAGGTCAGAGTCGCCATAACCCGGGACACATCCATGGCCATGGCCTGCAATGAGCTAAGCAGCCTGAGATCTGTGGACACGGCCATTTATTACTGTGTGGGTCTTAGTATTGACCACTGGGGCCGAGGGGCCCTGGTCACCCTCTCCCCAG
>S303_82|IGHV1/OR15-9*01|IGHD5-24*01|IGHJ4*03|40
CAGAAGCAGCTAATACAGCCTGGGACTGGAGTGAAGAAGCCTGGGGCCTCAATGCGGATCTCCTGCAAGCCTTCTGGATACACCTTCACCAGCGATTGTGTCCACTGGGTGTGTCAGGCCCATACACAAGGGCTTGAGTGGATGGGATTGATGTGCCCTAGTGACGGCGGCACACATCATGCACAGAAGTTCCCGGTCAGAGTCACCAGAACCAGGGACACATCCATGGTCACAGCCTGCATGGAGCTAAGAAGTCTGAGATGTGAGGACACGGCCATGTTTTGCTGTGTGATTAGTAACATTGACTACTGGGCCCCAGGGACCCTGGTCACCGTCTCCTCAG
>S303_83|IGHV1/OR15-9*01|IGHD5-24*01|IGHJ4*03|40
CAGGTACACTTGAAACGCTCTGGGGCTGAGGTGAAGAAGCCTGGGGCCTCCGTGAGGATCTCCTGGAAGGCTTCTGGATACACCTTCGCCAGCGACTGTATGCACCGGGAGTGCCAGGCCCATACACAAGGGTTTGATTGGACGGGATTGGTGTGCCCTGGTGATGACAGCACAAGCTATGCACAGATGTTCCAGGGCAGAGTCACCAAGACACAGGAAACATCCATGGTCAAAGCCTACATGGAGTTAAGAAACTTGAGATCTGGGGGCACGGCCATTTATTATTGTGTGACTATTAAACTTGACTATTGGGGCCAAGGGACCCGGGCCACCGTCTCCTCAG
>S303_84|IGHV1/OR15-9*01|IGHD5-24*01|IGHJ4*03|40
CAGGTACAGGTGGTGCAGATTGGGGCTGACGTGAAGAAGCCTGGGGCCACACTGAGGATCTCCTGCAAGGCTTGTGGATACACGTTCCCCAGCTACTGTATGCACTGGGTGTGCCAGGCCCATGCACACGGGCTTGGGTGGATGGGATTGATGTGCCCTAGGGGTGGCAGCACTAGAGATGCCCTGAACTTCCAGGACAGAGTCACCATAACCATGGACACATCCATGGTCACAGCCTGCATGGACCTGAGTAGCCTGAGATCTGCGGACCCGGCCATTTCATATTGTGTGAATTTTGAAAGTGACTATTGGGGCCAAGGGACTCTGGTCACCGTCTCCTCAG
>S303_85|IGHV1/OR15-9*01|IGHD5-24*01|IGHJ4*03|40
CAGGTACCGGTGATGCAGTCTGGGGCTCTGGTGAAGAAGGCTGGGGCCTCAGTGAGGGTCTCCTGCAAGGCTTCTAGAAACACCTTCACAAGACAATACGTACACTGGGTGTGCCAGGCCCATGCACACGGGCTTGAATGGATGGCATTGGTGTGCCCTAGCGATGGCAGCACAAACTATGCACAGAAGTTCCAGGTCAGAGTCACCCTATCTAGGGCCACATCCGTGGGAACGGCCTACATAGAGCTTAGTAGGCTGAGATCTGAGGACACGGCCACGTCTTTCTCGGTGCGTATTAAAATTGACTACTGGGGCCAAGGGACCCTGGTCAGCGTCTCCTCAG
>S303_86|IGHV1/OR15-9*01|IGHD5-24*01|IGHJ4*03|40
CAGGTACAGCTGATCCAGTCTGGGCCTGAAGTGATGACGCCTGGGGCCTCAGTGAGGATCTCTTACCAGGCTTCTGGCTACACCTTCACCAGATACTTTGTGCGCTGGGTGTGCCAAGCCCACGCACAAGGACTAGAATGGATGGGGTTGGTTTGGCCGAGTGACGGCAGCACAAGGGATGCACAGAAGCTCCAGGGCAGAGTCACCATAACCAGGGACGCATCCATTGTCACAGTCTACATAGACCTATCCAGCCTGAAATCTGAGGACACGGCCATCTATTCCTGTGTGCGTCTTAAAATTGACTACTGGGGTCAAGGGACCCTGGTCACCGTCTCCTCAG
>S303_87|IGHV1/OR15-9*01|IGHD5-24*01|IGHJ4*03|40
CAGGTACAGCTAATACAATCTGGGGATAAGGTGAAGACGCCTAGGGCCTCTCTGAGGATCTCCTGCAGGTCTTCTGGATCCACCTTTACCAGGTATTCTATGCACTGCGTGTGCCAGGCCCAGGCACAAGGGCTTGGGTGGATGGAATTGGTGTGCCCTAGAGATGGCTGCACAATCTATGCACAGAAGTTTCAGGTCACAGTCACAATAACCAGAGACACATCCACGGGCACAGCCTCCGTGGAGTTAACCAGCCTGAGATCTGAGGACACGGCCATGTATTTCTGTGTGACTATTAAAATTGACTACTGGGCCCAAGGGAGACCAGTCACCGTCTCCTCAG
>S303_88|IGHV1/OR15-9*01|IGHD5-24*01|IGHJ4*03|40
CAGCTACATCTGATGCAGTCTGGGGCTGAGGGGAAGGAGCCTGGGGCCTCAGTGAGGATCTCCTGCACGGCCTCTGGATACACCTTCACCAGCTACTGTATGATATGGGTGTGGCAGGCACGCGAACAAGGGCTTGAGTGGATGGGATTGGTCTATCCTGGTTATGGCAGAATAAGCTGTGCACAGAAGTTCCAGGTTAGAGTCACCATATCCAGAGACACATCCATGGTCACAGCCTACCTGGAACCAAGAAGCCTGAGATCTGCGGGCTCGGCCATCTATTGCTGTGTGAGTATTAAAACTGACTACTGGAGCCACGGGACCCTGGTCTCCGTCTCCTCAG
>S303_89|IGHV1/OR15-9*01|IGHD5-24*01|IGHJ4*03|40
CAGATACAGCTTATGCAGTTGGGGGCTAAGGTGAAGAGGCCTGGCGCCTCAGTGAAGATCCCCTGCAAGACTTCTGAATACACCTTCACTAGCTCCTGTTTTTACTGGGTGTGCCAGGCCCATGCACAGGGGCTTGAGTGGCGGGGATTGGTGTGCCCTCGTGATGGCAGCACGAGCTCTGCACAGAAGCTACAGGGCAGAGTCGCCATAGCCAGGGACACATCAATGGGAACAGCCTACATGGAGCTAATGAGCCTGAGATCTGCGGACACGACCATGGTTTACTGCGTGAGGATTATGATTGACTACTGGGGCCAAGGGACCCTGGTCACCATGTCCTCAG
>S303_90|IGHV1/OR15-9*01|IGHD5-24*01|IGHJ4*03|40
CAGGTGCAGCTGATGCAGTCTGGGACTGAGGCGACGAAGCCTGGGGCCTCAGTGAGGATCTCCTGCACGGCCTCTGGATGCACCTTCCCCACCTATTGCACACACTGGGTACGCCAGGCCCATGCACACGGGCTTGAGTGGATGGGATATCTGTGCCCTAGTGATGGCAGCACAGGCCATACACAGAAGTTCCAGGACAGAGTCACCATGACCAGGGACACATCCTTGGTCATAGGCCACATGGGGCTACGCAGCCTGAGATCTGAGGACACGGCCATGTTTTACTGTGGGATTATCAGATTTGACTGCTGGGGCCAAGGCACCCTGGTCACCGTCCCCTCAG
>S303_91|IGHV1/OR15-9*01|IGHD5-24*01|IGHJ4*03|40
CAGCTACAGCTGGTCCAGTCTGGGTCTGAGGCGAGGAAGTCGGGGGCCTCAGTGAGGATCTCCTGCAGGGCTTCTGGAAACACCTTCACCAGCTACTGTATGCACTGGGTGTGCCAGGCCCATGCACAGGGGCTTGAGTGGATCGAATTGGTGAGCCCTAGTGACGTCAGCACAGACTTTGCACAGAAGTTTCAGGTCAGAGTCATCATCACCAGGGACACATCCATGGTCGCAGCCTACATGGAGCCAATCAGCCTGAGATATGAAGACACGGCCAATTATTATTGTGTGAGTATTCTAGACGACTGCTGGGGCCACGGGATCCTGGTCACCGTCTCCTCAG
>S303_92|IGHV1/OR15-9*01|IGHD5-24*01|IGHJ4*03|40
CAGATACAGCTGATGCCGTCTGGGACTGAGGTGGAGAAGCCTGGGCCCTCAGTGAGGATCTCCTGCACGGCTTCTGATTACACCTTCACCTGCCTTTGTCGACACTGTGTGTGCCAGGCCCACGCACGAGGGCTTGACTGGAGGTCATTGATGTGCCCTAGTGATGGCAGTACAAACTATCCACAGAAGTTCCAGGGCAGAGTCATCGTAATCAGGGACACATTCTTGGGCACAGCCCACACGGAACTAAGCAGCCTAAGATCTGTGGACACGGCCATATATTATTGTGTGAGTATTAACATTGACTACTGGGGCCAAGGGACCCTGGTCACCGTCTCTTCAG
>S303_93|IGHV1/OR15-9*01|IGHD5-24*01|IGHJ4*03|40
CAGATACAGCTGATGCAGTCTGGGGCTGAGATGAAGAAGCCTGGGGCCTCAGTGAGGATCTCCTGCATGGCCTCTGTCAACTCCTGCACCAACCATTGTTTGCACTGGGTGTGCCAGGCCCATGCACAGGGGCTTGGGAGGTTGGGATTGGAGTGCCCTCATGATTGCAGCGCAAACTATGCACAGAAGTTCCAGGTCACAGTCCCCCTAATCAGGGACACCTCCATGGACACAGCCCACAAAGAGCTAAGAAGCCTGAGATCAGAGGACACGGCCATCTATTACTGTGTGAATTTTAAACTTGACTTCTGGGGCCAAGGGACCCTGGTCACCGTCTCCTCAG
>S303_94|IGHV1/OR15-9*01|IGHD5-24*01|IGHJ4*03|40
CAAGCACAGGTCTTGCTGTCTGGGGCTGATGTTAAGAAGCCTGGGGCCTCTGTGAGGATCTCCTACAAGCCTTGTGGATACTCCTTCACCAGCTATTCTATGCCCTGGGTGTGCCATGCCCATTCACTTGGGCTGAAGTGGATGGCATTGACGTGTCCTAGTGATGGCAGCACAGGCAATGCACAGAAGTTCCAGGGCCGAGTCACCATAACCAGGGACACATCCATGGGCACAGCTTACATGGAGGTAAGAAGCCTGGGATCTGAGGACACGGCCATTTATTGCTGTCTGAGTATTAAATTTGACCACCGGGGCCCAGGGACCCTGGTCACCGTCTCCTCAG
>S303_95|IGHV1/OR15-9*01|IGHD5-24*01|IGHJ4*03|40
CAGGCACAACTAATACAGTCTGGGGCTGAGTTGAAGAAGCCTGGGGCCTCAGTGAGGATCTCGTGCAAGGCCTCTGCATACAGCTTCACCAGCCACTGTTTGCACTGTGTGTGCCAGGCCCTTGCACAAGGACTTGAGTGCATGGAATTGGTGTGCCCTCGTGATTACAGAACAAGGTATGCACTGAGGTTCCAGGTCAAAGTCACCATAGGCAGGGACACATCCAAGGGCTCAGCCTCCATGGAAATAAGAAGCCTGAAATCTGAGGACACGGCCATGTATCAGTGTGTGAGTCTTAACATTGACAACTGGGGCCACGGGACCCTGGTCACCGTCTCCTCAG
>S303_96|IGHV1/OR15-9*01|IGHD5-24*01|IGHJ4*03|40
CAAGTACAGCACATGCGCTCTGGGGCTGAGATCAAGAAGCCTGGGGCCGCAGTAAGGATCGCCTGCCAGACTCCTGGACACACCTTCACCAGGTACTGTATGCACTGGACGTGCCAGGCCCATGCACAAGGGCTTGATCGGATGGGATGGGTGTGCCCCAGTGATGGCAGAGCAAGTTATACACAGCCCTTCCAGGTCAGAGTCTCCATACCCAGTGACACATCCATGGGCGCAGCCTACATGGATCTAAGCAGCCTGAGATCTGAGGACACGGCAATGTATTACTGTGTGACTATTGAGACTGACTACTGGGGCCAAGGGACCCTGGTCACCGTCTCCGCAG
>S303_97|IGHV1/OR15-9*01|IGHD5-24*01|IGHJ4*03|40
CAGGTACACCTAACGCAGCCTGGGGCTGAAGTTAAGAAGCCTGGGGCCTCAGTGATTATCTCCTGTGAGGCTTCTGCATACGCCTTCACCAAGTACTATATACACTGGGTGCGCCAGGCCCCTGCACAAGGGCTTGAGTGGATGGGATTGGTGTGCCCTAGTGATGGCAACACAAGCTATCCACAGAAGCTCCACGTCAGCGTCACCATAAACAGGGACACCTCCATGGTCACAGCCTACAGGGACCTGAGAAGCCTAGGATCTGACGACACGGCCATGTATTGCTGTGTGAGTATGAAAGTCGACTTCTGGGGCCAAGGGACCCTGTTCACCGTCTCCTCAG
>S303_98|IGHV1/OR15-9*01|IGHD5-24*01|IGHJ4*03|40
CATCAACAGCTGATGCATTCTGGGGCTGTGGTGAAGAAGGCGGGGGCCTCAGTGAGGATCTCCTGCAAGACTTCTGGATGCACCTTCACCGGCTACTGTATGCCCTGGGTGTGCCAGGCCCGTGCACAGGGGCCTGAGTGGATGGGACTGGTGTGCCCTATTGACGGCAGAACAAGTTATCCACAGACGTTCCAGGGCAGAGTCACCGTAACCAGGGACACATCCATGGTCACAGCCCACATACAACTGGTCAGCCTGAGATCCGTGGACACGACCATGTATTACTGTCTAAGTATTGAAATTGACTGCCGGGGCCAAGGGGCCCTGGTCACCGTCTCTTCAG
>S303_99|IGHV1/OR15-9*01|IGHD5-24*01|IGHJ4*03|40
CAGGTACAGCTCGTGCAGTCTGGGGCTGAGGTGCAGAAGACTGGGGCCTCAATGAGGATCTCCTGCAAGACCTCTGGATACACCTTGACCAGTCACTGTATGCACTGGGTGTGCCAGGCCCATACACAGGGGCTTCAGTGGCTGGGTCCGGTGTGTCCATGTGGTGGCAACACAAGCCATGCACAGACGTCCCAGGTCAGGGTCACCACAACCAGGGACACATCCCTGGTCACAGCCTTCGTGGAATTAACCTGCCTGAGATCTGAGGACACGGCCATGTATTACTGTGGGAGTATTAACATTGACTATTGGGGCCAAGGGACCCTGGTCACCGTCTCTTCAG
>S303_100|IGHV1/OR15-9*01|IGHD5-24*01|IGHJ4*03|40
CAGCTACAGCTGGCGCAGTCTGGGGCTGAGGTGACGAGGCCTGGGGCCTCAGTGAGGATCTCCGGCAGGCTTTCTGGATACCCCTTCACCAGCTATTGTATACACTGGGTGTGCCAGGCCCTTGCACAAGGGCTTGAGTGGATGGGATTGGTGTGCCCTAATCATGGCAACACAACCTATCCACAGAAACTCCAGGTCAGAGTGACCATCCCCAGGGAGACATCCATGGGCACAGTTTACAGGGAGCTAAGCAGTCTGAGATTTGATGACACCGCCATTCATTACTGTGCGAGTCTTAATATTGACTTCTGGGGCCAAGGGACCCTGGTCTCCGCCTCCTCAG
>S332_1|IGHV3/OR16-8*02|IGHD1-1*01|IGHJ5*01|40
GAGGGGCAGGTGGTGGGGTCTGAGAGAGGCTTGGCACAGCCTGGGGGGGCCCTGAGACTGTCCCGTCCAGACTCTGGATTCGCCTTCAGTAATCACTACATGGCCTGGGTCCGCCAGGCTCCAGGGAAGGGACTGGAGTGCATTTCATACATTAGTGGAGAAAGTGAACACACAAACTGCGCAGACTCTTTGAAGGGCCGATTCACCATCTCCAGGGACAGCGCCAATAAGTCACCCTTTGTGCAAATGAGAAGATTGAGAAGTGCGGACACGTCTGTTTATTATTGTGTGAAAGCGCGTGAGTACGCTGTTGGTGACAAGTGGTTCGACTCCTGGGGCCAGGGAATCCTGGTCACCGTCTCCTCAG
>S332_2|IGHV3/OR16-8*02|IGHD1-1*01|IGHJ5*01|40
GAGGTGCAGCTGGTGGAGTCCGGGGGAGACTTGGTACAGCATGGGGGGTCCCTGAGACAGTCCTGTCCAGACTCTGGATTCACCTTCAATGACAATGACACGAGCAGGGTCCGCCAGCCTTCAGGGAAGGGACTGGAGTGGATTTCATACATAAGTGGTGATGGTGGTTACACAGACTACACAGACTCTGTGAAGGGCCGATTCACCATTTCCAGGGACAACGCCAATAGCTCACCGTCTCTGAAAATGAACGACTTGAGAACCGAGGACACGGCTGTATATTATTGTGTGCAAGCGTGTGAGTACACTGTTGTCAAAAAGTCTTTCGACTCCTGGGGCCGTGGAACCCTGGTCACCATCTGCTCAG
>S332_3|IGHV3/OR16-8*02|IGHD1-1*01|IGHJ5*01|40
GAAGTGCAGTTGGTGGCGTCTGGGAGAGGCTTGGGACTGCCCGGGGGGTCCCTGAGAGTGTCCTGTCCAGACTCTGAATTCACCCTCACTACCCACTACATGAGCTGGGTCTGCCAGGCTCCAGGGAAGGGACTGGACGGGATTTCATGCATTAGTGCTGACAGTGGTTACACAAACACTGCAGACTCTTTGAAGGGCCGATTCGCCATCTCCAGGGACAACGCCAATAACTCACCTTATCTGAAAATGAATAGGTTGAGAACTGAGGATACGCCTGTTTCTTACTGTGTGAAAGCGCGAGACTACACTGTTCTTGACACATGGTTCGACTCCTGGGGCCCAGGAACCCTGGTCACCGTCCCCTCAG
>S332_4|IGHV3/OR16-8*02|IGHD1-1*01|IGHJ5*01|40
GACGTGGAACTGCTCGAGTCCGGGGGAGGCTTGGTGCATCATGGGGGGTCCCTAAGACTGTCCTGTCCAGACTCTGGATTCACCTTGAATAACCTCTGCATGAGCTGGGTCCGCCAGGCTCCAGAGAAGAAACTGGAGTGGATTTCATACACTGGTGGTGAGAGTGGTCACACAAACTGCGCAGACCCAGTGAAGGGCCGATTCACCATCTCCAGGGACAACGCCAATAAATCACCGTGTCTGAAAATGACCAGCTTGAGAGCTGAGGACACGCATGTTTATTACTGTCTGAAAGCGCGTGAGTATATTGTTCTAGACAAGTGGTTCGACACCTGGGGCCAGCGAACCCTGGTCGCCGTCTCCTCAG
>S332_5|IGHV3/OR16-8*02|IGHD1-1*01|IGHJ5*01|40
GACATGCAGCTGGTGGGGTCTGGAGGAGACTTGGTTCAGATAGGGGGGTCCCTGAGACTGTCCTGTCCAGAATTTGGATTCACCTTCAATTATCACTACATGAGATGGGTCCGCCAGGCTCCAGGGAAGGGACTGGACTGGATTTCAAACATTTGTGGCGATAGTGGTAACACAAACCACACAGACTCTGTGAAGGGCCGATTCACTTTCTCCAGGGACAACGCCAATAACTCACCGTATCTGCAAATGAATAACTTCAGAACTGAAGACGCGGCTGTGGATTGCTATGTGGAAGCGCGTGAATATCTTGTTGTTGACAAGTGGTTCGACTCCTGGGGCCAAGGAGCCCTGGTCTCCGTCTCCTCAG
>S332_6|IGHV3/OR16-8*02|IGHD1-1*01|IGHJ5*01|40
GAGGTGCAACTGGTGGAGTCTGGGGGAGGCTTGAAACAGCCTGGGGGGTCCCTGAGACTGTCCTGTCAAGACTCTGGATTCACGTTTAAGAACCACTACAAGAGGTGGGTGCGTCAGGCTCCAGGGAAGGGACTCATGTGGATTTCATACATCAGTGGTAATAGTTGTTATCCAAACTCCGCAGACTCCGTGAAGGGCCGATTCACCAACTCCAGGGTCAATGCCAATAACTCACCGTATCTTCAGCTGAACAGTTTGAGACCTGAGGACACGGCTGTGGATTCCTGTGTGAACGTGCGTGAGTTCATTGTTGTTGACAACTGGTTAGTCTCCGGGGGCCACGAAACCCTGGTCACCGTCTCCTCAG
>S332_7|IGHV3/OR16-8*02|IGHD1-1*01|IGHJ5*01|40
GAGGTTCAGCTGGCGGACTCTGGGTCAGGCTTGGAACAGCCTGAGGGGTCCCTAAGACTGTCCTGTCCAGTCTCTGGATTCACTTTCACTAACCACGACATGAGCTGGGTCCGCCTGGCTCCAGGGAAGGGCCTGGAGTGGATTTCATGCATCCATGGTGATAGTGGTTACACAAACGATGCAGACTCTGTGAAGGGCCGATGCACCGTCTCCAGGGACAATGCCACGAACTCGCCGTATGTGCAAATGATCGGCTTGAGTGCTGAGGACACGACTGTGCATTTCAGTGTGGAAGCGCGTGAGTCCATTGTTCTTGACAACTGGTTCGACTCCTGGGGCCAAGGAACCCTACTCAGCGTCTCCTCAG
>S332_8|IGHV3/OR16-8*02|IGHD1-1*01|IGHJ5*01|40
GAGGTGCAGCTGGTGGCGTCTGGGGGAGGCTTGGTACAGACTGGGGGGTCTCTGAGACTGTCCTGTCCGGACTCTGGATTCACCTTCAATAACCACTTCATCAACTGGGTCCGCCAGGCTCCAGGGAAGGGACTGGAGTGCGTTTTCTGCATTAGTGGTAATAGTGGTAACAGAAACTACACAGACTCTGTGCAGGGCCAATTGACCGACTCCAGGGACAACACTAACAACTCACCGTATCTACAACTAAACAGCTTGAGAGCTGAGGAAACGGCTGTTTGTTACTGTGTGAAAGCGCGTAAGGACATTGTTTTTGACAAGTGGTTCGAATCCTGGGTCCAAGGAACCTTGGCCACCGACTCCTCAG
>S332_9|IGHV3/OR16-8*02|IGHD1-1*01|IGHJ5*01|40
GAGGTGCAGCTGGTGGACTCTGGGGAAGCCTTGGTACAGCCTGGGGGGTCCCTGAGACAGTCCTGGCCAGACTCTGGCTTCACCTTGAGAAACCACTACATGAGTTGGGTCCGCCCGCCTCCAGAGAAGGGACTGGAGTGCATTACATACTTGAGTGGTTATGGTGGTTTCACAAAGTGCGCAGCCTCTGTGAAGGGCCGACTTGCCACCTCCAGGGACAACACCACTAACCCGCCGTATCTGAAAATGAGAAGTTTGAGAGCTAAGGACACGTCTGTGTATTACTGTTTGAAAGCGCGTGAATACATTGTTGTTGCCAACTGGTTCGACTCCTGGGGCCAAGGAACACTGGTCACCGTCTCCTCAG
>S332_10|IGHV3/OR16-8*02|IGHD1-1*01|IGHJ5*01|40
GAGGTGCAGGTGGTGACGTCTGGGGGAGGCCTGGAACAGCCGGGGAGGTCCCTGAGACTTTATTGTCCAGACTCTGGATACACCTTCAGTAAACACTACATGAACTGGGTCCGCCAGGCCCCAAGTCAGGGACTGGAGTATATTTCACGCACTAGTGGTGATAGTGGTTACACACATCACGCAGGCTCTGTGAAGGGCCGATTCACCCTCTCCAGGGACAACGCCAATAACTCGCACTATCTTCAAATGAACAGCTTGAGAGGTGACGACACGACTGTGTCCTACTGTGTGAAAGCGCGTGAGTACAGTGTTGTTGACAACTGCTTCGACTCCGGGGGCCACGGAACCCTGGTCACCGTCTCCTCAG
>S332_11|IGHV3/OR16-8*02|IGHD1-1*01|IGHJ5*01|40
GAGGTGCACCTGGAGGAGTCTGGGGGAGGCTTGATACAGACTGGGGGGTCCCTGAGACTGTCCTGTCCAGACTCTGGTTTCACCCTCAACAATCATTATATGAACTGGGTCCGCCAGACTCCAGGGAAGAGACTGGAGTGGATTTCGTGCACTATTGGTGATAGTGGTTTCACAAACTACGCGGACTCTGTGAAGGGCCGATTCGCCGTCTCCAGGGACAATGCCACTAAATTACCGCATCTGAAGATGAACAACTTGAGAACTGAGGACACGGCAGTCTATTACTCTGTGAAAGCGCGTGAGTGCATTCTTGTTGACAACTGGTTCCACTCCGGGGGCCAAGGAAGCCTGCTCACCGTCTCCTCAG
>S332_12|IGHV3/OR16-8*02|IGHD1-1*01|IGHJ5*01|40
GAGGTGCAGCTGGTGGAGTCTGGGGGAGGCTTGGAACAGCCTGGGGGGTCCCGGAGACTGTCCTGTCCAGACTCTGGATTCACCTTCATTAGCCATTACATGAGCAGGGTCCGCCAGGCTCCAGGGAAGGGACTGGCCTGGATTTCATTACTTACTGGTGATAGTGCTAACACATATTCCACAGACTCTGTGAAGGGCCATTTCACGATCTCCAGGGGCGACGCCAATAGCTCACCGTGTCTGCCAATGAACAAGTTGAGAACTGAGGGCACGCCTGTGGATTATTGTGAAAAAGCGTGTGACTACATTGTCGTTGACAACTGGTTCGACTCCTGGGGCCAAGGAACCCTGGTCACCGTCGCCCCAG
>S332_13|IGHV3/OR16-8*02|IGHD1-1*01|IGHJ5*01|40
GAGGTGCAACTGGTGGAGTCTGGGGGAGGCCTGGTACAGCCTGGGGGGTCCCTGAGACTGTCCTGTCCAGACTCCGCATTTACCCTCAGTCACCACTACACGACCTGGGTCCGCCACGCTCCAGGAAAGGGACTGGGGTGGACTTCATACTTTAGGGGAAATAGTGGTTCCACACACTACGCAGACTCTGTGAAGGGCCGATTCACTATCTCCAGGGACAACGCCAATGATTCACCATATCTGCAATTGAACATCTTGAGAACTGCAGACACGGCTGTCTATTACCGACTGAAAGCGCATGCGTACATTTTTGTCGACAACTGGTTCGCCTCCTGGGGCCTAGGAATCCTGGTCACCATCTCCTCAG
>S332_14|IGHV3/OR16-8*02|IGHD1-1*01|IGHJ5*01|40
GAAGTGCAACTGGTGGAGGCTGGGGGAGACTTGGCAGAGCCTGGAGAGTCCCTGAGACTGGCCCGTCCAGACTCTGGACTCACCTTCATTAACCACTACATGAGGTGGGTCCGCCAGGCTCCAGGGAAGGGACTGGAGTGGAATTCATGTATTAGTGGTTATGGTGCTTACAGAAACTACGCAGACTCTGTGAAGGGCCGGTTCACCATCTCCAGGGACGACGTCAATACCTCCCCGTCGCTGCCAATGCACAGCTTGAGAGCTGAGGACTCGGCTCTGTATGATTGTGTGAAAGCGCGTGAATTCAGTGTTGTCGACAGGTGGTCCGACTCCTGGGGCCAAGGAACCCTGGTCACCGTCTCCTCAG
>S332_15|IGHV3/OR16-8*02|IGHD1-1*01|IGHJ5*01|40
GAGGTGCAACTGGTAGAGTCTGGGGGAGACTCAGTACAGCCTGGGGGGTCCCTCAGACTGTCCTGTCCAGACTCTGAATTCACCTTCAGTAACCACTACCTGACATGGGTCCGCCAGGCTCCAGGCAGGGGACTGGAGTGGGTTTCAAACATCAGTGGTGATAGAGGTTACACAAAATGCGCAGACTCTGTGAAGGGCCGATTCACCATCTCCTGGGACAACGCCAATAACTCACCGTATTTGCACATGAACTGTTTGACGATTGCGGACACGCCTGTGTGTTACTGTGTGACGGCGCGTGACTACGTTCTTGTTGACGACTGGTTCGACTCTTGGGGCCAAGGAATCCGGGTCACCGTCTCGTCAG
>S332_16|IGHV3/OR16-8*02|IGHD1-1*01|IGHJ5*01|40
GAGGTGCAGTTGCTGGAGTCTGGGAGAGGCTTAGTACAGCCTGGGGGGTCCCTGAGACTGTCCTGCCCAGACTCTGGCTTGATCCCTAGTAACCACTACACGAGGGGCGTCCGCCAGCCTCCAGGGAAGAGACTGGAGTGGATTTCATGCATTAGTCAGCATAGTGGTTGCACGAACTATGCAGACTCTGTGACGGGCCGATTCACCATCTCCAGGGACAACGCCCATATCTCACCGTATCCGCAAATGAACAGCTTGAGAACTGAAGATACGGCTGTGTCCTACTGTGTGAAAGCGCGTGACTACAGTGTTTTTGACAAGTGGTTCGACTCCGGGGGCCAAGGAACCCAGGTCACCGTCTCCTCAG
>S332_17|IGHV3/OR16-8*02|IGHD1-1*01|IGHJ5*01|40
GAGGTGCAGTTGGTTCAGTCTGGGGGAGGCCTGATACAGCCTGGGGGGTCCCTGAGACTGTCCTGTCCAGACTCAGGATACACCTGCAATAATCACTATATGCGCTGGGTCCGCCAGTCTCCAGGAAAGGGACTGGAGTGGATTTCATATTTTACTCGTCATAGCGGTTACACAAACCCCGCAGACTCTGTGAAGGGCCGAAACACCATCTCCAGGGACAACGCCACTAACTCACCTTATCTGCACAGGCACGGCTTGAGAGTAGAGGACACGGCTTTGTATTACTGTGTGAAAGCGCGTGAATACATCGTTGTTTTCAATTGGTTCGACTCCTGGGGCCACGGAACCCTGGTCACCGTCTCTTCAG
>S332_18|IGHV3/OR16-8*02|IGHD1-1*01|IGHJ5*01|40
GAGGTGCAACTGGTGGAGTCTGGGGGAGGGTTGACACAGCCTCGGGGGTCCCTGAGACTGCCCTGTCCAGACTCTGAACTCACCTTCAGTCACCACTACATGAGCTGGGTCCGCCAGCCTCCAGGGAAGGGACTGGAGTGGTTTTCATACATCAGTGGTGGTAGAGGTTACACAAACTACGCTGACCCTGTGAAGGGCCGACTCACCATTTCCCGGGACAGCACCTTTAACTCACCGTGTCTGAAAAGGAACAACTTGAGAGTTGAGGACACGGCTGTTAACTATTGTGTGAAGACACGTGACTACAATGTTGTTGACAACTGGTTCGACTGCTGGGGCCACGGAACCCTGGTCACCATCTCCTCAG
>S332_19|IGHV3/OR16-8*02|IGHD1-1*01|IGHJ5*01|40
GAGGGACAGTTGCCGGAGTCTGGGGGAGGCTTTGTACAGCCTGGGGGGTCCCTGAGACTGTCCTGTCCAGACTCTGGATTCACCTTTACTAAGCACTGCATGACCTGGGTCCGCCAGCCTCCAGGGAAGGGACTGGAGAGGATTTCCAACATTAGAGGAGATGGGGGGTTCACAAACTACGCAGACTCTGTGAAGGGCCGATTCACCGTCTCCAGGGACAGCGCCAGTAACTCACCGTGTCTGAAAATGAACACCCTGCGAGTTGAGGACACGGCGGTGTCTTACTGTGTGAAATCACGTGACTACGTTTTTGTTGACAACCGGTTTGACTCCTGGGGCCAAGGAACCCGGGTCACCGTCTCCTCAG
>S332_20|IGHV3/OR16-8*02|IGHD1-1*01|IGHJ5*01|40
GAGATGCAACTGGTGGCGTCTGGGGGAGGCTTGATACAGCCTAGAGGGTCCCTGAGACTGTCCTGTCCAGACTCTGGACTCACCTTCATTAACCACTATATGAACTGGTTCCGCCAAGCTCCAGGGAAGGGGCTGGAGTGGATTTCCTACATTAGTGGAAATATTGGTTACGCAAACTACTCAGACTCTGTGCAGGGCCCATTCACCATCTCCAGGGACAACGCCAGTAACTCGCCCTTTCTGCTAATGAACAGATTGAGAGATGAGGACACGCCTGTGTATTACTGTGTCAAAATATGTGACTATATTGTTGTTGACAATTGGTTCGACTCCCGGGGCCAAGGAATCATGGTCACCGTCTCCTCAG
>S332_21|IGHV3/OR16-8*02|IGHD1-1*01|IGHJ5*01|40
GAGGTGCAATTGGTGGAGTCTGGGGGAGGCCTGGAACAGCCTGGGGGGTCCCTGAGACTGTCCTGTCCAGACTCTCGACTCACCTTGACTAAGCACTACCTGAGCCGGGTCCGCCAGATTGCAGGGAAGGGGCTGGAGTGGATTTCAGACATTAGACGTGATGGCGATTACACAAAATACCCATACTCTTTGAAGGGCCGACTCACCATCTCCCGGGACAACCCCAAGAACTCACCCTATCTGCAAATGAACAGCCTGAGACCTGAGGGCCCGACTGTGTCTTACTGTGTGAAGGCGCGTGACTACATTGTTGTTGACAACTGGTTTGACTCCTGGGGCCAAGGAACCCTGGTCACCGCCTCCTCAG
>S332_22|IGHV3/OR16-8*02|IGHD1-1*01|IGHJ5*01|40
GAGGGGCAGCTGGTGGAGTCTGGGGGAGGCTTGGTACAGCCTGGGAGGTCCCTGAGACTGTCCTGTCCAGACCCTGGATGCATCTTCAGTAACCATTACATGAGTTGGGCCCGCCCGGCACCAGGGAAGGGACTGAATTGGGCTTCATACACAAGTGGTGCTAGTGACTACACAGATTACGCAGACTCTCTGAAGGGCCGATTCACCATCTCCAGGGACAACGCCAATAACTCACCGAATCTGAAAATGAACAACTTGAGATTTGAGGACACGGCTGTGATCTACTGTGTGAGTGCGCGTGAAGGCAGGCTTGTTGACAACTGGTTCGACTCCTGGGGCCAAGGAAGCCTGGTCGCCGTCTCCTCAG
>S332_23|IGHV3/OR16-8*02|IGHD1-1*01|IGHJ5*01|40
GAGGTGCAGCTGATGGAGTCTGGGAGAGTCTTGGTGCAGCCTGGGGGGTCCCTGAGACTGTCCTGTCCAGACTCTACATTCTCATTCAGTGTTCACTACGTGAGCTGGGTCCGTCAGACTCCAGGGAAGGGACTGGAGTGGATCTTATGCGTTAGTGGTGATATTGGTTACACAAACAATGCAGACTCTGTGAAGGGTCGATTCACCATCCTCAGGGACAGCGCCAATAACTCACCATATCTGCACGGGAACAGATTGAGCGCTGAGGACACGACTGTGTGTCACTGTGCGAAAGCGCGCGAGGACATTCTTGTTGACACCTGGTTCGACTCCTGGGGCCAAGGAACCCTGGTCATCGTCTCCTCAG
>S332_24|IGHV3/OR16-8*02|IGHD1-1*01|IGHJ5*01|40
GAAGTGCAGCTGGTGGAGTCTGGGGGAGGCTTGATCCAGCCTGGGGGGTCCCTGGGACTGTCCTGTCCAGACTCTGGATTCACCTTCATTAACCACTACATGAGGTGGGTCCGCCAGACTCCAGGGGAGGGACTGGCGTGGATTTCATATATTAGTAGTGAGAGTGGTGTCACATACTACGCAGACTCTGTGAAGGGCCGATTCGTCTTCTCCAGAGACACTGCCGAGAAGCCCCCCTATTTGCAAATGAACACCTTGAGAGGTGAGGACTCGCCTGTGTATTACTGTGTGAAAGCGCGTGGGTACAGTCTTGTCGTCAACTGGTTCGACTCCTGGGGCCATGGAGCCCGGGTCACCGTCTCCTCAG
>S332_25|IGHV3/OR16-8*02|IGHD1-1*01|IGHJ5*01|40
GAGGGGCAGCTGGTGGAGCCTGGGAGGGGCCTGGTACGACCTGGGGGGTCCCTAGGACTGTCCGGTCCAGACTCTGGATTCACCTTCAGTAATCACTACATGGACTGGGGCCGCCAGACTCCAGAGAAGGGACTGGAGTGTACTTCATACATTAGTGGTGAAGGTGGTTCCGCAAACTACGCAGACTCTGTGACGGGCCGATTCACCATCTCCAGGGACAGCACCAATAACTCACCCTATCTGCAGATGGACTGGTTAAGACCTAAGGACTCGGCTGTGTATTACTGTGTGAACGCGCGTGAATACGTTGTTGTTGACAATTGGTTCGACTCCTGGGGCCAGGGAACCCGGGTCACCGTCTCCTCAG
>S332_26|IGHV3/OR16-8*02|IGHD1-1*01|IGHJ5*01|40
GAAGTGCAGCTGGTGGAGCCTGGGGGAGGCTCAGTACAGCCGGGGGCGTCCCCGAGGCTGTCCTGTCCAGACTCTGGATGCACCTTCATTAAGCACTGCATGGGCTGGGTCCGCCAGGCCCCAGGGAAGGGACTGGAGTGGATTTCCTACATTAGTGGTGATGCTGGTTTCACAAACTACGCAGACTCGGTGAAGGGCCCATTCACCATCTCCAGGGACAACGCCAATAACTCACCATGTCTGAAAATGAACAGCCTGACCGAAGACGACACGGCTGTCTATCACTGTGTGAAAGCGCGTGATCACATTGTTGTCGCCAATTGGTTCGACTCCTGGGGCCAAGGCATCTTGGTCGCCGTCTCCTCAG
>S332_27|IGHV3/OR16-8*02|IGHD1-1*01|IGHJ5*01|40
GAGGTGCAGCTGGTCGAGTCTGGGGGAGGCTTGCGGCAGCCTGGGGGGTCCCTGAGACTGTCTTGTCTAGACTCTGGATTCACCTGCAGTAACCACTACATGCACTGGTTCCGCCAGGCCCTAGGGAAGGGACTGGAGTGTATTTCAAACGTTAGTGATGATAGTGATTACACAAATTACCCAGACTCTGTGCAGGGCCGATTCACCATCTCCAGGGACAGCGCCAATAACACACCGGATCTGCAAGTGAGCTGTTTGAGAGGTGAGGACACCACTGTATTTTACTGTGCGAAAGCGCGTGAGTACGGTGTTTTTGACTATTGGTTCGACTCCTGGGGCCGAGGATCCCTGGTCACCGTCTCCTCAG
>S332_28|IGHV3/OR16-8*02|IGHD1-1*01|IGHJ5*01|40
GAGGTGCAGGTGGGGGAATCTGGGGGAGGCTGGGTCCAGCCTGGGGGGTCCCTGAGACTGTCCTGTTTAGACTCTGGATTCACCTTAAATGACCACTACATGGCCTGGGTCCGCCAGACTCCAGGGAAGGGACTGGAGTGGATGTCATACATTAGTGGTGATCGTGGTTACACATACAACGCAGACTCGGTGAAGAGTCCATTAACCATCTCCAGGGCCAACGCCAATAATTCACCGTATCTGCAAGTACACAGCTTGAGAGCTGAGGATACGGCTGTGTCTTGCGATGTGAACACGTGTGAGTACATTCTTGTTGACAACTGTTTCGACTCATGGGGCCAAGGAGCCCTGATCACCGTCTCCTCAG
>S332_29|IGHV3/OR16-8*02|IGHD1-1*01|IGHJ5*01|40
GATGTGCAGTTGGTGGAGCCTGGGGGAGGCTCGGTGCAGCCGGGGGGGTCCCTGAGACTGTCCTGTCCAGACTCTGGATTTACCTTCACTAACCGCTGCATGAGCTGGGCCCGCCAGACTGCAGGGAAGGGACTGAATTGGATTTCACTCCTTAGTGGTGATAGTGGTTACACAAATTACGCAGACTCCCTGAAGGGCCGACTCACCATCTCCAGGGGCAACGCCAATAGCTCTCCCTGTCTGCAAATGAATAGCTTGACAGCTGAGGACACGGCTGTCTTTTCCTGTGTGACAGCGCCTGACTACTTTGTTATTCACAAGTGGTTCGACTCCTGGGGCCAAGGAACCCTGGTCCCCGTCTCCTCAG
>S332_30|IGHV3/OR16-8*02|IGHD1-1*01|IGHJ5*01|40
GACGTGCAGGTGGTGGAGTCTGGGAGAGACTTGGCACAGCCTGGGGGGTCCCTGAGACTGTCCTCCCCAGACTCTGAACTCACCTTCAGTAACCACTGCAAGAACTGGGTCCGCCAGGCTCCAGGGAAGGGACTGGAGTGGATTTCATACATAAGTGGTGATGGTGCTTACACAAACTACTCAGGCTCTGTGGAGGGCCGATTCCCTATTTCCAGGGACAACACCAATAACTCACCGTTTCTGCAAATGAATAGGTCGGGAACTGAGGAAACGGCTGGTCATTACTGTGTGAAAGCGCGTGAGTGCCTTGTTGTTGACAGATGGTTCGACTCCTGGGGCCAGGGACCAATGGTCACCGTCTCCTCAG
>S332_31|IGHV3/OR16-8*02|IGHD1-1*01|IGHJ5*01|40
GAGATGCAGCTGGTGGCGTCTGGGGGAGGCTGGTTACAAGCTGGGGGGTCCCTGAGACCGGCCTGTCCAGACTCTCCATTCACCTTCAGTGAGCACTACATGAGGTGGGTCTGTCAGGCTCCATGGAAGGGACTGGAGCGGAGTTTAAACATCAGTGGTGAAAGTGGCTACACAAACTACGCAGACTCTGTGAAGGGCCGACTCACCATCTCCAGGGCCAACGCCAATAACTCACCGTACCTGCAACTGAACGATTTGAGGACTGAGGACACGGCTGTGTATTTCTGTGTGAGAGCGCTTGACTACAGTGTTCTTGACAACTGGTTCGACTCCTGGGGCCAAGGAACCCTGGTAACCGCCTCCTCAG
>S332_32|IGHV3/OR16-8*02|IGHD1-1*01|IGHJ5*01|40
GAGCTGCAGCTGGTGGAGTCTGGGGGAGTCTTGGTGCTGCCAGGGGGGTCCCTGAGACTGTCGTGTCCAGACTCTGAGTGCACCATCAGTAATCACTACATGAACTGGGTCCGCCAGGCCCCAGGGAAGGGACTGGAATGGCTTTTCTACACTAGTGGAACTAGTGGTTACACAAACTACGCAGACTCGGTGAAGGGCCGATTCACCACCTCCAGGGACAATGTCAGTATCTCACCGTGTCCGCAAAGAAACAGCCTGAGAACTGAGGACACGGCTGTGTGCCACTGTGTGAAAGCTCGTGAGTACAATGTTGTTGACAAATGGTTCGACTCCTGGGGCCAGGGAACCCTGGTCACCGTCTCCTCAG
>S332_33|IGHV3/OR16-8*02|IGHD1-1*01|IGHJ5*01|40
GAGGTGCAGCTGGTGGAGTCTGGGGGAGGCTTGATACTGCCCGGAGGGTCCCTGAGACTGTCATGTCCAGACTCTGCATTCACCTTCAGTGACCAGTACATGGGCTGGGTCTGCCAGACTCCAGGAAAGGGCCAGGAGTGGATTTCTTGCATTAGTGGGGATAGCGGTCACACAAACTATCCAGACTCTGTGAAGGGCCGATTCGCCATCTCCAGGGACAACGCCTATAACTCACCGTCTTTGGAAGTGACCAGCTTGAGCACTGAGGGCCCGGCTGTGGATTTCTGCGTGAAAGCGCGAGACTACACTGTTGTTGACAACTGGTTCGACTCCGGGGGCCAAGGAGCCCTGGTCACCGTCTCCTCAG
>S332_34|IGHV3/OR16-8*02|IGHD1-1*01|IGHJ5*01|40
GAGGTGCCAATGGTGGAGTCTGGGGGAGACCTGGCACAGCCTGGGGGGTCCCTGAGACAGTCCTGTCCAGACTCTGGATTCGCCTTCAGTGACCACTCCATGACCTGGGTCCGCCGGCCTCCAGGGAAGGGACGGGAGTGGATTTCATATATTAATGGCGATAGCGGTTATACAAATTATCCAGACTCTGAAAAGGGCCGATTCACCATCTCCAGAGACAACGCCATTAACTCACCGTATCTGGAAATGAACAACTTGAGACCTGTGGGCACGGCTGTGCATAACTGTGAGAAAGGGCGTGAGTGCATTGTTGTTGACAAGTGGTTCGACTCCTGGGGCCAAGAAACCTTGGTCACCGTCTCCTTAG
>S332_35|IGHV3/OR16-8*02|IGHD1-1*01|IGHJ5*01|40
GAGGTGCAGCTGGTGGAGGCGGGGGGAGGCCTGGTACAGCCTGGGGGGTCCCAGAGACTGTCCTCTCCAGACCCTGGATTCACCTACAATAACCACTACATGAGCTGGGTCCGCCGGTCTCCAGGGAAGGGACTGGAGTCGATTTCATACATGAGTGGTACTGGTGCATACACAACCTTCGCAGCCTCTATGAAGGGCCGATTCCCCATCTCCAGGGACAACGTCAATAAGTCACCGTGTCTGCACGTGAAAAGGTTGAGAGTTGAGGACACGCCGGTGTATTACAGTGTGAAAGCGCGTGGGTACAGTGTTTTTGACAACTGGTTCGACTCCTGGGGCCAGGGATCCCTGGTCACCGTCCCGTCAG
>S332_36|IGHV3/OR16-8*02|IGHD1-1*01|IGHJ5*01|40
GAGGTGCAGTTGGTGGAGTCTGGGGGAGGCTTGTTACAGCCTGGGGGGTCCATGAGAGTGTCCAGTCTAGACTCTGGATTCACCTTCAGTGACCACTGCACGATCTGGGTCCGTCCGACTCCAGGGAAGGGACTGGAGTGGATCTCATACACTAGTGGTGATAGTGGTTATACATACTGCGCAGACTCTGTGAAGGGCCGATTGGCCATCTCCAGGGACAACGCCAATACTTCACCGATTTTGAAAATGAACAGCTTGAGAATTGAGGACACTGCTGTCCATTATTGTTTGACAGCGCGTGAGTACAGTGTTTTTGACAATGGGTTCGACTTCTGGGGCCAAGGAACCCTGGTCGCCGTCTCCTCAG
>S332_37|IGHV3/OR16-8*02|IGHD1-1*01|IGHJ5*01|40
GATGTGCAGGTGCTGGAGTCTGGGGGAGGCTTGGTACAGCCTGGGGGGTCCCTGAGACTGTCGTGTCCAGACTCTGGACTCACCCTCAATATCCACTGCACGAGGTGGGTCCGCCAGGCTCCAGGGAAGGGACTGGAATGGATTTCAGACATTAGCGGGGGTGGAGGTTATACAAGCTACCCACACTCTGTGAAGGGCCGATTCACCATCTCCAGGGACGACGCCCATAACTCACCATTCCTGAAAATGAAGTGCTTGAGAACTGATGACACGACTGTCTATTACTGTGTGAAAGCGTGTGAGTCCATTGTTGTTGACAACTGCTTCGACTCCTGGGTCCAAAGAACCCGGGTCACCGTCTCCTCAG
>S332_38|IGHV3/OR16-8*02|IGHD1-1*01|IGHJ5*01|40
GAGGTGCAGGTGGTAGAGTCTGGGGCAGTCTTGACACAGCCTGGGGGGTCCCTGAGACTGTCCTGTCCAGACTCTGGATTCATCTTCAGTATCCACTATATGAACTGGGTCTGCCAGGCCCCAGGGAAGGAACTGGAGTGGATTTCATACAATAGTGGTGAAAGGGGTTACACAAACTACGCGGACTCCATCAATGGCCGATTCACCATCACCAGAGACGACGCCAATACCTCACCGTCTCTGCAAATGAACGGCGTGAGAGAAGCGGACACGGCTGTGTGTTACTGGGTGACAGCGCGTGAGTTCCTTCTTGTTGACAACCGGTTCGACTCCGGGGGCCAGGGAACCCTGGTCACCGTCTCCTCAG
>S332_39|IGHV3/OR16-8*02|IGHD1-1*01|IGHJ5*01|40
GAGGTGCAGCTGGTGGAGTCCGGGGGAGCCTTGGTGCAGCCTGGGGGATCCCTGAGACTGTCCTGTCCAGACTCTGGATTCGGCTTCAGTAACTTTTACGTGACCTGGGTCCGCCAGACTCCCGGGAAGAGACTGGAGTGGATTTCATACAATAGTGGTGGTAGTGGGTACACAAAGAATCCAGACACTGTGAAGGGCCGATTCATCATCTGCAGGGACAACCCAATTAACCCACCGTATCTGCACATGAGCAGCTTGAGAGTTGAGGACACGTCTGTGTATTACTGTGTGAAAGCGTGTGAATGCATTGTTTTTGACAACTGGCTCGACTCCTGGGGCCAAGGCATCCTGGTCACCCTCTCCTCAG
>S332_40|IGHV3/OR16-8*02|IGHD1-1*01|IGHJ5*01|40
GAAGTGCAACTGGTGGAGTCTGGGGTAGACCTGGCACAGCCTGGGGGGTCCCTGAGACTGTCCTGCCCAGACTCTAGATTCACATTCAATAAACACTACATGAGCAGGGTCCGCCAGGCTCCAGGGAAGGGGCTGGAGTGGATTTCATACATTTTTGATGATAGTGATTACAAACACTTCGCAGACTCTGTGAAGGGCCGATTCACCATCTCCAGGGACAACGCCATTAACTCACAATATTTAAACATGAACAGCTTGAGAGGTGGAGACACGGCTGTCCATCATTGTGCGAAAGCGCGTGAGTACATTGTTGTTGACAACTGCTTCGACTCCTGGGCCCAAGAAGCCCTGGTCACCGTCTCTTCAG
>S332_41|IGHV3/OR16-8*02|IGHD1-1*01|IGHJ5*01|40
GAGGTGCAACTGATGGAGTCTGGGGGAGGCTTGATACAGCCTGGGGGGTCCCTGAGACTGTCCTGTCCAGACCCTGGGTTCACCTTCAGTGACCACTTCACGAGCTGGGTCCGCCAGGCTCCCGGGAAGGGACAGGAGTGGATTTCATATCTTAGTGGGAATAGTGGTGACACAAAAAACACAGACTCTGTGAAGGGCCGCTTCACCATCCCCTGGGACAACGCCAGTAGCTCACCGCATTTGCAGCTGAACAACTTGCGAACTGAGGACACGGCTGTGTCTTCCTGTGTGAAAGCGCGAGAGAACACTGTTGTGGACATCTGGTTCGACTCCGGGAGTCAAGGAACCCTGGTCACCGTCTCCTCAG
>S332_42|IGHV3/OR16-8*02|IGHD1-1*01|IGHJ5*01|40
GAGGTGCAGTTGGTGGAGTCTGGGGGAGGCCCGCTACAGCCCGGGGGGTCCCTGGGACTGTCCTGTCCAGACTCTGGATTCACCTTCGATCATCACTACATGAGCTGGGTCCGTCAGACGCCAGGGAAGGGACTAGAGTGTATTTCACACATCACTGGTGATAGTGGTCATACATACTACGCAGACTCCATGAAGGGCCGATTCACCATCTCCAGGGACAATCCCAATAACTCACCATATCCGCAAATGAACAGCTTGAGAACCGAGGACACGACTGGGTGTTACTATGTGGAAGCGCGTGAATACATTGTTGTGGACAACTGGTTCGACTCCTGGGGCCACGGAACCCTGTTCAGTGTCTCCTCAG
>S332_43|IGHV3/OR16-8*02|IGHD1-1*01|IGHJ5*01|40
GAGGTACAGCTGGTGGAGTCTGGGGGAGGCTTGCTCCAGCCTGGGGGGTTCCTGAGACTGTCCTTTCCAGACTCTGTATTGGCCTTCAGTACCCACTACGCGGACTGTGTCTGCCAGTCTCCAGGGAAGGGCCTGGAGTGGATTTCACACATTGGTGGTGTTAGTGGTTACACAAACTGCGAAGACTCTGTGAAGAGTCGATTCACCATCTCCAGAGACAACGCCCATAATTCGCCATATCTGCAAATAAACAGGTTGAGACCTGAGGACACGGCTGTATATTACTGTGTGAAGGCGCGTGAGTACACTGTGGTCGACAAGTGGTTCGACTCCTGGGGCCAGGGAACCCTGGTCATCGTCTCCTCAG
>S332_44|IGHV3/OR16-8*02|IGHD1-1*01|IGHJ5*01|40
GAGGTGCAGGTGGTGGAGTCTGGGGGAGCCTTGATACAGCCTGGGGGGTCCCTGAGAATGTCCTGTCCAGACTCTGAACTCACCTTCACTGACCACTACGTGAGGTGGGTCCGTCAGGCTCCAGGGAAGGGACTGGACTGGATTTCATACATCAGTGGTAATCGTGGTCACACAAAGTACGCAGACTCTGTGAAGGGCCGATTCGCCGTCTCCAGGGACAACCCCAATAACTCACCATTTCTGGCGGTGAACACCTTGACAGCTGAGGACACGACTGTTTGTTATTGTGTGAAGACGCGTGAGTACATTGGTGTCGACGACTGGTTGGACTCCTGGGGCCGAGGAACCCTGGTCACCGTCTCATCAG
>S332_45|IGHV3/OR16-8*02|IGHD1-1*01|IGHJ5*01|40
GAGGTGGAATTGATGGAGTCTGGGGGAGACTTGCTACAGCCTGGGGGGTCGCCGAGACTGTCCTGTCCAGACTCTGGATTCAAGTGCACTAACCACTATATGAGCTGGGTCCGTCAGGCTCCAGGGAAGGGACTGGAGTGCATTTCAAACATTAGTGGTGATGGTCCTCGCACAAACTACGCAGACTCTGTGAAGGGCCTATCCACCATCCCCAGGGACAAGGCCAATAACTCACCCTATATGCAAATGATCAGTTTGAGATCTGACGACACGGCTTTGCATTACTGTGTGAAACCGCATGATTACACTGTTGTTGACAACTGGTTCGATTACTGGGGCCACGGAACCCTGGTCACCGTCTCCTCAG
>S332_46|IGHV3/OR16-8*02|IGHD1-1*01|IGHJ5*01|40
GAAGTGCAGTTGGTGGAATTTGGGGGAGGCTTGGTACAGCCTGGGGGGATCCTGAGACTGTCCTGTCCAGACTCTGGATTCACCTTCAGTAACCACTACGTGAACTGGGTCCGCCAGACTCCAGAGAAGGGACTCGAGTGGAGTTCATACATTAGAGGTGATGGAGGTTGCACAAACTACGCAGACTCTATGAAGGGCCCATTCACCATTTCCAGGGACAACGCCATTAACTCCCCTTATCTGAACATGATGAACTTGAGAGCTGAGGACCCGACTTTGTATTGCTGTGTGAAAGTGTGTGATTTCATTGTTCTTGACAACTGGTTCGACCGCTGGGGCCATGGAAGCCTGGTCACCGTCTCCTCAG
>S332_47|IGHV3/OR16-8*02|IGHD1-1*01|IGHJ5*01|40
GAGGTGCAGCTGGTGGAGTCTGGGGGAGGCATGGTCCAGCCTGGGGGGTCCCTGAGACTGTCCTGTCCAGACTCTGGACTCACCTTCAATAACCACTACATGAGATGGGTCCGCCAGGCTCCAGAGAAGGGACTGGAGTGGACTTCCTACATTGATGGTGGTAGTGGCTACACATACTGCGCAGACTCTGTGAAGGGCCGGGCCACCATCTCCAGAGACAACGCCAATAACCCAGCGTCTCAGCAAATGAACAGGTTGAGAGCTGCGGACACGGCTGTCTCCAACTGTGTGAGTACGCACGATTACATTGTTGTTGACATCCGATTGGACTCCTGGGGCCCAGGAAACCTGGTCACCGTCTCCTCAG
>S332_48|IGHV3/OR16-8*02|IGHD1-1*01|IGHJ5*01|40
GAGGGGCAGTTGATGGAGTCTGGCCGAGGCTTTCTCCAGCCTGGGGAATCCCTGAGACTGTCCTGTCCAGATTCTGGATTCACCTTCAGTGACCACGATATGAGGTGGGTCCGCCAGGCTCCAGGGAAGGGACTGGAGCAGATTTCATACAATCCTGGTGATACTGGTCACACAAACTACGCCGACTCTGTGAAGGGCCGATGCGCCATCTCCAGGGACAACGCCAACAACCCACCGTCTCTGGAAATGAACAGCTTGAGAGTTGAGGACACGGCTGTTTATTACTGTGCGAAAGTGCGTGAGTTCATTGTTGTTGACACATGGTTCGACTCCTGGGGCCACGTATCCCTGGCCACCGTCTCCTCAG
>S332_49|IGHV3/OR16-8*02|IGHD1-1*01|IGHJ5*01|40
GAGGAGCAGCTGGTGGAGTCTGGGAGAGCCTTCCTACAGCCTGGAGGTTCCCTGAGACAGTCCTGTCCAGACTCTGGATTCATCTTCAGTAACCACTCCACGAGCTGGGTCCGCCAGACTCCAGGAAAGGGACTGGAGTGGACTTCATTCATCAGGGGTGACAGTGGTAACACCAACTACGAAGACTCTGTGAAGGGCCGATTCACCATCCCCGGGGACATCGCCAATAATTCACCGTCTCTGCAAATGAACAGCTTGAGATCTAAGGACACGGTTGTGTATTATTGTGTTAATGCGCCTGCGTACACTGTTGTGGACAACTGCTTCGACTCCTGGGGCCAGGGAGCCCTTGTCACCGTCTCCTCAG
>S332_50|IGHV3/OR16-8*02|IGHD1-1*01|IGHJ5*01|40
GAGGTGCAATTGAAGGAGTCTGGGAGAGACTTGGTGCAGTCTGGGGGGTCCCTGAGACTGTCCTGTCCAGACTCAAGAGTCACCTTCAGTAACCGTTACATGAGCTGGGTCCGCCAGACTCCAGGGATGGGACTGGAGTGGATTTCATACATTAGTGGTGACAGTGGTCACACAAACTCCACAGACTCTGTGAATGGCCGATTCTCCATCTCCAGGGACAGCGCCAATAACTCACGTTATCTGCACGTGGACACGTTGAGAGTAAAGGACACGGCTGGGTATTACTGTGTGAAAGCACGTGAATACATTGTTGGCGACAACTGCTTCGACCCCTGGGGCCAAGGAAGCCTGGTCACCGTCTCCTCAG
>S332_51|IGHV3/OR16-8*02|IGHD1-1*01|IGHJ5*01|40
GAGGTGCAGATGGTGGAGTCTGGGAGAGACTTGGTACAGCCCGGGGGGTCCCTGAGACTGTCCTGTCCAGACTCTGGATTCACCTTCTGTAGCCACTACCTGAGCTGGGTCCGCCAGTCTCCAGAGAAGGGACTGGAGTGGATTGCATACATTAGAGGGGGGAGTGGTCACACGAACTACACAGACTCTCTGAAGGGCCGGTTCACCATCTCCAGGGTCAACGCCAATAGTTCACCGTTTTTGCAAGTGAACAGTTTGAGAGCTGAGGACACGACTATGTATTACTCTGCGAAGACTCGTAAGTATATTGTTGTCGACAGCTGGTTCGACTCCTGGGGCCACGGATCCCTGGTCACCGTCTCCCCAG
>S332_52|IGHV3/OR16-8*02|IGHD1-1*01|IGHJ5*01|40
GAGGTGCAGGTGGTAGAGTCTTGGAGAGCCTTGGTCCAGTCAGGGGGGTCCCTGAGACTGTCCTGTCCAGACTGTGGACTCACGTTCAGTCACCACTCCATGAATTGGGTCCGCCAGGCTCCAGGTCAGGGACTGGAGTGGATTTCATACATTTGTGCTGATACTGGTTACAGACACTGTGCAGACTCTGTGAAGGGCCGATTCATCATCTCCAGCGACAGCGCCAATGACTCACCGTTTCTACAAATGAACAGGTTGAGAGCTAGGGACCCGGGTGTGAATTACTGTGTGAAAGCGCGTGAATACAGTGTTGTTGACAACTGGTTCGAAACCTGGGGCCAAGGAACCCTGGTCACCGTCTCCTCAG
>S332_53|IGHV3/OR16-8*02|IGHD1-1*01|IGHJ5*01|40
GAGGTGCAGTTGGTGGAGTCTGGGGGAGGCTTGGCACAGCCTGGGGGGTCTCTGAGACTGTCCTGTCCAGAGTCTGGATGCACCTTCGTGAACCACTACATGAGGTGGGTCCGCCAGGCTCCAGGGAAGGGACTGGAATGCATTTCATATAGTAGTGGTGATAGTAATTACACAAAGCACACAGACTCTATGAAGGGCCGATTCAACATCTCCAGGGACAGCCCCCATAACCCACCGTGTCTGCAGATGAACAGGTTGAGAACTGAGGACACGGCTGTATATTGCTGTGTGAAAGCGCGTGATCACACTATTGTTGACAAATGGTTCGACCCCTGGGGCCACGAAACCCTGGTCACCTTCTCATCAG
>S332_54|IGHV3/OR16-8*02|IGHD1-1*01|IGHJ5*01|40
GAGGTGCAAGTGGTGGAGTCCGGGAGAGACTTAATACAGTCGGGGGGGTCCCTGAGACTGTCCTGGCCAGACTCTGGACTCACCTTCAGTAACCACCACAAGAACTGGGTCCGCCAGGCTACGGAGAAGGGACTCGAGTGGATTTCATACATTAGTGGTGCTTGGGGTTACACAGACTACACAGACTCTGTGAAGGGCCGATTCACCATCGCCAGGGACAACGCCAATAGCTCACCCTATCTGAAAATGAACACCTTGAGAGCTGAGGACACGTCTGTGTATTACTGTGTGAAAGCGCGTGACTGCTTTATGGTTGACAGTTGGTTCGACTCCTGGGGCCAAGGAGCCCTGGTGAGAGTCTCCTCAG
>S332_55|IGHV3/OR16-8*02|IGHD1-1*01|IGHJ5*01|40
GAGGTGCAGGTGGGGAAGTCTGGGGGCGACTTCAGACAGCCTGGGGGGTCCCTTAGACTGTCCTGTCCAGACTCTGGCTTCACCTTCAATAACCACCACAAGAGTTGGGTCCGCCCGGCTCCAGGGACGGGACTGGACTGGATTTCATACATTAGTGGTGATAGTGCTTACACAGATTACGCAGACTCTGTGAAGGGCCGACTCACCATCTCCAGGGACAAACCCGATAAGTCACCGTGTCTGCAAATAAACAGCTTGAGAGGTGAGGACACGACTGTCTATTATTGTGTGAACGCGTGTGACGACAGTGTTGTTGACAACTGGCTCGACTCCTGGGGCCAAGGAAGCCTGGTCATCGTTTCCTCAG
>S332_56|IGHV3/OR16-8*02|IGHD1-1*01|IGHJ5*01|40
GAGGTGCAGCTGGTGGAGTCTGGGGGAGACTTGCTACAGCCTGGGGGTTCCCTGAGACTGTCCTGTCCAGACTCTGGATTCACCCTCACTAACCACTGCAGGAGCTGGGTCCGCCAGGCTCCAGGGAAGGGGCTGCCGTGGATTTCACTTCTTAGTGGTGATAGTGGTCACACAAACTTCGCAGCCTCTGTGAAGGGCCGATTCACCATCTCCAGGGACGACGCCAGTAATTCGCCATATCTGAAAATGAACAGCCTGAGACCTGAGGACTCGTCTGTCTATTCCTGTGTGAAACCGCGTGAGTCCAAGATTTCTGACAACTGGTTCGGCTCCTGGGGCCAAGGATTCCTGGTCACCGACTCCTCAG
>S332_57|IGHV3/OR16-8*02|IGHD1-1*01|IGHJ5*01|40
GAGGTGCAGGTGGTGGAGTCTGGGGGAGGCTTGGTACAGCCTGGGGGGTCCCTGAGACTGTCCTGTCCAGACTGTGGATTCACCTTCAATAAGCACTACGTGAGTTGGGTCCGCCAGCCTCCAGGGAAGAGACTGGAGTGGATTTCATACACTCCTGGTGCAGGTAGAGACACAAAGTACGCAGACTCTGTGAAGGGCCGATTCACCATCCCCAGGGACAACGGCAATAATTCTCCCTATCTGCAAATCAAGAACTTAAGAGTTGAGGCAACGGCTAAGTATTACTGTCTGAAAGCGCGTGACTACAGTGTTGTTGACAACTGGTTCGCCTCCTGGTCACATGGAACCCTGGTCACCGTCTCCTCAG
>S332_58|IGHV3/OR16-8*02|IGHD1-1*01|IGHJ5*01|40
GAGGTGCAAATGGTGGAGTCCGGGGGAGACTTGCTACAGCCTGGGGGGTCCCTGAGACTGTCCTGTCCAGACTCTGGATGCACCTTCAGTAACCACTGCGTGAGATGGGTCCGCCAGGCTCCAGGGAAGAGACTGGCGTGGATTTCATGCATCGATGGCGATAGTGGTTACACAAATTCCCCAGACTCTGTGAAGGGCCGACTCACCATCTCCAGGGACAACGCCAGTGACTCACCCTATCTGCAAATGAACAGTTTGAGAGCTGACGACACGGCTCTATATTACTGTGTGAAAACACGTGAGTTTCTTGTTGTTGACAACCGGGTTGACTCCTGGGGGCCAGGAAACCGGGTCTCCGTCTCCTCAG
>S332_59|IGHV3/OR16-8*02|IGHD1-1*01|IGHJ5*01|40
GAGGTGCAGTTGGTGGAGTCTGGGGGAGGCTTGGAACAGCGTGGGGGGTCCCTGAGACTGTCCTGTCCAGACTCTGGACACACCTTCCCTAACCGCTACATGAGCTGGGTCCGCCAGGGTCCAGGGAAGGGACTGGAGTGGAATTGGTACATTAGCGGTGATAGTGGTAGCACAAACTTCGCAGACTCTGTGAAGGGCCGATTCACCGTCCCCAGGGACAAAGCCAGCAAGTCACTATGTCTGCAAATGAAGAGTCTGAACGGGGAGGACACGGCTGTCTATTGTTGTGTGAACGCGCGTGAGTACACAGTTGTTGACAACTGCTTCGACTCCTGGGGCCAAGGAACCCTGATCACCGTCTCCTCAG
>S332_60|IGHV3/OR16-8*02|IGHD1-1*01|IGHJ5*01|40
GAGGTGGAAGCGGTGGAGTCTGGGGGAGGCTTGATACAGCCTGGGGGGTCCCTGAGACTGTCCTGTCCAGACTCTGGATTCACCTTCAACAATCAGTACATGAGCTGGGTCCACCAGGCTCCAGGAGAGGGACTGGAGTGGATTTCCTACCTTATTGGTGAGAGTGGTTACACCAATCACGCAGACTCTGTGAAGGGCCAATTCACCATCTCCAGGGACCATGCCAAAAGCTCACCCTATCTGCAGATGAACATCTTGAGAACTGAGGACACGGCTGTTTATAACTGTGTGAAAGCGTGCGAGTACATTTGTATTGACATCCGGTTCGACTCCTGGGGCCAGAGAACCCTGGTCACCGTCTCCTTAG
>S332_61|IGHV3/OR16-8*02|IGHD1-1*01|IGHJ5*01|40
GAGGTGCAGCTGGTGGAGTCTGGGAGGGGCCTGCTACTGTCTGGGACGTCCCTGAGACTGTCCTGCCCAGACTCTGGATTCACCTTCAGTAATCACTGCATGAGCTGGGTCCCCCACGCTCCGGGGAAGAGACTGAAGTGGATTTCATACATCAGTGGTGATAGTTATTGCACAGACTTTGCGGACTCTGTGAAGGGCCGATTCACCATCTCCAGGGACAACGCCACTAACTCACCGTGTCTGCAATTGAACAGCTTCAGAGCTAAGGACACGGCTGTGAATGACTGTGTGAAAGAGCGTGAATACACTGATGTCGACAACTGGTCCGACTCCTGGGGCCAGGGAACCCGGGTCGCCGTCTCCTCAG
>S332_62|IGHV3/OR16-8*02|IGHD1-1*01|IGHJ5*01|40
GAGGTGCAGGCGGTGAAGTCTGGGGGGGGCTTGGAACAGCCTGGGGGGTCCCTGAGACTGTCCTGTCCAGACCCTGGATTCAGCTTCACTAGCCACTGCAAGAACTGGGTCCGCCAGTCTCCAGGGAAGGGACTGGAGTGGATTTCATACACTGGTGTTGATAATGGAGACACAAACTATACAGACTCTGTGAAGGGCCAGTTCACCATCTCCAGGGACAACGCCAATATCTCACCGGATCTGCAAATGAACAGTTTGAAAGTTGAGGACAAGCCTGTTTATTGCTGTGTAAAAGCGCGTGAGTATGTCGTTGCTGAAAACTGGTTCGACTCCTGGGGCCATGGAAGCCTGGTCACCGTCTCCTCAG
>S332_63|IGHV3/OR16-8*02|IGHD1-1*01|IGHJ5*01|40
GAGGTGCGCCGGGTGGAGTCTGGGGGAGCCTTGGTTCAGACTGGGGGGTCGCTGAGACTGCCCTGTCCAGACTCTGGATTGACCTTCACTAACGACCACAAGCGCTGGGTCCGCCAGGCTCCAGGGAAGGGACCGAAGTGGATCTCGTACATTAGTGTTGATAGTGGTTACAGAAATCACACAGACTCTGTGAAGGGCCAATTCGCCATCTCCAGGGACAGCGCCAATACCTCACCGTATCTGCGCGTGAACAGCTTGAGAAATGAGGAAACGCCTGTGTATTACTGTGTGAAACCGCGTGAGTCCATTGCTGTTGACACTTGGTTCGACTCCTGGGGCCACGGAACCCTGGTCACCGTCTCCTCAG
>S332_64|IGHV3/OR16-8*02|IGHD1-1*01|IGHJ5*01|40
GAGGTGCAGCCGGTGGAGTCTGGGTCAGTCTTGGAACAGCCTGGGGGGCTTCTGAGACTGTCCTGTCCAGACTCTGGATTCACCTTCGTTCACCACTACATGAACTGGGTCCGCCAGGCTCCAGGGAAGGCACTGGAGGGGATTTCATACGTTATTGGTGATAGCGGTTACCCAAACGACGCAGACTCTGTGGAGGTCCGATTCACCATGTCCGGGAACAACGCCAATAATTCGCCGCATTTGCAAATGAATAAGTTGAGAGTTGAGGACACGGCTGTGTTTCACTGTGTGAGAGCACGTGAGTACATTGTTGTTGACAACTGGTTCGACTGCTGGGGCCAAAGATCCCTGGTCACCGTCTCGTCAG
>S332_65|IGHV3/OR16-8*02|IGHD1-1*01|IGHJ5*01|40
GAGGTGCAGATGGTGGAGTCTGGCGAAGGCATGGGACAGCCCGGGGGGTCCCTGAGACTGTCCGGTCCAGACTCTGGATTCATCTTCAGTAACCACTACATGAACTGGGTCCGCCAGGCTCCAGGGAAGGGACTGGAGTGGATTTCAGACATTACGGGTGATAGTGGTTACACATACTACGCAGACTCTGAGAAGGGCCGCTTCACCATATCCAGGGACAACGCCAATTTTGCACCGTTTCTGCAAATTAACTACTTGAGAGTTGAAGACACGACTGTGTATGACTGTTTGAAAGCGCGTGAGGACATTGGCGTTGACACCGAATTCGACTCCTGGGACCGAGGAATCCTGGTCACCGCCTCCTCAG
>S332_66|IGHV3/OR16-8*02|IGHD1-1*01|IGHJ5*01|40
GAGGTGCAGCTGGTGGAGTCTGGGGGAGGCTTGGTACTGCCTGGGGGGTCCCTGAGACTGTCCTGTCCAGACCCCGGTCTCACCCTCCGTAATCACTACATAATCTGGGTCCACCCGGCTCCAGGGAAGGGACTGGAGTCGAGTTCATACAGTAGGGGTGAGAGTGATTACACAAACTATCCAGACTCTGTGAAGGGCCGTTTCACCATCTCCAGGGACAACGCCAATAACCTTCCGTCTGTGCATATGAAAAGCTTGAGAACTGAACACACGGCTGTATATTACTGTGCCAAAGCGCATAAGTACATTGTTGTTGACAACTGGTTCGACTCCTGGGGCCAAGGATCCCTGGTCTCCGTCCCCGCAG
>S332_67|IGHV3/OR16-8*02|IGHD1-1*01|IGHJ5*01|40
GAGATTCAGCTGGTGCAGTCTGGGGGAGACTTGCTACAGCCTGGGGGGTCCCTGAGACTGCCCTGTCCAGACTCCGGATTGTCCTTCAGTAGTCACTACGTTAGGTGGGTCCGCCAGGCTCCAGGGAAGGGACTGGATTGGATTTCATACGTTAGTGGTGAGAGTGGTTACACAAAGTACGCGGACTCTGTGAAGGGCCGATTCACCATCTCCAGGGACGACGCCACTTGCTCACCGTATCGCCCAACGGACAACTTCAGAGCTGAGGACACGGCTGTTTATTACTGTGTGAACGCGCGTGAGTATCGTGTTGTTGACAGCTGCTTCGACTCCTGGAGCCAAGCAACCCTGGTCACCGTCTCGTCAG
>S332_68|IGHV3/OR16-8*02|IGHD1-1*01|IGHJ5*01|40
GAGGTGCAACTGGTGGAATCTGGGAGCGACTTGATACAGACTGGGGGGTCCCTGAGACTGTCTTGTCCAGACTCTGGATGCTCCTTCACTAACCACTACACGAGTTGGGTCCGCCAGACTCCAGGACAGGGACTGGCGTGGATTTACTCCATTAGTGGTGATGGTGGTTACACAAACTACGCAGACTCTGTGACGGGCCGATGCACCATCTCCAGGGACAACCCCAGTAACTCACCGTATCTGAAAGTGACCAGGTTGAGAACTGAGGACGCGGTTCTGTATTACTGTCTGAGAGTGCGTGAGTACATTGTTCTTGACAACTGGTTCGACTCTTGGGGCCCAGGAACCCTGGTCACCGTCCCCTCAG
>S332_69|IGHV3/OR16-8*02|IGHD1-1*01|IGHJ5*01|40
GAGGTGCAGGTGGTGGAGTCTGGGGGAGGCTTGGTACAGCCTGGGGGGTCCCTGAAACTGTCCTGTCCAGACTCTCGAATCACCTTCATTGACTACTCCATGAGTTGTGTCCGCCAGACTCCAGGGAAGGGACTGGATTGGACTTCGTATGTTACTGGTGAAAGTGGTGACACAAACTACACAGACTCTGTGAAGGGCCGATTGACCATCTCCAGGGACAACGCCAATGACTCACCGTATCTGAAAATGAAAAGCTTGAGACCTGAGGACACGACTGTGCATTACTGGGTGAAGGCGCGTGACTACAGTGTTCTCGACACTTGGCTCGACTCCTGGGGCCAAGGTAACCTGTGCACCGTCTCCTCAG
>S332_70|IGHV3/OR16-8*02|IGHD1-1*01|IGHJ5*01|40
GATGTGCAACTGGTGGAGTCTGGGGGAGGCTTGTTACAGCCTGGGGGGTCCCTGAGACTGTCCCGTCCAGACTCTGGATTGGCCTTCAGTTACTGCTATATGAGTTGGGTCCGCCAGGCTCCAGGGAAGGGACTGGAGTGGATTTCATACTGTAGTGGTGATCGTGACTACACAAACTACGCAGACTCTGTGAAGGGCCGATTCATCATCACCAGGGACCACGCCACTAACTCACCGAATCTACATATGAAAAGCTTGAGACCTGGGGACACGGCTGTGTCTAGCCGTGAGAAAGCACGTCAGGACATTGTTGCTGACAACTCGTTCGACTCCTGGGGCCAGGCAACGCTGGCCACCGTCTCCTCAG
>S332_71|IGHV3/OR16-8*02|IGHD1-1*01|IGHJ5*01|40
GAGGTGCAGATGCTGGCGTCTGGGAGACCCTTGGCACAGTCTGGGGGGTCCCTGAGACTGTCCTGTCCAGACTCTGAATTCATCTTAGGTAATCACCACATGAGATGGGTCCGCCAGGCTCTAGGGGAGGGGCTGGGGAGGATTTCTTACATTAGAGGTGATAGTGGTTACACACATTATGCAGACTCTGTGAAGGGCCGACTCACCATCTCCAGGGACAACGCCAATGACTCACCGTATGTGCAAATGAACAGCTTGGGAGATGACGACTCGGCTGTGTATGACTGTGTGGAAGCGCGTGAGTATGTTGTTGTCGACAAGTGCTTCGACTCCTGGGGCCAAGGAAGCCTGGTCACCGTCTCCTCAG
>S332_72|IGHV3/OR16-8*02|IGHD1-1*01|IGHJ5*01|40
GAGGTGCCTTTGTTGGAGTCTGGGGGAGACTTGGTACAGCCTGGGGGGTCCTTGAGACTGCCCTGTCCAGATTCTGTATTCATCTTCAATGACCACTGCATGGACTGGGTCCGCCAGGCTCCAGGGAAGGGACTGGAGTGGATTTCATACATTAGTGGTGATAGTGGTTACACATACTACGCAGACTCTGTGCAGGACCAATTCTCCCTCTCCGGGGACAACGCCAATAACTCACCGTCTCTGGAAATGAAAAGTTTGAGAACTGAGGACACGGCTGTGTATTACTGTGTGAAAGCGCGCGAGTTCAGTACTGTTGGCAAGTGGTTCGACTCCGGGGGCCGAGGAAGGCTGGTCACCGTTTACTCAG
>S332_73|IGHV3/OR16-8*02|IGHD1-1*01|IGHJ5*01|40
GAGGTGCGCCTGGTGGAGTCTGGGGGAGACTTCATGCAGCCTGGGGGGTCCCTGAGACTGTCCTGTCCCGACTCTGTATTCACCTTCAGTATTCACTACATGGTCTGGGTCCGCCAGGCTCCAGGGAAGGGACTGGAGTGGATTTCATACTTTAGTGGTGATAATGGTTACACAACCAACGAAGTCTCTGTGAAGGGCCGATTCACGATCTCCAGGGACAACGCCAATGACTCACCCTATCTGAACATGAACAGCTTGAGAACTGAGGACACGACGGTCTATTATTGTGTGGAAGAGAGTGAGTACACTGTTATTGTCAACTGGCTTGACTCCTGGGGCCAGGGACACCTGGGCACCGTCTCCTCAG
>S332_74|IGHV3/OR16-8*02|IGHD1-1*01|IGHJ5*01|40
GAGGTGCATCTGATGGAGTTTGGGGGAGACTTGGTACAGCCTGGGGGGCCCCTGAGACTGTCCTGTCCAGACTCCGGATTCCTCTTCAAAGACCACTGTATGAACTGGGTCCGCCAGACTCCAGGGAAGGGACTGGAGTGGATTTCATACATTAGTTGTGATATGGGTTACACAAACTACGCAGACTCTGTGAAGGGCCGATTCACCATCTCTAGGAACACCGCCAATAACTCACCGTATTTGAAAACATACAGGTTAAGAACTGAGGACACGGCTGTGGACCACTGTGTGAGAACGCGTGAGCACATTGTTGTTGACAACTTGTTCGAGTCGTGGGGCCAGGGAACCCTGATCACCGTCTCCTCAG
>S332_75|IGHV3/OR16-8*02|IGHD1-1*01|IGHJ5*01|40
GAGGTGCAATTGGTGGAGTCTGGGGGAGGCTTGGTACAGACTGGGGAGTCCCTGAGACTGTCCTGTCCAGACTCTGGGTTCTCCTGCAGTAATCACTACATGAACTGGGTCCGCCAGCCTCCAGGGAAGGGACTGGAGTGGATTTCATACATTAGTGATGATAGTGGTCACACATACTGCGAAGACTCTGTGAAGACCCGATTCACCATCTCCAGGGACAACGCCAGTAACTCACCATATCCGCAAATGAATAGGTTGAGACCTGAGGACACGGCTGAACATTTCTTAATGAATGCGTGTGAGTACGTTGCGGTTGACAACGGATTCGACTCCTGGGGCCAAGGGGCCCTGGTCACCGTCTCGTCAG
>S332_76|IGHV3/OR16-8*02|IGHD1-1*01|IGHJ5*01|40
GAAGTACAGCTGGTAGAGTCTGGGGGAGCCTTGTTGCAGCCTGGGGGGTCCCTGAGACTGTCCTGTCTAGACTCTGAATTCACCTTCAGTAACCACTGCCTGATCTGGGTCCGCCAGACTCTGGGTCAGGGACTGGAGTGGCTTTCATACTTCAGTGGTGACAGTGGTTACACAGAGTACGCCGACTCTGTGAAGGGCCGATGCGCCATGTCCAGGGACACCGCCACTAACTCACCGTGTCTGCAAATGAACAGATTGAAAGCTGAAGACACGGCTGTTTATTGCTGTGTGAGATCGCGTGAGTACAGTATTGTTGACAATTGGTTCGACTCCTGGGGCCAAGGAACCCTGGTCACCGTCTCGTCAG
>S332_77|IGHV3/OR16-8*02|IGHD1-1*01|IGHJ5*01|40
GAGGTGCAGGTGGTGGAGTCTGGGGCAGACTTGGAACAGCCGGGGGGGTCCCTGAGACTGTCCTGTCCAGACTCTGGATTCACCCTCAGTGAGCCCTACATGAGGTGGGTCCGCCAGACTCCAGGGAAGGGACTGGAGTGGATTTTGTACATTGGTGGTGATAGTGGTTACACAAATTACGCAGACTATGTGAAGGGCCGGTTCACCCTCTCCAGTGACAACGCCGGTAACTCACCGTTTCTGCAACTGAACAGCTTGAGACTTGCGCACACTGCTGTCTTTTTTTGTGAGAAACCGCGTGAGTACGTTGTTGTTGACAATACATTTGACTCCTGGGGCCAAGGAACCCTGGTCACCGTCTCCTCAG
>S332_78|IGHV3/OR16-8*02|IGHD1-1*01|IGHJ5*01|40
GAGGGTCTGCTGGTGGAGTCCGGGGGAGGCTTGATACAGCCTGGGGGGTCCCTGAGACTGTCCTGTCCAGGCGCTGGATTCACCTTCAGTAACCACTACAGGAACTGGGTGCGCCAGGCTTCAGGGAAGGGACTGGCGTGGCTTTCAAACATTTGTGGTGATAGTCGTCACACAAGCTCCCCAGACTCTGCGAAGGGCCAAAAAAGAATCTCCAGGGACAACGCCAATAACTCACCGTTTCTGCAATTGAACTGCTTGAGAGCTGAGGACTCGGCCGTATATTACTGTGGGAGAGCGCTTGAGTACATTATTCTTGACAACTGGTTCGACTCCTGGGGCCATGAAACCCTGGTCACCGTCTCCTCAG
>S332_79|IGHV3/OR16-8*02|IGHD1-1*01|IGHJ5*01|40
GAAGTGCAGCTGGTGGACTCTGGGGGAGGCTTGGCACAGCCTGGGAAGTCCCTGAGACTGTCCTGTCCAGACGCTGGACTTACGTTCAGTAACCACTATATGGGCTGGGTCCGCCCGGCCCCAGGGGAGGGACTGGAGTGGATTTCATACGTTAGCGGAGATAGTGGTTGCACAAACCACACAGACTCGGTGAAGAGCCGATTCTCCATCCCCAGGGACGACGCCAATAATTCACCCTATCTGCGAATGAACAGCTTGAGACCTCAGGACACGGCTGTATATTACATTGTGAAAGCGCGTGACTACACTGTTGTTGACAGCTGGTTCGACTCCTGGGGCCACGGGAGCCTAGTCACCGTCTCCTCAG
>S332_80|IGHV3/OR16-8*02|IGHD1-1*01|IGHJ5*01|40
GAGGAACATTTGGTGGAGTCTGGGGGAGCCTTTGGACAGACTGGGGGGTCCCTGAGACTGTCCTGTCCAGACTTTGGATTCACCTTCAATAACCAATGCATGAACTGGGTCCGTCTGACTCCAGGGAAGGGACTGGAGTGGATTTCATCCATCAGTGGTGATACTGGTTACACCGAATACCCAGACTCTGTGAAGGGCCGATTCACCATCTCCAGGGACAACGCCATTAGTTCACCGTATCTTCAAATGAACAGTTTGAGAGCTGGGGACACGACTCTGTTCTACTGTGTGAAAGTGTGTGAGTATAGTGTTGTTGGCGACTGGTTCGAGTCCTGGGGCCAAGGAACCCTGGTCACCGTCTCCTCAG
>S332_81|IGHV3/OR16-8*02|IGHD1-1*01|IGHJ5*01|40
GAGGTGCAGCTGGTGAAGTCTGGGGGAGACTTGGTACAGCATGAGGGGTCCCTTCGACCGTCCTGTCCAGACTCTGGATTCACCTTCACTAACCATTACATGGGCTGGGTCCGCCAGGCTCCAGGGAAGGGACTGGAGTCGATTCCACACATCAGGGGGGATAGTGATTACACAAACTACGCAGACTCTCTGAAGGGCCGATTTCCCATGTCCAGGGACAACGCCAACTACTCTCCGTGTCTGCCAGTGAACAGGTTGAGAGCTGAGGACACGATTGCGTACTTTTGTGTGAAAGCGCGTGAGAATATTGTTGTTGACACATGGTTCGGCTCCTGGGGCCAAGGAAGCCTGGTCACCGTCTCCTCAG
>S332_82|IGHV3/OR16-8*02|IGHD1-1*01|IGHJ5*01|40
GAGGTGCAGCTGGTGGAGTCTGGGGGAGGCTCGGGACAACCCAGGGGGTCCCTGAGACTGTCCTGTCCAGACTCTGGATTCACCTTCAGTAACCACTACATGAGCTGGGTCGGCCAGCCTCTGGGGGAGGGACTGGAGTGGATTTCATCTATCAGTGCTGATAATGGTTGCACAAACTACGCAGACTCTGTGAAGGGCCGATTCACCATCTCCAGGGACAACGCCACTACCTCACCGCATGAGAAAATGAACAACTTGAGAACTGAAGACACGGCTTTATATTGCTGTGTGAGAGCGTATGAAGGCCTTGTTGTGGAGAGCTGGTTCGACTCCTGGGGCCACGGAACCCTGGTCGCCGTCTCCTCAG
>S332_83|IGHV3/OR16-8*02|IGHD1-1*01|IGHJ5*01|40
GAGGTGCAGCTGGTAGGGTCTGGGGGAGACTTGATAGAGCCTGGGGGGTCCCTGAGACTGTCCTGTACAGACTCTGGACTCACCTTTAGTAAGAACAAGATGAGGTGGGTCCGTCAGGCTCCAGGGAAGGGACTGGACTGGATTTCATACACTAGTAGTGATAGTGTTTACAAAGACTACGCAGACTCTGTGAAGGGCCGACTCCCCATCTCCAGGGACACTGCCAGTACCTCATCGTCTCTGCAGATGCACAGCTTGAGAGATGAGGACACCGCCGTGTATTATTGTGTGATAGCGCGTGAGTTCACTCTTGTTGATAACTGGTTCGACTCCTGGGGCCAAGGAGCCCTGGTCACCGTCTCCTCAG
>S332_84|IGHV3/OR16-8*02|IGHD1-1*01|IGHJ5*01|40
GAGGTGCAGCTGGAGGAGTCTGGGAGAGACTTAAAACAGCCTGGGGGGTCCCTGAGACTGTCCTGTCCAGGGTCTGGACTCATCTTCCGTAGTCACTACACGATCTGGGTCCGCCAGGCTCCAGGGAAGGGACTGGGGTGGATCTCCTACGTTAGTGGTAATAGTGGTTACACAAACTACGCGGACTCTGTGAAGGGCCGATTCACCATCTCCAGGGACAACGCCAATAAGACACCGTATCCGCAATTGAATAGCTTGAGACCTGAGGGCCCGGCTATCTATTACTGTGCGAAAGCGCGTGATTACAGTGTTGCTGACAACTGGATCGACTGCTGGGGCCAAAAAACCCTGGTCACCGTCTCCCCAG
>S332_85|IGHV3/OR16-8*02|IGHD1-1*01|IGHJ5*01|40
GAGGATCAAGAGGTGGAGTCTGGGAGAGGCTTGGAACAGCCTGGGGGGTCCCTGAGACTGCCCTGTCCAGACTCTGGATTCACCTTCAGTGGCCACTACATGGACTGGGTCCGACAGGCTCCAGGGAAGGGACTGGAGTGGATGTCGTACATTAGTGGTGATAGTGGTTACACAAACAACTCAGACTCTCTAAAGGGCCGCCTCACCTTCTCCAGGGACAGCGCCAGTCACTCACCCTATGTGCATAGGAACACCGTGCGAGCTGAGGACACGGCTGTCTATTTCTGTGTGAAGGATCCTGAGTACAGTTTTGTTGACAACTGGTTCGACTCCTGGGGCCAAGGAACCCTGGTCACCGTCTCCTCAG
>S332_86|IGHV3/OR16-8*02|IGHD1-1*01|IGHJ5*01|40
GAAATGCAGCTGTTCGAGTCTGGGAGAGGCTTGCTACAGCCTGGGGGGTCCCTGAGACTGTCCTGTCCAGACTCTGGATTCACCTTCAGTACACACTACAAGAGGTGGGTCCGCCAGGCTCCAGGGAAGGGACTGGAGTGCATTTCATACATGAGTGGTGATAGTTGTAACACAAACTGCGCAGACTCTGTGAAGGGTCGATTCACCGTCCCCAGGGACAAGCCCAATAACTCACCATACTGGCAAATGGACACCTTGAAAGTAGAAGACACGTCTGTTTCCTACTGTGTGAAAGCGCGTGGTTGCATTGTCGTTGACAAGTGGTTTGACTCCTGGGGCCAAGGAACCCTGGTCACCGTCTCCTCAG
>S332_87|IGHV3/OR16-8*02|IGHD1-1*01|IGHJ5*01|40
GAGGTGAAACTGGTGGAGTCTGGGGGAGGCTTGGTACAGGCTGGGGGGTCCCTGAGACTGTCCTGTCCAGACTCTGAAGTCACCCTCAGTAACCACCTCATAAGGTGGGGCTGCCAGGGTCCAGGAAAGGGACTGGACTGGATTTCACACTTCAGTGGTGATAGTGGGAACACAAACTACGAAGACTCTGTGAAGGGCCGATTGACCATCTCCAGGGACAACGCCAGTAGCTCACCGTGTCTGAATATGAACAGATTGAGAACTGAGGACACGGCTGTCTTCGACTGTGTGACAGCGCCTGAGTACATTGTTTCTGACAACTGGTTCGACTCCTGGGGCCACGGAAGCCTGGTCACCGTCTCTTCAG
>S332_88|IGHV3/OR16-8*02|IGHD1-1*01|IGHJ5*01|40
GAGGTGCAGTTGGGGGAGTCTGGGGGAGTCTTGGAACAGGCTGGGGGGTCCCTGAGACTGTCCTGTCCAGACTCTGGATTAACCTTCTGTAAACACTACAGGAGATGGGTCCGCCAGGCGCCAGGGAAGGGACTGGAGTGCAGTTCACACTCCAGCGGGGATAGTGGCTACACAAACTGCACAGATTCTGTGAAGGGCCAATTCACCATCTCCAGGGACAGCGCCTATAACTCACCCTATCTGCAAATGAACAGCTTGAGAGGTGAGGACACGACTGTGTACTACTGTGTGAAAACGCGTGACTACGTTGTTATTGACTACTGGTTGGACTCTTGGGGCCAAGGAACCCTGGCCACCGTCCCCCCAG
>S332_89|IGHV3/OR16-8*02|IGHD1-1*01|IGHJ5*01|40
GAGGTGCAACTGGTGGAGTCTGGAGGAGCCTTGGGGCAGCCTGGGGGGTCCCTGAGACTGTCCTGTCCAGACTCTGAATTCACCTTCAGTAACCACTACATGAGTTGGGTCCGCCAGGCTCCAGGGAAGGGGCTGGAGTGGATTTCATCCATTAGTGGTGATAGTGATTACACAAACCACATAGACTCTGTGAAGGGCCGATGCACCATCACCAGGGACAACACCATTGCCTCACCTTATCTGGAAATGAACAAGTTAAGAATTGACATCACGGCTGTGAATTATTGTGTGAAAGCGAGTGATTACATTGTTGTTGACAGTTGGTTCGACTCCTGGGGCCCAGGAACCCTGGCTACCGATTCCTCAG
>S332_90|IGHV3/OR16-8*02|IGHD1-1*01|IGHJ5*01|40
GAGGTGCCGCTGGTGGAGTCTGGGGGAGGCTTGGAACAACTTGGGGGATCCCTGAGACTGTCCTGTCCAGACTGTGGACTCGCCTTCAGCAACCACGACAAGACCTGGGTCCGCCAGGCTCCAGGGAAGGGACTGGAGTCGATTTCATACATTAGTGGTGAAACTGGTTACACAAGGTATGCAGACTCTGTGAAGGGCCGATTCACCATCTCCAGGGACAACACCACTAACTCACCAAATCTGAATAGGAAATGCTTGAGCGCTGAGGACACGGCTGTGGATCAATGTCAGAAACCTCGTGACTACAGTGTTGTTGACAACTGGTTCGACTCCTGGGGCCACGGAACCCTGCTCACCGTCGCCTCAG
>S332_91|IGHV3/OR16-8*02|IGHD1-1*01|IGHJ5*01|40
GAGGTGCAGTTGGTGGAGTCTGGGGGAGGCCTGGTCCAGCCTGGGGGGTCCCTGGGACTGTCCTGTCCAGACTCTGGATTAGTCTTCACTAACGGCTACATGAGGTGGGTCCGCCAGGCTCCAGGGAAGGGACTGGAATGGATTTCACACATTAGTGGTGGTAGTTGTTACACAATCCTCCCAGACTCTGTGAAGGGCCGATTCACCATCTCCAGGGTCAACGCCAATGACTCACCGTTTCTTCAACTGAATTGGTTGAGAACTGCGGACACGACTGTATATTACTGTGTGAAAGAGTGTGAGAACAATGTTGTTGACGTGTGGTTCGACTCCTGGGGCCAAGGAATCCTGGTCACCGTCCCCTCAG
>S332_92|IGHV3/OR16-8*02|IGHD1-1*01|IGHJ5*01|40
GAGGCGCATCTGATGGCGTCGGGGGGAGGCTTGATCCAGCCTTGGGGGTCCCTGAGACTGTCCTGTCTAGACTCTGGATTCACCTTCAGTAACCTCGACATGAGCTGGGTCCGCCAGCCTCCAGAGAAGGGACTGGAGTGGACTTCATGCATAAGTGGTGATAGTGGTTACACAAACTATGCAGACTCTGCGAAGGGCCGACCCAACATCTCCAGGGACGACGCCAGTAACTTGCCGCATCTGCAACTGAAGAACTTGAGAGCTGAGGACACGGCTGTCTATTACTGTGTGGAAGCGCATGACTACATTGTTGTTGACAACTGGTCCTACTCATGGGGCCAGGGAAACCTGCTGACCGTCTCCTCAG
>S332_93|IGHV3/OR16-8*02|IGHD1-1*01|IGHJ5*01|40
GAGGTGCAGTTGGAGGAGTCTGGGGGAGGCTTGGGACAGCCTGGGGGGTTCCTGGGACTGGCCCGTCCAGACTCTGAATTCACCTTCAGTAACCACTACATGAGTTGGGTCCGCCAGGCTCCAGGGCAGGGACTGGAGTGGATTTCAGAAATTTTTGGTGCTAGTGGTTACACAAACTACGCGGACTCTGTGAAGGGCCGGTTTAACATCTCCAGGGACAACGGCGAGAGCTCACCGTATCCACAAATAAACAGCTTGAGAGTTGAAGAAATGGCTGGGTATTATTATGTGAAAGCGCATGAGTACAGTGTCGTTGACACCTGTTTCGACTCCTGGGGCCAAGGAACCCGGGTCACCGTCCCCTCAG
>S332_94|IGHV3/OR16-8*02|IGHD1-1*01|IGHJ5*01|40
GAAGTGCAGCTGGTGGGGTCTGGGGGAGGCTTGGCACACCCTGGGGGGTCCCTGAGACTGTCCTGTCCAGACTCTGTTTTCACCTTCAGTGACCGCTTGATGAACTGGGCCCGCCAGCCTCCAGGGAAGGGACTGAAGTGGATTTCATCCATTACTGCTGATAGTGGTCACACAAACTGCGCAGACTCTGTGAAGGGCCGATTCACCATCCCCAGGGACAACGCCGATAACTCACCGTATCTGCAAATGAATAACTGGACAACTGAAGACACGGCTGTGTTCTGCTGTGTGAAAGCGCGGATGTACATCGTTTTTGACATGTGGTTCGACTCCTGGGGCCAAGGAAACTTCGTCACCGTCTCCTCAG
>S332_95|IGHV3/OR16-8*02|IGHD1-1*01|IGHJ5*01|40
GAGGTGAAGCTGGTGATGTCTGGGGGAGACTTGGCTCGGCCGGGGGGGTCCCTGAGACTGTCCTGTCCAGACCCTGGACTCACGTTCACTAACCACAACATGATCTGGGTCCGCCAGGCCCCAGGGAAGGGACTGGACTGGATTTCATGCATTAGTGGTGACAGTGGTTGCGCAAACTACACAGACTCTTTGAAGGGCCGACTCACCATCTCCGGGGACAACGCCAATAGGTCACCGTATTTGCAAATGAACGACTTAAGACCTGAGGACACGCCTACGTTTTACTGTGTGAAAGCGCGTGAATACATTATTGTTGACAACTGGCTCGAGTCCTGGGGCCAAAGAACCCTGGTCACCGTCTCCTCAG
>S332_96|IGHV3/OR16-8*02|IGHD1-1*01|IGHJ5*01|40
GAGGGTCACCTAGTGGAGTCTGGGAGAGGCTTGGTTCAGCCTGGGGGGTCCCTGAGACTGTCCTGTCCCGACTCTGAATTCACCTTCAATAACCAGTACATGAACTGGGTCCGCCAGGCTCCAGGGAAGGGCCTGGAGTGGATTTCATATGTTAGTGGTGATAGTGGCTCTACAAACCACGCAGACTCTGTGAAGGGCCGATTCACCATCTCCAGGGACTACGCCAATAAATCACCCTATCCGCAAATGAGTAGTTTGAGAAGTGACGACGCGGCTGTTTATCACTGTGTGAAAGCGCGTGACTACATTATTGTGGATACATGGCTCGACTCCTGGGGCCAAGGGACCCGGGTCACCGTCTCCTCAG
>S332_97|IGHV3/OR16-8*02|IGHD1-1*01|IGHJ5*01|40
GAGGTGCACCCGGGGGAGTCAGGGGCGGACTTGCTCCAGACTGGGGGGTCCCTGAGACTGTCCAGTCCAGACTCTGGATACGCCTTCAGTAACCACTACATGACCTGGGTCCGCCAGACTCCAGAGAAGGGACTGGAGGGGATTTCATACGCTAGTGGTGAAAGTGGTTGCATAAACTGCGCAGACTCTGTGAAGGGCCGATTCACCCTCTCCAGGGACAACGCCAATAACTCACCGTATCTGCAAATGATTAGTTTGAGAGGTGAGGACACGGCGGTCCATTCCCGTGTGAAAGCGCGTGAGTATAGTGTTGTTGACAACTGGCTAGAGTCTTGGGGCCGAGGAACCCTGGTCACCGTCTCCTCAG
>S332_98|IGHV3/OR16-8*02|IGHD1-1*01|IGHJ5*01|40
GAGGTGCACCTGAAAGATTCTGGGGGAGGCTTGGTACAGCCTGGGGGGTCCCTGAGACTGTCCTGTCCAGACTCTGGATTCGCCTTCACTAACCACTATGTGAACTGGGTCCGCCAGGCTCCCGGGAAGGGACTGGAGTGGATTTCGGACATTAGCGGTGATGGTGGTTACACAAACCACACAGACTCTCTGAAGGGCCGATTCACCGTCTCCAGGGACAACGCCAAGAAACCCCCGTCTCTGAAAATGACCAGTTCGACAACTGAGGACACGGCTGAGACTTATTGTGTGAATGTGTGTGAGTACATTGTTGTTGACAGATGGTTCGACTCCTGGGGCCAAGGATCCCTGGTCACCGTCTCCTCAG
>S332_99|IGHV3/OR16-8*02|IGHD1-1*01|IGHJ5*01|40
GAGGTGCAGATGGTGGAGTCTGGGGGAGGCCCGATACAGCCTGGGGGGTCCCTGAGACTGTCCTGTCCAGACTCTGGATTCACCTTCGGTGACCACTACGTAAACTGGGCCCGCCAGGGTCCAGGGAAGGGACTGGAGTGGATTCCATTCATTAGTGGCGATAGTGGTTACACAAGCCACTCAGACTCTGTGAAGGGCCGATGCATCATCTCCAGGGACTACGCCAATGCCTCACCGTTTCTGCAAGTGAACAACTTGAGAGATGAGGACACGACTGTTTATTATTGTGTGAAAGCGCGTGAATACCTTGTCGTCGACAACTGGTCCAATTGGTGGGGCCACGGAAGCCTGGTCACCGTCTCCTCAG
>S332_100|IGHV3/OR16-8*02|IGHD1-1*01|IGHJ5*01|40
GAGGTGCAGCTGGTGGAGTCTGGGGGAGACTCGAAACAGCCTGGGGGGTCCCTGAGACTGTCCCGTCCAGACTCTGAATTCACCCTCGGAACACACTACTTGAGCTGGGCCCGCCAGACTCCAGGGAAGGGACTGGAGTGGATTTCACACCTTAGTCATGATAGTGGTAACACAAACTATGCAGACTCAGTGAAGGGCCGATTCACCATTTCCAGGGACCACGCCAATTACTCACCGTCTCTGCAAATGACCAGTTTGATAGTTGAAGACACGGCTCTATATTACTGTGTGAAAACGCGTGAGTTCACTGTTGTGGACAACTGGTTCGACTACCGGGGCCAAGGAACCCTGGTCACTGTCTCCCCAG
>S359_1|IGHV3-49*03|IGHD4-11*01|IGHJ4*01|40
GAAGTGCAGCTGGTGGAGTCGGTGGGAGACTTGCAACAGCCAGGGCGGTCCCTGAGACTCGCCTGTGCAGCTTCAGAATTCACCCTTGGTGATTATACTATGAGCTGGATCCGCCCGGCTCCAGGGAAGGGGCTGGAGTGGGTAGGTTTCTTTAGAGGCAAAGCTTCTTGTGGAACAACAGACTACGGAACGTCTGTGCAGGGCAGATTCACCATCTTAAGAATTAGCTCCAAAGGGATCGCCCATTTGCAAATGAACAGCCTGAACATCGAGGACACAGCCGTGTATCACTGTACTACTACAGTAACCAACTACTTTGACTACTGGGGCCGAGGAACCCTCGTCACCGTCTCCTCAG
>S359_2|IGHV3-49*03|IGHD4-11*01|IGHJ4*01|40
GAGGTGCAGCTGGTGGAGTCTGGGAGAGGCTTGATACAGTCAGGGCGGTCCCTGAGACTCTCCTATAGTGCTTCTGGATTCACCTTTGGTGATCGTGCTATGAGTTGGTTCCGCCAGGCTCCAGGGAAGGGGCTGGGGTGGATAAGTTTCATTACAAGCAAATGTTATGGCGGGACAAAAGACTACGCCGCGTCTGTGAAAGGCAGATTCACCATCTCAAGAGATAATTCCAAAGGCATCGCGTATCCGCAAATGAACAGAATGCACACCGACGACCCAGCCGTGTCTTACTTTCCCACTCTACTAACCACCTACTCTGATTACTGGGGCCAAGGAATCCTGGTCACCGTCTCTTCAG
>S359_3|IGHV3-49*03|IGHD4-11*01|IGHJ4*01|40
GAGATGCAGCTGAGGGAGTCTGGGGGAGGCTTGGTACAGCCAGGGCGGTCCCTGAGACTCGCCTGTACAGCTTTTGGATTTACCTTTGATGATTATCCTGCGAGCTGGTTCCGCCAGACTCCAAGAAAGGGGCTAGAGTGGATGGGTTCCCCCAGAGGCAATGTTCATGGTGGGACAATAGAATGCGCCGCGTCTGTGAAAGGCAGATTAATCATCTCAAGAGACCATTCCAAAAGCATCGCCTATCTGCAAATGAACAGTCTGGAAACCGAAGACACAGCCGTCTATTACTGTACTACTAAAGAAACCAACTACTTTGACTACTGGGGCCACGAGGCCCTGGTCACCGTCTCCTCAG
>S359_4|IGHV3-49*03|IGHD4-11*01|IGHJ4*01|40
GAGGTGCAGCTGGGGGATTCTGGGGGGGGCTTGGGACAGCCAGGGCGGTCCCTGGGGCTCTCCTGTACAGTTTATGGATTCACCTTTGGTGATTATGCTTTGAGCTGGTTCCGCCAGGCTCCAGGGAGGGGGCTAGAGTGGAAAGACTTCATTAGAAGCAAAGGTCATGGTGGGACACCAGATCACGCCGCGTCTAAGAAAGGCAGTTTCACCATCTCAAGAGATGGTTCCAAAAGCATCGCCGATCTGAAAACGAACAGGCTGGAGTCCGAGGACACAGTCGAATATTACTGTACTACTTCAATAAACGACTACTTTGACTACTGGGACCAAGGACCCCTGGTCACCGTCTCCTCAG
>S359_5|IGHV3-49*03|IGHD4-11*01|IGHJ4*01|40
GAGTTGCAAGGAGTGGAGTCTGGGGGAGGCTTGGTGCAGCCAGGGCGGTCCCTGCGACGCTCCTGTACGGCTTTTGGATTCACCTTTGGCGATTATCCTATGAGCTGGTTCCGCCAGGCTCCCGGGAAGGGGCTGGAGTGGCTAGATTCCATTCGAAGCAAAGTTTATGGCGGGTCAACAGACTACGCCGCGTCTGTTAAAGGCAGATTCACCATCTCAAGAATTGATTCCAGAAGCCCCGTCTTTCCCCAAATGAACAGCCTGAAACCCGAGGACAGAGACGTGTATTACTGTGCTACTACAATAACCAACTACTTTGACTTCTGGGGCCAAGGAGCCCCGGTCACCGTCTCTTCAG
>S359_6|IGHV3-49*03|IGHD4-11*01|IGHJ4*01|40
GAAGTGCAGCTGATGGAGTCTGGGGGAGGCTTGGTAAGGCCAGGGCGGTCTCTGAGACTCGCCTGTACAGCTTGTGGACCCACCTTTGGTGATTATGCTTTGAGCTGGTTCCGCCAGGCTCCAGGGAAGGGGCTGGAGTGGGTAGGTTTCGTTAGAGGCAATGCCTTTGGTGGGACAACAGGAAACGCCGCGTCTATGAGAGGCAGATTCACCGTCCCAAGAGATCATTCCAAGAGAATCGCCTATCTGAAAATGACCAGCCTGAGAATCGAGGTCACAGCCATATCTTATTGTACTTCTAGAATGACCAACTACTTTGACTACTGGGGCCAGGGAAACCTGGTCTCCGTCTCCTCAG
>S359_7|IGHV3-49*03|IGHD4-11*01|IGHJ4*01|40
GAGCTGCATCTGGTGGAGTCTGGGGGAGCCTTGATACAGGCAGGGCGGTCCCTGAGGCTCTCCTGTACGGCTTGTGGACTCACCTTTGGCTATTATGCTGTGAGCTGGTTCCGCCACTCTCCAGGGAAGGGGCTGGAGAGGTTAGGTTTCAGTAGGCGCAAAGTTTATGGTGGGCCAACAGAACACGCCGCGTCTGTGAGAGGCAGATTCACCATCTCTAGAGATGATTCCAAAAGCATCGCCTATCTGCAACTGAACAGTCCGAAAAACGAGGGCACAGGCGTCTCTTACTGTACTACTACACTAAACAACTTCTTTGACTACTGGGGCCAGGGAAGCCTGCTCACTGTCCCCTCAG
>S359_8|IGHV3-49*03|IGHD4-11*01|IGHJ4*01|40
GAAGTGCAGCTGGTGGAGTCTGGGGGAGGCTTGATACAGACAGGGCGGTCCCTGAGACTCTCCTGTACAGCTTCTGGATTCTCCTTTGGTGACTATACTCTGAACTGGTTCCGCCAGGCTCCAGGAAAGGGGCTGGAGTGCATAGGTTTCATCAGAAGAAAAGATCATGGTGGGACAACAGACTACGCCGTGTCTTTGAAAGGCAGATTCACCATGTCTAGAGATGATTGCAAAAGCGTCGCCCGTCTGAAAAAGACCTGCCTGAAAACCGGGGACACTCTCGTCTATTGCTGTATAACTACAGTCACCAACGGCTTTGACTACTGGGGCCAAGGAACCCGGGTCACCGTCTCCTCAG
>S359_9|IGHV3-49*03|IGHD4-11*01|IGHJ4*01|40
GAGGTGCAGGTGGTGGAGTCTGGGGAAGGCTTGATACAGCCAGGGCGGTCCCTGGGACTCTCCCGCACAGCCTCTGGATTCACCTTTGGTGATTATGGTTTGAACTGGTTCTGCCAGTCTCCAGGGAAGAGGCTGGCGTGGTCAGGTTTCATTAGAAGCAAACCTTATGCTGAGACACCAGAAAACGCCGCGTCTGTGAAAGACAGATTCGCCATCTCAAGAGATGATTCTAAAAGATTCGCCTTTCTGCAAATGAACAGCCTGAGAAGCGAGGACACAGCCGCGTATTACTGTAATGCTATGATAAGCAACTGCATTGACTATTGGGGCCAAGGAACCCTGGTCACCGTCTCCCCAG
>S359_10|IGHV3-49*03|IGHD4-11*01|IGHJ4*01|40
GAGGTGCAACGGATTGACTCTGGGGGAGACTTGATACCGCCAGGCCGATCCCTGAGACTCTCCTGTACAGATCCTGGATTCTCCTTTGCTGATTATTTTTTGACCTGGTTCCGCCAGCCTCCAGGGAAGGGGCTGGAGAGGCTGGGTTGCATTAGAAGCAAAGCTGATGGTGGGACAACAGAATACGCCGCGTCTGTGAGAGGCAGATTCACCATCTCAAGAGATGACTCCAAACTCATCGCCCTTCTGCAAATGGACAGCCTGAGAACCGAGGACACAGCCGTGTATTTCTGTAATTGTACACTAACCAACTACCTTGACTACTGGGGCCAGGGAGCCCTGGTCACCGTCTCCTCAG
>S359_11|IGHV3-49*03|IGHD4-11*01|IGHJ4*01|40
GAGGTGCATCTGGTGGAGTCTGGGGGAGACTTGGTCGAGCCAGGGCGGTCTCTGAGACTCTCCTGTGCAGTTTCTGGAATCACCTTTGGTGATCATGCTATGCGGTGGTTCTGCCAGTCCCCCGGGAAGGGGTCGGAGTGGATAGGCTTCAATAGAAGCAAAGCTTCTGGTGGGACAAGAAAATACGCCGCGTCTGTGAAAGGCAGATTCACCATCTCAAGAGATGATTGCAAAGCCATCGCCTTTCTGAAAAGGGACAGCCTGAAAACCAAGGACACAGCCGTTTACTACTGTCCTGCTAAACTAACCAACTCTTTTGACTACTGGGGCCAAAGAACCCTGGTCACCGTCTCCTCAG
>S359_12|IGHV3-49*03|IGHD4-11*01|IGHJ4*01|40
GAGGTGCAGTTGGTGGAGTCTGGGGAAGGCTTGGGACGGCCAGGGCGGTCCCTGAGACTCTTCTATATAGCTTCTGGATTCGCCTTTGGTGTTCTTGCCATAAGCTGGGTCCGACAGCCTCCAGGGAAGGGGCTTGAATGGCAAGCTTTCCTTAGAAGAGAAGCTTTTCCTGGGACAACAGAATACGCCGCGTCTGTGAAAGGCAGGTTCACCATCTCCAGAGATCATTCCAATAGAATCGCCTTTCTACAAGTGAACAGCCTGAAAACCGAGGACACACCCGTGTATTACTGTACTACTACAATAACCAATTACTTTGACTACTGGGGTCAAGAAACCCTGGTCACCGTCTCCTCAG
>S359_13|IGHV3-49*03|IGHD4-11*01|IGHJ4*01|40
GAGATGCACCTGGTGGAGTCTGGGGGAGGCTTGGTACAGCCAGGGCGGTCCCCGAGACTCTCCTGTAGAGTTTCCGAATTCACCTTTGGTGATTATGCTGTGAGGTGGTTCCGCCAGGCTCCAGGGCAGGGGCTGGTGTGGGTAGCTTTCATAAGAAGAAAAGGCCACCGGGGGACAACAGAGTATGCCGCGTCTGCGCAAGGCAGACTCACCATCTCAAGAGATGATTCCAAAAACATCGCCTATCTGCACATGAACAGCCCGAAGATCGAGGACACAGCCCTGCGTTACTCCACTAGTACACTAACCAACTACTTTGACTACTGGGGCCAAGGAATACGGGTCACCGTCTCCTCAG
>S359_14|IGHV3-49*03|IGHD4-11*01|IGHJ4*01|40
GAGGTGCAGTTGGTGGAGTCTGGGGAAGGATCGGTACGGCCAGGGCGGTCCCTGAGACTCTCCTATTCAACTTTTGGATTCCCCTTTTGTGATTATACTATGAGCTGGTTCCGCCCGGCTCCAGGGAAGGGTCTGGATTGGATAGGGTTCATTAGAAGCAGTGCTGATGGTGGGACAACAGAATACGCCGCACCTGTGAAAGGCAGACTCACTTTCTCAAGCGATGATTCCAAGAGCATGGCCTCTCTGCAAATGGACAGCCTGAAACCCGAAGACACAGCCGTGTATTGCTGTACGACTACAGTAACCACAAGCTTTGACTACTGGGGCCGAGGAACCCTGATCACCGTCTCCTCAG
>S359_15|IGHV3-49*03|IGHD4-11*01|IGHJ4*01|40
GAGGTGCAGCTGGTGGAGTCTGGGGGAGGCTTGGAGCAGCCAGGGCGGTCCCCGAGACCCTCCTGTATAGTTTCTGGCTTCACCTTTGGTGATGATGCTATGCCCTGGATCCGCCAGACTACAGGGGAGGGGCTGGATTGGCTAGATTTCATTAGTAGCAAAGATAATAGTGGGACAACAGGACACGCCGCGTCTGTGAAAGGCAGACTCACCGTCTCGAGAGATGATTCCAGAGGCATCGCCTGTGTGCACGTGAACAGCCTGAAAACCGAGGACAGAGCCGTCTTTTACTGTTCCACTATGGTAACCAACTACCTTGACTACTGGGGCCAAGGAACCCTGGTCACCGTCTCCTCAG
>S359_16|IGHV3-49*03|IGHD4-11*01|IGHJ4*01|40
GAGGTGCAGCTGGTAGAGTCTGGGGAAGACTTGGAACAGCCAGGCCGGGCCCTGCGACTCGCCTGTATTACTTCTGGATTCACCTTTGGTTATTTTACTATGAGTTGGGTCCGCCAGGCTCCAGGGAAGGGCCGGGAGTGGCTTGACTTCCTTAGAAGCAAAGTTTATAGTGGGACAACAGAATACGCCGCGTCTGTGAAAGGCAGATCCGCCATCTCAAGAGATCGTTACAAAAGAATCGCCAATCTGCAAATGAACAGCCTGACAACCGAGGTCACAGCCGTTTATTACTGGACTCCTACATCAACCAACTACTTTGACTACTGGGGCCAAGGAAGCCTGGTCACCGTCTCCTCAG
>S359_17|IGHV3-49*03|IGHD4-11*01|IGHJ4*01|40
GAGGTGCAGCTGGTGGAGTCTGGGGGAGGCTTGGAACAACCAGGATGGTCCCTAAGACTCTCCTGTACAGCTTCGGGATTCACCTTTGGTGATTGTAATGTGAACTGGTTTCGCCAGCCTCCAGGGAAGGGGCCGGAGTGGGAAGGATTTATTAGCAGAAAAGATTATGATGGGTCAACAGGATACGCCGCGTCTGTGAAAGGCAGATTCACCATCCCAAGAGATGATTCCCAAAACATCCCCTATCCTCAAATGGACAGCCTGAACGTCGAGGACACAGCCGTCTATTACTCTACCACTACAGTAACCAACTACTTCGATTATTGGGGCCAAGTAACCCTGGTCACCGTCTCCTCAG
>S359_18|IGHV3-49*03|IGHD4-11*01|IGHJ4*01|40
GAAGTGCAGCCGGTGGGGTCTGGGGGAGGCTTGGTACAGCCAGGCCGGTCCCTGAGACTCTCCTGTACATCTTTTGGATTCACCTTCGGTGATTGTGCTATGAACTGGTTCCGCCAGTCTCCAGGGAAGGGGCTGGAGTGGCTAGGCTTCATTAGAAGCAAAGCTTTTAGCGGGACAACAGACTACGCCACGTCTGTGAAAGGCACATTCACCATCTCAAGAGATGATTGCAAACACTTCGCCTATCTGCAACTGAACGGCCTGAAATCCGAGGACACAGACGTCTATCATTACACTACTGTAGTAGTCCAGTCCTTTGTCTACTGGGGCCATGGAACCCTGGTCACCGTCTCCTCAG
>S359_19|IGHV3-49*03|IGHD4-11*01|IGHJ4*01|40
GAGGTGCAGATGGTGGGGTCTGGGGGAGGCTTGGTACAGACAGGGCGGTCCCTGAGAGCCTCCTGTGCTCCTTGTGGATTCACCTTCGGTGATTTTACTATGGGCTGGTTCCGCCAGGCTCCGGGGAAGGGCCTGGAGTGGGCAGGTTTCATTAGGAGCAAAGCTTATAGTGGGACAGCAGAATGCGCCGCGTCTGTGAAAGGCAGATTCACCATCTCAAGGGATCATTCCAAAGGTGTCGCCTGTCTGCCAATGAACAGCTTGAAATCCGAAGACACAGCCGTGTCCTCCTGTAGTACTATTGTAACCAACTACTTTGCCTACTGGGGCCAAGGGACCCTGGGCACCGGCTCCTCAG
>S359_20|IGHV3-49*03|IGHD4-11*01|IGHJ4*01|40
GAGGTGCAGCCGGTGGAGTCTGGGGGCGACTTGCTACGGCCAGGGCGGTCCCTGCAACTCTCCTGTACAGCTTCTGGATTCACCTTTGGTGATCATGCTATGAACTGGGTCCGCCACGCTCCAGGGAAGGGGCTGGAGTGGATAGGGTTCATTAGAAGAAAAGCTTCTGGTGGGACAACAGAACACGCCGCGTCGGTGAAAGGCCAATTCACCGTCGCAAGAGATGACTCCGCAATCATCGCCTATCTGCAAATGAACAGTCTGAAAACCGAGGACATAGTCTTGCGTTACTGTACTGCTGCACTGTCGTACTACTTTGACTACTGGGGCCAAGGACTCCTGGTCACCGTCTCCTCAG
>S359_21|IGHV3-49*03|IGHD4-11*01|IGHJ4*01|40
GAGGAGCTTCTGATGGAGTCTGGGGGAGGCTTGATACAGTCAGGGCGGTCTCTGAGAGTCTCATGTACAGCTTCTGGACTCACCCTTGGTGATTCTGCTATGAGGTGCTTCCGTAAGCGTCCAGAGAAGGGGCTGGAGTGGGCTCATTTCAATAGAAGCAAAGGTTGTGATGGGACAACAGACTACGCCGCGTCTGTCAAAGGCAGATTCACCATCTCAAGAGATGATTCCAAAAGCATCGCCTATGTGCAAATGAAGAGCCTGAGGACCGAGGACCCAGCCATATATTACTGTACTACTACAGTAATCAAGTACGTTGACTACTGGGGCCAAGGAACCCTGGTCACCGTCTTCTCAG
>S359_22|IGHV3-49*03|IGHD4-11*01|IGHJ4*01|40
GAGGTGCAGCTGGTGGAGTCTGGGGGAGCCTTGATACAGCCAGGGCGGTCCCTGAGACTCTCCTTTATAGTTTCTGGACTCAGCTTTGGTGACTACGCTATGAGCTGGTTCCGCCAGACTCCAGGGGAGGGGCTGGAGTGGGAAGGGTTAATTAGAAGAAAAGGTGATGGTGGGACAGCAGAATATGCCGCGTCTGTGAAAGGCGGATCCACCATCTCAAGGGATGGTTCCAAAAGAATCGCCTATCTGATAGTGAACAGGCTGAACACCGGGGACACAGCCGTGTCTTATTGGACTATTACAATAACCAACCACTTCGACTGCTGGGGCCAAGGAACCCTGGTCACCGTTTCGTCAG
>S359_23|IGHV3-49*03|IGHD4-11*01|IGHJ4*01|40
GAGGTGCAGGTGGTGGAGTCGGGGGGAGACTTGGTGCAGCCGGGGCGGTCCCTGAGACTCTCCGGAACAGCCTCTGGATTCACCTTTGGGGAATTTGCTATGAGCTGGTTGCGCCAGGCTCCCGGAAAGGGGCTGGAGTGGCTAGTTTGCCTAAAAACCAAATCTTCTGGTGGGACAACAGAAGACGTCGCGTCTGTGAAGGTCCGATTCAGCATCTCACGAGATGATTCCAATAGCATCGCCTATCTGCGAATGAACGGCCTGAAAACCGAGGACACAGCCGTGTATTACTGTACTACTACATTAACCAATTACCTTGAGTATTGGGGCCACGGAACCCTAGTCACCGTCTCCTCAG
>S359_24|IGHV3-49*03|IGHD4-11*01|IGHJ4*01|40
GAGGTGCAGTTGCTGGAGTCTGGGGGGGGCTTGCTACAGCCAGGGCGGTCCCTGAGACTCTCCTGTACAATTTCTGGATTCACCTTTGATGATTATGCTATGAATTGGTTCTGCCAGACTCCAGGGAAGGGGCTGGAGTGGCTCGGTCTCAATAGAAAAAAAGGTTATGGCGGGACAACAGAAAACGCCGCGTCTGTGAAAGGCAGATTCACCATCTTAGGCACTAATTCTAAAAACATCGCCTCTCAGCAAATGAACAGCCTGAAAACCGAGGACACGACCGTCTATTACTCTACTACTACAGTAATCAACCACATTGACTACTGGGGCCACGGAGCCCTGGTCACCGTCTCCCCAG
>S359_25|IGHV3-49*03|IGHD4-11*01|IGHJ4*01|40
GAAGTGAATCTGGTAGAGTCTGGGGGAGGCTTGGTCCAGCCAGGGTGGTCCCCGAGACTCTCCTGTACAGGTTCTGCATTCGCCTTTGGTGATTCTGCTGTGAACTGGTTGCGCCAGACTCCAGGGCAGGGTCTGGAGTGGGGAGGTTTCATTAGAATCAACGCCTACGGGGGGAAACCAGAATACGCCGCGTCTGTGAAAGGCAGATTCACCATCTCAGGAGATGATTCCAAAAGCATCGCCTGTGTGCAATTGAACGGCCTGAAAATCGAGGACACAGCCGTGTATTGCTGTACAAGAACAGTAATCAACTACTTTGACTTCTGGGGCCAAGGATGCCTGGTCACCGCCTCCTCAG
>S359_26|IGHV3-49*03|IGHD4-11*01|IGHJ4*01|40
GAGATGCAGCTGGTGGAGTCTGGGGGAGACTTGACACAGCCCGGGCGGTCCCTGAGACTCTCCTGCACAGCTTCTGGCTTCACCGTTGGTGATTATCCTATGAACTGGTTCCGCCAGTCTCCAGGGAAGGGACTGGAGTGGTTAGGCTTCATTAGAAGGAAAGATTTTGGTGAGACAACAGAATTAGCCGTGTCTGTGACAGGCAGATTCACCATCTCAAGACAAAATTGGAAAAGCGTCGTCTATCTGAAAATGAACAGCCTGAAAAGCGAGGACACAGACGTGTCTTACTGTAGTAGTACAGGAACCAACTCCTTGGACTACTGGGGCCAAGAAACCCTGGTCACCGTCTCCCCAG
>S359_27|IGHV3-49*03|IGHD4-11*01|IGHJ4*01|40
GAGACGCAGCTGGTGGAGTCTGGGGGAGGCGTGGTACAGCCAGGGCGGTCCCTGAGACTCGCCTGGACAGATTGTGGACTCACCTTTGGTGATTATTCTCTGACCTGGTTCCGCCAGGCTCCAGGGGAGGGGCTGGACTGGGTAGGTTTTATTAGCAGCAAAGGTTTTGGTGGGACGACTGAATACGCCATGTCTGTGACAGGCAGATTCACCATCTCAAGAGAAGATTCCAAAAGCATCGCTTCGCTACACATGCTTGGCCTGACAACCGAGGACACAGCAGTGTATTACTGTGCTATTACACTAACCAGCTACTTTGACTACTGGGGCCAAGGAACCCGGGTCACCGTTTCCTCAG
>S359_28|IGHV3-49*03|IGHD4-11*01|IGHJ4*01|40
GAGGTGCAGCTGGTGGGGTCTTGGGGAGGCTTGCTACAGCCAGGGCGGTCCCTGAGACTCTCCTGTACAGCTTCTGGATTGACCCCTGGAGATCAAACGATGAGCTGGTTCCGCCAGGCTCCAGGGAGGGGACTGGACTGGGTAGGTTTCATTAGAAGAAAGGCTTGTGGTGGGACCTCAGAGTCCGCCGCGTCTGAGACAGGCAGATTCACGATCTCAAGAGATGATTCCAAAAGCGTGGCCGATCCGCACAAGAACAGCCTGAAAAAGGAGGACACAGTCGTGTATTGTTGTACTACTACAGTGACCAACTCCTTTGACTGCTGGGGCCACGGAGCCCTGGTCACCGTCTCCTCAG
>S359_29|IGHV3-49*03|IGHD4-11*01|IGHJ4*01|40
GAGGTGCAGGTGGTGGAGTCTGGGAGAGTCTTGGAACAGCCAGGGAGGTCCCTAAGACTCTCCTGTACAGATTCTGGATTCACCTTTAGTCCTCATGCTATGAGCTGGTTCCGCCAGACTCCAGGGGAGGGGCTGGAGTGGCTAGGCTTCATTAGAAACAGAGCTTATAGTGGGTCAACAAAAGGCGCCGCGTCTGTGAAAGGCAGATTCACCATCTCAAGAAATGATTCCAGAAGAATCGCCTATCTGCAAATGAACAGCCTGAAAACCGTAGACAGAGTCGTGTGTTGCTGTTCGACAACAAGAAGCAATTACTTTGACTACTGGGGCCACGGAACCCAGGTCACCGTCTCCTCAG
>S359_30|IGHV3-49*03|IGHD4-11*01|IGHJ4*01|40
GAGGTGCAGCTGGTGGAGTCTGGGGGAGGCTTGGCACAGCCAGGGCGGTCCCTGAGACTCTCTTCTAGAGCTTCTGGACTCACCTTTGGGAGTGAAACTGTGAGCTGGGTCCGCCAGGCTCCAGGGAAGGGTCTGGAGTGGGTCGGGTTCATTAGAAGCGAAGCTGACGGTGGGACAACAGAATGCGCCTCGTCTGTGAAAGGCATATTCACCATCTCCAGAGATGCTTCCAAAAGCATCGCCTCTATGCGTCCGAACAGCCTGAAAACCGAGGACACAGCCGTCTATTACTGTACCACTACAGTAACCAACAAGTTTGACTGCTGGGGCCACGGAGAGCTGGTCACTGTCTCCTCAG
>S359_31|IGHV3-49*03|IGHD4-11*01|IGHJ4*01|40
GATATGCAGCTGGTGGAGTCTGGGAGAGGCTTGATACAGCCAGGGCGGTCCCTGAGCCTCTCCCATTCAGGTTCTGGATTCACCTTTGGTGAATTTGCTATGAGCTGGTTCCGCCAGGCTCCAGGGAAGGGGCTGGAGTGGGGAGGCCTCATTAGAAGAAAAGCTTATGGTTGGACAACAGAATGCGCCGCGTCTGTGAAAGGCAGATTCACCATCTCCAGGGATGATTCCAAAAACATCGACTATCTCCAAACGAACAGCCTGAAAGCCGAAGACACAGCCGTGAATGACTTTGCCTCTACAGTTACCAAGGGTTTTGACTACTGGGGCCTAGGAACCCTAATCACCGCCTCCTCAG
>S359_32|IGHV3-49*03|IGHD4-11*01|IGHJ4*01|40
GAGGTGCAGCTGGTGGACTCTGGGAAAGGCTTGGTACAGCCGGGGCTGTCCCTGAGACTCTCCTGGACACCTTCTGAATCTAGCCTTGGTGGTTGTGCTATGAGCTGGTTCCGCCAGGCTCCAGGGAAGGGGCTGGAGTGGGTAGGTTTCACTACATACAAAGTTTATGGTGGGACAACAGAATACGCCGCGTCTGTAAAAGGCAGACTCACCATCTCAAGGAATGATTCCAAAAGTATCGCCTCTCTGCAAATGAGAAGCCTGATAACCGGAGACAGAGCCGTGTATTCCTGTACAAATACACTCGCCAACTGCTTTGACTACTGGGGCCTAGGAACCCTGCTCACCGTCTCCTCAG
>S359_33|IGHV3-49*03|IGHD4-11*01|IGHJ4*01|40
GAGGTGCAGGTGGTGGAGTCTGGGGAAGGCTTGGAACAGTCAGGGCGGTCCCTGAGACTCTCCTGTACAGCTTCTGGACTCACCCTTGGTGCTTGCGGTTTGAACTGGTTTCGCCCGGCTCCAGGGAAGGGGCTGGAGTGGCTAGGTGTCATCAGAAGCGAAGCTCATGTTGGGACAACAGAATACGCCGCGTCTGTGCAAGGCAGGTTGACCATCTCAACAGATAATTCCAGAAGCATCGCCTATCTGAAAACGAACAGCCTGAAAACCGAGGTCACAGCCGTGTCTTGCTGTACTACTACACAAACCAATTCCTTTAAGTACTGGGGCCAAAGAACACTGGTCACCGTCTCCCCAG
>S359_34|IGHV3-49*03|IGHD4-11*01|IGHJ4*01|40
GAGATGCAGCCGGGGGAGTCTGGGGAAGGCTTGGTACAGCCAGGGCGGTCCCTGAGACTCTCCTGTACAGCTAATGGACTCACTCTTGCTCCTCACGCTATGAGGTGGTCCCGCCCGACTCCAGGGAAGGGGCTGGACCGGGTAGGTTTCATTAGAAGCAAAGGTTATGGTGGGACAACAGAATACGCCGCATCTGTGAAAGGCAGATTCTCCACCTCAAGAGATGATTACAAAGGCATCGCCTATCCGCGAATGAACAGCCTAAAAACCGCGGACACAGCGGTCTCTCACTCTACTACTACCATAACCAACTACTTTGAGTACTGGGGCCAAGGACCCCTGGTCCCCGTCTCCTCAG
>S359_35|IGHV3-49*03|IGHD4-11*01|IGHJ4*01|40
GAGATGCAACTGGTGGAGTCTGGGGGAGGCTTGGTCAAGCCAGGGCCATTCCTGAGACTCTCCTGTATAGATTCTGGACTCACCTTTGGTCACTATGCTGTGACCTGGTTCCGCCAGACTTCAGAAAAGGGGCTGGAGTGGGTAGCTTTCATTAGAAGTGAAGCTCATGGTGGGACAACAAAATACGACGCGTCCGCGAAAGGCAGATTCACCATCTCTAGAGATGATTCCAAAAGCATCGCCCATCTGCAAATGAACAGCCTGAAAACCGCGGACACAGGCGTGAATTTCTCTACTAGTACACTAATTAACTACTTTGACTACTGGGGCCAAGGACCCCTGGTCATTGTCTCCTCAG
>S359_36|IGHV3-49*03|IGHD4-11*01|IGHJ4*01|40
GAGGTGCAGCTGGTGCAGTCTGGGGGAGCGTTGATGCAGCCAGGACGGCCCCTGAGACTCTCCTGTACAGGTTGTGGATTCACCTTTGGTGATTTTGCTATGAGTTGGTTCCGCCAGACTCCAGGGAAGGGGCTGGAGTGGTCAGGTCTCATTATAGACAAAGCTTATGGTGGGACAATAGATTACACCGCGTCTGTGAAAGGCAGATTGAACATCTCAAGAGATGACTCCCAAAGAATCGCCCATCTGCAGTTGAACAGCCTGAAAGGCGAGGACACAGGCGCATATTACTGCACTACCATATTAGCCAACTACTTTGACTACTGGGGCCATGGAACCCTGGTCACCGTCTCCTCAG
>S359_37|IGHV3-49*03|IGHD4-11*01|IGHJ4*01|40
GAGATACAGCATGAGGAGTCCGGGGGAGGCTTGAGACAGCCAGGGCGGCCCCTGAGACTCTCCCGTACAGCCTGTGGATTCACCTTTGGTCATGATGCTATGACCTGGTTTTGCCCGGCTCCAGGGAAGGGGCTGGACTGGGAACGTTTCATTAGAAGAAGAGCTAATGCTGGGACAACAGAATGCGGCGCGTCTGAGAAAGGCAGATTCACCATCTCAAGAGAGGATTCCAAAAGAATCGCCTATCCCCAAATGAAGAGCCTGAGAACCGATGACACAGTCGTGTATTACTATAATATTACAGTAACCAACTACTTTGACTACCGGGGCCAAGGAACCCTGGTCACCGTCTCCTCAG
>S359_38|IGHV3-49*03|IGHD4-11*01|IGHJ4*01|40
GAGGTGCAGCTGCTGGAGTCTGGGGGAGGCTTGCTACAGCCAGGGCGGTCCCTGAGACTCTCCTGTACAGCATCTGGATTCACCCTTGGTGGTTATGCTTTGACCTGGGTCCGCCTGGCTCCACGGAAGGGGCTGGGGTGGACAGGTCTCATTAGAAGAAGAGCCTCGGGTGGGACAACAGAATGTGCCACGTCTGAGAGGGACAGATTCACCATATCAAGAGATGATTTCAAAAGCATCGCCTATCGGCAAAGGAGCAGCCTGAAAACCGAGGACACAGTCGTGTCTTATTGTACTAGTACACTAATCAACTCCTTTGACTTCTGGGGCCAAGGATCCCTGGTCACCGTCTCCTCAG
>S359_39|IGHV3-49*03|IGHD4-11*01|IGHJ4*01|40
GAGGTGCACTTGGTGGAGTCAGGGGAAGGCGTGGTACAGCCAGGGCGGGCCCTGAGACCCTCCTATGCAGTTTTTGGATTCACCTTTGGTGATCATGGTATGATCTGGTTCCGCCAGGCTCCAGAGAGGGGGCTGGAGTGGATAGGTTTCGAAAGATTCAAAGCTTATGCTGGGACAACAGAGTACGCCGCGTCTGTGAAAGGCAGATTCACCATCTCAGGGGATCATTCCAAACGCATCGCCTATCTGCCAATGAACAGCCTGAAAGCCGAGGACACAGTCGTGGATTACTGTACTATTACAATAATCAAATACCTTGGCTCCTGGGGCCAAGGAACCCTGGTCACCGTCGCCTCAG
>S359_40|IGHV3-49*03|IGHD4-11*01|IGHJ4*01|40
GAAGTGCAGCTGCTGGAGTCTGGGAGACCCCTGCTACTGGCAGGGCGGTCCCTAAGACTCTCCTATACCTCTTCTGTGTTCGCCTTTGGTGATTGTGCTATGAACTGGTTCCGCCCGGCTCCAGGGAAGGGGCTGGAGTGGCTAGGTTTCATTAGAAGCATAGCTTATGGTGGGACAACAGAATACGCCGCGTCTGTGAAAGGCAGATTTGCCCTCCCAAGACATGACTCCAAAAGGATCGCATATCTGAAAGTGAACACCCTGAAAACCGAGGACACAGCCGTGTATCACTGTACTACTACATTAACCAACTATTTTGATCATTGGGGCCAAGGAACTCTGGTCATCGTCTCCTCAG
>S359_41|IGHV3-49*03|IGHD4-11*01|IGHJ4*01|40
GAGATGGAACTGGTGGCGTCCGGGGGAGGCTCGGTACAGCCAGGGCCGTCCCTGAGGCCCTCCTGTACAGCTTCTGGATTCACTTTTGGTGATTATGCCTTGAGCTGGTTCCGCCAGACTCCAGGGAAGGGGCTGGAGTGGATAGCTTTCATCAGAAGAAAAGTCCACGGTGGGACAACAGAATACGCCGCGTCTGTGAAAGGCAGATTCACCATCTCGAGAGATGACTCCAAAAACATCGCCTATCTGGAAAGGAACGGCCTGAGATACGAGGACAGAGCCATGTGTTACCGTACAACTACAATATCCAACTACTTTGACTGCCGGGGCCAAGGAACCCTGGTCACCGTCTCCCCAG
>S359_42|IGHV3-49*03|IGHD4-11*01|IGHJ4*01|40
GACGTGCAGGTGGTGGAGTCGGGGGGAGGCTTGGCACAGCCCGGGCAGTCCCTGAGACTCTCCTGTACAGCTTCTGGATTCACACTTGGTGATTGGGCTATGGGCTCCTTCCGCCAGGCTCCAGGGGAGGGGCTGGAGTGGATAGGTCTCACGAGAAGCAAAGGTTGTGATGGGACAACAGAGTACGCCGCGTCTGTGAAAGGCAGTTTCTCCATCTCAAGAAGTGATTCCAGAAGCTTCGCCAATTTGCAAATGAACAGCCTGAAAACCGAAGGCACAGCCGTCGATTACTGTATAACTACAGTGACCAACAACTTTGACTTTTGGGGCCAAGGAACCCTGGTCACCGTCTCCTCAG
>S359_43|IGHV3-49*03|IGHD4-11*01|IGHJ4*01|40
GAGGTGCAATTGGTGGAGTCGGGGGGAGGCTTGGAACAGCCAGGGCGGTCCCTGAGACTCTCCTGTATAGCTTCTGGATTCACATTTGGTGATTTTGCTGTGACCTGCTTCCGCCAGGCTCCAGGGAAGGGGCTGGAGTGGGTAGACTTCATTAGAAGCAAGGATTATGCTGGGACAACGGAGTACCCCGCGTCTCTGAAAGGCAGATTCCCCATCTCAAGAGATGATTCCAATGGCATCCCCTGTCTGAGAATCAACAACCTGAAAAGCGAGGACACGACCGTGTATCACTGTATGACTACAATAATCAACTACCTTAACTACTGGGGCCAAGCAACCCTGGTCACCGCCTCCTCAG
>S359_44|IGHV3-49*03|IGHD4-11*01|IGHJ4*01|40
GAGGTGCACCTGTTAGACTCTGGGCGAGGCTTGGATCAGCCAGGACGGTCCCTGAGACTCCCCTGTACAGCCTCTGGATTCACCTTTGGTGATGATGGTTTGAGGTGGTTCCGCCAGGCTCCAGGGAAGGGGCTGGAATGGGTAGGTTTCATTAGAAGCAAAGCTTATGGTGAGCTAACAGAATACGCCACGTTTATGAAAGGCAGCTTCCCCATCTCAAGAGATGATTTCAAAAGAATCGCCGATCTACAAATGAACAGCCTGAAAACCGAGGACACAGTCGTGTTTGACTGTACTGGTGCAGTAGCCAACTCCTTTGACAACTGGGGCCTCGGAACCCTGGGCACCATCTCCTCAG
>S359_45|IGHV3-49*03|IGHD4-11*01|IGHJ4*01|40
GAAGTGCTGTTGGTGGAGTCTGGGAGAGACTTGATAAAGGCAGGGCGGTCCCTGAGACTGTCCTGTACAGGTCCTGGATTGACCTTTGGTGATCATGCTATGAGCAGGTTCCGCCAGACTCCAGTGAAGGGGCTGGAGTGGGGAGGTTTCATTAGAAGCAATGCTTATCGTGGGACAACAGAATACGCCGCGTCTGTGAAAGGCAGATTCACCATGTCAAGGGATGATATCAAAAGCATCGCCTTTCTCCACATGAACAGCCTGAAAACCGAGGACACAGTCGCCTCTAACCCTGCTACTACAATAACCAACTCTTTTGACTATTGGGGCCACGGAACCCTGGTCGCCGTCTCCTCAG
>S359_46|IGHV3-49*03|IGHD4-11*01|IGHJ4*01|40
GAAGTGCACCTGGAGGAGTCTGGGACAGGCTTGGTACAGTCAGGGCGGTCCCTGAGACTCTCCTGTAAAACTTGTGGATTCACCTTTGATGATTTTGCCATGAGCTGGTTCCGCCAGACTTCAGGGAAGGGGCTGGAGTGGATAGATTTCGTTAGAGGAACAGCTTATGGTGGGACAACAGAATACGCCACGTCTGTGAAAGGCAGATTCACCATCTCAAGAGATGATTCCATGAGAATCGCCAATCCTCAAATAAACAGCCTCAAAACCGGGGACACAGCCATGTATTACTATACTACTACATTAACCAATCACTTTGTCTATTGGGGCCCAGGCAACCTGGTCACCGTCTCCTCAG
>S359_47|IGHV3-49*03|IGHD4-11*01|IGHJ4*01|40
GAGGTCCAGCTGGTGGCGTCTGGGAGAGGCTTGGTACAGCCAGGACGGTCCCTGAGACTCTCCAATACAGATTGTCGATTCACTTTTGATGAATTTGCTATGAACTGGGTCCGCCAGGCTCCAGGGAAGGGGCTGGAGTGGGAAGGTTTCATCAGAAGAAAAGCCTGTCGTGGGACAACAGAACACGCCGCATCTGCGATAGGCAGATTCACCCTCTCAAGAGATGATTCCAAAAGCATCGCCTATTTGCAAATGAATAGCCTGAAAACCACAGACACAGCCGTGTATTATTGTACTACTACAGTGAGCGAGTACTTTGGCTACTGGGGCCAAGGAAGCCTGGTCCCGGTCTCCTCAG
>S359_48|IGHV3-49*03|IGHD4-11*01|IGHJ4*01|40
GAGGTGCAGCCGGTAGAGTCTGGGGGAGGCTTGGTACAGCCAGGGCGGTCCCTGAGACTCTCCTGTATAGTTTCTGGATTCACCCTTGGTGATTACGCTATGAGCTGGTTCCGGCAGACTCCAGGGAAGGGGCTGGAGTGGATGCCTTTCCTTAGATCCAAAGCCTATGGTGGGACGATAGAATACGCCGCGTCTGTGAAAGGCAGATTCACCGTCTCAAGAGATCATTCCATAAGAGTCGCCAATTGGCAAATGAACAGCCTGAAAACCGAGGACACGGCCGTCTTTTCCTGTATCACAACAGTCGCCAACTACTTTGACTACTGGGGCCCAAGAGTCCTAGTCACCGTCTCCTCAG
>S359_49|IGHV3-49*03|IGHD4-11*01|IGHJ4*01|40
GACGTGCAGATGGTGCAGCCTGGAGGAGACTTGGTACAGTCAGGGCGGTCCCTGAGACTCTCATGTGCAGGTTCTGGATTCCCCTTTGGTGATCATGCTATGAGCTGGCTTCGCCAGACTCCAGGGAAGGGGCTGGAGTGGAGTGGTTTCATCAGAACCAAAGCTTATGGTGGGACAACAGGATACGCCTCGTCTGTGAAAGGCAGATTCAACATCCCGAGAGATGATTCCAAAAGTCTCACCTATCTGAAAATGAACAGCCTGAATACCTCGGACACAGTCATGTTTTACTGTTTTACTAGAGTGACCAACTACTTTGACTACTGGGGCCACGGAACCCTGGTCACCGTCTCCTCAG
>S359_50|IGHV3-49*03|IGHD4-11*01|IGHJ4*01|40
GAGACGGAGCTGGCGGAGTCTGGGAGAGGGTTGTTACAGCCAGGGCAGTCCCTGAGACTCTCCTGTGCAGCTTATGGATTCACCCTTGGTGATTATGTCTTGAGCTGGCTTCGCCAGGCTCCAGGGATGGGGCTGGAGTTGATAGGTTTCACTAGTAGCAAAGCTTACGGTGGGACAACAGATTACGCCGCGTCTGTGAAAGGCAGATTCACCAACTCAAGAAATGACTCCCAAAGCATCGCCCGTCCGCACATGAAAAGCCTGAAAACCGAGGACACAGCCGTGAATTCTTGTCCTCGTACAGTAACCAACTGCTTTGACCACTGGGGCCAAGGAACCCTGGTCACCGTCTCCTCAG
>S359_51|IGHV3-49*03|IGHD4-11*01|IGHJ4*01|40
GAGGTGCAACTGGTGGAGTCTGGGGGAGACCTGGACCAGCCAGGGCGGTCCCTGAGACTCTCCTGTACAGCTTCTGGATTCACGTTTGGTCATTATGCCATGAGCTGGTTCTGCCAGACTCCAGGGAAGGGGCTGGAGTGGGTAGGTTTCAGTAGAAGCAAAACATATGGTGGGACACGAGATTACGCCGCGTCTGTGAAAGGTAGATGCACCATCTCACGAGACCCTTCCAAAAGCATCGCTCATCTGCAAATGAACAGGCTGAATATCGAGGACACAGTCGTGCATTACTATAGTACCAGAGTAACTAACTACTTTGACTTTTGGGGCCAAAGAACCCTCGTCAATGTCTCCTCAG
>S359_52|IGHV3-49*03|IGHD4-11*01|IGHJ4*01|40
GAGGTGCAGCTGGTGGAGTCTGGGGGCGGCTTGGTACAGCCAGGGCGGTCTCTGAGACTCTCTTGTGCAGCTGCTGGACTCACCTTTGACGATTGCGCTATGAAGTGGTTTCGCCAGGCTCCAGGGAAGGGGCTGGAGTGGTTAGATTCCATTAGAAGAAAATCTTACGGTGGGACAACAGATTGCGCCGCGCCTGTGAAAGGCAGATTCACCATCTCAAGGGACGTTTCCAAAAGCATCGCCAATCTGCAAATGAACAGCCTGAAAACCGAGGACACGGCCGAGAATTTCGACACTACTAGAGTGATCAACTACTTTGACTCCTGGGGCCAGGGATCCCTGGTCACCGTGTCCTCAG
>S359_53|IGHV3-49*03|IGHD4-11*01|IGHJ4*01|40
GAGGTGCAGTTGGTGGAGTCTGGGGGAGGCTTGTTGCAGCGAGGGCGGTCCGTGGGACTCTCCTGGAAAGTTTCTGGATTCACGTTTGATGATTATGCTCTGAGCTGGCTCCGCCAGGCTCTTGGAAGGGGGCTGGAGTGGGGAGGTCTCATTAGAGTCAAAGCTTATGGTGAGACAGCAGAATACGCCGCGTCTGTGAAAGGCAGGGTCACCATCTCAAGAGATGATTCGGAATGCATCGCCTATCTGGAAATGAACAGCCTGAAATCCGAGGACACAGACGCGTCTCCCAGTATTATTACAGTAAACAACTACTTTGACTACTGGGGCCAAGGAACCCAGGTCACCGTCTCCTCAG
>S359_54|IGHV3-49*03|IGHD4-11*01|IGHJ4*01|40
GAGGTGGAGTTGGTGGAGTCTGGGGGAGGCTTGGGACAGCCAGGGCGGTCCCTGAGACTCTCCTGTAAAGTTTCTGGATTCACCTTTGGTGACTATGCTTTGATACGGTTCCGCCAGGCCTCAGGGGAGGGACTGGAGCGGGTAGACTTCCTTAGAAGAAAAGGTTATGGTGGGACACCAGGATACGCCGCGTCTTTGAAACGCAGACCTACCATCTCAAGAGATGATACCAAGGATATCGCCTATCTGAAAATGAACAGCCTGAAAACCAAGGACAGAGCCGTGTATTACTGTTCTATTACAGTAATCAACTACTTTGACTACTGGGGCCAAGGAACCCGGGTCACCGTCTCATCAG
>S359_55|IGHV3-49*03|IGHD4-11*01|IGHJ4*01|40
GAGGTGCACGTGTTGGAATCTGGGGGAGGCTTGGTACAGCCAGGGCAGTCCCTGAGACTCTCCTGTATAGTCTCTAGATTCACCCTTGGTCATTCTGCTATGGGCTGGCTTCGCCAGGCTCCAGGGAAGGGTCTGGAGTGGCTGGGCTTCATTAGAAGGAAACCTTGTAGTGGGACTACAGAATACCCCACGTCTGTGAAAGGCAGATTCACCATCTCAAGAGGTTATTCCAAAACCATCGCCTGTCTACAAACGAACAGCCTGAAAACCGAGGACACAGCCGTGCCTTGCTGTACTACTACATTAACCAACTACTCTGACTACTGGGGCCAAGGAATCCGGGTCAACGTCTCCTCAG
>S359_56|IGHV3-49*03|IGHD4-11*01|IGHJ4*01|40
GAGGTGCAGCTGGTGGAGTCTGGGGGAGGCTTGAGACAGCCAGGGCGGTCCCAGAGACTCTCCCGTACAGCCTCTGGGTCCACCTATGGTGATAATGCTTTGAAGTGGCTCCGCCAGGCTCCAGGGAAGGGGCTGGGGTGGGTAGATTTTATTAGAAGCAAACCTGACGGTGGGACACCCGATTACGCCGCGTCTGTGAAAGGCAGATTCACCATCTCAAGAGATTATTCCAAAAGCATCGCCGATCTGGAATTGAAGAGCCTGAAATCAGAGGTCATAGACGTGTGTCACTGTACTACTACAATGTCCAACTGCTTTGACTACTGGGGCCATGGAACCCGGGTCACCGTCTCCTCAG
>S359_57|IGHV3-49*03|IGHD4-11*01|IGHJ4*01|40
GAGGTGAAGGTGTTGGAGTCTGGGGGAGCCTTGGTACAGCCAGGGCCGTCGCTGAGACTCTCCTCTATAGGCCCTGGATTCACCTTTGGAGATGATTCTCTGAGGTGGTTCCGCCAGGCTCCAGGGAAGGGGCTGGAGTGGATAGGCTTCCTTAGAAGCAAACCTTATGGTGGGACAACGGAATACGCCGCGTCTGTGAAAGGCAGATTCATCATCTCAAGAGATGATTCCAATAGCAACGCCTTTCTGCAACTGAACAGCCTGACAACCGAGGACATAGGCGTCTGTTACTATAGTATTACTGTGAAGAACTACTTTGACTTCTGGGGCCAGGGAACCCTGGTCACCGTCTCCTCAG
>S359_58|IGHV3-49*03|IGHD4-11*01|IGHJ4*01|40
GAGGTGCAGGTGGTGGAGTCTGGGAGAGGCTTGGTACAGGGAGGGCGGTCCCTGCGACTCTCCTTTACAACTTCTGGATTCTCCATTGGTGATTCTTCTATAACCTGCTTCCGCCAGGCTCCAGAAAAGGGCCTGGATTGGGTAGGTTTCATCAGAAGCAGAGCTTCTGGTGGGACACCAGAATCCACCGCGTCTGTGAAAGGCAGATTCACCATCTCAAGAGATCATTCCAAAAGCATCGCCTGTCTCCATCTGAACTGCCGGAAAACCGAGGACACAGACGTTTATTACTGTACTACCACAATAACCAACTACTTTGCCCACTGGGGCCAAGGAGGCCGGGTCACCGTCTCCTCAG
>S359_59|IGHV3-49*03|IGHD4-11*01|IGHJ4*01|40
GAGGTGCAGCTGGTGGCGTCTGGGGGAGGCTTGAGACAGCCAGGCCGGTCCGTGGGACTCTCCTGTACACCTTATGGATTCACCTTAGGTAATTCTGCTATGAGGTGGTTCCGCCAGGCTCCAGGGAAGGGGCTGGAATGGCTAGATTTCATAAGAAATAAAGGTTATAGTGGGACTAAAACATACGCCGCGTCTGTGAAAGGCAGATTCCCCATCTCAAGAGAAGATTCCAGAAGCTTTGCTTGTCTGCAAATGAATGGCCTAAAGACCGAGGACACAGCCGTGTTTTACTGTATTATTACAGGAACCAACTACTTTGACTACTGGGGCCAAGGAACCCTGGTCCCCGTCTCCTCAG
>S359_60|IGHV3-49*03|IGHD4-11*01|IGHJ4*01|40
GAGGTGCAGCTGGTGGGGTCTGGAGAAGGCTTGGGACAGCCAGAGCGGCCTCTGAGACTCTCATGTACAGCTTCTGAATTCACCTTTGGTGATTATGCAATGGCCTGGTTCCGCCAGGCTCCAGGGAAGGGGCTGGAGTGGGCAGGTTTCATTAGAAGCAGAACCTATGGTGGGACAGCAGAAGACCCCGAGTCTGTGAAAGGCGGACTCCCCATCTCAAGTGATGATTCCAGAAGAATCGCCTATCTACACATGAGCAGTCTGAAATCCGATGACACAGCCGTCTATTACTGTAATCCAACAGTGACCATCTACTTTGACTATTGGGGCCAAGGAATCCTGGTCACCGTCTCCTCAG
>S359_61|IGHV3-49*03|IGHD4-11*01|IGHJ4*01|40
GAGGTGCAGGTGGTGGAGTCTTGGGGAGGTTTGGCACAGCCAGGGCTGTGCCTGAGACTCTCCTGTCCAGCTTCTGGATCCATCTTGGGTGATAATGCTGTGAGCTGGTTCAGCCAGGCTCCTGGGAAGGGGCTGGAATGGGTCGGCTTCATGAGAAGCAAAGATGATGATGGGACAACAGAATTTGCCGCTTGTGTGAAAGGCAGATTCACCATCTCAAGGGATGATTCCAAAAGATTCGCCAATGTGCAAATGAACAGTCTGAAGACTGAGGACACGACCGTGTTTTGCTGTACTTCTACAGTAACCAACGACTTTGACTACTGGGGCCACGGAACCCTGGTCACCGTCTCCTCAG
>S359_62|IGHV3-49*03|IGHD4-11*01|IGHJ4*01|40
GAGGTGCAACTGGCAGAGTCTGGGGGAGGCTTGACACAGTCAGGGCGGTCCCTGCGACTCTCTTGTACAGCTTCTGGATTCACCTTTGGTAATTATTCTGTGAGCTGGTTCCGTCAGGCTCCAGGGAAGGGGCTGGAGTGGCTAGGTTTCAGTAGACGCAAAGATAGTGGTGGGACAGAAGACTACGCCGCGTCTATGAAAGGCAGATTCACCATCTCAAGAGACGATTCCCAAAGCATCCCCGATCTCCAAGCGATCGGCGTGAAAACCGAGGACACAGCCGTGTATTACTGTACTACTTCAGTAGCCAAGTATTCTGACTACTGGGGCCAAGGAACCCTGGCCACCGTGCCCTCAG
>S359_63|IGHV3-49*03|IGHD4-11*01|IGHJ4*01|40
GAGGTGAAACTGGTGGGGTCTGGGGGAGACTTGGTACAGCCAGGGCGGTCCCTGAGACTCGCCTGTACACCTTCTGGATTCTCCTCTGGTGATGATGCTTTGGACTGGTTCGGCCAGCCTCCAGGGAAGGGGCTGGAGTGGGTAGGTTTCATGAGAAGCACACTTCATGGTGGGACACCAGAATACGCCGCGTCTGTGAAAGGCAGATTCACCATCTCACGAGATGGTCCCACAAGCATCGCCTATCTGCAAGTGAACAGACTGCAAACCGATGACCGAGCCATGCGTTATTGCACTACTACAGTAACCAACTACTTTGACTCCTGGGGCCATGGAAACCGGGCCACCGTCTCCTCAG
>S359_64|IGHV3-49*03|IGHD4-11*01|IGHJ4*01|40
GAAGTGCTGCTGGTAGAGTCTGGGGAAGGCTTGGTATTGCCAGGGCGATACCTGAGACTCTCCTGTACAACTTCTGAATTCACCCTTGGTGATCATGCTATGAGTTACTTCCGCCAGGCTCCAGGGAAGGGGCTGGAGTGGGTAGACTTCTTTGGAAGAAAAGCTTATGGTGGGACAACAGAAGACGCCGTGTCTGAGAAAGGCAGATTCACCATCTCAAGAGATGATTACAAAAGCATCGCCTATCTGCAAATGAAGAGCCTGAGAACCGAGGACACAGCCATATCTTCTTATACTACTACAATGATCAACTACTTTAACTATTGGGGCCAAGGAACCCTCGTCCCCGTCGCCTCAG
>S359_65|IGHV3-49*03|IGHD4-11*01|IGHJ4*01|40
GAGCTGCAGCTGGTGGAGTCTGGGGGAGGCTTGGTACAGCCAGGGCGGTCCCTGAGACTCCCCTTTACAGCTTCTGAATTCACCCTGGGTAATTATATTATGATTTGGTTCCGCCAGGCTCCAGGGAAGGGGCTGGAGGGGATCAGTTTCATTAGATGCAAAAGTTACGGTGCGACAACCGATTACGCCGCGTCTGTGAAAGGCCCATTCACCATCTCAAGAGATGACTCCAAAAGCACTGCCTATCTGAAAATGAGCGTTCTGAAGACCGAGAACACACCCGTCTATTACTGTACTATTACAGTATCCAACTACTTTGATTACTGGGGCCAAGGAACCCTGGTCACCGTCTCTTCAG
>S359_66|IGHV3-49*03|IGHD4-11*01|IGHJ4*01|40
GAGGTGCAGCTACTGGAGTCTGGGGGAGGCTTGGAACAGCCAGGGCGGTCCCTGAGACTGTCCTGTGCAGCTTCTGTATTCACCTCTGGTGATTATACTTTGAGCTTGTTCCGCCAGACTCCAGGGAAGGGGCTGGGGTGGATAGGTTTCAGTAGACGAAGAGTTTATGGTGGCACAACAGAATACGCCGCCTCTGTGAAAGGCAGAGTAACCATCTCGAGAGATTATTCAACAAGCATCGCCTTTGTGCTAATGAAAAGCCTGACAACCGAGGACACAGCCGTGTATTACTGTACCACTGTAGTGAGAAACTACTTAGACTTCTGGGGCCAAGGCACCCTGGTCACCGTCTCCTCAG
>S359_67|IGHV3-49*03|IGHD4-11*01|IGHJ4*01|40
GAGGTGCATCTGGTGGAGTCTGGGGGAGGCTTGGTACAGACAGGCCGGTCCCTGGAACTCTCCTGTATAGCTTCTGGATTCACCTTTGGTGATTATGCTATCAAGTGGTTCCGCCCGGCTCCAGGGAAGGGGCTGGAGTGGATAGGTTTCATTACAAGAAAACGTTATGGTGGGACAGCAGATCACGCCGCGTCTGTGAAAGGCAACTTCACCGTCTCAAGAGATGATCCCATAAGCATCGCCAATCTGCAAATGAAATGCCTGAAAACCGAGGACATAGACGTCTATTGGTGCATTAGTCCAGTAACCAACTCCTTTGCCTGCTGGGGCCAGAGAACCCTGGTCACCGTCTCCTCAG
>S359_68|IGHV3-49*03|IGHD4-11*01|IGHJ4*01|40
GAGATGCAGCTGATGGAGTCTGGGGGAGACTTCGTGCAGCCAGGGCGGTCCCTAAGACTCTCCTGTACAGCTTCTGGATTCTCCAGTGGTGACTTTTGTATGAGCTGGTTCCGCCAGGCTGCAGGGAAGGGGCCGGAGTGGGGATGTTTCATTAGATGCAATGCTTATGGTGGGACGAAAGAATACGCCGCGTCTGTGATAGGGAGATTCACCATCTCAAGAGATGATTCCAGAAGCTTGGCCTCTCTGACAATCAACAGCCTGAAAACCGAGGACACAGACGTGCATGATTGTACTACTGCAATATCCAACTTCTTTGACTACTGGGGCCATGGACCCCTGGTCACCGTCTCCTCAG
>S359_69|IGHV3-49*03|IGHD4-11*01|IGHJ4*01|40
GAGAAGCAGATGGTGGAGTCTGGGAGAGGCTTGGAACAGACAGGGCGGTCTCTGAGACTCTCCTGCACAGGTTCTGGATTCACCCTTGGTGATTATCCTATGAGCTGGCTCCGCGAGGGTCCAGGGAAGGGACTGGAGTTGTTAGGTTTCATTAGAAACGAAGCTTATGGTGGGACAACAGGATACGCCGCGTCTGTGAGAGGAAGATTCATCCTCTCAAAAGATGATTCCAAAAAGATCGCCTATTTACACATGGACAGCCTGAAAACCCAGGACACAGTCGTGTTTTACTGTACTCATACAGTCACCAACTGCTCTGACTACTGGGGCCAAGGAACCCTGGTCTCCGTCTCCTCAG
>S359_70|IGHV3-49*03|IGHD4-11*01|IGHJ4*01|40
GATGTGCAACTGGTGGCATCTGGGCGAGGCTCGGCACAGCTAGGGCGGTCCATGAGACTCTCCTGTACAGCTTCTGGACTCACCCTTGGTCATCATGCTCTGAGTTGGTTCCGTCGGGCTCCAGGGAAGGGGCTGGAGTGGACAGGTTTCATGAGAAGCAAAGATTATGGTGGGACAACAGAATACGCCGCGCCTACGAAAGGCAGATGCACCATCTCAAGAGATGATTCGAAGGGCATCGCCTATCTGCAAATGAACAGCCTGAAGATCGAGGGCACAGCCGTGTGTTGCTGTACTACCTCATTAGCCATCTACTTTGACTTCTGGGGCCAAGGAACCCTGGTCACCGTATCCTCAG
>S359_71|IGHV3-49*03|IGHD4-11*01|IGHJ4*01|40
GAGATACAGCTGGTGGAGTCCGGGGGAGGCTTGCTACAGCCAGGGCGGTCCCCGAGACTCTCCTGTACAACTTCTCGATTCACCTTTGGTGATTATGCTATGAGTTGGTTTTGCCAGTCTCCAGGGAAGATGCTGGGGTGGGTAGGTTGCATAAGCGGCAAAGCTTATGATGGGACAACGGACTACGCCGCGTCTGTGAAAGGCAGGATCACCATCTCAAGGGATTATTGCAAAATCATCGCCTCTCCGCAAAGGAACAGCCTGAAATCCGAGGACACAGCCGTGAATTATTGTCTTACTACAGTTACCAACTACCTTGCCTGCTGGGGCCAAGGAACCCTGGTCACCGTCTCATCAG
>S359_72|IGHV3-49*03|IGHD4-11*01|IGHJ4*01|40
GAGGTGCAGCTGGTTCAGTCTGGGGGAGGCTTATTACAGACAGGGCGGTCTCTGAGACTCTCCTGCACAGCTTCCGTATTCACCTTCGATGATTCTGCTATGAGCTGTTTCCTCCAGCCTCCAGGAATGGGGCTGGAGTGGGTAGGTTTCATTAGATGCAAAGGTTGTGGTGGGACAACAGGATACGCCGCGTCTGTGAAAGGCAGATTCACCACCTCAAGAGATGGCTTCAGAATCATCGCCTATATGAAAGTGAACAGCCTGATGCCCGAGGACACAGCCGTGTATTATTGTACTACTATGGTAACCAACTATTTTGACTATTGGGGCCAGGGAACCCGGGTCACCGTCTCCTCAG
>S359_73|IGHV3-49*03|IGHD4-11*01|IGHJ4*01|40
GAGGTGCAGGTGGTGGACTCTGGGCGAGACTTGGTAGAATCAGGGCGGTCCCTGAGACTCTCCTATAAACATTCTGGATTCACCTTTGGTGATTATGCTATGAGCTGGTTCCGCCAGCCTCCAGGGAAGGGACAGGAGTGGGCAGTTTCCATTCGAACCAAAGCTAACGGTGGGACAACAGAATACGCCGCGTCTGTGAAAGGCAGATTCACCGTCTCAAGAGATTATTCCAAAAGAGTCGCCTTTCTGCAAATGAAGAGCCTGAGATCCGAGGACACAGCCATCTATTATTACAGAACTACATTAATCAACTACTTTGACTATTGGGGCCACGGAACCCTGGTCACCGTCTCCTCAG
>S359_74|IGHV3-49*03|IGHD4-11*01|IGHJ4*01|40
GAGTTGCAGCTGGTGGAGTCTGGGGGAGTCTTGGTTCAGCCAGGCCGGTCCCTGAGAGTCTCCTGTACAGCCTCTGGACTCGCCTATGGTGATTATGCTATGAGCTGGCTCCGCCAGGCTCCCGGGAAGCGTCAGGAGTGGGGGAGTTTCATTAGAAGAAAAGTTTTTGGTGGGACAACAGAATATGCCTCGTCTGTGAAAGGCGGAGTCACCACCTCAAGAGATGATTCCAAAAGATTCGTCTATCTGCATGTGAACAGCCTGAGAACCGAGGACACAGCCGTATGTGACTGTACTACTACAGTCACAAGTTACTTTGACTACTGGGGCCGAAGAACCCTGGTCACCGTCTCCTCAG
>S359_75|IGHV3-49*03|IGHD4-11*01|IGHJ4*01|40
GAGGTGCAGCTGGTGGCGTCTGGGGGAGGCTTGGCGCAGCCAGGGCGGTCCCTGAGACTCTCCTGTTCAGCTTCTGGATTGACCTTTGGTGATGATGCTATGAGCTGCTTCCGCCAGGCCCCAGGGAAGGGACTGGAGTGGGTAAGTTCCATTAGAAGAAAAGCTTTTGGGGGGACAACAGAATACGCCCCGCCAGTGAAAGGCAGTCTCACCATCTCAGGAGATAATTCCAAAAGGATCGCCTCTCCGCACATCCAGAGCCTGAAATCCGACGACACAGCCGTGTATTACTCTACTACTCCATTGACCGTCTACTCTGACTTTTGGGGCCACGGAACCCTGGTCACCGTCTCCTCAG
>S359_76|IGHV3-49*03|IGHD4-11*01|IGHJ4*01|40
GAGGTGCAGCTGATGGAGTCTGGGGGAGTCTTGCTACAGCCAGGGCGGTCCCTGAGACTCTCCTGTACAGGTTCTGGATTCTTCTTACGTGATTATGCTATGGACTGGTTCCGGCAGGCTCCAGGGAAGGGGCTGGGGTGGGTAGGTTTCAAAAGAAGCAGAGGTTATGGTGGGACATCAGAGTATGCCGCGTCTGTGAAAGGCAGGGACACCATCTCGAGAGATGACTCCAAAAGAATCGCCTATCTACAAATGAAAAGTCGGAAAAGCGAGGACACAGGCGTGTTTTACTGTATTACAACAGTAAACAGCTACTTTGACGACTGGGCCCAAGGAGCCCTGGTCAACGTCTCCTCAG
>S359_77|IGHV3-49*03|IGHD4-11*01|IGHJ4*01|40
GAGGTGCAGCTGGTGGAGTCTGGGGAAGGCTTGGGACAGCCAGGGCGGTCCCTGAGACTCTCCTGTTCAGCTTCTGGATTCACCTTTGGTGATTCTGCTATGAGTTGCTTACGCCAGCCTCCAGGGACGGGGCTGGAGTGGGTTGGTTTCTTTAGAAAGAAAGTTTATGGTGGGACTCCAGAATACGCCGCGTCTGTGAAAGGCGGACTCACCATCTCACGAGGCGATACCGAAAGCATCGCCTGTCTGCGCATGAACAGCCTGAAGGCCGAGGACACAGGCGTCTATTACTGTGCTACTACAGTGACCAATTGTTTTGATTACTGGGGCCGAGGAACCCCAGTCCCCGTCTCCTCAG
>S359_78|IGHV3-49*03|IGHD4-11*01|IGHJ4*01|40
GAGGTGAAACTGGTGGCGTCTGGGAGAGCCTTGGGACGCCCAGGGCGGTCCTTGAGACTCCCTTGGACAGCTTCTGGATTCACCTCTGGTGATTGTTCTATCAGTTGGTTCCGCCAGATTCCAGGGAAGGGGCTGGAGTGGGTAGGTTTCATTAGAAGAACAGTTTACGGTGGGACAAAGGAAAGCGCCGCGTCTGTGAAAGGCAGACTCCCCTTCGCAAGAGAAGATTCCAAAAGCATGGCCCATCTGAAAATGAACAGCCTGAAAACCGAGGACACAGCCGTGTATTGCTGTACTACTACACTAACCACCTCCTTTGACTACTGGGGCCAGGGAACCCTGGTCACCGTCTCCTCAG
>S359_79|IGHV3-49*03|IGHD4-11*01|IGHJ4*01|40
GAGTTGCATCTGGTGGAGTCTGGGGGAGGCCTGGTACAGCCAGGGCGGGCTCTGAGACTCTCCTGGACACCTTGTGCACTCACCTTTGGTGATTTTACTATGAGTTGGATCCGCCAGTCTCCAGGGGAGGGGCTGGAGTGGGCAGGTTTCATGGGAGCCAGAGTTTATGGTGGGACAACAGAATACGCCGCGTCTATGAAAGGCAGATTCACCATCGCGAGAGATGATTCCAAGAGCATCGCCTATCCACAAATGAACAGCCTGAACACCGAGGACACAGCCGTGTATTACTGTACCACTGCAATAAATAACCACTTAGACCACTGGGGCCAGGGAACCCTGGTTACCGTCTCCTCAG
>S359_80|IGHV3-49*03|IGHD4-11*01|IGHJ4*01|40
GAGGTGCAGCTGGTGGCGTCTGGGGGAGACTTCGTACGGCCAGCGCGGTCCCTGAGACTCTTCTCTCCAGATCCTGCATTCACCCTTGGTGATTATGCTATGAGCTGGTTTCGCCAGGCTCCAGGGAAGGGGCTAGAGGGGGTAGATTTCATTAGAAGCAACGCTTATGGTGGGAAAACAGAATATGCCGCGTCTTTGAAAGGCAGATTCTCTATCTCAACAGATAATTCCAAAAGAGTCGCCTATCTCCCCATGAACAGTCTGAGAATCGAGGACAGAGCCGTGTTTTATTGTACTACTAGAGTGACCAACTACCTTGACTTCTGGGGCCAAGGAACCCTGGTCACCATCTCCTCAG
>S359_81|IGHV3-49*03|IGHD4-11*01|IGHJ4*01|40
GATGTACAGATGGTAGAGTCTGGGGGAGGCTTGGTACAGGCAGGTCAGGCCTTGAGATTCTCCTATGCAGCTGCTGAATTCACCTTTGGTGATTATGCGATTAACTGGTTCCGCCAGACTCCCGCGAAGGGGCTGGGGTGGATAGGTTTCATTAGGAGCAAAGCTTTTAGTGAGACACCAGAATATGCCACGTCTGAGAAAGGCAGATTCACCCTCTCAAGAGATGATTCCAATATCGTCGCCTATTTGCAAATGAACAGTCTGAAAACCGAGGACACAGCCGTGTATTGCTGTACTACTACAGTAAGCAACTACTTTGACTGCTGGGGCCAAGGATCCCTGGTCACCGTCTCCTCAG
>S359_82|IGHV3-49*03|IGHD4-11*01|IGHJ4*01|40
GAGGTGCAGGTGGTGGCGTCTGGGGGAGGCTTGGAACAGACAGGGCGGTCCCTGAGACCCTCCTGTATAGTTTCTGGATTCACCTTTGGTGATTTTAGAATGAGCTGGATCCGCCAGCCTCCAGGAAAGGGGCTGGAGTGGCTTGGTTTCATTAGAAGAAAAGCTTATGGTGGGACAACAGAATACGCCGCGTGTGTGCAAGGCTGCTTCACTAGCTCAAAAGAGGATTCCAAAAGCATCGGCTGTCTGCCATTGAACAGCCTGATAACCGAGGACACAGCCGTCTGTGACTGGACTACTATAGCAAACAACTCCTTTGACTACTGGGGCCATGGAACCCTGGTCACCGTCCCCTCAG
>S359_83|IGHV3-49*03|IGHD4-11*01|IGHJ4*01|40
GATGTGCAGCTGGGGGAGTCTGGGGAAGACTTGGCACAGCAAGGGCGGTCCCTGAGACTCTCCTTTATAGCTTCTGGATTCATCTTTGATGACTATTCGATGGGCTGGTTCCGCCAGGCTCCAGGGAAGGGGCTGGAGAGACTAGGTTTCATTTGGAGAAAGGATTATGGTGGGCCAGTAGAATACGCCGCGTCGGCGAAAGGCAGATTCACCATCTCAAGAGATGATTCCCAAAGGATCGCCTCTCTGCAAATGAACAGCCTGAAGACCGAAGAAACAGCCGTGTACTACTGTACTCTTACAGTGACCAACTTCTTTGTCTACTGGGGCCAAGGAACCCTGGTCACCGTCTCGTCAG
>S359_84|IGHV3-49*03|IGHD4-11*01|IGHJ4*01|40
GAGGTGCAGCTGGTGGAGTCTGGGGGAGACTTGGAACAACCAGGGCGGTCCCTGAGACTCTCATATAGAGGTTCTGAATTCACCCTCGGTGATTATGCTTTGAATTGGCTTTGCCAGGCTCCAGGGAAGGGGCTGGGGTGGGTAGGTTTCATTAGACGGACAGCTTGTGGGGGGACAACAGAATGCGCCGCGTCTGTGAAAGGCAGACTCACCATCTCAAGAGATGATTCCAAAGGCATCGCCTATCTGCAAATGAACAGCCTGACAACCGAAGACAAAGTCGTATATTGCTGTACTATCACAGTAACCAACTACTCTGACTATTGGGGCCAGGGTAGCCTGATCACCATCTCCTCAG
>S359_85|IGHV3-49*03|IGHD4-11*01|IGHJ4*01|40
GAGGTACAGCTGGTGGAGTCTGGGGAAGACTTGGCTCAGCCAGGGCGGTCCCTGAGACCCTCCTGTACACCTTCTAGAATCACCTTTGGTGATGATGCTATGAACTGGCTCCGCCAGGCTCCAGGGAAGGGGCTGGAGTGGATAGGTTTCGTTAGAAGAATAAACTTTGGAGGGACAACAGAAGACGTCGCGTCTGTGCAAGGCAGGTTCACCATCTCGAGAGATGATTCCAGAAGTGTCGCCTATCTACAATTGAACATCCTGCAAACCGAAGACACAGCCGTCTGGTACTGTACTACTGCAGTAACCAACTACTTTGACTGCTGGGGCCAAGGAACCCTGGTCACCGTCTGCTCAG
>S359_86|IGHV3-49*03|IGHD4-11*01|IGHJ4*01|40
GAGGTGCAGGTGGTGGAGTCTGGGGGAGGCTTGTTACAGCCAGGGCGGTGCCCGAGACTCTCATGTACCACTTCTGGACTCACCTTCAGTAATTATGCCATGAGCTGGTTCCGCCAGGCTCCAGGGAAGGGACTGGAGTGGCTAGGGTTCATAAGAAGCAAAGATCATGGTGGGACAAAGGACTACGCCGCGTCTACGCGAGGGAGATTCACCATCTCAAGACATGATTCCAGATACGTCGCCTATCTGAAAATGAACAGCCTGAAAACCGAGGACACAGCCGTTTATCACTGTGCTACTACAGAAGCCAACTACTTTGACTACTGGGGCCAAGGAGTCTTGGTCACCGTCTCCTCAG
>S359_87|IGHV3-49*03|IGHD4-11*01|IGHJ4*01|40
GAGGTGCAGCTGGTGAAGTCTGGGGGAGCCTTGGTACAGCCAGGGCGGTTCCTGAGACTCTCCTGTATAGATTCTGGATTCACCTTTGGTGAATTTGCTATGAGCTGGTTCCGTCAGGCTCCAGGGAAGGGTCAGGAGTGGGGAGGGATCATAAGAATCAAATGTTATTGTGGGACAATAGAAGACGCCGCGTCTGTGAAAGGGAGATTCGCCATCTCAAGAGATGATTCCAAAGGCGTCGTCTATCTCCAGATGAACAGCCTGAGAACCGAGGACACAGACTTGTATTATTTTACTACAACTGTAATCAATTACTTTGACTACTGGGGCCAAGGAATCCTGGTCTCCCTTTCCTCAG
>S359_88|IGHV3-49*03|IGHD4-11*01|IGHJ4*01|40
GAGATGCAACTGGTGGAGTCTGGGGGAGGCTTGATGCAGCCAGGGCGGTCCCTGAGACTCTCCTGTATAGATTCTGGAGTCACGTTTAGTGATTATCGTATGAGTTGGTTCCGCCAGGCTCCAGTTAAGGGGCTGGAGTGGATAGGTTTCATTAGAAGGCAACGTTACGATGGGACACCAGAATACGCCGCGTCTGGGAAGGTCAGATTCACCATCTCAAGAGATAATTACAAGAGCATCGCCTATCTGCGAATGAACCGCCTGAAAATCGAGGTAGCAGCCGTGTATTACTGTACTACTGCAGTAATCAACTACTTTGACTACTGGGGCCCTGGATCCCTGGTCACCGTCGCCTCAG
>S359_89|IGHV3-49*03|IGHD4-11*01|IGHJ4*01|40
GAGATGCAACTGAAGGCGTCTGGGGTAGACTTGGAACAGCCCGGGCGGTCCCTGAGACTCTCGTTTCCAGCTTCTGGATTCACCCTTGATGATTATGCTATGATGTGGTTCCGCCAGGCTCCAGGGAAGGGGCTGGAGTGGATAGGTTTCATAAGAAGCAGGGCTTATGGTTGGACAACAGAATACGCCGCGTCTGGGAAAGGCAGATTCACCATCTTACGAGAAAATTCTAAAAGCATCGCCTGTCTGCAAATGAATAGCCTGAAAATCGAGGACACTGCCGTATATTACTATACTACTACACTAGTCAACTACTTTGACTATTGGGGCCACGGAACCAGGGTCACCGTCTCCTCAG
>S359_90|IGHV3-49*03|IGHD4-11*01|IGHJ4*01|40
GAGGTGCAGCTGGTGGAGTCCGGGGGAGACTTGGTACAGTCGGGGCGGTCCCTGAGACTCGCCTGTACAGCTTCTGGACTCATTTTTGGGGACTATGCTTTGAGCTGGTTCCGCCAGCCTCCCGGGAGGGGGCTGGAGTGGGTGGATTTCGTGAGAAGCAAGGTTTCTGGTCGGAAACCAGAATCCGCCGCGCCTGCGGAAGGCAGACTCACCATCTCAAGAGATCATTGCAAAAGCATCCCCTATCTGCAAATGAACAGCCTGAAAACCGATGACACAGACGTGTATTACTGTACTACTACAGTGACGAACCATTTTGACTACTGGGGCCAAGGAACCCTGGTCTCCTTCTCCTCAG
>S359_91|IGHV3-49*03|IGHD4-11*01|IGHJ4*01|40
GAGATGCATCTGGTGGAGTCTGGGGGAGGCTTGATACAGACAGGGCGGTCCCTGAGACTTTCCTGCAGAGTCTTTGGATTCACCTTTGATGATTATGCCATGAGCTGGTTCCGCCAGGCTCCAGGGAAGGGGCTGGGGTGGGTTGGTTTCATTAGAACCAAAGCTAATGGTGTGACAACAGAATACGCCGCGGCTGTGAAGGCCAGATTCACCTTCTCAAGAGATTATTCCAGAAGTATCACCAATCCGCAAATGGACAGCCTGAAAACCGAGGACACAGCCGTTTATTATTGTACTCCGATCCTACCCAAGTACTTTGACCACTGGGGCCAAGGAACCCCGGCCACCGTCTCCTCAG
>S359_92|IGHV3-49*03|IGHD4-11*01|IGHJ4*01|40
GAAGTGCAACTGGTGGAGTCTGGGAGAGCCCTTCTACAGTCAGGGCGGTCCCTGAGACTCTCCTGTACAGGTTCTGGATTTTACTTTGGTGATTATGCTATGAACTGGTTGCGCCAGCCTCCAGGGAAGGGGCTGGAGTTGCTAGGTTTCATTAGAAGAAAAGCTTATGCTGGGACAACTGAATACGTCGCGTCCGTGAGAGGCAGATTCACCATCTCAAGATCTGATTCCAAGAGAATCGCCTGTCTGCAAATGGACAGCCTGAAAACCGAGGCCCCCGTCGTGTATTTCTGCACTACTACAATAACCAATTACTTTGACTTCTGGGGCCAAAGAACCCGGGTCACCGTCTCCTCAG
>S359_93|IGHV3-49*03|IGHD4-11*01|IGHJ4*01|40
GAGGTGCAGCTGGTGGAGTCTGGGGGAGGCTTGGTACAGCCAGGGCGGTCCCTGAGAGTCTCCCTTACAGGTTTTGGATTCACCTTTGGTGATCATGCTATGAACTGGTTCCGCCAGGCTCCAGGGAAGGGGCTGGAGTGGCTAGGTTTCATTAGAAATAAATTTGATAGTGGGACACCAGATTTTGCCGCGGCTGTGAAAGGAAGATTCGCCATCTCAAGACAAGATTCCGAAAGCATCGCCTTTCTGCAAGTCAACAGCCTGAAAAGCGAGGACACCGACATATATTATTGGACTGCGACAGTAACCAATCACTTTGACTGCTGGGGCCAAGGAACCCTGGTCGCCGTCTCCTCAG
>S359_94|IGHV3-49*03|IGHD4-11*01|IGHJ4*01|40
GAGGTGCAGTTAGAGGAGTCTGGAGGAGGCTTGCTACAGCCAGGGCGGTTCCTGAGACTCTCGTTTAGATCTTGCGGATTCACCTTAGGTGATCATGCCATGAGTTGGTTCCGCCAGGCTCCAGGGAAGGGGCTGGGGTGGATGGGTCTCATTAGATGCAAAGTTTTTGGTGGGACAACAGAATCTGCCGCGTCTGTGAAAGGCAAATTCACCATCTCAAGAGATTCTTCCAAAACCATCGCCTATCTGAAAATGAGCAGCCTGAAAACCGAAGACACAGCCGTGTATTTCTGTACTAGAACAATAACCAACTTCTTTGTCTCCTGGGGCCAAGGAACCCTGGTCACCGTCTCGTCAG
>S359_95|IGHV3-49*03|IGHD4-11*01|IGHJ4*01|40
GAGGTGCAACTGTTAGAGTCTGGGGGAGACCTGGTACAGCCAGGGCGGTCCCTGAGACTCTCCGGTACAGCTTCTGGATTCACCCTTGATGATTATCTTATGAGCTGGCTCCGCCAGGCTGCAGAGAAGGGGCTGGAGTGGTCAGGTTTCCCTAGAAACAAGGATTGTGGTGGGACAACAGAATACGCCGCGTCTGTGAAAGGCAGATTCGCCATCTCAAGATCTGATTCCAGAAGAATCGCCTCTCTGAAAATGAATAGCCGGAAAACCGAGGACACAGCCGTGTCTTACTGTACTGATACTGTAACCACGTGTTCTGACTTCTGGGGCCAAGGAACCCTGGTCACCGTCTCCTCAG
>S359_96|IGHV3-49*03|IGHD4-11*01|IGHJ4*01|40
GAGGAGCAACTGGTGGGACCTGGGGGAGGCGTGGTACAGCCAGGCCGGTCCCTGAGACACTCCTTTACAGCTTCTGGAATCACCTTTGGTGATCATACTATGACTTGGTCTCACCAGGCGCCAGCGAAGGGGCAGGAGGGGGTAGGGTTCATGAAAAACAAAGCTTGTGCTGAGACAACAGAATACCCCGCGTCTGTGAAAGGCAGAGTCACCATCTCACGAGATGACTCCAAAAGCATCGCCTATCTACAAATGAACAGTCTGAAAACCGAGGACACAGGCGTATATTACTATACTACTACACTAAGCAATTACTTTGACTACTGGGGCCAAGGAACCCTGGTCACCGTCTCCTCAG
>S359_97|IGHV3-49*03|IGHD4-11*01|IGHJ4*01|40
GACGTGCAGATAGTGGAGTCTGGGAGAGGCTTGGGACAGCCAGGGCGGTCCCTGAGACTCTCCTGTACAGATTCTGGACTCACCCTTGGTGACACTGCTATGAGGTGGTTCCGCCAGTTTCCAGGAAAGGGGCTGGAGTGGCTAGGTTTCATTAGAAGGAAGGCTTATGGTGGGACCGCAGAATACGCCGCGTCTGTGAAAGGCAGATTCACCATCTCAAGAGCTATTTCCAAAAGGATCGCCTATTCGCAAATAAGCAGCCTGAAATGCGAGGACACAGTCGTGTATTACAATACTACTAGAGTGAACCACTATTTTGACTACTGGGGCCATGGAAACCTGGTCACCGTCTCCTCAG
>S359_98|IGHV3-49*03|IGHD4-11*01|IGHJ4*01|40
GAAGTGCAGCTGGTGGAGTCTGGGGGAGGCTTGGCACAGCCAGGGCGGTCCCTGAGACTCTCCTGTACAGTTTCTAGATTCGTCTTTGGTGATTTTGTTCTGAGTTGGCTCCGCCAGACTCCAGGGAAGGGCCTGGAGTGGGAAGATGTCGTAAGTGGCAAAACTTATGGTGGGACAACAGAGTACGCCGCGTCTGTGAAAGGCAGATTCACTATGTCAAGAGATGATTCTAAAAACATCGCCCCTCTGCACATGACCAGCCTGAAAACCGAGGGCACAGCCGTATATTATTGTACTACTACAACAACCAGCTACTGTGACTACTGGGGCCAAGGAATCCTGGTCACCGTCCCCCCAG
>S359_99|IGHV3-49*03|IGHD4-11*01|IGHJ4*01|40
GAGATGCATTTGGTGGAGTCTGGGGGAGACTTGCTCCAGTTAGGGCGGTCCCTGCGACTCTCCTGTACAGCTACTGGCTTCACCTTTGGTGATTATACTAAGAGGTGGTTCCGCCAGACTCCAGGGAAGGGGCTGGAGGGGGTAGGTTTCATTAGAAGAAAGGCTTATGGTGGGACAACAAAAGGCGCCGCGCCTGTGAAAGGCAGACCCACCATCTCAAGAGGCGATTCCAAAAACATCGCCTATCTCCAAGTGAGCAGCCTGAAAAGCGAGGACACAGCCGTCTATTACTTCACTAGTACAGTAACCCACTACTTCGCCTATTGGGGCCAAGGAACCCTGGCCACCGTCTCCTCAG
>S359_100|IGHV3-49*03|IGHD4-11*01|IGHJ4*01|40
GAGCGGCAGCTGGTGGAGTCTGGGGGAGGCTTGGCACAGCCAGGGCGGTCCCTGAGACCCTCCTCTGCAGTTTGTGAATTCATCTTTGGTGATTATGCTATGAGTTGGTTCCGCCAGGCTCCAGGGAAGGGGCTGGACTGGGTAGGGTTCATTAGAGGCAAAGGTTTTGGTGGGACACCAGACTACGCCTCGTCTGTGAAAGGCAGATTCACCATCTCAAGAAATCATTCCAATAACGTCGCCTATGTGCGAGTGAACACCCCGAAAGCCGAAAACACAGCCGAGTATTACTGTACTATTTTGGTAAGCCACTACTTTGAGTACTGGGGCCAAGGAACCCTGGTCACCGTCTCCTCAG
>S545_1|IGHV3-43*02|IGHD4-11*01|IGHJ3*01|40
GAATCGCATCAGGTGGGGTCTGGGGGAGGCGTAGTACAGCCTGGGGGGTCCCTGATAGTCTCCTGTGCAGCCTCTGAATTCACCTTTGATGATGATGCCATGCACCGGGTCCGTCAGACTCCAGGGAAGGGTCTGGCGTGGGTCTCTCTTTTTAGTGGGAATGGTGGAAGAACATATTATGCAGACTCTGTGAAGGGCCGGTTCACCGTCTCCAGAGACATCAGAAAAATCTCCCTCTATCTGCAAATGAACAGTCTGAGAAGTTCGGGCAACGCCTTGTGTAACTGTGCAAACCCGAATAGTTTTGATGGCTGGGGCCACGGGTCAATGGTCTCAGTCTCTTTAG
>S545_2|IGHV3-43*02|IGHD4-11*01|IGHJ3*01|40
GAAGTGCACATGGTGGAGTCTGCGAGAGGCATGGTACAGCCTGGGGGGTCCCTGAGACTCTCCTGTGCAGCCTCTGGATTCACCTTTGATTCTTATGACACGCACTGGGTCCGTCAGGCTCCAGAAAAGGGTCTGGAATGGGTCTCTGTTTTTAATGGGGATGGTGGGAGAACATATTATGCAGACGCTGTGAAGGGCCGATTCACCATCTCCAGAGAAGACACCAAAAACTCCCTGCATCTCCAAGTGACCAGTCTCAGAATTGAGGACACGGCCTTATATTACTGTTCACACCCCAAGGCCCTTGATGCCTGGGGCCTAGGGACAGTGGTCACCGTCTCTTCAG
>S545_3|IGHV3-43*02|IGHD4-11*01|IGHJ3*01|40
GAAGTGCAGGTGGTGGAGTCTGGGCGAGGCGGGCTACAACCTGGGGGGTCCCCGCGACTCTCCTGTGCAGCCTGCCGATTCACCATTGATGATTCTCCCACGCACTGGGTCCGTCAACCTCCAGGGAAGGGTCTGGAGTGGGTCTCTCTTATTGGTGGGAATGGTGGAAGCACGTATTCTGCAGATTCTGTGAAGGGCCGATTCACCATCTCCAGAGAGAACAGGAAAAAATCCCTCTATCTCCAAATGACCAGTCTGAGAGATGAGGACGCCGCCTTTTATGACTGTGATATCCCGAATTCTTTTGATGTCTGGGGCCACGGGACCATGGTCACCCTCTCTTCAG
>S545_4|IGHV3-43*02|IGHD4-11*01|IGHJ3*01|40
GAAGTGCAGTTGGTGGAGTCTGGGAGAGGCGTGCTACAGGCGGGGGGGTCCCTGAGACTCTCCTGTGCAACCTCTGGATTCACGTTTGATGATTTTGCCACGCACTGGGTCCGTCAAGTTCCAGGGAAGGCTCTGCAGTGGGCCTCTCTTCTTAGTGGTCATCCTGGTAGAACAGACTCTGCAGACTCTGTGAAGGGCCGGTTCACCGTCTCCAGAGACAACAGCAAGAAGTTCCTTTGTCTGCTAGTGAACAGTCTGATAAGTGAGGACATCGGCTTCTCTTACTGTGCAAACCCGAGTGCTTTTGATGTCTGGGGACAAGGGACCATGGTCACCGTCTCCTCAG
>S545_5|IGHV3-43*02|IGHD4-11*01|IGHJ3*01|40
GAAGTGCAGCTGGTGGAGTCTGGGGGAGGCGTGCTACAGCCTGGGGGGCGCCTGAGACTCTCCTGTGCAGCCTCTGGACTCTCCTTTCAAGACTATGCCAAGAACGGGGTCCGTCAAGCTCCAGGGAAGGGGCTGGAGTGGGTCTCTCTTATTAGTGGGGATGGTGCTGCCACACACTATGAAGACTGTGTGGAGGGCCGACCCACCATCTCCCAAGACAACAGAAAAAAGCCCCTGTATCTGGAGGGGAACAGCCTGAGACCTGAGGACACCGCCTTGTATTACTGTGCAAACCCGACTGTTTTTACTGTCTGGGGCCTGGGGACAATGGTCAGCGTCTCTTTAG
>S545_6|IGHV3-43*02|IGHD4-11*01|IGHJ3*01|40
GAAGTGAAACTGGTGGAGTCTGGGGGAGGCGTGGTGAAGCCTGGGGGGTCCCTGAGACTCTCCCATGCAGCCTGTGGATTCACGCTTGATGAGTATGCCATACACTGGGTCCGTCAAACCCCAGGGAAGGGTCCGGAGTGGGTCTGTCTTATTAGTGGGAATGCTGGTAGAACATATTATGCAGACTCTGTGAAGGGCCCGTTCACCATCTCCAGAGTCAACAGCAAAAACTCCCTGTGTGTGCAATTGAGCAGTCTGAGAACTGAAGACGCCGCCCTGTGTCACTGTGCGTACCCGAAGGCTTCCGATGTCTGGGGCCACGGGACAAGGGTCACCGTCACATCAG
>S545_7|IGHV3-43*02|IGHD4-11*01|IGHJ3*01|40
GAATTACAGTTGGTGGAGTCTGGGGGAGGCGTGATGCTGCCTGGGGGGTCCCTGAGACTCTCCTATGCAGCCTCTGGATTCTCCTTTGATCATGATGCCATTCACTGGGTCCGTCAAGCTCCAGGGAAGGGTCTGGAGTGGGTCTCTCTTGTTAGTGGGAATGGTGGTAGAACATATTATGCAGACTCTGTGCAGGATCGATTCACCATCTCCAGAGACAGAAGAAAAAATTCCCTGTCTTTGCACATGAACACCCTCAGACCTGAGGACATCGCCTTATATTACTTCACAAACCCGAATTCTTTTGATGCCTGTGGCCAAGGGACCGTGGTCACCGTCTCCTCAG
>S545_8|IGHV3-43*02|IGHD4-11*01|IGHJ3*01|40
GAACTGCAGCTGGTCGCGTCTGGGGGAGGCGTGGGACAGCCTGGGGGGTCCCTGAGACTCTCGTGTACAGCCTGTGGATTCTTCTTTGAAGATCATGCCACGCACTGGGTCCCTCAAGCACCAGGGAAGGGTCTGGAGTGGGTCTCTCTAATGAGTGGAGATGGAGGGAACACATACTATGAGGACTCTGTGAAGGGCCGATTCACCATCTCCAGTGACAACGGCAAACTTGCCCTGTGTCGACAATTGAACAGTCGGAGAACTGGGGACACCGCCTTGTGTTACTGTGAAAACCCGAATGCTTTTGAAGTCTGGGGCCATGGGACAGTGATCACCGTCTCTTCAG
>S545_9|IGHV3-43*02|IGHD4-11*01|IGHJ3*01|40
GAAGTGCAACTGGCGGAGTCTGGGGGAGGCGTGGTACAGCCTGGGGGGTTCCTGAGACTCTCCTGTGCAGCCTCTAGAGACGCCTTTGAGGATTCTGCCATGCAGTGGGTCCGTCATGATCCAGGGAGGGGTCTGGAGTGGGTCTCTCCTACTAGTGGGGATGGTGGTAGAACATATTCTACAGACTGTGTGAAGGGCCGATTCACCATTTCCACAGACAACAGAAAAGAGTCCCTGTCTCTGCCCATGAACGGACTGACAATTGATGGCACCGCCTTGTTTTACTGTGCATTCCCGAATGCTTTTGATGTCTGGGGCCAAGGGACAATGGTCTGTGTCTCTTCAG
>S545_10|IGHV3-43*02|IGHD4-11*01|IGHJ3*01|40
GAAGTGCAGCTGGTGGAGTCTGGGAGAGTCGTGGAACAGCCTGGGGGGGCCCTGAGACTCTCCTTTACAGCCTCTGGATTCACCCTTGATGACTATGCCATGAACTGGGTCCGTCCAGGTCTAGAGAAGGGTCCGGAGGGGGTCTCTCTTACGAGTGGGGGTGGTGCTAGAACATACTCTATAGACTCTGTGAAGGGCCGATTCACCATCGCCAGAGACATCAGCAAAATGTCTCTCTATCTGACAATGAACATTCTGAGAACTGAGGACACCGCCTTGTATTACTGTGCAACACCGAATACTTTTGATGTCTGGGGCCACGGGACACGGGCCACCCTCTCTTCAG
>S545_11|IGHV3-43*02|IGHD4-11*01|IGHJ3*01|40
GAAGTGCAACTGATGGAGTTTGGGGGAGGCGTACTACAGCCTGGGGGGTCCCTGAGGCGCTCCTGTGCAGCCTCTGGATTCACCTTTGACGATTTTGTCTTGAATTGGGTCCGTCAAGCTCCAGGGAAGGGTCTGGGGTGGGTCTCTCTTATTAGTGGGGAAGATGGGAGAACATATTCTGCAGACTCTGTGAAAGGCCGATTCACCATCTGCAGAGACAACAGGACGAACTCCCTGTGTCTGAAAATGAACAGTCCGAGAACTGAGGACACAGCCTTGTATTACTCAGCAAAACCTGATGCTTTTGAAGTCCGGGGCCACGGGACGAGGGTCACCGTCTCTTTAG
>S545_12|IGHV3-43*02|IGHD4-11*01|IGHJ3*01|40
GAAGTGCAGCTGGTGGAGTCTGGGAGAGGCGTGTTCCAGCCTGGGGGGTCCCTGAGTCCCTCCTTTGCAGTCTCTGGATTCACCTTTACTAATTGTGCCGTTCCCTGGGTCCGTCAAGCTCCAGGGAAGGGTCTGGAGTGGGTCTCTCTTATGAGTGGGAATGGTGGCTGCACATACTATGCAGACTCTGTGAAGGGCCGATTAGCCATCTCCAGAGACAACAGAAGAACCTCTCTGTATCCGCGACTGAACCGTCTGAGGACTGACGACACCGTCTTGTATCACTGTGCAGACCCGAATCTTTTTGATGTCTGGGGCCATGGGGCACTCGTCACCGTCTCCTCAG
>S545_13|IGHV3-43*02|IGHD4-11*01|IGHJ3*01|40
GAAGTGCAGCTGGTGGAGTCTGGGGGAGGCGTGGCGCCGCCTAGGGGGTCACTGAGCCTCTCCTGTGCAGCCTCTGGATTCACATTTGATGAAAATGCCCTGCACTGCGTCCGTCAAACTCCAGGGAAGCGTCCGGACTGGGTCCCTCCTATAAGTGGGGATTGTGGTAGAACATGCTTTGCAGACTCTTCCAAGGGCCGATTCACCGTCTCCAGGGTCAACAGGAGAAATTCCCTGTATCTAGAAATGAACAGTCTGAGAATTCAGGACACCGCCTTCTATTACTGTGAAAACCCGAATGCCTTTGATGTCGGGGGCCAAGGGACAATGGTCAGCGTCTCTTCAG
>S545_14|IGHV3-43*02|IGHD4-11*01|IGHJ3*01|40
GAAGTGCAGGCGCTGGAGTCTGGGGGAGGCGAGGTACAGCCTGGGGGGTCCCTGAGACTCTCCTGCGCAGCCTCTGAATTCACCTTCGAGGATTATGTCCTGAACTGGGTCCGTCAAGTTCCAGGAGAGGGTCTGGAGTGGGTCTCTCTAATTAGTGGGGATGGTGGTAGAGAATACTATGCAGACTCTGCGAGGGGCCGCTTCACCTTCTCCAGAGACATTACCAACAGTTCCCTGTATCTGCAAATAAACAGTCTGAGAGTTGAGGTCACCGCCTTGTATTTCTGTTCAAATCCGAATGCTTTGGATGTCTGGGTCACAGGGACAATGGTCACCGTCTCGTCAG
>S545_15|IGHV3-43*02|IGHD4-11*01|IGHJ3*01|40
GAAGTGCAGCTGGTGGAGTCTGGGGGAGGCGTGGTACAGCCGGGGGGGTCCCTGAGACTCTCCTGTGCAGCCTCTGCATTCTCCTCGGATCCTAATGCCATCTACGGGGTCCGTCTGGCTCCAGGGAGGGGTCTGGCGCGGGTGTCTCCTATTGGTGGGAATGGTGGTGGCAGAAACTATGCAGACTCTGTGAAGGGCCGACTCACCATCTCCAGAGGCAACAGCAGACATTCCCTGTATCTGAAAATGAACAGTCTGAGAAGTAAGGACGCCGCCCTGTCTTATTGTGCAAACCCGAATGCTGTTGGGGTCTGGGGCCAAGGGACAACGGTCACCCTCTCTTCAG
>S545_16|IGHV3-43*02|IGHD4-11*01|IGHJ3*01|40
GAAATGAGACTGGTGGAGTCTGGGGGAGGCGAGGTACAGCCTGGGGGGTCCGTGGGATTCTCCTGTGCAGTCTCTGAATTCGCCTTTGATGATTACGCCATGCACTGGGTCCGTCAGGCTCCAGGGAAGGGTCTGGATTGGGTCTCTGTTCTTAGTGGAAATGGTGGTAGGACATACTATGCAGAGTCTGGGAAGGGCCGACTCGCCATCTCCAGAGACAACCCCAAAAATTCCCTGTCTCTGCAGGTGAATGGTCTGATAATTGAAGACACCGCCTTGTGTAACTGCATAAACCCGAATGCTTTTGATGTCTGGGGCCAAGGGACATTGGTCACCGTCTCTTCAG
>S545_17|IGHV3-43*02|IGHD4-11*01|IGHJ3*01|40
GAAGCGCCGTTGATGGAGTCTGGGGGAGGCGTGCTACACCCTGGGGGGTCCCTGAGACTCTCCTGTGAAGCCTCTGAATTCACCTTCGACCCTTATGCCATGATCTGGGTCCGTCACGCTCCAGGGAAGGGTCTGGAGTGGGTCTCTCTTATTAGAGGGTATTGTGGTGTCACATACTTTTCAGACTCTCTGAAGGGCCGATTCACAATCTCCAAAGACAACAGAAAAAACTCCCTGTTTGTGCATATGAAGAGTCTGAGAACTGAGGACACCGCCTTTCATCTCTATGCAAACCCGAATACTTTTGAGGTCGGGGGCCAAGGGAGAATGGTCACCGTCGCTTCAG
>S545_18|IGHV3-43*02|IGHD4-11*01|IGHJ3*01|40
GAAGTGCAGCTGTTGGACTCTGGGGGAGGCGTGGCACAGTGTGGGGGGTCCCTGAGACTCTCCTGTGCACCCTCTGGATTCGCCTTCGATGATTATGTCTTACACTGGGTCCGTCCAGGTCCAGGGAAGGGGCTGGAGTGGGTCTCTCTTTTTAGGGGGGATGGTGGAAGAACATACAGTTCAAACTCTGTGAAGGGCCGATTCTCCATCTCCAAAGACAGCAGGAAAAACTCCCTGTGTCTGCAAGTGAACAGTCTGAGAATTGAGGACACCGCCTTGTATTACTGTGCAAAACCCAACGCTTTCGAAGTCTGGGGAGTGGAGACAATGGCCACCGTCTCTTCAG
>S545_19|IGHV3-43*02|IGHD4-11*01|IGHJ3*01|40
GAAGTGCAGGTGGTGGAGTCTGGGGGAGGCGTGGTACAGCCTTGGGGGTCCCTGAGACTCTCATACACAGCCTCTGGATTCACCTTCGATGAATGTGCCATGGCCTGGGTCCGTCAGGCTCCAGGGAAGGGTCAGGAGTGGGTCTCTCCTATCACTGGGAATGACGGTAGCACATACTATTCAGACCCTGTGAAGGGCCGATTCACCAACTCCAGATACAAGCTCAAAGGCTCCCTGTATTTGCAAGTGAACAGTCTAAGAACTGAGGTCACGGCCTTGTATTATTGTGGAAATCCGAAGACTTTTGATGTCTGGGGCCAAGGGACAAGGGTCGCCGTCTCTTCAG
>S545_20|IGHV3-43*02|IGHD4-11*01|IGHJ3*01|40
GAAGTGCAGCTGGTGGAGTCTTGGGGAGGCGTGATACAGCCTGGGGGGTCCCTGAGACTCTCCTGTGCAGCCTCTAGATTTTGCCTGGATGATTATGCCATCCACTGGGTCCGTCAAGCTCCAGGGCTGGGTCTGGACTGGGTCTCTCTTATGAGTGGGGACGGTGGTAGCGGATACTATACAAGCTCTGTAAAGGGCCGATTCACCGTCTCCAGAGACAACAGCAGGAGCCCCCTGAATGTGCAAATCCACAGCCTGAGAGCTGATGACACCGCCTTGTCTTGTTGTGCAAACCCCAATGCTTTAGACGTCTGGGCCCAAGGGACAATGGTCGCCGTCTCTTCAG
>S545_21|IGHV3-43*02|IGHD4-11*01|IGHJ3*01|40
GAAGTGCAGCTGGTGGAGTCTGGGGGAGACCTGATACACCCCGGGGGGTCCCTGAGACTCTCCTGCCCAGCCTCTGGACTCACCGTTGATGATTATGCCAGGAACGGGGTCCGTCAAGCTCCAGGGAAGGGTCTGGGGGGGGTCTCTCTTATTAATGGGACTGGTGATACCTCATACTCTTCGGACTCTATGAAGGGCCGATTCACCATCTCCAGAGGCACCAGCAAAAAGTCCCAGTATCCGCAATTGAACAGTCTGAGAGCTGAAGACACCGCCTTGTATTACTGTGCAAACCCTCATCCTTTTGAAGTCTGGGGCCAAGGGAGCATTGTCACCGTCTCATCAG
>S545_22|IGHV3-43*02|IGHD4-11*01|IGHJ3*01|40
GAAGTGCATCTGGAGGAGTCTGGGGGAGGCGTGGTACAGCCTGGAGGGTCCCTGAGACTCGCCTGTGCAGCCTCTGGATTCGCCTCCGATGATTATGCCCTGCATTGGGTCCATCAAAGTCCAGGGAAGGGTCTGCCGTGGGTCTCTCTTATTAGTGGGGATGGAAGTACCACGTACTATTCAGACTCTGTGAAGGGTCGATTCACCATCTCCAGAGACAACGCTAGATATTGCCTGTGTCTGCAGATGAATAGCCTGAGAATTGAGGACACCGCCCTGCCTGACTGTGGAATCCCGAATGCTTTTGATGTCTGGGGCCAAGGGACAATGGTCGCCGTCCCTTCAG
>S545_23|IGHV3-43*02|IGHD4-11*01|IGHJ3*01|40
GAAGTGCACCTGGTGGGGTCTGGGGAAGGCGCGTTGCAGCCTGGGGGGGCCCTGAGACTCTCCTGTGCAGCCTCTGGATTCACTTTTGATGATTATGTCCTACACTGGGTCCGCCAAGCTCCAGGGGAGGGTCTGGAGTGGGTCTCTCTTCTCAGTGGGTTTGGTGGTATCACATATTATGGAGAGTCTGTGGAGGGCCGATTCATCATCTCCAGAGACGCCAGAGAAATCTCCCTGTATCTGCAAAAGAACAGTCTGAGAACTGAGGACACCGCCTTACACTACTGTGAAAACCCGAATTGTTTTGATGTCTGGAGCCAAGAGACAGCGGTCCCCGTCTCTTCAG
>S545_24|IGHV3-43*02|IGHD4-11*01|IGHJ3*01|40
GACATGCAGTTGGTGGAGTCTGGGGGAGGCGTGGCACAGCCGGGGGGGTCCCTGAGACTCTCCTGTGCAGCCTCAGACCTCACCTTTGATGATTCTGCCCGGCACTGGGTCTGTCATGTTCCAGGGAAGAGTCTGGAGTGGGTCTCTCTTATTAGTGGCGAAGGTCGTAGAACGTACTATTCAGACTCTGTGAAGGGCCGCTTCACCATCTCCAGAGACAGCATCAAAGACTCCCTCTATCTGCAAATGAGAAGTCTGAGATCTGGGGACACCGCCTTGTGTCACTGTGAAAACCCGAGTGCTCTTGATGTCTGGAGCCAAGGGACAATACTAACCGTCTCTTCAG
>S545_25|IGHV3-43*02|IGHD4-11*01|IGHJ3*01|40
GAAGTGCAGCTGGTAGAGTCTGGGGGAGGCGTGGTACAGTCTGGGGGGTCCCTGAGACTCTCCTGTGCAGTCTCCGGATTCACCTTGCAAGATTGTGGCACGCACTGGGTCCGCCAAGCTCCAGGAAAGGGACTGGAGTGGGTCTCTCTTATCAGCGGTGCTGGTGGCAGGCGACACTGTGCAGACTCTGTGAAGGGCCGATACACCATCTCCAGAGACAGCGGCAGAAACTCCCTGTGTCTGGCAATGACTAGTCTGAGAATTGAGGACACCGCCTTGTGTCACTCCGCAAACCCGAATACTTTTGATGTCTGGGGCCACGGGACAATGGTCACCGTCTCTTTAG
>S545_26|IGHV3-43*02|IGHD4-11*01|IGHJ3*01|40
GAAGTGCAGCTGGTGGAGTCTGGCAGAGGCGAGGTACGGCCTGGGGGGTCCCTGAGACTCTCCTGTGCAGCCTCTGCATTCACCTTTGATGGTTCCGCCATCCACTGGGTCCGCCAAGCTCCAGGGAAGGGTCTGGAATGGGTCTCTCCTATTTGCGGGGAAGGTGGTAGAACATACTACGCAGAGTCTATGAAGGGCCGATTCTCCTTCTCCAGAGACAACAGCAAAAACTCCCTGTATCTGAAGTCGAGGAGACTGAGAATTGCGGACACCGCCTTGTATTATTGTGTAAACCCGACTTCTTTTGATGTCTGGGGCCAGGCAACCAGGGTCACCGTCTCCTCAG
>S545_27|IGHV3-43*02|IGHD4-11*01|IGHJ3*01|40
GAAGTGCAACTGGTGGAATCTGGGGGAGGCGTGGCACAGCCTGGGGGGTACGTGAGACTGTCCTGTGCAGCCTCTGGATTCACCCTTGAAGATTATGCCATCTACTGGGTCCGCCAAACTCCAGGTCAGTGTCTGGAGTGGGCCTGTCTCATTTGTGGGGGTGGTGGTAGCGCATGCTGTACAGACTCTGTGAAGGGCCGATTCACCATCTCCAGAGACCATCACAAAAAGTCCCTGTATCTGCGAATGATCAGTCTGAGAAGTGAGGACACCGCCTTTCATTATTGTGGAAACCCGAATGCTTTTGATGTCCGGGGCCAAGAGACAATAGTCTCCGTCTCTTCAG
>S545_28|IGHV3-43*02|IGHD4-11*01|IGHJ3*01|40
GAAGTGCAGCTACTGGAGTCTGGGGGAGGCGTGGTACAGCCTGGGGGGTCCCTTAGACTCTCGTCTGCAGCCTCTGGATTCACCTTTGATGATTATGCCACGCACTGGGTCCGTCAAGCTCCAGGGAAGGGTCTGGAGTGGGTCTCTCTAAATATTGGAGACGATGGAAGCACACACTCTGCAGACGCCATGAAGGGCCGATTCACCATCACCAGGGACGACAGAAAATCCTCCCTGTGTCTGCACAGGGACAGTCTGAGAAATGAGGACACGGCCTTCTTTGATTGTGACAACCCGAATCTTTTTGGTGTCTGGGGCCAGGGGACAATGGTCACCGTCTCTTCAG
>S545_29|IGHV3-43*02|IGHD4-11*01|IGHJ3*01|40
GACCTGCAGGTGATAGAGTCTTGGGCAGGCGTGGAACAGCCTGGGGGGTCCCTGCGACTCTCCGATGCAGCCTCTGGATTCACCTTTGATTATTGTGCCATGCACTGGGTCCGTCAGGCTCCAGGTCAGGGTCTGGGCTGGGCCTCTCCTATTAGTGGGGGTGGTGGTGGCACATACTATCCCGACTCTGTGAAGGGCCGATTCACCATCTCCAGAAACAACAGAAAGACCTCCCTGCTTCTGCAGATGAACTGCCTGAGAATTGAGGACACCGCCTTGTATTTCTGTGGAAACCCGATTGCTTCTGATGTCTGGGGCCAAGTGACAACGGTCACCGTCTCTTCAG
>S545_30|IGHV3-43*02|IGHD4-11*01|IGHJ3*01|40
GAAGTGCTGCTGGTGGGGTCTGGGAGAGGCGTGGTACTGCCTGGGGGGTCCCTGGGATTCTCCTTTGCAGCCTCTGCACTCACCTTTGCTCATTTTGCCATGCACTGGGTCCGTCAACCTCCAGGGAAGGGTGTGGAGCGGGTCTCTCCTATTAGGAGAGATGATGCTAGCAGCTACTGTGCAGACTCTGTGAAGGGCCGATTCAACATCTCCAGAGACAAAAGAAGAAAGTCCCTGTGTCTGAAAGTGAACAATCTGAGAACTGAGGACACCGCCTTGAATTATTGTGCATACCCGAATGCTGATGATGTCTGGGGCCACGGGACATTGGTCACCGTCTCTTCAG
>S545_31|IGHV3-43*02|IGHD4-11*01|IGHJ3*01|40
GAAGTGCAGGTGGCGGAGTCTGGGGGAGGCGTGGTACAGCCGGGGGGGTCCCTGAGACTCTCGTGTGCAGCCTCTGGATTCACCTTTGAAGATCATGCCATGGTCTGGGCCCGTCACGCTCCAGGGAAGGGTCCGGAGTGGGTCTCTCCTATTAGTGGGGATACTGGTGGCACATACTATTCAGACTCTGTGAAGGGCCACTTCACCATCTCCAGAGACACCAGAAAAAACTCCCTGTTTCTGCACATCAAAAGTCTGAGAACTGAGAAGACCGCCTTCTCTCTTTGTGCATACCCGACTGTTCCTGATATCTGGGGCCAGGGGACATTGGTCACCGTCTCGTCAG
>S545_32|IGHV3-43*02|IGHD4-11*01|IGHJ3*01|40
GATGTGCAGCTAGTGGAATCTGGGGGAGGCGTGGTGCAGCCTGGGGAGTCCCTGAGACTCTCCTGTGCGGCCTCGGCATTGTCATTTGATGACTGTGCCATGCACTGGCTCCGTCAATCTCCAGGGAAGGGTCTGGAGTGGGTCTCTCTTTTTAGTGGGGATGGTGGTCACATATGCTATCCAGACTCTGTGAGGGGCCGACTCACCATTTCCAGAGACAACAGAAAAAACTCCCCGTATCTGCAAATGAAAAGTCTGAAGACTGAGGACACGGCCTTATATCACTGTGCCAAACCGAGTCTTTTTGATGTCTGGGGCCAGGGGACCATGGTCACCGTCGCTTCAG
>S545_33|IGHV3-43*02|IGHD4-11*01|IGHJ3*01|40
GAAGTACAGCTGGTGGAGCCTGGGGGAGGCGTGGAACAGCCTGGGGGGTTCCTGAGACTCCCCTGTGCAGTCTCTGGATTCACCTTTGATGATTCTGCCATGTCCTGGGTCCGTCAAGCTCCAGGGGAGGGTCTGGAGTGGGTCTCTCTCATCCGTGGGGATAGTGCTAGTACCTATTATGCAGACTCTGTGAAGGGCCGATTCACCATCTCCAGAGACAGCAACAAAAACTCCCTGTACTTACAAATGAAGAGTCTGGAAAGTGAGGAAAGCGCCTTGTCTTGCTGTGTAAGTCCGAATTCTTTTGATGTCCGGGACCAAGGAGCAATGGTCACCCTCTCTTCAG
>S545_34|IGHV3-43*02|IGHD4-11*01|IGHJ3*01|40
GAAGTGCACCTGGTGGGGTCCGGGGGAGGCGTGGTACAGCCTGGGGTGTCCCTGAGAGTCTCCTCTGCAGACTCTGAATTCACCTTTGATGCTCATGTCATGCACTGGGTCCGTCAAGCTCCAGAGAAGGGTCTGGAGTGGGCCTCTCTTTTTATTGGTCATAGTGATAGAACATCCCATGCGGCCTCTGTGAAGGGCCGATTCACCATCTCCAGAGACAACAGAAATAACTCCCTGTATCTGAAAATGAACAGTCTGAGACCTGAAGACCCCGCCTTAAATTACTGTGCAAATCCGCATGGTCCTGATGTCTGGGGCCACGGGACAGTGGTCGCCGTCTCTTCAG
>S545_35|IGHV3-43*02|IGHD4-11*01|IGHJ3*01|40
GAATTGCAGTTGGTGGCCTCTGGGGGAGGCGTGGAACGGCCTGGGGGGTCCCTGGGACTCTCCTGTGCAGCCTCTGGATTCACCTTTAATGATTATGCCATGCCCCGGGTCCGTCTAGTTCCAGGGAAGGGCCTGGAGAGGGTCTCTCTTGTTAGTGGAGGTGGTTGTAACACATATTCTACAGACCCTGTGAAGGGCCGATCCACCATCTGCAGAGACACCGGCGACAACTCCCTGTTTTTGCCAGTGAACAGTCTGAGGACTGAAGTAACCGCCTTGTATTTCTGTGCAAAGCCGAATTCTTTTGATGTCTGGGGCCAAGGGACAATGGTCACCGTCTCTTCAG
>S545_36|IGHV3-43*02|IGHD4-11*01|IGHJ3*01|40
GAAATACAGGTGGTGGAGTCAGGGGGAGGCGTGGACCAGACTGGGGGGTCCCTGAGACTCTCCTGTGCAGCCTCTGGATTAACCTTTGATAATTATGCCACGCACTGGGTCCGTCAAATTCCAGGGAAGGGTCTTGAGTGGGTCTCTCTTCTGAGTGGGGACGGTGATAACGCCTACTGTGCAGACTCTGTGAAGGGCCGACTCACCATCTCCAGAGACAACAGCAAAAACTCCCTGTATCTGCCAATGAACAGTCTGGGAATTGCGGACACCGCGTTGACTTTCTGTGAAATCCCGAGTGCTGTTCATGTCAGGGGCCAAAGGACAATGGTCATCGGCTGTTCAG
>S545_37|IGHV3-43*02|IGHD4-11*01|IGHJ3*01|40
GATGTGCAGCTGGTGGAGTCTGGGGCTGGCGTGGAACAGCCTGGGGGGTCCCTAAGACTCTCCTGTGCTGCTTCTGGGTTCACCCTCGAGGATTATGCCATACACTGGGTCCGTCAAAATCCAGGGAAGGGTCTGGATTGGGGCTCTCTGCTTAATGGGGATGGTGTTAGCACTTATCATACAGACTCTGTGAAGGACCGATTCACCATCTCCAGAAACTACAACAAAGACTCCCACTATCTCAAACTGAACAGTCTGAGAACTGAGGACACCGCTTTGCATGACTGTGCCAACCCGAATGCTTTTGATGTCTGGGGCCAAGGGACAATAGTCACCGCCTCTTCAG
>S545_38|IGHV3-43*02|IGHD4-11*01|IGHJ3*01|40
GAAGTGCAGCTGGGGGGGTCTGGGGGAGGCGTGAAGCAGCCGGGGGGGTCCCTGAGACTCTCCTATGCAGCCTCTAGATTGACCAAGTATGATTATGCCAAGCTCTGGCTCCGTCAAGCTCCAAGTCAGGGTCTGGAGTCGGTCTCTCCTATTGTCGGGAATGGTGGTAGCACACACTTTGCAGACTCTGTGAAGGGCCGGTTCACCATCTCCAGAGACAACAGGGAAAAGTCCCTGTATCTGCAAATGAACAGGCTGAGAACTGAGGACACCGCCCTGTTTTACTGGGAAAACCCGAATGCTTTTGGTGACTGGGCCCAAGGGACAATGGTCGCCGTCTCTTCAG
>S545_39|IGHV3-43*02|IGHD4-11*01|IGHJ3*01|40
GAAGTGCAGCTTGTGGGGTCTGGGACAGGCGTAGTCCAGCCTGGGGGGACCCTGACACTCCCCTGTGCAGCCTCTGGATTCACCTTTGACGAATATGCCATGCACTGGGTCCGTCAAGCTCCAGGGAAGGGTCTGGAGTGGGCCGCTTTTTTTAGTGGGAACGGTGGTAGGACATACCATACAGACTCAATGAAGGGCCGATTCACCACCTCCAGGGACAACAGACAAACCTCCCGGCTTCTCCCAATGAACAGTCTGAGAACTGAGGACGCCGCCTTGTGTTACTCTGCTAACCCGAATACTTTTGAGGTCTGGGGCCAAGGGACCATGGTGACCGTCTCTTCAG
>S545_40|IGHV3-43*02|IGHD4-11*01|IGHJ3*01|40
GAAGTGCAACTGCTGGAGTCTGGGCGAGGCGTGACGCAGCCTGGGGCGTCCCTGAGACTCTCCTTTGCAGCCTCGGGATTCACCTTTGATGATTATGCCTTGCACTGGGTCCGTCCAGCTCCAGGGAAGGGTCTGGAGTGGGTCTCTCGTATCAGTGGGGGTGGTGGTATGACATACTTTCCAGACTCTGAGAAGGGCCGATTCACCATCCCCAGAGACAACAGACAGAAGTCGCTATTTCCGCAACTGAACAGTCTGAGAAGTGAGGACACCGCCTTGTATTACGGCCCAGGCCGGGATGCTTTTGATCTTTGGGACCAAGGGACAATGGTCACCGTCTCTTCAG
>S545_41|IGHV3-43*02|IGHD4-11*01|IGHJ3*01|40
GAAGTGCGTCTGGTGGAGTCTGGGGGAGGCGTGGGACAGCCTGGGGGGTCCCTGAGAGTCTTCTGTGCAGCCTCTGGCATCACCTTTGATGAATATGCCATGCGCTGGGTCCGTCGGACTCCAGGGAAGGGCCGGAAGTGGGTCTCACTTTTCAGTGGGCATGGTGGCAGCACATACCATGCGGACTCTGTGAAGGGCCGATTCACCATCCCCAGAGGCAACAGAAAAAACTCCCTAAACCCGCAACTGAACAGTCTGAGAACTGAGGACACCGCCTTGTGCCACTGTGCACACCCGAATGCTTTTGGAGTGCGGGGCCACGGGACAATGGTCACCGTCTCCTCAG
>S545_42|IGHV3-43*02|IGHD4-11*01|IGHJ3*01|40
GAGCTGCAGCTGGGGAAGTATGGGGGAGGCGTGATACAGCCTGGGCGGTCCCTGAGACTCTCCTGTTCAGCCTCTAGTGTCACCTGTGATGCTTATGCCATGCTCTGGGTCCGTCAAGCTCCAGGGAAGGGTCTGGACTCGGTCTCTCTTATTTGTGAGGAGGGCGGTTGCAGATATTATGCAGACTCTGTGAAGGGCCGATTCACCATCTCCAGAGACAACAGTAAAAGCTCTCTGCATCGCCAAATGAACAGTGTGAGAACTGAGGACGCCGCCTTGTTTTACTATGCACACCCGAAGGCTTTTGGTGTCTGGGGCCCAGAGTCACTGGTCACCGTCTCTTCAG
>S545_43|IGHV3-43*02|IGHD4-11*01|IGHJ3*01|40
GAAGTGCAGCTGGTGGAGTCTGGGGGAGGCGTGGGACAGGCTGGGGGGTCCCTGAGACTCTCCTGTGCAGCCTCTGGACTCACCCTTGATGATTCTGTCACGCACTGGGTCCGTCAAGTTCCAAAGAAGGGACTGGACTGGGTCTCTCCTATTAGTGGGGATGGTGGTAACACATATTATGCGGACTCCCTGGAGGGCCGATTCACCATCTCCAGAGGCGACAGCAAAAAGTCCTTGCATCTGCGAGAAAACAGTGTAGGAAGTGAGGACACCGCCTTGTGTTACTGTGCAAACCCGAAAGCATTTGGGGTCTGGGGCCACGGGACACTGGTCACCGTCTCCTCAG
>S545_44|IGHV3-43*02|IGHD4-11*01|IGHJ3*01|40
GAAGTGCAGGTGGTGGAGTCTGGGGGAGGCGTGATACAGCCTGGGGGGTCCCTGAGACTCTCCTATGCAGCCTCTGGATTCACCGTTGATCATTGTGCCATATACTGGGTCCAACAAGCTCCAGAGAAGGGTCTGGCGCGGGTCTGCCTTATAAGTGGGGATGGTGGTAGAATACACTGTGCAGACTCTCTGAAGGGCCAATTCACCATCTCCAGAGACAATAGAAAAAACTCCCTGTCTCTGCAGCTGAACACTCCACATGCTGAGGACACCGCCTTGTATTATTGTGCAAACCCGAATACTTTTGATGTCTGGGGCCAGGGGATCATGGCCACCGTCTCTTCAG
>S545_45|IGHV3-43*02|IGHD4-11*01|IGHJ3*01|40
GAAGTGCAGCTGGTGGCGTCTGGGGGAGACGAAGTCCAGCCTGGGGGGTCCCTGAGACTCTCCTCTGCAGCCTCTGGATGCACCTTTGATGATTATGCCATGCACTGGGTCCGTCCAGCTCCAGGGAAGGGTCTGGAGTGGGCCTCTCTTATTAGTGGGAAAGGTGCTACGATCTATTGTGCAGACTCTGTGAAGGGCCATTTCACCCTCTCCAGAGACAGAAGAAAACATTCCCTGTTTGTGTCGATAAACAGTCTGAGAACTGAGGACACCGCCTTGTACTACCATGCAAACCCGAGTGTTTTTGACGTCTGGCGCCAAGGGACTATGGTCACCGTCTCTTCAG
>S545_46|IGHV3-43*02|IGHD4-11*01|IGHJ3*01|40
GACGTACAACTGGTGGAGTCTGGGGGAGGCGTGCTACAGCCTGGAGGTCTCCTGAGGCTCTCCTGTGCAGCCTCTGGATTCACCTCTGGTGGTTATACCATGCACTGGGTCCGTCAAGCTCCAGGGAACGGTCTGGAGTGGGTCCCTCTGATCAGTGGGGATGGTGATGGAACATACTCTGCAGACTCTGTGAAGGGCCGATTTACCATCGCCAGCGACAACAGCAAGAACTCCCTGTATTTGAAAATGAATAGTCTGAGTACTGAGGACATCGCCTTTTGTTACTGTGAAAACACGCGTGCTTGTGAAGTCTGGGGCCAAGCGACAATGGTCACCGTCTCTCCAG
>S545_47|IGHV3-43*02|IGHD4-11*01|IGHJ3*01|40
GAAGTGCACCTGGAGGAGTCTGGGAGAGGCGTGCTACAGCCTGGGGGGTCCCTGAGACTCTCCTGTGCAGCCTCTGGATTCACCTTTGATGACTGTGCAATGCGCTGGGTCCGTGACGCTCCAGGGAAGGGTCTGGACTGGGTCTCCCATATGAGTGGTGATGGTGGTAGCACATACTACGTAGACTCTATGAAGGGCCGACTCACCTTGGCCAGAGGCATGAACAAAACCTGCCTATATGTGCAAATGAGCAGTCAGAGAACTGAAGACACCGCCTTGTATTACTGTGCAAAACCGAATACTTTTGAAGTCTGGGGCCAAGAGACAATGGTCTCTGTCTCTCCAG
>S545_48|IGHV3-43*02|IGHD4-11*01|IGHJ3*01|40
GAAGTGCAGCTGGTAGAGTCTGGTGGAGGCGTGGTCCAACCTGGGGGGTCCCTAATACTCTGCTATGCAGCCTCTGGATTCACTTTTGATCATTGTGCCATGCACTGGGTCCGTCAGGGTCCAGGTAAGGGTCTGGAGTGGGTCTCTCTTTTGAGTGGGGAGGGTGGTGGCACAAACTATGCAGACTCTGTGACGGGCCGATTCACCATCTCCACAGACACCAGCCACATATCCCTTTGTATGCAAATCAACAGTCCGAGAACTGAGGACGCCGTCTTGGATTACTTTGAAAATCCGAATGCTTTTGATGTCTGGGGCCAAGGGACATTGGTCTCCGTCTCCTCAG
>S545_49|IGHV3-43*02|IGHD4-11*01|IGHJ3*01|40
GAAATACCGCTGGTGGAGTCTGGGAGAGGCGTGCTACAGCGTGGGGTGCCCCTCAGACCCTCCTGTGCAGCCTCTGGATTCCCCTTTGATGATTATGCCATGCACGGGGTCCGTCAAGCTCCCGGGAAGGGTCCGGAATGGGTCTCTCATATTAGCGGGAATGGTGATAGAACAGACTATGCAGACTCTGTGAAGGGCCGATTCGCCATCCCCAGCGACTACAGCAAAGCCTCACTGTATCTGCAACTGAACAGTCTGAGAACTGAGGACGCCGCCTTGTATTACTCTGCAAGTCCGAATGTTTTTGGTTTGTGGGGCCCAGGGACAAGGGTCCCCGTCTCTTCAG
>S545_50|IGHV3-43*02|IGHD4-11*01|IGHJ3*01|40
GAAGTGCAGTTGGTGGAGTCTGGAGGAGGCGGGGTTCTGGCTGGGGGGACCCTGACACTCTCCAGTGCAGGCTCTGGATTCACTTTTGATGATTATGCCATGCACTGGGTCCGTCAAGGTCCAGGGAAGGGTCTGAAGTGGGTCTCTCTTTTTAGTGGGAATGGTGGTAGCGCATTCTATGCAGACTGTGCGAAGGGCCCATTCACCATCTCCCGAGCCAACAAGAAAGAATCCCTGTATCCCCAAGTCAACAGCCTGAGAACTGAGGACACCACCTTGGATTTCTGTGAAAACCCGAATGCTTTTGATTTCTGGGGCCATGGGACAACAGTCACCGTCTCTTTAG
>S545_51|IGHV3-43*02|IGHD4-11*01|IGHJ3*01|40
GACGTGCAGCTGGTGAAATGTGGGGGAGGCGTGGTACAGCCTGGGGGGTCCCTGAGACTCTCTTGTGCAGCCTCTGGACTCCCCTTTGGTGATTGCACCATGCACTGGGTCCGTCAAACTCCAGGGAAGGGTCTGGAGTGGTGTTCTTTTCTTAGTGGACATGGTTGTAATACATACTCTGCAGACTCTGTGAAGGGCCGATTCACCATCTCCAGAGGCAGCAGCAAGAAGTCCCTGTGTCCGCAAATGAACAGTCTGAGAATTGAGGACACCGCCTTCTATTATTGTGCAGAGGCGAATGCTTTTGATGTCTGGGGCCACGGGACAGGGGCCACTGTCTCTTCAG
>S545_52|IGHV3-43*02|IGHD4-11*01|IGHJ3*01|40
GAAGTGCAAGTGATAGAGTCTGGGGGAGGCGTGCTACAGCCTGGGGGGTCCCTGAGACTCTCCTCTGCAGCCTTTGGATTCACCTTTGATGATTATGCCATGCACTGGGTCCGTCAACCTCCAGGAAAGAGTCTGGAGTGGGTCTCTCTTAGTAGTGGGGGTGGTGGTAGCGCATACTATATAGACCCTGTGAAGGACCAGTTCACCATCTCCAGAGACAACAGGAAACTGTCCCTGTACTTGCAAGTGAACAGTCCAAGACATGAGGATAGTGGCTTGTATTACTATGCATACCCGAATTATTTTGACGACTGGGGCCAAGGGACAATGGTCACCGTCTCTTCAG
>S545_53|IGHV3-43*02|IGHD4-11*01|IGHJ3*01|40
GACGTGCAGGTGGCGGGGTCTGGGAGAGGCGTGCTAAAGCCTGGGGGCTCCCTGAGACTCTCCTGTGCAGCCTATGAATTCTCCTCTGATGATTATGCCATTCACTGGGTCCGTCATACTCTCGGGAAGGGACTGGAGTGGGTCTCTTCTATGAGTAGAGATGGTGGCAGAACATACTGTGCAGACTCCGTGAAGGGCCGATTCACCATCTCCAGAGACAGCAGCAATAATTCCATGTATCTGCAAATGAACAGACTGAGAACTCTGGACACCGCCTTGTACTACTATGCAACCCCGCGTGCTTTTGATGTCTGGGGCCAAGGGACAGTGGTCACCGTCTCTTCAG
>S545_54|IGHV3-43*02|IGHD4-11*01|IGHJ3*01|40
GAAGTGCAGTTGATGAAGTCTGGCAGAGGCGTTACACCGCCTGGGGGGTCCCTGAGACTCTCCTGTGCGGTCACTGCGTTCACCTCTGATGACTATGCCTTGCCCTGGGTCCGTCAATCTCCAGGCCAGGGTCTGGAGTGGGTCTCTCCTATTAGTGGGCATGGTGGCAATACATACTATGCAGACTTTGTGAAGGGCCGATTCACCGTCTCCAGAGACAACTGCAAAAACTCCCTGTCTCTGCAAATGACCAGTCTGAGAACTGAGGACACCGCCTTGCACTACTGGGCGAGCCCGAAAGCTTTTGATGTCTGGGGCCAAGGGACCATGGTCACCGTCTCCTTAG
>S545_55|IGHV3-43*02|IGHD4-11*01|IGHJ3*01|40
GAAGTGCAGCTGGTGAAGTCTGGGGGAGGCGTGGCACAGCCTGAGGGGTCCCTGAAACTCTCCTGGACAGCCTGTGGATTCACCTTTGATGTTTCTGCCGTGCATTGGGTCCGTCAAGATCCAGGGAAGGGTCTGGAGTTGGTCTCTCTTATTAGTGGGCTTGGTGCTAGAACACGTTATAATGACTCTGTGAAGGGCCGACTACCCATCTCCAGAGACACCATCGAAAACTCCCTGCATCTGCAAATGAACAGCCTGAGAAGTGAGGACGCCGCCTTTTATTATTGTGCGACACCGAGTGCTTTTGATGTCTGGGGCCCAGGGACAATGGTCACCGTCTCTTCAG
>S545_56|IGHV3-43*02|IGHD4-11*01|IGHJ3*01|40
GAAGTGCAGCTGGTGGAGTCTGGGGGGGGCGCCGAACAGTCTGGGGGCTCCCTGAGACTCTCCTGTGCAGCCTATGGATTCACCTTTGATGATTATGACATCCACTGCGTCCGTCGAGCTCCAGGGAAGGGTCTGCAGTGGGTCTCTCTTCTTAGCGGGGATGGCGGTAGAACATGCTACACAGACTCTCTGAAGGGCCGACCCGCCATGACCAGAGACAACAGCAAAAACTCCCTGTCTCTACAAATGAAGAGTCCGAGGAGTGATGACACCGCCTTGTATATCTGTGAAAACCCGCATACTTTTGATGTCTGGGGCCAGGGGACAGGGGTCACCGTCTCTTCAG
>S545_57|IGHV3-43*02|IGHD4-11*01|IGHJ3*01|40
GAAGTGCACCTGGTGGAGCCTGGGGGAGGCGTGGTACAGCCTAGGGGGTCCCTGAGACTGTCCTGCGCAGCCTCTGAATTCACTATTGATAATTATGCCATACACTGGGTCCGCCATGCTCCAGGGAAGGGGCTGGGCTGGGCCTCTCTTACTAGTGGGAATGGTGGCGGAACATACTATGCAGACTCTGTGAAGGGCCGATTCACCATCTGCAGAGACGGCAGAAAGAACTCCCTGTATTTCCAAATCAATAGTCTGAGAGCTGAGGATACCGCCCTCTATCACTGTGCAAATCCAAATGCTTTTGATGTCTGGGACCGAGAGACAATGGTCACCGTCTCTTCAG
>S545_58|IGHV3-43*02|IGHD4-11*01|IGHJ3*01|40
GAAGGGCAGCTGGTGGGGTCTCAGGGAGGCGTGGTACAGCCTGGGGGGTCCCTGAGACTCTCCTGTGCAGCCTCTGGCTTCCCCCTTGATCAGTATGGCATGCAGTCGGTCCGTCAAGCTCCAGGGAAGGGTCCGGCGTGCGTCTCTCTTATTAGTGGGGATGGTGCTGACACAAACTTTGCAGGCTCTGTGAAGGGCCAAAACACCATCTCCAGAGACAACAGCAAGAATTCCCTGTATCTGAAAATGAACAGTCTGACAACTGAGGACACCGCCCGGTATTACTGTGCTCACCCGATTGCTTTTGATATCTGGGGCCGCGGCACCCTGGTCACCGTCTCTGCAG
>S545_59|IGHV3-43*02|IGHD4-11*01|IGHJ3*01|40
GAAGTGCAGTTGGTGGAGTCTGGGGGAGCCATGTTTCAGCCTGGGGGGTCCCTGAGACTCTCCTGTGCAGCCTCTCAATTCGCCGTTGATGATTATGCCATACACTGGGTCCGTCAAACTCCAGGGAAGAGTCTGGAGTGGGTCACTTTTCTCAGTGGCGATGCTGATAACACATACTCTGCAGACTCTATGAACGGCCGATTCACCATCTCCAGCGGCAATAGAAAAAACTTCCTGTATGTGAAAATGAACAGTCTGAAAATTGGGGACACCGCCTTGTACAAGTGTGCACAGTCGAGTGCTTTTGATGTCTGGGGCCAAGGGACAATGGTCACCGTCTCTTCAG
>S545_60|IGHV3-43*02|IGHD4-11*01|IGHJ3*01|40
GATGTGCACCGGGAGGAGTCTGGGACAGGCGTGGTTCAGCCGGGGGGGTCCCTGAGACTCTCTTGTGCAGCCTCTAGATTCACCTTTGATCATTCTGCCTTGAATTGGGTCCGTCAAGGTCCAGGGCAGGGTCTGGAGTGGGTCTCTCTTTTTAGTGGTCATGGTGATGGCACATACTTTGCAGACTCTGTGAGGGGCCGACTCACCAACTCCACCGACAACAGGAGAAACTCCCTGCCTCTGCAGATGAACAGTCTGAGAACTGAGGACACCGCCTTAGATTACTGTGCAAACCCGAATGCTTTTGATGTCTGGGGCCAAGGGGAAGAGGTCACCGTCTCCTCAG
>S545_61|IGHV3-43*02|IGHD4-11*01|IGHJ3*01|40
GATGTGAAACTGGTGGCGTCTGGGTCAGGCGTGGTGCAGCCTGGGGGGTCCCTCAGACTCTCCTGTGCAGCCTCTGGATGCGCCTTTGACGTTTATGCCCTGCACTGGGTCCGTCAAGCTCCAGGGAAGGGTCTGGAGTGGGTCTCTCTTATGAGCGGGGATGGTGGTACGACGTATTTTTCAGACTCTGTGAAGGGCCGATTCCCCATCTCCAGAGACACCAGCAAAAACTCCCCGTTTCTGCAAATGACCAGTCTGAGAACTGAGGACGCCGGCTTGGACTACTGTGAAAACCCCAGTGCCTTTGACGCCTGGGGCCAAGGGACAATGGGAACCGCCTCATCAG
>S545_62|IGHV3-43*02|IGHD4-11*01|IGHJ3*01|40
GAAGTGCAGCTGGGGCAGTCTGGGAGAGGTGTGGTACAGCCTGGGGGGTCCCTGAGACTCGCCTGTGAGGCCTCAGAATGCACCTTTGATGATTATGCCATGCACTGGGTCCGTCAAGCTCCAGGCGAGCCTCTGGACTGGGTCTCTCTTATGAGTAGTGATGGTGGTGGAACATACTATACTGACTCTGTGAAGGGCCGACTCACCGTCTCCAGAGATGCCATCAAAAGCTCCCTGCATCTGAAAGTGAACAGTCTGAGAACTGAGGACACCGCCTTGGATTCCTGTGCAAACGCGAGTGCATTTGAGGTCTGGGGCCAAGGGACACTGGTCTCCGTCTCTTCAG
>S545_63|IGHV3-43*02|IGHD4-11*01|IGHJ3*01|40
GAAGTGCAGTGGATGGAGTCTGGGAGAGGCGTGGTCCAGTCTCGGGGGTCCCGGAGACTCTCGTGTGCAGCCTCCGGATTCACCTTTGATGTTTATGCCATCCTCTGGGTCCGTCAAGCTCCAGGGAAGGGTCTGGAATGGGTCTCTCTTATTAGTGTGTATGCTGGTTCCTCTTGCTATGCAGACTCCGTGAAGGGCCGATTCACCATCTCCAGAGACAACAGCAAAGAATCCCTATATCTGCAAATGAACAGTCTGAGCTCTGAGGACACCGCCTTGCATTATCGTGCACACTCAAATGCTTCTAAGGTCTGGGGCGACGTGACAATGGTCACCGTCTCTTCAG
>S545_64|IGHV3-43*02|IGHD4-11*01|IGHJ3*01|40
GAAGTGCCGTTGGTGGAGTCTGGGAGCGGCGTGGTGCAGCCTGGGGAGTCCCTGAGACTCTCCAGTGCAGCCTATGGGTGCACCTTTGACGAATTTGCCATCCACTGGGTCCGTCAAGCTCCAGGGAAGGGCTTGGAGCGGGGCTCTCTTTTTAGTGGGGATGGCAGCAGCAGATACTATGCAGACTCTGTGAAGGGCCGATTCACCTTATTCAGAGACAACAGCACAAACTCACTGTATTTACAAATCAAGAGTCTGAGAACTGAGGACACCGCCTTCTATTACTCTGCAAAACCGACTGCCTTTGATGTCTGGGGCCGAGGGACACTGGTCACCGACTCTTCAG
>S545_65|IGHV3-43*02|IGHD4-11*01|IGHJ3*01|40
GAAGTGCAACTGGTGGAATCTGGGGGAGCCGTGATTCAATCTGGGGGGTCCCTGAGACCCTCCTGTGCAGCCTCTGGATTCCCCCTTGATAATCATACCATGCCCTGGGTCCGTCAAGCTCCAGGGAAGGGTCTGGAGTGGGTCTCTCTTATAAGTGGGGATGGTAGTTGCACATATTATGCAGACTCTGTGAAGGGCCAATTCGCCATCTCCAGACGCGACAGAAGAGACTGCCTGTATCTGCAAATGAACCATCTGAAAACTGAGGACACCGCCTTTTATTACTGTGCAAACCGTCATCCTTTTGACGTTTGGGGCCAAGGGACAATGACCACCGTCTTTTCAG
>S545_66|IGHV3-43*02|IGHD4-11*01|IGHJ3*01|40
GAAGTGCAACTGATGGAGTCTGGGGGAGGCATGCTTGCGCCTGGGGGGTCCCTGCGACTCACCTGTGCAGCCTCTGGACTCACCTTTGATGATTGTGCCATGCCCTGGGTCCGTCAGGCTCCAGGGAAGGGTCTGGAGTGGGTCTCTCCTATAAGTGGAGATGGTAAAAGAACATACTGTGCAGACCCTGTGAGGGGCCAATTCACCAGCTCCAGACACAACATCAGAAACTCCCTGTCTCTGCCACTGAACAATCTGAGACCTGAAGACACCGCCTTGTACTATTGTGAAAAACCGAATGCTTTTGATGTCTGGGGCCAAGGGACAATGGTCAACGTCTCCTCAG
>S545_67|IGHV3-43*02|IGHD4-11*01|IGHJ3*01|40
GAATTGCAGTTGGTGGAGTCTGGGAGAGGCGTGGAACAGCCTGGGGAGTCCCAGAGACTCTCTTGTGCAGCCTCTGGATTCACTCTTGATGATTATGCCATACACTGGGTCCGTCAACCTCCAGGGCAGGGTCTGGCGTGGGGCTCTCTTATTAGTGGACATAGTGGTAGCACATACTATGCAGATTCTGTGAAGGGCCGCTTCACCATCTCCAAAGGCAGCAGCAGAATTTCTCTGTGTCCGCAAATGAACAGTCTCAGAGCTGAGGACACCGTCCTGTATCTCCGTGCAAGCCCGAATGATTTTGATGTCTTGGGCCAAGGGACACTGGTCACCGTCTCTTTAG
>S545_68|IGHV3-43*02|IGHD4-11*01|IGHJ3*01|40
GAAGTGCAGCTGGTGGAGTCTGGGAGAGGGATGACACAGACTGGGGGGCCCCTGAGACTCTCCCTTTCAGCCTCTGGATGCACCTTTGATCATTATGCCATCCCCTGGGTCCGTCAATCTCCAGGGAAGAGTCTGGAGTGGGCCTCCCTTATTAGTGGGGATGGTGCTAGCACATACCATGCAGACTCGGTGAAGGGCCGACTCCCTATCTCCAGAGACAACAGAAAGAACTCCCTGTATGGGAAAATGAAGAGTCTGAGAACTGATGAGACCGCCTTGTATTACTGTGCACCCCCGAATGCTTCTGGGGTCTGGGGCCAAGGGTCAATGGTCACCGTCTGGTCAG
>S545_69|IGHV3-43*02|IGHD4-11*01|IGHJ3*01|40
GAAGTGCAGCTGGTGGAGGCTGGGGGAGGCATGGAACAGCCTGGGGGGTCCCTGCGACCTTCCGGTGTAGCCTCAGGATTCACCCTTGATAATTATGCCATACACTGGGTCCGTCAAGCTCCAGGGAAGAGTCTGGAGTGGGTCCCTCTTATTATTGGAAATGGGGCGAGTGATCACTATGCAGATTCTGTGAAGGGCCGATTCACCATTACCAGAGACAACAGCAAGAACTCCCTGTATGTTCACTTGAACAGTCTGAGGAGTGAGGACAGCGCCTTGTATTTCTGTGCAACCCCGAATGCTTCTGATGTCTGGGGCCAAGGGACAATGGTCACCGTCTGTTCAG
>S545_70|IGHV3-43*02|IGHD4-11*01|IGHJ3*01|40
GAAATGCAGCTGGTGGAGTCTGGGGGAGGCGAGCTACAGCCTGGGGGGTCTCTGGGACTCTCCCATGCAGCCTCTGAATTCACCTTTGATGATTATGCCATTCACTGGGTCCGCCAAACTCCAGAGAAGGGTCTGGAGTGGGTCTCTCTCAGTGGTGAGAATGGTGGTAGCACATCTTATGCAGACTCTGTAAAGGGCCGATTCTCCATCACCAGAGACAACTGTAGAAACTCCCTGGATCTGAACGTGGACAGTCCGAGAACTGATGACACCGCCTTGGACTTCTGTGCAAACCCGAATGCTTTTGTTGTCTGGGGTCAGGGGACAATGGTCACCGCCTCCTCAG
>S545_71|IGHV3-43*02|IGHD4-11*01|IGHJ3*01|40
GAAGTGCGTCTGGTGGGGTCTGGGGGAGGCATGGGACAGCCTGGGGGGTCCCTGAGACTCTCTTGTGCAGCCCCTGGATTCTCCCTTGATGTCTATGCCGTACACTGGGTCCGTCAAGTTCCAGGGAAGGGGCTGGGGTGGGTCTCACTTATTAGTGGAGATGGTAATAGCACCTACTGTGCAGACTCTGTGAAGGGCCGATTCACCATCTCCAGAGACAACAGCAAAAATTCCCTCATTCTAAAAATGAATAGTCTGAGAGTTGAGGAAACCGCCTTCTCTTACTATGCAAACCCGAATGCTTTTGATGTCTGGCGCCAGGAGACAATGGTCGTCGTCTCTTCAG
>S545_72|IGHV3-43*02|IGHD4-11*01|IGHJ3*01|40
GAAGTGCAGGTGGAGGAGTCTGGGGGAGGCGTGGTACAGCCTGGGGGGTCCCTGAGACTCTCCTGTGCAGCCTCTGGATTCGCCCTTGATGCTTATGCCAAGCACTGGGTCCGCCAAGGTCCAGGGAAGGGTCTGGAGTGGGTCCCTGTTTTTAGTGGGGATGAGGGTGGAACAGACTGTACAGACTCTTTGAAGGGCCGACTCACGATCTCCAGAGACAAAGGCAAAAAGTCCCTGCATCTGCAATTGAACAGACTGAGAACTGGGGACACCGCCTTCTACTACCATGAAAGCCCGAGTGCTTTTGATGTTTGGGGCCAGGGGACAATGCTGACCGTGTCTTCAG
>S545_73|IGHV3-43*02|IGHD4-11*01|IGHJ3*01|40
GAAGTGCAGCTGGTGGCGTCCGGGGAATGCGTGGAACAGCCTGGGGGGTCCCTGAGACTCTCCCGTGCAGTCTCTGGATTCAGGTCTGATGATTATGCCATGCACTGGGTCCCTCAAGTTTCAGGGAAGGGTCCGGAGTGGGTCTCTCTTTTTAGTGGGGGTGCTACTAGAACACACTATCTAGACTCTGTGAAAGGCCGATTTACCATCCCCAAAGACAACAGCAAAAACTCCCTACATCTGCAAATGAACAGTCTGAGAAATGAGAACACCGTCCTTCATAACTGTGCATACCCGAATGCCTCTGATGTCTGGGGCCAAGGGACAGTGGTCACCGTCTCTTCAG
>S545_74|IGHV3-43*02|IGHD4-11*01|IGHJ3*01|40
GAAGTGCAGTTGGTGGGGTCTGGGGGAGGCGCTGTACAGCCTGGGGGGTACCTGAGATTCTCCTACGCAGCCTCTAGACTCACCTTTGATGATGATGCCATCCACTGGGTCCGTCAAGCTCCAGGGAAGCGTCTGGGGTGGGTCTCTCTTATTAGTGGAGATGGGGGTAGCTCATATTACCCAGACTCTGTGAAGGGCCGATTCGCCACCTCCGGAGGCAGCAGAAAAGAGTCCCTGTATCTAGAAATGAACAGTCTGAGAATTGGGGACACCGCCTTGTATTGCTGTGCAAACCCCACTGCTTTTGGTGTCTGGGGCCAAGGGACGACGGTAACCGTCTGTTCAG
>S545_75|IGHV3-43*02|IGHD4-11*01|IGHJ3*01|40
GATGTGCAGCTGGTGGAGTCTGGGGGAGGTGTGGGACAGCCTGGGGGGCATAGGAGACTCTCATGCACAGCCTCTGGTTTCACCTTAGAAGATTGTGCCATACACTGGGTCCGTCAAGCTCCAGGGAAGGGTCTGGAGTGGGTCTCTCTTTTGAGTGGCGATGGTAGTAGCGCATACTATGCAGACTCTGTGAAGGGCCGATTCACCATCACCAGAGGCAGAACCGAAAACTCCCTCTGTCTGCAAATGAACAATCTAAGAACTGAAGACACCGCCTTGAATTACTTTGAAAAGCCGAATTCTTTTGATGTGTGGGGCCAAGGGACATTGGTCACCGTCTTTTCAG
>S545_76|IGHV3-43*02|IGHD4-11*01|IGHJ3*01|40
GAAGTGCAGATGGTGGAGTCCGGGGGAGGCGTGGTACAGCCTGGGGCGTCCCTGGGACTCTCCTGTGCCGTCTCTGGATGCACTTGTGATGATCGTGCCAGGCACTGGGTCCGTCAAGGTCCAGGGAAGAGACTGAAGTGGGTCTCTCTTATTAGTGGGGATGGTGTGAGCACAAACTCTACAGACTCTGTGAGGGGCCGCTTCACCCTCTCCAGAGACAAGAGCAAAAATTCCCTGTTTCCACAAATGATCTGCCTGATAACTGAGGACATCGCCTTGTATCAGTGCCCAAACCCGAATGCTTTTGATGTCTGGGGCCAGGCGACAATGGTCACCGTCTCTTCAG
>S545_77|IGHV3-43*02|IGHD4-11*01|IGHJ3*01|40
GAAGTGCAGCTGCTGAGGTCTTGGGAATGCGTGCTACAGCCTGGGGGGTCCCTGAGACTCTCCTTTGCAGCCTCTGGAGTCACCTTTGAGGATCATTCCATACACTGGGTCCGTCAAGCTCCAGGGAAGGGTCTAGAGTGGGTCCCTCTTATAAGTGGGTGCGGTGGCAGAACATACCATACAGACTCTGTGGAGGGCCGCTTTATAATCTCCAGAGACAACAGCAGAAACTCCCTGTGTCCGCAAAAAAACAGTCTGAGAACTGAAGACAACGCCTTGTATTTCTGTGCGAAACCGCATGCTTTTGACGTCTGGGGCCAAGGGACAATGGTCACCGTCTCTTCAG
>S545_78|IGHV3-43*02|IGHD4-11*01|IGHJ3*01|40
GAAGTGCAGCTGGTAGAGTCTGGGGGAGGCGTGAGACAGTCTGGGGGGTCCCTGAAACTCTCCTGTGCAGCCTCTGGATTCACCCTTGATAATTGCGCCATACACTGGGTCCGCCAAGCTCCAGAGAAGGGACTGGAGTGGGTCTCTCCTATTAATGGGGATGGTGGTTTCACATACTATGCAGATTTTGTGAAGGGCCGATTCACCATTTCCAGAGACAACAGGAACAAGTCCCTGTCTCTGCAAATAAACAATCTGAGAACTGAGGACTCCGCCTTGCATCACTCTGCAAACCCGAGTGCTTTACGTGTCTGGGGCCAGGAGACAAGGGACTCAGTCTCTTCAG
>S545_79|IGHV3-43*02|IGHD4-11*01|IGHJ3*01|40
GAAGTGCAGTTGCTGGAGTCTGGGGGAGGCGCGGAACAGCCTGGGGGGTCCCTGATATTCTCCTGTGCAGCCTCTGAATCCACCCTTGATGATAGTGCCACGCACCGGGTCCGGCAACCTCCAGGGAAGGGTCTGGAGTGGGTCTCTCCTGTTAGTCGTCATGGTTACAGCACGTCGTATGCAGACTCTGTTAAGGGCCGATTCACCATCTCCAGAGACAACAGAAAAAACTCCCTGAATCTGCAAATGGACGGTCAGAGAACGGCGGACACCGCCCTGTGTTACTGTGCAAACCCGAATCCCCTTGATGTCTGGGGCCAAGGGACAATGGCCACCGTCTCTTCAG
>S545_80|IGHV3-43*02|IGHD4-11*01|IGHJ3*01|40
GATATGCATCTAGTGGAGTCTGGGGGAGGCGTGCAACAGCCGGGGGGGTCCCTGAGACTTTCCTGTGCAGCCTCTGGATTCACCTTCGATGATCATGCCATTAACTGGGTCTGTCAAACTCCAGGAAAGAGTCTGGAGCGGGTCTCTCTTATCATTGGGGATGGCGATAGCACATACTATACAGACTCCGTGAAGGGCCGACTCACCATCTCCAGAGACAACAACACCAGCTCCCTATTTCTGCAAATGAACAGTCTGAGAACTGGGGAAACCGCCTTATATGACTGGACAAACCCGAATGCTTTTGATGTCTGGGGCCAAGGGACAGCGGTCACCGTGCCTTCAG
>S545_81|IGHV3-43*02|IGHD4-11*01|IGHJ3*01|40
GAAGGTCAGCTGGTGGAGTCTGGGGGAGGCGTGGAACAGCCTGGGGGGTCCTTAAGACTGTCCAGTACAGCCGCCGGATTCACCCTTGAAAATTATGCCCTGCACGGGGTCCGTCAAACTCCAGGGAAGGGTCTAGAGTGGGTCTCTCTTATTAGTGGGAATGGTGGTAAGACACGGTACGCAGACTCTGTGAAGGGCCGATTCACCATCTCCAGAGACAACAGCAAAAAGTCCCTAGGTCTGCAAATGAAAAGTCTGAGAGGTGAGGACGCCGCCCTGTATTACTCTGCACACCCGAAGGCTTTTGACGACTGGGGCCACGGGACAATAGTCACCGTCTCTTCAG
>S545_82|IGHV3-43*02|IGHD4-11*01|IGHJ3*01|40
GAAGTGCAGATGGTGGGGTCTGGGGGAGGCGTGGTACAGCGTGGGGGGTCTCTGAGACTCTCCTGTGCAGCCTCCGGATTCACCTTAGATGATCGTGCCATAAACTGGGTCCGTCGAGTTCCCGGGAAGGGTCTGGAGCGGGTCTGTCTTTTTATTGGGGATGATGCTTACACATACTTTGCAGACTCTGTAAAGGGCCGATTGACCTTCTCCAGGGACAACAGGAAAGACTGCCTTTATCTGCTAATGAACAGTCTGAGAACTGAGGACTCCGCCTTCTATTACTGTGTCAACCCGACTGCTTTTGACGTCTGGGGCCAAGGGACAACGGTCGCCGTCTCCTCAG
>S545_83|IGHV3-43*02|IGHD4-11*01|IGHJ3*01|40
GAAGTGCAGTTGGAGGCGTCTGGGGGAGGCTTGGAGAAGCCTGGGGGGCCCCTGAGACTCTCCCGTGCAGCCTCTGGATTCACCTTTGATGATCACGCCATGCACTGGGTCCGTCAAAGTCCAGGACAGGATTTGGAGTGGACCTCTCCTTTTCTTGGGGATGGTGGTGGCGCATACTATGCAGACTCTGTGAAGGGCCGATTCACCATCTCCAAAGACAAAAGCAAAGACTCCATGTCTGTGCAAATGAACAGTCTGGGAAGTGCGGACACCGCCTTGTATTATTGTGCAATCCAGATTCCTTTTGAAGTCTGGGGCCAAGGGACAATGGTCACCGTCTCTTCAG
>S545_84|IGHV3-43*02|IGHD4-11*01|IGHJ3*01|40
GAAGTGCAGCCGGCGGAGTCTGGGGGGGGCATGAAACAGCCTGGGGGGTGCCTGAGACTCTCCTGTGCAGCCTCTGGATTCAGCTTTGATGATTATGCCATGGACTGGGTCCGTCAAGATCCAGGGAAGGGTCTGGAGTGGGTCTCTCTTATTAGTGGGGACGGTGCTAGAACATATTGTGCCGACTCGGTGAAGGGCCGATTCACCATGTCCCGAGCCAGGAGCAGAAACTCCCTGTTTCTGAACATGAACAGTCTGAGAATTGAGGACACCGCCTTGAATTACAGTGCAAACTCGGAGGTTTTTGAGGTCTGGGGCCACGGGACAGGGGTCGCCGCCTCCTCAG
>S545_85|IGHV3-43*02|IGHD4-11*01|IGHJ3*01|40
GAACTGCAACTGGTGGAGTCTGGGGGAGGCGTGGTACAGCCTGGGGGGTCCCTGAGACTCTCCTGTGCAGTCTCTGGATTCACGTTTGATCATTCTGTCTTGCAGTGGGTCCGTCAACCTCCAGAGGAGGGTCTGGAGTGGGACTCTCTGATTAGTGGGGGTGATGGTAGCACATACTATGCAGACTCTGCGAGGGGCCGATTCGCCATCTCCAGAGACAACGGCATCAACTCCCTTTGTCTACAAATGAACAGTCTGAGAATTGAGGACACCGCCTTGCACTCTTACGCAAACCCGAATCCCTGTGAAGTCTGGGGCCACGGGACAGTGGTCACCGCCTGTTCAG
>S545_86|IGHV3-43*02|IGHD4-11*01|IGHJ3*01|40
GAAGTGCAGGTGGTGGAGTCTGGGTCAGGCGTGGTACAGCCTGGGGAGTCCCTGAGACTCTTCTGTACAGCCTCTGAATTCACCTTTGATGATTATACCATGCTCTGGGCCCGTCAAGCTCCAGGGAAGGGTCTGGGGTGGGTCTCCCCTGTTAGTGGGGATGGTGCTAGAACGTCTTATGCAGCCTCTGCGAAGGGCCGACTCACCACTTCCAGAGACAATATCAAAAACTCCCTGTATCTACAAATGAACTGTCTCAGAACTACGGACACCGCCTTGTATTACTGTGAGAATTCGACTGCTTTTGATTTGTGGGGCCAAGGGACAATGGTCTCCGTCTCCTCAG
>S545_87|IGHV3-43*02|IGHD4-11*01|IGHJ3*01|40
GAAGTGCAGCTGGTCGAGTCTGGGGGAGGCGTGGGACAGTCTGAGGGGTCCCTGAGACTCTCCTGTGCAGCCACTGGCCTCACCCTTGATGATTATGCCATACTCTGGGTCCATACCGCTCCACGGAAGGGTCTGGAGTGGGTCACTCTCAGTAGTGCGAATGGTGTAAAGGCAGACGATGCAGATTCTGTGAAGGGCCGATTCACCATCTCCAGAGACAACAGCAAAACGTCCCTGTGTCCGAAAATGACTAGTCTGAGAACTGAGGACACCGCCTTGTATTACTGTGCAAACCCGAGTGCTTTTGATGTCTGGGGCCAAGTGACCATGGTGACCGCCTCTTCAG
>S545_88|IGHV3-43*02|IGHD4-11*01|IGHJ3*01|40
GAAGTGCGACTGGTGGAGTCTGGGAAAGGCGTGGTGCAGCCTGGGGGGTCCCTGAGACTCTCCTGTGCAGCCTCTGGATCCACCTTTGCTGATTGTGCCATGCACTGGGTCCGTCAAATTACAGCGAAGGGCCTAGATTGGGGCTCTCTTATTAGTGATAATGGTGGTAGCACATACTATGCAGACTCTGTGAAGGGCCGCTTCACCATCTCCAGAGACAACAGAAAGAACTCCCCGTATGTGCAAGTAAATAGTCTACGAAGTGAAGACACCGCCTTCTATTACTGTGCAAGCCCGAAAGTTTTTGACCTCTGGGGCCAAGGGACCAGTGTCACCGTCTCTTCAG
>S545_89|IGHV3-43*02|IGHD4-11*01|IGHJ3*01|40
GAAGTGTCGTTGCTGGAGTCTGGGGGAGGCGTAGTACAGCCTGGGGGGTCCCTCAGCCCCTCCTGTGCAGCCTCTGGATTCTCCCCTGATGATTATGCCACGAACTGGGTCCGTCCAGCTCGCAAGAAGCGTCTGGAGTGGGGCTGTCCTACCAGTGGGAATGGTGGTAGCGCGTACTATGCAGACTCTGTGAAGGGCCGATTCACCATGTCCAGAGACAACACCAGAAACTCCCTGTACTTACAAATGAACGGTCTGAGAAGTGAGGACACCGCCTTGGATTACTCTGCAAACCCGAGTGCTTTTGACGTCTGGGGCCAAGGGACAATGGTCACCATCTCTTCAG
>S545_90|IGHV3-43*02|IGHD4-11*01|IGHJ3*01|40
GACATACAGCTGGTGGAGTCTGGGGGAGGCGAGGTACAGGGTGGGGGGTCCCTGAGACTCTCCTGTGCAGCCTCGGGTTGCACCCTTCATGATTATGCCATGCACTGCGTCCGTGAAGCTCCAGGGACGAGTCTGGAGTGGGTCTCTCTTATCAGTGGGACTGGTGGTAGCGCATCCTATCCAGACTCTGTGAAGGGCCGATTCACCATCTCCAGAAACAGAAGAATAAATTCACTGTGTCTGCAGATGAACAGTCTGAGAACTGAGGACACCGCCTTGGATCCCTGTGCAATCCCACACGCTTTTGATGTCTGGGGCCCAATGACAATGGTCACCGTCTCTTCAG
>S545_91|IGHV3-43*02|IGHD4-11*01|IGHJ3*01|40
GAAGTGCAACTGGTGGAGTCTGGGGGACCTGTGGAACAGCCCGGGGAGTCCCTGAGACTCTCCTGTGCAGCCTCTGGATTCACCTTTCATGAGTATGCCATACACTGGGTCCGTCAAGGTCCAGAGAAGGGTCTGGAGTGGGTCTCTCTTATGAGTGGGGATGGTGATAGAACATACAGGGTGAATTCTGTGAAGGGCCGACTCACCATCTCCAGAGACAGCAGAAAAAACTCCCTGTATCTGCAAATGAACAGTCTGAGAAGTGAGGACAGCGCCTTGCATCATTGTGCAAACTCGAAGGCTCTTGACGTCTGGGGCCACGGGACCGTGATCACCGTCCGTTCAG
>S545_92|IGHV3-43*02|IGHD4-11*01|IGHJ3*01|40
GAAGTGCAGTTGATGGAGGCTGGGAGAGGCGTGCTACAGCCTGGGGGGTCCCTGAGATTCTCCTGTGCAGCCTCTGGATTCACCTTTGATGATTGTGCCATCCACTGGGTCCGTCAAAGTCCAGGGGAGGGTCTGGAGTGGGTCTCTCTTACTAGTGGCAATGGGGAAAGAACCTACTTTTCAGACTCTCTGGAGGGCCGACTCACCAACTCCAGAGACAACAGCAGAAATTCCCCGTATCTACAAGTGAACAGTCAGAGAACTGAGGACACCGCCTTCTATGACTGTACAAGCTCGATTCCTTTTGATGTCTGGGGCCAAGGGACAGTGGTCCCCGTCTCTTCAG
>S545_93|IGHV3-43*02|IGHD4-11*01|IGHJ3*01|40
GAAGTGCAGTTGATGGAGTCTGGGGAAGGCGTGTTACAGCCTGGGGGGTCCCTGAGACTCTCCTGTGCAGCCTTTGGATTCACGTTTGATGATTATGCCGCAAATTGGGTCCGTCATGCTTCAGGGGAGGGTCTGGAGTGGGCCTCTCTTGTTAGTGAGGATGGTGTTAGAACGTATTGTGCAGACTCTGTGATGGACCGATTCACCATCTCCAGAGACAACAGCAAAAACTCCCTGAATTGGCAAAGGAATAGTCTGAGATCTGAGGACTCCGCCTTGTCTCACTGTGCATTCCCGGATGCTTTTGAAGTCTGGGGCCGAGGGACACTGGTCACCGTCTCCTCAG
>S545_94|IGHV3-43*02|IGHD4-11*01|IGHJ3*01|40
GAACTGCAGCTGGTGGAGTCTGGGGGAGGCGTGGAACAGCCTGGGAAGACTCTGAGACTCTCCTGTGCAGGCTCTGGATTCACCTTGGAAGATTATGCCACGCGCTGGGTCCCTCAAACTCCAGGGAAGGGTCTGGAGGGGGTCCCTCTTATTAGTGGAGATGTTAGTAATACATTCTATGCAGACTCTGTGAAGGGCCGATTCACCATCTCCAGGGACACAAGCAATAAATCCCTGTATCTGCAAATGAACAGTCGGAGAACCGAGGACACCGCCTTGTGTTACTGTGAGGACCCGAATGCCCGTGATGTCTGGGGCGAAGGGACCTCGGTCACCGTCCCTTCAG
>S545_95|IGHV3-43*02|IGHD4-11*01|IGHJ3*01|40
GAAGTGCACCTTGTGGAGTCTGGGGGAGGCGTCATACAGTCTGGACGGTCCCTCAGACTCTCCTGTGCAGCCTCTGGATACCCCTTTGGTGGTTATGCCATGCCGTGGGTCCGTCAAGCTCCAGGGAAGGGTCTGGACTGGGCCTCTCTTGTTAGTGGGGCTCATGGTAAGTCATACTATGCAGACTCTTTGAAGGGCCGATTCACCATTTCCAGAGACACCACCAAAAACTCCCTGTGTCTGCACATGACCAGTCTCAGAACTGACGACACCGCCTTGCATCACTGTGCATACCCCAATGCTTTTGACGTCTGGGGCCCGGGGACAAGGGTCACCGTCTCTTCAG
>S545_96|IGHV3-43*02|IGHD4-11*01|IGHJ3*01|40
GAATTGCAGCTGGTGGAGTCTGGGGGAGGCGCGATACAGCCTGGGGGGGCCCTGAGAGTCTCCTGTGCAGCCTCTGGATTCACCCTTGATGATTATGCCATGCACTGGGTCCGTCGTGCTCTAGGACAGGGTCTGGTTTGGGTCTCTCTTCCTAGTGGGGATGATGGTAGAACATACTATGCAGACTCTCTGAAGGGCCGGTTCACCATCTCTAGAGACAACAGGAAAAACTCCCTGAGCCTGGAAGTGAACAGCCTGGGGACTGATGACTCCGTCTTGTATTGGTGTGCAAACCCGAATGGTTATGACGTCTGGGGCCTAGGGACCATGGTCGCCGTCTCTTCAG
>S545_97|IGHV3-43*02|IGHD4-11*01|IGHJ3*01|40
GAAGTGCAGCTGGTGGAGTCTGGGGGAGGCGAGGTACACTCTGGGGAGTCCCTGAGACTCCGCTGTGCAGCCTCTGGATTCACCCCTGATGATTATGCCATGCACTGGGTCCGTCAAGCTCCAGGGAAGGGTCTGGAGTGGCTTTATCCTATCAGTCGGAATAGTGATAGAACATGCAATCCAGACTCTGGGAAGGGCCGACACACTATCTCCAGAGACAACAGTAACGATTCCCTGTATCTGCAAAGGAATAGTCTGAGGAATGAGGACACTGCCTTGTATTGCTGTGCTAACCCGAATGCTTTGAATGTCTGGGGCCAAGGGACAGTGGTCGCCGTCTCTTCAG
>S545_98|IGHV3-43*02|IGHD4-11*01|IGHJ3*01|40
GAAGTGCAGCTGGTGGAGTATGGGGGAGGCGTGGTACAGCCTGGGGGATCCCTGAGACTCTCCTGTGCAGCCTCTGAATTCAACTTTGATGGCTATGCCGTGAACTGGGTCCGTCAATCTGCAGGGAAGGGTCTGGAGTGCGTCTCTCTGACTAGGGGGGCTGGCGCTCGCACACACTGCCCAGACTCTTTGAAGGGCCGATTCACCATCTCCAGAGACACCAGCAAACATTCCCTGTACCCGCAGATGAACTGTCTGAGAAGTAAGGACTCGGCCTTGTACCACTGTGAAAACCCGAATGCTTTTGATGTCTGGGGACAAGGGACACTGGTCAACGTCTCTTCAG
>S545_99|IGHV3-43*02|IGHD4-11*01|IGHJ3*01|40
GAAAGGCAGCTGGTGGAGTCTGGGGGAGGCGTGGTACAGCCTGGGGGGTCCCTGAGACTCTCCTGTGCAGCCTCTGGATTCTCCTTTGACGTTTATACCCTCCACTGGGTCCGTCAGCCTCTAGGGCAGGGTCTGGAGGGGGTCTCACTTATTAGTGGGGATAGTGGTAGTATATACGATGCTGACCATGTGAAGGGCCGATTCACCATCTCCAGGGACAGAAGCAAAAACTCCCTGGATGTAAACACGAACAGTCTGAGATCTGAGGACGCCGCCTTGTCCTGCTTTGGAAACCCGAGTGCTTTTGATGTCTGGGGCCAAGGGACAACGGTCACCGTCTCCTCAG
>S545_100|IGHV3-43*02|IGHD4-11*01|IGHJ3*01|40
GAAGTGCAGCTGGTGAAGTGTGGGGGAGGCGTGGTAGAGCCGGGGGGGTCCCTGAGACTCTCCTATGCAGCCTCTGGATTCACATTTGATCATTACGCCCAGCGTGGGGTCCGTCAAACTCCAGGGGAGGGTCTGAAGTGGGTCTCTCTTATTAGTGGGGGCGGTAGTACCACATACTGTGCAGACTCTGTGAAGGGCCGATTCTCCATCTCCAGAGACAACAGAAAAAAATCCCCGCGTCTACAATTGAACAGTCTGAGAACTGAGGACACCACTTTGTTCGACTCTGCAATCCCGAAAGCTTTTGAGGTCTGGGGTCACGGGACAATGGTCACCGTCTCTTCAG
>S699_1|IGHV3-9*03|IGHD6-13*01|IGHJ2*01|40
GAAGTGCAAGTGGTGGAGTCTAGGGGAGGCTTGGTACAGCCTGGCTTGTCCCTGAGACTCGCCTGTGCACCCTCTGGATTCTCCTCTGATGATCATGCCATGCACTGGGTCCGGCAAGCTCCAGGGAAGGGCCTGGAGTGGGTCTCAGGTCTTAGTTGGACTAATAATAGCAAAGGCCATACGGACTCTGTGAAGGGCCGATTCACCATCTCCAGGGACAACGCCAAACGCTCCCCCTATTTGAAATTGAACAGTCTGAGAGCTGACGACATGGCCCTGTATTACTGTGCAAAGCGGACGTGGTACTTGAATTTGTGGGGCCCTAGAACCCTGGTCGCTGTCTCGTCAG
>S699_2|IGHV3-9*03|IGHD6-13*01|IGHJ2*01|40
GAAGTGCGGTTGGCGGGGTCTGGGGGAGGCCTGATACAGCCTGGCAGGGTACTGAGACTCTCCTGTGCAGCCTCTGGATTCTCCTTTGATGATTATGCCAAACCCTGGGGCCGGCAAGCTCCAGGGAAGGGCCTGGAGTGGGTCTCAGGTATTAGTCGGAGAAGCGGTATCATAGGGCATACGGCCTCTGTGAAGGGCCGATTAACCATCCCCAGAGGCAACGCCAATAACTCCCTGTATCCGCGAATGAACAGTCTCAGAGTTGAGGACATGGCCTTGCACGACTGTGCAAACCAGACGTGGTACTTGGATCTCTGGGGCCCTGTCACCCAGGTCCCTGTCTCCACAG
>S699_3|IGHV3-9*03|IGHD6-13*01|IGHJ2*01|40
GAAGTGCTGCTGGTGGAGCCTGGGGGAGACTTGCTAAAGCCTGGCAGGTCCCTGAGACTCTCCTGCGCAGCCTCTGGATTCACCCTTGGTGATTACGCCTTGCACTGGGTCCGGCAAACTCCAGGGAAGGGCCTGGACTGGGTCTCAGGTATTAGTTGGAATAGTGACGGAACAGCTTATGCGGACTCTGTGAAGGGCCGATTCACCATCTCCAGAGCCGCCGCCAAGAGCTCCCTGTGTCTGAAGCTGAACAGCCTGAGAACTGTGGACTTGGCCTTGCATTACTATGCAAAACAGACGGGGAACTTCAATCTCTGGGGCCGTGGAACCCTGGCCACTGTCTCCCCAG
>S699_4|IGHV3-9*03|IGHD6-13*01|IGHJ2*01|40
GACGTGCAGCTGGTGGAGTCTGGGGGAGACTTAATACAGCCTGGCATGTCCCTGAGATTCTCCTGTGCAGACTCTGGATTCACCTTTGATGATGATGCCGTGAAGTGGGTCTGGCAAACTCCAGGGAAGGGCCTGGAGTGGGTCTCAGGTATTAATTGGAATAGTGGTAGAATAGGGTCTGTGGACTCTGTGAAGGGCCGATTCACCCTCTCCAGAGACAAACCCAAGAATTCCCTAAATCTGAACATGACGAGTCTGAGAGATGAGGACATGGCCTTTTATTATTGTGCAAGCCAGACATCGTGGTTCGACCTCTGGGGCCGTGGCAGCTTGGTCACTGTCTCATCAG
>S699_5|IGHV3-9*03|IGHD6-13*01|IGHJ2*01|40
GAAGTGCAGGTGGAGGAGTCTGGGGGAGACTTGGTAGAGCCTGGGAGGTCCCTGAGACGCTCCTGTGCAGGCTCTGGATTCGCCCTTGATGATCATGCCATACACTGGGTCCGGCAAGCTCCAGGGAAGGGCCAGGAGTGGGTCTCAGGTCTTAGTTGGAATGGTGGTAGCGTAGCCTATCCGGACTCTTTGAAGGGCCGATTTAGAATGTCTAGAACCAACGCCAAGAATGACCTGTCTCCACAAATGAACAGTCTGAGAGCTGAGGACATCCCCTTCTATCACTGTGCAAACCAGACGTGGAACTTCGAACTCTGGGGCCGCGGCACCCTGGCCACTGCCTCCTCAG
>S699_6|IGHV3-9*03|IGHD6-13*01|IGHJ2*01|40
GAGGTGCAGCTGGTGGAGTCTCGGCGAGGCTTGGAACAGCCTGGCAGATGCCTGAGACTCTCCTGTGCAGCCTCTGGATGCACCTTTGATGATTATGCCATGCTCTGCATCCGGCCAGCTCCAGGGAAGGGCCCGAAGCGGGTCTCAGGCATGAGTTGGTCTATCGGTAACATAGGCCCCGCGGACTCTGTAGAGGGCCGAGCCACCATCTCCAGGGACAACGCCAAGATCTTCCTGTTTCTGCAAATGAACAGTCTGAGAGGTGAGGACATGGCCTTGTATTACTGTGCAAAACAGACCTGCTACTTCTATCTCTGGGGCCGTGACACCCTGGCCGCTGTCTCCTCAG
>S699_7|IGHV3-9*03|IGHD6-13*01|IGHJ2*01|40
GAAGTGCAGATGGTGGAGTCTGGGAGAGGCTTGGCGCAGCCTGGCAAGTCCCTGAGACTCTCCTGTGAAGCCTCTGGATTCACCCTTGAGGCTCATGCCATCCAGTGGGTCCGGCAAGCTCCAGGGAAGGGCCGGAAGTGGGTCTCAGGTATTGATTGGAATGGTGGCAGAAGAGGCTTTGCGGACTCTGTGAAGGGCCGATTCACAATGTCCAGAGGCACCGCCAAGAACTCCCTCAATTTGAAAGTGAACAGTCACAGAGCTGACGACCTGGCCTTATGTTATTGTGCAAACCAGACGTGGTGCTTCGATCTCCGGGGCCATGGCACCCTGGTCACTGTCTCCTCAG
>S699_8|IGHV3-9*03|IGHD6-13*01|IGHJ2*01|40
GAAGTGCAACTAGTGGAGTCCGGGGGAGACTTGCTCCAGCCTGGCAGGTCCCTGAGACTCCCCTGCGCAGCCCCTGGATTCACCTTTGATGACTATGCCATGCCCTGGGTCCGGCAAGGTCCAGGGAAGGGCCTGGAGTGGGTCTCAGGCATTAGTTGGAATGGTGGGACCATGGGCCTTGCGGACTCTGTGAAGGGCCGCCGCACCGCCTCCAGAGACAACGCCAAGATCCCCCTGTATCTGCAAACGAACAGTCTGAGAGCTCAGGACGTGGCCTTATATAAGTGTGGAAATCAGACGTGGAGCTTCGATCTGTGGGCGCGTGGAACCCTGGTCACTGTCTCCTCAG
>S699_9|IGHV3-9*03|IGHD6-13*01|IGHJ2*01|40
GAAGTGCAGCTGGTGGAGTCTGGGAGAGGCTTGGAACAGCCTGGCAGGTCCCTGGGACTCTCCTTTGCAGCCTCTGGATTCGCCTTTGATGGTTTTGCCATGGGCTGGGTCCGGCAAGCTCCAGGGAAGGGCCGGGAGTGGGTCTCAGGCATCAGTTGGATTATTGGTAGAACAGGCTATGCGGACTCTGTGAAGGGCCGACTCACCGCCTCCAGAGACATCGCCAAGAAGTCCGTCTACCTGCACATGAACAGTCTGAGAACAGAGGACATGGCCTTGTGTTATTTTAGAAACCAGACGTGGAATTTCTCTCTCTGGGGCCGGGACACCCTGGTCACTGGATCCTCAG
>S699_10|IGHV3-9*03|IGHD6-13*01|IGHJ2*01|40
GAAGTGCAGCTGGTCGAGTCTGGGGGAGGCTTGGAACAGCCTGGCAGGTCCCTGAGACTCTCCTTTGCAGCCTCTGAATTTGCCTTTGAAGAATATGCCCTGCACTGGGTCCGACAAGCTCCAGAGAAGGGCCTGGAGTGGGTCTCAGGTATTAGTTGGATTAGTGGTAACAGTGGCTTTACGGAGTCTGTGAAGGGCCGATCCACCATCTCCAGGGTCAACGCCAGGAATTCCCTGTATCCGCCAATGCGCAGTCTCAGAACTGAAGACATGGCCCTATGTTACTGTGCAATCGTGACGTGGCACTCCGCTCTCTGGGGCCGTGTCACCCTGGTCACTGTCTCCTCAG
>S699_11|IGHV3-9*03|IGHD6-13*01|IGHJ2*01|40
GAAGTGCAGTTGGTGGTGTCTGGGAGAGGCTTGGCACAGCCGGTCATGTCCCTGAGACCCTCTTGTGCAGCCTCTGAATTTCTCGTTGATGAATATGCCCTGAAGTGGGTCCGCCAAGATCCAGGGAAGGGCCTGGCGTGGGCCTCAGATATTAGTTGGAATAGTGGTAGCATAGACTATGATGACTCTGTGCAGGACCGAGTCACCATCTCCAGAGACAACGCCAAGAATTTCCTGTATCTGCAAATGAAGACTCTGAGAGCTGAGGACATGGCCTTGTCGTACCGTGCACACCAGACGTGGCACTTCGATGTCTGGGGCCGTGGCACCCTGGTCACTGACTCCTCAG
>S699_12|IGHV3-9*03|IGHD6-13*01|IGHJ2*01|40
GAAGTGCAGCTGGTGAAGTCTGGGGGAGGCTTGGTACAGCCTGCCAAGTCCCTGAGACTCTCCTTCACAGCCTCTGGATTCACCTGTGCAGATTATGCCATGCCCTGGGCCCGGCACGGCCTGGGGAAGGGCCCGGATTGGGTCTCACGTATTATTTGGAGTGGTGCTAGCAAAGGCTATGCGGACTCTGTGAACGGCCGATGCACCATCTCCAGAGACAACGCCAAGAACTCCCTGTATCTGCACATGATCCGTCTGAGAGACGAAGACATGGCCTTGTTTTACTGTGATATCCAGACGCGGGACTTCGATCTCTGGGGCCGTGGCGCCCTGGTCACTGTCTCCGCAG
>S699_13|IGHV3-9*03|IGHD6-13*01|IGHJ2*01|40
GAAGTGCAAATGGTGAAGTCTGGGGGAGGCTTGTTACAGCCTGTCTGGTCCCTGAGACTGCCCTCTGCAGCCTCTGGATTCACGTTTGATGATTATGCCTTGAACTGGGTCCGCCAAGCTCAAGGGAGGGGCCTGGAGTGGGTCTCAGGTCCTAGTTGGAATAGTCGTATCATAGGCTATGTGGACTCTGTGAAGGGCCAAATCACCATCTCCAGAGACATCGCCACGAACTCCCCGTACCTGAAAATGAACAGTCTGAGAACTGAGGATATGGCCTTGAATTACGGTGAAAACCAGACATGGTGCTTCGATCTCTGGGGGCGCGACGTCCTGGTCACTGTCTTCTCAG
>S699_14|IGHV3-9*03|IGHD6-13*01|IGHJ2*01|40
GAAGGGCAGATGGTCGAGGCTGGGGGAGGCTTGGTTCAGCCTGGCAGGTCCCTGAGACTCTCCTTTGCAGCCTCTGGATTAACCTTTGATGATCATGCCATGCACTCGGTCCGGCAAGTTACAGGGAAGGGCCTGGAGTGGGTCTCAACTATTGGTTGGAAGCGTGGGACCTTAGGCTATGCGGACTCTGTGAGGGGCCTATTCACCGTATCCAGGGACAACGCCAAGATCTCCCCTTATCTGAAAATGAACAGTCTGAGATCTTTGGACATGGCCCTGTATCACTGTGCCAACCAGTCATGGTACTTCGATCCCTGGGGCCGTGCCACCCTGGTCGATGTCTCCTCAG
>S699_15|IGHV3-9*03|IGHD6-13*01|IGHJ2*01|40
GAAGTGCAGCTGGTGGAGTCTGGGGGAGGCTTGGTCGAGCCTGGCAGGTCCCTGAGACTCTCCGGTGCCGCCTCTGGATTCATCTGTGATCATTATGGCCTTCACTGGGTCCGGCGAGTTCCGGGGAAGGGCCTTCAGTGGGTCTCAGATATTAGTTGGAATGGTGGTAGAATAGCCTATCCGGACTCTGTGAAGGGCCGATTTGCCGTCTCCAGAGACAACGCCAAGCACTCCCTGTGTCTGCAAGGGAACAGTCTGAGAGTTGAGGACATGGCCTTGTACTTCTGTGAATATGAGGCATGGTACTTTGGTGTCTGGGGCCGTGGCACCCTGGTCGCTGTCTCCTCAG
>S699_16|IGHV3-9*03|IGHD6-13*01|IGHJ2*01|40
GAAGTGCAACTGGTGGAGGCTGGGGGAGACTTAGTACAGCCTAGGAGGTCCCTGAGACTCTCCCTTGCAGCCTCTGGATTCAGCTTAGATGATTATGCCATGCACTGGGTCCGGCAAGGTCCAGGGAAGGGCCTGGACTGGGTCTCAGCTATTACATGGAATAGTCGTATCTTTGGCAATGGGGACTCTGTGAAGGACGACTTCACCATCTCCAGAGACAACGCCAAGAACTCCCTCTATCTGCAAACGAGCAGTCTGAGAGCCGAGGACATGGCCTTGTATTACTCTCCAAACGAGACCTGGTGCTTCGGTCCCTGGGGCCGTCACACCCAGGTCACTGTCTCCCCAG
>S699_17|IGHV3-9*03|IGHD6-13*01|IGHJ2*01|40
GAAGTGCAGCTGGTGGAGTCCGGGGGAGCCTTGGAACGGCCTGGCAGATCCCTGAGACCCTCCTGTGCAGCCTCAGGATTTACCTTTGACGATTATGCCTTGCACTGGGTCCGGCAAACTCCAGGGAAGGGCCTGGAGTGGGTCCCAGGTATTAGTTCGAATAGTGATAGCATTGACTATGCGGACTCTTTGGAGGGCCGATTCACCATTTACAGAGCCACCGCCACGAACTCCCTGTTTCGGCAAATGAACTGTCTGAGAGTTAAAGATATGGCCTTGAATTACTGTGCAAAGAAGACGTCGTACTTAATTCTCTGGTGCCGTGGCACCCCGGTCACTGTCTCGTCAG
>S699_18|IGHV3-9*03|IGHD6-13*01|IGHJ2*01|40
GAAATACAACTGGTGACGTCTGGGCGAGGCTTGATACAGCCTGGCAGGTCCCTGAGACCCTCCTGTGCAGTCTCTGCATTCACCTTTGATGATTATGCCATGCGCTGGGTCCGGCCAGACCCAGGGATGGGCCTGGCGTGGGTCTCATTTATCAGTTGGAAAAGTGATAGCATAGGCTATACGGACTCTGTGCAGGGCCGATTGACCATCTCCACAGACGACGCCCAGAACTCCCTGTACCTGCAATTGAACGGTCTGAGAGCGGAGGACCTGGCCTCGCATTATTGTGCAAATCAGACGTGGTATTTCGATCTCTGGGGCCGTGACTCCCTGGTCAGTGTCTCCTCAG
>S699_19|IGHV3-9*03|IGHD6-13*01|IGHJ2*01|40
GATGTGCACCTGGCGGAGTCCGGGGGAGACTTGGAACAGCCTGGCAGGCCCCTGAGACTCTCCTGTGCAGCCTCTGGATTCACCTTTGATGATTATGCGTGTCACTGGCTCCGGCAAACTCCAGGGAAGGGCCTGGAATGGGTCTCAGGCTTTGGTTGGAATCGTGCTAGCCGAGGCTATGCGGACTCTGTGAAGGGCCGATTCACCCTCTCCAGAGGCAATGCCAAGAATTCCCTGTCTCTGCACATGAGCAGTCTGAGAGCTGAGGACGTGGCCTTGGATTACTGGTCAGACCAGACGTGGAACTTTCTTCTCTGGGGCCGTGGCACCCCGGCCACTGTCTGCTCAG
>S699_20|IGHV3-9*03|IGHD6-13*01|IGHJ2*01|40
GATGTGCAGGTGGTGGAGTCTGGGGTAGGCTGGGTACAGAGTGGCAGGTCCCTGAGACTCTCCTGTGCAGGCTGGAATTTCACCTTTGATGATTACGCCATGCACTGGGTCCGACAAGCTCCAGGGGAGGGCCTGGAGTGGATTTCAGATATTAGTTGGAGTTGTGCAAGAGTAGGCCATGCGGAATCTGTGAAGGGCCCATTCACCATCTCCAGAGACAACGCCCAGAACTCCCTGTATCTGCCAGTGAACAGTCTGAGAGCTGAGGACATGGCCTTCTATTATTGTGCGATGCAGACGTGGTCCTTCGATGTCTGGGGCCGTGGAACCCTGGGCACTGCCTCCTCAG
>S699_21|IGHV3-9*03|IGHD6-13*01|IGHJ2*01|40
GAAGTGCAGCTGGTGGAGTCGGGGGGAGCCTTGTTACAGTCTGGCAGGTCCCTGAGACTCTCCTGTGCAGCCTCTGGATTCTACTTTGATGATGGTGCCATACACTGGGTCCGGCAAGCTCCAGGGGAGGGCCCGCACTGTGTCTCAGCTTTTCTTTGGGATGGTGCCAGCAAAGGCTATGCGGACTCTGTGAAGGGCCGATCAATCATCTCCAGAGACAATGCCAAGAATTCCCTGTGTCTGAAATTGAAGGGCCTGAGAACTGAGGCCATGGCCTTGTATTACTGTGCAAACCAGACGTGGCGCTTCGATTTCTGGGGCCGTGGCACCCTGGTCACTGTCTCCCCAG
>S699_22|IGHV3-9*03|IGHD6-13*01|IGHJ2*01|40
GAAGTGCAGCTGGTGGGGTCCGGGGGAGGCTTGGTACAGCCTGACAGGTCCCTGAGACTCTCCTCTGCAGCCTCTGGATCCACCTTTGATGATTATGCCATGAAATGGGTCCGGCAACTTCCGGGGAAGGGCCTGGAGTGGGTCTCAGAGATTGCTTGGAACAGTGATAGGATAGTCTGTCCTGCCTCTCTGAAGGTCCGATTCACCACGTCCAGAGACGACGGCAAGAGATTCCTGTGTCTGCAAATGAGCAGTCTGAGACCTGAGGACATGGCCTTGTATTACTGTGAAAAGAAGACGTGGTACTTCGATCTCTGGGGCCGGGACACCCTGGTCACTGTCTCATCAG
>S699_23|IGHV3-9*03|IGHD6-13*01|IGHJ2*01|40
GAAGTGCACCTGGTGGAGTCTTGGGGAGGCTTGGAACAGCCTGGCAGGTCTCTGAGACTCTCCTGTGCAGCCTCTGAATTAACCTTTGACGATCATGCCATACACTGGGTCCGGCAAGCTCCAGGGAAGGGCCTGGAGTGGGTCTCAGCTAGTAGTTGGACTAGTGGGCGCCTAGGCTATGCGGACTCTATGAAGGGCCGATTAACCTGGTCCAGAGACAACGCCAAGAAGTCCCTCCATCTACAAAAGAACAGTCTGAGAACTGAAGAGAAGGCCTTATATTATTGTGCAAAGCAGACGTGGCCCTGTGATCTCTGGGGCCGGGACACCCTGGTCTGTGTCTCCTCAG
>S699_24|IGHV3-9*03|IGHD6-13*01|IGHJ2*01|40
GAAGTGCAGGTGGTGGAGTCTGGGGAAGCCTTGATACAGTGTGGCAGGTGCCTGAGACTCTCCTGTGCAACCTCTGGATTCACTCTTGATGATCATGCCATCCACTGGGTCCGGCATGCTCCAGGGCAGGGCCTGGAGTGGGCCTCAGGTACTCGTTGGAATAGTGATAGAATTGACTATGCGGACTCTGTGAAGGGCCGATTCACCATCTCCAGAGGCAACGCCACGGCCTCCCTATATTGGAAAATGAAAAGTCTGGGAATTGAGGAAATGGCCTTATATTGCTGTGCAGATCAGACGTGGTACTTTGATCTCTGGGGCCGTGGCAACCTGGTCACTGTCTCCTCAG
>S699_25|IGHV3-9*03|IGHD6-13*01|IGHJ2*01|40
GAAGTGCAGGTGGTGGAGTCTGGGAGAGGCTTGGTACAGCTTGGCAGGTCCCGGGGAATCTCCAGTGCAGCCTCTTATTTCTCCTTTGCTGATTATGCCATACACTGGGTCCGACAAGGTCTAGGGAAGGGCCTGGAGTGGGTCTCAGATATCAGTTGGAAGAGCGGCAGACTAGCCTATGCGGACTCTGGGAAGGGCCGATTCACCATCTCCAGAGGCAACGCCAAGAACTCCCTGTATCTGCACATGATCAACCTGAGAGCTGACGACATGGCCTTACACCCCTGTGAAAACCAGACGTGGTGGTTGGATCTCTGGGGCCGTGGCACCCTGGTCACTGTCTCCTCAG
>S699_26|IGHV3-9*03|IGHD6-13*01|IGHJ2*01|40
GACGTGCATCTGGTGGAGTCAGGGGGAGACTTGGAACAGCCTGGGAGGTCCCTGAAACTCTCCTGTGCAGCCTCTGGATTCACCTTTGATGATTATGCCATGCACCGGGTCCGGCAAGCTCCAGGGAAGGGCCTGAATTGGGCCTCAGATATTATCTGGAATAGTGTTAGAATTGACTATGGGGACTCTACGAAGGGCCGCTTCACCATTTCCAGAGACCACGCCAAGAATTTCCTGTGTCTACAAATGATCCGTCTGAAAATTGAGGACAGGGCCTTGAATTATTGTGCAAACCAGACGTGGGACTTCGATCTCTGGGGCCGTGACACCCGAGTCACTGTCTCCTCAG
>S699_27|IGHV3-9*03|IGHD6-13*01|IGHJ2*01|40
GACGTTCAGCTGGTGGACTCTGGGGGAGTGTTGGAACAGCCTGGCAGGTCCCTGAGACTCTCCTCTGCAGCCTCTGGGTTCCCCTTGGATGAGTATACCATGCACTGGGTGCGGCACGCTCCAGGGGAGGGCCTGGAGTGGGTCTCAGACACTAGTTTGAATCGTGGTTACATGGGGTATGCGGACACTGTGAAGGGCCGACTCACCATCCCCAGAGACAACTCCAAGATCTCCCTGTGTCTGCAAATGCAGAGTCTGAGATCTGAGGACCTGGCCTTGTATTACTGTGAAATACAGACAGGATACTTCGATCTCTGGGGCCGTGGCACCCTGGTCACTGTCTCCTCAG
>S699_28|IGHV3-9*03|IGHD6-13*01|IGHJ2*01|40
GAAGTGCAACTGGAAGAGTCTGGGGGAGGCTTGCTACACCCTGGCAGGTCCCTGAGACTATCCTGTGCAGCCTCTGGATTCGCCCTTGAAGATTATACCTTGCAGTGGGTCCGGCAAGCTCCAGGGGAGGGCCTGGATTGCGTCTCAGGTATTAGTCGGAATAGTGGTAGAACGGACTTTGTGGACTCTGTGAAGGGCCAATTCACCCTGTCCAGAGACAATGCCAAGAATTCCCTGTGTCTCCAAATGAACAGTCTGAGAGCCGAGGACATGGCCTGTTACTCCTGTGCAAGCCAGACATGGTACTTCCATCTCTGGGGCCGCGGCACCCTGGTTACTGTCGCCTCAG
>S699_29|IGHV3-9*03|IGHD6-13*01|IGHJ2*01|40
GAGGTACAATTGCTGGAGCCTGGGGGAGGCTTGGTACAGCCTGCCAGGTCCCTAAGACTCTCCTGCGCAGCCTCTGGATTCACCTTTGATGAATACGCCTTACACTGGGTCCGACAAATTCCAGGGGAGGACCTGGCGTGGGTCTCAGATATTAGTTGGATTAGTGATAACATAGGCTATGCGGACTCTGTGAAGACCCGATTCACCATCTCCAGAGACCACGCCAAGAACACCCGATATCTGCAAATACACAGTCTGAGAGGTGAGGACATGGCCTTGTATTACTGTGCAATACAGCCGTGGTACGGCGGTCTCTGGGGCCGAGGCACCCTGGTCGCTGTCTCCTCAG
>S699_30|IGHV3-9*03|IGHD6-13*01|IGHJ2*01|40
GAAGTGCAGTTGGTGGAGTCTGGGGGAGACTTGGTGCAGCCGGACAGGTCCCTGAGACTCTCCTGTGCAGCCTCTGGATTCATCTTTGATTATTTTTCCACGCACTGGGTCCGGCAAACTCCAGGGAAGGGCCTGGGGTGGGTCTCAGATCTTACTTGGAATAGTGGTCGAACAGGCTATATGGACTCTGAGAAGGGCCGATTCACCATCTCCAGAGACTACCCCAAGAACTCCCTGTATCTGAGAAAGACCAGTCTGAGAACTGGCGACATGGCCTTCTATTACTGTGAAAATCAGATGTGGCGCTTCGATTTAGGGGGCCGTGGCGCCCTGGTCACTGTCTCCTCAG
>S699_31|IGHV3-9*03|IGHD6-13*01|IGHJ2*01|40
GAAGTGCAGCTGGTGGAGTCTGGGGGAGGCTTGGTGCAGTCTGCCAGGTCCCTGAGACTCTCCTGTGGAGCCTCTGGATTCACAACTGATGAGTGTGCCATGCCCTGGGTCCGGCACGGTCCAGGGAAGGGCCTGGAGTGGGTCTCACTTACTAGTCGGAAGAGTGGGATCAGAGACTATGCGGATCCTGTGAAGGGCCGATTCACCATCTCCATAGACGACGCCAAGAACTCCCTGTATCGGCAAATTAACAGTCTGAGAACTGAGGACATGGCCTTTTATTGCTGTGCGAGTCAGACGCGGTACCTCGATCTCTGGGGCCTTGGCACCCGGGTCACTGTGAACTCAG
>S699_32|IGHV3-9*03|IGHD6-13*01|IGHJ2*01|40
GAAGTACAGCTGGTGGGGTCTGGGGGAGGCTTGGCACAGTCTGGCAGGTCCCTGAGACTCTCCTGTGCAGCCTCTGCATTCACCTTGAATCATTATGCCATGCACTGGGTCGGACAAGGTCCAGGTCAGGGCGCGGCGAGGGTCTCAGGTAATTGTTGGAATAGAGATAGAATAGGTTATGCGGACTCCGTGAAGGGCCGCTTGACCATCTCCAGAGACAACGCCAAGAACTCCCTGTATCTAAAAACGAACAGTCTGAGAGATCAGGACAGGGCCTTCTATTCCTGTGCATACCCGACGTGGTACTTTGATCTCTGGGGCCGGGACACCCGGGTCACTGTCTCCTCAG
>S699_33|IGHV3-9*03|IGHD6-13*01|IGHJ2*01|40
GAAGTGCAGTTGGTGGAGTCTGGTGGAGCCTGGGTACAGCCTGGAGGGTCCCTGCGACTCTCCTGTGCAGCCTCTGGATTCCCCTTTGATGATTATGCCTTGCACTGGGTCCGGCAAGCTCTTGGGAAGGACCTGGCGCGTGTCTCAGGCATTACTTGGAATAGTGACAGAATGGGCTCTGCGGACTCTGTGAAGGGCCGATTCACCATCTCCAGAGACAATGCCAAGAACTCCCGGAATCTAGAAATTAACAGTCTGAGAGCTGAGGACATGGCCTTGTATAAATGCCAAAAGCGGGCATGCCACTTCGATCTCTTGGGCCGTGGCACCCTGGTCACTGTCTCCTCAG
>S699_34|IGHV3-9*03|IGHD6-13*01|IGHJ2*01|40
GAGGTGCACCTGGTGGAGTCTGGAGGAGACTTGGTACAGCTTGGCAGGTCCCTGAGGCTCTCCTGTGGAGCCTCTGGATTCACCTTTGATGAGTCTGCCAGACACTGGGTCCGGCATACTCCAGGGAAGGGCCTGGAGTGGGTCTCAGGTGTTTGTTGGAATGGTGGTAGCGTAGGCAGTGCGGACTCTGTGAAGGGTCGATTCACCATCTCCAGAGACAGCGCCACGAACTCCCTGTGTCTGCAATTGAACAGTCTGGGAAATGTGGACAGGGCCTTGTATTATTTTACAAACCAGACGTCCTGCTTCGATCTCTGGGGCCGTGAACCCTTGGCCACTGTCTCCTCAG
>S699_35|IGHV3-9*03|IGHD6-13*01|IGHJ2*01|40
GAAGTGCAGCTGGTCGAGTCGGGGGGGGGCTTGCGACAGCCTGGCAGGTCCCTGAGACTCTCCTGTGCAGCCTCTCGATTCACCCTTGATGATTACGCCATGCACCGGGTCCGCCAAACTCCAGGGAAGGGCCTGAAGGGGGTCTCAGGTATTAATTGGAATAGTGGTAGCCCAGGCGACGCGGGCTCTGTGAAGGGCCGATGCACCTTCTCCAGAGACAACGCCATGATTTCCCTGTGCCTCCACATGAACAGTCTGACAGCTGAAGACATGGCCTTCTATTATTGTGAAAACGAAATGTGGAACTTCGAGCTCTGGGGCCGTGGCGCCCCGGTCACTGTCTCCTCAG
>S699_36|IGHV3-9*03|IGHD6-13*01|IGHJ2*01|40
GAAGTGCAGCCGGTGGAGTCTCGGGGAGACTTGGAACAGCCTGTCAGGTACCCGAGACTCTTCTGTGCAGCCTCTGGGTTCACCTTTAATCATTATGCCACGCTCTGGGTCCGGCAAGATCCAGGGAAGGGCCTGGAGTGGGTCTCTGCAATTACTTGGAATAGAGGTAGCATGGGCTATGCGGACTCTATGAAGGGCCGTTTCACCATCACCAGAGACAACACCAAGAAGCCCCTGTATCTGAAAATGAATAGTCTGAGACCTGAGGTCATGGCCTTGAATTACTCTGCAACCCAGACGTGCTACCTGGATCTCTGGGACCGTGGGAAGCTGGTCACTGTCTCCTCAG
>S699_37|IGHV3-9*03|IGHD6-13*01|IGHJ2*01|40
GAAGTGCAGTTGGTGGAGTCTGGGCGAGGCTTGCTACAGCCTGCCAGATCCCTGAGACTCTCCTGTGCAGCCTCTGGATTCGCCTTTGATGAGAATGCCCTGCGCTGGGTCCGGCAAGCTCCAGGGAAGGGCCTGGAGTGGGTCTCAGATCTTAGGTCGAATTGTGATAGAATGGTCTATGCGGAGTCTGTGAAGGGCCGATTCACCGGGTCCAGCGACAACACCGCAAACTCCCTGTGTCTAAAAATGAATAGTCTCAGAACTGAGGACCTGGCCTGTTACTACTGTGGAAACCAGACGTGGTACTTCGATCTCTGGGGCCGTGCCACCCTGGTCACTGTCTCCTCAG
>S699_38|IGHV3-9*03|IGHD6-13*01|IGHJ2*01|40
GAAGTGCGGTGGGCGGAGTCTGGGGAAGGCTTGCTACAGCCTGGCAGGTCCCTGAGACTCTCCTTTGCAGTCTCTGGGTTCACCTTTGATGATTATGCCATGCCCTGGGTCCGGCAAGTTGCAGGGAAGGGCCTGGAGTGGGTCTCAGGCCTTAGTTGGAACATTGGAAACATAGGCTATGCGGACTCTGTGAAGGGCCGGTTCACCATCTCCAGCGGCAGCGTCAAGAACTCCCTGTATTTGAGCATGAAAAGTCTGGGAGCTGGGGACATGGCCTTCTGTCACTGTGCAAAGCAGACGTGGAACTTCCATCTCTGGGGCCGTGACGCCCGGGTCAGTGTCTCCTCAG
>S699_39|IGHV3-9*03|IGHD6-13*01|IGHJ2*01|40
GAAGTGCAGCTGGTGAAGTCTGGGAGCGGCTTGGAACAGCCTGGCAGGCCCCTGAGACTCTATTGTGCAGCCTCTATATTCACCCTTGATGATTATGCCATGCACTGGGTCCGGCAAGCTCCAGGGAAGGGCCTTGAGTGGGTCTCAAGTATTACCTGGAATAGTGGTACCTTGGGCTCCGCGGACTCTGTGAAGGGCCGGATTACCTTCTCCAGAGACAACGCCAATAACTCTCTTTGTCCGCAAATGAACACCCTCAGAACTGGGGACATGGCCTTAAATTTCTTTGCACACCAGACGTGGTACTTCATTCTCTGGGGCCGTGGCACCCTGGTCACTGTCTCCTCAG
>S699_40|IGHV3-9*03|IGHD6-13*01|IGHJ2*01|40
GAAGTGCAACTGGTGGAGTCTAGGGGAGGCTTGAAACAGAATGGCAGGTCCCTGAGACTCTCCTGCACAGTCGCCGCATTCACCTGTGATGATTATGCCATTCACTGGGTCCGGCGAGCTCCGGGGAAGGGCCTGCAATGGGTCTCAGATACTAGTTGGAATAGTGGTGGCACAGACGATGCAGACTCTGTGAACGGCCGGTTCACCGTCTCCAGAGACAACGCCAAGCGCTCCCTGTATCTGCAAATGAACTGTCTGAGAACTGAAGACATGGCCTTGTCTAACTGTGAAAACCAGGCGTGGTACTTTGATCTCTGGGGCCGTGGCACCCTGGTCGGTGTCTCCTCAG
>S699_41|IGHV3-9*03|IGHD6-13*01|IGHJ2*01|40
GAAGTGCGGCTGGTCGAGTCCGGGGGAGGCTTGGTGCAGCCTGGCAGGTCCCTGAGACTCTCCCGTGCAACCTCTGGATTCACCTTTGGAGACTATACCATCCACTGGGTCCGGCAACCTCCAGGCAAGGGCCTGGAGTGGGTCTCAGGTATTACCTGGATTAGTGGTAGCATCGTTTATGGGGACTCTTTGAAGGGCCGATTCACCTCCTCCAGAGACAACGCCAAGAACTCCCTACATGTGCAAATAGACACTCTGAGAACTGACGACATGGCCTTGCTTTACTGTGCAAAACAGACGTGCTATTTCGATCTCTGGGGCCCTGGCACCCTGGTCAGTTTCTCATCAG
>S699_42|IGHV3-9*03|IGHD6-13*01|IGHJ2*01|40
GAAGTGCAATTGGTGGAGTCTGGGGGAGAATTACTACAGCCTGACAGGTCACTGAGACTCTCCTGGCCAGCCTCGGGACTCACCTTTGATGGTTATGCCATGCACCGGGGCCGGCAAGCTCCAGGGAAGGGCCTGGAGTGGGTCTCAGGTCCTAATTGGAATATTGGTAGAATGGACTATACGGACTCTGTGAAGGGCCGGTTTGCCATCTCCAGAGACAAGTCCAAGAACTCCCTATATCTGAAAATGAACAGTCTGAGAGCTGAAGACATGGCCTTGTATCATTGTGCGCACAAGCCGTGGTACTTCGATCTGTGGGGCCGTGACTCCCTGGTCACTGTCTCCTCAG
>S699_43|IGHV3-9*03|IGHD6-13*01|IGHJ2*01|40
GACATCCAGCTGGTGGTGTCTGGGGGAGGCCTGGTACAGCCGGGCAGGTCCGTCAGACTCTCCAGTGCAGCCTCTGGACTCATCTTTGAAGATTGTGCCAAGCACTGGGTCCGGCATGCTCCAGGAAAGGGCCTGGAGTGGGTCTCAGTTTTTAATTGGAGGAGTGGGAGCATAGTCTGTGCGGACTCTGTGAAGGGCCAATTCACCGTCTCCCCAGACAACGCCAAGACCTCCCTGTCTCTGAAAATGAATAGTCTGAGAGGTGAGGACATGGCCTTCTATTACTGTGAAAATCGGACGTGGTACCCCGATCTCTGGGGCCGTGGCACCCAGGTCACTGTCTCCTCAG
>S699_44|IGHV3-9*03|IGHD6-13*01|IGHJ2*01|40
GAGGTGCAGCTGATGGAGTTTGGGGGAGGCTTGGCCGAGTTTGGCAGGTACCTGAGACTCTCCTGTGCAGCCTCTGGACTCACTTTTGATGATCATGCCACACACTGGGTCCGGCGAGCTCAAGGGAAGGGCCGGGAATGGGTCTCAGCTATCAGTTGGAGGAGTGGTGGTATAGGCTATGCGGACTCTGTGAAGGGCCGATTCACCAGCTCCAGAGACAACGCCAAGAATTCCCTCTATCTGCAAAAGTTCAGTCTGAGAACTGAGGACTTGGCCTTCTCTTGCTGTGAAAAACAGACGTGGAACCTCGATCTCTGGGGCCGTGGCACCCTGGTCACTGTCTCCCCAG
>S699_45|IGHV3-9*03|IGHD6-13*01|IGHJ2*01|40
GAAGAGCAACTGGTGGAGTCTGGGGGAGGCTTGCCACAGACGGTCAGGTCCCTGAGACTCTCCTGTGCAGTCTCTGGATTCACCCTTGATGATTATGTCGTGCACTGGGTCCGGCAAGCTCCAGGGAGGGGCCTGGAGTGGGTCTTAAATATTAGTTGGAATTGCGGTCGCATCGACTTTGCGGACTCTGTGAAGGGCCGATTCACCTCGTCCAGGGACAACGCCCAGAACTCCCTGTATCTGAACATGAACCGTTTGGAAGCTGAGGACATGGCCCTGTTTTACGGTGCAAATCAGACGTGGTGCGTCGATCTCTGGGGCCGTGGCACCCAGGTCCCTGTCTCCTCAG
>S699_46|IGHV3-9*03|IGHD6-13*01|IGHJ2*01|40
GAAGTGCAGCTGGTGGAGTCTGGGGGAGGCTTGGTACAGCCTGGCAGGTCCCTGAGACTCTCCAGTGCGACCTCAGGATTCACCTTTGATGAGTCTGCCAGGCACTGGGTCCGACACGATCCAGGTAAGGGCCGGGAGTGGGTCTCACGTCTCAATTGGAATCGTGATAGTATAGACTTTGCGGACTCTGGGAAGGGCCGATTCACCATGTCCAGAGACAACGCCCAGAAGTCCTCGTATTTGCAAATCAAAAGTCGTAGAGCTGAGGACCTGGCCTTGTCTCACTGTGCAAGCCAGACGTGGCACTTCGATCTGTGGGGCCGTGGCACCCTGGTCACGATCTCCTCAG
>S699_47|IGHV3-9*03|IGHD6-13*01|IGHJ2*01|40
GAAATGCAGCTGGTGGAGTCTGGGGGAGACTTAGTACAGCCTGGCAGGTCCCTGAGACTCTCCTGTGCAGCCTCTGGATTCACCTTTGACCATTATGCCGTGCATTGGGGCCGGCACGCTCCCGGAAAGGGCCTGGAGTGGGCCTCAGGTATTACTTGGAATAGTGGAAGAATGGGCTGTGTGGACTCTGTGAAGGGCCGATTCACCATCTCCAGAGACAACGCCAGGATCTCCCTTTATGTGCACATGGAAAGTCTGAGAACTCAGGACATGGCCTTTTATCACTGTGAAAGGCAGACGCGGTATTTCAATCGCTGGGGCCGTAGAACCCGGGTCACTGTCTGCTCAG
>S699_48|IGHV3-9*03|IGHD6-13*01|IGHJ2*01|40
GAAGCGCGGATGGGGGAGTCTGGGCGAGGCTTGTTACAGCCTGGCAGGTCCCTGAGACTCTCCTGTGCAGCCTCTGGATTCACCTTGTCTGATTATGCCGTGCACTGGGTCCGGCAACCTCCAGGGAAGGGCCTGGAGTGGGTCTCAGGGATCACTTGGAATAGTGGCAGAATAGGCTATGCGGACTCTGTGAAGGGCCGATTTACCAACTCCACAGACACCGCCACGAATTACCTGTATCTGCACAGGACTAATCTAAAATATGAAGACATGGCCTTGTATCACTGTGCAAATCAGACGTGCTACTTAGATCTCTGGGGCCGCGGAACCCGGGTCACTGTCTCCTCAG
>S699_49|IGHV3-9*03|IGHD6-13*01|IGHJ2*01|40
GAACTGCAGGTGGGGGAGTCTGGGGAAGGCTTGGTACAGCCTGGCAGGTCCCTCAGACTCTCCTGTGCAGCCTCTGGATTCACCTTTGATGATTATGCCATGAACTGGGTCCGGCTAGCTCCAGGGACGGGCCTGGAGTGGGTCTCGGAAATTAGTTGGAGTGGTGGAAGAGTGGGCTACGCGGACTCTGTGGAGGGCCACTTCTCCTGCTCCCGAGACAACGCCAAGAGCTCCCTGTATCTACTGATGAATAGTCTGAGAGTTGAGGACCTGGCCTTGTTTCACTGTGCAAGCCAGACGTGGAAATTCGATCTCTGGGGCCTTGCCACCCTGGTCACTATCTCCTCAG
>S699_50|IGHV3-9*03|IGHD6-13*01|IGHJ2*01|40
GAAGTGCAGCTGGTGGAGTTTGGGATAGACTTGCTACAGCCTGCCAGGTCCCCGAGACCCTCCTGTGCAGTCCCTGGATTCACCTTTGGTGATTATGCCAGGCACGGGGTCTGGCAGGCTCCAGGGAAGGGCCGGGAGTGGGTCTCAGGAACTGGTTGGATTAGTGGTGGCAAAGGCTATGTGGACTCTGTGAAGGGCCGGGTCACCATCTCCGGAGACAACGCCAAGAACTCCCGATATCTACAAATGAAGAGTCTGATAGGTGAGGACATGGCCTTGTATTACTGTGCAGACCAGACGTGGAACTTCGATCTCTGGGGCTGTGACACCCGCGTCTTTGTCTCCTCAG
>S699_51|IGHV3-9*03|IGHD6-13*01|IGHJ2*01|40
GAAGTGCAGTTGGTGGAGTCTGGGGGAGGCTTGGTGCTGCCTGGCAGGTTCCTGAGACTCTCCTGCGCAGGCTCCGAATTTTCCGTCGATGATTACGCCATCCACTGGGTCCGGCAAGCTCCAGGGAAGGGCCGGGGGTGGGTCTCAGATATTAGTTGGAATAGTAGTACCACGGGCTGTGCGGATTCTCTGAAGGGCCGATTCCCCATCTCCAGAGACAACGCCAAGAACTCCCTGTATCAGAAAGTCAACAGTCTGGGAGTGGAGGACCTGGCCGTGTATCATTCTGCAACCCAGACGTGGTACTTCGATCTCTGGGGCCGTGGCACCGTGGTCGCTGTCTCCTCAG
>S699_52|IGHV3-9*03|IGHD6-13*01|IGHJ2*01|40
GAAATGCAGCTGGTGGCGTCTGAGGCAGGCTTGGTACAGCCGGTCAGGTCCCTGAGACTTCCCTGTGCAGCCTCTGGATTCGCCTTTGATGGTTATGCCAGGCAGTGGGTCCGCCAAGCTCCAGGGAATGGCCAGGAGTGGGTCTCGGGTTTTAGTTGGAATAGTGCTAGTGTTGGCCATGTGGACTCTGTGAAGGGCCGATTTAGAATCTCCAGAGACAACGCCACGAACTCCCTGTATGTTCAAATGAACAGTCTGAGACATGAGGACATGGCCTTGTTTCGCTGTGCAAACCAGACGTGGCATTTCGATCTCTGGGGCCGTGACACCCTGGTCACTGCCCCTTCAG
>S699_53|IGHV3-9*03|IGHD6-13*01|IGHJ2*01|40
GAAGTGAAACTGGTGGAGTCTGGGGGAGACTTGGTACAGTCTGGCAGGTCCCTGAGACTCTCCTGTGCAGCCTACGGACTCACCTTTGAAGATTATGCCATGAATTGGGTCCGGCAAGCTCGCGGGAAGGGCCTGGAGTGGGTCTCACATATTAGTTGGAATAGTGGTGGAACAGCCTATGCGGACTCTGTGAAGGGTCGATTCACCTTCTCCAGAGACACCGCCAAGAACTCCCGATCTCTGAATGTGACCAGTCTGCGGGTTGATGACGCGGCCTTGTTTTACTGTGGAAACCAGACGTGGTACCGCGATATCTGGGGCCGCGGCACCCTGGTCACTGTCTCCTCAG
>S699_54|IGHV3-9*03|IGHD6-13*01|IGHJ2*01|40
GAAGTGCATGTGGTGGAGTCTGGTGGAGTCTTGATACAGCCTGACAGGTCCCTGAGACTCTCCTGTGCGGCCTGTGGATTCGCCCTTGATGATCGTGCCATACAGTGGGTCCGACAAGCTCCAGGGAAGGGCCTGACTTGGGTCTCAGGGACTAGTTGGGATAGTTGTGGCATAGGCTACGCGGGCTCTGTGAAGGGCCGATTCACCCTCTCCAGACACACCGCCAAGAACTCCCTCTGTCTGCAACGGAGCAGTCTGGGAGGTGAGGACATGGCCTTGTATAACTGTGCAAACCGGACGTGGAACTTCAATCTCTGGGGCCGTGCCACCCTGGTCACTGTCTCCTCAG
>S699_55|IGHV3-9*03|IGHD6-13*01|IGHJ2*01|40
GAAGTGCAGCTGAAGGGGTCTGGGGGAGGCTTGTCACAGCCTGGCAGGCGCCTGAGACTCTCCTGTGCAGGCTCTGAGTTCACCTTTGATGATTATGCCATGCAGTGGGTCCGGCAAGATCCAGGGAAGGGCCGGGACTGGGACTCAGGGATCAGTTGGAACATTAGTACCACAGGCTATGCGGACTCTGTGGAGGGCCGATTCACCATCTTCAGAGACAACACCAAGAACTCACTGTGTGTGGAAATGAACAGTTTGAGAACTGAGTACGTGGCCTTGTGTTATCGTGCAGACCAGACGTGGAACTTCGATCTCTGGGGCTGTGGCACCCGGGTCACTGTCTCCTCAG
>S699_56|IGHV3-9*03|IGHD6-13*01|IGHJ2*01|40
GAAGTGCAGGTGCTGGAATCTGGGAGCGGCTTGGTACAGCCGGGCAGGTCCCTGAAACTCTCCTGTTCAGCCTCTGAATTCACCTTTGATGATTTTGCCATGCACTGGGTCCGCCATTTTCCAGAGAAGGGCCTGGAGAGGGTCTCAACTATTAGTTGGACTAGAGATGGAATGTTCTATGCGGACTCTGTGAAGGGCCGATTCACCGTCCCCAGAGACAACGTCAAGAACTCCCCTTATCTGCAAATGAACAGTCTGAAAGCTGAGGACATGGCCTTGTATTTTTGTGAAAGGCAGGCGTGGTACTTCAATCTCTGGGGCCGTGGAACCCTGGTCACTGTCTCCTCAG
>S699_57|IGHV3-9*03|IGHD6-13*01|IGHJ2*01|40
GAAGGGCAACTGGTGGAGTCTGGGGGAGACTTGGCCCAGCCTGGCAGGTCCCTAAGACTCCCCTCAACAGCCTCTGAATTCACCTTTGATGATTGTGCCATGCCCGGGTTCCGACACACTCCAGAAAAGGGCCTGGATCGGGTCTCACGTCTCAGCTGGAATAGGGGAAGCATAGGCTATGCGGACTCTGTGAAGGGCCGACTCACCGTCTCCAAAGACAACGCCAAGAACTCCCTGTATCTGCAAATGAACAGTCTGAGAGGTGGGGACATGGCCTTGAATTACTGTGCAACCCAGACGTGGTACTTCGGTCTCTGGGGCCGTGGCACCCTACCCACTGTCGCCTCAG
>S699_58|IGHV3-9*03|IGHD6-13*01|IGHJ2*01|40
GAAGTGCAGCTGGTGGCGTCTGGGAAAGGCTCGGTACGGACTGTCAGGTCCCTGAGATTCTCCTGTGCAGCCTCTGGATTCACCTCTGACGATTGTGCCATGCCCTGGGTCCGGCAAGCTCCAGGGAAGGGCCTGGAGTGGGTCTCAGGTATTAGTTGGAACAGTGGTAACAAAGGCCATGCGGGCTTTGTGAAGGGCCAATTCACCATCTCCAGAGCCAACGCGCATATTTCCCTGTGTCTGCAAATGACCGGTCTGAGAAGTGAGGACATGGCCTTGAATTTCTGTGCATACCAGAGGTGGTATTTACATCTCGGGGGCCATGGCACCCTGGTCTCTGTCTCCTCAG
>S699_59|IGHV3-9*03|IGHD6-13*01|IGHJ2*01|40
GAAGTGCAGTTGGTGGAGTCTGGGGGCGACTTGATACAGCCTGGCAGGTTACTGAGACTCTCCAGTGCAGCCTTTGCATTCACCCTTGATGATTCTGCCATGCACTGTGTCCGGCGTCTTCCAGGGAAGGGCCTGGAGTGGGTCTCAGATATAAGTTGGAGTACTGTTAGCACAGGCTCTGCGGACTCTTTGAAGGGCCGCCTCACCATCTCCAGAGACAACGCCAAGAACTCCCTGTATCTGAATACGAACAGTCTGAGACCTGGGGACTCGGCCTTAATTCGCTGTGAAAAGCAGACGTGGTACTTCGATCTCTGGGGCCGTGGCACCCTGGTCACTGTCTCCTCAG
>S699_60|IGHV3-9*03|IGHD6-13*01|IGHJ2*01|40
GAAGTGCAGCTGGTGGAGTCCGGGGGAGGCTTGGTACCGCCGGGCGGGTCCCTGAGAGTCTCCTGTGCAGCCTTTGGATTCATCTTTGAGAATAATGCCATGATCTGGGTCCGGCAAGCTCCAGGGAAGGGCCTGGAGGGGGTCTCAGGCATCTGTTGGAATAGTGACAGCATAGGCTTTGGGGACTCTGTGAGGGGCCGATGCACCGTCTCCAGAGACAACGCCAAGATCACCCTGTTTCTGCTAATGAACATTCTGAGAGTAGAAGACATGGCCCTGTATTTCTGTGGAAACCAGGCTCGATATCTCGATCTCTGGGGCCGTGGCACCCTGGTCACTGTCTCCTCAG
>S699_61|IGHV3-9*03|IGHD6-13*01|IGHJ2*01|40
GAAGTGCTGTTGGTGGAGTCTGGGGGAGGCTTGATGCAGCCGGGCAGCTCCCTGAAACTATCCTGTGCAGCCTCTGGATTCACCTTGGATGATAATGCCATACACTGGGTCCGGCACCCTCCAGGGAAGGGCCTGGAGTGGGCCTCAGGTATTAAGTGGAGTGGGGGTTGCATAGGCCATGCAGACCCTGTGAAGGGCCGATTGACCATCTCCAGAGGCACAGCCAAGAACTCCCAGTATGTGAAAATGAATAGTTTGAGAGTTGACGACATGGCCCTCTATTACTGTGCAGATCAGACGTGGTACTCCGAGCTCTGGGGCCGTGGCACCCTGGTCACTGTCTCCTCAG
>S699_62|IGHV3-9*03|IGHD6-13*01|IGHJ2*01|40
GAAGTGCAGGTGGTGGAGTCAGGGGGAGGGTTGGTACAGCCTGGCAGGTCTCTGAGACTCTCCCGTGCAGCCTCTGGATTCACCTTTGATGATTTTGCCATCCACTGGGTCCGGCAAGCTCCAGGGGAAGGCCGGGCGTGGGTCTCAGGTACTACTTGGAGATGTAGAAGAATAGGCTGTGTGGACTATCTGAAGGGCCAATCAAACATCTCCAGAGACAGCGCCAAGACCTCCCTGTATCTGCAAATGAATAGTCTGACAGCTGAGGACATGGCCTTGTATTTCCGCGCAAGGCAGACATGGAACTTCGATCTCTGGGGCCGTGACACCCTGGTCACTCTCTCCTCAG
>S699_63|IGHV3-9*03|IGHD6-13*01|IGHJ2*01|40
GAGGTGCAGCTGGTGGCGTCTGGGGGAGTTTTGGTACTGCCTGGCAGGTCCCTGAGAGTCTGCTGTGCAGCCTCTGGCTTCACCTTTGGTGATCATGCCATTCATTGGGTCCGGCAGACTCCAGGAAAGGGCCTGGAATGGGTCTCGGGTTTAAATTGGAGTGGTGATGGAATAGACTATACGCACTCTGTGAAGGGCCCATTCACCATCTCCAGAGACACCGCCAAGAACTCCCTGTGTCTGCAGATAAACAGTCTGGGAGTTGAGGACATGGCCTTGTATTGTTCTGCAAACCAGACGTGCTACTTCGATGTCTGGGGCCGTGGCACCCTGGTCACTGTCTCCTCAG
>S699_64|IGHV3-9*03|IGHD6-13*01|IGHJ2*01|40
GAACGGCAGCTGGTGGAGTCTGGGGGAGACTTGATGCAGCCTGGCAGGTCCCTGAGACTCTCCTGTGCAGCCTCGGGATTCACCTTTGATGATTACGCCATGCACTGGGTCCGGCAAGCTCCAGGAACGAGCCTGAACTGGGTCTCAGCACTTAGTTGGACTAGTGGCAGCATAGGCTATGGGAGTTCTGTGAAGGGCCGATTTGCCATCTCCAGAGACATGGCCCAGAAGTCCCTGTATCGGCAAATGAACGGTGTCAGAGTTGAAGACATGGCATTATATTTCTGTGCAAAGCAGGCGTGGTACTTTGATCTCTGGGGCCGTGGCACCCGGGTCACTGTCTCCTCAG
>S699_65|IGHV3-9*03|IGHD6-13*01|IGHJ2*01|40
GAAGTGCATCTGGTGGCGTCCGGGAGAGGCATGGGACAGCCTGGCGGGTCCCTGAGACTCTCCTGTGCGGTCTCTGGATTCACCCTTGATGATTATGCCATGCCCTGGGTCCGGCAAGCTCCAGGGAAGGGCCTGGATTGGGTCTCAGATCTTAGTTGGAACAGTGGGAGAAGAGGCTATGCGGACTCAGTGAAGGGCCGATTTTCTATCTCCAGAGACAACTCCAAGAACTCCCTATATCTGCAGAGGAACAGTCTGAAACCTGAGGACAGGGCCCCTTGTTACTGTGCACTCCAGAAACGGTATTTTGATCTCTGGGGCCGTGGCACCCTGGTCACTGTCTCCTCAG
>S699_66|IGHV3-9*03|IGHD6-13*01|IGHJ2*01|40
GAAGTGCAATTGGTGGAGTCTGGGGAAGACTTGGTACAGCACGGCAGGTCCATGAGACTCTCCTGTACAGCCTCTGGATTCACGTCTGATGCTTATGCCATTCACTGGGTCCGGCAACCTCTAGGGAAGGGCCGGGAGTGGGTCTCCGGTCTAAGTTGGATTAGTGATAGCGTAGGCTTTGAGGACTCTGTGGAGGGCCGATTCACCATCTCCAGAGACAACGCCAAGACCTCCCTGTTTCTACAACTGAACAGCCTGAGACCTGAGGACATGGCCTTGTCTCATTGTGAAAGCCAGACGTGTTGCTTCCATCTCTGGGGCCGTGGCACCCTGGTTACTGTCTCTTCAG
>S699_67|IGHV3-9*03|IGHD6-13*01|IGHJ2*01|40
GAAATGCAACTGGTGGAGTCTGGGGGAGGCTTGGAACAGCCAGGCAGGTCCCTGAAACTCTCCTGTGCAGCCTCTGGATTGACCCTTGATTATTATGTCATGCACTGGGTCCGGCAAGCTCCAGGGAAGGGCCTGGAGTGGGTCTCAGTTGTTACTTGGCATAGTGGCAGCATAAACTATGCGGACTCTGTGAAGGGCCGCTGCACCATCCCCAGAGCCACCGCCAAGAACTCCCATGACTCGCAAATGACCAATCTGAGAAGTGAGGACGTGGCATTGTATTGCTGTGCACATCAGACGTGCTACTTCGATCTTTGGGGCCGTGGCACCCTGGTCAGTGTCTCTTCAG
>S699_68|IGHV3-9*03|IGHD6-13*01|IGHJ2*01|40
GAATTGCAGCTGGTGGAGTCTGGGGGAGACTTGGTACAGCCTAGCAGGTCCCTGAGCCTCTCCTGTGCTGCCTCGGGGGTCACCCTTGATGATTCTACCATGCACTGGGTCCGGCAAACTCCAGGGAAGTGGCTCGAGTGGGTCTCAGGAATTAAGTGGATTAGTAGTGGAACAGGCTATGCGGACTCTGTGAAGGGCCAATTCACCACCTCCAGAGACAGCGCCAAGAACTCTCTGTGTCTGAAAACGAACAGTCTGAGACCTGAGGACATAGCCTTGTATTATCGTGCAAATCAGACGTGGTACTTCGATCTGTGGGGCCCTGGCACCCGGCTCACTGCCTCCTCAG
>S699_69|IGHV3-9*03|IGHD6-13*01|IGHJ2*01|40
GAGGAGCAGGTGGTGGTGTCTGGGGGAGGCTTGCTTCAGCCTGGCAGGTCCCCGAGACTGTCCTGTGCAGCCTCTGGAATTGCCTTTGATGATTCTGCCATGCACTGGGTCCGGCAAACTCCAGGGAAGGGTCTTAAGTGGGTCTCAGGCATCAGTTGGGATGGGAGTAAGATAGACTATGCGGACTCTGTGAAGGGCCTATTCACCATCTCCAGAGGCAACGCCAAGAACTCCCTGGATCTACACTTGAACAGTCTGAGACCTGAGGACATGGCCCTTTTTTACTGGACAAACCAGAAGTGGTTCCTCGATCTCTGGGGCCGTGGCACCCTGGTCACTGTCTCCTCAG
>S699_70|IGHV3-9*03|IGHD6-13*01|IGHJ2*01|40
GAAGTGCAAATGGTGGAGCCTGGGGGAGCCTTGGTTCAGTCTGGCAGGTCCCTGAGACTCTCCTGTGCAACCTCTGGATTCTCCTTCGATGATTCTGCCATGCTCTGGGTCCGGCAATCTCCAGGGGAGGGCCCAGAGTGGGTCTCAGGTATTAGTTGGAATAGTGGAAACACAGGCTATGCGGACTCTGTGAAGGGCCAATTCACCTTGCCCAGAGACAACGCCAAGAATTCCCTCGATCTGCATATGACCACTCTGATAACTGAGGACGTGGCCTTGGATAACTGTACACAACAGACGTGGCCCTTCGATCTCTGGGGCCGTGGCACCCTGGTCACTGTCTTGTCAG
>S699_71|IGHV3-9*03|IGHD6-13*01|IGHJ2*01|40
GAAGTGCTGCAGCTGGAGTCTGGGGCAGGCCTAGTACAGTGTGGCAGGTCCCTGAGACTCTCCTGTCCAGCCTCTGAATTCACCTTTGCTGATTATGTCAAGCACTGGGTCCGGCAAACTCCAGGGAAGGGCACGGAGGGGGTCTCAAGAATTACTTGGAATAGTAGTAGCATGGGCTACGCGGACTCTGTGAAGGGCCGATTCACCATCTCCAGAGACAACGCCACGATCTACCTGAATTTACAGATGAACAGTCTGAGAGCTGAGGACAGGGCCTTGTGGTACTGTGCAAACCAGACGTGGTTCTGCGATCTCTGGAGTCGTGACACCCTGGTCGCTGTCGCCTCAG
>S699_72|IGHV3-9*03|IGHD6-13*01|IGHJ2*01|40
GAAGTGCAGTTGGTGGAGTCTGGGGGAGGCTTGATACAGCCTGGCGGGTCCCTGAGACTCTCCTGTGCAGCCTCCAGACTCACCTTTGATGATCATGCCATCCACTGGGTCCGGCAAACTCCAGGGAAGGGCCTGGAGTGGGTCTCTGGTTTTAGGTGGAATAGTGATAGAGAAGGCAATGTGGACTCTGTGAAGGGCCGATTCACCATCCCCAGAGACAACGCCAAGGACTCCGTCTATACGCAAGTGAACAGTCTGAGAGTCGAGGACATGGCCTTGAGTTACTGTGCAATACAGACGGGGGACTTACATCTCTGGGGCCGTGGCGCCCAGACCACTGTCTTCTCAG
>S699_73|IGHV3-9*03|IGHD6-13*01|IGHJ2*01|40
GAAGTGCACCTGGTGGAGTGTAGGGGAGCCTTGGTACCGACTGCCAGGTCCCTGAGACTCTCCTGTGCAGCCTCTGGATTGACCCTTGATGATTATGCCATACACTGGGGCCGGCACCCTGCGGGGAAGGGCCTGGAGTGGGTCCCAGGTATTAGTTGGAATAGTGGTAGATTAGACTTTGCGGACTCTGTGAAGGGCCACTTCGCCACCTCCAGAGACAACGCCAAGAACTCCCGGCATCTGCAACTGAACAGTCTGCCTGGTGAGGGCATGGCCTTGTATCACTGTGCAGACCAGGTGTGGAACTTCCATCTCTGGGGCCGTGGAACTCTGGTCACTGTCTCCTCAG
>S699_74|IGHV3-9*03|IGHD6-13*01|IGHJ2*01|40
GAAGTGCAGGTGGTGGAGTCCGGGGGAGTCTGGGCACAGCCTGGCAGGTCCCTGAGACTCTCCTGTGCAGCCTTTGGATTCACCAGTGGTCATTATGCCACGCACTGGGTCCGGCGAGCTCCAGGGAAGGGCCTGGCGTGGGGCTCTGGCATTAATTGGAACAGTGGTCGCAAAGGCTGTGCGGACTCTCTGAAGGGCCGATTCACCACCTCCAGAGACAACGCCAGCAATTCCCTGTATCTGCAAGTGAGCTGTCTGAGAAGTCAGGACATGGCCTTGTCTTACTCTGAGAACCAGACGTCATACTTCGATCTCTGGAGCCGTGGCACCCTGGTCAATGTCTCCTCAG
>S699_75|IGHV3-9*03|IGHD6-13*01|IGHJ2*01|40
GAAGTGCAGCTGGTGGAGTCCGGGGGAGCCTTGCTCCAGCCTGTCTGGTCCCTGAGACTCTCCTGCGCAGCCTCTGCGTTCACCGTTGATGATTATGCCACCCACTGGGTCCGGCAAACTCCAGGGAAGGGCCTGGAGTGGGTCTCGGGGATTGGTTGGAGTTGCGGTAGACTAGCCTGTGCGAACTCAGTGAAGAGCCGATTCATCATCTCCCGAGACAATGCCAACAACTCCCTGTTTCCACAGATGAACAGTCTGAGAACTGAGGACATGGCCTTGTATTACTGTGCAAATCAGACGTGGTACTTCCATCTCTGGGGCCGTGGAACCCTGGTCCCTGTCCCCTCAG
>S699_76|IGHV3-9*03|IGHD6-13*01|IGHJ2*01|40
GAAATGCAAATGGAGGAGTCTGGGGGAGGCTTGTTACAGAATGATAGGTCCTTGAGACTCTCCTTTGCAGCCTCTGGATTCACCTCTGATGATTACGCCATACCCTGGGTCCGGCAAGATCCAGGGAAGGGCCTGGAGTGGGTCTCAGGTTTTAGTTGGCATAGTGATAAGATAGGCTATGCGGACTCTGTGAAGGGCCGATTGACCGTCTCTAGCGACAATCCCATGAACTCCCTGTATCTGCAAATGAATAGCCTGAGAAGTGAGGACATGGCCTTATATTACTGCGAACATCAGACGTGGCACTTCCATCTCTGGGGCCGTGGCACCCTGGTCACTGTCTTCTCAG
>S699_77|IGHV3-9*03|IGHD6-13*01|IGHJ2*01|40
GAAGTGCAGTTGGTGGGTTCTGGGGGAGGCTTGGATCAGCCTGGCGGGTCCCTGAGAGTCTCCTGGGCAGCCTCTGGACTCACTTTTGATGACTATGCCATGCACTGGGTCCGGCAAGGCACAGGGAAGGGCCTGGATTGGGTCTCAGGGATTAGTTGGAATTCTGATACCATAGGCTATGCGGGCTCTCTGAAGGGCCAATTCACGACCTCCAGAGACAACGCCAAGAACTCCCTCCATCTGAAAGTGAAAGGTCTGAGAGACGAGGACGTGGCCTTGTCTTACTGTACAAACCAGACGTGGTACCTCGATCTCTGGGGCCGTGGCACCCTGGTCACAGCCTTCTCAG
>S699_78|IGHV3-9*03|IGHD6-13*01|IGHJ2*01|40
GAAGTGCAAGTGGTGGAGTCTGGGGGAGGCTTGTTACAGCCTGGCAGGTCCCTGAGACTCTCATGTGCAGCCTCTGAATCCACCTTTGATGATTATGCCATGCACTGGGTCCGGCAGCCTCCAGGGAAGGGCCGGGAATGGGTCTCAGATTTTACTTGGAGTAGTCCTAGAATAGGCTATGTGGACTCTCTGAAGGGCCGATTCGTCATCTCCAGAGACAACGCCAAGAACACCCTGTGTCTCCTGATGAATTGTCTGAGGTCTGAGGACACGGCCTTATTTCACTGTGCAAACGAGACGTGGGACCTGAATCTCTGGGGCCGTGACACCCTGGTCACTGTCTCCTCAG
>S699_79|IGHV3-9*03|IGHD6-13*01|IGHJ2*01|40
GAAGTGCATCTGGTGGAGTCTGAGGAAGGCTTGGAACAGCCTGGCAGGTCCCTGAGACTCTCCTGTGCAGCCTCTGGCTTCACCTTTGATGACTATGCCACACACTACGTCCGCCATGTTCCCGGGAAGGCCATGGAATGGGTCTCACGTGTTAGTTGGACTAGTGGTAGGATAGGCTTTGCGGACTCTGTGAAGGGCCGATTCACCACCTCCACAGACAACGCCAAGAGTTGCCAATGTCTGAAAATGAACAGTCTGAGAACTGAGGACATGGCCTTATCTGACTGTGCAAACCAGACGTGGTGCCTCGTTCTCTGGAGCCGTGGCACCCTGGTCACCGTCTCCTCAG
>S699_80|IGHV3-9*03|IGHD6-13*01|IGHJ2*01|40
GAGGTGCAGCTCATGGAGTCTGGGAGAGGCTTGTTCCAGCCTGGCAGGTCCCTGAGACTCTCCTGTGCAGCCTCTGGACTCACCTTTGATGATGATGCCATACACTGGGTCCGGATAGCTCCAGGGAAGGCCCGGATGTGTGTCTCAGGCATGAGTTGGGATAGGGGTAAAACAGGCTATGCGGACTCTGTGAAGGGCCCATCCACCATCTCCAGAGACAACGCCAAGTACTCCCTGTGTCTGAAAGTGAACAGTCTGACATCTGAGGACATGGCCCTGACTCACTGTGCAAGTCAGAAGTGGAACTTCGATCTCTGGGGCCGTGGCACCCTGGTCACTGTCTACTCAG
>S699_81|IGHV3-9*03|IGHD6-13*01|IGHJ2*01|40
GAAGTGCAACTGCTGCAGTCTGGGAGAGGCTTGACACAGCCTGGCAGGTCCCTGAGACTCTCCTGTGCAGCCTCTGGCATCACCTTTGATGATTATGCCATGCACTGGGTCCGGCAAGCTCCAGGGAAGGGCCTGGAGTGGGGCTCAGATATTAATTGCAATGGTGCAAGAATGGACCAGACGGACTCTGTGAAGGGCCGAGTCACCGTCTCCAGAGACAACGCCAAGACCTCTTTGGATCTGAAAATGAACTGTTTGAGAGCTGAGGACATGGCCTTTTATTACTATGAACATCAGACATGGTACCTCGATCTTTGGGGCCGTGGAACCCTGGTCACTGTCTCTTCAG
>S699_82|IGHV3-9*03|IGHD6-13*01|IGHJ2*01|40
GAAGTGCAGCTGGTGGAGTCTGGGGAAACCTTGGCACAGCCTGGCAGGTCCCTCAGACTCTCCGGTGCAGCCTCTGGATTCACCTTTGATGATCATACCACGCACTGGGTCCGGCATGCTCCAGGGACGGGCCTGGAGTGGGTCTCAGATAGTTCTTGGGGTCTTGCTAGCCTAGACTCTCAGGACTCTGAGAAGGGCCGACTCACCACCTCCAGAGACATCGCCAAGAACTCCCTGTTTCTGAAAATGAATAGTCTGAGCCCTGAAGTCATGGCCTTGTATTACTGTACAATTCAGACGTGGTACTTCGATCTCTGGGGCCGTGGCACCCTGGTCACTGTCCCCTCAG
>S699_83|IGHV3-9*03|IGHD6-13*01|IGHJ2*01|40
GAAATGAACGTGCTGGACTCTGGGGGAGGCTTGGCAAAGCCTGGCAGGTCCCTGAGACGCTCCTGTGCAGCCTCCGCATTCACCCTTGATCATTGCGCCATGCACTGGGTCCGGCGAGCTCCAGGGAAGGGCCTGGAGGGGGTCTCAGCTATTGATTGGAATGGGGGCAGGATAGACTATGCGGACTGTGTGAAGGGCCGAATCACCATCTCCAGAGACAACGCCAAGAACTCCCTGTATCTACAAATGAACAGCCGGAGAAATGATGTCATGGCCTTGTTTTACTGTGCACACCAGACGTGGTCCTTCGATCTCTGGGGCCGTGCCACCCTGGACACTGCCTCCTCAG
>S699_84|IGHV3-9*03|IGHD6-13*01|IGHJ2*01|40
GAGGAGCAGCTGGTGGAGTCTGGGAGAGGCTTGGTTCTGCCAGGCAGGTCCCTGAGACTCTCCTATATAGCCTCTGGACTCACCTTTGATGACTATGCCATGTTCTGGGTCCGGCCAACTATGGGGAAGGGCCTGGAGTGGGTCTCAGATACTAGTTGGAAGAGTGGTAGCTTAGGCTGTGCGGACTCTGTGAAGGGCCGACTCACCATCTCCAGAGACAACGCCAAGAACTCCCTCTATCTCCAAGTGAACAGTCTGAGAGCTGGGGACATGGCAGTGAATGACTGTGCAAACCAGACGTGGTACTTCAATCTCTGGAGACGTGGATCCCTGGTCACTGTCTTTTTAG
>S699_85|IGHV3-9*03|IGHD6-13*01|IGHJ2*01|40
GAAATGCAGTTGGTGGAGTCTGGGGGAGCCTTGGAACAGCCTGGCAGGTCCCTGAGACTCTCCTGTGCAGACTCTGGATTCGCCTATGTTGATTATCCCAAACACTGGGTCCGGCAAGCTCCCGGGAAGGGCCTGGAATGGGTCTCAGGTCTCAGTTGGAATAGTGGTGGCATAGTCTATGCGGACTATATGAAGGGCCGTTACACCATCTCCAGAGACAACGCCAAGACTTCCCTTCATCTGCCAATGAAAAGTCTGAGAGCTGAGGACGTGGCCCTCTATTACTCTACAAAACAGGCGTGGAGGCTCGATCTCCGGGGCCGTGGCACCCTGGTCTCTGTCTCCTCAG
>S699_86|IGHV3-9*03|IGHD6-13*01|IGHJ2*01|40
GAGGTGGAGTTGGCGGAGTCTGGGGGAGGTCTGGGACAGCCTGGCAGGTCCCTGAGAGTCTCCTGTGCAGACTCTGGATTCACCTTTGATGATCATGCCATACACTGGGTCCGGCAAGCTCCAGGGAAGGGCCTCGAGTGGGTCTCAACTATTGGCTGGAACAGTGGATTCATAGTCTATGAGGACCCTGTGAAGGGCCGATGCACCATCACCACAGACAATGCCACGCACTCCCTGCATCTGCGAATGAACTGTCTGAGAAGCGAGGACATGGCCTTGTATCACTGTGCTAACCAGACGTCGTACTTCGATGTCTGGGGCCGTGTCACCCTGGTCACTGTCTCCTCAG
>S699_87|IGHV3-9*03|IGHD6-13*01|IGHJ2*01|40
GAGGTGCAGCTGGTGGAGTCTGGGGGAGTTTTGGGACAGCCTGGCAGGTCCCTGAGACTCCCCTCCGCCGCCCCTGGATTGACCTTTGATGATTGTGTCATACACTGGGTCCGGCGGACTCCAGGGCAGGGCCTGGGGTTGGTCTCAGATTTTTGTTGGATTGGTGGGACCATAGGCTATGCGGACTCTGTGAAGGGCCGACTCACCATCACCAGGGACAAGGCCAAGAACTCCCTGTGTCTGCAACTGAACAGTCTGAGACGTGAGGACATGGCCTTGTCATACTGTGCAAACCAGGCGTGGGACTTCGATCTCCGGGGCCGTGGCACCCGGGTCACTGTCTCCTCAG
>S699_88|IGHV3-9*03|IGHD6-13*01|IGHJ2*01|40
GAGCTGCAGGTGGCGGGGCCTGGGGGAGTCTTGGTACAGCCTGGCAAGTCCCTGAGACTCTCCTGTGCAGCCTCTGAACTCACCTTTGATCATTATCCCATCCACAGGGTCCGGCAAGCTCCAGGGCGGGGCCTGGAGTGGGTCTCCGGTCTTAGTTGGGATAGTAGTCTCATAGGCTCTGCGGAATCCGTGAAGGGCCGATTCACCATCTCCAGAGACACCGCCAAGATCTCCCTGTATCTGCACGTGAACAGGCTGAGAGCTGAGGACATGGCCTTGGATAATTGTGAAAATCAGACGCGGTTCTTCGATCTCTGGGGCCGTGGCACCCTGGTCCGAGTCTCCTCAG
>S699_89|IGHV3-9*03|IGHD6-13*01|IGHJ2*01|40
GAAGCGCAGATGCTGGAGTCTGGAGGAGGCTTGGTACAGCCTGGCAGGACCCTGAGACTCTCCTGTGCAGCCTCTGTATTCCCCTTCAATCATTATGCCATACAGTGGGTCCGACAAGCTCCAGGGAAGGGCCTGGAGTGGGTCTCAGCTATTAGTTGGAAAAGTGGTAGAGTAGGCCACGCGGACTCTGTGAAGGGCCGATTCGTCATCCCCAGAGACAACGCCAAGGACTCCCTATATCTGGATATGAACAGTTTGAGAAATGAAGACGTGGCCTTGGATAACTGTTCAAATCAGACGCGGTACTTCCATCTCTGGGGCCGTGGCACCCTGGTTACTCTATCCTCAG
>S699_90|IGHV3-9*03|IGHD6-13*01|IGHJ2*01|40
GAAGTGCGGCTGGTGGAGTCTGGGGGAGACTTACGACAGCCTGGCAGGTCCCTGAGACTCTCCTGTGCAGCCTCTGGATTCACCATTGATGATTCTGCCAGGCAGTGGGTCCGGCAAGCTCCAGGGAACGGCCTGGACTGGGTCTCAGGGATTAGTTGGAATGACGTTAGATCAGGCTATGCGGACCCTGCGCAGGGCCGATCCACCATCCCCAGAGGCAACGCCAAGAACTCCCTGTCTGTGAAGATGAACAGTCTGAGAGAAGGGAACATGGCCTTGTCTTACTGTGCAGAGCAGCCGTGCCACTTCGATCTCTGGGGCCCTGGCACCCTGGTCACTGTCTCCTCAG
>S699_91|IGHV3-9*03|IGHD6-13*01|IGHJ2*01|40
GAAGTGCAGCGGGTGGAGTCTGGGGGAGTCCTGGGACAGCCTGACAGGTACCTTAGACTCTCCTGTGCAGCCTCTGGTTTCACCTTTGATGATCTTGCCACACACTGGGTCCGGCAAGCTCCAGGGAAGGGCCTAGAGTGGGTCGCAGGTATTTTTTGGAAAGGTGGGAGCATAGGCTACGCGGACCCTCTGGAGGGCCCATTCACCATCTCCAGAGACATCGCCCAGAATTGCCTATATCTGCAAATGAACCGTCTGAGAGTGGATGACATGACCTTGGGCTACTTTGAAAAGCAGACGTGGTACTTCGATCTCTGGGGCCGTGGCACCCTGGTCACTGTCTCCTCAG
>S699_92|IGHV3-9*03|IGHD6-13*01|IGHJ2*01|40
GAAGTGCGACTGGTGGAGTCTGGGGAAGGCTTGGTGCAGCCTGGCAGGTCCCTGAGACTCCCCAGTACAGCCTCTGGATTCACCTTTGATGCCTATGCCACGCTCTGGGTCCACGAGGCTCCAGAGAAGAGTCTGGAGTGGGTCGCAAGTATCAGTTGGAATAGTGCTAACATAGGCTATGCGGACTCTGTGAAGGGCCGATTCACCATCTCCAGAGACAACGATACGCACATTCTGCATCAGCAACTGAACGGTCTGAGAACTGAGGACATGGCCCTGTGCTACTGCGCAAAACAGACGTGGTACTTCGATCTCTGGGGCCGTGGCACCCTGGTCACTGTCTCCTCAG
>S699_93|IGHV3-9*03|IGHD6-13*01|IGHJ2*01|40
GAAGTGAAACTCCTGGAGTCTGGGGGAGGCCTGTTACAGCCTGTTAGGTCCCTGAGACTCTCCTATGCAGGTTCTGGATTCACCTTTGAAGATTATGCCATGCACCGGGTCCGGCACACTCCAGGGAAGGGCCTGGATTGGGTCTCAGGTCCTAAATGGAATAGTCCTGTCATAGGTTGTGCGGACTCTGTGAAGGGCCGACTCACCATCTCCCGAGACAACCCCAAGACCTCCCTCTATTTGAAAATGAGCAGTCTGAGAGCTGAGGACATGGCCTTTTATTACTGTGCGAACCAGACGTGGAACTTCGAACTCTGGGGCCGTGGCACCATGGTCAGTGTCTCCTCAG
>S699_94|IGHV3-9*03|IGHD6-13*01|IGHJ2*01|40
GAGGTGCAGTTGGTGGCGTCTGGGGGAGGCCTGATACAGCCTGGCAGGTCCCTGAGACTCCCCTGGGCAGCCTCTGGATTCACCTTTGATGATTATGCCATGCACTGGGTCCGGCAAGCTCCAGAGAAGGGCCTGGAGTGGGTCTCAGGCAGTCGTTGGCTTAGTGATAGCAGTGCCTGTGCGGACTTTGTGAAGAGCCGATTCACCATTTGCAGAGACAAGGCCAATAACTCCCTGTATATGAAACTGAACAGTCTCAGAGCTGCGGACATGACCTTGTCTTTTTGTGCAAAACAGACGTGCTATTTCGATCTCTGGGGCCAAGCCACCCAGGTCACTGTCTCCTCAG
>S699_95|IGHV3-9*03|IGHD6-13*01|IGHJ2*01|40
GAAGTGCAGCTGGTGGAGTCTGGGGGAGGCTCGCTTCGGCCTGGAAGGTCCTTGAGACTCTCCTTCGCAGCCTCTGGATTCACCCTGGGTGACAATAACATTCACTGGGTCCGGCAAGTTCCAGGGAAGGGCCGGGAGTGGGTCTCAGATATTAGTTGGATTAGTGGTAGGATAGGCTATGCGGACTTTGTGAAGGGCCTATTCACCATCTCTAGAGACAACGCCAAGAACTCCCTGTTTCTGAAAATGACCAGTCTGAGAGTTGGCGACATGGCCTCGGATTGCTGTGCACACCAGACGTGGAATTTCGATCTCTGGGGCCGTGACTCCCGGGTCACTGCCTCCTCAG
>S699_96|IGHV3-9*03|IGHD6-13*01|IGHJ2*01|40
GAAGTGCAGGTGGTGGAGTCTGGGGGAGGCTTGTTACGGCCTGGCATGCCCCTGAGACTCTCCTGTGCACCTTCTGGATTCACGCTTGATAATTTTGCCATGCACTGGGTCCGGCAAACACCAGGGCAGGGCCGGGAGTGGGTCTCCAGTATCAGTTGGAATAGTGCTAGAATAGGCGGTGTGGACTCTGTGGGGGGCCGATTCTCCGTCTCCAGATCTAACGCCAAGAACTCCCTGTATCTGCAAATGAAAAGTCTGAGAGCTGAGTACATGGCCTTGTGTTTCTGTGCAAGCCAGACGTGGAATTTCGATCTCTGGGGCCGTGGCACCCTGGTCTCTGTTGCCTCAG
>S699_97|IGHV3-9*03|IGHD6-13*01|IGHJ2*01|40
GAAATGCAGGTGACGGAGTCTGGGGGAGGCTTGGTACGGCCTGGCAGGTCCCTGCGACTCCCCTGTGACGCCTCTGGATTCACCCCCGATGGTTATGTCATCCACTGGGTCCGGCAAAATCCAGGGAAGGGCCAGGGGTGGGTCTCAGATATTAGTTGGAGTGGTGGTAACATAGGCTATTCGGACTCTGCGAGGGGTCGATTCACCATCTCCAGAGACGACGCCAAGATCTCCCTTTATCCGCAACTGAACAGTCTGAGAGCTGAGGACGTGGCCTTCTTTCACTGTGAAAAACAGACGTGGTACTTCGATCTCTGGGGCCGTGGCGCCCTGGTCACTGTCTACTCAG
>S699_98|IGHV3-9*03|IGHD6-13*01|IGHJ2*01|40
GAAGTGCAGCTGGCGGAGTCTGGGGGGGGCTTGGAACAGCCTGACAGGTCCCTGAGACTCTCCTGTGCAGCCTCTGGATTTACCTTTGATGATCACGCCATGAACTGGGGCCGACAACATCCAGGGAAGGGCCTGGAGTGGGTCTCAGGGGTTAGTTGGCGTAGTGATAGCATAGACTATGCGGACTCTGTGAAGGGCCGATTCACCATCTCCAGAGGCAACCCCAATAACTCCCTGTGTCTGAAAATGAACAGTCTCAGAACTGAGGACTTGGCCTCACATTGCTCTGAAAACCAGACGTGGTACTTCTTTTTCTGGGGCCGTAACACCCTGGCCTCGGTCTCCTCAG
>S699_99|IGHV3-9*03|IGHD6-13*01|IGHJ2*01|40
GAAGTGCAAATGGTGGAGTCTGGGGTAGGGTTAGTACAGCCTGACAGGTGCCTAAGACTCCCCTGTGAAGCCTCTGGATTCACCTTTGACGATTATGCCAAGAACTGGGTCCGGCCACCTCCAGGGAAGGGCCTGGAGTGGGTCTCAGGCTTTAGTTGGGATAGTGGTGGCATAGGTTTTGCGGGCTCCGTGAAGGGCCGATTCCCCATCTCCAGAGACAACGCCAAGAACTCCCTGTATCTAGCAAGGGACAGTCCGAGATCTGTGGACATGGCCTTGTATCACTGTACAAACCAGACGTGGGACTTGGATCTCTGGGACAGTGGCACCCTGCTCACTGCCTCCTCAG
>S699_100|IGHV3-9*03|IGHD6-13*01|IGHJ2*01|40
GAAGTGCATCTGGTGGAGTCTGGGGGATGCTTCCTACAGTCTGGCAGGTCCCTGAGACTCTCCTGTGCAGCCTCTCATTTAACTTTTGATAATTATGCCAGACACTGGGTCCGGCGAACTCCAGGGAAGGGCCGGGAGTGGGTCTCAGGTATTAGTTGGAGTCCTGGTAGAGTCGGCTATGCGGACTCTGTGAAGGGCCGATTCACCATGTCCAGAGACGTCGCCAAGAACTCCCTGTGTGTGAAAATACCCAGTCTGAGGCCTGATGACAAGGCCTTGCATTACTGTGCAAGCCAGACGTGGCACTTCGATCTCTGGGGCCGTGGCACCCTGGCCACTGTCTCCGCAG
>S718_1|IGHV4-59*01|IGHD1/OR15-1a*01|IGHJ1*01|40
CAGGTGCAACTGCAGGAGTCGGGCCCAGGACTGCTGAAGCCTTGGGAGACCCTTTACCTCACCTATACTGTTTCTGGTGTCTCCGGCAGCACTGACTACGGGAATTGTATCCGGCAGCCCCCAGGGAAGGGACTGGAGTGGATTGGGTGTATCTTTTACAGTGGGGTCACCAACTGCAACCCCTCCCTCAAGAGTCGAGTCACCTTACTAGTAGACACGTCCAAGAACCCGTTCTCCCTGAAGCTGAGGGCTCTGACCGCTGTAGACACGGCCGTGTATTATTGTGCGAGCGCGGATGGAATAGGTTTAGTCGAATACTTCCAACACTGGGGACAGGGCACCCGGGTCACCGTCTCCTCAG
>S718_2|IGHV4-59*01|IGHD1/OR15-1a*01|IGHJ1*01|40
CAGGGGCGTTTTCAGGAGTCGGGCCCAGGACTGCTGGGGCCTTCGGAGACCCTGTCACTCACCTGCACTGTCTCGGCTGGCTCCACCAGTAATTACTACTGGAGCTGGATCCGGCAGTCCCCAGGGAAGGGACTGGAGTGGACTGGCTATCTCTATTACGGTGGGAACACCATCTACAACCCCTCCCTCGCGAGTCGAGGCACCATATCAGTGGACACGTCCAGGATCCAGTTCTCCTTGAAGCTGAGCTCTGTGATCACTGCGGGCGCGGCCGTGCATTACTGGGCGAGGGCGTATGAAACACATTCAATCGAAAACTTCCAGCACTGGGGCCAGGTCACCCTGGTCACCGTCTCCTCAG
>S718_3|IGHV4-59*01|IGHD1/OR15-1a*01|IGHJ1*01|40
CAGGTGGAACTGCAGGAGTCGGGCCCAGGACTGGTGCAGCCTTCGGAGACCCTGTCCCTCACCTGCCCCGTCTCTGATGGCTCCATCGGTAGTTGCTACTGGAATTGGATCCGGCAGTCCTCCGGGAAGGGACTGGAGTGGATTGGGTACATCTATTACGGTGGGAGCACCAACTACAACCCCTCCCTCAAGATTCGAGTCCCCATATCAGTAGCCAGGCCCAAGCACCAGTTCTCCCTGAACGTGAATTCTATGGCCGCTCCGGACACGGCCGACTATTATTGTGCGAAAATGGATGGAAGAAGTTCAATCGCATACTTCCAGAACTGGGGCCAGGTCACCCGGGTCACCGTCTCCTCAG
>S718_4|IGHV4-59*01|IGHD1/OR15-1a*01|IGHJ1*01|40
CAGGAGCGGCTGCAGGAGTCGGGCCCAGGACTGGTGATGTCTTCGGAGACCCTGTCCCACACTTGCACTGTCTCTGGTGGCTCCATCGATAGTTATTACTGGAGTTGGACCCGGCAGCCCCCAGGGGAGGGACTGGAGTGGATTGGACATATCTGTTACAGTGAGAGCACCAACTTCAAGGCCTCCCTCACGAGTCGAGTCACCGTTTCAGCAGACACGTCCAAGAACCAGTGGTCCCTGAACCTGAGCTCTGTGACCGCTGCGGGCACGGCCGTTTATTTCTGTGCGAGCGCGGCTGGAACAAGTTCAATCGCCGATTTCCAGAACTGGGGCGAGGTCACCTTGGTCACCGTCTTTTCAG
>S718_5|IGHV4-59*01|IGHD1/OR15-1a*01|IGHJ1*01|40
CAGCTGCAGGGGCGGGAGTCGGACCCAGGACTGGTGAAGCCTTCGGAGGCCCTGTCCCTCACCTGCACTGTCTCTGGTGGCTCCATCAGCTGTTATTATCGGACCTGGATCCGGCCGCCCCCGGGGAAAGGACTGGGGTGCATTGGCTCTATCCATTACAGTGGGAGCACTAACTACAACCCCTCCCTCAAGAGTCGAGTCACCGAATCAATAGACACGTCCAAGAACCAGTTCCCCCTGAAGCTGAGCTCTATGAGCGCCTCGGACACGTCCGCGGATTATTGTGCGAGCGCGGATCAATCAAGTTCAATCGGATACTTCCAGCACTGGGGCAAGGTCCCCCTGGTCACCGTCTCCTCAG
>S718_6|IGHV4-59*01|IGHD1/OR15-1a*01|IGHJ1*01|40
CAGGTGCTACTGCAGGGGTCGGGCCCAGGACTGGTGAAGCCTTCGGAGACCCCGTCCCTCACCTGTGTTGTCTTTGATGACTCTATGAGTAGGTCGTACTGGAGCTGGATGCGGCAGCCCCCAGGGAAGGGACTGGAGCGGACTGGTTATACTTATTACGGTGGGAGAACCAACTACGACCCCTCCCTCAAGAGTCGAGTCACCGTTTCACTAGACACGTCCAAGAACCAATTCTCCCTGAAGCTGAACTCCATGACCGCTGCGAACACGGCCGTGTATTACTCTGCGAGCGCGGATGGAAAAAGTTCAATCGAATACCGCCAGTACTGGGGCCAGGGAACCCTGGCCACCGTCTCCCCAG
>S718_7|IGHV4-59*01|IGHD1/OR15-1a*01|IGHJ1*01|40
CAGGGGCAACTGCAGGAGTCGGGCCCAGGACTGGCGATGCCTTCCGAGACCCTGTCCCTCACCTGCACTGTCTCTGGTGGCTCCATAAGTAGTTCCTACTGGACCTGGATCCGGCAGTCCCCTGGGAAGGGACTGGAGTGGATTGGCCAAATCTATTATAGTGGGAGAATCAACTACAGCCCCTCCCTCAAGAGTCGAGTCAACTTGTCACTAGCCACGTCCAAGAACCAACTCTCCCTGAAGCTGAGCTCTATGACCGCTGTGGAAACGGCCGTGTCTTGCTGTGCGAGCGCGGGTGGAGCAAGTTCAATTGAAAATTTCCAGCTCTTGGGCCGGGGCACCCGGGTCAACGTCCCCTCAG
>S718_8|IGHV4-59*01|IGHD1/OR15-1a*01|IGHJ1*01|40
CAGGTGCAGCTGCAGGAGTCGGGCCCAGGACTGGTGAAGCCTTCGGGGACCCTGTCCCTCACCTGCATTGTCTCTGGTGGCTCCATCAATAGTTTTTACTGGGGCTGGACCCGGCACCCCCCAGAGAGGGGACTGGAGTGGATTGGGTGTATCTACTTCATTGGGAGAACCAACTACAACCCCTCCCTCCAGAGTCGAGTCACCGTATCAATAGTCACGTCCGAGAGCCATTTCTCCCTGAACCTGAACTCTGCGACCGATGTGGACACGGCCGTGTTCGACTGTGCGAGCCCGAATGGAACAAATACCGTCCAAGACTTCCAGCACTGGGGCCAGGCCACCCTGGTCGCCGTCTCCTCAG
>S718_9|IGHV4-59*01|IGHD1/OR15-1a*01|IGHJ1*01|40
CAGGTGCAACTGTCGGAGTCGGGCCCCGGACTGGGGAAGCCTTCGGAGGCCCTGTCCCTCACCTTCACTGTCTCTGGAGGCTCCATCAGTAGTTGCTACTGGCTCTGGATTCGGCAGGCCCCAGGGAAGGGACTGGATCGGACTGGGTATATCTATTTCTGTGGGAGCACCAAGTACAACCCCTCCCTCAAGGGTCGAGTCACTATGTCAGTAGACACGTCCAAGAACCAGTTCTCCCTGAAGGTGGCCTCGGTGACCGCTCCGGACACGACCGTGTGTTACTGTGCGAGCACGAGTGGAACAAGTTCAATTGAGAAGTTCCATCAGTGGGGCCAGGGCACCCGGGCCACCGTCTCCTCAG
>S718_10|IGHV4-59*01|IGHD1/OR15-1a*01|IGHJ1*01|40
CAGGTGCAGCTACAGGAGTCGGGCTCAGGACGGGTGAGACCTTCAGAGACCCTGTCCCTCGCCTGCATTCTCTCTGGTGGCTCCCTTAATAATTACTACTGGACCTGGATCCGACAGTCCCCAGGGAAGGGACTGGAGTGGATTGGCTATATCTATTGCAGTGGGAGCACCAACTACAACCCCTCCGTCAAGAGTCGCGTCACCATATCGGTCGGAAAGTCCAAGAACCAGTTCTCCCTGAAGCTACTCTCTGTGGCCGCAGTGGAAACGACCGTCTATTTCTGTGCGACCGAGGATGGAACAAGTTCAGTGGAATACTTCCAGAACTGGGGCCAGGGCACCCTGGTCACCGTCTCCTCAG
>S718_11|IGHV4-59*01|IGHD1/OR15-1a*01|IGHJ1*01|40
CAGGTGCAGTTCCAGGAGTCGGGCCCAGGACTGGTGAAGCCTTGGGAGACCCTGTCCCTCGCCTGCACTGTCTCTGGTGCCTCTATTAGTAGTTACTACTGGAGTTGGATCCGACAGCCCCCAAGGAAGGAACTAGTGTGGATTGGGGACATCCATTACCGTGGGAGTGCCAACTACACACCCTCCCTCAAGAGTCGAGTCACCATATCAGTAGACACGTCCAAGAACCGGTTCTCCCAGAAGTTGAGCTCTGTGACCACTGTGGACACGCCCGTGTATTGTTGTGCGAGCGGGGGTGGAAGAACTTCGATTGAATACTTCCAGTCCTGGGGCCAGGACACCCTGGTCACCGTCACTTCAG
>S718_12|IGHV4-59*01|IGHD1/OR15-1a*01|IGHJ1*01|40
CAGGTGCAGACGCAGGAGTCGGGCCCTGGACTGGTGAAGCCCTCGGAGACCCTGTCCCTCACCTGCACTGTCTCTGGTGGCTCCATAATTAATTACTACTGGAGTTGGATTCGGCAGCCCCCCGGGAAGGGACTGGAGTGCATTGGATTTATCTATTATAGCGGGAGCACCACGTCCAATCCCTCCCTCAAGAGCCGAGTCACCGCTTCAGTAGACCCGTCCAAGAAGCAGTTCTCCCTGATGCTGAACTCTGTGACCACTGCGGATGCGACCGGGTATCGCTGTGCGAGCGCGTATGGAACAAGTTCAATCGACTACTCTCAGCACTGGGGCCAGGTCACCCTAGTCACCGTCTCCTCAG
>S718_13|IGHV4-59*01|IGHD1/OR15-1a*01|IGHJ1*01|40
CAGGTGCAGGTGCAGGAGTCGGGCCCAGGACTGGTGGAGCCTTCGGAGTCCCTGTCCCTCACCTGCACTGTCTCTGGTGTCTCCATCAGTATTTATTACTGGAGTTGGATCCGGATGTCCCCAGGGAAGGGACTGGGGTCTATTGGATATATCTATCACAGTGCCAGCACCAAATACAACCCCTCCCTGAAGAGTCGAGTCACCAAATCAACAGGCCCGTCCAAGAACGAGTTCTCCCTGAAGCTGAGCTCTCTGACCGCTGCGGACACGGCCTTTTACCACTGTGCGATAGCGGATGGACTAAGTTCAATTGAATACTTCCAGAATTGGGGCCAAGTCACCCGGGTCACCGTCTCCTCAG
>S718_14|IGHV4-59*01|IGHD1/OR15-1a*01|IGHJ1*01|40
CAGGTGCAGCTGCAGGAGTTGGGCCCAGGACTGGTAAAGCCTTCGGACCCCCCGTCCCTCGCCTGCACTGTCTCTGATGCCTCCATCTGTAGCCACTACTGGTGCTCGATCCGGCAGCCCCCAGAGAAGGGACTGGATTGGATTGGGTTTGTCTCTTACAGTGGGAGAATCAACTACAACCCCTCCGTCAAGAGTCGAGCCACCATGTCAGGAGACACGTCCCAGAACCAGATCTCCCTGAAGCTGAGCTATGAGACCGCTCCGGACACGGCCGTGCATTATTGTGCGAGAACGGGTGGAACCTGTTCAATCGAATGCCTCCAGTACTGGGGCCAGGGCACCCTGGTCACCGTCTCCCCAG
>S718_15|IGHV4-59*01|IGHD1/OR15-1a*01|IGHJ1*01|40
CAGGTGCAGGTGCAGGCGTCGGGCCCAGGATTGGTGAAGCCTTGGGCGACCCTGTCCCTCACCTGCACTGTCTCTGGTGACTGCATCAGAAGTCACTACTGGAGGTCGATGGGGCAGCCCCCAGGGAAGGGACTGAAGTCGCTTGGTCATTTCTCTTACTGTGGGAGCTCCAACAAAAACCCCTCCTTCAAGAGGCGAGTCACCACATCAGTAGACACGTCCAAGAAGCAGTTCTCCCTGAAGCTGGACTCTGTGACCGCGACGGACACGGCCGTATATTGCTGTGCGAGCGCGGATGGAACAAGTTCTATCGAAGACCTCCAATACTGGGGCCAGGTCACCCTGGTCACCGTCTCCTCAG
>S718_16|IGHV4-59*01|IGHD1/OR15-1a*01|IGHJ1*01|40
CAGGTGCAACTACAGGAGTTGGGCCCAGGACTGGCGAAGCCTTCGGAGACCCTGTCCCTCTCCTCCACTGTCTCTGGTGGCTCCATCAGCAATTCCTACTGGAGTTGGATGCCGCAGCCCCCAGGGAAGGGACTGGAGTGGATTGGATTTATCTATTACAGTGGGAGAACCAACTATAACTCCTCCCTCAAGAGTCGAGTCACCAAATCAATAGACACGTCCAAGAGGCAGTGCTCCCTGGGGCTGACCTGTATGACCCCTGAGGACACGACCCTATATTACTCTGCGAGCGCGGATGGAAGAAATTCAATCGAATGCTTCCAGCACTGTGGCCAGGTCACCCCAGTCACCGTCTCCTCAG
>S718_17|IGHV4-59*01|IGHD1/OR15-1a*01|IGHJ1*01|40
CAAGTGCACCTGCAGGAGTCGGGCCCAGGACTGGTGAAGCCCTGGGAGAACCAGTCCTTCACCTGTTCTGTCTCTGGTGGCTCCACCAGCAGTTACTGCGGGAACTGGATCCGGCAGCCCCCAGGAAAGGGACTAGAGTGGATGGGTTATTTCTATTACAGTGGGAGCAGCGACTACAACCCCTCCCTCAAGTGTCGAGTCACCATATCACTAGACACGTCCAAGAACCAGTTATATCTGCAGCTGACCTCTGTGACCCCTGTGGACACGGCCCTGACTTACTCTGCGAGCACGGATGGAAGAATTTCAATCGAATACTCCCAGCACTGGGGCCAGGTCACCCTGGTCACCGGCTCCTCAG
>S718_18|IGHV4-59*01|IGHD1/OR15-1a*01|IGHJ1*01|40
CAGATACAGGTGCAGGAGTCGGGCCCAGGACTGGTGAAGCCTTCGGAGCCCCTGTCCCTCGCCTGTACTGTCTCTGGTGGCTCCACCAATAGTTACCACTGGAGCTGGGTCCGGCAGACCCCAGGGAAGGGACCGGAATGGGCTGTGTATATCTCGTACAGTGGGGGCACCAACCACAATCCCTCCCTAAAGAGTCGAGTCACCATCTCAGTAGACACGTCCAAGAAACAGTTCTCCCTGAACTTGAGATCTATGACCATTGCGGACACGGCCGTTTACTACTGTGCGAGCTCGGAGGGAGTAAGGTCAATCGAATACTGCCAGCGCTGGGGCCAGGGCACGCTGGTCACCGTCTCCTCAG
>S718_19|IGHV4-59*01|IGHD1/OR15-1a*01|IGHJ1*01|40
CAGGTGCAGTTGCAGGAGTTGAGCCCAGGACTGGTGAAGACTTCGGGGACCCTGTCCCTCACCTTCTCTGCCTCTGGGGGCTCCATCATTAGTTACTACTGGACCTGGATCCGGCAGCCCCCAGGGAAGGGACTGGAGGGTATTGAATATATCTCTTACAGTGGGAAAATCATGTACAAACCCTCCCTCACGGGTCGAGTCACCACATCAGAAGACACGTCCAAGAATCAGTTTTCCCTGAACCTGAGCTCCGTGACCACTGTGGACCCGGCCGTGTATTACTGTGCGAGCGCGGAGGGAACAGGTTTCATTGAATCCTTCCAGCCCTGGGGCCAGGGCACCCTGGTCACCGTCTCCTCAG
>S718_20|IGHV4-59*01|IGHD1/OR15-1a*01|IGHJ1*01|40
CAGGTGCAGCAGCCGGAGTCGGGCCCAGGAGTGCTGAAGCCTTCGGAGACCCTGTCCCTCCCCTGCACTGTCTCTGGTGGCTCCATCAGAAGTTTCTATTGGAGCCGGATCCGGCAGTCCCCAGGGAAGGGACTGGAGGGGACTGGATATATCTATTACAGTGTGAGAACCAACGGCAAGCCCTCCCTCATGAGTCGAGTCCCCATATCATTAGACACGTCTAAGAATCAGTTATCCCTGATGCTGAGTTTTGTGACCGCTGCGGACACGGCCGTCTATTACTCAGCGAGGGCGGAGGGAACCAGTTCAGCCGGATCCTTCCAACACTGGGGCCAGGTCACCCTGGTCACCGTCCCCTCAG
>S718_21|IGHV4-59*01|IGHD1/OR15-1a*01|IGHJ1*01|40
CAGGTGCAGCTGCAAGAGTCGGGCCCGGGTCTGGTGAAGCCTTCGGAGACCCTGTCCGTCGCCTGCACTGTCTCTGGTGGCTTCATCATTAGTTATTACTGGAGGTGGATCCGGCAGCCCCCAGGCAAGGGACTGGCGTGGATTGGGTGTATCTGGTACAGTAGGACAACCACCTACAACCCTTTCCTCAAAAGTCGAGTCACCGTATCGCTGGACACGTCCAAGAACCAGGTCTCCCTAACACTGAGTTCTGTGACCGCCAAGGACACGGCCGTGTATTACTGTGCGCGGGTGGATGGAACAATTTCAATCGAATCTTTCCAGCACTGGGGCCAGGTCACCCTGGTCACCGTCTCCTCAG
>S718_22|IGHV4-59*01|IGHD1/OR15-1a*01|IGHJ1*01|40
CATGTGCAGCTTCAGGAGCCGGGCCCAGGACTGGTGATGCCTTCGGAGACCCTGTCCCTCACCCACACTGTCTCGGGTGGCTCCATCAGCAGTTGCGACTGGAGTTGGACGCGGCAGCCCCCAGGAAAGGGACTAGAGGGGATTGGCTACTTGTTTGACAGTGGGAGAACCAACTTTGAGGCCTCCCTCAAGAGTCGAGTCACCATAGTAGTGCACACGTCCAAGAATCAATTCTCCCTGAAGCTGAGCTCTGACACCGTTGCGGACACGACCGTGTATTACTGTGCGAGCGCGGATGGAACAAGTTCAATCGATTATTTCCAGCACTGGGGCCAGGGCACCCTGGTCACCGTCTCCTCAG
>S718_23|IGHV4-59*01|IGHD1/OR15-1a*01|IGHJ1*01|40
CAGGTGCGGGTGCAGGTGTCGGGCCCAGGACTGGTGATGCCTTCGGAGACCCTGTCCCTCACCTGCACTGTCTCTGGTGACTCCATCAACAGTTATTATTGGAGCTTGACCTGGCAGCCCCCAGGAAAGGGACCGCAGTGGATTGGATTTTTCTATTACAGTGGGAGCACCAATTACAATCCCTCCCTCAAGAGTCGACTCACCATATCAACATACACGTCCAAAATCCAGGTCTCCTTGAAGCTGAGCTCTGTGACCCCTGCGGAGACGATCGTCTGTTACTGTGCGAGCGCGGATGGAACAACTTTAATTGAATTCTTCCACCACTGGGGCCAGGTCACCCTGGTCACCGTCTCCTCAG
>S718_24|IGHV4-59*01|IGHD1/OR15-1a*01|IGHJ1*01|40
CAGGTGCAGCTGCAGGAGTCGGGCCCAGGGCTGGTGAAGCGATCGGAGACCCCGTCCCTCACCTCCACTGTCTCTGGTGGCTCCATCAGTAGTTATTACCGGAGCTGGATGCGGCAGTCCCCAGGGCAGGGACTGGAGTGGATGGGATTTGTCCATTACAGTGGAAACACCGCCTATAACCCCTCCCTCCAGAGTCGAGTCACCATTTCAGTAGAAATGTCCAAGAGCCAGTTCTCCCTGAAACTGGGCTCTGTGAGCACGGAGGACACGGCCGTATATTATTCTGCGAGCGCGGGTGGAACAAGTTCAATTAAATACTTCCAACACTGGGGCCAGGACACCCTGGCCACCGTCTCCTCAG
>S718_25|IGHV4-59*01|IGHD1/OR15-1a*01|IGHJ1*01|40
CAGGTGCGGCTGCAGGAGTCGGGCCCAGGACTGGAGAAGCCTTCGGAGACCCTGTCCCTCTCCTGCACTGTCTCTGGTGGCTCCATAAGTAGTTCTCACTGGAGCTGGCTGCGGCAGCCCCCAGGGAAGGGACTAGCGTGCATTGGACACATCTATTCCAGTGGGAACACCAACCACAACCCCTCCATCAAGAGTCTAGTCACCATATCAGTAGCCACATCCAAGAGGCATTTCTCCCTGAATGTGAGCTCTGAGACGCCTGCGGACACGGCCGTGTATTACTGGCCGAGTGAGGTCGGAACAAGTTCAATCGAATACTTTCAGCACTGGGGCCAGGTCACCCTGGTCACCGTCTCTCCAG
>S718_26|IGHV4-59*01|IGHD1/OR15-1a*01|IGHJ1*01|40
CAGGTGCAGCTGCAGGAGTCGGGCCCAGGACTGGTGAACTCGTCGGAGACCCTGTCCCTCACCTGCGCTGTCTCTGGTGGCTCCATCACTAGACACTCCTGGGACTGGATCCGGCAGCCCCCAGGGAAGGGACTGGAGTGGCTTGGGAAAATCTATTACAGGGGGAACACCAATTACAATCCCTCCCTCAAGAATCGGGTCACCTTATCAGTTGGCACATGCAAGACCCACTTCTCCCTGAAACTGAATTCTGTGACCGCTACGAACACGGCCGTCGGTTACTGTGCGGGCGCGGATGGAAAAAGTTCAATCGAATACCTCCAACACTGGGGCCAGGGAAACCTGGTCACCGTCTCCTCAG
>S718_27|IGHV4-59*01|IGHD1/OR15-1a*01|IGHJ1*01|40
CAGGGTCAGTTGCAGGAGTCGGGCCCAGGACTGGTGAAGCCCTCGGGGACCCTGTCCCTCACCTGCACTGTCTCTGGAGGCTCCATCAGTACTTACTACAGGAGCTGGATCCGGCAGCCCCCAGGGAAGGGGGTGGACTGGATTGCCTTTCTCCATTCCAGTGGGAGCAGCAACTACAACCCGTGCCTCAAGAGTCGAGACACCATATCAGTAGACACGTCCAAGAACCACTTGTCTCTGAGGCTGAAGTCTGGGACCGCTTCGGGCACGGCCGACAATTACTGTGCGCGCACGAATGGAACAAGTTTAGTCGAATACTTCCAGAACTGGGGCCAGGACACCCTGGTCACCGTCTCCTCAG
>S718_28|IGHV4-59*01|IGHD1/OR15-1a*01|IGHJ1*01|40
CAGGTGCAGTCACAGGAGTCGGGCCCAGGACTGCTGAAGCCTGCGGAGACCCTTTGCCTCACCTGCACTGTCTCTGGTGGCTCCATCGGTAGTTACTACTGGAACTGGACCCGGCGGCCCCCAGGGAAGGAACTGGGGTGGATTGGATATCTCTATTGCAGTGGAAGAACCAACTGCAGCCCCTCCCTCAAGTGTCGAGTCACCACATCAGTGGACTCGGCCCAGAACCAGTTCTCCCTGAAGCTGAAGTCTGTGACCGCTGCGGAAACAGCCGTGTATTGCTGTGCGAGCCCAGATGGAAGAAGTTCTTTCGAATACTTCCAGCACGGGGACCAGGACATCCTGGTCACCGTCTCCTCAG
>S718_29|IGHV4-59*01|IGHD1/OR15-1a*01|IGHJ1*01|40
CAGGTGCAGGTGGAGGAGTCGGGCCCAGGACTGGTGATGCCTTCGGAGACCCTGTGCCTCAGCTGCATTGTCTTTGGTGGCTCCATCAATAATTACTACTGGATTTGGATCCGACAGCCCCCAGGGAAGGGACTGCAGAGGATTGGATATATCTATTATAGTGGAAGAACCATCTCCAACGCTTCCCTTAAGAGTCGAGACACCGCATCAGTAGACACGGCCAAGAATCAGTTTTCCCTGAAGCTGAGCTCTGTGGCCGATGCGGACACGGCCGTGCAATACTGTGCGAGCTCGGATCGAACAAGTTTAATCGAGAACTTCCAGCACTGGGGCCAGGTCACCCTGGTCCCCGTCTCCTCAG
>S718_30|IGHV4-59*01|IGHD1/OR15-1a*01|IGHJ1*01|40
CACGTGCAGTTACACAAGTCGGGCCCAGGACTGCTGATGCCTTCGGAGAGCCTGTCCCTCACCTGCTCTGTCTCTGGTGGCTTCATCAGTGGTGACTGCTGCAACTGGCTCCGGCAGCCTCCAACGAAGGGACTGGAGTGGATTGGGTTTATCTTTTACAGTGGGAGAACCAACTACAACCCCTCCCTCAAGAGTCGAGTCACCATATCACTAGACGCGTCCAAGAGCCTGTTCTCCCTGAAGCTGAGCTCCGTGACCGCTGAGGACACGGCCATATATTACTGTGCGAGGGCGGTTGGAACAAATTCAGACGAACACTTCCAATACTGGGGCCAGGTCACCCTGGTCATCGTCTCCTCAG
>S718_31|IGHV4-59*01|IGHD1/OR15-1a*01|IGHJ1*01|40
CAGGCGCAGCTGCAGGAGTCGGGCCCAGGACTGGTGATGCCTTCGGAGACCCTCTGGCCCACCTGCACTGTCTCTGGTGGCTCCATCAGCAGTTATTACGGGAGCCGGATCCGACAGCCCCCAGGGACGGGACTGGAGTGGATTGGGAGAATCTATTACAGTGGGAGAACCAACTACAACCCCTTCTTCACGAGTCCAGTCACCATATCAATAGCCACGTCGAAGAACCAGTTCTTCCTAAAGCTGGCCTCTGTGACCGGTGCGGACACGGTCGTGCATCACTGTGCGAGAGCGGTTGGAACAACGTCAATCGAGTGCCTCCAGAACTGGGGCCAGGACACCCTGGTCACCGTCTCCTCAG
>S718_32|IGHV4-59*01|IGHD1/OR15-1a*01|IGHJ1*01|40
CAGGTGCAGCAGCAGGAGTCGGGCCCAGGACTGGTGAAGCTTTCGGACATCCTGTCCCTCCCCTGCACTGTCTCTGGTGGCTCCATCCACAATTCTTACTGGAGCTGGATCCGGCAGGCCCCACGGAAGAGACTGGAGAGGATTGGCTATATCTATCACAGTGGGAGAACCAACTACACTCCCTCCCCCAAGAGTCGAGTCACCATATCACTAGACACGTCCGGGAACCAGTTCTCCCTGAAACTGAGTTCTGTGACCGCTGTGGACACGCCCGTCTTTTACTGTGCGAGCGCGAATGGCACAAGTTTAATCGACTACTTCCACCTCCGGGGCGAGGTCACCCTGGTCACCGCCTCCTCAG
>S718_33|IGHV4-59*01|IGHD1/OR15-1a*01|IGHJ1*01|40
CAGGTGCAGCTCCAGGAGTCGGGCCCAGGACTGATCAAGCCCTCGGAGGCCCTTTACCTCACCTGCACTATCTCTGGTGGCTCCTTCAGTAGTTTTTCCTGGAGGTGGATCCGGCAGTCCCCAGGGAAGGGACGGCAGTGGATAGGATATATCTATTACACTGGAAGCACCAGTTACGATCCCTCCCTCAAGAGTCGAGGCACCACATCAAGAGACACGTCCAAGAACCAGTTGTCCCTGAAGCTGACCTCTGTGACCGTTGCGGACACGGCCGTGTCTTGCTGTGCGAGCGCGCACGGAACAGGTTCAATCGAATACTTACAGCGCAGGGGCCAGGGCATCCTGGTCACCGTCTCCTCAG
>S718_34|IGHV4-59*01|IGHD1/OR15-1a*01|IGHJ1*01|40
CAGGTGCAGTTGCAGGAGTCGGGCCCCGGACTGGTGAAGCCTTCGGACACCCTGTCCCTCACCTCCACTGTCTCTGACGGCTCCATCACTAGTTGCTACTGGACGTTGCTCCGGCAGTCCCCAGGGAAGGGACTGGACTGGATTGCATATCTCTCTGGCAGTGGGAGAAATAACTACAAGCCCTGCCTCAAGAGTCGAGTCAGGATTTCAGTAGACACGTCGAAGAACCAGTTCTCCCTGAAGCTGAGCTCTCTGACAGCTGCGGACACGGCCGTGTGTGACTGTGCGAGTGTGGATGCAGCAAGTTTAATCGATTACTTCCAGCACTGGGGCCAGGGCACCCTGGTCACCGTCTCGTCAG
>S718_35|IGHV4-59*01|IGHD1/OR15-1a*01|IGHJ1*01|40
CAGGTGCTGCCGCAGGAGTCGGGCCCAGGACTGGTGAAGCCTTCGGAGACCCTGACCCTCACCTGCACTGTCTCTGATGGCTCCATCGCTAGTTACTATCGGAGCTGGATCCGGCAGCCCACAGAGAAGGGACTGGGGTGGTTTGGATTTATCTTTAACAGTGGGAGCTCCAAAGACAACCCCTCCCTCAAGAGTCGAGTCAGCATGTCAATAGGCACGTCCACGAGCCACTTCTCCCTGAATCTGAGCTCTGTGACTTCTGCGGACACGGCCGTCTATTACTATGCGAGAGCACATGGAAGACGCTCAATCGAATGCTTCCAGCAGTGGGGCCAGGGCCCCCTGGTCACCGTCTCCTCAG
>S718_36|IGHV4-59*01|IGHD1/OR15-1a*01|IGHJ1*01|40
CAGGTGCACCTGCAGGAGCCGGGCCCAGGACTGGTGAAGCCTTCGGAGACCCCCCTCCTCACCTCCACTGTCTCTGGAGGCTCCATCAATAGTTACTATTGGAGCTGGATCCGGCAGCCCCCAGGACAGGGACTAGAGTGGATGGGGTGTATCTATTACAGTGGGAGCACCAACTGCAACCCCTCCCTCAAGACTCGAGTCACCGCATCATTAGACACGTCCACGATCCAGTTCTCCCTGAATCTGAATTCTATGAACCCTGCGGACACGGCCCTATATATCTGTGCGAGTCCGGATGGAACAAGTTCGAATGATTACTTCCCGCACTGGGGCCAGGTCACCCTGGTCACCGTCTCCTCAG
>S718_37|IGHV4-59*01|IGHD1/OR15-1a*01|IGHJ1*01|40
CAGGTGCAGCTTCAGGAGTCGGGCCCAGGACTGGTAATGCCGTCGGAGACCCTGTCCCTCACCTACACTGTCTCTGGTGCCTCCTTCAGTAGTCATTACTGGAGGTGGATCCGGCAGAACCCAGACTGGGGACTGCAGTGGATTGGCTCTATCTGTTACAGTGGGAGCACCAACTACCACCCCCCCCTCAAGAGTCGGGTCACCATAACAGTAGACACGTCCGAGAACCAGTTCTCCCTGAACTTGAGCTTTGTGACCGCTGCAGACACGACCCTGTTTTACTCTGCGAGCGTGACTGGAACAAGTTCAATGGACTGCTTCCAGCACTGGGGCCAGGTCACCCTGGTCACCGTCTCCTCAG
>S718_38|IGHV4-59*01|IGHD1/OR15-1a*01|IGHJ1*01|40
CAGGTGCAGGTGCAGGAGTCGGGCCCACGACTGGTGAAGCCTTCGGAGACCCTGTCCCTCATCTGCACTGTCTCTGGCGGCTCCAACAGTAGCTACTACTGGAGTTGGATCCGGCAGCCCCCAGGGAAGGGGCTGGAGTCGATTGTGAATATGTATAACCGTGGGACTACCAACTACGACCCCTCCCTCAAGAGTCGAGGCACCATGTCAGTAGACACGTCCAAGAGCCAGTTGTCCCGGGACTTGAGTTCTATGACCACTGCGGACACGGCCGAGTATTACTATGCGCGCGCGGATGGAATAAGTTCAATCGAATACTTGCAACGCTGGGACAAGAGCCCCCTGGTCACCGCCTCCTCAG
>S718_39|IGHV4-59*01|IGHD1/OR15-1a*01|IGHJ1*01|40
CAGGTGCAGCTGCAGGAGTCGGGCCCAGGACTGGTGAAGCCTTGGGAGACCCTGTACCTCCCCTGCACTGGCTCCAGAGGCTCCATCAGTAGTTACTATTGGAACTGGATCCGGCAGCCCCCAGGGAAAGGACTTGAGTGGAGCGGGTATGTCTTTTCCAGTGGGATAATCACCTACAACCCCTCCCTCAAGAGTCGAGTCACCATTTCAGTAGACACGTCCAAGGGCCAGTTGTCCCTGAAGCTGAGCTCTGTGACCGGTGAGGACACGGCCGCGTGGTACTGTGCAAACGTCGATGGAAGAAACTCAATCGAATGCTTCCAGGACTGGGGCCAGGTCCCCCTGGTCACCGTCTCCTCAG
>S718_40|IGHV4-59*01|IGHD1/OR15-1a*01|IGHJ1*01|40
CAGGGACAGCTGCAGGGGTCGGGCCCAGGACTGGTGAAGCCTTCGGAGACCCTGTCCCTCACCTGCACTGTCTCTGGGGCTTCCGTCAATTGTTACTACTGGAGTTGGATCCGACAGTCCCCAGGGAAGGGACTGGAATGGACTGGGAAAGTCTATTACAGAGGGAGACTCAACTATAACCCCTCCCTCAAGAGTCGCGCCACCATATCGGCAGACACGTCCAACAACCAGTTCCCCCTGAATCTGAGCTTTGTGACCACTGCAGACACGGCCGTGTCTCTCTGTGCGAGCGCGAATGGAACAAGTTCAATCGACTACTTCCAGCACCGAGGCCAGGTCACCCTGGTCACCGTCTCCTCAG
>S718_41|IGHV4-59*01|IGHD1/OR15-1a*01|IGHJ1*01|40
CAGGTGCAACTGCATGAGTCGGGCCCAGGGCTGGTGAAGCCGCTGGAGACCCGGTCCCTCACCTGCACTGTCTCTGGTGACTCCACCATTAGTTGCTACTGGAGCTGGATCCGGCAGCCCCCAGGGAAGGGACTGGAGTGGATTGGACATGTCTTTCACTGTGGGAGCACCAATTCTAATCCCTCCCTCACAAGTCGCGTCACCATATCAGTAGACACGTCGAAGAACCAGTTCCCCCTGAAGATGAACTCTGTGACCGCTGCGGACACGGCCGTGCTTTACTGTGCGAGCGCGGATGGAACAAATTCCGTCGAATGTCTCCAGAACTGGGGCCAGAGCACCCTGGTCTCCGTTTCCTCAG
>S718_42|IGHV4-59*01|IGHD1/OR15-1a*01|IGHJ1*01|40
CAGGTGCAGCGGCAAGAGTTGGGCCCAGGACTGGTGACGCCTTCGGAGTCCCCGTCCCTCACCTGCACCGTCTCTGGTGGCTCCATCAATAGTTGCCACTGGAGCTGGATCCGGTACCCCCCAGGAGAGGGACTGGAGTGGATTGGGTATATCGCCTACAGGGGGAGCGCCAACTACAACCCCTCCCTCAAGAGTCGATTTACCATATCAGTAGACACGTCCAAGAACCAGTTCTCCCCGAAGGTGACCTCTGTGACCACTGCAGACACGGCCGTGTTTTACTGTGCGAGTGAGAGTGGGATACGTTCAATTGAATTCTTCCAGCACTGGGGCCAGGGAATCCTGGTCTTCGTCTCCTCAG
>S718_43|IGHV4-59*01|IGHD1/OR15-1a*01|IGHJ1*01|40
CAAGTGCCGCTGCGGGAGTCGGGCCCGAGACTGGCGAAGCCTCCGGAGACCCTGTCCCTCACCTGTACTGTCTCTGGAGACTCCCTCAATACTAACTACTGGCGTTGGATCCGGCAGGCCCCAGGGGAGGGACTGAAGTGGATTGGGAACATCTATTACAGTGGGGGAACCAACGACAACCCCTCCCTCAAGAGACGAATCACCATATCAGTAGACACGTCCAAGAACCACTTCTTCCAGAAGTTGAGCTCTGTGACCTCTGCGGACAAGGCCGTGAATTCTTGTGCGAGAGCGGGCGGAACAAGTTCAATCGAATACTTCCAACACTGGGGCCAGGGCAACCTGGTCACCGTCTCCTCAG
>S718_44|IGHV4-59*01|IGHD1/OR15-1a*01|IGHJ1*01|40
CAGGAGCAGCTGCAGGAGTCGGGCCCAGGACTGGTGAAGCCTTCGGCGACCCTGTCCCTCACCTGCACTGTCTCTGGCGTCTCCATCAGTGGTTCCTACTGGAGCTGGATCCGACAGGCCCCTGTGAAGAGACTGGAATGGATTGGCAATTTCTATTTCCGTGGGCGCACCAAATACAACCCGTCCCTCAAGAGTCGAGTGACCATAACTGTAGACACGTCCAAGAGCCAATTCTCCCTGAAGCTGAGCTCTGTGGCCGTTGTGGATACGGCCGCTTATTCCTGTGCGATCGCGGAAGGAAAATGTTCAATCGAAGACTTCCAGCACTGGGGCCAGGTCACCCCGGTCTCCGTCTCCTCAG
>S718_45|IGHV4-59*01|IGHD1/OR15-1a*01|IGHJ1*01|40
CAGGTGCAGTTGCAGGAGTCGGGCCCAGGACTGGTTAAGTCCTCGGAGACACTGTCCCTCACCTGGCCTGTCTCGGATGACTGCATCAGTAATTACTACTGGAGCTGGATCCGGCAGGCCCCAGGGAAGCGACTGGGGTGGATTGGTTATATCTTTTGCAGTGGGGGAACTTACTACAAACCCTACCCCAAGGGTCGAGGCACCATATCAGTAGACACGTCCAAGAAGCACTTCTCCCTAAAGATTATCTCTGTGACCGCTGCGGACACGGCCGTGTTTTACTGTGCGAGCGCGGATGGAAGAAGTTCATCCGAATACTTCCACCACTGGGGCCAGGTCACCCTGGTCACCGCCTCCTCAG
>S718_46|IGHV4-59*01|IGHD1/OR15-1a*01|IGHJ1*01|40
CAGGTGCAACTGAAGGAGTCGGGCCCAGGACTGGTGCAGCCTGCGGAGACCCTGTCCCTCACCTGCCCTGTCTCTGGTGGCTCCATCACTATTTACAACTGGGAATGGATCCGGCAGCCCCCAGGGAAGGGACTGGGGTGGACTGCACATATTTATTATAGTGGGCGAACCAACTATAACCCCTCCCTCAAGAGTCGAGTCACCATATCAATAGACACGTCCAAGAACCAGTTCTCCCTGAGGCTGCGCTCTGTGACCGCAGGGGACACGGCCGTGTATAACTCTGGGAGCGCGGATGAGACAGACTCAATCCAACATTTGCAGCACTGGGGCCAGGACACCCTGGTCTCCGTCTCCTCAG
>S718_47|IGHV4-59*01|IGHD1/OR15-1a*01|IGHJ1*01|40
CAGCTTCAGGTGCAGGAGTCGGGCCCAAGACTGATGAAGCCTTCGGAGACCCGGTCCCTCTCCTCCATTGGCTCTGGTGCCTCCGTTGCTAGTTATTACTGGAGGTGGATCCGGCAGGCCCCAGGGAAGGGACTGGAGTGGATTGGGAATATTTACTATAGTGGGAGAACCACCTACAACCCCTCCCTCCAGAGCCGAGTCACCATATTAGTAGACACGTCCAAGAACCCGTTCTCCCTGAAGCTGAGCTCTGTGATCGCTGCGGACACGGCCGTGCATTACTGTGCGAGTTCGAATCGAACAAATTCAATCGAACCGTTCCAGCACTGGGGCCAGGGCACCCTGGTCGCCGTCTCCCCAG
>S718_48|IGHV4-59*01|IGHD1/OR15-1a*01|IGHJ1*01|40
CAGATGAAACTGCAGGTGTCGGGCCCAGGAGTGGCGAAGCCTTCGGAGACCCTGTCCCTCACCTGCCCCATCTCGGGTGGCTCCATCGGTGATTACTTCTGGAGCTGGATCCGGCAGCCCCCGGAGAAGGGGCTGGAGAGGATTGGGTATATATTTTACAGGGGGAGCACCAATTACAACCCCTCCCTCAAGAGTCGAGTCACCATATCAATAGACACGTGTGAGAACCAGTTCTCCCTGACGCTGAACTCTGTGACCGCTACGGCCACGACCGTCCTTTACTCTACCAGCGCCGATGGAACAAGTTCAATTGAATACTTCCAGCACTGGGGCCAGGGCACCCTGGTCACCGTCTCCCCAG
>S718_49|IGHV4-59*01|IGHD1/OR15-1a*01|IGHJ1*01|40
CAAGTTCAGCTGCAGGAGTCGGGCCCAGGACTAATGAAGCCTTCGGAGACCCTGTCCCTCAACTGCACTGTCTCTGATGCCTCCATCAGTTGTAACTTTTGGAGCTGGATCCGACAGACCCCAGAAAAGGGACTGGAGTGGATTGGCTGTATCTATTACAATGAGAGAACCAACTGCAACCCCTCCCACAAGAGTCGAGTCACCATCTCAGTAGACACGTCCAAGAAGCAGTTCTCACTGAATTTGAGCTCTGTGACCGTTCCGGACACGGCCGTGTGTGACTGTGCGAGCCCGGATGGATCAAGATCAGTCGAGTACTTCCAGAAGTGGGGCCAGGGAGCCCTGGTCACCGTCTCCTCAG
>S718_50|IGHV4-59*01|IGHD1/OR15-1a*01|IGHJ1*01|40
CAGGTGCAGCTGCAGGAGTCGGGCCTAGGACTTATGACGCCTTCGGAGACCCTGACCGTCACCTGCGCTGTCTCTGGTGGCCCCATCAGTAATTACTTCTGGAACTGGACCCGGCAGCCCCCGGGGAAGGGACTGGAATGGATTGAGTATGTCTATTGCAGTGGAAGCACCAAGTGCAACCCCTCCCTCAAGAGTCGAGTCACCATATCAGCCGACCCGCCCAAGATGCAGCTCTCCCTGAAGCTGAGCTCTGTGACCACTGTGGACGCGGCCGTGGATCAGTGTGCGAGCGCGGATGGAACAGACTCAATCGAATACTTCCAGAAGCGGGGCCAGGTCACCCTGGTCACCGTCTCCTCAG
>S718_51|IGHV4-59*01|IGHD1/OR15-1a*01|IGHJ1*01|40
CAGGTGCACCTAATGGAGTCGGGCCCAGGACCGGTGCAGCCTTTGGAGACCCTGTACCTCACCTGCACTGTCTCTGGTGGCTCCATCAGTAATTACCTCTGGAACTGGATCCGGCAGACCCCAGGGAAGGGAGTGGAGTGGATTGGATTTTTCTTTTACAGTGGGGGCACCAACTACCACCCCTCCCTCAAGCGTCGAGTCACCTTATCAGTAGACACGCCCAAGGACCAGTTCTCCCTGAAACTGATCTCTGTGACCCCTCTGGACACGGCCGTTTCCTATTTTGCGAACGCGGATAGAACAAGTTTAATCGAATGCTTCCACTACTGGGGCCAGGGCACCCTGGTCACCGTCTCCTCAG
>S718_52|IGHV4-59*01|IGHD1/OR15-1a*01|IGHJ1*01|40
CAGGTGCAGGTGCAGGAGTTGGGCCCAGGACTGGTGATGCCTTTGGAGGCCCTGTGCCCCACCTTCCTTGCCTCTGGTGGCTCCATAAGTAGTTACTACTGGCGTTGGATCCGGCAGCCCCCTGGGAAGGGACTGGAGTGGATTGGTTATATTTTTTACACCGGGAGAATCAACTGGAACCCCCCCCTCGAGAGTCGAGTCACCATCTCATTAGAAACGTGCATGAATCAGTTCTCCCTGAAGCTAAGCTCTGTGACCGCTGCGGACACGGCCGTGTGGTACTGTGCGAGCGCGGATGGAACAAGTTCAATCCAATACTTTCAGCACTGGGGCCAGGGAAGCCTGGTCACCGCCTCCTCAG
>S718_53|IGHV4-59*01|IGHD1/OR15-1a*01|IGHJ1*01|40
CATGTGCAGCTGCTGGAGTCGGGGCCAGGACTGGTGCAGCCTTTGGAGACCCTGTCCCCCACCTGCGTTGTCGCTGGTGGCTCCATCAATATTTACTACTGGAGCTGGATCCGGCAGTCCCCAGGGAAGGGAATGGATTGGATTGGCTACATCTATCACAGTGGGAGCACCAGCTTTAACCCCTCCCTTAAGACTCGAGTCCCCATATCAGTGGACACGTCCGAGAACCAGTTCTCCCAGGACCTGAGCTCTGTGACCCCGACGGACACGGCCGTGGATTATTGTGCGAGCGTGAATGGAACAAATTCAGTCGAAAACTTCCAGCACTGGGGCCAGGGCACCCGGGTCATCGTCTCCTCAG
>S718_54|IGHV4-59*01|IGHD1/OR15-1a*01|IGHJ1*01|40
CAGGCCCAGCTGCAGGAGTCGGGCCCAGGACTGGTGAAGCCTTCGGTGACCCTGTCCCTCACCCGTAGTGTCTCTGGTGACTCCATCGGTAGATACTGCTGGAGGTGGATCCGGCAGGCCCCAGGGAAGGGACTGGAGTGGACTGGGAATATCTTTTACAATGGGAGCACCAAATATAACCCCTCCCTCAAGAGTCGAGTCATCATATCAGTCGACACGTCCCAGCACCAGTTGTCCCTGAAGCTGAGATCTCTGACCGCTGCGGACACGGCCGTCTATTCCTTTTCGAGAACCATTGGAGAAAGTTTAATCGAATACTTCCAGAACTGGGGCCAGAGCAACCTGGTCACCGTCTCCTCAG
>S718_55|IGHV4-59*01|IGHD1/OR15-1a*01|IGHJ1*01|40
CAGGTGCATCTACAGGAGTCGGGCCCAGGACTGGTGAAGCCTTCGGAGACCCAGACCCTCACCTGCACTGTCTCTAATGTCTGCATCAGTAGTTGCTACCCACGCTGGATCCGGGAGGGCCCAGGGAAGGGGCTGGAGTGGACTGGGTATATCTACTACATTGGGAGCTCCAATTACACCCCCCCCCTCAAGAGTCGAGTCGCCTTATCAGTAGACTCGTCCAAGAACCAGTTCTCCCTGAGGCTGGGCTCTGTGGCCACTCCAGACACGGCCGTTTGTTGCTGTGCGAGCGCGGATGGAACAAGTTCAATTGAATACTTCCAGAACTGGGGCCAGGACACCCTGGTCACTGTCTCCTCAG
>S718_56|IGHV4-59*01|IGHD1/OR15-1a*01|IGHJ1*01|40
CAGGTGCCACTGCAGGACTCGGGCCCAGGACTGGTGAAGCCTTCGGACCCCCTGTCACTCACCTGCACTGTCTCTGGCGGCTCCATCAGTCGTCACTTGTGGAGATGGATCCGGCAGTCCCCAGGGAAGGGACTGAAATGGATCGGGTATATCTTTTGCAGTGGGAGCACAAACTACAAACCCTCCCTCAAGAGTCGAGTCACCGTCTCAATAGACACGCCGAAGAGACACTTCTCCCTGAGGCTGAGCTCTGTGACCGTTGCGGAAACGGCCGTGTCTTACTGTGCGAGCGCGGATGGAATAAGTTTAATCGAATCCTTCCAGCAGTGGGGCCAAGTCACACTGGTCACGGTCTCCTCAG
>S718_57|IGHV4-59*01|IGHD1/OR15-1a*01|IGHJ1*01|40
CAGGTGCAGCTGCAGGAGTCGGGCCCAGGACTAGTGAAGCCTTCGGAGACCCTGTCCCTCACCTGCTCGGTCTCCCGTGGCTCCGTCAGAAGTCACTGCCGGAGTTGGATCCGGCAGGCCCCAGGGAAGGGGCTGGAGTGGATTGGGTACTTATATTACAGTAGGAGCACCAATTACAACCCATCCCTCAAGAGCCGAGCCACCATATCAGCAGATGCGCCCAAGAACGAGTCCTCCCTGAAGTTGGGCTCAGTGACCGCTGCGGACACGTCCGTGTCTTACTGTGCGAGCTCGGGTGGAACAAGTTCAGTCGAATACTTGCAGAACTGGGGCCAGGGCACTCTAGTCACCGACTCCTCAG
>S718_58|IGHV4-59*01|IGHD1/OR15-1a*01|IGHJ1*01|40
CAAGTGCAGCTGCAGGAGTCGGGCCCAGGACTGACGACGCCTTCGAAGCCCCCGTCCCTCACCTGCACTGTCCCGGGTGGCTCCATCAATTGTTACTACGGGGACTGGATCCGGCAGCCCCCAGGGAAGGGACTGGAGTGGATTGGGTACATCTACTACAGTGGGAGCACCAACTCCAACCCCTCCCTCCAGAGTCGAGTCACCATCTCAGTGGACACGTCCGAGAACCAGTTTTTCCTACAGCGGAGGTCTGTGACCCCTGCGAACACGGCCGTTTATTCCCGTGCGAGCGCGGATGGAACAAATTCAATCGAATACTTCACGAAAAGGGGCCAGGTCCCCCTGGTCACCGTCTCCTCAG
>S718_59|IGHV4-59*01|IGHD1/OR15-1a*01|IGHJ1*01|40
CAGCTGCAATTGCAGGAGTCGGGCCCAGGACTGGTGGTGTCTTCGGGGACGCTGTCCCTCACCTGCAGTGTCTCTGGTGACTCCATCATTAGTCCCCTTTGGAGCTGGATCCGGCAGCCCCCAGGGGAGGGACTGGAGTGGATTGGGTACATCTATAAGTGTTGGAGAACCAAATACAATCCGTCCCTCACGAGTCGAGTCACCATATCGGTTGACACGTCCAAGGACCAGTTCTCCCTGAAACTGAGCTCTGCGACCGCTCCGGACACGGCCGAATATTGCTGTGCGAGCGCGGATGGAACCAGTTCAATCGAATACTTCCAGAACTGGGGCCAGGGAACCCTGGTCACCGTCCCCTCAG
>S718_60|IGHV4-59*01|IGHD1/OR15-1a*01|IGHJ1*01|40
CAGGTGCAACTGCAGGAGTCGGGCCCGGGTCTGGTGAAGCCTTCGGAGACTCTGTCCCGCACCTGCCCTGTCTCTTGTGCCTCCATCAGTAGTTACGACCGGAGCCGGATCCGACAGTCCCCAGCGAAGGGACAGGAGTGGATTGGGTATAGCTACTATTGTGAGAGAACCACCTACAATCCCTCCCTCAGGAATCGAGTCACCAGATCAGTAGACGCGTCCAAGAATCAGTACTCCCTGAAGGCGAGCTCTGAGACCCCTACGGACACGGCCGTGTATTACTGTGCGAGTCCCGATGGAAGAACTTCAATCGAATACTTCCAGCACTGGGGCCAGGGCACCCGGGTCACCGTCTCCTCAG
>S718_61|IGHV4-59*01|IGHD1/OR15-1a*01|IGHJ1*01|40
CAGGTACAGGCGCAAGAGTCGGCCCCAGGACTGGTGAAGCCCTGGGAGACCCTGTCCCTCACCTGCATTGTCCATGGTGGCTATATCAGTAGTTACTTCTGGAGTTGGATCCGGCAGCCCCCAGGGAAGGGACTGGGGTGGATTGGGGAGATCTATTACAGTGGGAGAATCAAGTGCAACCCCACCCTCAAGGGCCGAGTCACCATATCAGTAGATAAGTCCAAGAAGCAGTTCTCCCTGAAGCTGAGTTCCGTGACCGCTGCGGACCCGGCCGTGTCTTACTTTGCGAGCGTGGAGGGAACAACTTCGATCCAATACTTCCATCTCTGGGGCCAGGTCACCCTGGTCACCGTCTCCTCAG
>S718_62|IGHV4-59*01|IGHD1/OR15-1a*01|IGHJ1*01|40
CAGGTGCAGATGCAGGCGTCGGGCCCAGGACTGGCGAAGGCTTCGGAGACCCTGTCCCTCACCTGCACTGTCTCTGGTGTCTCCATCACTAGTCACTACTGGCGCTGGATCCGGCAGCCCCCAGGGAAGGGACTGGAGGGAATTGACTATATGACTCACTGTGGCCGCACGAACTACACCCCCTCTCTCAAGAGTCGAGTCACCATATCAGTGGACACGGCCAAGAAGCAGTTCTCCCTGAAACTGACCTCTGTGACCGCTGAGGACGCGACCATATATTACTGTGCGAGCCCGGAGGGAATAAGTTCAATCGAACGCTTTCAGCACTGGGGCCAGGTCACCCGGGTCACCGTCTCCTCAG
>S718_63|IGHV4-59*01|IGHD1/OR15-1a*01|IGHJ1*01|40
CAGGTGCAGTTGCAGGAGTGGGGCCCAGGACTGGTGAAGCCTTCGGAGACCCTCTCCCTCACCTGCACTGTCTCTGGTGACTCCATCTGTACCTACTGCTGGACCTGGATCCGGCAGTCCCCAGGGAAGGGACTGAAGTGGATTGGGTATTTCTGTGACGGTGGGAGCACCAACTATAACCCCTCCCTCAAGAGTCGAATCACCATTTCAATTGCCACGTCCAAGCAGCTGTTCTCCCCGAAGTTCAGCTCTGTGACCGATGCGGAAACGGCAGTATTTTACTGTGCGAGCGCGCATGGAACTACTTTAATCGAGTACTTCCAGCACTGGGGCCAAGACACCCTGGTCACCGTCACCTCAG
>S718_64|IGHV4-59*01|IGHD1/OR15-1a*01|IGHJ1*01|40
CAGGTGCAGCTGCAGGAGTCGGGCCCAGGACTGGTGAAGCCTTGGGAGGCCCTGTCCCCCACTTGCACTGCCTCTGGTGACTCCGTCAGTAGTTATTACTGGAACTGGATCCGGCAGCCCCCAGGGAAGAAACAGGAGAGGAATGGGGATATCTATTACTGTGGGAGAACCAACTGCAACCCCTCCCTCAAGAGCCGAGTCTCCATTTCAGTCGCCAAGTCCAGAAACCTGTTCTTGCTGAAGCTGAGGTCTGTGACCAATCCGGAAACGGCCGTGCATTACTGTGCGAGCGCGGAGGGAACACGTTCAATCGAAAACTTCCAGAACTGGGGCCAGGTCACCCTGGTCACCGTCTCCTCAG
>S718_65|IGHV4-59*01|IGHD1/OR15-1a*01|IGHJ1*01|40
CAGATGGAACTACAGGAGTCGGGCCCAGGACTGGTGAAGCTTGCGGAGACCCTGCCCCTCACCTGCACTGTCTCTGGTGGCTCCATCACAAGTTACTTCTGGGGATGGATCCGGCAGGCCCCAGGAAAGGGACTGGCGGGGATTGGATCTATCCATCACAGTGGAAGCACCAACTACAACCCCTCCCCCAACAGTCGAGTCGCCATCTCTGGAGACACGTCCAAGCACCAGTTCTCCCTGAAGCTGAGCCCTATGACCGCTCAGGACACGGCCGTATATTTCTGTGCGAGCACGGATGGAACAAGTTCAATCGAATATTTCCAGAACTGGGGCCAGGGCGCACGGGTCACCGTCTCCTCAG
>S718_66|IGHV4-59*01|IGHD1/OR15-1a*01|IGHJ1*01|40
CAGGTGCAGGTGCAGGAGTCGGGCCCCGGACTGGTGAAGCCTTCGGAGACCCTGTCCCTCACCTGCACTGTCTCTGATGACTCCAGAACTAATTCTTACTGGAGCTGGATCCGGCAGCCCCCCGGGAAGGGACTGGAGTGGACTGGGTATCTCTATTACCTGGGAAGTGCCAACTACAACCCCTCCCTCAAGAGTCGAGTCACCATATCAGTAGACACGTCCAAGAGCCAGTTCCCCCTGAAGCTGACCTCTGGGACCGCTGCGGAAATGGCCGTGAATTACCGTGCGAGCGCGGATGGAACGGGTTCAATCGAATACCTGTGGAACTGGCGCCAGAGAACCCTCATGACCGTCTCCTCAG
>S718_67|IGHV4-59*01|IGHD1/OR15-1a*01|IGHJ1*01|40
CAGGTCCAGAAGCAGGAGTCGGGCCCAGGACTGCTGAAGTCCTCGGAGACCCTGTCCCCCACCTGCACTGTCTCTGGTGGCTCCATCAGTGGTGACTACTGGAACTTGATCCGGCAGTCCCCAGGGAAGGGACTGGAGTGGATTGGGTATATCTCTTACGGTGGGAGCACCAACTCCAACCCCTGCCTCAAGAGTCGAGTCACCATATCATTAGACACGTCCAAACACCAGTTCGCCCTGATGCTGATCTCTGTGACAGCTGCGGGAACGGCCCTGGATCACTCTGCGAGCGTGGATGGAACAAATTCATTCGCATTCGTCCAACACTGGGGCCAGGTCACCTTGGTCACCCTCTCCCCAG
>S718_68|IGHV4-59*01|IGHD1/OR15-1a*01|IGHJ1*01|40
CAGGTGCAGTTGAAAGAGTCGGGCCCAGGACTGGTGAGGCCTTTGGAGAAGCTGTCCCTCACCTGCACTGTCTCGGGTGGCTCCATCAGTGGTTACTACTGGAACTTGATCCGGCAGCCTCCAGGGAAGGGACTGGAGTGGATTGGGTCTATCTGTGACAGTGGGAGCACAAACCACAACCCCTCCCTTAAGAGTCGAGTCGCGAACTTAGTAGACATGTCCCACAGTCTGTTCTCCCTGAAGGTGGCCTCTGTGACCGCTGCGGACACGACCGTCTATTACTGTGCGAGCGCGGATGGAACAAGTTCTATCGACTGCTTCCAACACTGGGGCCAGGTCATCCTGGTCACCGTCTCCTCAG
>S718_69|IGHV4-59*01|IGHD1/OR15-1a*01|IGHJ1*01|40
CAGGTGCAACTGCAGGAGTCGGGCCCAGGACTGGTGAAGTCCTCGAAGACCCTGTCCCTCACCTCCACTGTCTCTTGTGGCTCCATCACTACTCACCAATGGATCTGGATCCGGCAACACCCAGGGAAGGGACTGGAGTGGATTGGTCATATCTTTTATAGTGGCAGAACCAACTACAACCCCTCCCTCAAGAGTCGAGTCACCATATCAGGAGGCACGTCCAAGAGCTACTTCTCCCTGAAGCTGAGCTCTGAGACCACTGCGGACACGGCCGTGTCTTATTGCGCGAGCGCGGCTGGAACACATTTAATAGCATACTTCCGGAACTGGGGCCAGGGCGCACTGGTCACCGTCTCCTCAG
>S718_70|IGHV4-59*01|IGHD1/OR15-1a*01|IGHJ1*01|40
CAGGTGCATCTGCAGGAGTCGGGCCCAGGGCTGCTGAAGTCTTCGGAGACCCTGTCCCTCACCTGCCCTGTCTTTGGTGTCTCTATCACTAGTGACACTTGGAGATGGATCCGGCAGCCCCCAGGGAAGAGACTGGAGTGGATTGGTCATATCGATTATGGTGAGAGAACCAACGACAACCCCTCCCTCAAGAGTCGAGTCACCATGTTAGTGGACACGTCCAAGATCCAGCTCTCCCTGAAGCTAAGGTCTATGGCCTCTGCGGACACGGCCGCGTATTACTGCGCGGGCGCGGATGGAACAAGTGCAATCAAATACCTCCAGCACGGGGGCCAGGGCACCCTGGTCACCGTCTCCTCAG
>S718_71|IGHV4-59*01|IGHD1/OR15-1a*01|IGHJ1*01|40
CAGGTGCAGATGCAGGAGTCGGGCCCAGGCGTGGTGAAGCCTTCGGAGACCCTGTCCCTCACCTGTAATGTCTCTGGTGGCTCCATCAATAGTTACTGGTGGACCTGGATCCGGCAGCCCCCAGGGAAGGGACGGGAGTCGGTTGACTACATGTATTCCAGTGGGAACTCCAACTACAACCCCTCCCTCACGAGTCGCGGCACCATACCAGTAGACACATTGAAGAACCAGTTCCCCCTGATGCTGCGGTCTGTGACCGCTGCGGACACGGCCCCTTCTTACTGTGCGAGCGCGGATGGAAAGAGTTCAATCGAATACTTACAGAAATGGGGCCAGGGCACCCTGGTCACCGTCCCCTCAG
>S718_72|IGHV4-59*01|IGHD1/OR15-1a*01|IGHJ1*01|40
CAGGTGAGACTGCAGGAGTCGGCCCCAGGACTGGTGAGGCCTTCGGAGACCCTGTCCCTCACGTGCACTGTCTCTGGCGGCTCCATCAGGAATTACTATTGGAAGTGGATCCGGCAGACCCCAGGGAAGGGACTGGAGGGGATTGGGTATATCTATTACAGTGGGAGCACCAACTACAACCCCTCCCTCAAGAGTCGCGTCACCATATCAATAGGAATGCCCGCGACCCAGTTCTCCCTGAAACGGAACTCTGCGATCGCTGCGGACACGGCCATGTATTATTGTGCGAGCGCGAAGGAACCAAGTTTAATCGAATTCTTCCAGCGCTGGGGCCAGGGAACTCTGGTCACCGTCTCTTCAG
>S718_73|IGHV4-59*01|IGHD1/OR15-1a*01|IGHJ1*01|40
CAGGTGCAGCTACAAGAGTCGGGCCCAGGACTGGTGAAGCCTTTGGGGACCCTGTCTCTCGCCTTCACTGTCTCTGGTGACTCCATCTGTAGTTGCTCCTGGAAGTGGATCCGGCAGGCCCCAGGGGAGGGACTGGAGTGGATTGGATATGTTTATTTCAGTGGGAGCACCAACTACAACCCCTCCCTCAAGAGTCGAATCACCCTATCAGTGGACACGTCCAAGAACCAGTTCGCCCTGAAGGTGACCTCCGTGACCGATACGAAAACGGCCGTCTATTACTGTGCGAGCGCGGATGGAGCAAGCTCAATCAATTACTTTCAGCCCTGGGGCGAGGGAACCCTGGACACCGTCTCCTCAG
>S718_74|IGHV4-59*01|IGHD1/OR15-1a*01|IGHJ1*01|40
CAGGTGCAAGTGCAGGAGTCGGGCCCAGGACTGATGAAGATTTCGGAAACCCTGTCCCTCACCTGCATTGTCTCTGGTGGGTCCATCAGGAAGTACTACTGGAGCTGGATACGACAGCCCCCAGGGAGGGGACTGGAGTGCATTGGGTCTTTCTCTTATAGTGGGAGAACCAACTACCACTCCTCCCTCAAGAGTCGAGTCACTTTATCAATAGACACGTCCAAGAACCAGTTCTCCCTAGAGCTGATTCCTGTGACCGCTGCGGCCACGGCCGTGGATTTCTGTGCGAGCGCGGGAGGAACAAGTTCAATCGACTACTTCCTACAGTGGGGCCAGGCCACCCTGGTCACCGTCTCCTCAG
>S718_75|IGHV4-59*01|IGHD1/OR15-1a*01|IGHJ1*01|40
CAGGTGCAGCTGCAGGAGGCGGGCCCAGGACTGGTGAAGCCTTGGGAGACCCTGTCCCTCACCTGCACTGTCTCCGCTGACTCCCTCAGTAGTTACTACTGGAGCTCGAACCGGCAGCCCCCAGGGAAGGGACTGGAGTGGATTGGGTATATCTTTTACAGTGGGAATACCACCTGCAACCCCTCCATCAAGAGTCGAGTCACCATACTAATAGACGCGCCCCATAAGCAATTCTCCCTGAAGTTGTGGTCTGTGACCGTTGTGGACGCGACCCTTTCTTACTGTGCGAGCGCGGATGGAAGAAGTTCAATCGAATACTTTCAGAACTGGGGCCAGCGAGGCCTGGTCACCGTCTCCTCAG
>S718_76|IGHV4-59*01|IGHD1/OR15-1a*01|IGHJ1*01|40
CAAGTGCATTTACAGGAGTCGGGCCCAGGACTGGGGAAGTCCTCGGAGACCCTGTCCCTCACCTGCACTGCCTGTGGCGGATCCATCAGATGTTATTACTGGAGCTGGATCCGGCAGGCCCCAGGAAAGGGACTGGAGTGGGTTGGGTATGTCTTTTACAGTAGAAGCACCAACTACGACCCCTCCCTCAAGAGTCGGGTCACCATATCAGGGGACACGTCCAAGAATCAGGTCCCCCTGACGTTGAGCTCTGTGACCGCTGCGGACACGGCCGTGTATCTCTGTGCGAGCGCGGACGGAACCAGCTCATTCGACTACTTTCAGCACTGGGGCCAGGTCACCCTGGTCTCCGTCTCCTCAG
>S718_77|IGHV4-59*01|IGHD1/OR15-1a*01|IGHJ1*01|40
CAGGTGCAGCTGCGGGCGTCGGGCCCAGGACTGATGAGGCCTTCGGAGACCCTGTCCCTCTCCTGCATTGTCTCTGGTGTCTCCATCAGTAGTTGCCATTGGAGATGGAGCCGGCAGGCCCCAGGGAAGGGACTGGAGTGGATTGGATATATCTTTTACAGTGGGCGAACCAAATACAATACCTCCCTCAAGAGTCGAGTCACCATATCAGTCGACACGTCCAAGAGCCTGTTGTCCCTGAAGGTGATCTCTGTCACCGCTGCAGACACGGCCGTCTATTACTGTGCGAACGCGTGTCGAATAACTTCAATCGAATCCCTGCAGCACTGGGGCCAGGTCACCCTGGTCACCGTCTTCTCAG
>S718_78|IGHV4-59*01|IGHD1/OR15-1a*01|IGHJ1*01|40
CAGATGCAGCTGCAGGAGTCGGGCCCGGGACTGGTGAGGCCCTCGGAGAAGCTGTCCCTCACTTGCAATGTCTCTGGTCCCTCCATCGGCAGTTACTACTGGAGCTGGATCTGGCAGCCCCCAGGGAAGGGACTGGAGAGGATTGACTGTATTTATTACAGTGGGAGTACTCACTACAACCCCTCCCTCAAGAGTCGAGTCATCATCTCAATAGACACGTCCAAGAATCAGTTCTCCCTGAAGGTGTGCTCTGTGACCGCTGCGGAGACGGCCGTACATTACCGTGCGAGCGCGGATGGAACAAGTCTAGTCGAATTCTTCCAATATTGGGGCCAGGGCGCCCTGGCCACCGTCTCCTCAG
>S718_79|IGHV4-59*01|IGHD1/OR15-1a*01|IGHJ1*01|40
CAGGTGCAGCTGCAGGAGTCGGGCCCTGGACTGGTGAAGCCTTCGGCGACCCTGTCCCTCACCTGCACTGTCTCTGGTGGCTCCATCAGTAATTACTGTTGGAGTTGGATCCGGCAGTCCCCAGGGAAGGGACTAGAGTGCATCGGACACTTCCATTGCAGTGGGAGCACCAACTGCAACCCCTCGCTCAAGAGCCGAATCACCATATCACTTGACCCGTCCAAGAACCAGTTCTCCCTGAGGCTGAGTTCTGTGACCGATACGGACACGGCCGTGTGTTACTGTGCGAGGCCGGACGGACGACGTTTGATCGAATACTTACAGAACTGGGGCCAGGACACCCTGGTCAGCGTCTCCTCAG
>S718_80|IGHV4-59*01|IGHD1/OR15-1a*01|IGHJ1*01|40
CAGGTGCAGCTGCGGGAGTCGGGCCCAGGACTGATGAAGCCTTCGGAGACCCTCTCCCTCACCTTCACTGCCTCTGATGGCTCCATCACTAGTTACTGTTGGAGTTGGATCCGACAGGCCCCAGGGAAGGGACTGGAGTGCACTGGGTTTATAAATTACAGTGGGAGCACCACCTACAATCCCTGCCTCAAGAATCGAGTCTCCATGTCAGTAGACACGTCCAAGAACCAGGTCTCCCTGGAGCTGAGGTTTGTGACCGGCGCGGACACGGCCGTGTATTACTCTGCGAACGCGGATGGAACAAGTGCAAACGAATATTTTCAGGACTGGGGCCAGGGAACCCTATTCACTGTCTCCTCAG
>S718_81|IGHV4-59*01|IGHD1/OR15-1a*01|IGHJ1*01|40
CAGGAGCAGCTGCAGGAGTCGGGCCCAGGACTGCTGAGGCCTTCGGAGACCCTGTCCGCCACCTACACTGTCTCTGGTGGCTCCATCAGTAGTTTCTTCTGGAACTGGATCCGCCACCCCCCAGAGAAGGGATTGGAGGGGACTGGCTATCTCTGTTTCAGTGGGAGCAGCAAGTGCAATCCCTCCCTCAAGAGTCGAGTCATCATATCAGTAGCCACGTCGAAGAACCAGTTCTCCCTGAAGCTCAGTTCTGTGACCGCTGCGAATACGTCCGTGTATTGCTGGGCGAGCGCGGATGGAACAAGTTCAATCGATTACTTCCGGCAAAGGGGCCAGGCCACCCTGGCCAACGTCTCCTCAG
>S718_82|IGHV4-59*01|IGHD1/OR15-1a*01|IGHJ1*01|40
CAGGTCCAGCTGCAGGAGTCGGGCCCAGGGCTGGTCAAGCCTTCGGAGACCCTGTCCTTCACCTGCACTGTCTCTGGTGACTCCATCAGTAGTTACTACTGGAGCTGGATCCGGCAGCCCCCAGGAACGGGACTGGAGGGGACTGGGTATCTCTATTACAGTGGGAGAGCCAATTCCAAACCCTCCTTCAAGAGGCGAGTCACCATTCCGGCAGACACGCCCAAGACCCAGTTCTCCCTGATGGTGGGCTCTCTGACCGCTGCGGCCGCGGCCATGTTTTACTGTGCGAGGGCGGATGGAACATGTACACTCGACCACTTTCGGCACTGGGGCCAGGGCGCCCTGGTCACCGTCTCCTCAG
>S718_83|IGHV4-59*01|IGHD1/OR15-1a*01|IGHJ1*01|40
[truncated: 3,726,148 more chars]
