# Supplementary material for: Assigning and visualizing germline genes in antibody repertoires
Source: Philos Trans R Soc Lond B Biol Sci. 2015 Sep 5;370(1676):20140240. doi: 10.1098/rstb.2014.0240 (PMC4528417; doi:10.1098/rstb.2014.0240)
Supplement: Evaluation datasets [file rstb20140240supp2.zip › evaluation_datasets/clones_80.fas]

>S29_1|IGHV3/OR16-6*02|IGHD4-17*01|IGHJ6*02|80
GAGGTGCAGGTGCTGGCCTCTGCGGAAGGCCTCGGATCGGCCTGGGGGTCCCTTGCACTCTCCAGTGAAACCTCTGGATTCACTTTCAGTCTCGCCTGCATGAGGTGGGTCCGCCAGGCTTCCGGACAGGGGCAGGAGTGGGTTGCATGTTTTGAAAGCGATACTCATGGTGGGACAATAGACTACTCTACACCTGTGAACCGCAGACTCACCGTCTCACGGTCTGTTTCCAGAAGAACATGGTATTTGCAGTTGATCAGCCTGAAAATCGAGGACACTGCCCCGTGTTCCTACGGCCCGCCCCTAACTACGTTGAGTTCAGCGGTCGGGAAGGTCGTCTGCCGCCCAGGGACCGCGGGCCCCGTCTCTTCA
>S29_2|IGHV3/OR16-6*02|IGHD4-17*01|IGHJ6*02|80
GACGCGCAGTTGGGGGATTCTACGGGAGGCCTTGCCATAGCCTGGGGGGCCCTTAGACTCCCCAGTGCAGCCTCTGGATTCACTTCCTCTGACGCCAGGATGGACTGGTTCCGCCAGACTCCAGTCAAGAGACTGGCGTGGCTTGGCTTTTACGGAGGCAAAGATAAGGGTGGGACACCAGACTGCCCTCCCCCTCTGAAAGGCAGATTCACCGTCTCGAGAGACTTTTTTGAAAGAAGACTAGATTTTCACATGATCAGCCTCAAATCAGAGGACACGGCCTTATCTGACTGCACCCCGGCTGTCACTGCGGTGACTATGCCGGTAGTCTTAGATGTCTGGGGCCAAGGGACCGCGGTCACCGTCTCCTCA
>S29_3|IGHV3/OR16-6*02|IGHD4-17*01|IGHJ6*02|80
GAACGGCTGCTGGAAGAGTCCACAGAAGGCCTTGCTACGGCCGGGGGGCCGCTTAGACTCTCCCTTGCAGCCTGTGGATCCACTTGTAATAACGCCTGTGTGAGATGGGTCCGTCCGTTTGCAGGAAAGGGACTGGAATGGGCTGGCTGTATTAAAAAAACAATTAGTGGTAGGACAATAGACTACCCGGCACTTCTGAAAGGCAGATTCACTTTGTCAAGAAATCATTCAGAAAACACGGTGTGTCTGAACACGATCAGTCTGAATTCTAAGAACACGGCCGTCTACTACTCTGCCCCGGCCGTGACGAAGGCGACTTCGGTGCTCAGCGTGGTCGACTGGGGCCAGGGGACCCCGGTCACCGTCTCCTCA
>S29_4|IGHV3/OR16-6*02|IGHD4-17*01|IGHJ6*02|80
GACAAACAGCTGATGGAGTCCTCGAGAGGCCTAATGGCAGCCTGGGGGTCACTTAGACTCTCCTCTACGACCTCTGGACTCACTTTCAGTAACGCCGGGGTGATGTGTGTCCGACGACCTCCAGGGAAGGGACTGGATTGGGTTGATTATTTCACAAGAGAGGCTTTTGGTGGGAAAGCAGACTTTACTGCAACAGTTACAGGCAGATTCGCCATCTCAAGTGATGATTCGAAAGATTCACTGGATCCTCAACCCATTAGACTGAGAACCGAGGAAACGGCCGTGTACTCTTCTGTCCCGGCCATGACTATGGTGACTATAGGGGCCGCTATGGACGTCTGGGGCCAAGGGACCACGGTCACCGTCTCCTCA
>S29_5|IGHV3/OR16-6*02|IGHD4-17*01|IGHJ6*02|80
GAGCCTCAGCTGGTGCAGACCGCGGAAGCCAGTGCTACTGCCGGGGGGTCCCCTAGACTCCTCTGCGCAGCCAGTGGAGTCACTCGCCGTAACGCCTGGGTGAGATGGGTCCGCCAGACTCCAGGGAAGGGGCTGGGGTGGGTTGGCTGTCTGAAACGCCGAGGTAGAGGTGGCAAGACAGACTACTCTGTTCTTATGCCAGGCACAATCGCTTTTTCAAGAGGCGATGTGAATAACTCGGTGCTTTTGATATTGATCACCCTGAAAACCGACGAAAGGGCCGTCTTTTATTGTATCCCGGCCGTGACTACCATGAGTGCAGCGGTCGGTTTTGACGTCTGGGGCCAAGGGAGAACGGTCACCGTCTCCTCA
>S29_6|IGHV3/OR16-6*02|IGHD4-17*01|IGHJ6*02|80
GAGGTACTGCTGAAGGAGGCTGCGAGAGGCCTTGATGCGGCCTGCGGGTCTCTAAGACTCTCCTATGCAGCCTCTGGACTCACCTACATTAACGCCTGGTGGAACTGGGTCGGCGAGGCTCTAGGTCAGGGACTGCAGTGGGTTGGCTGTTTCAAACGAAAGCCCGATGCTGGGCCAAGCGACTACGCTGAACTTTTGAAAGGCAGATTCACTATCTCAAGACCTGGTCCAACAAACACTCTTCTTCTGCAAGAGCGGGGCCTGACAACCGAGGAAACGGCCCTGTGTTGCTTTTTTCCGGCCGTGATCATGGAGACTAGAAAGGTCGGTGTGGACGTCTGGGGCCAGGGGTCAAGGATCACCGTCTCCTCA
>S29_7|IGHV3/OR16-6*02|IGHD4-17*01|IGHJ6*02|80
GAGGTGCATCTGGTGGAGTCCGAGGGATGCCTTGGTATAGCCTGGGGTTTTGTTAGCCTCTCCTGTGCAGCCTCTGGACTCACATCCATTCAGGCCTGGGTGCGTTGGGTCCGCCAGGCCCCAGGGAAGGGGCTGGAAGAGGTCGCCTTTATTAGAGACGATCGTCATGGTGGGAGACAAGACGGCTCTAGTCTAGTGAGTGGCACGTTCACCTTCTCACGAGGGATTTCAAAGAACACGGTGTCTCTCCAAATGATCAGTCTGAAAACCGAGGACACGTCCCTGAATGACCGGACCCCGGCCGTGACTACGATGACTACTGTGGTCGCCTTGGACCTCTGGGGCCGAGGACCCACGGTCGTCGCCTCCCCA
>S29_8|IGHV3/OR16-6*02|IGHD4-17*01|IGHJ6*02|80
GAGGTGCAGGTGGTGGCGTCTGCGGGAGGCCTTGGTACAGCCTGGGGGCCCCTTAGACTCTCCTGTGCAGACTTGCGACTCCCTTGTAAAACCGCCTGGATGAATTGCGTCCGCCAGACTCCGAGAAAGGGCCTGGATCGGGCTTGCTGTTTAAACAGAAACATTACTGGACGGACAACAGACTATGCTGCACCTACGTCAGGCAGATTTAGATTCTCCAGACATTCCTCAAAGAATACATTCTGTCTGAATGTAATCAGCCTGAAGATCGAAGACACGACCTTGTTTTATGGTCCCCCGGCCGTGAGTTCGGTGCCTGAAGCGGTCGGAGCGGGCGTCTGGGGCCGAGGGACCAGGGTCACCGTCTCTTCA
>S29_9|IGHV3/OR16-6*02|IGHD4-17*01|IGHJ6*02|80
GAAGTGCAGCTTGTCGGGTCTGCGGAAGGCCTTGATACAGCCTGGGGGAACCTTAGACTCTCCTCTGCAGCCTGTGGATTCAGTTGCATTAAGGCCTGGTTGATGTGGGCCCGCCACTCTCCAGGGAAGGGGCTGGAGCGGCCTGGCAGTCTGAGAAGTGCAGTCTCCGGTGGGACAACAGACTACGCTGCACCTGTAACAGGCAGGCTGACCCTCTCAGGAGATACTTCAGAGACCGGCCTGTTTCTGAAAGTGATAAGCCTGAAGACCGAAGAGACGTCCAGGAGTTGCCTTGTCTCTTCCGTGACTACCAGGAGTCCAGCGGTCGCTATGGCCGCCTGGGGCCCAGGGACCACGGTCTCCGTCACCTCA
>S29_10|IGHV3/OR16-6*02|IGHD4-17*01|IGHJ6*02|80
GAGGTGGAATTTGTTGGGATTGTGGGAGGCCTTGATTTCTTGTGGGGGGCCCTGAGACTCTCCAGTGCCGTCTCCGCGATCACTTTCCGTGTCGCCTGGCTGAAATCGGCCCACCCGGCTCCAGGGGAGGGGCTGGAGTGGGTTGGCTGTCTAATAACAGAGGCTAAGGGTGGGACAAGAGACTGCAATGCACCTGTGAAGGGCAGATCCACCATCACAAGAAATGATTCGGAATACTCGCTCCACCTGCAAATAATCAGCCTGAAAACCGAGAAAACGACCCTGTCTGACTGTACCCCGACCGTGACCACGGGGTCTTCAGCCGTCGGAAGGGACGTCTGGGGCCGCGGGACCACGGCCACCGCCTCTTCA
>S29_11|IGHV3/OR16-6*02|IGHD4-17*01|IGHJ6*02|80
GACGTGCAGTGGGTGGGGCCCGCGGGAGGCCTTGCTCTCGTCTGGGGGTCCCTTAGATTCTCCGGGTCAGAATCCACCTGCATTTGCAATAACGCCTGTCTGACCTCCGTCCGCCAGGTTCCAGGGCCGGGGCTGGTGTGGGTTGGCTGTCTCACGGTCGGAGTTAATGATGTGACGACGGGCTACGTTGCGCCTGTGAAAGGCGGATTCACCCTCTCAAGGGGAAACTCAAGGAACACGCTGCATTTGAAAATGTTTGGCCTGAAAACCCAAGAAACGGCCGTGCTTGACAATACCGCGGCCGTGACTATGGTGACTTCAGCGGTCGGCATGGGTGTCGGGGGCCAAGGGGCCACGGTCACCGTCTCCTCA
>S29_12|IGHV3/OR16-6*02|IGHD4-17*01|IGHJ6*02|80
GACCTGCAGTTGGAGGAGTCTGTGGGAGGCGTTGGAACAGTCTGGGGCTCCCTTAGACTCTCTCCTCCAGAGTCCGGTTGCACTTCCAGTAACGTCAGGATGAACTGGGTCTGCCACTCTGCAGGGAAGGGGCTGGGGTCGCTAGCCGGTAGTAGAAGGAAAACTAGTGGTGAGACAACAGACTACGCTGAACCTATGAAAGACGAGTTCACCATCTCCAGAGATGATATCACACATACGCTCTGTGTCATCACGACCAGCCTGAACATCGCGGGCACGGCCGCGAATTATTGTGCCCCGGCCTTGACAACGGTGATTACTCTGGTCCATACGGACGTCTGGGGCCACGGGATCACGGTCACCGGCTCCTCA
>S29_13|IGHV3/OR16-6*02|IGHD4-17*01|IGHJ6*02|80
GAAGTCTACTTGATGGAGTCTGTGAGAGGCCCCGATACAGCCTTGGGGTCCCTCAGACACTCCTGTGCAGCCTCTGGATTCACTTGTGCTACGTCCTGGACGAACTGGGTCCGCCAGACTTCAGGGAAGGGCCGGGGGTGTGCTGGCTGTGCGAAAGAACAGGGTGCTGGTGGGACAACAGACCATGCGGCGCCTGTGCAAGGCAGACTCACCCTCTCACGATGTGATTTGACAAACACATTATATCTGCAAGTGGTCAGTCTGAAAAGCGAGGACACGGCCCTTTTGGACTGGGCCCCGCCCGGGACTACGAAGACTACACCAGTCGGCCTGGACGTCTGGAGGCAGGGGACCACGGTCACCGCCTCCCCA
>S29_14|IGHV3/OR16-6*02|IGHD4-17*01|IGHJ6*02|80
GAGGCGCAGTTGGGGGAGGCCGCGGGAGGCCCTTCTCAAGCCTGGGGGTCCCTTGGCCTCTGCCATACAGTCCCTGGCTTTTCTTGCCGCTGCGCCCGGCTGAGGTTGGTCCGTCCGACTCCTGGGAAGGGGCTCGAGTGGGAAGGCTGGATTAACAGCAAAACCAGTGGCGGGACCACAGACAACACTGAGCGTGTGAAAGGCAGATTCTCCATCTCAAGAAGTGATTCAAAATCCGCGGTGAATCTGGAAATCCTTCGCCTCAAATCCGAGGACACGCCCGTATTTTTCTTTGCCCCGGCCGTGAGCACGGTGACTACAGGGGTCGACATGGAGGTCTGGGGCCCAGGGACTGAGGTCACTGTCTCCTCA
>S29_15|IGHV3/OR16-6*02|IGHD4-17*01|IGHJ6*02|80
GAGATACAGTTGGTGGAGTCTGCGGGAGGCCTTGGTCTAGCCTGGGGGTCCCTCAGACCCTCCCCTACAGCCTCCGAATTCACTTGCAGTACTGCCTGGAAGAGTTGCGTCCGCCAGACTCCAGGGAGGGGTCAGGAGAGGCTCGGCCGGATTAGAAAGACACGTAAAGAAGGGGTGACAGACTGCGCTCCACATCTGCAAGGCAGACTCGCCTACCCAAGAAATGAGTCAAGATACACGCTGAATCTGAGACGGACGTGCCTGAACGCCGAGGACCCGACGGCATATTGCTGTGCCCCGGCCATGACTCCGGCGACTATAGCGGTCGGCAGAGACTTCTGGGGCCAGGGGACCACGGCCCCCGTCTCCTCA
>S29_16|IGHV3/OR16-6*02|IGHD4-17*01|IGHJ6*02|80
GAGGTGCAGCTAACGCAGTCTCTGGGAGGCCTTGATACTGGCAGGAAGTCCCTTAGACTCCCCGGTGCAGTCTCTGGATTCACTTGCTGTAACGCCTGGCTGAGCTGGGTCAACCAGACTCCACAGAAGGGGCTGGAGTGTCTCGGCTCGATCAAAAGAACAACTGAGGGTGGGACTACAGACCTCACGGCACCTCTGAGAGGAAGATTCATCAGCTCTAGACATGACCTACAAGACACGTTGCAGATGCATATTATTAGCCTGAACATCGAGGACACGGCCTTCTTTGACTGTTCCCCGACCGTGGCTATGCTTACACCAGTGGTCGCTATGGAGGCCTGGGGCCAGGGGCCCTCGGTCACCGCCTTCTCA
>S29_17|IGHV3/OR16-6*02|IGHD4-17*01|IGHJ6*02|80
GAGGTGCTGGTAGTGGACCATACGGGAGGCCTTGGAACAGGCGGGGGGCCCCTTAGACTCTCCTGTGCAGCCTCTGGTCTCGCTTCCAGTAACGCCTGGGCGAAGTGTGTCCGCCAGGCTCCAGGGGAGGGACTAGACTGGAATGCCTGTAGCGGAGGCAAGCCTTTTGGCCAGACGAGAGACTTCGGAGTTCCTGTGAAGGCCAAATTCTCCGTCCCAAGAAATGACGCAAAAGACACACTGTGTCTGAAATTGATCTGCCCGGAGACCGATGGCTCGGCCTTGGCTTGCTGTCCCCCGGCTCTTACTACGGGGACTACAGCGGTCGATATAGGCGTCTGGGGCCAAGGGGCCACGGTCACCGTCTCCTCA
>S29_18|IGHV3/OR16-6*02|IGHD4-17*01|IGHJ6*02|80
GAAGTTCAGGTGATAGAGCGTATAGGAGGCCTTGCTACAGCCTGGGGGTCACTTAGACTCTCCTGTGCCGTCTCTGGACTCACTTTTGATACCGTCGGCATGAGTTGGCTCCGCCAGACTCCAGGGCAGGGGCTGGACCGTCGTGACTACGTGGTAGGCACAGGAGATGCTGGGCCAGCAGACTGCGCTGCTCCTGTGAGAGGCAGATTCACCATTTTTAGGGATGATTCCAATAACACGGTAAATCCGAAAATGATTAGTCTCAATACCGAAGACACGGCCGTTTGGTACAGTCTCCCGTCCGTGACTACGGTGACTACAGCCGTCGGTGTGCACGTCTGGGGCCGAGGGACCTTGGTCACCGTCACCTCA
>S29_19|IGHV3/OR16-6*02|IGHD4-17*01|IGHJ6*02|80
GAACCGCACCTGGTGGAGGCCGCGGCAGGCCTTGCATTTGACTGGGGGTTCCTTAGACTCTCCGGTGCAGACTCGGGATTCCCTTCCAATACCGCCCGGAGCAGGTGGGTCCGCCAGGCTCCCGGGAAGGGCCTGGAGTGGCTTGACTGTGTTCACAGAAAAATTAATCATGGGACAACAGACTACACTCCACCTGTGGAGGTCAGACTCGCCATCTCAAGAAATCATTTAAAAAGAATGCCCTGTGTGAAGATAGGCGGCTTGAAAACCGACGACACGGCCGTCCGCTACTTCACCCCGGCCGTGATTACGGTGACTACAGCTGTCGACAAAGACCCCTGGGGCCAAGGAGTCACGGTCGCCGTCTCCTCA
>S29_20|IGHV3/OR16-6*02|IGHD4-17*01|IGHJ6*02|80
GAGGAACTGCTAGTGGAGTCTGTCGGAGGCCTTGGTACAGCCTGGGGGTCCCTTAGACTCTCCTTTGCAGCCTCTGGATTCACCTACAATAACGCTGGGATGAACTGGGTCCGCCAGCCCCCGGTAAGGGGCCGGGATTGGCTTGGCTGTATTATCCGATATAGTAGTGATGGGACAGGAGACGGCGTTGGTCCTGTGAAAGGGACATTCGCCGTCTCACGAGATCATTTACGAAGCACGACTTCTCTAAACATCATCGGTCTGAATACCGTGGACACGACCGTGTATTTCTGTACCCCGGCCATTGTTACCGGAATCGCAGGGGTCGGCATGGACGTCTGGGGACAGGAGACCGCGGTCACCGTCTCCTCA
>S29_21|IGHV3/OR16-6*02|IGHD4-17*01|IGHJ6*02|80
GAGGTGCTCTTGGTGGAGTCTGCGGGAGGCCTTGGGAATGACTGGGGGTTGCTGAGACTCTCCTCTGCAGTTTCTGAATTAACTTGCAGCGGTGCCTACATGAGCTGGGTCGGCAAGACTCCCGGGAAGGGGCTGGCGACGATTGGATATTTTAATAGCACAGCTCTCGGTGGGACAGCAGACTGCAGTGAACCTCTGACAGGCAGACTCACCGTCTCAAGAGATCATTTACCATACCCGCGGCACCTGAACATGAGGAGCCTGAAAATGGAGGACACGGCCGTGAATTTCTGTACCCCGGCCCTGATTAGGGTGAATATAATGATCGATTTGGGCGTCTGGGGCCAACTGACGACGGTCATCGTTCCCTCA
>S29_22|IGHV3/OR16-6*02|IGHD4-17*01|IGHJ6*02|80
GAAGTGCCACTGGGGGGGCTTGTGTCAGTCCTTGGTTCGACCTGGGCGCCCCCTAGACTGTCCTGTGCAGCCTCTGGACTCACTTCCTGTAACGCCTGGATGAGTTGGGTCCGCCAGACTCCAGGGAAGGGCCTGGAGTGGGTTGGCTGTAGAAGACAAAAACTCAGTCGTGGGTCACCCGACCACACTGCACATGTGAGAGGCGGACTCGCCATTTCAATAGATGACTCAAGAAACGCACTGGGTCCGGAAATGATCGGCCTGAGAACCGACTTCACGGTCGTCTATCACCGTGGTCCGGCCTTGATGACGCTGACTTCGGGGGTCGCTAGGGACGTCTGGGGCCCAGGGACCACCGTCCCCGTCTCCCCA
>S29_23|IGHV3/OR16-6*02|IGHD4-17*01|IGHJ6*02|80
GAAGTGCAACTGGTGGAGTCTGGAATGGGCCTTGTTATTGTCGGGGGGACCCTCAGACTCTCCTCTGCAGCCTCTGAATTCATCCGCACTGGCTCCGGGATGAGGTGGGTCCGCCAGGCTCCAGGGAAGGGCCTGGGGTGGCTCGACTTTGTTAAAATAAAAATTAATGGTGGGACAACGGGCTACGGTGCTCCCGTGAAGGTCAGATTCACCTTCTCACGAGGTGCTACGGAAAATACACTTTATATGAAAATAATCAGCCTAGTGACCGAGGACACGGCCGGTTATATCTGGACCCCGGCCCTGACTAAGACGCTTCCAGGTGTCGCTTTGGACGTCTGGGGACAAGGGACCCCGGTCTCCGTCTCGTCA
>S29_24|IGHV3/OR16-6*02|IGHD4-17*01|IGHJ6*02|80
GAGGCGCTGGTGGCGATGTCTGCAGGAGGCCTTGCTTTAGCCTGGGGGTCCCTCAGACGTTCCTGCGAAGCCTCTGGATTCACTTGCAGTAACGCCTGGGTGAGGAGCGTCCGCCAGGCTCCAAAGAAGGGGCTAGAGTGGGTTGGCTGTATTGCAATCCATGCTAATAGTGGGACAGAAGACCACACTGTTTTTCTTAAAGGCAGATTCACCACTTTGAGAAGTGGTTCACAGAATATGCTGTCTCTCCAACTCTCCAGTCTGATACCCGGTGACACGGCCGAATACTGCTTCAGGCCGACCTTGCCTAACGAGAATACAGCGGACAGAATGGACATCTGGGGCCAAGGGACCACGGTCACCGTCTCCCCA
>S29_25|IGHV3/OR16-6*02|IGHD4-17*01|IGHJ6*02|80
GAGGTGCTGTTGGTGATCTCTGTGGGGGGCCTTGGTCTTGCCTGGGGCTCCCCTAGACTCTCCTGTGCAGCCTCTGGATTCACTCGCAAGAGCGCCTTGATGAGCCGGGTACGGCAGACTCACGGAAAGGGGCTGGGATGGCTTGACTCTATCAAACGCAAAGCTAATGGCGGGACAACAGACTATACTGGGTCGCTGCAAGGCAGATGCACCATCTCAGGTGAAGACCCAATACACCCGCTTCCTCTGACAATAATAAGCCTGGAAAGCGAGGACACGGCCCCATATGACTGTACCCCGACCGTGCCTTCCATGACTACAGACGTCGGTTCGGACGTCGGGGGCCAAGGGGGAACGGCCGCCGGACCCTCA
>S29_26|IGHV3/OR16-6*02|IGHD4-17*01|IGHJ6*02|80
GAGGTGCAGCTGCTGGAGTCTGCGGGAGGCCCTACTACAGTCGGGAAGTCCCTTAGACTCTCCGTTGCTGTCTCTGGACTCACTTCTATCTGCGCGTGGGTGAGGTGGGTGCGCCAGGCCCCAGGACAGGGGCTGGAGTGGATTGCCTTTATCAAGACCAAGACTTATAGTGGGACAACAGATTCCGGAGACCTTGAGGGAGGCAGATCCAACCTGTCACTAGATGAATCAAAAGACACGCCTTGTCCGCGAATCATCAGCCTGAGAAGCGCAGACGCGGCCCTTTACCACTATACCCCGGCCGCGACTCTGGTGACTGCAGCGGTCGGTCTCGACGTCGGGGGCCAAGGGACCCCGGTCAGAGTCTCCTCA
>S29_27|IGHV3/OR16-6*02|IGHD4-17*01|IGHJ6*02|80
GAGGTGCACCTGCTGAGGCCTGCGGGAGGCCCTGATACAGCCTGGGGGTCCCTTAGACTCTCCTGGGCGACCGCTGCATTCACCTACAGCCACACCTGGGTGAGACGGGTCTGCCAGGCTCCAGGGAAGCGACTGGGGTGGATTGACTCTATCAAAAGAAAAGTCGACGGTGGGACAAGAGCCCACCCCGGACCTTTGAAAGGCAGAATCACCATCCCAAGAGATGATTCAAAGACTACACTGCCTCTGCACATATTCAGACTGAATAGTGATGACACGCCCGCGTCTTATTATATCTCGACCGTGACGGAAGTGACTTCAGTGGTCACTCTGGACGCCTCGGGCCACGGGACCCCAGTCGGCGTCTCCTCA
>S29_28|IGHV3/OR16-6*02|IGHD4-17*01|IGHJ6*02|80
GACCTACAGCTGTTCGAGTCTGCGGCTGGCCTTGGAGCAGTCTGGGGGTCCCTTGGACCCGCCCTTAGAGCCTCTGGATTCACCTGCACAAACGCCTGGAAGATCTGGGGCCCCTCGGCTCCTGGGAACAGCCTGGAGTGGAGTGGCTGTGTCAAAGGCAATGGTACCGGTGAGATCCCAGACTACACCTCACGTTTGAGGGACAGATTCTCCACCTCAGAAGAGAATCCACAAAACACACACTATGTGAAAGTGATCAGCCTGAAACCCGAGGACACGGCCGCCTGTTATTTTACCCCGGCCATGATTAAGGTGACTCCAGCGGGCGCTAGGGACGTCTGGGGCCACGGCACCACGGTCACCGTCTCCTCA
>S29_29|IGHV3/OR16-6*02|IGHD4-17*01|IGHJ6*02|80
GAGGCGCAGAAGGCGGAATCTGCGGCAGGCCCTGCCACGGCGTGGGGGTCCCCTAGACCCCCCAATGCAGCCGATGAATTCACTTCCAGTCACGCCTGGAGGATATGGGGCTGCCATACTCCCGGGAGGTGGTCGGAGTGGATTGGCTATATCACAGGCAAAATTGATGGTGAGACATCATGCTCCTGTGCACCTGTGAAAGGCAGAGTCACCATCTCAAGAAATGAAACAAAGAACACAGTGAACCTGCAAATGATCTGCCTGACAACCGCGGTCACGGCCGCACAGCACTGTTTCTCGGCCGTGACAACGGTGACCACAGCGGTCGATATCGGCGTCTGGGGCCACGGGCCCTCGACCACCGTCCCCTCA
>S29_30|IGHV3/OR16-6*02|IGHD4-17*01|IGHJ6*02|80
GAGGTGCAATCGGTGGAGTCGGTGGGAGGCCCTGGAACAGTCTGGGGGTCCCTCAGCCTCTCCTGCACAGCCTCTGGATTCATTTGGAATAACGCCTGGGTGACATGGGTCCGCCTGGCGCCGAAGAAGGGACTGGAATGGCTTGGCTGTATCAGTGGAACATTTTCTTGTGGGAGCACAGACTACGCCGCACGTGTGAAAGGCAAACTCACCATCCCAAGAACTGCCTTGAGAACCACGTTGTCTCTGCAAGTAATCGGTCTACAAGTCGATGACACGACCGTGAATTACTGTTTCCCGGCCGTGGCTGCGGTGAGTACGGTGGCCGTTCTCGACGTCCGGGGCCAAGTGACCCCGGTCCCCGTCTCCTCA
>S29_31|IGHV3/OR16-6*02|IGHD4-17*01|IGHJ6*02|80
GAGGTGCAGATGGTGGAGTCTTCGGGAGGCCTTGGAATAGCCTGGAGAACTCGTGGACTCTTCACTGCAGACTCCGTACTCCTTTACAGTGACGCCTGGATGAACTGGGTCCGGCAGCCTTCAGGGAAGGGCCTAGAGTGGGTTGGGTATGTTAGAGGCAAAGATATTGGTGGGACACCAGACTCCGCTTCATCTACGAAGGGCAGATTCCCCATCGCAAACGATAACTTAAAATACACAATATGTCGGCAGCTGTTCAGACTGAGAACCGGGGGAACGGCCGTTTTTTATTGTTTCCAGGCCGTGACCTCGCTGACTCCAGCGGTCAATACGGACGCGTGGGGCCACGGGACCCCGGTCACCGTCTTCTCA
>S29_32|IGHV3/OR16-6*02|IGHD4-17*01|IGHJ6*02|80
GAGGTGAAGATGCTGGAGTCTGCGGCAGGCCTTGATATAACCTTGGGGTCCCTGAGAATCTCCTTTGCAGCCTTTATATTCACCTGGCCTGACGCCTGCAGGAGTTGGGTGGGCCAGACTCCAGGTCAGGGACTGGAGTGGCTTGGCTGGATTAAGAGCAAAGCATATGGTTGGACTACAGACTGTGCTGCTCCTGTGACAGGCAGACTCACCATCTCAAAAAGTGATTCAAAGAACCTATTGTATCCGAAAGTAACTAGACTGAAAATGGAGGACACGAGCCTGAATTATGGTAGCCCGGCCCTGACCGCGGTGACCCTAGCTGTCGCTTTGGCCGTCTGGGGCCAAGGGACTACGGTCCCCGCCCTGTCA
>S29_33|IGHV3/OR16-6*02|IGHD4-17*01|IGHJ6*02|80
GAGGTGCATTTGGTGGACTCCGCGGGAGGCCTTGGTCCAGTCGAGGGGTCGCTCAGAGTCTCCTGTGCAGCCCCTGGACTCCCTGGCAGTTATGCCTGGGTGAGGTGGGTCCGCGAGGATCCAATACGGGGGCTGGAGGGAGTTGACTTTATTAAACGAGCCGGTATTAACGGGCCAGAAGACTACCCAGAACCCGAGACAGGCAGAACTTCCATGTCAAGCGACGACTCAACATACACGACACATCTCCAATTGAGTAGCCTGACAACCGAGAACACGGCCCTGTATTCTTATACCCCGGCCGGGACTATGGTGAATACGGCGGTCGGACTGGACGTCTGGGGCCAAGAGACCACGGTCACCGTCTCCTCA
>S29_34|IGHV3/OR16-6*02|IGHD4-17*01|IGHJ6*02|80
GAAGTGCATCTGGTGGAGTTGGCGGCAGGCCTCGGAACGACCGGGGGGTACCCTAGACTCCCCTCTGCAGCCGCAGGATCCACTTGCAGTGACGGCTGGATGATCCGGGTCCGCCAGAATCCAGGAAAGGACCGGGAGTGCGTTGGCCGTGTTAGAAGAAATTCTAGTGATGGGAGAACAGTGTATTGTGCGACGGGGAAAGGGGGATATACCACTTCAAAAGACGACTCACAGAACACGCTGTATCTGAAATTGATCAGCCTGAGAATCGAGGACACGGCCGGGCACTACTCTATGCCGGCCCTGACGACGGTGACTCTAGCGCTTGCTTGGGACGTCTGGGGTCGAGGGACAACGGTCGCCGTCTCCTCA
>S29_35|IGHV3/OR16-6*02|IGHD4-17*01|IGHJ6*02|80
GAGGTACAGGTGGTGAAGTCCGCGGGAGACCTTGACACAGTCTGGGGGTCCCCTCAATTCACCTCTGCAGCCTGTGGATTCGCCTGGAATAACGCCCGGATGACCGGTGTCCGCCAGACTCCAGGGAAGGGGCTGGAGGGGCTTGGCTATTCGAGAAGAACAGATCAGGGTGGGACCATAGACCACGCTGCACCTGCGAAAGCCAGATTCACCGGCTCAAGAGATGCTTTAAACAGCTCCCCGTTTCTGAAAACAGTGGGGCTGGAATCCGATGAAACGGCCGTATATTACCATATCCCGGCAGCGACAGCGGTGTCAGCAGCGGACAGTGTGGAGGTCTGGGGCCAAGGGCCCACGGTCACCGTTTACTCA
>S29_36|IGHV3/OR16-6*02|IGHD4-17*01|IGHJ6*02|80
GAGATGCAAGTGATGGAGTCTGCGGGACGACCTGTGACAGCCTGGGGGTCCCGTAGAACCGCCGGTGCAGCCTCTGGACTCACTTCCATAAACGGCTGGACAGACTGGGTCCGCCAGTCTCCAGGGGAGGGGCTGACAGGGGTTGTCTGTGTTAAAAGTAAACTTAATGGTGATACAATAGACAACACTGCCCCAGTGAAAGGCAGATTCACCTTCTCAAGAGATGACTCACCGAACAATCCGTATTCCCAAGTGATCAGCCTAAACATTGAGGACCCGGCCCTGTGTTGTTGTGTCGCGGCCGAGACGAAGGTGAGTACAGCGGTCGGTATCGTCGCCTGGGGCCAAGGGAATACACTAAGCCTCCCCTCA
>S29_37|IGHV3/OR16-6*02|IGHD4-17*01|IGHJ6*02|80
GAGATACAGGGGGTGGAGTCAGCGAGAGGCCTTGATGCAGCCTGGGGGTCCCTGAGATTCTCCCTTCCAGCCTCTAGATTCACTTGCATTCGCGCCTGGAGGAGGTGGGCCCGGCGGGCTACAGGTCACGAGTTGGACTGGGTTGACTGGACTCTGATCAAAGTCAAGTGTGGGACAACAGTCAACACTGCACCAGTGGAAGTCAGACGCACAATGTCAAGAGATCAGGCAGAAACCACGCTGTCTCTACTTATGATCAGACTGAGAATGAAGGACACGGACGGTTATTACAGTATCCCGGCCGTAACTATAATGAGTCCAGTGGTCGGCACGGACGTCTGGGGCCAAGAGACCACGGTCACCGTCTCGTCA
>S29_38|IGHV3/OR16-6*02|IGHD4-17*01|IGHJ6*02|80
GAGGTGAACCGGGTGGACTCAACGGGAGGCCCTGGATTTGCCTGGGAGTCCTTCAGACTCGCCTGTGCAGCCTCCGCATCCACTTTCAGAGACGTCCGCGTGAGCTGGGTCCGCCAGGCTCGAGGGATGAGACTGGAGTGGACTGGCTCTACTAACAGACAAGATGATGGTGGGACAGAGGCCTGTGCTGCACCTGTGAAAGGCAGATGCGCCAGTGCAAGAGGTGATTCAAGAAACTCGCTGTATGCGCAAATCAACACTCTCGGAACCGAGGACTCGGCCGTCTATCATTGTGCCCCGGCCAGGACTACAGTGACGGCAGGGGTCCATGTAGACGTCTGGGGCCGAGGGGCCGCGGTCACCGTCTCATCA
>S29_39|IGHV3/OR16-6*02|IGHD4-17*01|IGHJ6*02|80
GACCTACAGTTGTTCGAGTCTGTGGGAGGCCCTGATACAGACTGCGGGTCTCGCAGACTCTACTGTGCAGCCTCTGGATTCACCTGCGGAAACGCCGGGGCGAAATCTGTCCGCCTGCCTCCAGGGAAGGGGCTGGAGTGGGTTGACTGCCTTAGAAACACACTTACTGGTGAGACAACAGACTTCGCTACACCTGTGAAAGGCAGATTCAGCCTGTCAGTATACACTTCAATAAACCCCTTATGTCTCCAAATGATTAGCATCACAACCGAGGACACGCCCATGTGCGACCTGATCCCGGCCGAGACAAAGGTGACAACAGTGGTCGGATTGGACGTCGGGGGCCATGGGACCTCGGTCCCCGGCTCCTCA
>S29_40|IGHV3/OR16-6*02|IGHD4-17*01|IGHJ6*02|80
GAAGTGCAAGTTGAGGAGTCTGGGACAGGCCTTGGTACAACCTGGGAGTCCCTTAGACCCTCCTGTGCAGCCTCTGTATGCGCTTACGGAAAGGCCCGGCCGAACTGGGTCCGCCAGGTTCCAGGAAAGGGGCTGGAATGGGTTGGCTCCATTAACGGCACAGTTACAACTGGGACAACCGACAGCGCTGAACGCGGGAAGGTCAGATTCGGCATCCCACGAGATAATTCAACACTCACCCTTTATCTACAGATCATCAGCCTGAAAACCGACGACACGGCCGTGTCTTACTGTACCCCGGCCGTGACCCCGGAGACTCCAACATTTGGAATGGACGCCCGGGCACAGGAGACCTCTGTTAGTGTCCCCTCA
>S29_41|IGHV3/OR16-6*02|IGHD4-17*01|IGHJ6*02|80
GAGATGACGTTGGTGGAGCCTATACGAGGCCTTGATACAGTCTTGGGGTCCCTCGGACTCTCCTGTGCAGACTGGGGATTGACTTGCATTAATCCCTGGCTGGGTTGGGTCCACAAGGCTCCAGGGAAGGGCCTGCAGTGGTTTGGTTATATTGAGACCGAAGATAGTGGTGGGACAGCGGACTCCGTCGGGCCTGTGAGAGGCAGATTCCCCGTCTCAAGCGATGATTCAAAAGATACACTCTTTCACGAACTTATCTCTCTAAGAACGGAGGACATGGCTGTCCTTTCTTGTAACCCGGTCGTGCCTTCGGAGACTTCAGTGGTCGGAATGGACGTCTGGGGCCAAGAGACCACGGTCACCGTCTCCTCA
>S29_42|IGHV3/OR16-6*02|IGHD4-17*01|IGHJ6*02|80
GAAGTGGAACTGGTGGAGTCTGCGGGAGCCTTCGATAGAACCTGGGGGTCCCTTGGACTCTCCCTGACAGCCTCTAAATTCACTTCCATTAACGCCGGAATGAACTGGGTCCGCGGGAGTCCAGGGAAGGGGCTGAAGTGGGTTGTCTGTTTTACAGGGACAATCAATGGAGGGACACCAGATTACACTACACATGTCAACGGCAGATTCACCAACTCAACAACTAATTCAAAACAAAATGTCTTTCTGAAATTGATCTGTCGAGAACCCGAGGTCACGGCCGTGTTTTGTTATAGCCCGGCCGTGCCAGCGGTGACTGCAGCGATTGTTGTAGACGTCTGGGGCCAGGGGACCACGGTCACCGGCTCCTCA
>S29_43|IGHV3/OR16-6*02|IGHD4-17*01|IGHJ6*02|80
GAGGTGCAGAGGGTGGAGTCTCTGGGAGACGTTGAGACGACTTGGGAGTCCCTTAGACAATCCTGGACAGGCTCTACATGCACTTGCGCCAACGCCTGGATGAGGTGGGTCCGCCAGGGTCCAGGGAAGGAGCTGGACTGGATTGGCAGAATTAGAATAAAATGTTATTGTGCGCCAAGAGACAATGCTCCATCTGTGAAGGACAGATTCACCCTCTCAAGAGATGATTCACGAAACCTATTGTATGTGCGCATAGTCAGCCAGAAGAGCGAGAACACGACCATGCATTGCTGTAGCCCGACCGTGACCACGATACTTACGGTGGTCACTATGGAAGTCTGGGGCCAGGGGGCCACGGTCACCGTCTCCTCA
>S29_44|IGHV3/OR16-6*02|IGHD4-17*01|IGHJ6*02|80
GAGGAACAAGTGGTGCCGTCTGCGGGAGGCCCTGGAACAGGCTGGAGGTACCTTAGACTCTCTCTTCCAGCCTCTGGGTTCACTTGCCGTAACGTCTGGCCACAGTGGGTCCGCCGGGCTCCAGGGAAGGGGTTGGAGGGGGTTGACTGTAAGACGAGCAGAGTGAGTGGTGGGACAACAGACTGCACTGCACCCGTCGAAGGCGGATTCACCGTCTCACGAGAAAATTTAAAAGAACCCCTGTGTCTGCAGATCAAGAGCCTCAGAACCGAGGAAACGGCCGATTACTTTTGCCGGCCGGCCGTGCCTACGGTGACTTTAGAGGACGGTTTGGACCTCAGGGGCCACGGGACTACGGTCCTCGTCTCCTCA
>S29_45|IGHV3/OR16-6*02|IGHD4-17*01|IGHJ6*02|80
GAGGTGCAGATGGTAAAGTCCATGGGAGGCCTTGGGACAAGCTGGGGGTCCCTTAGACCCTCCCGTGCAGTCTCTGAATTCACCTGCATTTACTCCTGTATGAACTGGGTCCGCCCGGCTCCAGGGAAGGGACTGGAGGGGGTTGACTGTCTCAAAAGGAAAGGAAGTGATGGGACACCAGCCCACACTGTTCCTGTGCAAGGCAGACTCACCTCCTCAGGAGATAAATCAGATAACTCGATGAATTTTCATTTAATGAGCCTGAAGGCCGAGGAGCCGCCCATCTATTACTGTAGACCGGCCATGGCTATGGTTTCCACAGCGGGCGACGTGGACGTCTGGAATCCAGGGACCGCGGTCATCGTCCCCTCA
>S29_46|IGHV3/OR16-6*02|IGHD4-17*01|IGHJ6*02|80
GAGGCGCAGATGGTTGAGACTACGAGAGACCTTGATACAGACTGGGGGTCCCTTAGACTCTCCTGTGCAGGCTCGGAATTCACTTGCTATCACGCCTGGACGACCTGGGTCCGCCAGGCCCCAGGAAAGGGGCTGGAGTGGCATGGCCATGTGACAAGAGTGACCATTGATAGGACAGAGGACTTCGCTGCACCTCAGAAAGTCAAACTCACCGTCTCAAACGACGACTCAATAAGTACACTGTGGCTCCAAACCATCCGCCTGAAAAGTGACGACAGAGCCCTGCACTCCTGTTGCCCGGCCTTTACTATGGAGACTACAGTGGTCGTTAGGGACGTCTGGGGCCAAGAGACCACAGTCACCCTCTCCTCA
>S29_47|IGHV3/OR16-6*02|IGHD4-17*01|IGHJ6*02|80
GAGGTGCAGCTGGCAGAGGCCGTGAGAGGCCTTGGAATAGCCTGGGGGTCCCTTAGACTCTCCTATACAGCCTCCAGATTGGCCTACGCTAGCGCCAGGCCGAGGTGGGTCCGCCAGAGTGCAGGACAGGGGCTGGGGTGGGTTGACTGGATTCACGGCTATGCTAATGGTGGGACAACAGACTACGCGGGACCTATGAAAGGCAGGTTCACCCTCTCAAGAGATGCTTTGAAAGAAGCGTTTTATCCGCACCTGATCAGCCTGAAAACCGACGAAACGGCCGTATATGACCGTGGCTCGAGCGTGAATACGGTGACCCATGTGGTGGCTTTGGACGTCTGGGGGCGAGGGCCTCCCGCCACGGACTCCTCA
>S29_48|IGHV3/OR16-6*02|IGHD4-17*01|IGHJ6*02|80
GAGGTGCAGCCACTGGAGTCCGCGGGAGGTCTTGGTACAGCCTGGGGGTCCCTTAGACTCTCTTGTGCAGCCTCCGTCTTCACTTTCATCACCGCCGGGGTCAGATGGGTCCGCCGGTCTCCAGGGAGGGGTCAGAAGTGGGTTGGCTGTTTAAGACGCAAGGCTCTCAGTGGGACAACAGGCCACGCTGCACCTGTGAAAGGCAGATTCACCATGTCAAGAGAGGACCTAAAAAACGCCCTCTATCCCCACTTGATCAGTCTAAGAACCGGCGCCACGGCCGTGTCTGGCGCAACCCCGGCCGTTACCTCGGCGACTTTAGACGTTGGTCCTGAAGCCTGGGGCCACCGAATCGCACTCACCCTCTCCTCA
>S29_49|IGHV3/OR16-6*02|IGHD4-17*01|IGHJ6*02|80
GAGGTGCATGTGATGGAGTCTGCGGGAGGCCTTGATACGGTCTGGGGGTCCCTTAGACCCGCCTGTGCAACCTCTGACTTCACTTGCAGTGACGGCGGGATGAACGGAAAACGCCAGACTCCAGGAAAGAGGCCCGAGAGGGTTGACTCTATTAAGATGAGAACACTTGACGGGACACCAGACGACGCTCCACCTGTGAAAGGCAGATACACCATCCTAAGGGCTGATTCTGAAAATACCGAGTGTCTGGCAATGATGAGTCAGAGACCCGGGGACACGGCCGGATACTACTGTATCACGGCCTTGAGTGCGCTGACTATACTAATCGGTCAGGACGTCTGGGGCCAGGGCACCACGGTCACCGTGTCCTCA
>S29_50|IGHV3/OR16-6*02|IGHD4-17*01|IGHJ6*02|80
GAGGTCCAGCTGCTGGAGTCTCCGGCAGGCCCTGGTGCAGCCTGGGGGTCCCTCAGACCCTCCTCTGAACTTTCTGTTTTCACCTGCAGTGGCGTCTGGGTGCGATGGGTCCGCCTGCCTCCAGGGAAGGGGCTGGACTGGCTTGGCCCTGTTAAACGCAACGCTAATGAGGAGATAACAGACTTTGTTCTGCCTGTGAAAGGCAGATTCACCTTCGCAAGAGATGATTTCAGAAATGCACTGAAGCTCCAAATGATCGGCCTGAAACCCGAGGGAGCGGTCTTTTCTTACTGTACCCCGGCCCTGCCTACGGCGGCTGCACCCGTAAGCATGGACGTCAGGGACAACGTGATCACGCCCACCGTCACCTCA
>S29_51|IGHV3/OR16-6*02|IGHD4-17*01|IGHJ6*02|80
GAGGATCGATCGGTGAAGTACGAGGGGTGCCTCGATACAGACCGGGGGTCCCTTAGACTCTCCTGTGCAGCCTCTGGATTCTCCTACAATAGCGCCTGGATAAGGTGGGTCCGCCAGGCCTCAGGTCCAGGCCTGGAGTGGGTGGGCCATTTCTCAAGCAAAGATAGTGGCGCGACATCAGACTACGGTGCGCCTCTGGAAGGCAGACTGAGAGTCTCAGGAGACGACTCAATTAACACGCTTTATTTGAAACTGTCCAGCCTGAACATCGAGGACACGGCCATGTTTTTCTCTGCCTCGGCCCTGACTACGGTGACAACACCGGTCGGGCTGGGCGTCTCCGGCCAAGGGGCCCCGGTCACCGTCTCCTCA
>S29_52|IGHV3/OR16-6*02|IGHD4-17*01|IGHJ6*02|80
GAGCTCCCGCCGGGGGCGTCTGCGGGAGGCCTTGGAGGAGCCTGGGGGTCCCTTAGACTCACCTGTATAGCCTCAGGATTCACTTGCATGAAGGCCTGGATGAAATGGGTCCGCCAGACTCCAGGGAAGGGACTGGAGTGGACGGGCTGCTTTGGAAGAAAGAGTTATGATGGGACGGCAGACTGCGCTCTACCTCTGAGACCTATGATCTCCGTCTCAAGAGACCATTCAAAGAACACGGTGACTCTGAACATGATCAGTCTGAAGAAGGAGGAAACGTCCGTGCCTCTCTGTATCCCGGCCCTGACTCCGGTGGCTATGGAGGTTGAAATTGACGTCTGGGGCCAAGGGAAAACGGTCACCGTATCCTCA
>S29_53|IGHV3/OR16-6*02|IGHD4-17*01|IGHJ6*02|80
GAGATACAGCTGGTGGAGTCTGAGGGAGGCCTTCGTACAGCCTGGGGGCCCCTCAGACTCTCCTGTGCAGATTGTGGACTCACTTACAGTAATGTCGGGACGAACTGGGTCCGCCAGGCTCCAGGGAAGGGACTGGAACGAATCGTCTGCATTATAGTCACAGCCAATGGCGGGACAACAGATTACATTGCACCAGTGAAAGACAGATTCACCGTCTCAACAGATTATTTCACGATCACCCTGTGTCCCCAAGTGATCAGACCGAAAAAAGACGACCCGAACACTCACTTCTGTGTCCTGGCCATGACGACGGAGACAATTGCGCTCGGCGATGACGTCGGGGGCCACGGGACCACGGTCGTCGTCTCCTCA
>S29_54|IGHV3/OR16-6*02|IGHD4-17*01|IGHJ6*02|80
GAGGTGCAGTTGATGGAGTTTAAGGATGGCCTTGGTGGAGCCTGGGGGTCCCCTAGACTCTCCTCGTCAGTCCCCAGACTCAAGTGCAGTGACGCCTGGATGAGCTGGGTCCGCCAGGCTCCGGGGAAGCTACTGGGGTGGGTTGGCTATGGAGACAGTACAGGTAGGGGTGAAAGAGCAGAGTGCGGTGCACCTACGAGAGGCGAATTCCCCATTTCAAACGATGATTTATCAACCATGCTGGGTCTGCCTATGTTCAGCCTGAGAACGGAGGACTCGGCAGTATACTACTGTGCGCCGGCCGTGACGACGGTGACTCCAGCGGTCGGCAGGGAAGTCTGGGGCCAAGGGACATCGGTCACCGACCCCTCA
>S29_55|IGHV3/OR16-6*02|IGHD4-17*01|IGHJ6*02|80
GAGGTGCACCTGGTGGCGCCTGCGGGAGGCCTTGGCACAGGCTGGGGGTCCATGGGACTCTCCTGTGCAGCCTCTCAATCCACTTTCCCTGAAGCCTGGATGAACTGGGTCTGCCCGCCTCCCGGAAAGGGGCTGGAGTGGCTTGACTGGATTAAAATCAGAGGTGACGGTGGGACAAGAAGACACACGGCACCTGGGAGAGTCAAATTCACCGTCTCACGAGAGGATTCACACAATACACTGTTTCTGCTCTTGAGTCGCCTGAGATCCGACGACAGGGCCCTGACTGACTGTTCCCCGGCCGTGCCTTGGGTGACTATCGAAGTCGATCTGGGTGACGGGGGCCACGGGACCACGGTCGCCGTCCCCTCA
>S29_56|IGHV3/OR16-6*02|IGHD4-17*01|IGHJ6*02|80
GAGGTGCAGAGACTGGGGCCTGAGGAAGGCCTTGGGACCTCTTGGGGGCACCTTCGACTCCCCCGTGAAGTCCCTGGATGCACTTTCAATCACGCCTGGATGGACTGGGTCCGCCAGACTCTAGTTAGGGGTCTGGAATGGCTTGCCTTTATTAAATATAAAGGTGATGGTGGGACGACAGACTACACTGCACCCGTCAAAGGCAGATTTTTCATCCCAAGAGATGATTCTTTCACCAAGCTGTGTCTAGAAAGGCTCACCCCGACCACCGAGGACACGGCCGGTTATTACTGCACCCCGGGCGTCAGTGCAGTGACTCCAGAGGTGCCTAGGGACGTCTGGGGCCAGGGGACCACGGTCACCGTCTCTTCA
>S29_57|IGHV3/OR16-6*02|IGHD4-17*01|IGHJ6*02|80
GAGGTGCAGTTGGGGGCGTCTACGAGAGGCCTGACTCCAGCCGGGGGGTCCCTCAGACCATCGCGTGCAGCCTGTGCACTCTCTCTCAATTATGCCTGGTTGGCCCGGGGCCGCCAGACTCCAGGGAAGGGGGTGGACTGGCTGTGCTGTGTTAGAAGCAAAACTGATGGTGCGACGACTGACTCGACTGCACCTGAGAAAGGCAGATTCACCATCTCAAGAGATATTCTGACAACCATACTGTGTCTCCTAATGATCCGCCTGGAAACCGAGGACGCGGCCGTGGATTCCTCAACCCCGGCCCTGACGACGGTGACCCCAGCGGACCCTGTGGGCGTGTGGGGCCCTGTGATCACGGTCACCCTCTCCTCA
>S29_58|IGHV3/OR16-6*02|IGHD4-17*01|IGHJ6*02|80
GAGGTTCCGCTGGTGAAGTCTGAGGGAGGGCTTGATACAGCCTCGGGGTCCCAAAGACTCTCCTCCGCAGACTCTGGGCTCACCTGCACTCACGACTGGTTGAGACGGGTCCGGCCGTCCCCCGGTCAGGGGCTCGACTGGGTTGGCTGCATCCGAAGAAAGGCCAGTGGTGGGACAGAAGATTTTTCTACACCTGTGAAAGGCAGCCTCACCATCTCAAGAGATCAGTCAAAAAACGCACTGTTTGTGAAGGTGATCAGTCCCAAGGCGGAGGACACGGCCGTGTCTACCTGTATCCCGGCCGTGGCCCCGGCGACTGCGCCGGTCGCTGTGGACGTCTGGGGCCAAGAGACCACGGTCCCTCTCTCCCCA
>S29_59|IGHV3/OR16-6*02|IGHD4-17*01|IGHJ6*02|80
GAGGTGCACCGGGTGGAGTCTGCGGGAGGCCTTGAAACGGTCTGGGGGTCCCTTAGACTGTCCCGTGCAGCCTCCGAACTCGCTTTCGTTACTGGCTGGTTGGGATGGGTCCGCCCGGCTCCAGGAAAAGGGCGAGGATGGGTTGGCTTTATTAAATGCAGAGCTCGTGGTGCGTCAACAGACCGCGTTGCACCTCTGAACGGCAGATTGACCATCTCCCGGGACGACGTAAGAAACACGGTCTTTTCGCGAGTACTCAGTCTAGAGACCCATGACACGGCCGTGTATCACTGTATTCCGGCCCTGACTATGATGACTACTGGGGTCGAAAGGGACGTCCGGGGCAACGGGACCCCGGTCACCGTCTCCCCA
>S29_60|IGHV3/OR16-6*02|IGHD4-17*01|IGHJ6*02|80
GAAAAACGACTGGTGGAGTCTCTGGGAGGCGTTGGTACAGCCTGGGGGTCCCTTAGACTCTCCTGCGCAGCCTCTGGATTCACCAACACTAGTACCTCAATGATCTGGGTCCGCCCCGCGCCAGGGAAGGGGCTGAAGTGGGCTGGCCATTTAAATAGAAAAGTTAATGTCGGGACAACAACTTACACTGCACTTGTGGAGGTCCGATTCACCATGTCGCGAGATGATTTAACGAAGACCCCTAATTTACAAGTGATCGGCCTGAAAATCGAGGTCACAGGCGTGTCTTACAGCGACCCGGCCGTGGCTACGACGACTTTGGAGGGCGGTATGGACTTCTGGGGCCACGGGACCTCGGTCACCGACTTCTCA
>S29_61|IGHV3/OR16-6*02|IGHD4-17*01|IGHJ6*02|80
GAGGTGCAGCTGGTTGGGGCTGGGCGAGGCCTTGGGTCAGACTGGGGGCCCCTTAGACTATCGTGTGCAGCCTCTGAATTCACGTGCGATAACGTCTGCATAATCGGGGCCCGCCAGGCTCCAGGGAAGGGGCTGGAGTGGGTTGGCTGTCGTAAAGGCAAGACTAACGGTGGGACAAGAGGCGCCGCGGCAACGATGGAAGGCAGGTTAACCTTCTCAAGAGATGATTCAAGGAGCGCGCTACGTGTCCAAATGGTCAGCCTGATGAATCAAGACACGACCGTGTTTAACCGTCGTGTGGCCCTGACTATGGTGACTCTAGTGATCGTCATAGCCGTCTGGGGCGAGGGGACAACGATCGTCGTCTCCTCA
>S29_62|IGHV3/OR16-6*02|IGHD4-17*01|IGHJ6*02|80
GAAATGCAGATGGTCGAGTCCACGGGAGGCCTTGGAACAGCCTGGCGATCCGTCAGACTCTCCCGTGCAGCCTCTGGATTCACTCCCATCAACGCCTGGCTGAAGCGGGTCCGCCCGACTCTAAGAAAAGGGCCGGCCTGGGTTGGCTGTATTGGAAACGAGACTAATGTTGGGTCAGAAGACCAACCCACACCTATGGAAGCCAGACATTCCATCTCAAGAATTGATTATAAGAACACTCTGCATCCGGAAAAGATCCGCCTGGATTCCGAGGACACGTCCGTGAATTACTTTTCCCCGGCCGTGACTGAGGTGACTACAGTGGTCGATGCGGTCGTCTGGGGCCATGGGACCAGGGTCAACGTCTCCACA
>S29_63|IGHV3/OR16-6*02|IGHD4-17*01|IGHJ6*02|80
GAGACGCATATGGTAGAGCCCGCGGGAGGCCTTGCTCCAGACTGGGAATCTCTTAGACTCCCCTATGCAGCCTCTGGGGCCACTTCCAATACCGCTTGGGCGGGCTGGGTCCGGCAGGCCCCAGGGAAGGGCCTGGACTGGGTTGGCTGCATCAAAAACATAACTAAAGATGGGACACCAGACGGCGCTCCTCCCAAGAAAGGCAGACTCCCCATATCAAAAGATGTTTTCAAAGACACGTCGCATCCGAAAATGATCAGCCTGAAAACCGAGGACACGGCCATACATTATGGTAGACCGACCGTGGCTGTTGTGAGTCTAGAGGTCGACAGGGACGTCTGGGGCCAGGGGACCACGGCCCCCGTCTCCCCA
>S29_64|IGHV3/OR16-6*02|IGHD4-17*01|IGHJ6*02|80
GAAATAAATCTGGTGAAGTCTACGGGAGGCCTTGATCCGGCCGGGGGGTCCCTGAGACTCTCCCGTGCTGCCTCTGGATTCACTTGCACTGGCGCCTCGAGGCGGCGGATTCGCCAGTCTCTGGCCAAGGGGCTGGAGTGGACTGACTGTCTGAAAAGAAAATCTACTATTGGGTCGGCAGACTACACTCAACTTGTGAAGGTCAGATTCACCATTTCAAGAGAGGACTCAAAACACTCACTGCACCTACAGATGACCAGTCTGAAAACCGAGGACTCGGCCACGAATTTTTATACCCCGGCCTTGACTCTGGTGACTACCGTGGTCCATGTGGACTCCTGGGGCCGCGGGACCACGGTCAGCGTCTCCTCA
>S29_65|IGHV3/OR16-6*02|IGHD4-17*01|IGHJ6*02|80
GAGGTGCAGCTGGTGGAGTGTGCGGGAGGCCTTGGAGGAGTCGGGGGGTTCCCTAGACTGTCCTACGCAGTCTCTGAGTTCACTTGCTGGAACCCCGGGGTGAATTGGGTCCGCCAGACTCCAGGAGAGGGGCTAGATCGGGTTGGTTCTACTAAAAGGAGAGAAAATGATGGGACAACAGACTACACCTCGCCCGTGACAGGCGGATTCACCATTTCAAGAGAAGATTCAGAATCTACTCTCTGTCAGGAGATGATCGTCCCCAAAAGCACCGACACCTCCCTTAATTATTGTACCCCGACCGTGACCACACTAACGATAGCGGTCGGTATAGATGTCTGGGGCCACGGGATCACGGTCACCGACTCCTCA
>S29_66|IGHV3/OR16-6*02|IGHD4-17*01|IGHJ6*02|80
GACGTGCGGTTAGTGGCGTCTGGGGGAGGCCTTGGTCCAGCCTGGGGGTCCCCCAGACTCTCATGGTCAGCCTCTGGATCCACTGACATTAAAGCCCGGATGAGCTGGGTCCGCCAGACTCCTGGGGAGGGGCTGGAGTGGATTGGCTGTTTAAGAAGGGAGGCTATTCGTCGGTCAGAAGACCACGGTGAACCTGTGAAAGCCAGGTGCACCGTCTCAAGAGCTGATTCAATAAAAAACCTGTTTGTGAAAATCGTCAGACTGAGAAGTGAGAACATGCCCGTCATCTGTTGTACCCCGGCCGGCACTCACGTGACTCCAGGGGTCGGTAGGGACACCTGGGGCCAGGAGACCGTGATCACTGTCTCCTCA
>S29_67|IGHV3/OR16-6*02|IGHD4-17*01|IGHJ6*02|80
GAGGTGCAGCAGGTGGAGTCTGTGGGAGGCCTTGGAACAGCCGGGGGGTCCCTTAGACGCTCCCATCGAGTCTCCGGATTGACTGTCAGTACCGCGTGGATGGCCCGGGTCCGCCAGACTCCAGCCACGGAGGTGGACTGGGCAGACTATATTAAGGTCGAAACTGAGTGTGGGACACCAGACCACGCTGGACTCCTGAAAGGCAGATTCACCGTCTCAAGAGATGATTCGAGAAAAACGCCATGTCTCCAGCCGATCCGCCTGAATGAAGAGGACACGACCGTATATGTCTGTCTCCCGGCCCTGCCTTTGGTGATTACAGCGGTCGGAGCGGCCGTCTGGGACCACGGCGCCCCGGTCACCGTCTCCTCA
>S29_68|IGHV3/OR16-6*02|IGHD4-17*01|IGHJ6*02|80
GACGTGCACTTGGTGGATTCTGCGGGAGGCCTTGGAACAGGCTGGGGGTCCCTCAGACCCTCCGGAGAAGCCCCTGGAGCCACTTGCATGAGCGCCGGGATGAGTCGGCTCCGCCAGACTCCAGGAAAGGGTCTGGAGCCGATAGGCGGTATTAAGGTCAAGGTCACTGAAGAGACAGGAGACTCCGCTGAAACTGTGAAAGGCAGATTCTCCACTTCAAGAATTGCTTCAAGAAACACACTGGATCTGGAAATACTCAGCCTGAAGTCCGATGACTCGGCCTTACACTGCTGTGGGCCGGCCGTGACCACGGTGAGCACAGTGGTCGGTGTGGACGTCTGGGGCCATGAGACCGCCGTCGCCGTCCCCGCA
>S29_69|IGHV3/OR16-6*02|IGHD4-17*01|IGHJ6*02|80
GAGGTGCCCCTGTTGGAGTCTGCGGAAGGCCTTGGCGCTCTCTGGGAGTCACCTAGACTCCCCTGCGCAGCCTCTGGACTCACCTGCACTAACGCCTGGCTGAGTTGGGACCGCCAGCGTCCCGGGAAGGGACTTGAGTCGCTTGGCCGTCCAAAGGAAAAAACTGATGGTGGGACAACTGACCACGTGGCACCCACGAAAGTCAGACTCCCCGTCGGAAGAGATGAGTCAACATACACACAGGGTCTGAAATTGATCAGCCTGACTACCCAAGACACGCCCATGAATTATTGTGCCCCGGCCCTGATTACGGTGACCACAGAAGTCGCTAAGGACGTCCGGGGCGAAGGGACCACGGTCAAAGTCTCCGCA
>S29_70|IGHV3/OR16-6*02|IGHD4-17*01|IGHJ6*02|80
GAAGTGCAGGTGGTGGAGTCTGGGGGAAGCCTTGGACTTGCCTGGGGGTCCCCCAGACTGTGCTGTGCAGTCTCTGGATTCACTTTCAGAAGCGTCTGGGTGAGATGGGTCCGCCAGGCTCCAGGGAAGGGGCTGGATTGGCCTGGCTGGAATAAGAGGAAGGATAATGGCGAGACATTAGACTACACTGCACCAGGGAAGGGCAGGTTCACCCTCTCAAGAGATGGTTTAATATCCACTCAGTCTCTCGATGTCGTCAGTCTAAAAGCCGATGACACGGCCGTATCTTACTACGCCCAGGCCGCGACTCCGGGGCGTATGTTAGTCGGTTGGGACACCTGGGACCAGGGGGCCACGGTCACGGTCTCCTCA
>S29_71|IGHV3/OR16-6*02|IGHD4-17*01|IGHJ6*02|80
GACGAGCACCTGGTCGCGTCTGCGGCAGGCCTTGGCACAGCCTGGGGGTCCCTTAGACTCAACTGTGCAGCCTCTAATTCCACCTGCCGTCACGCCTGGATGAACTGGGTCCGCCAGACTCCCGGGAAGGGCCTGGAGTGTATTGGCTGTATTGAGAACAAAGTTAGAGTGGGGATAACAGACTATGATCAACCTGTGAAAGGCACATTCACTATCTCAAGAGATGGTCTTCCAAACTCACGATTTTTGAAGATTATCCGCCTGGAGACCGCGGACCCGGCCCTTCACCTTTATACTCCGGCCGTGTCTACGGGGACGGAACACGTCGGTAGGGGTGTCTGGGGCCTAGGGATCACGATCACCGTCTCCTCA
>S29_72|IGHV3/OR16-6*02|IGHD4-17*01|IGHJ6*02|80
GAAGAACAGCTGATAGAGTCTGTGGGAATCCTTGATACAGCCGGGGGGTCTCCCAGACTCCCCCACGCAGGCTCTGAATGCACATTCAGTGACGTCTGGATGAGTGCGGTCCGCCAGGCTCCAGGGACGGGACTGGATCGGGTTGGGTTTAGTGAATCCAGTGACAATGGTGGGACAACAGACTACCCCCCATCTGTGAAAGTTAGAGTCACCCTCTCAGAGGATACCTTAAATAGCACGCTGTATATGCGAATGCTCAGCCTCATCACCGAGGACACGGCCGTGGATTGTTTTATCCCGGACATCGCTGCGATGACAACAGCGGTTGGGATGGACGTCTGGGGCCATGGGACGACGGTCACCGTCTCCTCA
>S29_73|IGHV3/OR16-6*02|IGHD4-17*01|IGHJ6*02|80
GAGGTGCAATTGGTGGAGTCTGGGGGAGGGCTTTGTACAGCGGGGGGGTCCCTAAGACTCCCCCTTACAGCCTCTGGACGCTGTTCCTGTTTTGCCAGGGTCAGTTGGGTCCGCCCGCCTCCCGGGAAGGGACTGGAGTGGACTGACTACATTAAAATCAAAGTTGATGATGGGACGACTGACTTTGCAACACCAGTGAAGGTCAGACTCACCATGTCACGGGACGATTCAAAAGACGCGCTTTGTATGCAAATGATCAGCCTAACCGCCGATGACACGGCCGCATATTATTGGCCCCCGGCCGGGATTCTGGTGACTATGGCGGTCTTTGTGGCCGTCTGGGGCCAAGGGACCCCGGTCCCCGTCTCGTCA
>S29_74|IGHV3/OR16-6*02|IGHD4-17*01|IGHJ6*02|80
GACCTTCAGGCGATGGAGTCGGCGGGAGGCCTCGGCGCAGCCTGGGGGATCCTTAGACTCGCCTGTGCAGCCTCTGGAAACACATTCCCTGACGCCTGGATGACCTGGGTCCGACAGCCTCCAGGGAAGGGGCTGGATTGGGTTTCCTACATTAAAGGCAGAGTTCCTGGCGCGACACCAGACTGCGTCGTACCTGCGAAAGCCAGATTCACCGACTCAAGATATTCTTTAAAGAAGTCACTGTGTCTACAAATGATCAGCCTGAAGTCAAAAGAGACGGCCGTCTTGGACTGTGTGTCGACCGAGATTGCGGCGACTACAGCGGTCGGTAAGGACGACTGGGGCCGAGGGACCACGGTAATCGCCTCCGCA
>S29_75|IGHV3/OR16-6*02|IGHD4-17*01|IGHJ6*02|80
GAGGTGCAGTTGTTGGAGTCTGTTGAAGGCCTTGTTACCACCTGGGGGACCCCGAGACTCTCCTGTGCAGCCTCCGGATTCTCTTACAAAAGCGCGAGGATGATCTGGGTCCGCCAGGTTCCAGGGAAGGGCCTGGACTGGGTTGGCTGGGTCGAAGGAAAAACTAATTATGGGCCAAGAGACTTCAGAGAGCCTGTGACAGGCAGGCCCACCGTCTCAACAGATCATTCAAAAAACACGCTTTGTCCGAAAGTGATCGGCCAGAGAAGCCAGGGACCGGCCGAGTGTCACTGTGCCCCGATTGAGGCAATGCTGACTATTGAGGTCCCTACGGACGTCTGGGGCCCAGGAACCACGGTCACCGTCTCCTCA
>S29_76|IGHV3/OR16-6*02|IGHD4-17*01|IGHJ6*02|80
GAGCTACAAATGGTGGAGTCTGCGGCAGGCCTCGGTGAGGCCTGGGGGTCCCTTACACTCTCCAGTGCAGACTCTGGATTCACTAACAATAGTGCATGGATGAGTTGGGTCCGCCAGACTCCAGGGCAGGGCCTGGAGTGGCTTGGCATTCTTAGAAGAGCAACTAATGGTGGGACATCAGACTACGTTACATCTGAAAAAGGCGATTTGGCCATGTCAAGACATGATTTAAAACATCCGCTGCGACTTCAATTGACGAGTCTGAGAACCGAGGTCACGGACGTCTATTGCTGTGCCCCGGCTGTGACTGCCCTGGCTGAAGTGGTCGGCATAGACCTAAGGGGCCAAGAGACCGAGGTCACCCTCCCCTCA
>S29_77|IGHV3/OR16-6*02|IGHD4-17*01|IGHJ6*02|80
GAGGTGCACTTGGCGGAGTGTCCGGCAGGCCTTTATCCAGCCGGGGGGTCCGTTAGACTCTCCTGTGCAGTCTCTGGTCTCACTTCCACTAACACCTGGATGAACTGGGTCCGCCAGACTCCAGGGAAGGGGCTGCAGAGGGTTGCCTGTATAAAAAACAAAGCTAACGGAGGACTAGCTGACTACGTTGAACTTATGAAAGGCAGATTCACCATGCCAAGAGCTGACTTAAAAGACACGGTCTGTCTGAGAGTCCTCAGTTTAATGATCCAGGCCAGCGACGTCATTCTGTTGATCCCGGCCGGGACTAAGGTGACTACTGCGGTCGCTATGGACGTCTGGGGCCAAGGGAACGAAGTCACGGCCTGCTCA
>S29_78|IGHV3/OR16-6*02|IGHD4-17*01|IGHJ6*02|80
GAGATGCAGCCGGTGGAGTGGACGGGAGGCCTTGATACAGCCTGGGGGTCCCTGAGACTCTCCTGTGCAGCCTGTGGATTCACTCCAAGTCACGCCTGGATGAGATGGGTCCGCCAGGATCCAGTGCAGGGGCTGGAATGCCTTGGCTGTTTTAGCAGATTCACTATTGCTGGGACAGCAGATCACCCTGCGCCTGCGAAAGACTCTTTGACCTTCTCAAGAGATCACTTGAAAATTACCCCTTTTATGCACATACTCAGTCCGAGAGCCGGTGACGCGGCCGAGTTTTCTTATACCCCGTCCGGGACTAAGGTCCCTAAAGAGGTTGGTGTGGACGCCTGGGGCCCAGGGACCAGGGTCACCGTCCCCTCA
>S29_79|IGHV3/OR16-6*02|IGHD4-17*01|IGHJ6*02|80
GAGGTGCAGTTGGTGGAGTCTGCGGGGGGCCATACTATAGTCGGGGGGCCCCTTAGAGTCCCCTGTGCAGCCTCTGAACTCACATACAATAACGACGGAATGAGTTGGGTCCGCCACTCTCCAGGGAAGGGGCTGGGGTGGATGGCCTACGTTGAAATCAAATCTAATAGTGAGTCAACAGACTGCGCTAAACCTGTTAGTGAGAGATTCATCATCTCAAGAGACGAATCAAAAAACTCTCTGTCTCCACAAATGATCAGTCTGACAGCCGGTGACACGGCCGTTCTCTATTATACCCCGGCCACAACACCGGTCACCACAGATGTCTTTACGGACGTCAGGGGCCAGGGGACGACGGTCCCGGTCTCCACA
>S29_80|IGHV3/OR16-6*02|IGHD4-17*01|IGHJ6*02|80
GACGTGAAAGTCTTGGAGTCTGAGGGAGGCCCTGGCTCAGTTTGGGGGTCCCTTGGACCCTCCTGGGCAGTCTCTGGAATCAGTGCCAATCACGCCTGGATGAGTTGGGTCCGCCAGGCTCCAGGGAAGGGACTGGAGTGGATTGCCTGTCTTCACGGCAAAGCTAATGGCGGGACACTACACTATGCTGCACCCCTGACAGGCAGACTTGTCAACTCAGGACATGACTCACAAAACACACTGTATCCGCCAACCATCAACCTTAAAACCGAGGACACGAGCGTGCATCCTTGTAGTCCGGCCGCGACATCAGTAACAGCCAACGTCGACATGGACGTCTTGGGCCATGGGACCACGGTCAAAGTCTCTTCA
>S29_81|IGHV3/OR16-6*02|IGHD4-17*01|IGHJ6*02|80
GAGCTGCGGCTGGTGGGATCTGCGGGAGGCCCTGAAACAGCGTGGGGGTCCCTTAGACTCTCCTTTGCAGACCCGGGATTCTCGTGCAGTCACACCTGGCTGAGTTGGGTCCGCCAAGCTCTAGGGAAGGGGCTGGTGCGACTTGTCTGTGGGAAAAGAGGAGCCGATGATGGGACAACCGACTACGCTCAACTTGGGATGGGCAGACTCTCCAACTCAAGAGATGACTCAAAGGATACGGCGCTTCTGCCGCTTTTGGGCCTGGAAGTCGAGGACGCGGCCGTGGATTCTAGAGTCCCGGCTGTGACTATGGTGACTACAGGGGTCGGTATGGACGCCTGGGGTCAGGCGACCACGGTCACCTTGTCATCA
>S29_82|IGHV3/OR16-6*02|IGHD4-17*01|IGHJ6*02|80
GACGTGCGGCTCCTAAAGTCTGCGGGGGGCCCTGGAATAGTCAGGGGGTCCCTCAGACTCCCCTGTGCAGCCTCTAAATTCACTTCCAGTGACGCTTGGATGTGCTGGGTCCGCCAGGCTCCCGGGAAGGGCCCGGATTGGGTTGGCTGTTTTAAGAGAAGGTGTGATGACGAGCCAGGAGATTACGCTGCACTTCTGAATGACAGAGTCACCATCTCCAGAGAAGCCTCAAAAAGGACAGTGTCTCTGCACACCATCAGCCTGAAAGTCCAGGAAACGACCGTGCACTATTGTAGACCGGCCGTGACTACGATGACTACAACGCTCGGAAGGGAGTTCGGGGGCCCAGGGACTACGGTCTCCGCCCTCTCA
>S29_83|IGHV3/OR16-6*02|IGHD4-17*01|IGHJ6*02|80
GAGGTGGAGTTGGTGGAGTCCACGGGAGGCCTCGGTGCGGCCGGGGGGTCCCTGAGACTCTCCCGTGCAGTCAGTGGATTCACTTGCGAAGACGCCTGGGTGAGCTGGGTCCGCCAGACTCCAGGACAGGGAGAAGAGTGGGTGGCCTATTTGACAAGAGAAGCTAAGGGCGGGGCGACAGAGTGCACTACGTCGGCGAAGGTCAGACTATCCTTCTCAAGAGACGGTTTAACAAACACCCCCTGTCTGAAAATGATCTGCCTGAGAACCGAGGACACGGCCGTATTTTCCTGGACCCCGACCGTGACCCCGGTGGCCTCAGCAGTCGGAACCGACGTCTGGGGCCGGGGGACCACGATCACCGCCTCCTCA
>S29_84|IGHV3/OR16-6*02|IGHD4-17*01|IGHJ6*02|80
GAAGTGCAGGTCTTGAAGTCTGCAGGAGGCCTTGTTATAGACTGGGGGTCACTTAGACTCCCCTATGCGGCCTCTGGACTCACTTACGCTATGGCCTGGATGAACTGGGTCCACCAGCCCCCAGGCAGGAGACTGCAGTGGGTTGACTGTATTGAACGACAAGCTACAGGCGAGACAACAGACGACCCAGAGCCCGTGAAAGGCAGATTCACCGTCTTACAGGATAAGTCAGAAAACACCCCGTATCTGAAACCGATCGGCCTACAACCCGACGAAACGGCCGTGTCTTTTTGTGTCCCGACAATGACTGTTTTGACTATAGAGGTCGATAGGGACGGCTGGGGCCAAGGGACCACGGTCACCGTCTCTTCA
>S29_85|IGHV3/OR16-6*02|IGHD4-17*01|IGHJ6*02|80
GAGGTGACGCTGCTGGAGTTTGTGGGTGGGCCTGATACAGCCTGGGGGTCCCTTAGACTCCCCTGTGCAGCCTCTGGATTCACCTATAGTGACGCCGAGAGGGACTGTGCCCGCCAGACTCCAGAGAAGGGGCTGGAGCGGGTTGGATATATCAAAAGAGAAGTGGACGGAAGGACTGCAGACTACCCTCCAAGTCAGGAAGGCAGATTGACCGCCTCAAGAGATTATTTAGAAAACACACAACATGTGAAAATAATCAGTCAGACACCCGGGGACACGACTGTGTATCACTCTACCCCGGCCGTGAGAAGAGTGACTACAGGGGGCGGAGTGGAAGTCTGGGGCCCCGGGGCCACGGCCCCCGTCTCCTCA
>S29_86|IGHV3/OR16-6*02|IGHD4-17*01|IGHJ6*02|80
GAGGTGAAGCTGGAGGAGTGTGGGGGAGGCCCTGGAACGGCCTGGGGGTCCCTTAGACTCTCCTGTGCAGCCTCTGGACTCAGTTTCGTCTTTGCCTGGGCGGGCTCCGTCCGCCAGTCCCCCGGGAGGCGGCTGGAGTCGCTTGGCTGTGTTAAGTACAGAGTCAATCTTGGGACAACAGACTACCCTGCTCCTGTTAAGGTCAGATTCACCATCTCGAGAGATCTTTCAGGAGACACACTGTGTCTGAACACGATCTGCCTGAAGACCGATGGCCCGACCGTACATCACCGTTTCCCGGCCGTGCCTATGTTGACTCAGGCGGTCGGCTTGGGCGTCCGGGGCCGCGAGACCACGGTCACCGTCTTGTCA
>S29_87|IGHV3/OR16-6*02|IGHD4-17*01|IGHJ6*02|80
GAGGTGCAGCCTGTGGAATCTGCGGGAGGCCTTGAGACAGACTGGGGGTCCCCTCGACTCTCTTGCGCAGCCTCTGAACTGTCTTGCCATGACGACGGGATGAGTTGGGTCCGCCAGACTCCAAGTAGGGGGCCGGCTTGGATTGGCTGCCCGGGACGCAGAGATGATGATGAGACACCGGACTACGGTGCACCTGTGAAGGGCAGATTCACCACCTCAGGAGATGACTTAAAGAACACGGTGTGTCTCCACATTCTCAGCCTGAAAACCGAGGATTCGGCCTTACACCTTTCTGCCCCGGCCGTGATTGCCGTCATTATAGTGGTCGGTGTGGACGTCTGGGGCCAGGGGACCGCGACTGCCGTCTCCTCA
>S29_88|IGHV3/OR16-6*02|IGHD4-17*01|IGHJ6*02|80
GAGGTGCAGGTGAGGGAGTCCTTGGGAGGACTTGGCACAGCCTATGGGTCCCTGAGCCTCTCCTGCGCAGCCTCTGGACTGACTTTCATCTTCACCTGGGTGAGTTGGGTCCGCCAGACTCCGGAAAAGGGCCTGGCGTGGGTTGGCTGCTTGAAGAGGGCAGTCACTGCTGGGACATCAGACTGCTCTCCACCTGTGAAGGTCAGATTGACCGCCTCAAGAGATGATTCGAGAAACACGACTTACCTGAGTTTGATCAGCCTGAATTCAGAGGACTCGGCCATTTACTACTTTAGACCGACCGTGACTGCGGTGACTGTATTGGTCGGAATGGACGTCTGGGGCCAAGAGACCTCGGTCACCGTTTCCCCA
>S29_89|IGHV3/OR16-6*02|IGHD4-17*01|IGHJ6*02|80
GAGGGTCAGCCACTGGGGCATTCAGGAGGCTTTGATATAGTCTGGGGGTCTGTCAGACTCTCCTGTGCGGTCTCTGGATTCACTTACCCCAACGGCTGGGTGAGTTGGGTCCGCCAGGCTCCGGCGAAGGGAGTGGGGGGGGTTGGCTATATTAAAAGAAAAGCTGATGGTGGGACAAGGGACTATGCTGGACGTGCGAAAGGCAGATTCACCATCTCAAGAGATGATTCAAAAGACACACTATATGTGAGAATTTTTGGTCTCATCAGCGAGGACCCGGCCCTTGATGATTCTGCCCCGGCCATGGCTGTGGTGAATCCGGTGGTGGGCCTGGACATCTGGGGCCAAGGGAACACGGTCATCGTCTTGTCA
>S29_90|IGHV3/OR16-6*02|IGHD4-17*01|IGHJ6*02|80
GAGGAACAGATAGGGGAGTCTGGGGGAGGCCTTGATGCAGACTGGGGGTCCCTCAGACTCTCTTCTGCAGCCCCTGGCCTTCCTTACAATGGCGCCTGGATGAGCTGGGTCCGCCAGGCTCCAGGGAATGGGCTGGGGCGGTTGGACGGTTTTAATTCCAAACTTAGTGGGGGGACAACAGACCTGACTGCTCCTCTGAGAGGCAGGCTCACCATCGCCAGACCTGACACGCCTGAATCCCTGTCTCTACAAATGATCAGACTGAGAATCGACGACGCGACCGCAAATTACTGCGCCCCGGCCGTGACTACGGTGAGGACAGCGGTCGATACGGACGTCTGGGGCCTAGGAGCCACGGTCACCGGCTCCTCA
>S29_91|IGHV3/OR16-6*02|IGHD4-17*01|IGHJ6*02|80
GAGGTGCAGGTGGGGGAGTCTGCGGGAGGCAGTGGCACAGCCTGGAGGTCCCTGAGCCTGTCCTGTGCAGCCTCTGAATTGACTGGCACTGACGCCCTGATGATCTGGGTCCGCCAGGCTCTGGGGAAGGGCCTGGAATGGCTCGGCTGTCTTAAAAGGACAGCCTCTGGTAAGACAACAGATTACCCGTTGGGTCGGCAAGGCAGATCCACCATCTCAAAAGAGGATTCGAGAGACACTGTGGATGCGCAAAGGATAAGACGGAAGACCGGGGACACGGCCGTGTCTCTCTGTAGTCCGGCCTTGATTGCCTTGACAGAAGGGGTCGCCATGGACGTCTGGGGCCAATGGCCAACGGGCACCGTCTCGTCA
>S29_92|IGHV3/OR16-6*02|IGHD4-17*01|IGHJ6*02|80
GAGGTACGGCTGATAGAGTCCGCGGCAGGCCTTTCTACAGTCTGGGGGCCCCTTAGACTCTCCTGTCCGACGTCTGGATTGACTTACAATCCCACCTGGATGAACTGGGTCCGCCAGCCGCCAGAGAAGGGGCTGGAGTGGATTGACTGTATGAGAGTCAGTGATAAAGGGGAGACAATAGACTACGTTCCACCTGGGACAGGCACATGCACCATTTCCCGCGATTTTTCGACAAGAACACTGTCTGTGAAACGCCTCTGCCGGAAAACCGAGGTCACGGCCGATTATCAGTGTACCCCGGCCGAGACTACGGTGATGAAAGGAGTCGAAGCGGACGTGTGGGGCCAAGGGACCACGGTCACTGTCTCCTCA
>S29_93|IGHV3/OR16-6*02|IGHD4-17*01|IGHJ6*02|80
GATGCGCAACTGGTGGAGTCAGTGGGGCGCCCTACTACAGCCGGGGCATCTCTTAGACTCGCCTGTGCAGCCTCTGGATTCACTCGCACTCTCGCCTCAGTGCACAGGGTCCGCCAGAATCCAGTGAAGGGGCTGGAGTGGCTTGACTGTTGTCATAGGGGAAGTGAAAGAGTGACAACAGACTTGGGTACGTCTGGGAAAGACAGATTCACCATGTCAAGAGATCATTCAAATAACACAATGCATTTGCAAATGTTAAGTCTGAAAAGTGAGGTCACGGCCGTGTGTCACTGGACCCCGGCCCTGACTATGGTGGCTATCACGGGCGGTCTGGACGTGTGGGGCCACGGGACCACGGCCCCCGTCTCCTCA
>S29_94|IGHV3/OR16-6*02|IGHD4-17*01|IGHJ6*02|80
GAGGTGCAGTTTATGGAGTCTGGGGGAGGCCTTGTTGGAGGCGGGAGGTTCCTGATCCCCTCCTGTGCAGCCTCTAGATTCGCTTACACTTCTGCCTGGATGAATTGGGTCCGCCAGACTGCAGAGAAGGGGCTGAATTGGGTTGGCTCTACGAACAACCAAACTATTGGTGGGACAGCAGACTACTCTACACCGGGGCAAGTCGGATTCACCGTCTCAAGAGATGATTCAAAAAAGACGGTATTTCGGAAAATGATCTGCCTCAAATGTGAGGACCCGGGCGAGAATCACTGGACCCCGTCCGTGGATCCGGTTGCTAAGGCGGTCGGCAGGGACGTCAGGGGCCATGGGACCAACGCCACCGTCCTCTCA
>S29_95|IGHV3/OR16-6*02|IGHD4-17*01|IGHJ6*02|80
GAGGGTCAATTGCTGGAGTCTGTGGGAGGCCTTATTACAGTCTGGGGATCCCTAAGACTCCCCCGTGCAGCCTCTGCATTTTCTTGCTGTACCGCCTGGAGGAGGCGGGTCCGCCAGGCTACAGGAAAGGGGGTGGTGTGGGTTGACTGCATTAACAGCAGTACTAATCCAGGGACAGCAGACGACGCTGCACCTACTAAAGGCAGATTCACTATCTTTAGAACTGTTTTAGAAAAAAGACTGTATCTTCAAGTGATCAGCCTGAAAACCACGGACCCGGCCGAATACTACCGTGTCCCGACCGTTATGGCCCTGATTTCAACGGTCAATATGGGCGTCTGGGGCCGGGGGACCCCCGCCACCGTTTCCTCA
>S29_96|IGHV3/OR16-6*02|IGHD4-17*01|IGHJ6*02|80
GAGGCGCGGAAGATGGAGTCTGAGGGAGGCCTTGAGACGTTCTGGGGGGCCCTCAGAGTCTCCTACGCAGACACGGGCTTCACTTACGGTAGCGCCTGTATGAGGTGGGTCCGCCAGATCCAAGGTCAGGGGCTGGATTGGGCTGTCTGCGTCAAAGGCAAAACTAACAGCCGGACATCAGACTACCCTGCCCCTGTGAAAGGCAGATTCACCATGTCAAGAAGTCATTCCAGAAACACCCTGTGGCTGGACAGGATCAGCCTGAAAACCGGAGACACGGCCGCCTTTGTCTTTAGACCGGCCGTGAGGCCGGTGACTCCAGCAGTCGCTGAGGACGTCTGGGGCCAGGGGACAACGGTCATCGTCTCGTCA
>S29_97|IGHV3/OR16-6*02|IGHD4-17*01|IGHJ6*02|80
GAGGTGCAGGTGCTGGAGTCTACGGGAGGCCCTGGTACAGTCCGGGGGTCCCTTAGACGCTACTGTGCAGCCTCTGGATTCGCTTATGCTAACGCCGGGAGGCACTGGGCCCGCCAGCCTCCGGGGAAAGATCTGGATTGGATTGAATCTATCAAAAGTCGAGGTGACGGTGCGCCAACAGACTACTCTGCACCTGTGAAAGGCGGGTTTGCCATCCCAAGAGACCATTTCCAAGACACACTGTTTCTGCAAATGACCTGCCCGATAGGCACGGACACGGCCATTTCTTTGGCTGCCCCGGCCGTGACTACGGTGACGACCCCGGTCTTTGCGGACGTCTGCGGCCAGGGGACCGCGCTCGCCGTCTCTTCA
>S29_98|IGHV3/OR16-6*02|IGHD4-17*01|IGHJ6*02|80
GAGTTACAAGTGCTGGGGGCCGCGGGAGGCCCCGGCCCAGCCTGGGGGTCCCTCAGACTCGCCTGGGCAAGGTCTGGAAGCACTTGCCAGGACGCCTGGAGGAGTTGGGTCCACCAGGCTCCAGGGAAGGGGCTGGAGCAGATTGCCGGTGGGTTAAGCAGTGACGGTGGTGGGACAGACGACTACCCTGCATCTCTGAAAGGCAGATCCACCGCCTCAAGAGACGACTCAACAAACATGCTTTGTCTTCAAGTTATCAGCCTGAAAACCGGGGTCACGGCCATTTATTATTGTACCCCGCCCGTGACTACGGTGACTGCAGTGATCGGTACGGGCGTCCCCATCCAAGGGCCCACGGTCACCCTCCCCTCA
>S29_99|IGHV3/OR16-6*02|IGHD4-17*01|IGHJ6*02|80
GAAGTGCAGGTTATGGAACCAACAGGAGGCCTTGGCGCAGGCGGAGAGACCCTTAGACGCTCCTGTGGGGCCTCTGGATTCACTTGCTGTGACGCCTGCATGAGCTGGATCCGCCAGACTCCAGGAAAGGGACTGGATTGGCTTGGCTGTACTAATTGCAAATCTCATAGTGGGACAGAAGACCACCCTCAACCTGTGAAAGCTATTTTCACCATGACAAGACGTGACTCTCTGAATACGCTACATCCCCAAACGATCAAGTTGCAAACCCAGGACGCGGCCGCGACTTACTGGACCCCGACCGTGACTCGGGTGACTACAGCGGTCGCTATGGGCGTCTGTGGGCACGGGAACTCGGTCCCCGTCTCCTCA
>S29_100|IGHV3/OR16-6*02|IGHD4-17*01|IGHJ6*02|80
GAGGTGCACCTGGAGGAGGCTGCGGGAGGTCCTGATACAGCCTGGGGGTCCCTTAGACTCTCCTATGCAGCCTCTGGATTCACCTACATTTGTGCCTGGAAGAACTCGGTCCGTCTTGCTCCAGTGAAGGGGCCGGCATGGGTTGGCTGCACTAAAAGCAAAACTACAGGTGGGACAAAGGACTATGGTGAATCAGTGAAGGTCAGATTCACTATGTCACGACATAATTTAATTAATGCAGTGTGTTTGAACGTGATCAGCCTGAGAACCGAGGAAACGGCCGTGTCTTGTTACACCCCGACCGGTACCATGGTGGCTTTATTAGTCCGCATGGATGTGTGGGGCCAGGGGGCCACGATCACCCTCTCCTCA
>S55_1|IGHV1-69*04|IGHD6-6*01|IGHJ2*01|80
CACGTCCAGCTTGTGCGGTCTGGGACTGTTGTGACCATGCCTGGGTCCTCTCTCAAGGCCCCCTGCAAGACCTCAGGAGGCACTTTCAGAGGGTATTCTCTCCGCTGGGGGCGACGGGCCCCTGGACAGGGACTTGCGCGGGCGGGGAGGATCACCCCTATCCGCGGCATAACACACGGAACACCTGAGGTCCTGGTCAGAGTCACGACTATCTCGGACAGATCTACGCGAACAGGCTGTAGGGAGCTGAGCAGTCTGAGATCTGACGAAACGGCCGTGTCTTATAGTGCGAGACGACGGCCAAGGATAGCGGACTGTCACTTGGAAGTCTGGGGCCGTGGCACCCTGGGGCCTGGCCCCTCAG
>S55_2|IGHV1-69*04|IGHD6-6*01|IGHJ2*01|80
CAGGTCCCGTTGGTGCCGTCCGGGGCTGAGCTGAAGAAGAATGGGTCCTCGGCCAAGGCCTCATTCGAGTCTTACGAAAGAACCTTTAGGAACTACCCTGACGCCTGGGAGCGACAGGCCCCGGGACACGGGCTTGGGTGGCCGGGAAGGATTTTGCCTATCGTTGGGATAGAGCACTACGAACAGACATTCCAGGTCAGATTCACAATCACCGCGGAGAAACTGACGAGGACAGCCTGCAAGGAGGAGAGCAGACTGAAATCAGAGGACACGGCCGTGAGTTATTATGCGGGACGACGACCGATTAGACCGTTCAGCTACCTCCGTCTCTGGGGCCGTGGCACCCTCATCACTGGCTCCTCAG
>S55_3|IGHV1-69*04|IGHD6-6*01|IGHJ2*01|80
CAGGTCCAACTGGTGCCGTCCGGGCCTGAGATGAGGAGGCCTGGGTCATCGGTGAAAGTCTCCTACAAGGCTTCTCACGGCACCCTCACAATTTATGGTTTGGGCTGGCTGCGACAGGCCCCAGGACACGGACTTAGGTGGCTGGGAAGTAACATCCCTATAGTTGATCTGTCAAAGTCCGTCCCGGCGTGCCAGGTCAGAGGCACGATTGTCAAGGTCGAGTCCACGAGAACAGCCTATATGGATCTGAGCAGACTGAGATATCAGGACACGGCCCGGTCTCGCCCTGCGAGACAACGGCCGAGTACAGAATTATGGGACTTCGATCTCTGGGACCAGGACGCCCAGGTCGCTGTCTCCTCAG
>S55_4|IGHV1-69*04|IGHD6-6*01|IGHJ2*01|80
CAGGTCCAGATCGTGCGGTCCGGGGCTGGGCTGAAGAGGCCTGAGTCCTCGGATAGGGTCTCCTACGCGGGTTCTGGAAGAACCTTCAGCGGCTTTGCTATCAGTTGGGTGCGACAGGCCCCTGGACACGGGCTTGAATGGGGGGGAACGATCGTCCCCATGGTGAGTTTGACAAGGATCGCACAGAAGTCCCAAGTCAGGGCCACGAATGTCTCCGACCAATACACGCGCTCCGCCCACATGGAATTGAGAAGCCTACAATCTGACAACACGTCCGTGGATTACTGTGTGGGACGACGGCCGGGATTAACATTCTGGTTCTTAAATCTCTGGGGCCGCGTCAAACAGGTCACTGTCCCCTCAG
>S55_5|IGHV1-69*04|IGHD6-6*01|IGHJ2*01|80
CAGGTCCATCTGGTGCTGTCTGGGGCCGAGGTGCAGGAGCCCGCGTCCTCCATGAGGGTCGCCTGCAGGGCCTCTGGAGGCTCCTTTAACACTGATACTGTCAACTGGTTGCGACAGGCCCCTGGCCTGGGGCTTGAGTGCCTGGGAAACATCGTCCCCATGTTTGGTATAGGAGACTGCACACAGAAGCTCCAGGTCCGAGTCTCGGGTCTCGCGGACAAATCCACGAGAGTGACTTGCGTGGACGTGAGATGCCTGAGATTTGAGGACAAGGCCGTGGATTGCTGTGCCAGACGACAACCGCCTCTCGACTACTGGAACTTCGACCTCTGGGGCCGTGGAAGCCTGACCGTTGTCTCTTCAG
>S55_6|IGHV1-69*04|IGHD6-6*01|IGHJ2*01|80
CAGGTCTACCCGGTGCCGTCTGGGCCTGAGGTGAAGGAGTCTGGGTCCGCGGAGAGCGTCCCCTGCGCGGCCTCCAGAGGCACCTTCAGAAGGAACGGTGTCTTCTGGGTGCGACAGGCCCCCGGAAACGACCTTGACTGGACGGGAAAGATCCGGCCCATCATGGTTATAGAAAACCACTCGCGGAAGTTGCAGGTCAGAGTCAGTCTTAAGGCGGACACATCCACGAGCAGAGCCTACAGGAATCTCATCCGCCTCAGATTTGAAGACACGGCCGAGCATTCCTGTGCGAGGCGAGGGCCGACTGTCACATATTGGTACTTCGATCTCTGGTGCCGTGCCACCCTGGCCGCTGCCCCCCCAG
>S55_7|IGHV1-69*04|IGHD6-6*01|IGHJ2*01|80
CAGGTCCAGTTGATACAGTCCGGGCCTAACGTGAAGCGGCCTGGATCCTCGGAGAAGGCCTCCTGCAAGGCCTCTGATGACACTTTCGGCGGCTATGCTGTCAGCTGGGTGCGTCAGGCCCCTGGACAAGGGCTTGTGTTATTGGGAAGGATCATCCCTTTCGACGCCATAGAAAATTACACTCCGCGTTTCACGGACAGAGTCACGATTATCATGGACACATCCGTCCACACAACCCATAGGGATCTGAGACGCCCGGGACGTGATGACACGGCCGCATCTTACTGTCCAAGACGACGGCCGAATATAGAATATTTCGACTTCGACTTCTCGGGTCGCGGAACCCTGGTCACTGTCTCCTCAG
>S55_8|IGHV1-69*04|IGHD6-6*01|IGHJ2*01|80
CAGGTCCAGCTGGGTCAGTCAGGGACTGAGGTGGTGAGGCCTGGGTCCTCGGTGAAGGTCTCCTGCGAGGCTTTTGGAGGCGCTTTCAGAGGCCATACTTTCGTCTGGGTGCGACAGGCCCCTGGACAGGGGCTTGAGTGGATGGGAAGGGTCATGCCTCTGCTTGGTCCTCTGAAGTACGGGGGAAAGTTCTTGGTCGAAGTCACGGTTAGTGCGGACATCTCCATGAGAACAGACCGCATAGACAGGAGAAGTCTGACATGTGCCGAAACGGCCTTTTTTTATTCCCCGAGACGACGGCCGAGGATTATATACTGGAACTTCGAACTCTGGGGCCCTGGCACCGTGGTTGATGTCTCGTCAG
>S55_9|IGHV1-69*04|IGHD6-6*01|IGHJ2*01|80
CACGTCTACCTGAGGCAGTCTGGGGCTGATGTGAAGAAGCCTGGGCCCCCGATGCAGGTCTCCTGCCCGCCCTCAGTCGGCGCTTTTGGCACCTCTACTACCAGATGTGTGCGAGGGGCCCCTGGAATCGGCGTTGAGAGGACGGGAAGGATCATCCCCTTCCTTGATATAGCAAACTACGCACACGAGTTCCGGGTCAGAGTCACGATTACTCCGGACACATCCACGAGGATAGACTACAGGAAGGAGAATCCCCAGAGAAGTGAAGAAGCGGTCGTGTTTCCCTGTGCGAGCCGACGGCCGAGAACAGAAAACTGCCACTTCGATCTCTGGGGCCATGGCACCCTGGTCACTACATCTTTAG
>S55_10|IGHV1-69*04|IGHD6-6*01|IGHJ2*01|80
CAGGTCCAGATGGTCTCGTCTGGGACTGTGTTGAAGGTGCCGGGGTCCTCGATGAAGGTCTCCTGTGTGGCCTCTGGAGGCACTTTCAGAAACTATGCACTCGCTTGGGCGCGACAGGCCCCTGGACACGGGCCTGAATGTCTGAGAAGGATGCTCCCTTTCCCAGGCCTACGAGACTTGGCACGAAAGTTCCTGGTCAGAGTCACGATTAACGAGGACAAATGCACGAACAAAGCCCACATGGAGTTGAGAAGGCTGAATTCTGAGGACACGGCACTCAATTATTGTGCGGGACGACGGCCGACTCCAGATCCCGGCTACTCACGTCTCTGGGGCCGCGACTCCCTGGTCACTGCCTCCTCAG
>S55_11|IGHV1-69*04|IGHD6-6*01|IGHJ2*01|80
CAGGTCCATCTGCTGCAGTCCGGGGCTGAGGTGAACAAGGCCGGGTCCTCGATGAAGGTCACCGCCAAGGCCTCTGGAGGCACCTTTCGCAGGAAAATAGTCAGTTGCGTGCGACAGGCCCCTGGACAGGGACTTGACTGGATGAGAAGGATCAAATCTATTACTGACATTAAATATTTTGCTCAGATGTGCCAGGTCAGAGTGAAAATCACCGCGGACTATGCCCAGAGAAAAGCCTGCCTGGCGCTGAAGAGCCGGAGATCTGAAGACACGGCCGCGTCCTACTCTGTGAGACGACGGCCGAAATTGGAACACTGGTACTTCGATCTCTGGGGTCGTGGAGTCCGGGTCACTGTCCCCTCAG
>S55_12|IGHV1-69*04|IGHD6-6*01|IGHJ2*01|80
CAGGTGCAGGCGATGCTGTCTGGGGCTGAAGTGGAGAAGCCTGGGTCCTCGGTGAGTGTCCCCTGTAAGACTTCAGGAGGCGCCTTCATAAGGTTTTTCACCGTCTGGCCGCGGCAGGCCCCTGGACTAGGGGTTGTGTGGATGGGAAGGACCACTCATACCCTTGCTATAGAAAACGTCGAACAAATGCCCCAGGTCAGAGGCACCGTTACCTCGGACAGATCCACGAATGTAGCCTGCAGGAGCTTGGTCAGCCTCAGCTGTGAGGACACGGCCGTGAGTTACTCTGCGAGACGACGGCCGATTTCAGAATGGTTTCACTTTGCTCTCTGGGGCCGTGGCTCCCTGGTCACTGTCTCCTCAG
>S55_13|IGHV1-69*04|IGHD6-6*01|IGHJ2*01|80
CAGGTCATACTGGTGCCCTCTGGGACCGAGATGATGCAGTCTGGGTCCTCGGAGAAGGTCTCGCGCAAAGTTAATGGAGGCACCTTCAGGAGCCATGTCATCGGCTGGGTGCGACAGGCCCCTGGACATGGGCTTGATCGGGCGGGAAGTCTATTCCCCTCTTTCAGTGTCGCAAATTCTACACAGACGTTCCAGGGCACAGTCACGGGAACGGTGAGCAAGTCTACGAGCACAGCCTACATGGAAGTGAGAAGAGTCAGATCTGATGACGCGGCCGTGAATTGCTGCGCGAGACGACGGCCGACTGTTGCACCCTGGGACCTAGGTCTCTGGGGCCATGTTACCCTGGTCACTGTCTCGTCAG
>S55_14|IGHV1-69*04|IGHD6-6*01|IGHJ2*01|80
CAGGTCCAAGTGGTGCAGTCTGGGACTGAGGTGATGAAGCCTGGGTCCTCGGGGAACGCCTCCTCCGAGCCTACTGGAGGCACCTTCATGACCTCTGCAATCCGCCGTGTGCGACAGGCCCCTGGGAACGGGATTGAGGGGAGGGGAGGAGTCATCCCTTTCCTTGACATAGAATTCGACGCAGAGAGATTCCAGGTCGCAGTGACGATTGCCGTGGACCATTCCGCGACAACAGCCTCGAGAGAGGTTAGATGTCTGACATCTAAGGACACGGCCGTGTGTCACTTTGCAAGACGACGGCCAATTATTTCATACTGTCACCTCGATCCCTGGGGCCGTGGCCTTCTGATTCCTGTCTCGGCAG
>S55_15|IGHV1-69*04|IGHD6-6*01|IGHJ2*01|80
CAGGTCCTGCTGCCGAAGTCTGGGCCTGAGGTGAAGAAGACTGGGTCGTCGCTGAAGGTCGCCTGCAAGGCCTCTGGAGGCACCTTCAGAAGATATGCAATTAGGTGGGTGCGACAGGCCCCTGACCACGGGCATGAGTGGCTGGAAAGGATCATCCCTTGCTGTGTCATAGTGATCCACGCAACTAAGTTTCAAGTCAGAGTCACGATTGTCGCGGACAGGTCCACAAACTCAACCTGGTTGGAGGTCAGCAGTCCGGCCTCTCAGGACACGGCCGAGTCTTGTCAAGCGGGACGACGGCCGACCACGGCATTCCGACACTTCGACGTCTGGGGCCGCGGCATTCTTGTCACCGTCTCGTCAG
>S55_16|IGHV1-69*04|IGHD6-6*01|IGHJ2*01|80
CAACTCCGCCTGGAACACCCTGGGACTGAGGTGAAGAAGCCTGGGTCCCCGGTGAAGCTCTCCTGCGAGGCCTCTGGAGGCACCTTTGGCAGTTGTACTTTCGACTGGTTGCGGCAGGCCCCGGGGCCGGGCCTGAAGTGGATGAGAAGGATCGCCCCCATCCATGATATAGCATACAACGCACGGAAGATCCAGGTCAGAGTCGCAGTCACTGCGGACATCTCTATGAGAACAATCTACAGGGATTCGGTCCGCCTGAGATCTGAAGACACGTCCCTGAAGTGTTGTGCGAAACGACGACCCAGTTTAATGGACTGGAACTTCGATCTCTGGGGCCGTGGAACCCGAGTCAGTGTCTCCTCAG
>S55_17|IGHV1-69*04|IGHD6-6*01|IGHJ2*01|80
CAGGTCCAGGTAGTGCTGTCCGGGCCTGACGTGACGAAGATCGTGTCCTTGGTGAGGGTCTCCTGCACGGCCTCTGGAGACACGTTCAGATCCTCTGATCTGAACTGGGTGCGACAGGCCCCGGGTCTAGGGCTTCAGTGGATGGGGAGGATCGTGCCTGTTGTTGGCGTGGAGACCTATTCGCAGAAGTTCCAGGTCAGGGTCACCATGACCGTGGAGAAATCCAGACGCGCTCCCGACATGGAGTTGAGAAGTCTGGGATTTGCGGACACGGCCGACTATGACTCTACGAGACGACGGCCGAGTATGGCTCATTGGAACCTCGATCTCTGGGGCCGTGGAACCCTGGTGGACGTCTCCTTAG
>S55_18|IGHV1-69*04|IGHD6-6*01|IGHJ2*01|80
CAGGCCCCGCTGGTGAAGTCTTGGCCTAAGGTGCTGAGGCCTGGGTCCTCGATAAAGGCCTCCTGCAGGCTAATTGGAAGAACCTTCGGCAGTTCTGCTGTGAGTTGGCCGCGACAGGCCCCTGGACAGGGGTCAGAGTGGAAGGGAAGGATCACCCCTGTCCTTGATATAGCGAGGTGCTCACAGAAGTTCCAGGTCAGAGTCACCATTAGCCCGGACAATTCTACGAGCACAGCCTCTATAGAGCTTAGGACATTGAGATCAGAGGTCACGACCGTCAGTTGCTGTGGGAAAGGACGGCCCTGTACCACTTACTGGAACCTCGCCCTCTGGGACCGTGGAACCCTAGTCACTGACTTCTCAG
>S55_19|IGHV1-69*04|IGHD6-6*01|IGHJ2*01|80
CATGTCCCGGTGGTGCAATCTGGGGCTGAGGGGAACACGCCAGGGTCCTTGATGAGGGTCTCCTGTAAGCCCTTGGGAGGCGCCTTCGGCAGTTATAGTTTCGGGTCGGTGCGACAGGCCCCTCGACAGGGACGTAACTGGCTGGGAAGGGCCGGCCCTGTGTTTGGAACAGCACCCCACGCACAGAACTTTCAAGACAGAGGCACAATTATCGCGAACACATGCACGAGAACAGCCCAAATGGAGCCGAGCGAACTGAAATTTGAGGACACGGCCGTGCAATACTGTGCCAGACGACGGTCGTCCATGACATCTTGGTCCTTTGATCTCTGGGGCCCTGCCACCCTGGTCACTGTCGCTTCAG
>S55_20|IGHV1-69*04|IGHD6-6*01|IGHJ2*01|80
CAGGTCCCAGTGGTGCAGTCTGGGACTGAAGTGAAGATGCCTGGGTCTTCGGTGAAGGTCCCTTGCGGGGCTTGTGGTGGATTCTTCAAAAGCGATCCTTTCACCTGGACGCGACAGGCCCCTGCACAGGGGCTGGAGTGTATGGTCAGGATCATCCCCGTCCTTGCTCTGGGAAGCCACGCACAGAGTTTTCAGAGAAGAGGCTCCATTTCAGCGGGCAAGTCCACGAAAACAGGCTGCATGGATTTGATAAGCCTGAGATCTGAGGACACGGCCGAGGAGCATCGTGCGAGACGACGGTCGAGTTTGACCTCCAGATACTTTGATCTCTGGGGTCGTGGAAATCCGGTCACTGTGTCATCAG
>S55_21|IGHV1-69*04|IGHD6-6*01|IGHJ2*01|80
CAGGTGCAGGGGGTGCAGTCTGGGCCTGAGGTGAAGAAGCCTGAGTCCTCGGTGACGAACTCCAGGGCGCCTTCTAGCAGCATCTTCGGCAACTATGCTTTCAGGTGCCTGCGACGCGGCCCTGGGAACGGCCTTGAGTGGCTGGGAAGGGTCCTCCCCCTCCCTAGTACACCAACCTTCGAACAGAAGTTCCAGGACAGAGACTCCGTTTCAGTGGACAAAGCCGCAATCACAGCCTGCCTGGAATTGGGAAGCCTGAAATCTGAGGAGACGGCCGGGTTTTTCCTTGCGAGACGACGACCGAATTTGGCCCATTGGAACTTCGAACTCTGGGGCCGGAGAACCCGGGTCACTGTCTCCTCAG
>S55_22|IGHV1-69*04|IGHD6-6*01|IGHJ2*01|80
CAGGTCCAGTTGGTGCATTCTGGGGCTGAGGGGAAGAGGCTTGGGTCCTCGATAAAGGTCTCCTGCAAGACCTCCGGAGGAACCTTCAGAAGCTCTGCCACGAGCTGTGCTCGTCAGGCCCCGGGACTCGGGCTTGGGTACGTGGGAAGGATCGCCCCTGTTTTTGGTGTAGAAGGCTACGCACTCAAGATCCAGGGCAGAGCCACCGTTCCCGCGGGCAGATTCACGACAACTGGCTACAGGCCGTTGAGAAGCCTTCTTTGTGAGGAACAGGCCCTGGACTATTGTGCGAGACGACGGCCGAGTCTATCATGCTGGCCCTTCGATCCCTGGGGCCTTAGCGCCAGGGTCAGTGACTCCTCAG
>S55_23|IGHV1-69*04|IGHD6-6*01|IGHJ2*01|80
CAGGTCCAGCTGGTGCGGGCTGGGGCTGAGGTGAAGAATTCTGAACCCTCGGTGAAGGTCACCTGTAAGCCTTCTGGAGCAACCTTCAGGCATTTTCCCCTCAACTGGACACGGCAGGCCCCGAGACACGGTCTTGAGCGCATCCCACGGATCATCCCTATGCTTGCTATAGATAATTTCGCACCGAAGTCTAAGGACAGGGTCACCCTAGCCTCGGACACATCCAAGAGCACAGTCCATCTGGATTTGCGCAGTCTTAAATTTGACAACACGGCCGTGAATTGCTGTGCGAGACGACGGCCGAGTGCGACCTACTGGAACTTCGATCTCTGGGGCCGCGGATCCCGGGTCCCTGTCTCCTCAG
>S55_24|IGHV1-69*04|IGHD6-6*01|IGHJ2*01|80
CAGGTCCAGTTAGTGTTGTCTGGGCCTGAGGTGGCGAAGCCTGGGTCCCCGGGGAAGGTCTCCTATGGCATTTTTGAACGAAATTTCAGGGGCTCTGTTGTCAGTCGGGTTCGACACGCCCCTGGACAGGGGCTTGAGTGGAGGAGAAGAGTCATCTCTATACTCACTAAAGAAAACTACGCACGGAACTTCCTGGTCAGAGTCAACATGACCGCGGGCAAATCCACGCACACATTCTACATGGCCATCAGAAGCCTGAGACATGAGGACACGGCCGTCTATTCACGTGCGGGACGGCGGCCGAGGCTGCCATCTTGCTGCTTCGATGTCTGGGGCCTTGGCACCCTGGTCTCTGTCTCTTCAG
>S55_25|IGHV1-69*04|IGHD6-6*01|IGHJ2*01|80
CAGGGCCAGCTGGTGCCGTCTGGGGTTGAGATGAACAAGCCCGTGTCCTCTCTGAAGGTCTCCTGCAAGTCTTCTGGACGAAACTTCAGAAGTGACGCTACCAGTTGGCTGCGACAGGCCCCGGGCCACGGGCTTGAAGAGACGGGAAGAATCGTCCCTTCTCCTGAATTAGAAACTTTCACACAGAATTTTCAGTCCAGAGTTTCGGTCACTGGGGACACATCTACGAGAACAGACTACGTGCAGGTGAACTGCCTGAGACGTCAGGATACGGCCGTGTATCATTCCGCGAGACGACGGCCGCCTATAGAATACTGGAACCTGTATATCTGGGGCCGTGGCGCCCGGGTCACTGCCCCCTCAG
>S55_26|IGHV1-69*04|IGHD6-6*01|IGHJ2*01|80
CAGGTCCACTTGCTGAAGTCGGGGGCTGAGGTGACAAGGCGTGGGCCCTTGGTGAGAGTCCCCTGGACGGCCTCTGGAGGCACGTTCTGCGACACTGCTATGAGTTGGGTGCGACTGGCCCCTGAACCCGGGCTTGAGTGGATGGGAGGAGTCATCCCTATGCTTGTCATGTCAAGCTACACACAGAAGATCCGGGTCAGAATCCCGCCTGTCGAGAACAAATCCACAGAAACCGCCTACTTGGAGCTGAAGACCCTCAGATGTTTGGACACGGCCGTATACTGCTGTGCACGACGACGGCCGGATTTGGCATTTTGCTACTTCGGGCTCTGGGGCCGTGGAACCCTGGTCTGTGTCTCCTCAG
>S55_27|IGHV1-69*04|IGHD6-6*01|IGHJ2*01|80
CAGGTCCCGATGCTGTTGTCTGGGGCTGAGGTGGAGAAGCATGGGTCCTGGGTGAAGGTCTCCTATACGACTTCTGGAGGCATCTTGAGAAACTACATCATCTTACGGGGACGACAGACTCCTGGACAACGGCTTGCCTGGCTGGGAAAGAACATCCCTATCCTTGGATCAGAAAACTCTACACAGGCCTTCCAGGACAGAGTCATACTTACCGCGGCCAATTACACGAGAACAGCCTTCTGGGAGCTGAGAAGCCTTAGATCTGAGGACACGGCCAGGTGTGCCCGTGCGAAGCGACGTCCGCAAACAGAATACCGGTGCTTGCAGCTCTGGGGCCGTGGAGCGCTGGTCACCGTCTCCTCAG
>S55_28|IGHV1-69*04|IGHD6-6*01|IGHJ2*01|80
CAAGGCCAGCTGGCGCTGTCTGGGCCTGTGGTGGCACTGCCTGGGTCCTCGGTGAAGGTCTCCTGCGCGGCTTCTGGAAGATTATTCAGCAGTTATATAATCAAGTGGGAGCGACAGGCCCCTGGACACGGGCTACATTGGGTGGGGAGAACCGTCCCGATAGTTGGAATAACAAGCTTTGCAGAGAGGGTTCAGGACAGAGTCACGATTCCCGCGGACAGATCGACGAAGACAGCCTCCATGGAAGTGAACAGCCGGACATCTGAGGGCGCGTCCGCGTGTTTTTGTGAGGGACGACGGCCGATTATGTCATTCTGGCACTTTAATCTCTGGGGCCGTGAAATCCTGGTCACTGCGCCCTCAG
>S55_29|IGHV1-69*04|IGHD6-6*01|IGHJ2*01|80
CAGGTCCAGAAGGTGCAGGCTGGGGTCGAGCTAAAGAAGCCGGGGTCCTCGGTGACCGGCTCCTACAAGACTTCCGGAATTCCTATGAGCAATTACACTGTCAAGTGGGTGCGACAGGCCCCTGGACACGGGCTTGAGCGCATGGTCAGGATCAACCCTCTCCTTGATCTCGAAGACTCCGAACTGAAGTTCCAGGTCAGAGTGACACTTGCCGCGGACACATCCGCGAGCACGGCCCGCAGGAAGCTGGGCAGACTAAGATTTGAGGACGCGGCCGGTCACTATTGTGCGCGAAGACGGACGAGATTAGATTCCTGCTCCTGCGATCTCTGGGGCCGTGGAACCCTGGTTGCTGTCTCGTCAG
>S55_30|IGHV1-69*04|IGHD6-6*01|IGHJ2*01|80
CAGGTCCACCTGGTGAGGTCTAGGGCCGAGGAAAAGAAGCCTGAGTCCTCGCTAAGGGCCTCTGACAGGGGATTAGGAGGCACCTTGGTCAGGTACCCTATCAGGTGGGTGCGACAGGCCCCTGGACGAGGGCTTGAGTGGGTGGGAAGGATGATCGCTAGCCATGACAGAACAGACTACCCACGGAAGTCACAGCTCGAAGTCCCGATAAGCGCGGACAGATCCACGACAACAGCCTATATCGGGCTGAGACGCCTGAGATTTGAGGACACGGCCGTGAGTCGCTGTGCGAGGCGACGACCAAATTTTGCGTTCTGGGACTTTGATCTCTGGGGCCTGGAAACCTTGATCAGTGCCTCCTCAG
>S55_31|IGHV1-69*04|IGHD6-6*01|IGHJ2*01|80
CAGGTCCAGTTGGTGCACTCTGGGGCTGAGGTGACGAAGTCGGGGTCCCCAGTGAAGGTCTCTGGCCCGCCTTTTCGGAGAACCTTTCGCCGTTCTGCAAGCAGGAGGATGCGACAGGCCCCTGGACAAGGCCCTAAGTGGATGAAAGAGAACATCCCTGTCCTTGGGGTTGGGACCCACACACAGATATTCCAGGTCGGTGCCACTACCACCGCGGACAAATCCACTAGAACAGTCTGTGCGAATCTGGGAAGCCTGAGATTTGAGGATACGGCCGGATATTGCTGGGTGAGACGACGGCCGGGTGTGCCAGACTGGTGCTTCGAACTCTGGGGCCGTGCCACCCTGGCCACTGTCTCCTCAG
>S55_32|IGHV1-69*04|IGHD6-6*01|IGHJ2*01|80
CAGGTCCACCTGGTGCTGTCTGGGTCTGGTGTGAGGATGCCCGGGTCCTGCAGGAAGGGCTCCTGCACGGCCTCAGGAGGCACCCTCAAAAACCATGCTCTCAACTGGGTGCGACACGCCCCTGGACTTGGACTTGAGTCGATGGGAAGCCTCATCCCAACCCTTGGTTTATCAGATTACGCACAGAAGTTTCAGGTCAGAGCCACGAGTTTTGGGGTCACTCGCGCGAGGCCAGTCCACATGGACGCGAGAAGGCAGAGATCTGAGGAATCGGCCGTGTGGTGTTGTGCGATACGACGGCCGACTATGGCATACTGGAACGCCGAAGTCTGGGGCCGCGGCACCCCAATTACTGGCTCCTCAG
>S55_33|IGHV1-69*04|IGHD6-6*01|IGHJ2*01|80
CAGGTCCCTCCGCAGGAGTCTGGGGTTGAAGTACAGAGCCCTGGGTCGTCGGTGAAGGTTTACTGCCAGAGTTCTGGAGGCACCATAGTCATCTATACTTTGAACTGGGTGCGGCAGGCCCCCGGACAGGGACCTGAGTGGACGGGGAGAAACATCCCTGTCGTTGGATTAGAAAACTACACACAGAGTTTTCAGGTCAGAGTCAGGAGAAGTGTGGTCAGTTCCGCGAGCACAGCCTATTTGGAGCTGAACAGACCGAGATCTCAGGACACGGCCTTGTGTTACTGTGCGAGAAGGCGATCGGGTCTAGACTGCTGGCATTTCGGTCTATGGGGCCGTGGCACCCGGGTCATTGTCTCGTCAG
>S55_34|IGHV1-69*04|IGHD6-6*01|IGHJ2*01|80
CAGGCCCACTCGGTGCAGTGGGGGACTGAGGTGAAGAAGCCTGGGTCCCCGGTGAAATTATGCTGCACGGCTTCTGGAGGCGCTCTCAGCTGTCAAACTTTCCGCTGTGTCCGGCAGGGCCCTGGACAAGGTCATAAATGGCTGGACACGTTCATCCCTCTCCTTGGTACGGAAGATTCTGCACAGAAGTTACGGGTCAGAGGCCCCATTTCCGCGGACAAATCCACGACAACAGTCAACATGGATTTTAACAACCTGGTGTCTGAGGACTCGGCCAAATATCCCTCTGCGAGACGACGGCCGACTAATCCACATCGGTACTTCGATCCCTGGGGCCGTGGCACCCTTGTCGCTGTCTCCTCAG
>S55_35|IGHV1-69*04|IGHD6-6*01|IGHJ2*01|80
CAGGTCCAGTTGATGCGGTCTGGGACTGAGAAGAGGAAGCCTGGATTTTCGGAAAAGGGTTCCCCTAAGACTTTTAGAGGCACCTTCAGTAGGTATACTATGAACTGGGTGCGACAGGCCCCTGGACAGGGTCTTAACAGGGTGGGAAGGATCATTGCTCTTTTTGGAATAACATTCCGCGAACCGAAGTTCCAGGACACAGTCACCCATCCCGCGGACCATTCCCCGAACACGGCGCACATGGAACTGAGAGGCCTCAGATCTGAGGACACGCACGTCTCTTGCTGGGCGAGGCGACGGCCCTATATAGAATGCTGGTACCTCCATCTCTGGGGCCATGAAATCCTGGTCACTGTCTCTTCAG
>S55_36|IGHV1-69*04|IGHD6-6*01|IGHJ2*01|80
CAGGTCGAGGCCGCGCAGTCTGGGGCTGAGGTGAAGAGGCCTGGGTCCTCGATGCAGGCCCTCTTCATGACTTCTGGAGGGACTTTAAGAAGCCCCGCTTTCAGCTGGGCGCGACCGGTGCCTGGACAGGGACTTGACTGGATGCGAAGGATCATCCCTCCCCTTGTTATACCACAGAACGCACAGAAGTTCCAGGGCGGCGTCTCGATTTCCGCGATAAAATCCAAACACACAGCCTGCAGGGCGATGAGCAGCCTGGCATCTGAGGACACGGCCATAGATCATGATGCGAGACGTCGACAGTGTACACCATGCTGGAAGTCCGCTCCCCGGGGCCACGGGCGCCTCGTCACTGTCTCCTCAG
>S55_37|IGHV1-69*04|IGHD6-6*01|IGHJ2*01|80
CAGGTCCGGCTGGTGCAGCCTGGGGCTGGCCTGAAGAAGCCTGGGTCCTCGCTCAAGGCCTCCTGCAAGACCTCTGGCGGCACCCGGCGCAGCTATGGTCTCAACTGGGTGCGACAGGCCCCTGGACAGGGACGTAAGTGTTTGGGAAGGATGATTCGTCTCTTTGGTTTAGAACTCCACTCTCTGAACTTCCAGGGGAGAGTCTTCGTCGTCACAGCCAGATCCACGAGAACAGGCTGTACGGGAGTGAGAAAGTTGAGATCTGAGGACACGGCCCTCCACTACCTTGCGAGACGACGGCCGAAGATCGCATGCTGCTATTGCGATCTCTGGGGCCCTGTTACGCTTGTCACTGTCTCCTCAG
>S55_38|IGHV1-69*04|IGHD6-6*01|IGHJ2*01|80
CAGGTCCAGCTCCTGCGGTCGGGGCCTGAGCTGAAGCGGCCGGAGTCTTCGATGAAGGTCTCCCACAAGGGTTCTGACGGAACCTTCGGCAGCTGTACTCCCGTCTGGGTGCGACAGGACACTGCCCGCGGGATTGAGAGGATGGGAAGGATTGTCCCTATCGTTGGAATCGCAAGCTTCCCACAGAGGAACCAGGGCGTAGTCACGTTATGCGCGGACAATTTCACGAGGACGGCCTTCAGGGAGTTGAGCCGCCAGAGATACGAGCACGAGGCCGGGCATTACTGTGCGAGACGACGGCCGATTTTGACAAGCTGGTCGTTCGATCTTTGGGGCCGTGAGAGACTTGTCACTGTCTCCTCAG
>S55_39|IGHV1-69*04|IGHD6-6*01|IGHJ2*01|80
CAGGTCCAGCTGGTGCAGTCTGGGGCTGGGGTGAGAAAGCCTGTGTCAGTGGTGAAGGTCCCCTGCATGGCTTTTACAGGGACCTTCGGCTTCTCTACTATCAGTTGGGTGCGCCAGGCCCCTGGACAGGGCCTTGACTGGATGGGGAGATTCATGCCCATCCTTGGGAAAAATAACTCCGCACAGAAGGTCCAGGTCAGACTCACGAGCTTTGCGGACCATTGCACGGACACAGCCTGTGGGGACCTGACTAGCCAGAGATCTGAAGACACGGCCGCTTTTTATTATATGGGACGACGGCCGAGTTTAGACTATTGGAACCTCGACGACTGGGGCCGTGGATCCCTGGTCCTTACGTCCTCAG
>S55_40|IGHV1-69*04|IGHD6-6*01|IGHJ2*01|80
CAGGCCCAGGTGGTGCAGTCGGCGACTCAGGTGGAGAAGACTGAGTCCTCGGTGAAAGTCCCCTGTAAGAGTCCTGGAGGCACTTTCACCAGATGTGCTAACAATTGGGTGCGACAGGCCCCCGGACAGGGACGTGAGGGGATGGAAAGTCTCATTCCTTTCCCTAGTCAAGAGGAGAACCCACAGAAGTTACAGGTCAGAGTCACGCGATTCGCGGACAGATCCACTAAATTAGTCCACAGGGAGTTGAGCAGTCTGACATCCGCGGACACGGCCCTGTACTATTGTGCGAGGCGACGGCCGAGTTTGATTTACTGGAACTTAAATTTCTGGGGCCGTGACACCCTGGTGACTGTTTACTCAG
>S55_41|IGHV1-69*04|IGHD6-6*01|IGHJ2*01|80
CAGGTGCAGCTGGAGCAGCCGGGGCCTCAGGAATACCAGCCTGCCTCCTCGGTGAAGGTCTCCTGCGAGACTCCTGGAGGGACCTTTAGTGACTCTGTAATCAATTGGATGCGTCAGCCCCCTGGACAAGGGCTAAAGTGGCTGCCAGGGATGGTCCCTTTACTCAATGTTCCAAATCACCCCCCGACGTTCCAGGCCAGAGTCACGATTGCCGCGGGCCAATCCACGAGCAGAGCCTCCAGGGAGGTCAGAAGCCTGAGATGTGAGGACACGGCCATCGTTTACTGTGCGAGACGACGCCCAAACTTAGTATACTGGAACTCCGGTCTCTGGGGTCGTGGCACCCTAATCACTGTCTGCCCAG
>S55_42|IGHV1-69*04|IGHD6-6*01|IGHJ2*01|80
CAGGCCCACCGGGGCCAGTCTGGGGCTGAATTAAGAAAGCCTGGGTCCTCGGTGAAGGCCTCTCGCAAGACTTTTGGAGGACCCTTCAGAAAGTTTACTGCCATTTGGCTGCGACAGGCCCATGGCCAAGGGCTTGAGTGGATTAGAAGGATCGTCCCTGTCCCTGCTGAAGATAACCACACACCGAAGCTCCAGGCCAGAGTCACCATTTTCACGGACACATACCCGAGCCCAGCCTGCAGTGAACTGTGCAGCCTGACTTATGAGGCCACGGCCACGCTTTCTTCTGCAAAAGGACGGCCGAGTCTAGCATGCTCTCACTTCGATTTCCGGGGCCATGTCACCCTGGTCACTGTCTCCTCAG
>S55_43|IGHV1-69*04|IGHD6-6*01|IGHJ2*01|80
CAGGTCCATGTGGTGCCGTCTGGGGCTGCGGTGACGGGGCCTGGGTCCTCGGTGAAGGACTCCTGCACGGCTCCTGGAGGCGACTTCACCAGCCTTTTTCTCAGACGGGTGCGACAGGCCCGTGAAAGAGGATTCGCGTGCCTGGAGAGGACCCTCCCTGTGCTTGGAAAAGAGGACTACGCACAGATGTTCCGGGTTAGAGTCACGACCATCGCGGACACATCCACCAGCACAGTCTACATTAAGTGGAGCAGCCTGATATTTGACGACACGGCCCCTTTTGCTTGTGCCAGACGACGGCCGAGTTTAAAAAATTGGTGTCTCGATTTCCGGGGCCGTGGCTCACTGGTCTCTGTTTCCTCAG
>S55_44|IGHV1-69*04|IGHD6-6*01|IGHJ2*01|80
CAGGTCCAGCTGGGTCAGTTTGGGGCCGGGGTGAGCACGGCTGGCTCCTCGGTGAAGGTCTCCTGCCCGGCTTCCGGAGGAACCTTACGAACCCGTGCAACCATCTGGGTGCGACAGGCCCCTGGACGCGGGCCTGAGTGGATGAAGAGGACCATCCCTGTCCTTGACAAAGAAAACTCCGCTCGGAAGTTCCAGGTCAGAGTCACTCTCGGATCGAACAAGTCCACACGCATGGCCTGCATGGAGCTGAAATGGCTGAAATTGGCAGACACGGCCGTGTACTACTGTGCGAGACGACGGCCGAATATAGACTTTCGATACTTCGAATTTTGGGGCCGAGGAAACCTGGCCTCTGTCTCTACAG
>S55_45|IGHV1-69*04|IGHD6-6*01|IGHJ2*01|80
CAGGTCCAATTGGTGCAGTCTGGGACTCAAGTGAAGAGGCCTGGTTGCCCTCTAAGCGTCCCTTGTCAGACTTCTGAAGGCGCCTTGAATAGCTCTCCTGTCAGTTGGGTGCGACAGGCCCCGGGACATGGACTTGTGGGGGTTGGAAGATTCACCCCTGACCCTGATATAGAACATTGCGAACAGGAGTCACAGGTCAGGGTCACGAATAGTGCGGACAAACCGACGGTCACGGCCTCCATCGTCCTGAGAGGCCTGAGACCTCCGGACACGGCCGTGTGTTACTGTGCGAGGCGACGGCCGATTATAGCATACTGGCACTTCAGTCTCTGGGGCCTTGGAATCCGGGTCTCTGTCTCCTCAG
>S55_46|IGHV1-69*04|IGHD6-6*01|IGHJ2*01|80
CAGGTCCAGCTCCCGAAGCCTGGGGCTGAAGTGAAAAAGCCTGGGTCCTCGATGAAAGTCTCCTGCAAGGCTTGCGGAAGAATCTTCACCATCTTTGCGAGAAGCGGGCTGCGAAAGGCCCGTGGACACGTGCTCAAGTGGATGAGAATAATCATCCCTATCCCTAGTCTAGAAGACTTCTCACACAAGTTCCAGGGAAGAGGTACGACTACCTCAGACAATTCCACGAGCACAGTCAACACAGATCTCTGCAGCCCGTCATTTCAGGACACAGCCCTACCTTTGTTTACGAGACAACGGCCGGAATTAGAATACTGGTACTTCCATCTCTGGGGCCGTGGGACCTGGGTCACGGCCTACTCAG
>S55_47|IGHV1-69*04|IGHD6-6*01|IGHJ2*01|80
CAGGTCCAGCTGGAGGAGTCTGGGGCTGGGGAGAAGACGCCTGGGTCCTCGATGAAGGTCCCCTGCAAGACTGCTGGAGGCGCCTTCAATAGTCACACTTTCTGCTGGGTGCGTCAGGCCCCGGGACAGGGACTTGTGCGAATAGGAAGCCTCATCCCTATTCTCGGTGCAGCAAACTTTGAACAGAAGGGCCAGGACAGAGTCACGATTTTCGTGGACGGATCCACATCCACGGCCTATATGGAACTGAGCACTACGGCATGTGGAGACACAGCCTTTTATTACAGTGTGAGACGACGGCCGATTGTAGAGTCCGGTTATCTCGATCTCTGGGGCCGTGCACGGCGGGTTATTGTCTCCTCAG
>S55_48|IGHV1-69*04|IGHD6-6*01|IGHJ2*01|80
CAGGTCCATCTGATCCAGTCTGGGTCCACAGTGAAGAAGCCTGAGTCGTTGGCGAAGGTCTCTCATAGGACTTGCGGAGGCACCTTCAGACGTTGTGTTCTCCGGTGGGTGCGGCAGGCCCCGGGACAGGGACGCGAGTGGATGGGAAGGATCATCCCTGTCGTTAATTTAGACTTGCGCGAACAGACGTTTCAGGTCAGAGTCACCATCACTGCGGACACGTCCAAGAGCCCAGCCTACCTGGAGGTGAGCAGTCTGACATCTGAGGACACGCCCGTCTGTTTCTGTGCGAGACGACGGCCCAGGATTGAAGACTGTTACTTCGAGCCCTGGGACCGTGCCAGCTTGGTCACTCTGTCCCCAG
>S55_49|IGHV1-69*04|IGHD6-6*01|IGHJ2*01|80
CAGGCCCAACTGGTGCAGTCTGGGGCGGAGATGGAGACGACTGGGTTTAGGGAGAAGGTCTCCGGGACCGCTTGTGGAGGCGCCCTCAGAAACTTTCCTATGAGGCGGGAACGACAGGCCCCTGGACAGGGGCTTGAGAGGGAGGGAAGGATTCTCTCTGTCCTTGCTCTAGGGAAGTACTCACAAGATGTCCAGGTCAGGGTCACGATTTCCCCAGACAAATCCGCGAGAACAGCCAATGTGGAATTAATCAGCCTGACATTGCAAAACTCGGCCGTGTTTTACTGCGCGAGACGACGGCCGATTATAGAATACTGGCCGTTCGATGTCTGGGGCCGTGGAACCCTGGATACTGCCTCCCCAG
>S55_50|IGHV1-69*04|IGHD6-6*01|IGHJ2*01|80
CAGATTCAGCTTGTGCAGTCTGGGGCTGATGGAAAGAAGCCTGGACTTTCGGTAAAGGTCCCCTATAAGGCTTCTAGAGCCACCTTCAGAAGGTTCACTATCATTGGGGTGCGACAGGCCCCTGGACAAGGGCTTAAGTGGTTGGTCAGAACCTTGCCTCCGATTGGTTTTCCGAATTACACACAGAAGTTTCACGTCGGAGGCTCCAATGACGCGAACAAATCCCCGAGCACAATCTGCTTGGAGTTGATAAGCCTCGTCTGTGAGGCCACGGACGTCTACTACCATGCGAGACGACGGCCGATTCTAGAAAAGTGCTACTTCGATCTCTGGGGCCGTGCCACCCTGGTCACTGTCTGCTCAG
>S55_51|IGHV1-69*04|IGHD6-6*01|IGHJ2*01|80
CAGGTCCCAGTGGTGCGGCCTGGGGCTGAGGTGAAGAAGCCTGGGCCCTCGGCGAAGGTCTCCTGCACGGCCTCTGGCGAAACCTTTAGTAGATTGACTATCAGTCGGATGCCACAGGGCCCTGGACAGGGGCTTGTTTGGCTAGACAGAACCATCCCAGTCCTTGACCCAGAATGTTACGAACAGAAGTTCCCGGTCAGAGTCACCATTAACGCGGACCAATCCACGGGGACAGCCACAAGGGCGTTGAGAGGCCAGACATTTGAAGACACGGCCGTGTTTTATTGTGCGAGACGACGGCCGTTTTTAGAGTATGGGAACTTCCATGTCGGGGGCCACGGCTCCCGGGTCACTGTCTCGTCAG
>S55_52|IGHV1-69*04|IGHD6-6*01|IGHJ2*01|80
CAGGCCGAGGTGGAGCGGTCTGGGGCTGACGAGAACAAGCCTAGGTCGTCGATGAAGGTCTCCTCCAAGACTTCTGGAGGAATTTTCATCCGTCTTGCCTTCACATGTCTGCGACGGGCCCCTGGCCAAGGACTGCCATGGATGGGAAGGATCGTCCATCTCCTTGGTCATGGAAATTGCGAACAGAATTTCCGGCACGGAGTCACGATTGCCACCGCCAAAAGTCCGGGCACAGCCTTCCTAGAGGTGAGCAGCCCGACAGCTGAAGACACGGCCTTTCATTACTTTGCGAGACAGCGGCCGAGTATAGCATACTGGAACCTAGATATCTGGGACCGTGACAACCCGGTCACTGTCTCCTCAG
>S55_53|IGHV1-69*04|IGHD6-6*01|IGHJ2*01|80
CAGGTCCACCTGTTGCTGTCCGGGGGTCTTCTGACGAAGGTGGGGCCCTCTGTGAAGGGCTCCTGCAGGCCCTCTGGAGGAACCTTGTCTAGCCACGCTTTCAGGTGGGTGCGACAGGCCCCTGGCCAGGGGCTTGGGTGGCCGGACAGGTTCATCCCTTTCCTTGGCATAGAAAACTCCTCACAAACCTTTCAGGTCAGGGTCAGTCTGAATGCGGACAAAGCCACAGGAAAGGCCTACAGGGATCTCCGCAGCCTGAGATCTGTGGGGACGGCCGTCTATTATTGTGCGAGAGGGCGACCGAGTCTAGAGGACTGGTACTTCAGTCTCTGGGGCCGTGGCACGCTCGTCACTGTCTCGTCAG
>S55_54|IGHV1-69*04|IGHD6-6*01|IGHJ2*01|80
CAGGCCCAGATTGTGCCGTCTGGGACTGAAACGAGGAAGCCTGGGTCCGTGGTGAGGGTCTCCTGCGAGACTTCTGGAGGAGCTTTAAACGAAAGTCCTCCCAGTCGGGTGCGACAGGCCCCTGGACAAGGGCTTGAACACATGGGAAGGATCAGTCCACTCCTTGAAATAGGGAATTATATACAGAGGTTACAGGTCAGCGTCACGAGTGTCACGGACACATACACGAGCACACTCTCCAGTGAGCTCAGCAGTCTGAGATCTGAGGAGACGGCCGTGCATTTGTGTGCCAGGCGCCGGCCTTGTCTCTCATACTGGGACATCTTTCTCTGGGGCCGTGCCACCCGGGTCACTGTCTCCTCAG
>S55_55|IGHV1-69*04|IGHD6-6*01|IGHJ2*01|80
CAGGTCCAGTTGGCGAAGTCTGAGACTGTGCTGAAGAAGCGTGTGTCCTCAATGAAGGTCTCATACAAGGCCTCTGGAGGCACCTTCAGAGGCTCTGCTATCAGCTGGCTGTGGCAGGCCCCGGGACACGGGCCTGGGTGGGTGGTCAAGATTGTCCCCATTCTTGGCCAAGACACTTACCCACCGAACCTCAGGGTCACAGTCCCGAATATCGCGGACGAATGCACCATGACAGCCTATATAGAGGTGAGATGCCTAAGACGTGAGGACTCGGCCGTGCATTCTTGTCTGGGACGACGACCGAGTCTAGATTACTGGGACTTAGTTCTCTGGGGCCCTGGCGCCCTGGTCACTGTCCCCTCAG
>S55_56|IGHV1-69*04|IGHD6-6*01|IGHJ2*01|80
CAGGACCTGGCGCTGCTGACTGGGGCTGGGGTGAAGAAGCCTGGATACTCGGTGGAAGTCTCCTGCACGCCTTCTAGGGTCACGTTCAGCAGCTATACTGACATCTGGCTGCGACAGGCCGCTGGACACGGGCTTGACTGGCTGGGAACGATCATCTCCATCCTTGCTGTTGAAGACTATGCAGAGAGGTTCCAGGTCAGGGTCGTCATCATCGCGGACGAATCAACGAGCTCGGCCTGCTTGGAGGTGGGGAGCCTGAGATCTCACGCCGCGACGATGTGTTGTTGTGCGAGACGACGGCCGATCAAACCTTGCTGGTCAGTCGACTTCTGGGGCCAGGACACCCTGGTCATTGACTCCTCAG
>S55_57|IGHV1-69*04|IGHD6-6*01|IGHJ2*01|80
CAGGACCAACTGATGCCGTCTGGGGCTGAAGTGAAGAAGGCTGGGTCGTCTGTGAAGGTCTCCTGCAAGTCTGCTAGAGGCTCCCTTAGGTGCGATGCCATCAGTTGGGTGCGACGGGCCCCTGGACTTGGGGTTGAGCGTATGGGAAGGATCATCCCCATCGCTGCTTCATCAGGTCACGGACATCACTTTCAGGACAGAGCCACAATCATCACGGCCAAATCCGTGAGAACAGAATACATGGGACTGAAAAGACTGAGACGTGAGGCCACGGCCATTTATGACGATGCGCGACGACGACCGAATTTACTATTCTGCTACTTCGATCGGTGGGGCCGTGGAACCCTGGCCACTGTCGCCACAG
>S55_58|IGHV1-69*04|IGHD6-6*01|IGHJ2*01|80
CAAGTCCAGCTGGTGAAGTCTGGGGGTGAGGCAAAGAAGCCTAGGTTGTCGGTGAAGGTCTCATACAAGGCCTCTGGAGGCGCCTTCAGACATTCTTGTGTCGGCTGGGCGCTACAGGCCCCGGGACATGGGCCTGCCGGAATGGGCGGAGTTATCCCTATCTTCGGAACGGCAAAGTTTGCACAGGAGTTCCGGGGCAGAGTCACGATTACCGTGGACAAATCCCCGAGAACGACCTACAGGGAGGCGAGAAGCCTGAGATCTGACACTTCGACCGGGTGTTATTGCGTGCGGCGACGGGGGGCCATAGCATACTGGTGCTTCAATCTTTGGGGCCATGGACCCCTGGTCACTGTTTCGTCAG
>S55_59|IGHV1-69*04|IGHD6-6*01|IGHJ2*01|80
CAGGTCCAGATCGTGCAGTCTGGGGCTGGGGTGACGAGGCCTGGGTCCTCGGTGAAGGCCTCCTTTAAGACTTCTGGAAGAGGCCTGAACACCTACACTCTCAGTTGGGACCGACAGGCCCCTGGACATGGGCTTGGGTGGATGGAAAGGAGCAGTCCTATCCTTGATATGGCAAGTGGCGCAGAGAGACCCCAGGCCAGAGTCACAGTGACCGCCGTCATGTCCGCGAGCACAGACTCCAGAGAATTGAGGAGCCTGAGACCCGAGGAAACGGCCACACGGGACTGTGCGCGACGACGGCCCAGTTTTTCAGACTGGAACGTCAATTTCTGGGGCCGCGGGACCCTGGTCTCTGGCTCCTCAG
>S55_60|IGHV1-69*04|IGHD6-6*01|IGHJ2*01|80
CAGGTCCAGTTGGTGAAGTCTGGGACTCATTTGAAGAAGGCTGGGTCCTCTGTGAAGGTCCTCTGCACGTCTTTGGGAGGCACCTTCAGCAGCCTTCCTGGCAGGTGGGTGCAAAAGTCCCCTGGACAAGGCCTTGATTGGATGTATAGGATACTCCCTTTCCCTCATGAAACAACTTACGCACAGAAGTTTCCAGTCAGAGTGAGGATGACCTCGGACGTCCTCGCGAACACAGCCTCCACGGGACTGAGAAGCCTGAGAGCTGACGACACCCCCCTTTATTTCTGGGCGAGTCGGCGGCCGAGTGTAGAGTACTGGTGTTTACTTTACTGGGGCCGTGGCACCCTGATCACTGTCTCCTCAG
>S55_61|IGHV1-69*04|IGHD6-6*01|IGHJ2*01|80
CAGGTCCAGCTGGTGCGGTCTGGGCCTGCGGACAAGAAGGCTGGGTCCTCGGTGAAGGCCTCCTGCAGGACCTCTGGAGGATCCTTCGGCAGATACACTATCAGTTGGCCTCGCCAGCACCCGGGACATGGGCTTGAGTGGAAGGGAAGGACCATCCCTCTCCTATGTCTAGAAAGCCACACACGGAAGTTTCAGAACAGAGTCACGAATAGTAACGACACTTCCAAGGGAAAAGGCTGTTTGGAGATGAGAAGCCTGAGATTTGAGGAAACGGCCGTGTATTTATCTGCGAGTCGACGGCCGGGAATTTCATTCTGCTACTTTTCTTGTTGGCGCCGTGGAAGCCGGGTCAATGTCTCCTCAG
>S55_62|IGHV1-69*04|IGHD6-6*01|IGHJ2*01|80
CAGGTCCAGCTGGGACAGTCTGGGACTGAGGCGAAGAAGCCTGGGTCATCGGTGAAGGAACCCGGCAAGCCTGGGGGAGGCCCTTGCAGTCACTGTGCTCTCAACTGGGTGCGACAGGCCCCTGGACAAGGGCTTGAGAGGATGGGGAGAATGCTCCCCATCCTTGCTATAAGAAACTTCGAACAGAACTTCCAGGTCAGTGTCACCATCATAGTGGACACCTCGACGAAGACAGCCTCTAAGGACTTGAGCATACTCATATTTGAAGACACGGGCGTGTGTCGTTGTGCGAGGCGACGGCCGAGTGCAATAGACTCCTTCTCTGCTCTCTGGGGCCGTGGACCCCCGGTCGCCGTCTTCTCAG
>S55_63|IGHV1-69*04|IGHD6-6*01|IGHJ2*01|80
CAGGTCCTGTTGGTGCGGTCTGGGACTGCGGTGAAGAAGCCTGGGCCCTCGGCGAAGGTCTCCTTGAAGACCTCTGGAGGAACGTTGAGCAATTGTACTCTCAGTCGCTTGAGGCAGGCCCCTGGACTTGGGCCAATGTGGTTGGGAAGGACAATTCCTATGCTTGAATCAGAAAAGTGCGAACAGACACTCGCGGTCAAAGTCACGACTGTCGCGGACAGATCCACGAGAATAGACTACGAGGAGCTGAGCAGGCGGAGATTTGATGAAGCGGCCGTGTGTTACTGTGCGACACGACGGCCTACTAGGGCACACTGGTGTTTCGATCTCTGGGGCCGTGGAACCCGGGTCTTTGTCTCTTCAG
>S55_64|IGHV1-69*04|IGHD6-6*01|IGHJ2*01|80
CAGGTCCAAGTGGTGCAGTCGGGGGCTGAGGTGAAGGTGCCTGAGTCCCCGGTGAAAGTCTACTGCAACCTCTGTGGAGGCACCCTCAAGAACTGTATAATTTGCTGGGGCCGACAGGCCCCTGGACATGTGACTGAGTGGAGGGAAAGGATCGTCGCTTCTCTTGTCATAGAAAAGTACGGACAGAGGTTCCAGGACAGAGTTGGGCCTGCCGCGCACAAATCCGCGAGCACAGATTACATGGAACTGAGTAGCCTGAAAAGTGAGGCTGTGGCCATGTTTGACTGTGCGAGACGACGGCCGACTATAGAGTATTGTTATCCCGATCTTTGGGGCCGAGGAACCCTGGTCTCTGTGTCTTCAG
>S55_65|IGHV1-69*04|IGHD6-6*01|IGHJ2*01|80
CACGTCCAGACGGTTAGGTCTGGGACTGAGGTGCGGAAGACTGGGTCCTCGGTGGAGGTCACCTGCAGGACTTCTGGAGGGACCCTCCGAAGCTATATTGTCGGCTGTGTGCGACAGGCCCCTCGACGAGGCCTTGATTGGAAGGGAAGGATTAGACCTCATATTGTTGTTGCTAATTACGGCCAGGAGCTCCAGGTCAGAGTCACGCGTACCGTGGACAAATCCAGGAAAAGAGGCTATATTCAGGTAAGGAGCCTGAAATTTGTCGACCCGGCCGTCTATTACTGTGCGAGACGACGGCCGAGTCCAACACGATGGCCCCTCGTTCTCTGGGACTGTGGCACCCTGATCACTGGCTCCCCAG
>S55_66|IGHV1-69*04|IGHD6-6*01|IGHJ2*01|80
CAGGTCCGGCTGGTGCAGTCTGGGGCTGAGGTGAAGATGCCGGGGTCCTGGGTGGAGGTCTCCTGCCCGGCCTCTGGAGGAACCCTATGCAACTTTGCTATCAGGTGGGTGGGTCAGGCCCCTAGACTCGGGCCTGAGTGCCTGGGAAGGACGATCTCTCTCCTTGCTCCTGGAAGAGACGCACAGAGGTTTCAGAGCAGAGTCAACATTACCACCCACAGATCCACGAACAGAGCGGTCATTGAACTGAGAAGTCTAACATCCGGGGACACGGCCGTAAATTATTGCGCGAGACGCCGGCAGATTGTGGCGAACTGGAGCCTCCACCTCTGGGGCCGGGTCACCCGGGCCACTGTGCCATCAG
>S55_67|IGHV1-69*04|IGHD6-6*01|IGHJ2*01|80
CAGGTCCAACTGGAGAAATTTGGGTCTGAGAATAAGAAGCCTGGGTCGTCACTGAAGGTCTCCTTTCGGGCTTCAGGAGGCACCTCAATCAGCTATGCTATCAGATGGCTGCGACAGCCCCCGGGACACGGGCTTCCAGGGGGGAGAAGGATCATCCCCAGCCGGGGGATAGCACAGTATGGCCAAGAGTGTCAGGTCAGAGTCACGAATAGCGCGGACAAATCCACCAGGACAGCTTTCCGGGACGTGCGAAGCCTGAGAAGTGAGGACGCTGCCGTGGCTTACTATACGAGACGACGACCCAATACAGAACCCTGGAACTTAGGTCTCTGGGGCCGCGGCACCCGGGTCACTGTCCCCTCAG
>S55_68|IGHV1-69*04|IGHD6-6*01|IGHJ2*01|80
CAGGTCCAGGCGGTGCAGTCTGGGACTGAGCTGCAGAAGCCGGGGTCCTCGGTGAGACTCTCCTACAAGGCTTGCAGAGGCACCTGCAGAAGTTATCCTCGCGACTGGGGGGGACAGGCCCCGGGACAAGGGCTTGACTGCATGGGTCATATTATCCCCATACCTGGTCTAGCAAGTTACGCACAGAGACTCCAGGAGATGGTCACAATCGTCACGGACAAATCCGCGAGAACTGCCTCTGTGGGACTGAAAAGCCTTAGATCGGAGGACGCGGCCATGTACTTCTCTGCGCGACCACGGTCGAGTTTTGCACACTGGAATTGCGCTCTCTGGGGCCGTGGAACCCTGGTTAATGTCTCCCCAG
>S55_69|IGHV1-69*04|IGHD6-6*01|IGHJ2*01|80
CAGGTCCAATTGGCGCTGTCTGGGGCTGAGATGAGGGATCCGGGTTGCTCCCTAAAGGTCCCCTACAAGATTTCTAGAGGTACCGTCAACAGATATGCACTCAGCTGGGTGCGCCAGGCCCCTAGACACGGACTTGAGTGGATGGGAAGGAAACTCCCCATCTTTGCTCTGTCAAACCACCCACAGAACCTCCAAGACAGACTCACGCATATCACGGCCAAATCCCCGAGATTAGCCTGGATTGAGGCGGGAAGCCTGATTTTTGAGGACACGGCCGTGTATTCTTGTGCGCGACGACGGCCTGGTATGCCCTGCTGGAACTTGCATCTCTGGGGCCGGGTCACCCTAGTCACTATCTCCTCAG
>S55_70|IGHV1-69*04|IGHD6-6*01|IGHJ2*01|80
CAGCTAGGGCTGGTGCAGCCTGGGGCTGAGGTGCAGGAGACTGAGTCCTCGATAAAGATTTCCTCCAAGACTTCTGGAGGCATCTTCAGGAGGTGTTCTATAAGATGGGTGCGACAGGACCCTGGACAAGCGCTTGAATGGGCGGGAAGAGTCCTCCCCATCGATGGTGTGCCAAGCCACGCGCAGAAGTTACAGGACAGAGTCGCGGTTTCCGCGGACTCGTCCATGGAAACGGTCATTATGGGGCTGATCAGCCTGGCATCTCAGGAAACGGCCGGATTTTATTATGCGCCACGACGCCCAAGTTTAGCAAACTGGTATTTCGATCTGTGGGGCCATGACACCCTGGTCGTTGTGTCCTCAG
>S55_71|IGHV1-69*04|IGHD6-6*01|IGHJ2*01|80
CAGGTCCCCAGGGTGCCGTCGGGGACTGGGGTGACGAAGCCTGGGTCCTCGGCGAAGGTCTCCGACAGGCTTTCTGGGGGAACCTTTTACATTTATGCTATCGGTTGGGTGCGACAGGCCCCGGGACAAGGTCTTGAACGGATGGGAAGAATCACCCCTGTCCCTGAGACAAGAAACTACACACTGAACTTTCGGGACAGAGTCACTTTTACCGCGGACAGATCCTCACACAGAGCCTCCAGGGGCGTGAGTAGCCTGGAATCTGACGGAACGCCCGTCTGTTACTGTGCGCGACGACGGCCGATTCTAGAACGTTGTAACCTCGAGGTCTGGGGCCGCGGCACCCTGATCACTGTCTCTTCAG
>S55_72|IGHV1-69*04|IGHD6-6*01|IGHJ2*01|80
CAAGCCCTGCTGGTGCATTTTAGGCCTGGAGTGAAAAGGCCGGGGTCGTCGCTGGAGGTCAACTACACGCCTTCTGAAGGCTCCTTGGGAACCTGTGCTCTCAGTCGGGTGCGACAGGCCCCTGGACAAGGGCTTGAAAGGATGGGACAGATCGTCCCTCTCCTCGGCCTGGCAATGTCCACGCAGGAGTTCCAGGTCAGAGTCGCCGTCTCCGCGGACAAGTCCCCGAGCACAGCCTCCTCGGAATTGAGCGGCCTGAGATGTGAAGGCACGGCCAAAAATTACACTGTGGGACGACGGCCGAGTTTGTCAGACTGGAATTTCGATCTCTGGGGTCGCGGAACCCTGGTCACTGTCTCCTCAG
>S55_73|IGHV1-69*04|IGHD6-6*01|IGHJ2*01|80
CAGGTCCAAGTGCTGCAGTCTGGGGCTGAGGTCAAGAAGTCTGAGTCCTCGGGGAAGCTTAAGTGCTTGCCTTCTGGAGCCACCTTCATTTCCTGTCGTCTCAGTTGGACGCGACAGGCCCCTGGACAAGGTCGTGAGTATACGGAAAGGATAATCCCTTTTCTCGGTCCAATTATCCACACAGAGATGTTGCGGGTCAGAGTCTCCATCGCCGCGGACAAATTCATGAGCACAGCCATCACCGCGGCGATCAGCCTGAGATATGAAGAACAGGCCGTGTCTTTTTATGCGCGACGACGGCCGAGGATAGAATATTGGGAATTTGATCTCTGGGGCCGTGGCACCCTGGTCACTGTCTCCTCAG
>S55_74|IGHV1-69*04|IGHD6-6*01|IGHJ2*01|80
CAAGTCCGGCTGGTGCTGTCTGGGGCTGAGATGAAGATGCCGGGGTCCCTGGTGGAGGCCTCCGGCATGACTTCTGGAGGCGCCTTCACCAGTTATCCTTTGAAGTGGGTGCGGCAGGCCCGTGGACAAGTCATTAAGTGGACTGGAAGGATGGTCCCTATGCTTAATACTGGCCAGCACGCACAGAAGTTGCAGGTCAGAGTCATGATTTCCTGGGACACATCCGCGAAGACAGCCCACATGGAATTGAGACGCCTGAAATCTGAGGCCGCGGCCGTTCAGAACTGTGTGAGGCGACAGGCACATATAGAATCCTGGCACATCCATCTCTGGGGCCAGGGAACCCTGGTCCCTGTCCCCTCAG
>S55_75|IGHV1-69*04|IGHD6-6*01|IGHJ2*01|80
CAGGTCCAATTGCTGCAGTCTGGGGCTGAGGCGAGGGTGCCGGGGTCCTTGGTGAAGGTCTCCTGCACGGCCTCAGGAGACACCTTCACAAACTTTCTTTTGAGGTGGGTGCGACAGGCCCCTGGACAGGGACCTCAATGCAGGGAAAGGTCCCGGCCCATTCTTGACATAGAAAACTACGCACAGCAGGTCAAAGACAGAGTCATAATTACCGCTGGGAAGCGCACGAGCACAGTCGGCATGGAACTGAGTTGGTTGCGATCTGCGGTCACGGCCGTGTCTCACTGGGCGAGACGACGGCCGGATGAAGAATACTGCTCCTTGACTCTCTGGGGCCATGGCACCCGGGTGACTGTCTCCTCAG
>S55_76|IGHV1-69*04|IGHD6-6*01|IGHJ2*01|80
CAGGTCCAGGTTGTGCCGTCTGGGTCAACGGTGCAGAAGTCTGGGTCGTCGATGAAGGCCTCCTGCAAGACTTCTGGAGGCGCCTTCAGGGGCTTTACTATCAGTTGGGTGCGACAGGCCCCGGGAAACGGGCTTGGGTATACGAAAAGGAGAATCCCTCTCCTTGAAGTGGCCAATAACGCACAGAACTTCCAGGGAAGAGTCACTCTTGCCACGGACAAGTCCACGAGGATAGCCTTTTTGGACTTGGGCAGCCTGAGGCCTGAATACGCGGCCTTGTATTTCTCTACGAGACGACGGCCGCTTCTAGAATACTTCCTCTTGGTTCTCTGGGGCCATGGAGCCCGGGTCTCTTTGTCTTCAG
>S55_77|IGHV1-69*04|IGHD6-6*01|IGHJ2*01|80
CAGGACAAGGTTGTACAGTCTGGGGCAGAGATACAGACGCCGGGGTCGTCGGAGAAGGGGTCCTCCAAGGTTTCTCGAGGAATCCTCAGAAATTGTTCTGTCAGCTGGGTGCGACAGGCCCCTAGACAAGGGCTTCTGTCAATGAGAAGGATCCTCCCTATGCTTGGAATAGCAAGCCACGGACAGATGTTCCCGGACAGAGTCGCCACGACGCCGGGAATATCCACGAGCACAGCCTGCCGGGGGATGAGAATAATAAGATGTGAAGGCATGCCCGTGCCTTACTGTGCGAGACGACGGCCGAGTTTATCAGATTGGGACTTAAATCTCTGGGGCCGTGGAACCCTGGTCAGTTTCGGCTCAG
>S55_78|IGHV1-69*04|IGHD6-6*01|IGHJ2*01|80
CAGGTCCAGCTGGGTCTGCCTGGGGCTGAGATGGAGAAGACTGGGCCGTCGGTCACGGACTCCCGTAGGGCCTCGGCAGGCACCGTTAATGGCTGGGCTATGACCTGGGTGCGACAGGCCCCTGGACACGGGCCTGAATGTCTGAACAGGATGATCCCTGGCCTTGACGCACCAAGATACACACAGAAGTTCCAGGTCAGATTCAAGATTACCGCTGGCAGGTTAAGACATACAGCCTACGGGGCGGTGAGAAGCCTAAGGTGTGAGGACTCGGCCGTTGATTACGGGGCGAGACGACGGCCGAATATACAACACTGGTCCTTCGATCTCTGGGTCCGTGGCAACCTGGTCACTGTCTCCTCAG
>S55_79|IGHV1-69*04|IGHD6-6*01|IGHJ2*01|80
CAAGTCCAACTACAGCTGTCAGGGGCTGAGAGAGAGAAGGCGGGGTCTTCGGTGAAGGTCTCCTGCAAGACTTCTGGAGGCACCTTCAACAGGGAAAGTGTCAGCTGGGTGCGGCAGGCCCCTAGACATGGCCCTGAGTGGGTGGGAACTATCATCCCTTACCTTGCCATGGCAAGTTCCGCACCGAATTTCCAGGTCAGAGTCACGGCTAACGCGGTCAAGTCCACAAGCACAGCCAGAACAGCAATGAGAAGGCCGGGAAATGAGGACCCGGCCGTGTATCCTTGTGCGAGAGACCGGCCGACTATAGCATACTGGATCTTCGGTCCCTGGGGCCTTGGAACCCCGGTCACAGGATCTTCAG
>S55_80|IGHV1-69*04|IGHD6-6*01|IGHJ2*01|80
CAGGTCCAGTTGGTGTGGTCTGGGCCTGAGGTGAAGATGTCTGGGCCCGCGGGGAAGGCCCCCTGCACAACTTCAGGAGTCCTGTTTAGAAGCTTTGCCATGAACTGCGTGCGACAGGCCCCTGAACGAGGGCGTGAGAAAAGGAGAATGATGGTCCCTACACTTGGTTTAGAAAACTGCGAACAGAAGTTTCAGGACAGAGTCACCATGAGCGCGGACAACTCCCCGAGAACAGTCTACAGGGAAATGAATGGCCTCAGATGTAAGGACACGGCCGTGTCTTGCTGTGCGGGACGACGGCCCACGTCTGCGTATTGGCATTTCGACCTCTGGGGCCGTGGAAGCCTCGTCACTGTGTCCCCAG
>S55_81|IGHV1-69*04|IGHD6-6*01|IGHJ2*01|80
CAGGTCCAGTTGATGTGGTCTGGGACTGAGGAGAAGAAGCCTGGGTCCTCGGTGGAGCTTTCCTGCAAGGCCTCTGGAAGATTCCTGAGCTGCTACACTTTGACTTGGCTACCCCAGGCCCCTGGACGGGGGCTTGAGTGGATGGGAAGGACAATCCCCAAATTGGCTATAGCAATCCACTCACAGATGGTCCAGGTCACGGTCAGGATCACTGTTGCCAACTCTGCCAGATTAGCCTATGTGGAGCTGGGCAGCCTGAGATCTGAGGACACGGCCCTATATTGTCGTGCGAGACGGCGGTCGAGTCCAGTGTACTGTAATTCCGATCTCTGGGGCCGTGGAACCCTAGTCCCTGTCACCTCAG
>S55_82|IGHV1-69*04|IGHD6-6*01|IGHJ2*01|80
CACGTCCAGGTGATGCCGTCTGGGGCTCAGGGAATGATGCCCGGGTCCTCGATGAAAGTCTCCTGGAAGACTTGTGGAAGAACCTTTGGCAGTTACACTATCTGTTGGGTGCGGCAGGCCCCGAGACACGCTCCTGAATGGATGATGAGGATGTTTCCTATGCTTGATATAGGAGATCTCGCACAGAAGTTCCAGGTCAGAGTCACGGTCACCTCGGTCAAATATAGGAGCATAGTCGCCAGGGAGGGGAGAAGCCTGAGATCTGACGACACGACCGTGCGCTATTGTGCGAGACGACGGGCGAGTCTGGCAGACGGGTCCTTCGATCTGAGGGACCGTGACACCCGGGTCACTGTCTCTCCAG
>S55_83|IGHV1-69*04|IGHD6-6*01|IGHJ2*01|80
CAGGTCCAGCCGGTGCTGTCTGGGGCCGAGGCGCAGAAGGCTAGGTCGTCGGTGAAGGTCGCCTGTAAGGCCTGTGGAGGCACCTTCAGTAGTTCTCATTTCAGGTGGGTGCGACAGGCCCCGGGACATGGTCCTGATTGGGTGAGAAGGATGTTCCCTAGTTTTGGAAAAGAGCACATCGCACAGACATTCCCGGTCAGAGTCATAATTGGCACTGACAAATCTGCGAGCACAGGCCACATGGGACTGAAAAGACGGAAATGCGGGGACACGACCGTCCCTTGCTGTGCGAGACGACGGTCGACTATGCAATACTGTTACTTCGATGCCTGGGGCCGTGACGCCCTGGTCTCTGTCCCGTCAG
>S55_84|IGHV1-69*04|IGHD6-6*01|IGHJ2*01|80
CAGGTCCAGCCGGTGCAGTCTGAGGCTCAGCCGAGGAGGCCTGGGTCCTCGGTGCAGGTCTCCTGCAGGGCTTCTGGAGGAACCTTGGACGCCTTAGATATCAACTGGGCGCGACCGGCCCCTGGACACGGGCTTGATTGCATGGCAAAATTCATCCCCATCCTTGATTCGGCATTCTACCCACAGAGATTCCAGGACCGAGTCACGGTCAACACAGGCAAATGCTCTAAAACAGCCTTCATGGAAGTGAGAGGCCTGAGATCTGAAGAGACGGCCATGTTTTGCTGCGGGAGCCGGAGGCCGATTATAGCGTTTTGGGACCTAAATCTTTGGGGCCGTGCAAGGTTGGTCACTGTCTCCTCAG
>S55_85|IGHV1-69*04|IGHD6-6*01|IGHJ2*01|80
CACGTCGAGGTGGGTCAGTCGGGGGCTGAGGTGAAGAGCCCCGGGTCTTCGATGAACGTCTCCTGCAGGGCTTCTGGAGGCACCTTAAACCGCCCCACTCTCAAGTGGGTGTCACAGGCCCGTGGACAGGGCCTTAAGTGGGTGGGAAGGATCATCCCTGTCAGTTGCATGGGAAATAATGCACAGAAGTTACAGGTCAGAGTCACGATTCTCACGGACAGATATACGAGAACAGTCGACATTGACCTGAGACGGCTGAGATCGGAGGGAACGGCCGAGTCTAACTGTGCGAGACGACGATCGGAAATTTCATTTTTGTCCTTCACTCTCTGGGGCCAGGACACCCTGGTCACTGACTCGTCAG
>S55_86|IGHV1-69*04|IGHD6-6*01|IGHJ2*01|80
CAAGTCCAATTGGTGTTGTTTGGGGCTGGGGCGAAGAAGCCGGGGTGCTACGGGAAGGTCTCCCACAGGTCTTCTGGCAGAACCTTCACCAGCTTTATAATCAATTGGGAGCGACAAGCCCCTGGCCAGTGGCTTGATTGGTGGGGAAGGATCAAGCCTCTCCCTGCCACAGTAAAGTATACACAGAAGCTCCAGGTCAGAGTCACAATTATCGCGGACAATTCCTCCTGTTCAGTACCCATGGACATGAGCAGCCTGAGATCTGAAGACTCGGCCGTCTATTACTGTGCGGGACTACGACCGTCTATAGCACTCTACTCTTTCGATCTCTTGGGCCGGGGGAGCCTGGTCACTGTCTCCTCAG
>S55_87|IGHV1-69*04|IGHD6-6*01|IGHJ2*01|80
CAAGTCCAGCCAGTGCAGTCTGGGACTCAGGGAAAGAAGTCTGGCTCCTCGCTGAATGGCTCCCCCAGGGGCCTTGGAGGCACCTTGAGCAGTTCCACTATCATATGGGGGCGACGGGCCCCGGGACCAGGGCTTGAGTGGATGGGGAGGTTCATCCCCATACTCACTAATACATACCGCGCACTAAAGTTTCAGGGCACAGCCACAATTTTCGCGGACAATTCCCCGAGAACCGCCTCTATGGAAATGAGCAGACTGAGATATGCGGACAAGGCCAAGTCTCAGTGTGCGAGACGACGGCCCACTGTGTATTCCTGGAACTTCGATGTCTGGGGCCATGACACCCTGGTCACTGTCTCCTCAG
>S55_88|IGHV1-69*04|IGHD6-6*01|IGHJ2*01|80
CAAGTCCAACTGGTGCAGTCAGGGGCTGAGGTGAGGCTGCCCGGACTCTCGGTGAGGGCCTTCTGCCAGGCCTCTGGAGGAACGTTCAGAAGTTTTGCTATCAGCTGTATGCGGCAGGCCCCGGGACAAGGGCCTGAGTGGGTGGGAAGGACCGTCCCCATCCCTGATACAGAAAGATTAACACGGACGCTCCAGGACAGAGCCGCCATCAACGCGGACAAATCCACGACTGCGGCCTGCAGAAAGCTAAGGAGCCTGCGATCTGGGGACACAGCCATATTGAATTGTGCGGGACGACGGCCGTCACTAGACCACTGGAACTTCGATGTCGGGGGCCGTGGAACCCTGGTCACTGTCGCCCCAG
>S55_89|IGHV1-69*04|IGHD6-6*01|IGHJ2*01|80
CAGGTGCAATTTGTGCTGTCTGGGGCTGAGGTGAAGACGTCTGAATCCTCGGTGAAAGTTTCTTATAAGTCTTGTGGAGGCGGTTTCAGAAGATGGACACTCGGATGGGTGCGACAAGCCCCTGGACACGGGCTTCCGTGGTTGGGAACGATCACCCCTTTCCTTGGTATAATATATTGCGCGCAGATGTTCCAGGTCAGAGTCACCATTATCGCGATAACATCCCCGGGAAGAGTCTATAGGGAACATAGAAGCCTGGGAACTGAAGACACGGCCGTCTGTTTGTGTGCGAGACGACGGCCGATTACAGGATACGGCGACTGCAATCTCTGGGGCCCTGACACCCTGGACACTGTCCCCTCAG
>S55_90|IGHV1-69*04|IGHD6-6*01|IGHJ2*01|80
CAGGCACAGGCGGTACAGTCTGGGCCTGAGGTGAAGAAGCCTGGGCCCTCGGTGAAGGTCTCTTACACGGCGTATGGAGGCGCCTTCAGGATGGATTTTTTCACCTGGGTGCGGCAGACTCCTGGACGTGGCCTTGGGAGGATCAGAAGGATCGTCCCCCTCCTTGATACATCAAACCACGCGCCGCATTTCCAGGTCAGAGTCACCATTATCACGGACAAATCTACGAGGCCAGACTGCATGGAGTTTGGGAGCCCGAAGTCTGAAGACGCGGCCCTGTTTTGTTCTGCGCGACGACGGCCGACTAGAGTCCATTGCTATTGCAATCTATGGGGCCGTCGGACCCGGGTCACTGTCTCCTCAG
>S55_91|IGHV1-69*04|IGHD6-6*01|IGHJ2*01|80
CAAGTCCAGTTGGTGCAGCCTGGGACTGAGGGGAAGAAGTCTGGGTCCTCGGTGAGGGCCCCCTCCAGGACTTCTGGAGGCGCCTGCAGAAGTCATGCTGGCAGGTGGGTGCGACAGGCCCCGAGAAGCGGGCTCGAGTGGACGGGAAGGACCACGCCGAGACTTGGTAGAGGAAATAACACACGGAAGTTCCCGGTCAGAGTCATGAGTCTCGAGGACAAATACACGAGCAGATTCTACGCGGAGCTGAGCAGCCTGATCTCGGAGGATACTGTCGCACTTTATTGTACGAGACGACGGCCGAGCCCAGAACATTGGAAATTCGAACACTGGGGCCCTGGCGCCCAAGTCACGGTCTGCTCAG
>S55_92|IGHV1-69*04|IGHD6-6*01|IGHJ2*01|80
CAGGTCCAACTGGTGCAGTCGGGGGCTGAGGTGAAGAAGCCTGAGTCCTCGGTGAAGGTCTCCTGCCCGACTTTTGGAAGAACCCTTAGAAGATCTGCTCTCGCCTGGAAGCGCCGGGCCCCTGGACACGGCCTTGACCGTTTGGAAAGGATCGTACCTATGTTTGATACAATAACTTGCGAACAGAAGTTCCAGCGCAAAGTCACAACTGCCGCGGACCACTCCACGAGCGCAGTCTACTTGGAGGAATGCAGTCTGACATCTGAAGACACGCCCATGTCTTTCTGCGCCCGACGGCGGCCAACTATGGCATACTCCTACCTCGATCTCTGGGGCCTTGAAAACTTCAGCATTGTCTCCTCAG
>S55_93|IGHV1-69*04|IGHD6-6*01|IGHJ2*01|80
CAAGTCCAGGTGCTGCAGTCTGAGCCTGAGGTGATGGAGCCTGAGTCTTCGGAGAAAGTCTCCTACACGGCTTCTGGAGGATCATTCAGAACTTTTCCTCTCATCTGGGGGCGACAGGCCCCAGGACAGGGCCTTGAGTGGGTGAGACGGACAGTTCTTATTCTTGAACTAGGATACTCTACAGAGAAGATCCAGAGTAGAGTCACCATGACCGCAGACGAATCCACGAGAACAGTCTACATGGAGCTAAGAAGCCCGAGATCTGGGGAGACGGCCGTTTTTCACTGTGCCAGACGACGGCCGACTCTATCACGTTGGTCCTTCGCTCACTGGGGGCGTGGAACCCCCATAACTGACTCGTCAG
>S55_94|IGHV1-69*04|IGHD6-6*01|IGHJ2*01|80
CAGGTCCAGGTGGTGCAGTCTGGGGCTGACGTGATAGAGCCTGGGACCCCGATCAAGGTCTCTTACACGCCTTCTGGAGGAACGTTCAGGACCTATCCTGTCGCCTGGGTGCGACAGACCCCTGGACGCGATCTTGAGTGGATGAGAAGGACCACCCCCATACTTGGAAACACATTCTACAGACAGCGTTTCCAGGTCAGAATAACCAATATCGCGGACAAAGCCGCGGGCGAAGCCTCCATGGAAGTGCGAAGCCTGAGATCCGATGAAACGGCCATGTCTGACTTTGCCAGCCGACGGCCGAATATAGAGTGCCGGGGCCTCGATCTCTGGGGCCATGGCCCCCTAGTCACTGTTTCTTCAG
>S55_95|IGHV1-69*04|IGHD6-6*01|IGHJ2*01|80
CAGGTCCACCTGCTGCTGTCTGAGACTGGAGTCCAGAAGACCGGGTCCTCGGTGAATGTCTCTTGCGTGGCTTCTGGAGGCACCTTCAGGTGCTATGGTGTCAGCTGGGCGCGACTGACCCCTGGCCTAGGGCCTGATTGGGTTGGAAGGATCATCCCTACCGTTGCTACACCATACTACACAGAGAAGTGCCAGGTCAGAATAACGATGAATACTGACAAATCTCCGAGAACAGTGTACGCGAACCTGAGCGGCCTGAGAGCTGAGGACACGTCCGTCTGTTACCGTGTCAGACGACAGGCGACTACGGAATCTTGGATCTTCGAACTCCAGGCCCGTGACTCCCTGATCGCTGTCTCCTCAG
>S55_96|IGHV1-69*04|IGHD6-6*01|IGHJ2*01|80
CAAGTCCAGAACGTGCACTCTGGGGATAAGGTGAAGAAGACTGGGTCCTCACTGAGGACCATCGGCACGGCCACTGATCACACCTTCATAAGGTATGCTGTCAAATGGGTACGACAGGCCCCGGGACGAGGACTTGAGTGGACGGGAAGGATCATGCCTATCCTGATTACAGGCCACTATGAACGCAACTTTCAGGACGGAGTCACGACTTTCTCAGACCCATCCTCGAGTATAGACTACAGGGAGTTGCGCAGCCTGAGATATGAGGACACGACCGTTTACTACTGCGCGAGACGACGGCCGAGTGCTGAACACTTAAACTTCGATCTCTGGGGCCGTTTCACCCTGGTCACTGTCGCCTCAG
>S55_97|IGHV1-69*04|IGHD6-6*01|IGHJ2*01|80
CAGGTCCAACTGGTGCAGTCTGGGACTGAGATGAAGAAGCCTGGGTCCTCGGAGATGGTCGTCTCCAAGGCTCCTGGAGGAAATTTCTCCTCATTTGCTATCAACTGCATGCGACGGGCCCCTGGACAGGAACTTGAGTGGGTGGGAAGATTCTTTCGTCCTCTCGGCTTAGAAAATTACGCACAGAAGGTGCAGGACAGAAGCACCATCACGGCCGACCATTCAACGAGGACAACTTACAGGATGAAGGGGTGCCTGAGATCAGACGACTCGGCCGTTTTTTACTCCGCGAGTCGACGGCCGACTACAGGAAAGTGGTTCCTCGACCTGTGGGGCCGTGACACCCTGGTCACTGTCTCCTCAG
>S55_98|IGHV1-69*04|IGHD6-6*01|IGHJ2*01|80
CAGGTCCAACTGGACCAGTCTGGGACTGACGTGAGGAGGCCTGGGTCCTCGGTGAAGGCCTTCTCCATGGCTTCCGGAGGCGCCTTCAGAAGCTCTGCTGTCGGCTGGTCACCACAGGACCCTGGACACGGACATGGGTGGCGGGCCGGGATCATCCCGATCCCTGGACTAGAAAACTTGACACTGAAGGTCCGGGACAGAGTCACGGTTGCCGCCGCCCAGCCTTCGGGGACAATATACTTGGAGATGAGGAGCCTGAGATTTAAGGACACGGCCGTGCATTTCTCTGCGAGACGACGCCCGACTGTAGATTACTGGTACCTCTGTCTGTGGGGACATTTCACCCGGGTCACTATCTCCTCAG
>S55_99|IGHV1-69*04|IGHD6-6*01|IGHJ2*01|80
CAGGTTGAGGGATTGCGGTCTGGGTCTGAGTTGACGAAGTCGGGTCACCCGGTGAAGGTCTCATCCAAGACCTCTGGAGGAACCTTCACAAGATTGGCTTCCATCTGGGTGCGCCAGAGCCCTGGACACGGGCTTGAGTGGTTGGGAAGGATCGGTGCTCTCCATGGTATGGATAGCAACGCACAAAACTTCGAGGTCAGAGTCACTATCATCGCGGACAAGTCCACCACCACAGTCTCCATGGAGTTGAGACGCCTGAGAAATGAAGACACGGCCGAGTGTTGTTGTGCACGGAGACGGCCTAGTTTAGAATATTGGTATTTCGACGTCTGGGGCCGTGGCACACTGGTCACTGTCTCATCAG
>S55_100|IGHV1-69*04|IGHD6-6*01|IGHJ2*01|80
CAGACAGAGCTGGTGCAGTCGGAGACTGAGGTGAAGAAGCCTGAGTCCTTGGAGAATGTCTCCGGCACGGCCTCTGGAGGGACCTTCACCAGGGATGCTATCAGTTGGGGGCGACAGGCCCCTGAACAGGGCCTTGAGCGGATGGTCAGACCCATCCCCATCCTTGTTTTGGAGGACTATGGGTTGAAATTCCATGTCAGAGTCATGACTCCCGCGGAAACATTTGCAAACACAGCCTACCTGGGGTTCCGGAGCCGCAGATCTCAGGACACAGCCATCTATTGCTGTGCGAGGCGACGGCCGATTTTAGAATTTTGGAACTTGGACGTCTGGGGCCGTGACACCCGGGTCACGGTCTCCTCAG
>S81_1|IGHV3-66*02|IGHD3-10*02|IGHJ4*03|80
GAGGTGCAGTCGGTGGAGTCTGGGAGAGGCCTAGTCCACTCGGGGGAGTCCCCTAGACTCTCCCGTGCTGCCTCTCCATTCGACGGCACAAGGAACTACAGGAAATTGGTCCGCCAGACTCCAGGGAAGGGGCTGGATTGGGTTCCAGATATTTATAGTGATGAAAGAACCTATTTCGAAGACTCCGTGAAGGGCCAATTGAGCCTCTCCAGAGACAATTGCACGAACATATTGTGTCTAAAAGTGAACGGCCTGAGAACTGACGCCACGGCGGTATACAAAAGTGCGAGCCCGAGCGCCTATATTTGGAGAGTCTTGATAGTCTTCGAAATCTGGGGCCAGGGGACACCGGTCACCGTCTCGTCAG
>S81_2|IGHV3-66*02|IGHD3-10*02|IGHJ4*03|80
GAGGTGCAGGTGGCGGAGTCTGGGGGGGCCTTGATTCAGCCTCGGGGGTCCCTGAGACTCTCCTCTCCAGCCTCCGGATTCAGCGTCATGAGAAAGTACACGAGCTGGGTCCGTCAGACTCCCGGGAAGGGTCAAGCAGGGGTCTCACTTTTCCATGGCGGTGGTAGTACCTACTACTCGAACTCCGTGCAGGGCCGATTTACCATTTCCAGAGACGACTCCAAGAACACGTTGTCTTTTCAACTGACTGGCCTGAAAAGTAAGGACACGACGGCGATCACCTCTTCGGGACTCATCGTCTTTGTGCGGAGAATTTTTAAACTCCTTGACTATGGGGGCCCAGGGACCCTGGTATCCGTCTCCTCAG
>S81_3|IGHV3-66*02|IGHD3-10*02|IGHJ4*03|80
GAAGTGCAGTTGGTGGAGTCCGGGACAGCCTTGGTCCAGCCTGGGGGGTCCCTGAGACTCCCCTCTGCAGCCTGTAGATTTACCGTCACTGCCAACCATATGAAGTGGGTCCGCCAGGCTCCGGGGAAGGGGCCGAAGAGGGACTCAGTTGTTTATAGTGGTGCCAGAAGACACCACGCTGACTTGGTGAGGGGCCGATTCACCATTTGTAGAGACACTTCCGAGACCCCAATCTCTCCTCACGCAGACAGTCTGAGAGATGAAGAAACGGCTGGCTACTGTTGTGCGAGGCTGAAACCCTTGATTTGGGGAGTCATCACGACTGTAGACTACTGGGGCCACGGGGCCCTAGCCCCCGTCTCCTCAG
>S81_4|IGHV3-66*02|IGHD3-10*02|IGHJ4*03|80
GAGGCGCTGTTGGGGGAGTCTAGGGACGACTCGGTCCGGCCTGGGGTTTACCCCAGACGCTCCTGTGCAGACTCTGGATTAACCGTCTGTAGCAACTACAGGATGTGGGTCCGTCCGCCTTCAGGGAAGAGACTGGAACGGGTGTCAGTTATGTTTTGCGATGGGAGGACGTACTCAGGAGACTCCGTGACGTGCCTATTCACCATCTCCAGAGGCAATTGCCAGAAGACACTCTCTTCTCAAAGGAACAGCCTGGCAGTTGAGGACACGCCTGTTTTTCACTGTGCGAGACTGAGGGCCGATGCTTGGGGAGGTATTGATACCTTGGATCAGTGGGGCCAGGAGACCCGGGTCTCGGCCTCCTCAG
>S81_5|IGHV3-66*02|IGHD3-10*02|IGHJ4*03|80
GAGGTGCAGCTGGTGGAGTCGGGGGACGCCTCGGTCCCGCCTGGGGGGTCACTGAGACTCTCCCATACTGTCTCTGAATTCACCGTCGCCCGAAACTGCATGAACTGGGTCCGCCAGTCTCCAGAGAAGGGACCGGAGTGGGTCTCAGTTCTTTGTAGAGGGGATCGAACATGCCATACAGCCTCCGCGAAGTGCCAATTAAATATCCCCAGCGACACTTGCAAACACACGACCCATTTTCACCTGAACAGACTGGACGCTCAGGACACGACTGTGCCCTACCGTGCGAGACTAGGCGCCTATGTTGGGAGAATCTTTTTGACGTTTGACTATTGGGGCCATGGGACTCTGATCACCGTCTCCTCAG
>S81_6|IGHV3-66*02|IGHD3-10*02|IGHJ4*03|80
GAGATCCAGATGGTGGATTCTGGAGAAGACTTAATCCGGCCTGGGGGGCCCCGAAGGCTTTGCTGTGCAGCCTCTGGATTCTCCGTCATTAGGGACTACACGGGCTGGGTCCGCGAGGCTCCAGGGGAGGGGCTGGAGTGGGCCTCACTTTTCTTAAGCGGTGATTGGACATACTACGCCGGCTCCGTGAGGGGCCGTTTCACCTTCTCCAGAGACAGTTTGAACAATAAAGTGTGTCTTAAAGTGGACAGCCTCAGAGTTGATGACAGGACTCTTTGTCTCTTTACGCGACTGAGTGCCTGTGTCCGGGAGGCCGTCATACCCTCTGACAAATGGGGCCCAGGGACCCTGGTCACCGCCTCTTCAG
>S81_7|IGHV3-66*02|IGHD3-10*02|IGHJ4*03|80
GAGGTGCAGGTCGTGGAGTCCGGGTCAGGCTTGGTCCAGACTGGGGGGTCCCTCAGACCCTCTTTCACAGCCTCTAGACTGACCGTCAGCATCAAATACACAAGTTGGGTCCGCCAGGCTCGCGGAGAGGGGCTAGAGTGGGACTCCCCTATTTATTGGGGTGGAATGATAGACTACTCAGACTCCGTGGAGGGCCAAACCACCATCTCCAGGGACAAGTCCCACAACACGTTGTATCTTCCAATGGTCTGCCTGAGACTTCAGGAAACGGATGTCTTTGGGTATGAGGGGCTGAGAATTTACACTCGGGGAGTCATTTTAACGTGTGTCCTCTCGGGCCAGGGGACCCTGGTCACCGTCTCCTCAG
>S81_8|IGHV3-66*02|IGHD3-10*02|IGHJ4*03|80
GATTTTCAGCTGATGAAGTCTGGAAGAGCCTTGGCCCAGCCAGGGGGGTCTCAGAGACTCTCCTCTCCAGCCTTTGACCCCGCCGTCCCGGGCGACAACATGACCCGGGTCCGCCAGGCTCCAGAGAAGGGGGTGGAATGCATCTCAGATTTTCACAGGGCTAATAGAACATATCACGCAGACTCCCTGAAGGGCCAATTGACCATCTCCAGAGACAGTACCAAGAACACAATGTATGCTCAGATTTACTGCCTGAGACGTGATGACACGGCAGTATGTTACTGTGCGAGGCTGAGCGCCTGTCTTCGGGGTGTTTTTGTAACCTTTGGCTTTCGGGGCCCAGAGACCCTGCTCGCCGCCGGGTCAG
>S81_9|IGHV3-66*02|IGHD3-10*02|IGHJ4*03|80
GAGGCACAAGTGGTGGAGTCTGGGGGAGCCCTGGTCCAGATGGGGGGGTCCCTGAGAAACTCCTGTGCAGCCTCTGGGGTCCCCGTCAATATACATTACAGGAGCTGGGTCCGCCAGACTCCAGGGGAGGGCCGGGAGTGGGTCTCAGTCATTTGCTGTGGAGGCAGGACATTCTCTCCAGACTCCGTGCAGGGCCGGTTCACCACCTGCAGGGGCCAGTCAACGGGTGGGGTGTCTCCTCTGTTCAACAGTCCAAGATCTGAAGAAACGGCTGAGTTCGACTGTGCGAGGCTGAGCGCCTATGTCAGGGGACTTTTTATGGCCTTTGACTTCTGGGGCCACGGAAGCGTGGTCACCGTCTCCCCAG
>S81_10|IGHV3-66*02|IGHD3-10*02|IGHJ4*03|80
GAGGAACACGTGATGGAGTCCGGGGAAGACCTGGTCCAGTCTGGGGGGACTCTGAGATCGTGCTGTGAAGTCTCTGGATTCACCGTCAATAGAACTTGCGGGACGAGGGCCCGCCAGGCTCCAGGGAAGGGACTGGAATGGGTCCTAGTTGGTTATTGCGTAGGTAGAACATTTTACGCAGACTCCGGGAAGGGCCGCTTCACTATGTCCAGAGACGAGTGCAAGAACACATTATACCCTCACGTGAACAGACTGAAGACTGGCGAAACGTCTGAACCTGACTCTGCGAGTCTGAACGCTTTTGTTCGGGGAATCATTATAGCCTTTGACCTCTGGGGCCCAGGGACCATGGTCACCGTCTCCTCAG
>S81_11|IGHV3-66*02|IGHD3-10*02|IGHJ4*03|80
GAGGTCCTGCAGGGAGAGTCTGGGCTTGTCTTGGTCCAGCCTGGGGTGTCCCTGAGACTCTCCCGTGCAGCCTGCGGATGCACCGTCATTAGGAACAACATTAGATGGGTCCGCCAGCCTGCAGGGAAGGGGCTCCAGTGGCTCCCCTCTAGGCAGTGTGATAGCAGTTCCTATTTTTCAGACTCCGTGAAGGGCCAATTCACCATATCCAGAGACACCTGTAGGAACACAATGTTTCTTCAAATGAGAAGATTAAGAATTCAAGACCCGCCTGTTTATTATTGTGCGAGACTGAACGCCCTTGATCGGGAAATTATTTTAACATTCGACTGCTGGGGCCAAGGGACCCGGGTCCCCGTCTCCTCAG
>S81_12|IGHV3-66*02|IGHD3-10*02|IGHJ4*03|80
GATGTGCGGATGGTCGAGTCTGGGAGAGCCTTGGTCCAGCCTAGGGGGTCCCTGAGACTCTCCTGTGCAGCCTCTGAATTCGTCATCAATACCGCTCACGTGGGCTGGGTCCGTCAGGCTCCACGGAGGGGCCTGGGATGGGTCTCAGTTGTTCATAACAGTGATTTAAGACACTCCCCAGACTCCTGGGAGGGCCGATTCACCATCTCCAGAGGCAACTGCGAGAACACACTGAATATTAAAGTGAGCCGCCAGAGATGTGAGGACACGGCTATCCACTTCTCTGCGCGGCTGAACTCTTCCTTTCGGAGAGTTTTGAACACCCTTGACGACTGGGTCCATGAGACCCTGGTCGACGTCTACTCAG
>S81_13|IGHV3-66*02|IGHD3-10*02|IGHJ4*03|80
GACCTGCAAATGGAGATGCCTGGGCCAGGCTTGGTCCAGCCAGGGGGGTCCTTCGGACTCTCCTGCTCGGCCTCTGGATTCACTGTCAGTAACAACCGCACACGTTGGGTCCGCCAGGATCCCGGGAAGGGACTGGATTGGGCCCCAATGACTCATGGTGAAGGAAGCACAGAGTCCGCAGACTCCGTGAAGGGCCGATTCACCATCTCCAGAGACAACTCACTGAACACGTTGTCTGTTGCCAGGGAGAGCCTGAGGCCTGGTAACTCGGCTCTGGATTATTGTTCGACACTGAGAGCCTATGGCCGGAGAGTGAATGTAACCTTTGACTTGTGGGGCCAAGGCACCCGGGTCACCGTCTCCGCAG
>S81_14|IGHV3-66*02|IGHD3-10*02|IGHJ4*03|80
GAAGTGCAGGTGATGGAGTCTGGGGGAGGCTTGGTCCGGCCTCGGGGGTCCCTGCGAATCTCCAGTGCATCCTCTGAGTACACCGTCTATGGAAAGTACATGGCCGGGGTCCGTCTAGCTCCAGTGAAGGGCCTAGAGTGGGTCTCGGTTATCCATAGCGGTCATGTCACACGTTACACAGACTCCTTGAAGGGCCTATTGGCCATCGCCAGAGACAATTACAATAATGGACTGTTTCTGAAAAAAAAAAGTCCGCGAGCTGAGGAAGCACCAGTGTCTGTTTGTGCGACGTGGATCGGCAATGTTCGGGAGGTTATCATGACCCTTGATTTCTGGGGCCAAGGGACCCTTGTCACCGTCTCCTCAG
>S81_15|IGHV3-66*02|IGHD3-10*02|IGHJ4*03|80
GAGATCCAGCTTGACGAGTTTGGGGAGGACTTGGTGCAGTCTGGGGGGGCCCTGAGATTATCGTATTCAGCCTCTGGATTCACCGTCATTAGCAATTTTATGAGATGGGTCCGCCAGCCTCCAGGTCAGGGGTTGCTCTGGGCCTCAATTCTTCTTAGCGCTGATATTACAAAATTGTCGGACTCCGTGAAGGGCCGATTGACCATGTCCAGAGACCGTTCGAAGAACAAACTGCATTTACGAGTGAAGACCCTGCGCAGTGATGACACGGCTGTGTATCACTTTGCGAGGCTGAGCGCCCATCTTCGGCGAGTTTCTATCTGCTTTGACTTCTGGGGCCACGGGACCCGAGTCACAGTCTCCCTAG
>S81_16|IGHV3-66*02|IGHD3-10*02|IGHJ4*03|80
GACCTGCAGCTGGAGGCGACTGGAAGAGACTTGGTCCGGTCGGGGGGGTCCATGCCACTCTCGTTTGCAGCCTCTGAGTCGACCGACCATGGCAACAACGTGAACTGGGTCCGTCAGGCTCCAGGGACAGGTCTGGAGTTGGCCTCACTCATCTCCAGGGGTGGTAGAACGTGTTACGCGGCGTCCTTGCAGGGCCGATTCACCAGCTCCAGAGACACTTTCAAGAGCACGCTTGATCCTCAAACGAACAGCCAGGGAGCTGAGGACGCGACTGTCTACCACTGTGCGAGTCTGAGGCCCTGTGCCCGGGAAGTTGTTTTAGCGTTTGACTTTTGGGGCCCGGGGACCCTGCTAACCGTCTCCTCAG
>S81_17|IGHV3-66*02|IGHD3-10*02|IGHJ4*03|80
GAGGTGCAGGTGCTAGACTCTGGCAGAGTCCCGGCCCAGCCGGGGGGGTCCCTGAGATTCTCCCGTGCAGTCTCTGGATTCACCGTCAATAAGAACAACAAGACTCGAGCCTGCCAGACTCCAGGGACGGGGCTCGAGTGGGTGTCCGTCATTTATGGCGGAGCTATCACAGAACTCGCAGACTCCGTGACGGGCCGATACATTTTCTCCAACGCCAATTATAAGACCGAGACTTGTCTTAAAATCAGCAGTCTGAGACTTGGGGACTCGGCTGTCTATTTATGTGCGAATCTGACTCCCTGTGATCGGGGAGTTATCATGACCTTTGACTATTGGGGCCACGGGACTCTGGTCACCATCTCCTCAG
>S81_18|IGHV3-66*02|IGHD3-10*02|IGHJ4*03|80
GAGGTGCAGCTGGGGGAGTCTGAGGAAGACTTGGTCCAGGATGGGTGGAACCTGAGATTCTCCTTTGCAGCCTCCGGATCTCCCGTCGGTGGAAAGGGCATGAGGTGGGCCCGCCAGGCAGAAGCAAAGGGACTGACGTGGGACTCACTCAATTATTGCAGTGTCAGAACATGCTTTACAGACTCCGTGAAGGGCCGATTCACCATCTCCAGGGACAAATCCAGGAATCCGCTGTCTCTTCAGGTAAACAGTCTGACATGCGAAGACACGCCTGTGTCTCAGTGTGCGAGCCTGAGAGGCTATCTGCGAGGCATTACTTTAACCTTTGACTATTGGGGTCCAGGGATGCTGGCCATCGTCTCCTCAG
>S81_19|IGHV3-66*02|IGHD3-10*02|IGHJ4*03|80
GAGATTCACCGGGTGGAGTCTGGGCGAGGCTTGGTCCAGACCTGGGGGCCCCTGAGACTATGGTGTGCAGCCTCTGGATACACCGCCAGCCACGACTACAAGGGTTGGGTCCGCCGGGCTCTAGGGCCGGGGCTCGAGTGGGTCTCAATTGTTTTTAGTGGGACTAGCTCTTCCTATGCGAACTCCGTGAAGGGCCCTTTCACCATCTCCAGAGACCGTTCCCAGAACACACTGTGTCTCCCAGTGAACTGCGCGAAGGGTGAGACTACGTCTGTGAATCACTGTGCGCGCCTGATCGTCTGTCTTCGGCCAGTGAGTTTTGTCTTTGACTATTGGGGCCCAGGGACCCTGGTCACCGCGCCCTCAG
>S81_20|IGHV3-66*02|IGHD3-10*02|IGHJ4*03|80
GAGGCGAAGCTGGTGGAGTCTGGGGGGAGCTTCATTCAGCCTGGAGGCTTTCTGAGACTCTCCCGTGCAGTCTCTGACTTCACCGTCAGTGACAACTACCTGAGTTGGACACGCCATGCTCCAGGGAAGGGGCTGAAGTGGGTCTCACCTGCTTACGGCGGTGGTATGAGACCGTCGACGGACTCCGGGAAGGGCCCATTCACCATCCCCAGAGACAAGTCCAGAAGCACGTTACATCGTCACATGAACGGTCTGGGAATAGGGGACACGGCTCTGTTCACCTGTGAGCGGCTGAACGTCGATGTTCGGGCAGTCATGGGAACCTTGGCCTACTGGGGCCAGAGGTCCCTGGTCACCGTCTCTTCAG
>S81_21|IGHV3-66*02|IGHD3-10*02|IGHJ4*03|80
GAAGAACAACTTGTGGGGTCTGGGGATGTCTTGGTCCCGCCTGGGGGGTCCCTTAGACTCTCGTGTGCAGCCTCCGGATGCCCCGTCATTAGGGGCCACATGAACTGGGTCCGCCCGAGTCCAGTCATGGGACCGGAATGGGTCTCACTTTTTCACGGTGGTGATTGCACCTTCCGCGCGGACTCCGATGAGGGCCGATTCACCATCACTAGAGACAATTCTAAGAACCTGCTGACTCGTGAACTAATCAGCCTGAGACCTGAGGCCGCGGCTGTCTATTCATGCGCGAGGCTGAGCGCCTTCACTCGGGCCGTCAATTTAACCATTAACCTCTGGGGCCGCGGGACCCTGGTCACCGTCTCCTCAG
>S81_22|IGHV3-66*02|IGHD3-10*02|IGHJ4*03|80
GAAGTGCAGGTGGCGGAGTTCGGGGGCGACTGGGTCCAGCCTGGGGGGTGTCTGAGACTCTCCAGTGCAGCCCCTGTATACACCGGCCCTGCGAGTCGCATGAGGTGGGTCCGCCCGGCTCCCGGGAAGGGCCTGGACTGGGTCTCAGTTTCTTTTAGTTGTGATAGAACGGACTATACAGACCCTGTGAAGGGCCAATTTGCCGTCTCCACAGACGGTTCCAAGACGACACTGTGTCGTAACAGGAACATCCTGACAACTGAGGTCGCGACTGGGTGTTGCTGTGCGAGGCTGAGCGCCAATATTCGGAGAGTTTTAAGACCTCCTGACCACTGGGGCCACGGGACCCTGGTCACCGTCTTCGCAG
>S81_23|IGHV3-66*02|IGHD3-10*02|IGHJ4*03|80
GACCTACAGCTGGTCGGGTCTGGGGGAGACTTTGTCCAGTCTGGAGGGTCCCGGCGCCCTTCCGGTGCAGCCTCTGGACTCACCGTCAGAGGCAAGTACGCGAGATGGGTCTGTCAGGCTCCAGGGAAGGGACTGGAGAGGGTCTCAGTCATTCGCAGTGGTCGTCCTACCTGTCAGACAGACCCCGTGAAGGCCCGACTCATCATCTCAAGAGACAATCACAAGAACCCGCTCTATCCTCAAATCCACAAGTTGAGAGGTCAGGATACGGGCATGTGTTATCGTGCGGGGCTGAGCGCCTTTGTTGGGAGAGTTAGTTCGAACTCTGACTATTGGGGCCAAGGGGCCCGGGTCACCGTCTCTTTAG
>S81_24|IGHV3-66*02|IGHD3-10*02|IGHJ4*03|80
GAGGGGCAGCTCCTCGAGTCCGGGGGAGGCTTAGTCCAGCCTGGGGGCTCCCTGAGACTCTCCCTTACGGCCTCTGGATTGACCGTCAGTAGGAACTGCAGAAGTTGGGTCCGCCAGGCTCCAGGGAAGTGCCTGGAGTGGGTCTCAGTCACTTATCGTGATAGAGGAACATGCTGTACTGACTCCGTGAAGGGCCGATTTTCTATCACCAGAGAAACCTACACTGAATCACTGTGTCCCAATTTGAAGAGACTGAATGCTGATGACACGGCTTTGTGTTATTGTGCCTGGCTCAGTGCCTGTCCTCGGGGAATAATAATGGCCCTTGATTTCTGGGGCCGAGGGACTCTGGTCACCTTGTCCTCAG
>S81_25|IGHV3-66*02|IGHD3-10*02|IGHJ4*03|80
GAAGTGCAGTTGGTGGAAGCTGGGGAAGTCCTGATCCAGTCTGGGGGGCCCCTAAGGCGCTCCCATACCGCCGCTGAATTCACCATCAGTCGCAAATACGTGAGGTGGGTTCGCCATGAACCAGGGCAGGGGCTGCTGTGGGTCTCTGTTATTAATAGCCGTGACAATACATACCACACAGACTCTGTGAAGGGCCGATTCACCATTTCCAGATACAATTATAAGAACACACCGCGTCTTGAAATGGACGGCCTGAGACTTGAGGTCACGATCGGAGATTGCTGTGCGAGGCTGAGGGCCTGTGTTTGGGGAATACTTGTCCTCCCTGACTATTGGGACCCAGGGACCCTGGTCACCGCCTGGTCAG
>S81_26|IGHV3-66*02|IGHD3-10*02|IGHJ4*03|80
GATATGCGACTGGTGAGGGCTGGAGAAGACTTGGCCCAGCCGGAGAGGTTCCTGAACGTCACCTGTCCAGTCTCTGGATTCACTGTCAGAGGCAGATATGGGAGCTGGGTCCGCCAGTCTCCAGGGGAGAGACTGGAATGGGCCTCAATTACTGATAGCGATTGTCACACTTACTGCCCAGACTCCGTGGGGGGCCGATTCACCATCTCCAGAGACAATTCCACGAACGCGCTGTATGTTCCATTGAACAGTCTGACAGATGAGACCACGACTAGTTGTGACTGTGCGAGACTGCTCGCCTATCCTCGGGGTATAAATGTCACCTTTGCCTGTTGGGGCCAGGAGACCCTGGTCTCCGTCTCCTCAG
>S81_27|IGHV3-66*02|IGHD3-10*02|IGHJ4*03|80
GAGGTTCAAATGGTGGAGTCGGGGGGAGCCTTGGTCCAACCCGGGGAGTGCCTGAGACTCTCCTGTTCAGCCTTTGAATTCACTGTCAGAAGGAGTTATGTTAACTGGGTCCGCGCGACTCCAGGTAAAGGGCTGGAGTGGGTCTCCCTTATATATGGAGGTGGTGGAACAACCGGCGCAGACTCCAGGAAGGGTCGGTTCGCCATTACCACAGATGCTTCCACGAACACACTACTTCTTCTAGTGAGTTGCCTGAGAACTGACGCCGCGGCTGTTTGTGACAGTGCGTGGCTGAACGACGATGATCGGGGTGTGATCATAATCTTTGACTACTGGGGCCACGTAACCCTCGTCAGCGTCTCCTCAG
>S81_28|IGHV3-66*02|IGHD3-10*02|IGHJ4*03|80
GAGGTGCAACTGGTGGGGCCTGGGAGGGGCTTGGTCCAGCCTGGGGGGTCCCTGAGCCTCTCCTGTGCGACCTTGGGATTCACCGCCGGTCGAAACTACATCATCTTGGTCCACCCGTCTCCAGAGAAGGTGATTGAGAGGGCCTCAGAGACTTTCAGAAATGATAGAAGAGATCACGAAGACTCCGTGGAGAGGCGATCCATTGTCTCCAGAGACAGTCTCAAGAAAATCCACTATTTTCAGACGAACAGACTGAGAGTTGCGGAAACGACGGTCTCTCACTGTGCGAGGCTCACCGCGTATGTTCGAGAAGTTATTCAAACCTTTGACAAGTGGGGCCACGGGACCCTGGCCACCGACTCCTCAG
>S81_29|IGHV3-66*02|IGHD3-10*02|IGHJ4*03|80
GAGGTGCACCTGGAGGAGTCTGGGGGAGGCTCGACCCTGACGGGGGGGTCCATGCGACTCTCCTGGGCAGCCCCTGGTCCCGTCGTCACTATAAGCCACATCTACTGGGTCCGCGAGACACCAGGGAAGGACCTGGAGTGGGTCTCCACTATTTATGTCGCTAAAAGCTCATATGGCGCAGACTCGAAGAAGGGCCACTTTATCGTCTCCCGAGACCATTCCGAGACCTCGGTGAGTCTTCAAATGACAAGCCTGGGTGCTGGAGACACGGCTGTGAATTTCTGTACGAGGCTTAACGCCTATGTTGGGGGAGTTTCTGTAACCTTTGATTTCGGGGGCCAAGGGACCGTGCTCACCGTCTTCTCAG
>S81_30|IGHV3-66*02|IGHD3-10*02|IGHJ4*03|80
GAGGTGAAACTGGTGGATTCTGGGGGAGCCTTGATCCAGACGGGGGGGTCCCTGAGACTCTCCGGCTCAGCCCCCGCATTTTCCGGCAGAAGCACTCACATGGGATGGGTCTGCCAGACTCTAGGGAAGGGGCTGGAGTGGGTCTTAGGACTCTCTAGCGGTAATAGAACAGACTACACAGACTCCGTGAAGGTCCGATTGACCATGTCCAGAGGCAAATCACAGAAGACGACGTATCTCAGATTGTACAGCCCGAGAATCGCAGACACGGCTGTGGAGGACTCCACGCGACTGCGCGCCCGTTTTCGGGGACTTGTCACAAACTGTGACTCCTGGGGCCAAGAGGCCCTGGTCACCATCTCCCCAG
>S81_31|IGHV3-66*02|IGHD3-10*02|IGHJ4*03|80
GAAGTGCAGTTGGAGGAGTCTGGGGGAGACTCCGTCAAGCCTGGGGGGTCCCTCAGACTCCCCTGGTCAGCCTCTGGCTTGACCGCCCTTTGTAACTATAGAGCAGGGGTCTGCCAGCCTCCAGGGAAGGGGCTGGAGCGGACATCAATTGTCTGCAGTGGTGATGGAGCATCCCGCGCAGACACCGTAAAGGGCCGATTCACCATCCCCAGAGGCAATTTCAACAAAACGGTGTTTTTTGAAATAAACTGCCTGGGAGATGACGAAGCGACTCTTTATGACTGCGCGAGGCTGCATGCCTATGCCCGGAGAGTTATCATGCCCTTTGACTGCTGGGGCCACGGGACCCAGGTCACCGTCTCGTCAG
>S81_32|IGHV3-66*02|IGHD3-10*02|IGHJ4*03|80
GAGGTGCAGTTACTGGAGTCTGGGAACGGATTAGTCCAACCGGGGGGGTCCCTGAGACTCTCCTGTGAAACATTTGGCCTCGCCCTCAGAAGAGACTTGCTGATCTGGGTCTGGCAGACTCCAGGGAAGGGACTGGTGTGGGTCTCACTTGCTTATCGTCGTGATAAGACATACTGCGCAGACTCCGCGAAGGGCCTCTTCACCATCTTCGCAGACACTTATAAGAACAGTCTGTATGTCAAGATGGAAAGCCTGAGAGATGAAGACACGCCTCTTTCTTTCTCTGCGAGTCTGAGCGCCTCCGTAAAGGGAGTTAATATTTCGTTTGACACCTGGGGCCCCGGGACCCTGGTCACCGTCTCTTCAG
>S81_33|IGHV3-66*02|IGHD3-10*02|IGHJ4*03|80
GAGGCAGGAGGGGCGGAGTCCGGGGGAGACTTGGTGCAGCCGGGGGGGTCCCTGAGACTCTCCTCTGAAGCGTCTGGATCCACCGTCTGGAGCAACTACAGGAGTCGGGTCTCGCAGTCTCCGGGAAAGGGGCTGGATTGGGCCTCAGTTATTAAAAGGACTGGTAGAACATACTTCTTAGACTCCGGGCAGGGCCGGTTCACCGCCTCCAGAGACAATTCCAAGAAGGCGCTGTGTCCTCGAATGAGTACCCTGACAAGTGACGACCCGGCTGTCTATTACAAGGCGAGACTGGGCGCCGACGTCGGGGGGTTACTTTTAAGGTTTGACTTTTGGGGCCAAAGTACCCTAGTCAGGGTCTCCTCAG
>S81_34|IGHV3-66*02|IGHD3-10*02|IGHJ4*03|80
GAGGGGCAAGTGGTGGAGTCTGGGGGAGGCTTGGTCCAGCCTGGGGGGTCCCTGAGACTCCCCTTTGCAACTGCTACATTCAGCGTCGTTACAAACAACAAGGCCAGGGTCCGCCAGGCTCCCGGTCAGGGCCTGGAATGGGTCACGGCCACTTTTGGCGATGGCAGAACATACCCTCCTGACTCCGTGAAGGGCCGGGCCACAATCTCCGGAGACATTTCCAAGAACACACTGTGTCCTCAGAAGACCAGCCTCAGATCTGGGGACACGGCTCTTGTGAACTGCGCGAACCTGTTCGTCTTTCCTCGGGCCGTCTTGTTAACCTTGGACTACTGGGGCCAAGGGAGCCTGGTCGCCTTCTCCTCAG
>S81_35|IGHV3-66*02|IGHD3-10*02|IGHJ4*03|80
GAAGGGCAGCTGGAGAAGTCTGGAGGGGACTTTGTCCAGACGGGGGGGTTTCTGCGACTCTCGTGTGCAGCCTCTGGATTAAACGTCAGGAGCACACACAAGAGCCGGGTCTGCCAGACTCCAGGGCAGGGACTGGGGTGGGCCTCAGTTCTTCTTAAAACTGGGAGGACTTACTACGAAAAGTCCGTGAAGGGCCTATTCAGAATCTCCAGGGGCGATCCCAAGAAAGCCGTCTATCTTGAGATGAGAAGCCTGAAAGGTCGGGACACGCCTATCTATTACTGTGCGAGACTAAGCGCCCAGGGGCGGGGAGTCACTACATCGTTTGACTATCGGGGCCACGGGACCCGGATCACCGTCTCCTCAG
>S81_36|IGHV3-66*02|IGHD3-10*02|IGHJ4*03|80
GAAGTGCAGCTGGTGGAATCTGGGGCAGACTTGGTCCTGCCTGGGGGGTCCCGGAGACTCTCCGGCCGAGCCTCTGGGGTCCCCGTCACTAGTAAGTGTGGGAACTGGGTCGGCCGATCTCCAGGGAAGGGGCTGGAGCGAGTCTCAATTTTTCATAGCGGTGCTAGAGAATACTGCGCAGACCCCGCGAAGGGCCGATCCATCATCTCCAGAGACAAATTCGAGAACACGATGTCGCTTGAAATGAACGGTCGGGCCCATCACAAGGCGACTGTCTATTGCTGTGCGCCGCTGAGCGCCAATCTTTGGCGAGTGATCATCACCTTGGGCCACTGGGGCCGAGGAATTTTGGTCGCCGTCTCCTCAG
>S81_37|IGHV3-66*02|IGHD3-10*02|IGHJ4*03|80
GATGTGCAGGTTGGGGGGTCTGGAGAAGGCTTAGTCCAGCCGGGGGGGCCCCTCAGACTCTCCGTTTCAGTCTCTGGGTTCACCGCCAAGAGCAACTGCTTGCGTTGGCTCGTCCAGACTCCAGGCATGGGACTGGATTGGGTCTCAGTGATCTACAGGGGGAATAACACCTCTTCCCCAGAGTACGTGAAGGGCCGACGAACCATCTCCAGAGACCATTCCAAGAACACACTGAATCTTAACATGAACAGCCTGAGACGTGAGGACAAGTCTGTGCCTTTTTCCGCGAGACTGAGAGCTTTTTTTCGGGGAATTGTCATAGTCTGTGACTCTTGGGGCCAAGAGACCCTGATCCCCGTCTCCTCAG
>S81_38|IGHV3-66*02|IGHD3-10*02|IGHJ4*03|80
GACGAGCAGGTGGTGGGGTCTGGGGGTGGCCTGGTCCGGCCTGGGGGGTCCCTTAGACTCCGCTCCGCAGCCCCTCGACTCAACCTCACTCGCAGACACAGGATCTGGGTCGGCCAGGCTCCCGGGAAGGGACTGGAGTGGGTCTTAGATCTCTCTAGGCGTGGCACAACATACTACGCAGACTTCGTGAAGGGCCAGCTTACCGTCTTCAGCGACAATTCCAAGAACACACTCCTTGTTCAGATTAGTGGCCTGAATGCTGAAGACTCGCCTCTGTGTTACTGTGCGAGGCAGAGCATCTCTGCCTGGGGCGTCATCGCTAACTTTGACTACTGGGGCCGAGGGACCACGGTCACCGTGTCCTCAG
>S81_39|IGHV3-66*02|IGHD3-10*02|IGHJ4*03|80
GAGCTGCAGCTGGTGGAGTCTGGGGGAGTCTTGTTCCAGACAGGGGGGTCACTGAGACTCTCCTTTGCAGACTCAATCTTCGCCGGCAGCAGAGACGTCATGGGCCGGGTCCGCCAGACTCCAGGGAAGGGCGTAGGGAGGGTCGCAGTCGATAATGTCGGAGTTCACACAAATTGCGCAGACTCCGAGAAGGGCCGATTCACCATCTCCAGGGACAGCTCCAGGAAATCGCTTTGTCTTCACCTGAACTGCCTGGAACCTGCGGACGAGAACGTCTTTCACTGGACGAGACTGAGCTCCGACGTTCGGGAAGTACATATACCCTTTTACTACGGGGGCCAGGGGACCCTGGCCACCGTCTCCTCAG
>S81_40|IGHV3-66*02|IGHD3-10*02|IGHJ4*03|80
GAGGTGCCAATGGTGGACTCTGGGGGAATCTTGGCCCAGCCTGGGGGGTCCCTAAGACTGTCCTCTGCAGGCTCCGGAGTCCCCGTCAGAGGAAACTGCATGACGTGGGTCCGCCAGTCTCCAGGGAAGGGGCTGGAGTGGCTTTCAATCATTTGCGACGGTGGGATCAGATACCCCGCAGACTCCCTGACGAGTCCATTAATCATCTCCAGAGACATTTGCAAGAGCACACTGAATATTCAGATGAACGGACTCAGAACTGAGTTCGCGGCTGTCTATGACTATACGAGACTGAGTTCCAATGCCCGGGGCGTTTTTAGAACCTTTGGCTGCGGAGGCCCTTGGACCCGGGTCGTCGTCTCCCAAG
>S81_41|IGHV3-66*02|IGHD3-10*02|IGHJ4*03|80
GATGTGCAATTGGCGGAGTCTGGCGGAGACTTGGTCCTGCCTGGGGGGTCCCTGAGACTCTCCTGTACAATGTCACGACTACCCGTCTTTATCACTTACATGAATTGGGGCCGCGCGGCTCCAGACAAGGGACTGGACTGGGTCTCGCTTCTTTGTAGCGGTGGTGCTTCGTGTTACGCAGCCTACCTGAAGGGCCACTTCACCATCTCCAGAGACACCGCCAAGACAACGCTGTTTTTTGAAACGATCACTCTGAGAGTTGATGAAGCGGCTGTGTTTTATGGCGCGAGACTGAGCGCCTCTGTCCGGGGCCTTCCTATCACCTGTGACTTCTGGGCCCACGGGACCCGGGTCGCCGTCTCCTCAG
>S81_42|IGHV3-66*02|IGHD3-10*02|IGHJ4*03|80
GAGGTGCAGCTGGTGGGGTCTGGGGGAGCCTTGGTCCGGCCGGGGGGTTACCTGAGACCCCCCCGTGCACCCTCTGGATTCACCGCCAACTCCGTCTACATGGATCGGGTCCGCCCGACTCTAGGGGAGGGGCTGGAGTGGGTCTCCGTCCTTTTTGGCGGTGAAAGAACTGACTACACAGACTCACTGAAGGCCCGGTTCCTCATTTCCAGAGGCAAGGTCAAGAATACACTGGATCCCAGACTGACTAGCCTGAGACCTGAGGACAGGACTGTTTGTTTGTGCGCGAGACTGAGCGCCTCTATTCGGCGAGTTTCAATAACTTTTAAGTATTGGGGCCACGGGAGTCTGGTCACCGGCTCCTCAG
>S81_43|IGHV3-66*02|IGHD3-10*02|IGHJ4*03|80
GAAGTGAAGCTGGTGAAGTCTGGGGAAGACCTAGTCCAGCCTGGGGGGTCCCTGAGACTCTCCTGTGCAGACTCTCGCTTCACCGTCACTCTCCACAACATGGTCTGGGTCCGCCAGACTCACAAAAAGGGGCTGGCGGTGGTCTCACCCATTTGTAGGTGTGGAACAACTTTTCACGCGAACTACGTGAAGGGCCGATTCACCATCTCCAGAGACTCTTCCAAGACGTCAGTGTATCTTCGCATGAACGGAATGAAACCCAAGGTGACGGCTGAGTCTCACTGTGCGGGACTGAGCGCATATATTCGAAGAGTCAGTTTTATCTTTGTCTCCTGGGGCCCCGGGACCCTGGTCGCTGTCTCCTCAG
>S81_44|IGHV3-66*02|IGHD3-10*02|IGHJ4*03|80
GAGGAGCAACTGGTGGACTCTGGGGGAGACCTGTTCCAGACGGGGGGGTCCCTGAGACCCTCCCTTACAGCCTCTGGATTCGCCGCCAATGATGACTTCGAAACCTGGGCCCGCCTGGCTTCAGGGAAGGGACTGGAGTGGGTGTCAGTTGTCAAAGGTGCTTCTAGAACATACTACGAGGACTCCGTGGAGGGCCCGTTCGCCATCTCCAGAGACAGTTCTAAGATCCCGTTGGCTCCTGCGATGATCAGTCTGAGAATTGAGGACACGACTGTCAATTGCTGTGCACGGCTGAGCGCCTGTCTTCGGAGAGTTATTCTTAATTCTGCCAAGTGGCGCCAAGGGACCCTGGTCATCGTCTCATCAG
>S81_45|IGHV3-66*02|IGHD3-10*02|IGHJ4*03|80
GAAGTGGAAGTGGGGGCGTCTGGGGGAGGGTTGGTCCAGCCTGGGGGGTCCCAGAGACTCTATTGTGCCGTCTCTGGATGCACCGTCGGAAGAAATTACATGAGTTGGGTCCGCCAGACTCCAGGGGGGGGGCTGGAGTTGGGCTCAATTCTTTATAGCGACACCGCAGACTACTGCGCTGACTCCGTGGAGAGCCGGTCCACCGTTTTCAGAGCCAATTCCAAGAACCTGATCTATACTCACAGGGACAGCCTGGTAGTTGAGGACACGATTGTGTCTAGTTCTGCGAGGCTGGCCGCCAGTGGTCGGCGAGATCATATTACCGTTGCCTGCTGGGGCCCAGGGCCCCTGGTCACCGTCTCCTCAG
>S81_46|IGHV3-66*02|IGHD3-10*02|IGHJ4*03|80
GAGGGGCAGTTAGTGGAGTCTGGCCGAGCCTTGATCTCGTCAGGGGGGTCCCCAAGGCTCTCCTGTGCAGCCTCGACATTCACCGTCAATGGCAATCACAGAATCTGGGTCCGCCAGACTCCAGCGAAGGGGCTGCAGCGGGTCCCCGTTACTTCTAGAGGTGGAAGACAATTCAACGCAGACTCTGTGAGGGCCCGATTCACCATCCCACGAGACAATTCCAATACCAAGATAAATGTTGAAATGAAGAGCCTGAGAAATGAGGACACGGCTGTCACCGACTGTGCGAGGCTCAGCGCCCGTCTCTGGGGACTTACAATAAAGATAACGTACTGGGGCTATGGGACCCTGGCCACCGTCTCCTCAG
>S81_47|IGHV3-66*02|IGHD3-10*02|IGHJ4*03|80
GAGGAGAAGAAGATGGAGTCTGGGGACGCCTCGGTCCAGTTTGGGGGGTGCCTGAGACTCTCCTGTTCCACCTCCAGATTCTCCGTCAGTCGAAACTACATGTGTTGGGTCCGGCAGTCTCCAGAGAAGGGGCTGGAGTGGGTCTCAGTCAGTTTTCTCGGTGCCACAACATACACCACAGACTCCGAGGAGGGCCTGTTCACCATCTCCAGAGACGACTCTAAGGATTCACTCTGTCCTCACAGGAACAGACCTGAAGATGAGGACACCGCTTTGTATTACTGTGCGAGCCTGGCTGCCTATGTTCGGAGAGTCACCCTAACCTCTGATTGCTGGCGCAACCAGACCCTTGTCACCGTCTCCCCAG
>S81_48|IGHV3-66*02|IGHD3-10*02|IGHJ4*03|80
GAGGTGCCGTCGGCGGAGTCTGGGGGAGACTTACTCCAGACTGGGGTCTCCCTGCGACTCTCCTGTGCAGACTGGGAATGTGCCGTCATTACAACTTACATGATCTGGGTCCGCCAGACTCCAGGGAGGGGCCTGGCGTGGGTCTCATTTTTTTTTCCCGGTGGTGCCACATCCGGCACAGACTCCCCGAAAGGCCGATGCACCCTCTCCGGGGACAGTTCCACGAGAACGCTCTCTCTTCAGATAAACGGCCTGAGAACCAAGGACACGACTAGACATTCCTGTGCGAGACTGACCGCCTATGCTCGGTCGTCCATTATAACCTCTGAGCACCGGGGCCCAGGGACCCTGGTCACCGGCTCATCAG
>S81_49|IGHV3-66*02|IGHD3-10*02|IGHJ4*03|80
GAGGTGCAGGTGAACGAGTCCGGCGGGGACTTTGTCCGACCTGGGGGGCCCCTGAGACTCGCCTCTGCAGCCTCCGAATGCCCTGTCAATAGCCACTACACAAGACGGGTCTGCCAGAGTCCGAGAGAGGGGATGGAGTGGGGCTCAGTTATTTCTAGCGCTGGTCGGCCATACTACACAGACTCCGTGACGGGCCGACTCACCATCTCCAGTGCCACTTTCCAGGCCACGGTGTGTCTTGAAATGAAAAGCCTGAGCGCTGAAGACACGACTGTTCGTTATTCTGCGAGACTGAGTGCCTTCATTGGGAGATTTCTCATGGCCTTTGACTACTGGGGCCCCGGGACCCTAGTCCCTGGCGCCTCAG
>S81_50|IGHV3-66*02|IGHD3-10*02|IGHJ4*03|80
GAGGTGCGGGTGATGGAGTCTGGGAGAGGCTTGGTCCGTCCTGGGGGGTCCCTGAGACTCTCCTGTGCAGTCTCTGGTTGCACCGTCAGTCGGAACTACATGACATGGGTCCGCCAGACTCCAGGGGAGGGGCTGGATTGGGTCTCGGCTGTTTTTGGCAGTGGTCACGGTGCCTGCCCCGCCTCCGTGAAGGGCCAGTTCACCGTCCCCAGAGACAATTACAAGAACGCGTTACTTCCTCAGATGGTTAGCCTGAGAGTTGACGTCCCCGCGGTCTGTTACTACAGGAGACTGAGCGTCTATGAAAGGGGACCTCTTTTCAGCTTTAAAGACAGGGGCCAGAGGTCCCTGTTCATCGTCTCCTCAG
>S81_51|IGHV3-66*02|IGHD3-10*02|IGHJ4*03|80
GAGGTGTCGTCGATGGAGTCTGGGGGAGACTTGGTCCGACCAGGGGGGCCCCTGAGACTCTCCTGTTCAGCCTCTGGATTCCCTATCAGAGGAGACAGTATAAGCTGGGTCCGCCAGACTCCAGGTCAGGGGCCGGTGAGAGTCTCAATTGAATCTAGTGGGGGAAGAACCTTTCATGCAGACACCGTGAAGGGCCGATTGACCATATCCAGAGACAAATTCAAGGAAACCCGGGTTCTTCAAGTGAACAGCCTGCGACCTAAGAGCGCGGCTTTGTATTCCTGTCCGAGACTGAGTGACTATGTTTGGGGAATTTTAAGAGCCCTGGACCACTGGGGCCACGAGACCCTGATCACCGTCTCCTTAG
>S81_52|IGHV3-66*02|IGHD3-10*02|IGHJ4*03|80
GAGGTGCAGGCCGTAGAGTCTGGGAGGGACTCGGTCCAGACCGGGGGGTCCCTGACACCTTCCTGTAATGCCTCGGGACTCACCGCCACCAAACACTCCATGACTTGGGTCCGCCAATCTCCAGGGGAGGGGCTGGAGTGGGTCTCAGTTATTCAGAACGACGACAATACAAGTTATGTAGACTCCGCAAAGGGCCGATTCACCATCTCCAGAGACAGTTTAAAGATCACACTGCATCTTGACATGAGGAGCGTGAGAGTCGGGGACAGGACTCTGTACTCCTGTGCGAGACTGAACGCCTATATCCGGGAAGTTCTTCTCACTTTTGACTCCTGGGGCCAAGTAAACTTGGTCGCCGTCTCCTCAG
>S81_53|IGHV3-66*02|IGHD3-10*02|IGHJ4*03|80
GAGGTGCAATTGGTGAAGTCTGAGTCTGCTTTGGTCCAGCCTGCGGGGGCCCTTGGACGCTCCTGTGCAGCCTGTGGATTCACCGCCACGGGAAGATACCTGAACTGGGTCCGCCAGGCTCCAGTGAGGGGCCTGGAGTGGGTCTCACCTTTTCTTCGCGGTGGAATCACAATATACACAGATTCCGTGACGAGCCCATTCACCATCTCCAGAGGCACGTGCAAGAATCTGCTCCGTTTTCAAGTGAATTGCCTGCCAGTAAAGGACACGGCTGTCCATTACTGTCCGAGGCTGAGCGTCTCTTTTCGGGCAGTCATTCTGACCCTTGAGTCCTTGGGCCTCGGGATCCTGGTCACCGTCTCGTCAG
>S81_54|IGHV3-66*02|IGHD3-10*02|IGHJ4*03|80
GAGGAACTGCTGGGGGACTCTGGGGGAGACCTGGTCCAGCCTGGGGGGTCCCTCAGACTCTCCTTTACAGCCTCTCGACTCCCTGTCGAGAGCAATCGTCTGATCTGGGTCCGCCGGACTCCAGGGAAGGGGCTTGACTGGGTCTTAGTTTTTTCTAGAAGTGGATTCACATCTTATGCAGACTCCGAGAAGGGCCCATTCACCAGCGCCAGAGACAAGTTATCGGTTGTTCTGTTTCATAAACTGACCAGACTGAGACCTAAGGACCCGGCTGTGAATGACTGTGCGAGGCTGGGCGCCTGTAATCGGGGATTTCTCTTAACCTTTGACGACTGGGGCCCTGGGATCCTGGTCTCCGCCCCCACAG
>S81_55|IGHV3-66*02|IGHD3-10*02|IGHJ4*03|80
GAGGTGCCACTGGTGGAATCTGGAAGAGACTTGGTCCCGCCTGGGGGGTCCGTGAGACACTCCTGTCCAGCCTCGGGACTCAACGCCAGGAGAACCTTCAGGAGTTTGGTCCGCCACACTCTCGGGGAGGGACTAGAGGGGGTTTCACTGCTTTCTACCGGTGCTAGAACATACAAGTCAGACTCCGTGACGGGCCAATACACCGTCTCCAGAGGCAGTTACAGGAAGACGCTCTATCCGGAAATGAACGGACCGAGAACTGAGGCCACGGCTGTCTTTTGCTGTGCGAGACTGAGTGACTCTGTGCGGGGGGTTGCTGCCACCTTTGACTACCGGGTCCTTGGGCCCCTGGTTCCCGTCCCCTCAG
>S81_56|IGHV3-66*02|IGHD3-10*02|IGHJ4*03|80
GATGAGATGGTAATGGGGTCAGGGGGAGGCCTTCTACAGACTGGGGGGTCCCTGCGACTTTCCTCTGCAGCCTCTATATTCACCCTCACTGGCAAAGTGATGATGTGGGTCCGCCACCTCCCAGGGAAGAGCCTGGAATGGGTCTCAGTTATTGATATCGGTGGTAGCGAGTGCTATGCAGATTCCGTGAAGGGCCGATTCAGCTTCTCCAGAGACACTTTCCAGAAAACGGTGTCTCTTCATCTGAGCCGCCTGAGGGATGACGACACGCCTGTGTTTAACTATTCGAGGCCAAGAACTTTTGTGCGGGGACTTATCATCACCAGTGGCTGCTGGGGCCAGGGGACACTGGCCACCGTCTCCTCAG
>S81_57|IGHV3-66*02|IGHD3-10*02|IGHJ4*03|80
GAGGTGAGACTGGTGGAGTCTGGGAGAGACTCAAACCAGCCTGGGGGGTCCCTGAGACTCTCCTTTGCAGTCTCTATATTCACCGTCACTAGAAGGCTCAGGATCTGGGTCCGCCAGGCTCCAGGGAAGGGGCTGGAGTGGGTCTCAGTTACTTTTAGCGATGGTAAAACGTCTGACGCAGACTCCATACAGGGCCGATCCACGAGTTGCAAAGGCAATTTGAAGAACACACTTTCTCTTCAAATGAGTTGCCTGAAGACTGAGGACACGTCTGTTTTTTACTGTGAGACACTAAGAGCCTATATGCGGGACACTCCAAGAAATTTAGACTGCTGGGACCAAGAGTCCCTGGTCACCATTGACTCAG
>S81_58|IGHV3-66*02|IGHD3-10*02|IGHJ4*03|80
GAGGGGCAAGTGATGGAGTCTGGGGGGGACTTGGTCCTGCCTGGGGGGTCCCTCAGACTGTCATGCGCAGCCTCTGGATTCACCGTCAGGAGATACCACACGAACTGGGCCCGCCAAATTACAGTGAAGAATCTGGAATGGGACTCAGTTTCTTATAGCGGCGGAACGGCAGAATGTGCAGACTCCACGAAGGGCCGACTCAGCATCTCCAGAGACAATTCCACGAACACGCTGTGTCCTCAAGCGAATCATCTGAGAAATAAGGAAAAGGCTGTGAGTCGGCTGGCGAGACTCCGCGCCTGCGTTCGGGGAGTTCTTTCAGCCCTTGACCGCTGGGGCCGAGAGACCCTGGTCACCGTCTCGTCAG
>S81_59|IGHV3-66*02|IGHD3-10*02|IGHJ4*03|80
GAGGGGCAGGTGGTGGAGTCTGGGAGAGACTTGGCCCAGCCAGAGAGGTCCCTGAGACTCTCTTGTGCAGCCCCTGGATTCACCGTCAGGAGAGACCGTCTGAGGTGGGTCCGCCAGTCTCCAGGAACGGATTTGACGTGGGTCTCAGTTACTGATAGCGCTGATATCACATCTTGCCCAGACTCCGAGAAGGGCCCCTTCACCACGGCCAGAGCCGGTTGCAAGAAGACGCATTATTTTCATATGAACGGCCTGAGACTTGAGATCACGCCTGTCTGTTTCAGCGCGAGGCGGAATGACAATTCTTGGGGGAGAATTATAAGATTTGAGTACTGGTGCCACGGGACCCTGGTCACCGTATCGTCAG
>S81_60|IGHV3-66*02|IGHD3-10*02|IGHJ4*03|80
GAAGTCCAGTTGTTGGAGCCTGGGGGAGCCCGGGTCCAATCTGGGGGGTCCCTAGGACTCTCCCATACGGTCTCGGGATTCACTGTCAGCGGCAACGGCATGAGTTTAGTCCACCAGGCTCCAGGGAAGGGGCTGCCACGGGTCTCAGTTGTTTCTAGCGCTGGCAGCAGATTCCACGAGGACTGCAGGAAGGGCCGATTCACCATTGAAAGGGACAACACCAAGAACACCCTGTTTTTTCAAAGGAACAGTCTGAGAGTTGACGACACGGTCGTTTCTTACTGTGCGAGACTTGGCGTCTATGCTGGGAGAGTTCCTTTGGCCCATGACTGCTGGGGCCAAGGGGCCCGGGTCACCATTTCCTCAG
>S81_61|IGHV3-66*02|IGHD3-10*02|IGHJ4*03|80
GAGGTGCAGCTGGTAGAGTCTGGGAAAGACCCGGTCCAGCATAGAGAGACCCTGAGATTCGCCAATGCAGCCTGTGAACTCACCGTCAGTAGGAATTATTTGCACTGGGTCCGCCAGGCTCCAGGGAAGGGACTGGAAGGGGCCGCAGATGTTTGCAGTGGTGGCAGCACATACTACGAAGACTCCCTGAAGGGCCGACTCACCACGTCCAGAGACCAGCATACCAACATGCAGTCTCTCCACAGGGACAGCCTGAAATTTGACGACACGACTTTCTGTTTTTGTGCTAGGCTGAGAGCCTGCCCTCGGGGAGGTGTTGTTACCTTTGACTGTTGGGGCCCAAGAACCCTGGTCATCGTCTCCTCAG
>S81_62|IGHV3-66*02|IGHD3-10*02|IGHJ4*03|80
GAGGATCAAGAGATGGCGTCTGGAAGCGGCTGGGCCAAGCCTGGGGGGTCCCTGAGACTCCTCTGTGCAGCCCCAGGGTCGCCCCTCAGTATCAATTACGCGAACGGGGTCCGCCAGGCTTTAGAGAAGGGGTTGGACTGGGTCTCACTTCTTTATAACGGTGGTTGGTCATATTCCAAAGACTCTGTGAAGGGCCCATTCAGGATCTCTAGAGACCCTTCCAAGAACAGACTGTCTGTTTATATCATCAGACTGAGAATTGAGGACACGGGTGAACATTATTGTGCGAGTCTCAGCGCCCATGCTCGGAGAGCCTCTGTAATCTTTAATTACTGGGGCCAGGGGACCCTGGTCACCGTCTCCTCAG
>S81_63|IGHV3-66*02|IGHD3-10*02|IGHJ4*03|80
GAAAAACAGCTGTTGCAGTCTGGGAGAGACTCGGTCCAGGCTGGGGGGTCCCTGAGATTCTCCTGCTCAGCCTCTGAATTAACCGTCAGTGGAACCCACCTGAAAGGGGTCCGCAAGGCTCCAATGAAGGGGCTGGAGTGGGTCTCACTTACGTTTAGCGGTGGAAGCGCCAGCTGCGCAGACTCCGTGAAGGACCAACTCACGATCTTCAGAAACAACTCCAAGAAGACACTGTCTCCTCAGGGGAACAGCCTGAGAATTGTGGACACGACTGTAGATTACTCTCCGGGATTGAGAGTCCCTATTCGAATTGTCATTCTAAGGGTCGTCTACTGGGACCAAGGAACCCTGGTCACCGTCTCTTCAG
>S81_64|IGHV3-66*02|IGHD3-10*02|IGHJ4*03|80
GAGGTGACGTTGGTTGAGTCTGGGACAGTCTCGCTCCAACCGGGGGGGCGCCTGAGACTCTCCTGTGCTGCCTCAGGACTTAACGTCACTAGCACCTACATCAGATGGGGCCGCCAGCCTCCAGGGAAGGGCCTGCAGTGGGTCTCACTAATTTATACTGTTGGTGGAACATACTCGGCAGACTCCGCGAAGGGCCGATTCACCATCTCTGGAGACAACTCCCAGACCCCGTTGTTTCCTGAATTGAACAGCCGAAAATATGAAGACACGTCTCTGGACTACAGTGCGAGACTGAACGCTTTCCCTCGGGGAGTTATTGAAACCTGTAAGTGTTGGGGCCATGGGACCCTGTTGTCTGGCCCCCCAG
>S81_65|IGHV3-66*02|IGHD3-10*02|IGHJ4*03|80
GAGGTGCTGTTGATGGAGGCTGGGGGAGGCCTGGTCCAGACTGGGGGGTCCACGGGACTCTCCTTTGCAGTCTCTGGATTCCCCGTCGAAGGCAATTCTATGTGTTGGGTCTGGCGGACTCCAGGGAAGGGGCTGGCGTGGGCCTCAGTTGCTTATAGCCGTTATAGCTCATTCTGCCCAGACTGCCTGACGAGCCGGTTCACCAGCTCCAGGGACAGTTGCAAGAATACTCTGCGTCCTCAGAGGAGCGGCCTGAACAATGAAGACACGACTGTGTCTCACTCTGCGAGACTGAGCGCCCATTTTCGGAGACTTATAATTTTGTTTGACTCCTGCGGCCAAGTGACCCTCCTCGCCGTCCCCTCAG
>S81_66|IGHV3-66*02|IGHD3-10*02|IGHJ4*03|80
GAGGCACAGTTGGTGACGTCGGGGGGAGGCTTGGTCCAGTTTGCGTGGTCCCCTCGACTCTCCTGTGAAGTCTCTGCATTCACCGTCACTAGGAGCGGCATGATTTGGGTCCGGCAGACTCCAGGGAAGGGGCTGGAGAGGGACTCACCTGTTGTTAGAGGTGGCAGCAGCTACCACGCGGACTCCGAGAAGGGCCGACTCACCATCCCCAGAGACGACTCCGGGAATAGCCTGTATGCGCAAGTGACCTGCCAGAGAATTGAAGACACGGCTTTGGATTGCTGTCGTAGACGGAGTGACTCTGTTCGGGGAGTCACGAAATTTTTTGACTACTGGGGCCCCGGGACCCGGGTCACCGTCCCCTCAG
>S81_67|IGHV3-66*02|IGHD3-10*02|IGHJ4*03|80
GAGGTCCTCCGGGCGGAGTTTGGGAGGGTCATGGTCCTGTCTGGGGGGTCCCTGAGACGTTCCTTTGAAGCCTCCGGATCCACCGTCAACGGAAACTGCCTGAGTTGGGTCCGCCAGTCTCTAGGGACGGGGCTGGAGTGGGTCTCAGTTGTTTGTGGCGGTGCGACCACATATCGTCCAGACTCCGTGAAGGGCCGGTTCGCCGTCTCCAGAGACAATTCCACGAATCGACTGTTTCTGCAAATGAATGTCTGGAGGGCTACAGGCACGGGTCTTCATTATTCTGCGAGACTGAGCGCCTCTGTTCGGGGGGTTGTTTTAATTATCGCACACTGGGGCCAGGCGACCCTTGTCACCGTCTCCTCAG
>S81_68|IGHV3-66*02|IGHD3-10*02|IGHJ4*03|80
GAGGTGCAGTTGGAGGAACCGGGGACAGACTTGGTCCAGCCTAGAATGTCCCTGAGCCTCTCCTGTGCAGCCTTTGGATTCGCCGTCAAAAGAAACGACGTGGGGTGGGCTCGCCAAACTACAGGGAAGGGACTGGTGTGGGTCTCTGTCATTCAGAGTCGAGCTAGAATTTACTATGTGGACTCCGTGAAGGGTCGATTGCCCATCTCCAGAGGCAATTTTAAGAGAACACTGGATGTTCAGATGAAGGGACCGAGAGCTGAGGACACGACTCTACGTTGCTGTGCGAGTCTGGGCGTCCATGTTCGGGTAGTTATTGAACCCCCTGGTCACTGGGGCCAAGTCACCCTGGTCACCGTCTCCTCAG
>S81_69|IGHV3-66*02|IGHD3-10*02|IGHJ4*03|80
GAGGTGCAGCTGGGGGAGTCTGGGAGGGACCCAGTCCGGCCGGGGGGGTCCCTGAGACTCTCCTCTGCAGCCTCTGAATTCAACGTGGCTGACAAGTCTCTGAACTGGACCCGCCAGACTCCAGGGCAGGGGCCGGAGTGGGTCTCAGTCAACTCTGGCGGTGGAACCACAGACTACGCCGACTCTGTGAAGGGTCCCTTCACCATCTCCGCAGACCATTGCCAGAACACGTCGAATCCTGAAATGCAAAGTCTGAGAGTTGAAGAAACGACTCTGAATAACTGTGCGAGACTGACCGCCTCTACTCGGAGATTAACTTTCACCATTGAACGCTGGGGCCAGGAGACCCTGCTCACCCTCTCCCCAG
>S81_70|IGHV3-66*02|IGHD3-10*02|IGHJ4*03|80
GAGGTGCAGGTGGTTGAGACTGGGGGAGACTTGGTCCAACCTGGGGGGTCCCTGGGACTCTCCTGTGCTGCCTCTGGATTCACCCTCCAGAGCGCCTCCATGGACTGGGGCCGCCAGACTCCAGGGAAGGGCCTGGAGTGGATAGTAATTGGCTACTGTGGTGGTCGCACATATTGCACGGGCCCCGAGAAGGGCCCAGTGACCGTCTGCGGAGACACTTACAAGATCACCCTGAGTCTTGAATTTAAGAACCTGAGAGCTGAGGACATGCCTGAATTTTTCTGTACGAGGCCGATCGCCTGTGCTCGGGAAGACCTAATAACCCTTGACTGCTGGGGCCACAGGGCAGTGGCCACCGTCTCTTCAG
>S81_71|IGHV3-66*02|IGHD3-10*02|IGHJ4*03|80
GAGTTGCAGGTGCTTGACTCTGGGAGAGGCTTTATGCAGGCGGGGGGGTCCCTGAGAGTCTCCTTTGAAGCCTCTGGACACCCCGTCACTAGCAGTTACCTGAGCTGGGTCCGCCAGACTCCCGGGAAGGGGCTGGAGTGGGTGTCATTAGTCTCCAGCGGTGGAACTATATTTTTTGGAGACTCCGAGAAGGGCCGATTTACCCTCTCCAGAGACATTTTAAAGAGAACGGAGTCTCTTGAAGTGAACAGCCTGCCAAGTGGTCACACGGCCGAGAGTAACTGTGCGAGACTGAGCGCCCACATTCGGGGTGTCGATACAACCTTTGACAGCAGGGGCCAAGCAACCCTGGCCACCGTCTCTTCAG
>S81_72|IGHV3-66*02|IGHD3-10*02|IGHJ4*03|80
GATGTGCAGTTGATGGAGTCTGGGCGAGGATTGGTCCAGTCGGGGGGGGCCGACAGACCCTCCTGTGCAGCCTCCGCGTTCACCGTCTGTAGTTTCTACACGAATTGGGTCCGCCAGGCTCCAGCTAAGGGGCTGGAGGGGGTCCCAGTTTTTTTGAACGGTAGTCGACCCTACCTGGCAGACTCCGCGGAGGGCCAATTTACCATCTCCAGAGACATTTCCCAGATTATGTTGTATTTTAGAATGGACAGCCTGAGAGATGTGGCTACGTCTGTTGCTAACCGCACGAGGCTAAGCGCCAATCCTCGGGGAGTCAGAAGAATCTTTGACTGTTGGGGCCAGGGGACACTGGCCTTCGTCTCCTCAG
>S81_73|IGHV3-66*02|IGHD3-10*02|IGHJ4*03|80
GAAGTGCGGGTGGGGGTGCCTGGAGGAGGCCTGGTCCCGCCGGGGGGGTCTCTGAGACCCTCCTGTGCGGTCTCTGGATGCACCGCTAGTTGCAGTTTCTTGAAATGCATCCGCCAGACTCCAACGAAGGGATCGGATTGGGTCTCACTAGTTTATAGTTGTGGTAGACTACACTACACAGACTCCATGAAGGGCCCTTTCACCATGTCCAGAAACAATTCCAAGAACACGCTTCATGTTCGATTGAACAGACTGAGAACTCAAGTCACGACTGTGCATTCCTGTGCGAGACTTGGCGCCCGTGTCAGGACAAGTCTCATAAGATTTGACTATTGGGGCCGAGGGACCCGGGTCACCGTCTCCCCAG
>S81_74|IGHV3-66*02|IGHD3-10*02|IGHJ4*03|80
GAGGTGCATTTGGTGGGGTCTGGAGAGGGCTTGGTCCGACCTGGGGGACGCCCGAGACTCTCCTTTGCACCCTCTGGATGCACCGTCAGTCACAACAAGTGGAAATGGGTCTGTCCGACTTCGGACGAGGGTCTGGATCGAGTCTCAATTAGTCATGTCGGTGTCAGCACAGAGTACGCAGACTCCGTGAAGGGCCACTTCACCATCTCCAGGGACGAGTCCAAGAACACGTTTTCTGGTCAAAAGACTAGGCTGAGAGCTGGTGACACGGCTGTGTTTTCCTGTGCGAGACTGAGAGCCACTGTCCGGCCAGTTAATGAGCCCCTTGACTATTGGGGCCCGGAGACCCTGGTCACCGTCTCCTCAG
>S81_75|IGHV3-66*02|IGHD3-10*02|IGHJ4*03|80
GAAGTGCACTTGGTGGAGTCTGGGGCAGACCGGGTCCAGCCTGGGGGGTCCCTGAGACTCTCCTCTGCAGTATCTGGACGCACCGAATCTAGTACCTACATGAACTGGGTCTGCCAAGTTCTTGAGAAGGGCCGGAAGAGGGTCTCAATTAGTTTTAGCGGTTCGAACACATGGTGCTTTGACTTCGTGAAGGGCCGATTTGGCGTCACCAGAGACAGTCCAAGGAACACGGTGTATACTCACATGAACGACCTGAGGGGAGACGACGCGGCTGATTATTCCTCTGGCAGGCTGATCGCCCATTTTAGGGGAGTTATCATGATCTTTGACTACTGGGGCCAAGGGACCCGCCTGACCGTCTCCTCAG
>S81_76|IGHV3-66*02|IGHD3-10*02|IGHJ4*03|80
GAGGTGCAGCTGATGGAGCCTGGGGAAGGCTCTGTCTCGAGTCCGGGGCCCCTGAGACGCTCCCCTGCCGTCTCTGGCTTCACCCTCAGTGGCAGATATGTGAACTGGGTCCGCCGGCCTCCAGGGACGGGGCTGGACTGGGCGTCAGGCTTTCTTGGCGGTGGTATTACACACTACTCCGACTCCGAGAAGGGCCGATTCACCATTCCCCGAGACAACTCCGAGAGACCCCTGAATTTTGACGTGAACGGTCTGCGAACTGAGGACACGACTTCATTTTTCTGTGCGAGACTAAGCTTCTCTGTCAGGGTGGTTATTGTGCCCTTTGACTACTGGGGCCAAGGGGCCCTGGTCACCGTCTCCTCAG
>S81_77|IGHV3-66*02|IGHD3-10*02|IGHJ4*03|80
GAAGTGCAGTTGCTGGAGTCTGGGGGAGGCTTGGTCCAGTTTGAGGGGTCTCTGCGACTCTCTTATATAGCCTCTGGATTTACCGTCTCCACCAACTACATAAATTGGGTCCACCCGTCTCCAGGTCAGGGGCAGGAGTGTGTCTCAATTGTTTTTAGAAGTGGTGGACCACTCTCTGCAGACTCCGTGCAGGGCCGATCCACCATGCCCAGAGACACTTGCAAGATCACGGTGGACCTTAAAAGGGAAAGCCTGAGATGTGAGGAAACGACTTTGCCTTTCTCTAGGAGACTGCGCGACCATGTTAGGATAGTTACCTTGACCTGTGTCTATTGGGGTCATGGGACCCTGGTCACCGTCTCCTCAG
>S81_78|IGHV3-66*02|IGHD3-10*02|IGHJ4*03|80
GAGGCGAAATTGCTGAAGTCTGGGGGAGCCTTGGTCCAGTCCGGGGGGTCCCTGAGCCTCTCCTCTATAGCCTCTGGACTCACCGTCGTTAGACACTACGCCAGTTGGGTCCGCCAGCCTCCCGGAGCGGGCCTGGGGTCGGTCTCAGTTATTCAGGGCGGTGATAGCACATGCCACGCAGACTCAGTGAAGGGCCGATTCACCATTTCCAGAGACTACTCAATGGGCGCCCTGTACCCCCAGGTGACCGGCCTGAGAGATAAGGTCACGCCTGCTTGCTTGTTTGCGGGACTGAGCGCCTGTGTTCGGTCGGTTATCATAGCCTTTGCCGACTGGGGCCAGGGGACCCAGGGAACCGGCTCTTCAG
>S81_79|IGHV3-66*02|IGHD3-10*02|IGHJ4*03|80
GAGGAGAAGTGGGCGGTGTCTGGGACAGACTTGGTCCAGCCTCGGGAGACCCTGAGACTCTCCGCTTCCGCCGCTGCCTTCACCGTCGATATCAGATGCATGAGTTGGGTCCGGCAGGCCCCAGATAAGGAACTGGAGTGGGACTTAATGATGTCTGGCGACGATTTCACATTCTACGCTGACTCCGTGAAGGGCCGAGTCACCATCCGCAGAGACAGTTGCAAGAACACTCTATATTTTGACCTGAGAAGCCTGAGAGGTGCGGACACGACTGTGTCCTACTGGGCGAGGCTGAGTGCCTATTTTGGGGGAATTTTCATAGTCTCCGACCACTGGGGCCACGGGACCCTGGTCCCCGTCCCGTCAG
>S81_80|IGHV3-66*02|IGHD3-10*02|IGHJ4*03|80
GAAGGACACTTGGAGGAGTCTAGGCGAGGCGTGGTCCAGCCTGGGGGGTCCCTGCGACTCTCCTGTGCAGCCTCTGGATTGACCGTCACTCACAAGTCCTTGAACTGGATCCCCAGGACTCCAAGGAAGGGGCTCCATTGGGAGACAGCATTTCTTCGTGGTGCTATAACATGCTGCCAAAACTCCGTGAAGGGCCGCTTCTTCATCCCCACAGACATTTCCAAGAAGAGACTGTGTCTTAAAGTGACCAGCCGGAGAACTGAGGACACGCCTATGTCCTACTGCGCGAGGCTGAGGCCCTATAATCGGGGAGTCATGATGACCCTTGCCTGCTGGGGCCAAGGGCCCCTACTCGCCGTCTCCTTAG
>S81_81|IGHV3-66*02|IGHD3-10*02|IGHJ4*03|80
GAAGTGCAGCCGGTGGAGTCTGTGAGAGGGTTGGTCCGGCCTGGGGAGTCCCTGAGACTCTGTTGCGCAGACTCTAGATTCACCGTCAGTCTCAATTTCATGGCCGGGGTCAGCCAGGCTCCAGGAAAGGGGCTGGAGCGGGCCCCAGTTTTTGATTGTGGTGGTAGGACAAGCCTCGCAGACTCCGCGGTGGGCCTATACCCCGTCTCTAGAGACACTTCCAGGCACACAAACTATGTTGAATTCATCAGCCCGAGACTTCACAACGCGGCTGTATCTAACTATGCGAGGCTAAGTGTCTCTGATTGGAGAGTGACCATACCCTTGGATTACTGGGGCCACGGGACCCTAGTCACCGTCTCCCCAG
>S81_82|IGHV3-66*02|IGHD3-10*02|IGHJ4*03|80
GAGGTGCAGGTGGTCTATTCCGGGAGAGTCTCGGTCCAACCTGGGGGGTCCCTGAGACTCTCCTGTGCAGCCTCAGGATTCACCGTCACTGGGACCCTCCCGACATGGGTCCGTCCGGCTCCAGGGAAGGGGCTGGAGTGGGTCTCGGTGATCTGCAACGATGATTACACAGGCCACTCAGACTCGGAAAAGTGCCGGTTCAGAATCCCTCGAACCAATTCCAAGAACACGCCGTGTCCTCTACTGAACAGGCAGAGAACTGAGGAGATGTCTGTGTGTTACTTTGCCGTGTTGTGCGCCCATGTAGGGTCACTTGTTATAAACTTTGACCAATGGGGCCGCGGGACCCTGGTATCCGTCTCCTCAG
>S81_83|IGHV3-66*02|IGHD3-10*02|IGHJ4*03|80
GATATGCTGTTGGTGGAGTCCGGGGGAGACTTGGTCCGGCCTGGGGGGTCCCGGAGACTCTCCTGGGCAGCCTGTGACTTCCCCTTCACTAGACACTACAGGAGTTGGGTCCATGAGCCTCTAGGGAAGGGGCTGGATTGGGTCTCATTTTTTTATAGAGGTGTCAGGGAATTCTACACAGACTCCGTGAAGGGCCGATTCACTTTCTCCAGAGACGGTTCCAAAACCACGCAAAATCTTCACTTGAAGAGACTGAGACATGAGGAGACGGCTGTTCATTGTTCTGCGAGACTGAGCGCCTTCATTCGGAGAGTTTTAATAGTCCTGGACAATCGGGACCGTGGGAGCCGGGTAAATCTGTCCTCAG
>S81_84|IGHV3-66*02|IGHD3-10*02|IGHJ4*03|80
GAAGTGCAACGGATGGAATCTGGAAGAGACTTGGTCCAGCCTGGGGGGTCCCTGAGACTCTCTTGTGCAGCCTCTGGTTTCACCTTCCGAGGAAGCTTTCCGGACTGGGCCCGCCCGGTTCCAGGGAAGGGGCTGGATTGGGTCTCATTTGTTTATGGCGGTCCGGTCACCTATTACGCAGACTCCGAGAAGGGCCGATTCACCCCCTCCAGCCACAATATCACCAACACGGTGTGTCTTAAAGTGAAGAGCCTGCGAATTGAGGACCCGACTGTCCATCCGTGTGCGAGCCTGAGCGACTCTGTTGGGAGAGTCTTCATGCACCTTGCCCATTGGGGCCAAGAGACACCGGTCAGCGTCTCCCCAG
>S81_85|IGHV3-66*02|IGHD3-10*02|IGHJ4*03|80
GAGATGCGACTGCTGGAGTCTGGGGGGAACTTGGAGCCGCCTGGGGGGTCGCTGGGACCCTCCCGTGCAGCCTCTGAGTTCACCCTTTGGAGAAACTTTGCTTACTGGGTCCGCCAGACTCCCGGTCAGGGACTGACATGGGTCTCACTGGTTTTTAGTGGTGCTAACACCTTCAAGTCAGACTCCGTGAAGGGCCGCTTCACCTTCACCAGAGACCATTGCAAGAAAACTCTGTCTCTCGAAATCATCAGCCTGAGAGCCGAGGACACGGGTGAATCTCTCTCTGCGAGCCTGAGCGCCCCTGTTCGGAGAATTGGTTTAACCTTTGACTACTGGGGCCACGGGACTCTGGTCATTGTCTCCTCAG
>S81_86|IGHV3-66*02|IGHD3-10*02|IGHJ4*03|80
GAGATACTGCGTGTGGAGTGTGGGGCAGACCTGGTCCAGCCTGGGGGGTGCCTGAGACTCTCCTCTGCAGCCTCTGGGCTCACCGCCAATAGAATTGACAGGAGTCGGGTCCGCCAGTCTCCAGGCAAGAGACTGGATTGGGCCTCAGTTTTTGATCATGGTCATAAACCAGCCCGAGCAGACTCCGAAGAGGGCCCATTGAACGTCACCCGAGACATACCCAAGAACACACTGCATCTTATAATGAACGGCCTGGGGCCGGAGGTCACGGCTGGACATTACTCTGCGCGGCTGAGAGACTATCTTCGGGGAGTTCTTACACCCTTTGACTGCCTGGGCCAAGGCACCCTGGTCACCGTCTCCTCAG
>S81_87|IGHV3-66*02|IGHD3-10*02|IGHJ4*03|80
GAAGTGCTGTTGGTGGGGTCAGGGAAACTCCTGGTCCGCCCTGGGGGGCCCCTGAGACTCTCCGGTGCAGCCTATGGATTCGCTGTCTTTAGGAGGTGCATGAAATGGGTCCGCAAGACTCCAGGGAAGGGGCTGGGGCGGGTCTCACTAACTTATAACGGCGCTCGCGCCTACTACCAAGACTCCCTAAAGGGCCGATTCACCATCCCCAGAGACAGTTGCATCAACAAACTTTGTCGTCAAAAGAACAGCCTAAGAGCTGACGGCACGGCCGTCTTTTGCTCTGCGAGGCTATGCGACTGTATTCGGGCAGTTTTTGTTGCAGTATACTTTTGGGGCCAAGGGATCCTGGTCACCGTCCTCTCAG
>S81_88|IGHV3-66*02|IGHD3-10*02|IGHJ4*03|80
GAAATGGAGTGGATAGAGTCTGGGACAGGCTTGGTCCAGACTGGGGGGTCCCTAAGACTCTCCTCTGCAGCCTCTGGATTCACCGTCCAAAGGGACCTCATCAGTTGGGTCCCCCAGGTTCCTGGGAAGGGGCTGGAATGGGTCCCAGTCTCTTATAGCGGTCGTGGAACATGCTACAGAGACTCCGTGAGGGGCCGATTCACCGACTCTAGAGACCATGCCACGAACAGACTGAACTTGGAATTGAGAAGCTTAGGAGTTGGGGACACGATCATGCACCACCTTGCGAGACTGAGTGCCTCCATCCGGGGAGTCAATATCACCTTCGACTCCTGGGGCCACGGGACCCTGGTCACCGTTTCCCCAG
>S81_89|IGHV3-66*02|IGHD3-10*02|IGHJ4*03|80
GAAGTGTCGCTTGTGCCGTCTGGGGAAGTGTTGGTCCAGACTGGGAATTCCCTGAGACTCCCCCGTGCAGCCGCTGGAGCCACCGTCATTAGGAACCACACGAGTTGGGGCCGTGAGGCTCCAGGGCAGGGTCTGGAGTGGGTCTCAGTGATTTTTGGAGGTGGTTTCACATATTACACAGACTCTGTGAAGGCCCGATTGTCCATGTCCAGAGTCACTTCCAAGTACACGCTGTGTCCGCAAGTCAAGAGCCTGAGAACTGAGGACACGGCTTTTTTCTTTTGTGTGGGGCGAAGTGCCTACACTCGAGAAGATATCCTCATTCTTGTCTACAGGGGCCAGGGGACCCGGGTCACGGCCTCCTCAG
>S81_90|IGHV3-66*02|IGHD3-10*02|IGHJ4*03|80
GAAGCGCGCCAGGTGGCGCCTGGGCGAGACTTGGTCCAGCCTGGGGGGTCCCTGAGACTCTCCTGTGCAGTCTCTGAATGCGACGTCTGTCACCACTCCATGGACTGGGTCCGCCTGGCTCCAGGAAAGGGACTGGAGAGGAAGTCAGTTGCTTCCAGAGATGGAGACACATTCCGTCCAGACTCGGTGAAGGGCCGACTCACCCTCGCCAGAGACAATTCCAAGAACACACTGTGTCCCCAAGTGAACTGCCTGAAATCTGACGACACGGCTGCCCACTATTGTGCCAGACTGATCGCGTCTGTTGGGGGTGTTCTTCGACACGTCGACTTGTGGGGCCACGGGACCCTAATCACCGTGTCCTCAG
>S81_91|IGHV3-66*02|IGHD3-10*02|IGHJ4*03|80
GACCGGGAAGCCATGAAATGTGGGGGAGTCTTGGTCCAGTCTGGGGGGTCCCTGCGACTCTCCAGTGCAGCCTCTACATTCACCGTCAAAAGAAACTCCAAGAGCTGGGTCCGCCAGATTCCGGGGAAGGGGCTGGACTGGCTTTTAATTATTCACAGAGGTGGTCGCACATTCTTCGCAGACTCGGTGAAGGGCCGATTCACCGTCTCCAGGGACGATGCCCGGAACACATTTTCTCTTGATGCAGACAGCCTAAGATTTGAAGACGCGGCTGTTTATTGTTCTGAAAGTCTGAGCGCCTTCCTTCGAAATGTTCGTACAACCTTTGAATATTGGGGCCACGTGACCCTGGTCACCGTCTCCTCAG
>S81_92|IGHV3-66*02|IGHD3-10*02|IGHJ4*03|80
GAGGTGAAACTGGTGGAATCTTGGGGCGGCTTAGTCCAGTCTGGGGGGTCCCTGAGACTCCTCTGTGCAGTCTCTGGATTCACCGCCGAAACCAGTTACATGAAGTGGATCCGCCACTCTCCAGGCAAGGGGCTGGAGGGGGTCTCAGTTCTTTATAGAGGTGAGAACACAAGTTACACAGACTCCGTGGAGAGCCGATGCACCATCTCCACAGACGAGTCCAAGGGAACACTCCATCTGAAAAGGCCCGGCCTGAGAATTGAGGACGGTGCTGGGCATAACTGTGCGCGCCTGAACGCCAGTTTTGAGAGAATTTTCGTAACCTTTGACTCTTGGGGCCACGGGACCCCAGTCACCACATCCTCAG
>S81_93|IGHV3-66*02|IGHD3-10*02|IGHJ4*03|80
GAGGTCCAGTTGGTGGAGTCTGGGGGAGGCGTGGCCCAGCCTGGGGGGCCCCTGAGACTCCCCTGTGCAGACACTACATTCACCGTCACTAGATACTCTTTGATGTGGGTCCGCCAGGCCCCAGTGAATAGACTGGCTTGTGTCTTAGTTATCCATGCCGACGTCAGCACATTTTACGAAGACTCCTTGAAGAGCCGATTCACAGATTCCAGGGACAGGTCCGAAAACATACTGTGCCTTAGACTGAACAGACTGAGGGCTGAAGACTCGGCTCTGTCTTGCCCCGCGAGGCTGAGCGCACTTCCTCGGGGGGTTATTCTTGCCTTTGACTACTGGGGCCAAGGGACCCAGGTGGTCGTCTCATCAG
>S81_94|IGHV3-66*02|IGHD3-10*02|IGHJ4*03|80
GAGGTGCCCGTCCTAGAGTCTGGGGGAGACTGGGTCCAGCCTGGGGGGTACCTGAGACTCCCCTGTGCAGCCCCTGGACTCGACGTCAGGAGAACCTACGTGTTTTGGGGCGGCGAGACTCCAGGGAAGGGACTGGAGTGGGTCTCACTCATTGATCGCGATTATAACACATACGAGACAGACTCCGGAGAGGGCCGATTTCCCACATCCAGAGACAGTTTCAAGAACACGCTGTATTTTCAATTTCACAACTTAAGAGGTGAGAACATGCCTGTTTTTGACTCTACGAGACTCAACGCCTATCTTCGGGGTGTTCCTTTGTTGCTTGACTACTGGGGTCAGATGACCCTGGTCACAGTCTCCTCAG
>S81_95|IGHV3-66*02|IGHD3-10*02|IGHJ4*03|80
GAGGTGAAGGTGGTGGGGCCCGGGGGAACCTTGGTCCAGCCTGGGGGGTCCCTGAGGCCCAACTTTTCAGCATCTGGCCTCACCGTCGGTGGCAACCACATGAACGGGGTCCGTCATTCTCGAGAAAAGGGACTGGAGTGGGTCCCTGCTATTTGTAATGACGTTAGAGAATACTCCAAAGACTCAACGAAGGGCCAATTCAGCCTCTCCAGGGACAACTCCAAGAGCACATTGTATCGGCGAATGAACAGTCTGAGAACTGTGGTCAAGGCTGTGTCTTGCTTTTCGAGGCTGAACGGCTATGTTCGGAGAAGTGTTGTAACCTTCGACTTGGGGGGCCAAGGGCCCCGTGTCACCGTCTCCTCAG
>S81_96|IGHV3-66*02|IGHD3-10*02|IGHJ4*03|80
GAGGTGCAGGTGGTCGATTCTGAGAGTGGCTTGGTCCAGTCCTGGGGGTGCCGGGGGCTGTCCCGTGCAAGCTCTGGATTCGCCGACCGTGGCAAGTACATGACCGGGGTCCGCCAGGCTCCAGTGAAGGGGCTGGCGTGGGTCTCAATTTTTTATAGCGCTGGCAGAGCCTCCTTCGCACTCTCCGTGAGGGGCCGCTTCACCCTCTCTAGCGACACTTTGACGAACACCCTATTTAGTCTAATGAGGGACATGAGAAGTGGGGACCCGGCTGTCAACTTTTGTTCGAGGCCGAGCGCCTATGTTTGGAGAGCAAATGTCATCTTTGACTCTTGGGGCCACGGGACCCTGGTCATCGTCTCCTCAG
>S81_97|IGHV3-66*02|IGHD3-10*02|IGHJ4*03|80
GAGGTGAGGCTAAAGGAGTCTGGGGGAGCCTCTGTCCAGCCTGGGGGGCCCCTGAGACTCTCTTTTGCAGCCTCTGCATTCACCGTCAGTTGCACTGACGCGTGGAGGGTCCGCCAGAGACCAGGGGAGGGGCTGGAATGGGTCTCAGTTTATTATAGTGACGGAAGTACAAGTCCCCCTGCCTCCGCGAAGGGCCGGCTCACCAACTCCAGGGACACTTCAAAGAACACACTGTGTGCTCAAATGAACTGTCTGAGAGTTGGAGGCGAGGCTATGATTTCCAATGCGAGGCGGAGCGCCCATGTTGGGAGAGTTATTTTATGTTTCGACTACTGGGGCCAAGGGACCCTTGTCCCCCTGCCCTCAG
>S81_98|IGHV3-66*02|IGHD3-10*02|IGHJ4*03|80
GAGGTTCCACTGGCGGAGTCTGGGGGAGACTTGGTCCAGCCTGGGGGGTCCCTGAGACTCCCAGGTGCAGACGCTGAATTCACCCTCAGTGGAAACCTCTTGACCTGGGTCCGCCGTTTTCCGGGGGAGGGGCTGGAGCGGGTCTCAGTCTCTTATTGCGACGGTTCTTCACACCGTCCAGACTCCGTGAAGGACCGACTCACAATCTCTAGACATAATTATCAGAACACGCTGTCCCTTAAACTCAACAGGTCGAGAGATGAACATACGCCAGTTTATTGCTGTGCGAGCCTGAGCGCCTCTCTTCGGAGAATTATTTTAGCCTCTGGCTTTTGGGGCCAAGGGACCCTGGTCAGGGTCGCGTCAG
>S81_99|IGHV3-66*02|IGHD3-10*02|IGHJ4*03|80
GAGGTGCATCTCATGGAGTCTGGGGAACGCTTGGTCCAGCCGGGACAGTCCTTGAGACTACCCTCTACAGCCTCCGGATTCACTGTCAGGAGCCACTACATGAAATGGGTCCGCGAGGCTCCAGGGGAGGGGCTGGCATGGGTCCCAGTTTTTTATAGCGGTCATTGCACAGTTTACACTGACTCCGTGAGGGGCCGAGTCGCGAGCTCCAGAGACAGTTTGCAGCTCGCACTGTGTCTTAAGATGAACAGCCGAAGAGGTGATGACTCGGCTGTGACTGGTCGTGCGAGGCCGACCGCCTGTCCTGGGACAGTGCTTCTCACCTTTGCCCACAAGGGCCCCGGGAGCCTGGTCACCGTCTCCTCAG
>S81_100|IGHV3-66*02|IGHD3-10*02|IGHJ4*03|80
GAAATGCAGCAATTGGCGTCTGGGGGAGTCTTGATCTCGCCGGGGCGGTCCCTGAGACTCTCTTGTGCAGCCTCTGGACTCACCGTCAATATCAGTTGCTTCAGCTGGGTCTGCCAGCCCCCAGAGAAGGGGCAGGACTGGGTGTCAGTGATTTTTGCCGATGCTATCACATACCACCCAGATTCCATGAGGGGCCGATTCAAGACCCCCAGAGAACTCTCCAAGAACACGTTGAATTCTCACCGGAACATGCTGAAAGCTCAGGACACGGCTGTGTCCTTTTCTACGAGGCCGTGCGCCTGTGTTCGGGGGACTCGGATAACCTTGGCTTACTGGGGCCTGGGGACCCTGGTCACCCTCTCCTCAG
>S286_1|IGHV1-69D*01|IGHD2-2*03|IGHJ1*01|80
CATGTGCAGCTGGTGCAGTCTGGGATTGAACTGAACACGCTTAGGCCTTTGGGGAAGGTCTCCTGCGAGGCATCTGGAGGAACCTTCAACAGCTGTGCTTCCACCGGGGTGCGATCGGCCCCTGGACAGGGCCTTGAGACGACGGGAGGGATTATCCCTATCTCTGACACAACACACTCCGTAAAGAAGCTCCAGGTCAGAGCCACAATCAAAGTGGGTGAGTCCACGAGAACAGCCTACAGGGACCTGAGAAGCCTGAGGCCTGACGACACGGCCCTTCATTTCCGTGCGAGATTGATTCTATTGGAGACACCTGTTCGCACGACATTCCTCCCGAAGTGGGGCCGGGTCACCCTGGTCACCCTATCATCAG
>S286_2|IGHV1-69D*01|IGHD2-2*03|IGHJ1*01|80
CAGTTGCAGGTGGTGCCGTCTGGGGCTGATGTGAAGACCCCTCTGTCCTCTGTGAAGGTCCCCTACACGACTTTTAGAAGCGCGTTTAACAGTCATGCTATCAGCTGGCTGCGTCAGGCCCCTGGACATGGACCTACACTCGTGGAAGGACTCATCCCCATTTTTGGAATAGATAACTACACACAGAAGTTTCAGGTCAGAGTCACGACTACCGCGGACGAATCCACGTGCACTGTCAACATGGAGTTGAGCAGCCTGAGGTCAGACGAGCCGGCCGCCTATTACAGTGCGGCATTGATGTTAGACATATCCATTGCTCTCACGACATATCTCCAGATATGGGGCCAGGTCACCCGGGTCACCGTCTCCTCAG
>S286_3|IGHV1-69D*01|IGHD2-2*03|IGHJ1*01|80
CAGGTGCAGCTGGTGCGGGCTGGGGCTGATGTGAGGAAGCCTGAGTCATCGGCGAAGGTCTCCTGCCAGTCTTTTGGGAGAACCTTCTGCGTCTTTGCTAGCGGCTGGGCGCGCCAGGCCCTTGGACAAGGGCTTGAGGGGGTGGGAGGGGCCCTCCCCATTTTTGGCATGGAAGACTATAGACAGAACTTCCAGGGCGAAGGCAGAATTTACGCGGACGACTGTTCGAGCACAGCCTACTTGGAGGTGAAGAGCCTGAGACGTGAAGACTCGGCCGTCCGTTTTCGTGCTAGATTGACTGTAATATTAACACCAGTTGGCACGGCTTACTTCCCCCAGTGGGGCCAGGTCACCCTGGTCACCGACTCCTCAG
>S286_4|IGHV1-69D*01|IGHD2-2*03|IGHJ1*01|80
CAGGTGCAACTGGAGAAGTCCGGGGCTGATCTGGTGGAGCCTGGATTCTCGGGGAAGGTTTCCTGCACGGCTTCTGGAGGCACCCTCATTAATTATGCTCTCAGTCGGATTGGACAGGCCCCTGGACAAGGGGTTGAGTGGATGGGAATGGTCGTCCCTACCCTTGGCACATCAACCCGTGCACAGAAGTTGCACGTCAGATTCACGGGTGTCGCGGACGAGTCCGCGAGCACCGTTCACATAGACCTGCACAGCCTGAGACGTGAGGACGCGGGCGTGTGTTACTGTGCCGCATTGATTATAGTACCACCAGCTGGCCACACGACAGATTCCCAGGATTGGGGCCAGGTCACCGCGGTCCCCGTCTCCTCAG
>S286_5|IGHV1-69D*01|IGHD2-2*03|IGHJ1*01|80
CAGTTGCTGTTGGTGCCGTCTGGGGCAAGAGCGAAGAAGCCTGAGCCCTCGGCGGATGTCTCCGTCAACCCTTCTGGAAGGACCTTCACCAGATTTGCCATGAGATGTGGGCGACAGGCCCCTGGACGAGGGCTTGACTGGACGGAGGGGATCATCCCTGCTTTTGGAACCGCAGACTTCGCACCGAAGTTCCAGGACAGAGTCACACTAACCGCGGTCGGTTGCGCGTGGACACCCTCTATGGACGTGCCCAGCCTGAATTCTCGGGACTCGGCCGTCTATTCCTGGGCGAGATTGATTCGAGTAATACCACTTACTCTTAGGACATACTTCCAGAACGGGGGCCAGGTCACCCTGGTCTCCGCCTCCTCAG
>S286_6|IGHV1-69D*01|IGHD2-2*03|IGHJ1*01|80
CATGAACACCTGGAGCAGTCTGGGACTGAGGTGAAGAAGGCTGGGTCCCCGCTCTGTGTCTCCGTCCGGGCCCCTGGAGGCACCTGCAGAAGCCATGGTCTCAGCTGGTTTCGACAGGCCCCAGGGCGAGGGCCTGAGTCGACGGAAGGGCCCATCCCCATCTTTGGTCTAGCAAATTACGTCCAGAAGTTCCAAGACAGAGACACTCTGACCGCGGACGAATCGGCGCGAACAGGCGACATCGATTTGAGCAGCCCGAAATGTGAGGAGACGGCCGTTTATGACTCTGGGAAATTGATTTTAGTACTATCAGATCTTTGTGTGCCATACTTCCAGGACTGGGGCCTTGTCACCCTGGTCACCGTCCCCTCAG
>S286_7|IGHV1-69D*01|IGHD2-2*03|IGHJ1*01|80
CATGTGCAGCTGGTGCAGTCTGGGAATGAGATGGGAAAGCCTGGACCCTCGGCGAAAGTCTCATGGCAGGCCTATGGAGGCACGTGCAGGAGTTCCCCTTGCGTCTGGGTGTGGCAGGCCCCTGGACAGGGGCTTGAGTGGATGGGAGGAGTCCTCCCTTTCTTTGATTCTGAGGACGTAGAACAGCAACTCCAGGTCAGAGCCACCATTAACTCGGGCGAATCCACGGGAACAGCCTACATGGAGATGAGGAGCCAGAGATATGAAGACACGGCCGAGAACTTCTATACGAGATTGATTGTCGTAGTTTCAGGTGCTCGCACGGCGTATTTCCAGCTCTGGGGCCATGTCACCCAGGTCAACGTCTCGTCAG
>S286_8|IGHV1-69D*01|IGHD2-2*03|IGHJ1*01|80
CAGGTGCGACTGGTGCAGTCTGGGACTGAGGGGAACAAGTCTGTGTCCTTGATGAAGGTCCCCTGCACGACATCTGGAGGAGACCCCAACAGATCTGCCACCAGATGGGTGCGACAGGCACCTGGACAAGAACTTGAGTGGATGGAAGGGATCATGCCAAATTGTGGTGCAGCGATTTCCACACAGGCGTTACAGGTCAGACGCACTATTACTGTGGACGAATCCACGACCAGAGGCACCACAGAACTGAAGAGCCTGAAATCTGAAGACACGGCCGTTGATCACTGTGCGCCAGTGCTCATATTAGTAGCAGCTACTCGTACGACATACTTCGAATATTGGGGCGAGGGCACCCGGGTCTCCGTCTTCTCAG
>S286_9|IGHV1-69D*01|IGHD2-2*03|IGHJ1*01|80
CAGAAGCCCCTGGTGCAGTCTGGGGCTGAGGAGCAGGGGCCTGGGTCCTCGGTGAAGGTCTCCTGGATGACCTCAGGAGGAGCATTCATCAGCCATGCTTTGACCTGGGTGCGACAGGCCCCTGGCCAAGGGCTTGAGTGGATGGGAAATATAATCCCTGTGTTTGGTGCAGTTGACTTCGAAGACAGGCCTCAGGTCAATGTCACGATTACCGAGGACGGATCCCCGAATACAGCCTCGATGACACTGGTCAGCCTGATATCTCAGGAGACGGCCGTGTCTTTCTTTGCGTGCCCGATTGTAGTTGTACCAAGTGCCTGTACGACACGCCTTCAGCACTGGGGTCAGGGTGCCCTGGTCACAGCCTTCTCAG
>S286_10|IGHV1-69D*01|IGHD2-2*03|IGHJ1*01|80
CAGATGCAGTTGGTGCAGTCTGGGACTGACGTGACTCAGCCTGGGTCCTCGGTCACGGTCTCCTGTGAGATTTGTGCAGGAACCTTCGATAGTTGTGCTATCGGTTGGGTGAGCCAGGCCCCGGGACAAGGGCTTGAGTGCAGGGGAGGCATCATTCCTATCCTCCATACGGCGTACCACACACATATCTTACAGGGCCGAGTCACGATTGCCGCGGACGATTCCACGCGGAGAGTCTTCATGGACCTGAGTAGCCTGACAGATGAGGACACGGCCGTCTATTACTTTGCGAAATTGAGTGTAATATTAACATCTAGTCATGCGGAGTCCCTCCTGCACTGGGGCCACGGCACACTTATCGTCGTCTCCTCAG
>S286_11|IGHV1-69D*01|IGHD2-2*03|IGHJ1*01|80
CAAGTGCAACTGGTGCTGTCTGGGGCTGGGCTGGTGAAGCCGGGGTCCTCGGCGAAGGTCTCCTACGAGGTTTGCGGCGGAACCATGCCCAGCTGTGCTATCAGCTGGCTGCAACAGGCCCCTGGACAAGGACTTGATTGCGTGGAAGGCATCTCCCCTATCTTTGGTATAGAAGATCACACACAGAAATTTCCTGTCAGAGTCCCTGTCAGCCCGAAAGAATCCACCAGGACTCCCTACATGGAATTGAGATGCCTGAGATCTGAGGACACGCCCGTGCATTACAGTGCGAGACTAACTATAGTATCGTCAGTTTCTCGTCCGACATACTTTCAACGCGGGGGCCAGGACACCCGGGTGACCGTCTCCCCAG
>S286_12|IGHV1-69D*01|IGHD2-2*03|IGHJ1*01|80
CAGGTGAAATTGGCTTCGTCTGGGGCTGAGGTGAAGAAGTCTGGGTCTTCGGGGAAGGGCTTCAGGCAGGCCTTTGGAGGCACCTACGGAGGCTGTGCTATCAGATGGCTGCGACAGGCCCCTGGACAAGGGCCTGACTGGATGGGAGGCAACGTCCCACTGTCTGCTATAGAGATTTTTGCACAGAAACTCAGGGTCAGAGTCACGATTACCTCGGGCGAATGTACGAAGAGAGGCCACATGGATGTGAGAAGCCTGCGATCCGAGGACGCGGCCGTGTGTTGCTGTGCGAGAATAATTATAGTATTAGCAACGAATCGTGCGATTTACCTACAGGACTGGGGTCAGGACACCCTGGTCACCGTCTCCTCAG
>S286_13|IGHV1-69D*01|IGHD2-2*03|IGHJ1*01|80
CAGGAGCCGATGGTGAATTGTGGGGCTGAACTGAAGATGCCTGGGTCCTCGGTGAAGGACTCCTCCACGGCACTCGGAGGTCCCCTCAGCACCCATATTGTCCTTTGGCTGCGGCAGGCCCCGGGACAAGGGCCTGAGTGCGGGGGAGGCACCGTCCCTCCCTTTGGGACAGGAAAGTACGCACAGAAGTTTCAGGTCGGAGTCACCATTACCGCAGACGATTCCTCGAGTACAGCCTGCAGTGAAGTGAGAAGCCTCAGATCCGAGGACGCGACTGTCGATTTCCGCGCGAGAGTGATTGTAGAAATAGCCGCTCCTCGACCGCCACACTTTCAGCACTGGGGCCAGGACTCCCTGGTCACCGTCTCCCCAG
>S286_14|IGHV1-69D*01|IGHD2-2*03|IGHJ1*01|80
CAGACGCAGTTGGTGCTGTCTGGGTCTGAGATGAAGAAGTCTGAGTCCCCGGTGGAGGCCTCGTACATGGCCTACGGAGGCACCTTTGGCGAGTATTCTATCAGGGGGGTGCGACAGGCCCCCGGACAAGGGCTTCAGTGTATGGCAGGGATCGTCACTATCTTTGGTACTGAAATCTACACACAGATGTTCCAGGTCAGAGTCACGACCACCGGGGGTGGATCGACGAGGACAGCCTCCCTGCAGGTGAAATGCCCCAAAAATGAGGTCACGGCCGAGACTAATTGTCCGAGATTGATTGCAGTTGTGTCCCTTGCTCATACGACCTACTTCCGTCAGTGGGGCCAGGTCACTCTGGTCAGCGTCTTCTCAG
>S286_15|IGHV1-69D*01|IGHD2-2*03|IGHJ1*01|80
CAGTTGCGCTTGCTACAGTCTGGGACTGAGGTGAAGAAGCCTGGGTCCTCGGTGAAGGTCTCCTTCACGGCCTCTGGAGGTACCCTCAATAATTATACTGTCAGGTGGGTGCGACAGGCCCCTAGACACCGGCTTGGGCGGATGGGAGAGATCGTCCCCATCTTTGAATCAGAAAATTTCGCACAGAAGGTGCAGGTCAGAGTCACGATTTCCGTGGGCGAATCCGCGAGCACAGCCTCCGTAGAACTGAGAAGCCTGAGATCTGAGGACACGGCCGTGTATTCTTATGAAGGATTCACTACACAGAAATCACCTTCTCATAGAGTTTGCTTTCACAACTTGGGCCAGGTCACTCCGCTCACCGACTCCACAG
>S286_16|IGHV1-69D*01|IGHD2-2*03|IGHJ1*01|80
CAGGTGCAGTTGGTGCAGTCTGGGCCTAAGGTGGAGAGGCCTGAGTCGTCGCTGAAGGCCCCCTGCACGGCCTCTGGAGCCCCCTTCAGAGACGATCCAATCCAGTGGTTGCGACAGGCCCCTGGTCAAGGGCTTGGGTGCAGGGGAGGCATCCTCCCTGTCCCTGGAACAGTGAACTCCACACGGGCCTTCCAGGTCAGAATCACGAATTTCACGGACGAATCGCCGAACCCAGCCTATATGGACCGGGGAAGTCTGAGATCTGAAGACACGGCCTTACATGGCTATGCGAGATTGCCTGGAGGAAGACCAGCTGCCCATACGACATACTTCCAGAAACGGGGCCGGGGCACCCTGGTCGCCGGCGCCTCAG
>S286_17|IGHV1-69D*01|IGHD2-2*03|IGHJ1*01|80
CAGGTGAAATTGGTGCAGTCTGGGGCTGAGGTGAACAGGCCTGGGTCCTCGGGGAGAGTCTCGTACAAGGCTTGTGGAGGCCCCCTAAGTCCCTTTTCTTTCAACTGGGGGCGACAGGCCCCCGGACAAGGGCTTGAATGGATGGGAAGCACCATCCCCATGTTTGGTTTAGAAAATTACCCACGGAAGTTACAGGAGACAGTCCCGGTTATCGTGGCCGAATCCGCGCGTACAGCCTACATGGAGTTGGTCAGTCTGACCTCTGAGGACACGGCCCTGCATCGTTGTGCGAGATTGACTCTGGTGATGCCACCTGCTCGCGCGTCGGACTTCCAATTCGGGGGCCAGGTCCTCCTGGTCGCCGACTCGTCAG
>S286_18|IGHV1-69D*01|IGHD2-2*03|IGHJ1*01|80
CAACTACAATTGATACAGTCTGGGGCTGAGGTGAAGATGCCTGGGTCTTACGTGCAGGACTCCTGCATGGCTTCTGGAGCCACCGTATGCGACTTTGCTCTCACCTGGGTGCGCCAGGCCCCAGGACAAGGGCCTGAGTGGATGGGAGGAACCATCCCTCTCTTTGTTACAGAACACTTCGCACAGAAGTTACAGGTCGGAGTCACACTTGCCGCGGACGAATCCCTGGCCTCAGCCTGCTGGGGTGTGCGACGCCTGAAATGTGTGGACGCGACCCTGGCTATCTGTGCGACATTGACTGCTCTAACACCAATTTCTCGTACGACATACTTCCAATACCGGGGCCAAGTCGCCCTGATCACCGTCTCCTCAG
>S286_19|IGHV1-69D*01|IGHD2-2*03|IGHJ1*01|80
CAGGTGCAACTGGTGCAGTCTGGGGCTGAACTTAAGAAGTCGGGGTCATCGGGGAAGGTCTCATCCAAGGCCTCTGGAGGCACCCTCAGAGGTTATTCTTTTCAGTGGATGCCACGGGCCCCTGGCCAAGGACTTGAGAGGATGGAAGGGATCTTCCCCACCCCTGATTCAGATAAGTACGCACAGAAATTCCAGGACAGAGTCGCACTTACCGCGGACGAACCTACGAGATCCTCATACAGGGAGTCGGTCAGCCTGAACTCTAAGGACACGTCCATGTATTACTCCGCGAGATTGATTGTGGTAATACTAGATATTCTTAAGACAAACCTGCAGGCCTGGGACCATGACACTCTCGTCACCGTCTCCTCAG
>S286_20|IGHV1-69D*01|IGHD2-2*03|IGHJ1*01|80
CAGGTGCAGCTGGTGCAGTCTGGGACTGAGATGAGAAGACCTGGGTCATCGGAACAGGTCTCCTCCAGGGCCTCTGGAGGCTCTTTAAGACGTTCTAGTATCAGGTGGATGCGGCAGGCCCCTGGACGCGGACTTGAGTGGCTGGGAGGGATCACCCCTATCTTGGGGACAACAACCTCGTCACAGGAGTTGAACGTCAGAGTCTCGATTAGCGCGATCGAATCCCCCAGGACACTCTATATGGACCTGGCCAGTCTTGGACTTGAGGACACGGCCCTGTTTTTTTGTGTGGGATTGATTCCAGTACTACCAGGTGCTACTACGCCATACCTGCAGGACTGGGGCGATGTCACCCGGGTCACCGTCTCCTCAG
>S286_21|IGHV1-69D*01|IGHD2-2*03|IGHJ1*01|80
CAGGTGCAGAGAGTGCAGTCTGGGGCTGAGGTGACGAAGCCTGGGTCCTCGATCAAGGTCTCCTGCAAGCCTCTTGGAGGCATCTGGAGAAATAACACCAGTTGGTGGGGGCGACAGGCCCCGGGACCAGAGATCAACTGGATGGGAGAAATCCTCCCTATCTTTGGAAAAACAGACTACACACAGACGTTCCAGGTCAGAGACGCGAGTATCGCGTACGGACCCACGGGAACGGCCTCCAGGGACCTGAGCAGGCTGAGAACTGAGGCCACGGCCGGGACTTTCCGTGCGAGACTGATCGAGGTACTACGAGCGGCTCGTTCGACTTTTGTCCAGAACTGGGGCCCGGTCGCCCGGGTCACCGACTCCTCAG
>S286_22|IGHV1-69D*01|IGHD2-2*03|IGHJ1*01|80
CAGGAGAAGGTCATACGGTCAGGGGCTGGGGTGAAGAGGCCTGGGTCCTCGGGGAAGGCCTCCTCCAAGGCTTCTGGAGGCAACCACAGAACCTATATTTTCAGGTGGGTGCGCCAGGCCCCTGGACAAGGGCTTGACTGGATGGGAGAGAGTATCCCGATCTTTGAGGCAGAAATCGGCGCACAGAACTTATTGGTCAGAGGCACCATTTTCGCAGACGCATCCCCGAGAACCGCCTACATGGGGTTGAGGATTCTGGGATCTGAGGCCACGACCGCCTTTTATTGTTCGACATTGATTGTTCTACTCCTAGGTGTTCGCACGACTTCTTTTAAGCGATGGGGCCAGGTCACCCTGGTCGCCGTCTCCTCAG
>S286_23|IGHV1-69D*01|IGHD2-2*03|IGHJ1*01|80
CAGGTGCAGCTGACTCTGTCTGGGCCTGAGGCGAAGAAGCCTGGGTCCTCGGTGAAAGTCTCCTGCATGGCCTCTGGAGGATTCTCTAGCGGCTGTACTGTCACTCGGGTGCGACAGGCCCCTAGACGAGGGCTTGAGTGGATGACAGGGATCGTCCCTATCTTGAATGCAGAGGGCTGCGCAGAGAAATTGAAGGACAGAGTCACTCCGACCGCGGACGAACACACAACAAAAGCCTGCATGGATCTGCCCAGCCGGAGATCTGAGGTCACGGCCATTTATCATTATTCGCGAGCGATTGTAATAGTATCAATTGCTGATCCGGCATGCTTTCAGCAGTGGGGCCATGACCCCCGGGTCACCGTCTCCTCAG
>S286_24|IGHV1-69D*01|IGHD2-2*03|IGHJ1*01|80
CAGGTGCAGCTGGTACAGTCTGGGGCTGAGCTGAACCAGCCTCGGTCGTCGGTGAAGGTCTCCTGCACGACTTTTAATGGCATGTTCACCAGCTCTCTTGTCAGTTGGAAGCGACAGGTCCCTGGACAGCGGCTTGAGTGGGTGGGAGGGATCGTCCCAGTCTTTGACACATCAACTTCCGCAGAGAGGCTTCAGGTCAGAGTCACGATTGTCGCTGACAAGTCCACGAGTATGGAATTCATAGAGCCGAGCAGCCTCAGATCTGGTGACGTGGCCATGCGCTACTGTGCGAGATTGATTTCAGTGGTACGACTTGGTCGCACGACATTCCTCCAGCGTCGGGGCCAGGGGACCCGGGTCGCCGTTTTCTCAG
>S286_25|IGHV1-69D*01|IGHD2-2*03|IGHJ1*01|80
CAAGTGCTGTTGGGGCAGTCTCGGGCTGACCTGATTCAGCCCGTGCCCTCGATGAAGGTCTCCTGCAGGGCTTCGAAGTACACCTTCGGCAGGTGTGCTGTCAGTTGGAAGCGACAGGCCCCTGGACAAGGGCCTGAGTGGATAGAAGGGATCTTCCCGATTTTTGATACAGCACACTTCGCACAGAAGTTGCAGGGCGGTGTCACGATTTGGATGGACGAATCCACCTGCACAGCCTACATGGAACGGAATGGCCTGATCTGTGGAGACACGGCCATGTCCTCCTGCATGAGATCGCCTATAGTGGGGCCAGCTCCCCGGACGACATACTTCCAGAATTGGGGTCAGGTCACCGAGGTCACCGTCTCCTCAG
>S286_26|IGHV1-69D*01|IGHD2-2*03|IGHJ1*01|80
CAGATGCAGCTAGTGTGGTCTGAGGCTGAGGTGAAGAGGCCTGGGTCCTCGGTAAAGGTCGCCTGCAAGACTTGTGGAGGAATCTTCGCCAGGTGTGAAATCAGTTGGATGCGACAGGCCCTGGGACAAGAGCCTGAGTGGGAGGGAGGGATCCTCCCTATTTTCGGCGCAGAAAAGTGGCCACAGAACTTCCAAGTCAGAGTCGCGCTTATCGCGGACGAACCCGCGAAAACAGCCTATATGGAATTGAATTGCCTACCACTTGACGACACGGCCGCGTTTTATTGTGCCGGACTGATCGTGCTAGTGCCAGGGGCTCATACGTCAAACTTCCAGAACTGCGACCAGGCCACCCGGGTCACCGTCTCTACAG
>S286_27|IGHV1-69D*01|IGHD2-2*03|IGHJ1*01|80
CAGGTGCAATTAGTGCAGTCTGGGACTGAGGTGAAGAAGCCTGGGTCCTCGGCGAAGGTCTCCTACTGGGGCCCTGGAGGCACCTTCAGAAGCTTTCTTATGGGCTGGGTGCGACAGGCCCCTCGACACGGGCTTGACTGGATGGGAGGGCTCCCCCCTATCTGTGCCACGACCCAGTACCAAGAGAAACTCCAGGCCAGAGGCACGCCCATCGCCGACGAATCCACGAACTCAGACTGCGTGGCTTTGAACAGCCTGAGATGTGAGGAAGCGACCCTCTCTTACAGTGCGAGATTGATTACTGTGCGGGAATTAGGTCGTACGACTTGCTTCCAGAAGTGGGGCCAGGGAAGCCGGGTCACCGTCTCCTCAG
>S286_28|IGHV1-69D*01|IGHD2-2*03|IGHJ1*01|80
CAGGTGCTGGTGGTGCAGGTTGGGACTGAGGTGGAGAAGCCTGGGTCCTCGGTGAGGGTCCCCTGCGAGACCTTTGGAGGCCCTTTTAAGAGCTATGGCGTCACCTGGGTCCGACAGGCCCCTGGACGAGGGCTTGATTGGAAGGGAGAAGTCATCCGTGTCTTTCCTCCGCCAGACTTCGCACAGAATTTCCACGGCCGAGTCGCGATGACCATGGACGAATCAACTAGCACGGCCTACAAAGCGGTGAATAGTCTGAAGTCTGGAGACACGGCCCTGTTTCATTGTGCGAGATTGGCTGCACTACTACCAGATCCTCCTATGACATCCTTCCAGAAAGGGGCCCAGCGTACCCTGGCCCCCGTCTCCTCAG
>S286_29|IGHV1-69D*01|IGHD2-2*03|IGHJ1*01|80
CAGCTGCAGCTCACGCAGTCCGGGGCTGAGGTGAAGAAGCCTGGGTCCTCGGGGAAAGTCTCTTCCACGGCCTCTGGAGGGACCCTGAATAACTATCCAGTCAGGTGGCCGCGACAGGCCCCGGGACAAGGGCTTGGGTGGGAGGAAGGAATCATCTCTGTCTTTGGGACCCCCTACCACCCACAGAACTTTCAGCTCAGAGTCACGGTGTACCCGGGCGAATCCACGAGCAGAGCCTTCCTGGATCTGAGCAGCCAGAGACGTGAAGACACGGCCGAGAATCACTGTGCGAAGTTGGTTAGAATCCTGCCGGCTGGGTGGACGACAAACTTCCGCCAGTGGGGCCAGGTCACCCTGGTCGTCGTCTCCTCAG
>S286_30|IGHV1-69D*01|IGHD2-2*03|IGHJ1*01|80
CACTTACAGGTGATGCGGTCTGGGACTGAGGTGAAGAAGCCGGGGTCCTCAGTGAAGGCGTCCGCCAAGGTTCTTGGAGGCACATTCAGAAATTACCCTCTCAGGTGTGTGCGACAGGCCCCGGGACAAGGACTTGAGTGGACGGGAGGGGTCAGCCCCACGATTGAAATGGCAATTCATAAACAGAAGTTCCAGGTCAACATCACGATTACCGCGGACCAATCAACCAGAACGGCCGACATGGAGCTGAGACGCCTGAGATGTGAAGACACGACCGCGTGTTACTATGCGCGATTGATCGACCTAGTACCAGTTCCTCATACGAAGTCATTCCAGAAATGGGGCCAAGACACCCGGGTCACCGTCTCCCCAG
>S286_31|IGHV1-69D*01|IGHD2-2*03|IGHJ1*01|80
CAGGCGCAGGTGATGCAGTCTGGGCCTAGGGGGAAGAGGCCTGGGTCCTCGGAGCAGTTCTCCTCCAAGGATTCCGGAGGAACCTTCAGAAGTTATGCTCCCAGATGGCAGCGACAGGCCCCTCGACACGGGCGTCTGAGGGTGAGAGGGATCACACCTGTCTTTGGAACAGAAAATCACACACAGAAGTTGCAAGTCAGAGTCACACTTCTCGCGGACCATTCCACGACCACAGCCTACGTGGAACTGGGAAGACTGAGATTTGCGAAGACGACCGTCTTTTATTGTGCGAGACTGAATCTCTTAGTCCCAGTGAGTCCTACGACAGACTTCCAGACCTGGGGCCAGGTCACCCTGGACATCGTCCCTTCAG
>S286_32|IGHV1-69D*01|IGHD2-2*03|IGHJ1*01|80
CAGCTGCAGACGCTCCTGTCTGGGACTGAGGAGACGAGGCCAGGGTCCTCACTGAAGGTCTCCTGCCGGGCTTCCGGAGGCACATTCACAAGGTCTACTATCACTTGGATGCGCCAGGCCCCTAGACACGGCCTTGAGTGGGTGGTCGGATCCATCACTTTCTTTGGTCCAGAAAAGCGTGCACAGAACTTCCAGGTCAAAGGCACAATTCCCGCGGACAGATCAACGAGCACAGCCTGCGTGGCATTGCGTGGACTGGGATATGAGGACGCGGCCGTGTATTACTGTTCGAGATTGATTCTAATTGCACCATCTGTTCTCACGACATATTTCCAGACTTGGGGCCAGGTCACGCTGGTCACCGTCTCCCCAG
>S286_33|IGHV1-69D*01|IGHD2-2*03|IGHJ1*01|80
CAGGTGAAACTGGGGCAGTCTGGGGCTGAGGTAATGATGCCGGGGCCCTCGGGTAAGGGCCCCTGCGAGACTTGTTGCGGAGCCTTCAGGAGCTCTGCTATCACCTGGGTGCCTCAGGGCCCGGGACACGGACTTGTGTGGATGGGAGACAGGATCCCCACTTTTGGCACAACAAACTTCCCACAGAAGTCCCAGGTCAGAGTCACGATTTCCTCGGACGAATCCCCGAGCACAGTGTATATAGAAGTGGGACGCCGGGGGTGTGAGAACACGGCCGTGCCTTTCTGTGCGAGATTGATTGTACTACTATCAACTCCTTTGACGACATATTTGCAGAGGCGGGGCCCGAGCACCCTGGTCACCGACTCCCCAG
>S286_34|IGHV1-69D*01|IGHD2-2*03|IGHJ1*01|80
CAGACGCAGCTGGTGCAGTCCGGGGCTGTGGTGACGAAGCCTGTGTCCTCGGTGAAAGTCTCCTGCACGGCTTGGAGGGGATACTTCAGCAACTCTGTTCTCAACGGGGTGCGGCAGGCCCTTGGTCACGGGCTTGAGTGGATGGGACGAAACATCCCTTTTTTTGCTACCCCAGACTATGCTCAGAGGCTCCAGGCCGGAGTCATGCTTACCGCGGGCGATTCCACGAGAACAGGCTACACCGAGTCGAGGAGCCTGAGACGTGAAGACGCGGCCGTGACTTTCTACGCGAAATTGATTGTACGAGTGACAGGTACTCTTACAATTATCCTCCAGACTCGGGGCCAGGTCACCCTGGTCACCGTCCCCTCAG
>S286_35|IGHV1-69D*01|IGHD2-2*03|IGHJ1*01|80
CAGGTACAGATGGTGCTGTCTGGGACTGAGGTGAAGCCGCACCGGTCGTCGGTGGAGGTCTCCTGCAGGGCTTCTGGAGGCACCTTCGTCAGCTGTTCGGTCAGCTGGTTGCGACAGGCCCCTGGACACGGGCTTGAAGGGATGGAGGAGATCGTCCCTCTATTTAGGACAGATGATTACACACGGAACTTTCAGGACAAAGTCATCAGTGCCGCGGACAGCTCTACAAGAACAGTCCACGTCGAGTTGAGAAGCCTAAGATGTGATGACACGCCCGTCTACTATTGTGCGAAATTGCTTGTGGGAGAACTGGCTACTCACTCGACTTACTTCGACTACTGGGGCCAGGTCGCCCTGGTCACCGTCTCCTCAG
>S286_36|IGHV1-69D*01|IGHD2-2*03|IGHJ1*01|80
CAAGTGCACCTGGAGCCGTCTGGGACTGAGGTGATGAAGCCTGAGTCCGGGGGGAAGGTCTCCCTTAAGGGTTCTGGAGGCACCTTCAGAAACTTTGCCCTCAGCTGGGAGCGACAGGCCCCTGGACACGGGCCTGAGTATTTGAGAGGGGTCCTCCCTATCTTTGGGACACCAAACTGCGCACGGCAGTTACCGGACAGAGCCACCATAAGTGCGGACGGGTTCACGAGGACAGACTGCCTGGGGCTGAAAAATCTGAGATCTGAGGACACGGCCCTATACTGCTCCTCGGGATTGATGTTAGTAGTCCCAACTGCCCAAACGCCATCCTTCCAGACCTGGGGCCTGGCCACCCGGGTCATCTTCGCTGCAG
>S286_37|IGHV1-69D*01|IGHD2-2*03|IGHJ1*01|80
CAGGCGCAACTAGTGCAATCTGGGGTAGTGGTGAGGAAGCCTGGATTGCCGGCGCAAGTCTCCTGCAAGCCCTCTGGAGGAACGTTCAGAAGTTATACTGTCAGCAGGGTGCGCCAGGCCCCTGAACAGGGGCTTGCGTGGAGGGGAGAGATTATTCCTTTCTTGGGTTCCGGAATCTACGCACGGACGAGCCAGGGCAGAGACACAATCACCGCGGGCGAATCTTTGAGATCCACCAACGTGGAGTGGAGAAGCCTGAGATCCCAGGGCCCGGCCGTGAATTACTGTGCGAGGTTGATTGTAGTAGTGCCAGGTGCTTTAACGGCATTCCTCCAGAGATGGGGCCAGAGCACTCTGGACTCCGTGTCCTCAG
>S286_38|IGHV1-69D*01|IGHD2-2*03|IGHJ1*01|80
CAGATGCAGGTGGTGCCGTCTGGGACTGAGTTGAAGGAGTCTGGGTCGTCGGTGAAGACCTCCTGCAGGACTTCTGAAGGCTCCTTCGGAAACTACCCTATCAGCTGGGTGCGACAGGCCCCTGGCCACGGGCTTGAGTGGGTGGGAGGGATCTTCCCTATTTCTCCTACAGAAAACCACACACAGATGGTCCAGGGAGGCGTCTCGGTTACCGCCGACGAGTCCGCGAGAACAGACCACAGGGGACAGAGAAGCCTCACATCTGGTGACGCGGCCGTCTGTTCCTGTGCGAGATTGACACTATTAGCATTAACTGCGCGTGCGACGCACTTCCGGCTCTGGAGACAAGGAACTCGAGTCTCCGTCTCTTTAG
>S286_39|IGHV1-69D*01|IGHD2-2*03|IGHJ1*01|80
CAGATGCGACTGAGACAGTCTGGGACTGAGGTGAAGACGCCGGGGTCCTCAATGAAGGTCTCCTGCACGTCACATAGAGCCTCCTTCAGGAGTGATGCTCTCAATTGGTTGCGAGAGGCCCCTGGTCAGGGACTCGAGTGGACGGGAGGGCCGCTCCCTATCTTTGGGGCAGAGCACTGCACACAGAACTCACAGGTCAGAGTCACCATTACCGTGGACGAATCCTCGAGCTCAGTCCACATGGAGACGAGAAGCCTGAGATCTGAGGACACGGGCGTCCATCACCGTGCAAGATTGAGAGTAGTAGAAACAGGTGGCCGTTCGGAACTCTTACAAGACTGGGGCCAGGGAACCCTGGTCACCGCCTCCTTAG
>S286_40|IGHV1-69D*01|IGHD2-2*03|IGHJ1*01|80
CAGGTGCAGTTGGCACAGCCTGGGGCCGGGGTGCAGGACCCGGGGTCCGCGGCGGAGGTCTCCTACACGGCCTCTGAAGGAACCCTCAGAAGGTTTACAATCAGCTGCGTGCGACAGGCTCCCGGACCAGGGCCTGAGTGGATGGGAGGTAGCATCCCTTTCTTTGACATAGGAAATTGGCCACACGCATTCCAGGTCGAAGGAACACTCACCGCGGACGAGTCCCCGATCACAGTCTACATAGACCTGAACAGCCTGAGATCTGAAGACACGGCCGGTTTTTACTGTCCGAGAATTATTGGACTACTAACAGCCTCTCGGACGCCATCCTTCCAGAATTGGGGCCAGGAAATCCTGGTCACCGTCTCCTCAG
>S286_41|IGHV1-69D*01|IGHD2-2*03|IGHJ1*01|80
CAGGGGCACCTGGTGCAGTCTGGGGCCGGCATGAAGATGCCTGGGTCCTCGGTGAAGGTCTCCTGCAAGACTTCTGGAGGCACGTCCAGGGCCTACACTATCAATTGGGTCTGCCAGGCCCCTGGACACCGACTTGAGCGGGTGGGACGAGTCGGCCCTAGCCTTAGTACAGCATATTACGAAGAGAAGATCCAGGACAGAATTACTATTACCGCGGAAGGGGCGACGAGCACAGCGTATATAGAACTGAGGAGCCTGAGATCTGACGACACGACCGTTTCTTACCGCGCGATGTGGATTGTAAAAGTACCAATTATTCCTAAGGCATACTTAGCGAAGTGGGGACGGAACACCCTGGTCACCGTCTCGTCAG
>S286_42|IGHV1-69D*01|IGHD2-2*03|IGHJ1*01|80
CAGCTGCACCTGATGCAGTCTGGTCCTGAGGTGAGGAAGCCTCTGTCCTCGGTGAAGGTCTCCGGCGAGACTTGTGGGGGCTCCTTCGCTAGCCATGGCATCAGGAGGGTCCGACAGGCCCCTGGACAAGAACTTGGGTGCATGGGAGGGCTCCTCCCCATCTTGCACGCGGCAGACCAGACAGAGAAGTTCCTGGTCAGAGTCCCGAATCCCGCGGACGAGTCCAGGAAAACAGCCCGCCTGGAGCTGAGTAGCCTGAATTATCAGGACACGGCCGTGTCCTACTGTGCGAAATTGATTGAACTACTACGAACTGCCCGCACGAGATATTTCCGGCCCTGGGGCCAGGTTATCCAACTCTCCGTCGCCTCAG
>S286_43|IGHV1-69D*01|IGHD2-2*03|IGHJ1*01|80
CACGTGCAGGAGGTGCAGTCTGGGCCCGAGGTGCAGAGGCCGGGGTCCTCGCTAAAGGTCTCCTGTAAGACCTTAGGACCGTCTTTCATCACCTCTGCTCTCACCTGGGTGCGACAGGCCCCTGGACAAGGGCTTGATTGGACGGCAGGAATCATCCCCATTCTTAGTTTAGAAAACTGCACACAGGTGTTCCTTGTCAGAGTCGTGATTACTGCGGACGACTCCACGAATTCAGTCCTTGTGGAGTCGAGAAGCCTCAGATCTGAAGAGACGGCCGTGTATTACTGGGCGAGGTTGATTCTAATTCTATCAACTGGCCATTCGACACACTTTCATCACTGGGGCCAGGGACCCCTGGTCTCCATCTCCTCAG
>S286_44|IGHV1-69D*01|IGHD2-2*03|IGHJ1*01|80
CAGGTGCCGTTGCCGCAATGTAGGACTGAGGTGAAGATGGCGGGGTCTTGGGAGACAGTCTCCTACAGAACTCTTGGAGGCACGTTCGCAAGCTTTGCCATCAGCTGGGTGCGACAGGCTCCTGGACACGGGTTTTCGTGGATGGGAGGGATCATTCGTTTCTTTGCTACACGAAACTTTACACAGCAATTCCAGGTCGGAGTCACCACCATCGAGGACGAATCAACGAGCACAGACTCCATGGAACTCAACAGCCTGAGATGTGAGGACACGCCCGTGCATTATTGTGTGGGACTGCTTGTAGTGAGACTAGATGTTCGAGCGACATACTTACTGAAGTGGGGCCCGGTCACCCTGGTCCCCGTCTCCTCAG
>S286_45|IGHV1-69D*01|IGHD2-2*03|IGHJ1*01|80
CAGGTGAAATTGGTGCAGTGTGGGACTGAGGTGAGGCAGTCGGAGTCGTCGATGCAGATCTCCTATAAGACTTCTGCAGGAACCTTAAGAAGGTGCGCTGTCAACTCGGTGCGCCAGGCCCCTGGACACGGGCTTGAGTGGATGGGAGGGATGATCCCTATTCTTGGAAACGCCACATACGCACATACCTTCCAGGTCAGAGTCGGAATCACCTCGGACAGATCCTCGAGAACAGCCCGCATCGGACTGAGAAGACTGAGGTTTGCGGACCCGGCCGAAGATCATTGTGCGAGATCGATCGTACCAGTGCCAGATGCTCATACGACATACTTTCAGCACTGGGGCCAGGGCGCCCGGGTCATGGTGTCCTCAG
>S286_46|IGHV1-69D*01|IGHD2-2*03|IGHJ1*01|80
CAGTTGCAGCTGGCGAAGACTGGGGCTACTATGAGGCAGCCTGGATCGTCGGTGAAGGCCGCTGACAGGGCTGCTGGATGCACCTGCAGGAGCTATGCTATCGGTAGGGTGCGACAGGCCCCTGAACGCGGGCTTCACTGGGTGGGGGGGGTCATCCCCAGCTCTTCTGCAACAAACTCCATACAGAAGTTCCAGGTCAGAGGCCCGGTTGCCGCGGACGAATGCCCGAGAGCCGCCCACATGGGGCTGAGAAGCCTTAGAGGTGGGGACACGGCCGTTTCTGACTTTGCGAGATTGATTCTAGTAATTCCAGGAGCCCGTACGACAAAAGTCCACTATTGGGGCCAGGAGACCCTGGTCACCGTCCCGTCAG
>S286_47|IGHV1-69D*01|IGHD2-2*03|IGHJ1*01|80
CAGGAGAAGCTGGTGCAGTCTGGGACTGGGGTTAACCGGCCTGGGTCCTCGGTGAAGGTCTCCTGCAGGCCTTTTGGAGATGCCTTGATAAGAAATACTATCAGTTGGGTGCGACAGGCCCCGGGGGAAGGGCTTGACTGGATGGGAGGGATAATCCTTGTGTTTGGTGGAAAACACCATGCCCGGAAACTCCAGGTCAGAATCACGATTGCCGCGGACGCATCCATGTGGACAGCCTACAGGGGTCATATGAGCCTGAGATTTGAAGACGCCGTCGTGCGCTGCTGTGCGAGAATAGTTGATGGAGTGTCAGCTGCTCGAACGACATACTGTCGGGGCTGGGGCCAGGTCACCCTGCTCACCGTCCCCTCAG
>S286_48|IGHV1-69D*01|IGHD2-2*03|IGHJ1*01|80
CAGGTGCGACGGGTGTGGTCTGGGACTGAGGTGAGGAAGCCTGGGTCCTCGGTGAAGGTCTCCTGCACGCCTTCTGTAGGCACCTCCAGAAGGTGTACTTTTAGTTGGGTGCGACAGGCCCCGGGACAAGGACCTGAGTCGATGGGAGAGATCTTCACTGTCTGTACTATCGAAACATACGCACAGAAATTTCAGGCCAGACTCAGCTGTACCTCGGACACTTCCACGAACACGGCCTGTTTGGAGCTGAGAAGTCTGAGATCTGCGGACACGGCCGTCTATCTGTGTGCGAGATTGACTGAATCAGAATCTACTATTGGTGCGACTTGCCGCCAGAACTGGGGCCACGTCGCCCTCGTCGCCGTCTCCTCAG
>S286_49|IGHV1-69D*01|IGHD2-2*03|IGHJ1*01|80
CATGTGCACCTGGGGCAGTCTGGAACTAAGGAGACGCAGCCAGGGTCCTCGGTGGAGGAGTCGTCCATGCCTTCTGGCGGACACTTCAGCAACTATCCTATTAGCTGCGTGCGACAGGCCCCTCGACAAGGGCCTGAGCGGAAGGGAGGTATGTTCGCTATCTTCGCTTCTGCATACTACACGCAGAAGTTGCAGGACAGAGTCACAATGAGCCCGGACCAGTCCACAAAGACAGACCACATGAAAGTGAGAAGCCTGAGAAGTGAAGACACGGCCGTTTATAATTGTGCGAAACTGATTGAATTTTTACCAGGTGCCCCGACGACATGCTTCCAACTCTGGGGCCACGGCACACTGGTCAATGTCTCCTCAG
>S286_50|IGHV1-69D*01|IGHD2-2*03|IGHJ1*01|80
CAGGTGCAGATGGTGCTGTGTGGGACTGAGATCAAGAAGCCTGGGTCCTCGGTGAAGGTCTCCGGCAGGGCCTGTGGAGGAACTTACAGAACGTTCCCTCTTAAATGGGTGCGACAGGCCCCTGGACACGGACGTAAATATTTGAGAGAGATCACCCCTGTCTTCGGGTCAGAAAAGTACGCACAGAATTTCCATGAGAGAGACACGAATATCGAGGACGAGTGCAGGAGCACCGTCTACATTGAGCTGAGAAGTCTGAGATCTAAGGCCACGGTCGCCTATAACTTTGCGAGATTGATTGGACTAACAGAGGCCAGTCGTATGACACACGTCCAGGACTGGGGCCAGGTTACCCTTGTCACCGTCTCCTCAG
>S286_51|IGHV1-69D*01|IGHD2-2*03|IGHJ1*01|80
CAGATGCATTTGGCGCAGCCTGGGGCTGAGGTGGAGAAGACTGGGTCCCCGCCAAAGGTCGCCTGGAAGGCTTCTCGAGGCGCCTTCAGAAGAAACACTATCGGGGGGGTGCGACGGGCCCCGGGACATGGCCTTGAGCCACTGGGAGGGATCGTCCCTATGTTTGGGGCGCTAGATCACACACGGAAGCTCCAGGGCGGAGCCACGATTACCGCGGGCGGGTCCACGAGGACAGCCTACAGAGAGGTGAGCAGCCCGAGATGTGAGGACCCGGCCCTCTATTACTCTACGAGACTTGTTCTGAAAATACCACGTGCTCGTATGACAGGCCTCCAACAATGGGGCCACGGAACTCAGGTCACCGTCTCCTCAG
>S286_52|IGHV1-69D*01|IGHD2-2*03|IGHJ1*01|80
CAGGGTCACCTGGTGCAGTGTGAGCCTAACGTGAAGAAGTCTGGGTCCCCGGGTCAGGCCCCCTGCCAGCACTCTGGAGACACCTTCACCTACTGTGCGATAAGATGGGTGCGCCAGGCCCCTGGACAAGGGCCCGAGAAGATGGGAGGAATCATCCCTATCTTTGAGACAGACTACTCCAGACAGAGGTTACAGGGCGGAGTCACAATTACCGCGGTCCAATCCACGAACTCAGCCTACATGCGACTGAGAGGCCTGACACGTGAGGATACGGCCGTGAATTACTTTCTGGGATTGATTCTAGTCCTACTTGCCGCTCGAACGGCATATATCCAGAACTGGGGCCAGGTCACCATGGCCGACGTCTTCTCAG
>S286_53|IGHV1-69D*01|IGHD2-2*03|IGHJ1*01|80
CAGGTGCAGCTGGGTCAGTCTGGGACCGAGGTGACGAAGCCCACGTCCCTGGTGAAGGTCTCCTGCAAGGCTTCCGGAGGCACCTTCACCAGTTACACTATCAGCTGGGTGCGACCGACCACTGGACACGGGCCTAATAGGATAATGAGGATCATGCCCTTGTTTGCCTCAGCAAGCTACCCACATAAGGTGCAGGGCGGAGTCCCAAACAGAGAGGACCATTCCGCGAGAACGGCCTACATGGACATGAGGAGACTGAGACGTGACGACACGGCCGCGTATTCCTTTGCGAGATTGATTGCCACAGTCTCACCTGCTCTTTCGACATCCTGCCAGAAAGGGGGCCAGGAAACCCTGATCACCGTCTCCTCAG
>S286_54|IGHV1-69D*01|IGHD2-2*03|IGHJ1*01|80
CAGGCGCAAGTGGTGCAGTCTGGGCCTCAAGTGAAGACGCCGGGGTCCTCGGTGAAGGTCTGCGGCAAGGCTTACGGAGGCACGATCAGAAGATATCCTGTCAGATGGGGGCGCCAGACCCGTGGACAGGGGCTTGACTGGGTGAGAGGGAACATTCCTATCCTTGATGCAGCGAACAATACACGGAAGTTTCAGGTCGGACTCACGGTTGCCGTCGACGAATCCCCGAGAATAGTCTCCATGGAGCTGAGAAGCCTGAGAGCTGAAGACACGGTCGTGTTTGATTGCACGAGATTGATTGTACTATCCCCCCATACTCCTACGACTCGTGTCCAGAACTGGGGCCCGGTCACCCCGGTGGCCGTCTTCTCAG
>S286_55|IGHV1-69D*01|IGHD2-2*03|IGHJ1*01|80
CAGGTGCGACTGGTGCACCCTGGGACTGCGGTGAAGAAGGCGGGGTCTTCGGTGAAGGTCTCTTTCACGGCTTACGGGGTCACATTCAGCAGAAATGCTGTCACCTGGGTGCGACGGCCCCCTGGACACGGCCTTCTGGCAATGGGAGGGATCACGCCCTTCTTTGACCCAAAAAATTACACACAGATGTTCCTGGTCAGTGTCACAATTGCCGCGGGCGAATCCACGAGCACAGTCCACATCCATGTGAGAGGCCTGATATTTGACGACACGGACCTACATAACTGTGCGAAATTGATTGTCGTAATACCAGCTACTCGTGCGACCCACTTTCAGAACTGGGGCCTGGAAATCCTATTGACCGTCTCCTCAG
>S286_56|IGHV1-69D*01|IGHD2-2*03|IGHJ1*01|80
CAAGTGTCGTTGGCGCAGTCTGGGGTTGAGGTGAAGAGGCATGGGTCCTCGCTGAAGGTCACGTGGACGGCTTTTGGAGGCACCTCTACTAGGCATTCTACCCACTGGGTGCGACAGGCTCCTGGACAAAGACCAGAGAGGAGGGGAGGGATCATGCCTCGACTTGGTGCACCAAACTACCCCCAGAGACTCCAGGACAGAGTAAGAAATTTTGTGGGCGAATCCACGAGCACAGCCCACAATGAGGTGAGTAGCCTGAGATCCCAGGACACGGCTGTGTACTACTGTGCGAAATTGATTGTGCTCCTAGCTTCAGCTCGCACGACATTCTTCCAGCCCTGGGGCCAAGTCGCCCTAATCACCATCTCCTCAG
>S286_57|IGHV1-69D*01|IGHD2-2*03|IGHJ1*01|80
CAGGTGCGCCTGCTGCCGTCTGGGGCCGAAGTGAAGCAGTCTGGGTCCCCTGTGAAGGTCTCCTGGAAGGCCTCTGGAGGCACCTTCAACAGCCATGTCACCAGTTGGTTGCGACAGGCCCCGGGAGACGGACTTGAGTGGATGGAAGGGATCCTCCCACTCTTTACTGCAGAACACTTCGCACAGATCTACCAGGTCAGACGAGTGATAATCGCGGCCGAATCCACGAGCACAGCCTGCAGGGAGGTGAGACGCAGGAAATTCAGGGACACGTCCGTGAATTATTGTGCGAGATTGATGATAAAAGTGCCAACTCGTCGCGCCACAGACCTCCAACACTGGGGCCGGGGCCCCCTACTCATCGTCTCGTCAG
>S286_58|IGHV1-69D*01|IGHD2-2*03|IGHJ1*01|80
CAGGGGCAGCTGTTGCAGTCTGGGGCTGAGGTGATGCAGTTGGGGTCCTCGAGAAACGTCTCTAACAAGGCCTCTGGAGGAACCTTAAGCAGATGTGGTGTCAGGTGGGTGCGACAGGCCCGTCGACAAGGCCTTGAGTGGACGGAAGGAGCCATCTCTGTCTCTGGCAGCACAGAATGCGCACATAAGTTTCCGGTCAGAGGCACGGTTACCTCGGACGAATCCATGAGAAGAGTCAGTCTTGAGCTGAGTAGCCTGAGATCAGAGGACACGGCCGTATTTTTCTGTCCGAGATTGATTCTACTAGTAGGCACTTCTTCTGCGACATACTGCCTCCAGAGGGGCCAGGTCTCCCTGGTCGCCGTCTCCTCAG
>S286_59|IGHV1-69D*01|IGHD2-2*03|IGHJ1*01|80
CAGGTGCAGCTGGTGCAGTCTGGGACTGAAGTGAAGAAGCCTGGGTCCTCGCTGAAGGTCATCTGCAGGACTTCTGGAGGCGCCTTACGGAATTGTGCTCTCACCTGGGTGCGACAGGCCCCTGGATACGGGCTTGAGTGGCCGTCCGGGAGATTTCCCATGTTTGGTCCTGAAAAACTCGCACAGAAGGTGCAGGTCAGAGCCACAATAACCGCGGACGATTGTACGAGAACAGTCTTCAGGGAGGTGATCAGTCTGAGATGTGGGGACCCGACCCTGCATAATTGTGCGAGATTGATCTTTTCAGTTCCCGTTGCTCTTAGGACATGGTTACAGAAGAGGGGCCAGGTCACCCGAGACACCGTCTCCACAG
>S286_60|IGHV1-69D*01|IGHD2-2*03|IGHJ1*01|80
CAGATACAGGTGATGCAGTCTGGGCCTCAGGTGAAGAAGCCCGGGTCTTCGGTGAAGGTCTCCTACAAGACTTATGGAGGAACCTTACGAGACAATATATTCAGATGGGCGCGAAAGGCCTCTGGACGAGGACTTGAGTTGATGGGAGGGCCCATCCCCATCCTTGGGACAACAAACTACTCACAGAAGTTCCAGGTCAGAGTCACGATTATCGCGGACGAATCCGAGAGGACGGAACACGTCGAAGTGATTGGCCTGAGAAGGGAGGACGCGACCGTGGATCATTGTGCGAGATTGATTTCACTGGCCCCGGTTATTGCTAGGACAAACTTTCATCAGGGGGGCCAGGGAACCCTGGTCACCGTCTTCTCAG
>S286_61|IGHV1-69D*01|IGHD2-2*03|IGHJ1*01|80
CAGGTGGAATCAGAACAATGTGAGGCTGAGGTCAAGAAGCTTGGGACCTCGGTGAAGGCCTCCTGCATGTCTTGTGGACACGCCTTCAGTATAAATGCCATGTGCTGGGTGCGACAGGCCCCTGGACAAGGGCTTGAGTGGATGGGAGGGATCATCCCTGTCTTGACTCTGGCAGACTATCAATATGGGTTCCCGGTCAGAGTCACAGTTAACGCGGACGACTCCACGGGATCAGACTATCTGGAGTTGAGAAGACTGGGATCTAAAGACACGGCCGTGTATTTCTGGGCGGAATTGATTGAAACACTAGAGCCTGCTCGGACGACACACTTCCAGAACTGGGGCCAAGTCACCCTACTCACCGTCTCATCAG
>S286_62|IGHV1-69D*01|IGHD2-2*03|IGHJ1*01|80
CAAGTGCAGGTGATGCAGTCTGGGGCTGAGGTGAGAAGGACTGGGTCCTCGGTGAAGGTCTCCTGCATGGCTTGTGGAGGCACCTTCCGGAACTATCCCATCAACTGGGTGCGCCAGGCCCCTGCACACGGGCATGAGTGGATGGGAGGCATCGTCCCTATCTTTGAAACAGAAAACTTACCACAGAAGGTCCAGGTCAGAGTCACATTGGCCGTCTCCGAGCCCGCAAGAACAGCCTCCATGGGAGAGAACGGCCTGACCTGTGAAAACACGGCCGTGCATTTCTCTGCGGGAATGCCTGTGTTATTACCATCTGCTCATGTGGCGTCCCGCCAGCCCTGGGGCCGGGTCACCCAGGTCACCATCACCCCAG
>S286_63|IGHV1-69D*01|IGHD2-2*03|IGHJ1*01|80
CAAGTGCAGGTGGTGCAGTCTGGGCCTGAGCTGAGGAAGCCGGGGTCCTCAGCGAAGGCCTCCTGCAAGGCCTCTGGAGGCATACGCACCAGCTATGCCAGTAAGAGGGTGCGACAGGCCCCTGGGCCAGGTCCTGAGTGGTTGGGAGGAATCATCCCTTTCCCTGACTTAGTAGAGTGCGGTCAGAATTTCCAGGTCATAGTCACCATTATCACGGACGAATCCACGACATTCGCCTACTTGCGTCTGAGCAGCCTGACATCTGAGGACCCGGCCGTGTCTTACTATGTGGGATCGATTCTAATCCTACCGGCTCTTCAAAGGACATATTGGCGTCACTGGGGCCAGGTCACCCCGATCACCGTCTCCTCAG
>S286_64|IGHV1-69D*01|IGHD2-2*03|IGHJ1*01|80
CAGGTGCAAGTGGTGTGGTCTGGGGCTGAGGCAAAGAAGCCTGGGTCGTCGATCAAGGTCTCCTACGAGTCTCCTGGAGGAGCCTTCAGAACTTATATGACAAGTTGGGCGCGACAGGCCCCTGGACATGGGCTTGGGAGGGAGGGAAGATTCATCCCTGTCGTTGAAAAGGCAAACTCTGCAGAGAAGTTCCATGTCAGAGTCACTATTCCCGTGGGCGTGTCCACGGTCACAGCCTATATGGAACTGAGAAGTCTGAGATCCAAGGACACGGCCGTGTGGAACTGTGCGAGATCGGTTGTATTATTATCAGCCACTCATTCGATATATTTCCGACTCTGGAGACAGGTCACCCTGGTCAACGACTCCTCAG
>S286_65|IGHV1-69D*01|IGHD2-2*03|IGHJ1*01|80
CAGGTGCAGTTGGTGCAGTCTGGGGCTGAAGTGGAGAAGCCTGGGTCCTCGGTGGCGGTTTCTTGCTCGGCTGTGGGAGGCACATTCTGCTACCATATTCTCAGCTGGGTAACGCAGGCCCCCAGAAAGGGCCTTGGGTGGACGGGAGGGATCATCCCTCTCTTTGTTACAGGAAACTTGTCACAGACGTTCCAGATCAGAGTCACCTTTAACGCGGCCGAAAGCACGAGCACAGCCTACCTGGTATTGAGAAGCCTGACATGCGAGGTCACGGGAACACATTCCTGTGCGACAGTGACTATCGTAGTACGAGTTGTTCAGACGACTCATTGCCAGAAATGGGGCCAGGTCACCCTGGTCAACGTCTCCTCAG
>S286_66|IGHV1-69D*01|IGHD2-2*03|IGHJ1*01|80
CAGGTGCCAGCCGTGCTGACTCGGGCTGAGGTGAAGATGCCTGGGTCCTCGCTGAAGGTCTCCTGCTTAATTTCCGGAGGAACCTTCAGCAGGTATGCTATTCTCTCGGTGCGACCAGTCCGTGGACAAGGGCTTGAGTGGACGGGCGGAATCCTGCCTCTCTCTGGTTCAGGAAACTATCAACTACTGTTCCAGGTCAGTGTCACGATTAACGCGGGAGAATCTACTAGTAAAGCCTTGGTGGAACTGAACGGCCTGACATCTGAGGACGCGGCCTTGTACTACAGCGTGGGATTGAAGGGACTAACACCATTTGCTCATACGACATACCGTCAGGCCTGGGGCCAGGTCACCCTGGTCACCGTCTCCTCAG
>S286_67|IGHV1-69D*01|IGHD2-2*03|IGHJ1*01|80
CAGGTCCAACTGGTGCAGTCTGCGACTGAGGTGAGGAAGACTGGGTCCTCGCTGAAGGTCTCCTACAAGACTGGTGGAGGCACCTGCAGAACCTGTGCCATCACCCGGGTGCCCCAGGCCCCTGGACAGGGGCTTGGGTGGCTAGGAGGCATCATCCCTGCTTTTGGTGAAACATACTACACAAAGAACCTACAGGTCAGAGTCACGCTTATCGCGGACCAGTGCACGAGCACGAGTTGCATGAAGATGAGCAGCCTGATGTCTGAGGATATGGTCGTGTATTACTGTGCGGGGCTTATTGTACTATCACGAGTCGGTCATACGACATACTTTGAACAGTGGGGCGAGGTGGCGAAAGTCACCGTCTCCCCAG
>S286_68|IGHV1-69D*01|IGHD2-2*03|IGHJ1*01|80
CAGATTCAACTGGTGCGGACTGGGCCTAATGTGAAGAGGCCTGGGTCCTGGGTGAAGGTCCCCTACACGGCTCATGGAGGAACCTGCAGATGCTATCCTATCGGCTGGGTGCGGCCGGCCCCTCGACAGGGGCTTGCGGGGAGGGAAGATATTATCCCTGTCTTTGGTGCAACACAATACGCACAGAAGTTTCAGGACAGAGTCACGATTTGCACGGGAGAATCCACCATCACTGCCGACGTGGAGCTCAGGAGCCTGAGATTTCAGGACACGGCCGTACATAACTGTCCACCTGTGACTGTAGTAGCACCAGTGACTCGCACGTCTTTCTCCCAGCCCCGGGGCCAGGTCAACCCGCTAACCGTCTCGTCAG
>S286_69|IGHV1-69D*01|IGHD2-2*03|IGHJ1*01|80
CACGTGCAGTTGGGGCTGTCCGGGCCCGAAGTGATGAAGTCCGGGTCCTCGGAGAAGATCTCCAACCAGCCTTCTTCAGGCACCGTCGACAGCTCTGGGATCATCTGGGGGCGACAGGCCCATGGACACGGGCTTGAGTGGTTGAAAGGGAATTTTCCTATCTCTGATACTGAATCTTCCACGCGGACGTTCCAGGACAGAGTCACGACCACCGCTGACGAGTCCACGAGAAAGGCCTACATGGAACTGGACAGCCTGAGATCTGAAGACACGGCCGTCTCTTGCTGTGCGAGATTGGTTCTACGAGTCCCAACTGATCCGACGACACAGTTCCAGCACGGGGGCCAGGTCACCCTGTTCGCCATCCCCTCAG
>S286_70|IGHV1-69D*01|IGHD2-2*03|IGHJ1*01|80
CAGGTGCACCTGGTGCCGTTTGGGGCTGTGGTGACGATGCCTGAGCCCTCGGGGAAGGCCTCCTGCAGGGCTTGTGGAGGCACCTCCAGAAGCTTTACTATCAGTCGGCTGCGCCAGGCCCCTGGACAGGGGCTTGAATGGACGGGAGGGACTGTTTCTCTCTTTGAATCAGAGACCTGCGCACACAAGTCACAGGCCAGAGTCACCATTACCGCGGCCGAATGTCTGGGAGCAGCCTCCAAGAGACTGAGTAGCGTGAAATTTATGGACACGGCCCTGTATTGTTTTACGAGATTGACTGAAGTAGTACCAGCTGCTAGTGCGGCATACTGCCAAAAAAGGGGCCAGGTCACCCTGGGCTCCGTCACCCCAG
>S286_71|IGHV1-69D*01|IGHD2-2*03|IGHJ1*01|80
CAGGTGCAGGTAGTGCACTCTGGGGCTGCGGTGGAAAAGCCTGAGTCCTCCCTGAAGGCCTCCTGCACGACTTCTGGAAGAACGGTCGGAACTTATCCTGTCACCTGGGTGCGACAGGCCCCTGGACAAGGGCTTGAGTGGATGGAAGGTATCATGCCTATCTTTGCCAGAAGAGATTCCACAAGGACGTTCCAGGTCAGAGTCACAATTTCCGCGGACGAATCCACGAGGGCGTCTTACGTCGAACTGGTAAGCCTCAGATCTGCGGAAACTGCCGACTCTGACGATGCGCAATTGCTTCTAATCGTGCCAGTTGCTCGTGGGGAATCCTTTCACCACTGGGGCCAAGTCACCCGGGTCACCGTCTCCTCAG
>S286_72|IGHV1-69D*01|IGHD2-2*03|IGHJ1*01|80
CACGTTCATCTGGTGCAGTCTGGGGCCGCGGTGATGAAGCCTGGGTCCTCGGTGAAGGTCTCCTGCACGGCTTCTGAACGATTCCTCATGAGCTTTGCTCTCAGATGGGTGCGACGGGCCCCTGGACACGGACTTGAGTGCATGGCAGGAATAATCTCTTTTTTAGTCACAATAAACTTTGTGCAGCAGTTCGCGGGCGGAGTCCCGATTCCCGCGGACAACATCACGATAAAAGACTACATTGACCTGAGAAACCTGCGATGTGAGGCCCCGGCCGTGACGTTGCCTGCGGAATTGATTATGGTAGTTCCGGGTCCTCATAGGACATTCTTCCAGCACTGGGGCGAGGCCTCCCTGGTCACCGTCTCCTCAG
>S286_73|IGHV1-69D*01|IGHD2-2*03|IGHJ1*01|80
CAGACGCACGTGGAGTTCTCTGGGGCTGACGTGAAGAAGCCTGGGGCCTCGGTGAAGGTCTCTCGCAAGGCATCTGGAGGCGCCTTCAGGGGTCATACTATCACCTGGGTGCGACAGGCCCCTGGACACAATTTTGAGAGGAAGGGAGGCATTCTCCCTTTCTTTGGGACAGAAAACTGCGCAAACAAGTTTCGGGTCCGAGGCACAATAAACGCGGACGACTCCAAGAATAGTGCCTGCATAGAACTGAGAAGCCAAAGATTTGAGGACGCGGCCGTGTATTTCTGTGCAAGATTGATTGGACCAGTGCCAAGTCATCATGCGACACATTTCCAGACGTGGGGCCAAGTCACCCGGGCCACCGTCGCCTCAG
>S286_74|IGHV1-69D*01|IGHD2-2*03|IGHJ1*01|80
CAGGTGCAGCTGGTGCAGTCTGGGGCTGAGATGAAGAAGTCGGGGTCGTCGATGAAGGTCTTCCACAAGACTGCTGAAGGAACCTTGAGGTGTTATGCGCTTACGTGGGCGCGGCAGGCCCCTGGACAGGGGGTTGTATGGATGAGAGAGATCATCCCTGTCTTGCCTCCAGCTATCGACGCCCATAAAGTCCAGGTCAGAGTCACGGTTACCGCGGGTGAGTCCACGAGTACTGCCGACATGGAGTTGAACAGCCTGAAACGTGAGGACACCGCCGTGTCTTACCCTGCGGGATCGATTATAGGACCATCAATTGCTCGTTTGACCCATTTCTTTCACTGGGGCCAGGTCGCCCTGGTCACCGTGAACTCAG
>S286_75|IGHV1-69D*01|IGHD2-2*03|IGHJ1*01|80
CAAGTTCTGCTGTTGCACTCTGGGTCTGAGGTGAAGAAGCCTGGGTCCTCGGTGAAGGCCACCTGCAAGCCTTCTGAAGGCACCTTCAGTATCTTTACTCTCAGCTGGACACGACAGGCCCCTGGACGAGGGCGAGGCCATGTGGGCGAGATCATCTCTCTCTTAATTACAGAGCACACCGCACGGAGGTTTCAGGTCAGAGTCACGATTACCGCGGGCGAATCGACGAGAACAGCCGAAGTCGAGGTGAGGAGCCTGAGATCTGAGGAAGAGGGCGCGTATCACTCTGCTAGATCGAACATGGGAGTTGCAAGGGGTCGGGCGACACACTACCAGTACTGGGGCCCGGTCGCCCTGGTCACCGTCTCCTCAG
>S286_76|IGHV1-69D*01|IGHD2-2*03|IGHJ1*01|80
CAGGTGCAGTTGGTGCTGTCTGAGACTGAGCTTAGGACGACGGGGTCCTTGGCGAATGTCTCCTCTAAGTCTTCTGGAGGCGCCTTCGGAAACTCTATTATCAGCTGGGTGCGCCAGGCCCCTGGACATGGCCCTCATTGGGTGGGAGGAATCGTCCCCATCTTTACTACAGAGAATTACACACAGAAGATCCAGGCCCGAGTCACCGTTACAATAGACGAATTCACGTGCACAGTCCACATGCGGCTGAAGAGCCTGAGATTTGACTACACGGCCGTCTATGACTGTGCGAGATTGATTGGTGCTATACCCAGTACTCGTCAGACAAACTTCAAGGACTGGGGCCAGGTCGGGTTGGTCACCGTCTCCTCAG
>S286_77|IGHV1-69D*01|IGHD2-2*03|IGHJ1*01|80
CAGGTGCGGTTGTTGCGGTCTGGACCTCAAGTGAAGAAGTCTGGGTCCTCGGTTACGGTCTCCTCCACGCCCTCTGGAGGCACCTTCAGAAGGTCTCCTATCTACTGGGTGCGACAGGCCCCTGGACAGGGAATTGAGTGGAAGGGAGGGATCATGGGCGTCTTCAATAGTGAAAACTTCGCACAGGAGTTCCAGGTCAGAGTCACGGTGACCACGGACGAGTCCACAAGAGTCGACTGCACGATGTCGAACAGTCTGGCACATGAGGACGCGGCCCTGTCTTTCTGTGAGCCATGGATCGGGGTAATACCAGTTGCTCGTACGTCATACTTCCAGAACGGGGGCCACGACGCCCTGGTCACCGTCTCCTCAG
>S286_78|IGHV1-69D*01|IGHD2-2*03|IGHJ1*01|80
CAGGTGCAGCTGTTACAGTCAGGGACTGAAGTAAAGAAGACTGGGTCCTCGGTGGAGGTCTCCTGGACGAGTTCTGGAGAAATCTTCAAAAGCTATGTTTTCAGCTGGGTGCGACAGGAACCGGGACAAGGACTTGAATGTATGGGAGACATCATCCCAATCTTTGATTCAGAGAACTTTGCACAGGAGTTCCAAGTCAGACTCGTCCTGACCGCGGACGAATCCACGGTCAGTGCCTTCATGGAGTCGAGCGGCCTCAAATGTGAGGACACGGTCGTCCATGATTGCGCGAGATTGAATACAATCTTGCCAAGTAATCGTACGACCTATTTCCATCACTGGGGCCAGGTCACTCCGCCCAGCGTCTCCTCAG
>S286_79|IGHV1-69D*01|IGHD2-2*03|IGHJ1*01|80
CAGATGCGGCTGCTGCAGTCCGGGCCTGAGATGCGGAAGTCTGGGTCCTCAGTAAGGGTCTCCGGCCCGGCTTTGGGAGGAACCCTCAGGAGGTGTACGTTCACCTGGATACGACATGCCCCTGGACAGGGGCTTGAGTCGATGGGAGGCCTCATCCCTGTCTTTGGGACAGAAAATTGCACACACAAGTTCCAGGACAGAGTCACCTTTACCTCGGCAGAATCCACGAGAACAGTCCACATGGACTTGGGACGCGTGAGATCTGGGGACACGACCCTTTCTTTTTGTGCGACACTGATTATAGTATTACCAGGTGCTCATTCGCCATTTTTCCAACAGTGGGGCCAAGTCTCCCTGGTCGTCGTCTCATCAG
>S286_80|IGHV1-69D*01|IGHD2-2*03|IGHJ1*01|80
CAGGTGCACCGGGTGCATTTTGGGCCTGAGGTGATGAAGTCTGGGACTTTGCTTCAGGTCTCCTGCAAGACTTCTGGAAGAGCCTTCTCTGGCTCCGCCAACAGCTGGGTGCGACAGGCCCCGGGACACGGGCTTGAATGGGTGGGAGGGATCGTCGCGACTTGTAGTCCAGGAATTAACGCACACACTTTACAGGTCAGGGTCACGATTACCGCGGACCATTACATGAGCGCAGTCCACATGGCGCCACGCAGCCTGAGATTTGATGACTCGACCGTTTATGACTGTGAGAGATTGATTCTGGTGCTACCGGTTGGTCGTTCGACATACTCTCGTCACTGGGGCCAGGGAACCCTGATCACCGTCTCCCCAG
>S286_81|IGHV1-69D*01|IGHD2-2*03|IGHJ1*01|80
CAGATACAGCTGGTGCAGTCTGGGGCTGAGGGAAAGAGGCCTGGGTCCTCGGTGAAGGTCACCTCCATGGCTGCTGGGGGACCCTTCAGAACCTATTCCATCAGTTGTGTGCGCCAGGCCCCCGGAAACGGGCTTGATATCATAGAAGGAATCGTCCCAATCCTTGATCCAGGAAACTACTCACAGAAGTTACAGGTCAGAGTCACGAGGACCGTGAACGAATCTACGAGAACAGAATACAGTGAGTTGAGCAGCCTCAAACATGAGGACCTGGCCGTGTCCTATTTTTCGAAATTGATTGAAAAACTACCGGTCCCTCCTACGACTTATTTGCAGGACTGGGGCCAGGGAACACTGTTTAACGTCCCCTCAG
>S286_82|IGHV1-69D*01|IGHD2-2*03|IGHJ1*01|80
CAGGAACGGATGATTCAGTCTGGGGCTCAGCTGAAGAAGCCGGGGTCCTCGGTGAAGGTCTCTTCCAAGGCTTCTGGAGGCACCTTGAACAGCTATACTGTCAGCTGGTTGCGACAGGCCCCTGGAGTCGGGCTTGAGTGGAGGGAAGGAGTCCTCCCCCTCTTTGACACAGCACATCACACACGGGTGTTCCAGGTCAGAGTAGCGATTAACCCTGACGTCTCCCAGATCACACCCTACACGGGGTTGAGCAGCGTGAGTTCTGAAGACACACCCCTGAATTTTTTTGTGAGATCGATTGAAATAGCTCCTGCTGGTCGTACGACCCACCTACATTATTGGGGCCCGCTCACTCTGGTCACAGTCTCCTCAG
>S286_83|IGHV1-69D*01|IGHD2-2*03|IGHJ1*01|80
CAGGTGCAGTTGGTGCCGTCTGGGACTGAGTTGAAGGAGTCGGGGTCCTCACTGAAGGTCTCCTTCGAGACCTGTGGGGTCACCCTCAGAGGCCTTACCTTCAACTGGGTGCGACTGCCCCCGGGTCAAGGGCTTGACCGGTTGGGCGGGATCGTCCCTCTCTCTGAAACAGCAGACCGCGCACTAGAGTTCCAGGAGAGAGTCGTGATTATCGCGGACGAATCCATGACTATAGCCTACATGGAGATGAGAAGACTGACGTCTGAGGACGCGGCCCTGTTTTTCTGTGGGAAGATGACCGTAGTCGGTCCAGTTGATCGTACGACCTACTTCCCGCACTGGGGCCAGGTCAGTCTGGTGTCCGTCTCCTCAG
>S286_84|IGHV1-69D*01|IGHD2-2*03|IGHJ1*01|80
CAGATAGAACTGGTGCAGTCTGGGGCTGAAGTGCAGATGCCTGGGTCCTCGGTGGAGGTCTCATGCAGGGCTTCTGGAAGAACATTTAACAACTTTCCAATCAGCCGGGTGCGACGGGGCCCTGGACAAGGGCTCGACTGGATGGGCGAATTTCTGCCTCTCCTTGCTACAGCAAATTACGAACGGAAATTTCAGGTCAAAGTCACCATGACCGCGGACGCACTCATGAGAGAGGCCTACGTGGAATTGAGAGGCCTGAGATTAGAGGACATGGACGTGTTTTCTTTTGCGAGCTTGATTACATTAATACCAGGTACTCATACGACACATTGCCAGAAGGGGGGCCAGGTCACCCTGGTCACCGTCTTCTCAG
>S286_85|IGHV1-69D*01|IGHD2-2*03|IGHJ1*01|80
CAGGTGCATCTTATACACTTTGGGCCTGAGGCGATGAAGCCGGGGTCCTCGGAGAAGGTCCCCTCCAAGACTTTTGGAGGCTCGTTCAGAAGTTATTCTTTGAGCTGGGTTCGACAGATCTCTGGACACGGGCTTGAATGGACGGGGGGATTACTCGGTATGTTTGGTGCAGAAGACGGCCCACTGTGGTTGCAGGGCAGAGTCACCATTACCACGGCCGATTCCACGACCACAGGCCACATGGAGGTGAGAGGCCTGAAATGTGGGGACGCGACCGTCTATGGCTGTGCGAGATTGATCTTATTATCATCAGCTGCCCGCGCGACACACTTCCGGAACTGGGGCCAAGTCTCCCTGGTCACCGTCTCCTCAG
>S286_86|IGHV1-69D*01|IGHD2-2*03|IGHJ1*01|80
CAGGGGCAAATGATACAGTCTGGGGCTGAGGTGAGGGAGCCGGGGTCCTCTATTAAGGTCTGCTGCAAGACTTCTGAAGGAACCTTCAGAAGCTACATTCCCAGCTGGAAGAGAAAGGCCCCTGGACAGGGGCTTGACTGCATCGGGGGGATCCTCCCACTCTTTGGAACGCCCAAATGCACACAGGAGTTCCAGGTCAGAGTCACACTTACCACGAACGAATACGCGAGCAGAATTGACATGGAACTGAGTAGCCTGAGATGTGCAGACACGGCCGAGTCTCACTTCACGAGATTGATTGTGGAAGTATCAGCCGTGCGCACGAATTGTTTCCAGAAGTGGGGCCAGGTCACCCTGGTCTCCGGCTCCTCAG
>S286_87|IGHV1-69D*01|IGHD2-2*03|IGHJ1*01|80
CAGGTGCAGTTGGTGCAGTCTGGGACTGAAATGAAGAAGCCGGGGTCCTGGGTGACGGCCTCATGCCCGTCTTCTGCAGGCACCCTTAACAGGTCTACTACTTTCTGGGTGCGACAGGCCCCGGGACAAGGCCTTCAGTGGATGGCAGGTATCATTCCTCTCTTTGGAACAGAAAATCAGGAACAGAAGGTCCAGGTCAGAGCCGCGAACACCGCGGACCATTCCACGGAAATAACCTACATCGAGTTGAGCAGCCTGATTTCTGAGGACAGGACCCTCTTATACTGTGCGAGACTCAGAATGATTTTAGAAATTGGCCGGACGACATTCTTCCTTCACTGGTGCCAGGCCACCCTGGTCACCGTCTCCTCAG
>S286_88|IGHV1-69D*01|IGHD2-2*03|IGHJ1*01|80
CAGGTGCAGTCGATGCCGTCTGGGGCTGAAGTGGAGAAGCCTGGGTCCCCGATGAATGTCTCCGGCGCGACCTGTGGAGGCACCTTCAACAGTTGTTCTATAGGGTGGGTGCGACAGGTGCCTTGCCAAGGGCTTGAGTGGATGGGAGGAACCATCCCCTTTTTTGGTGCAGCAGAGTGTCCACAGAAGTTCCTGGTCAGAGCGACGCACACCGAGGACGAGTCCACGAGAACGGCCAGAAGGGACTTGAGCAGGCTGAGGTCTCAGGAAACAGTCGTGGATTATTGTGCGAGACTAATTGTGACAGTACCAGCGCCTCATCGACAATTCCTCCAACACTGGGGCCAGGACACCCTGGTCACCCTCTCCTCAG
>S286_89|IGHV1-69D*01|IGHD2-2*03|IGHJ1*01|80
CAACTCCAGCTGGTGCAATCTGAGCATGGCGAGATGAGGCCTTGGTCCCCGGTGAATGTCTCCTGCAAGCCTTCTGGAGGCACCTTCAGCAGTTATGCTATCAGCGGGGCGCGACAGGCCCCTGATTGCGGACTTGAGTGGGTGGGAGGAATCGTACCCTTCCTTAGTAAAACAAACCACGCGCAGAAGTTGCAGGACGGGGTCACAATCCGTGCGGACGAATCCGCGAGTACAGCCTCCATGGAAGTGAGCAGTCTGACATCTGAGACCACTATCGTCTTTTACGGTAAAGAAGTGATTGTTGTAGGAAGAACTGTTCGTTCGGCAAACTTGCAGAACCGGGGCCAGGGGACCCTGGTCACCGTCTCCTCAG
>S286_90|IGHV1-69D*01|IGHD2-2*03|IGHJ1*01|80
CAGGAGCAGTTGGGGCAGTCTGGGGCTCAGGTGGAGAAGCGTGGATCCTCGACGAAGACGTCCTGCCAGGCCTCTGGAGGCATCTTCAGGAGGTACATTGTCTGCTGGGTGCGACAGGCCCCTGGGCAAGCGCTGGTGTGGATGGGAGGTGTCATCCCAATGTCGAGTCCAATACACAACGAACAGGAGTTCCAGGTCAGAGTCACGATTCCCGGGGACGCACCCACGACCACAGCCGACAAGGACTGGCGCAGCCTGACCTCTGTGGAAACCACCGTCCTCTGCTGTTCGAGATTGCTTTTGTTAATATCAGGTGCCCTTACGACATATTTCCAGAATTGGGGCCAGGTCACCCGGGTCACCGCCTTCTCAG
>S286_91|IGHV1-69D*01|IGHD2-2*03|IGHJ1*01|80
CAGGAAGAGCTGGTGAATTCTGGGGCTGAGGCGAAGAAGTCCGCGTCCTCGGTGAAGGTCTCTTACAAGCCTTGGAGAGGCACCGTCGTCTGGCGTACACTGAGTTGGGCGCGGCAGACCCCTGGCCCAGGTCTTGGGGGATTGGGAGGGATCATCCCTCTCTTTGGGACGCCAAGCTCCACACGGGGGCTACAGGGCAGAGTCACGAATACTGCGGACGAATCCTCCAGGACGGCCTACATGGAGGCGACCTGCCTGAGACATAATGACTCGGCCGTGAATGAGTGTGCGACGTTGATTTTAGTATCACCAGCTTCTCGTACGACATACTTCCAGAACTGGGGCCATGTCCCCCGGGTCACCGTCTGTTCAG
>S286_92|IGHV1-69D*01|IGHD2-2*03|IGHJ1*01|80
CAGGTGAAACACCTGCCGTCTGGGGCTGAGCTGAGGACCCCGGGGTCCTCGGTGAAGGTCTCTTACAGGGCTCCTGGAGGCACCTTCGGCAATTATGCTATCATATGGGTGCGACAGGCCCCTGGAGCAGGGCTTGATTGCATGAGAGGCATCGTCGCCATCTTTGATCCAACATTCTGCACAGAGAAGTTACAGGACAGAGTCACAATTGCCGCGACAGAGTCCAAGAGCAGAGTCAACCTGGAGCTGAGCAGTCCGGGCTCAGAAGACACGGCCGTTAATTATTGTGCGAGTTTGACTGTGGTGTTACCAACCTCTCATCCACCATACTTCCTGTGCTGGGGCCCGGCCCCCCGGGTCACCGTTGCCTCAG
>S286_93|IGHV1-69D*01|IGHD2-2*03|IGHJ1*01|80
CAGGTGCAGCTGGTGCGGTCTGGGCCTGAGGGGAGGAAGCCTGGGTCCTCCGTGAAAGTCACCTGGAAGGCTTCTGGAGGAACCTTCAGAAGACACGCTCTCAGGCGGGTGCGACAGGCCCCTGGTCACGGGCCTCACTGGATGAGAGGGAACATCCCCACTTTTGATACAGAAAACAACACACAGAGGATCAAGTGCAAAGTCACGCTTACCGTGGACGAATCCACATGGCCAGTTTTTATGAAATTGATTAGTCTGAGATTTGAGGACAGGGCTCTGGTTATGCGTGCGAGATTGATTCTAAAAGTCTTGACTTTTCGAACCTCATATTGCCAGAACTGGGGCCACGTCACCCTGGTCCCCGTCTCCTCAG
>S286_94|IGHV1-69D*01|IGHD2-2*03|IGHJ1*01|80
CAGATGCAACTGATACAGTCTGGGGCTCAGGGGATTAAGTCTGAGAAGTCGCTGAACTTCGCCGGCAAGACTTTTGGAGGAACCCATAGGAGCTCCGCCATCGCCTGGGTGCGACGGGCCCCGGGACGAGGGCTTGAGTGGAGGGGAGAGATCATTCCCATCTCGGGATCACCATATTACACGCAGAAGTTCCAGGTCAGAGTCGCCATTGCCGCGGGCGAGCCCACGAGCACAGCCTTCTTGGAGCTGAGATGCTTGAAATATGATGACACGGCCGTGTATAAGTGTGCGAGATTGAATGTTTTAGTGCCGCCTGTTGCTTCGACATGCTTCCAGCATTGGGGCCAGGTCACCCCGGTCACTGCCGCCTCAG
>S286_95|IGHV1-69D*01|IGHD2-2*03|IGHJ1*01|80
CAGGTGCCGTTGATGCAGTCTGGGCCTGAGGTGAAGATGGCTGGGTCTTCGGTGCAGGTCTCCTGCACGACTTTTGGAGGAAGCTTCAGCAGACATCTTGTCTACTGGGTGCGCCAGGCCCCGGGACAGGGTCACGGGAGGACGGGGGCAATCTTGCCTATCTTTGGAACTGAACACTTTGCACAGACGTTCCAGGGCGGAGTCACGACTGGCGCGGACGAAGGCCCGAGCACAGCCTCCATGGGGCTGAGACGTCGGGGATTTGAGGACACGGCCTTTCATCTCTCTGCGACTTTGGCCGTGCTGGTGCCAACTGCTCGTGCGACATACCTGCATAACTGGGGCCAGGTCACCCTAGTCACCGTCGCCTCAG
>S286_96|IGHV1-69D*01|IGHD2-2*03|IGHJ1*01|80
CACGTGCATCTGGTGCAGGCCCGGGCCGAGGTGACGAAGCCGGGGTCGTCGGAGAAGGTCTCCTGCAAGGCTTCTGGAGGCACTTTGAGCAGTTGTTCTGCCAGGTGGGTGCGTCACGCCCCTAGAAATGGACTTAAGTGGGAGCAAGGGATCATACCTCTCTTCGTTCCAACGAATTCCGCACAGAAGGTCGCGGACAGAGTCACGATTTGCACGGACGAGTCCACGGTTTCAGCCGACATGGGAATGAGGAGCCTAAGATCTGAGGTCACGGCCGTCTCTCACTGGGCGAATTTGATAATAATGACATCGGCTGTTGGCACGACATACTTTCTGCACTGGGGCCAGGCCACCCTGGTCGCCGTCTTTTCAG
>S286_97|IGHV1-69D*01|IGHD2-2*03|IGHJ1*01|80
CAGGTGAGGCTTGTGAGGTCTGGGGACGGGGGGAAGAACCCTGGGTCCTCTCCGAAGGTCTCCTGCTGGGCCTCTGGAGGCACCTTCAGAGGATTTGCTCTGAGGCAGGTGCGACAGGCCCCTGGACAGGGGCTTGAGTGGTTGGGAGGGCTCGTCCCCTTCTCTGGGGCAGAATCCTTGGTCCAGATGTTCCATGCCAGGGTCACGGCATTGGCGGAAACGTCCACGAGAACGGCCTACTTGGAGTTGAGAAGCCTGAGATGTGAGGACACGGCCTCTCATCACTTTGCGAGATTGATTTCAGTATTAACAACGGGTCGTACGACATACTTCCACCACTTGGGTCAGGTCACCCTAGTCACCGCCTCCTCAG
>S286_98|IGHV1-69D*01|IGHD2-2*03|IGHJ1*01|80
CAGACAGAGCTGGTGCACTCTGGGGCTGAGTTGAAGAAGCCTGCGTCCTCGGACACGGTCTCCTGCAAGGCCTCTGGAGGCAAGTTCACAACTTATAATGTCAACTCCCTGCGACAGGCCCCTGGCCAGGGACTTAAGTGGGAGGGAGGGGTACTCCCTATCTTTAGTGCAGAGAACTACCCACTGAAGTTCCAGGTTAGATTCACCATAATCGCGGACGAATCCACGAGCACAGAATACAGGGTCCTGAGAAGCCTGAAATCTGAGGTCACGGCCATGTATTACTGTGCGAGACTGAGTCTCCTTACATCACTTGCTCATACGCCTTGCTCCACGAAGTGGGTCAAGGCCACCCTGGTCACCGTCGCTTTAG
>S286_99|IGHV1-69D*01|IGHD2-2*03|IGHJ1*01|80
CAGGTGCTGTTGGTGCGGTCTGGGGCTGAGGTCATGAAACTGGGGTCCTCGGAGAAGGTCGCCTGCCCGGCTGCTGGAGGCACGTTGAGACACTATACTCTCAGTTGGCTTCGACAGGCCCCGGGACATAGGCCTGGGCGGGTGAGAGCGACACTCCCTCTCTTCGATGCAGTAGACTGCGTCCAGAACTTCCACGTCAGAGTCACGATTGCCGCGGACGCCGTCACGAGAGTGTCCTACATGGAACTGAGCAGCCTGAAATCGGAGGACACGGCCGTCTGTCACTGTGCGACACTGATTGTGCAGGGACCAGATGCTCGTATAGCTTACTTCCAAAACTGGGGCCAGGTCGCCCGGGTCACCGTCTCCTCAG
>S286_100|IGHV1-69D*01|IGHD2-2*03|IGHJ1*01|80
CAGGAACAGATGGTGTGGCCACAGCCTGGGGTGAAGAAGCCTGGGTCCTCGGTGAAGGTCTCCTACACGGCTTCTGGAGGGACGTGCAGCCGTCACGCTATCTACTGGCACCGACAGGCCCCTGGACACGGACTTGAGTGGCTGCGAGGAGTCATACCTATCTTTAGTACAGCAGACCACTCACAGGAGTTCCAGGTCAGAGCCACAATGCGCGCGGACGACTCCATAAGAACAGCCTACACTGACCTGGGGGGCCAGAGGCTTGATGACAAGGCCGTGTTCTACTATGATATATTGACTGAAGTCTCACCAGCAGCTCGGACGACCTACTTTCTGCACTGGGGCCAGGTCACCGTGGCCCCCGACTCCTCAG
>S303_1|IGHV1/OR15-9*01|IGHD5-24*01|IGHJ4*03|80
CAGGAACGGTTGATACAGACGGTGTCGGAGGTCAAGAAGCTTGGGGCCTCAATGAGGACCTCCCTCAAGCCTTCTGACTCCACCTTGACCCAGTGCTTTAAACACTGGGTCTGGCCGGCCCATCTACACGCGCTTGAGTGCTTGGTATTTCTATGCCTTATTGATGGCAGTTTAAACTGTGAACAGAATTTCCAAGTCGGAGTCACCTCATACAGGGACACATCCCTGGCCACAGCCTGCTTGGAGCCAATTAATCTGGACTCTGAGGATGCGGCCCTGACTTGCAGTGTGCCTTTGAAAATTGACTATTGGGGCCAAGGGACCCTGGTCACCGTCTCCTCAG
>S303_2|IGHV1/OR15-9*01|IGHD5-24*01|IGHJ4*03|80
CACGTGAAACTCATACAGTCTGGGGCTGAATTGAAGAAGCCAGGTGCCTCATTGAAAATGTCTTGCAAGGCCTCTGGACACACCTTCAGCAATTATTCAATGCCCTCGGCGTGCCGGGCCCATCCACACGGGCTTGAGAGGAAGGGATGGGTCAGTCCTGTCGATGGCACTACAAGGCATACACAGATGTTGCAGGACCCAGTTCTTATCCCTAGGGACCTAACCACAGTCACAGCCTACCTCGAGCTAATAAGGCTGAGATTTGACGACACGGCCACGTGTCACTCTGTGACTTTCAGAATTAACTACTGGGGCCTAGGGCCCCTGGTCGCCGTCTCCTCAG
>S303_3|IGHV1/OR15-9*01|IGHD5-24*01|IGHJ4*03|80
CAGGTACAGCTGATTCAGGCCGGGGGTGCAGAGATGATACCTGGGGCCTCTGGTATGACCTCCTGCAGGGCCTCTGGAGACACCTTAGTCAGATTCTGTCTGAACTGGGAGTGTCAGGCCCTTACACACGGGCTTAAATGGTTGGGCGTGGTGTGCCCTAGTCACGACGGAACAAGCCCTACACAGATGTTCCGGGTCAGAGTCACCATAACCAGGGCCTCATCCATGGTCACAGCCTGCCTGAACCCACGCAGCCTAAGATCTGGGGGAACGGCCCTCTTTCACTCTGTGGCTATAACTGGTGACTTCTGGGGCCACGAGTCCTTGGTTACCGCGGCCTCAG
>S303_4|IGHV1/OR15-9*01|IGHD5-24*01|IGHJ4*03|80
CAGATTCAGGTCATACAGCCTGGGCCTGAGGTGAAGAGGCCTGGGGCCTCGGCGAGGATCTGCCACACGGCCTCTGGGAACACCCTCATGAGTCTCTGTATCCACTGGATGTGCCAGGCCAACCCTCACGGACTTGAGTGCATGGAAATGGCGTGCCCTACTGAAGGCAGAACAAGTTCCCCACAGAACTTCCAGGGCCGGAACACCATTACCAGGGAGACATCCATGGTCACTGTTTCCAGAGAGGCAAGCAGTCTAAGAGCTGAAGAGACGACCAACTCCCTCTGTGCGAATATTAAACTTGACTACGGGGCCCAGGGACCCCTGGTCATCGTCTCGTCAG
>S303_5|IGHV1/OR15-9*01|IGHD5-24*01|IGHJ4*03|80
CAGGTGATACTGACGCAGCCTTGGGCTGAGGTGAAGGAGGCGGGGGCCTCAGTGAGGGTGCCCTGCAGGGCCTCCACATCCACCTTCGCCGGCTCCCCTCAGAGCTGGGTGTGGCGGGCCCAGGCAGGGCGGCTTGAGTGGATGGGATTGGTGTGCCCTGATTGTGACAAAAGGGGTTATCTAGAGAACTTCCAGGTCAGACTAACCAGAACCAGGGACACGTCGATGGTCACAGACTCTCAGGAGTTTAGAAGTCTGAGATTTGCGGACACGGCCTTGTGTTACTGTGTGAGAATTAGAACTGAGTACTGGGGCCAAGGGGTCCGGATCACCCTCTCCGCAG
>S303_6|IGHV1/OR15-9*01|IGHD5-24*01|IGHJ4*03|80
CAGAGTCACCTTATCCTGTCTGAGACTGAGGTGATGAGTCATGGGGCCTCAGGCATGATCTCTTCCAAGGCCCTTGGGTTGTCCTTCACCACTTATTTTATGCACTGCATGTGGCAGGCCCATCCACATGGGCTTGAGTGGGTGAGATTGGTGTGCCCTAGTTATGAGAGCCCGAACTCTTCACAGGAGTTCCCGGCCAGGGCCACCATGACCAGAGACACGTCCATGGACATGGTCGTCATGGATGTAAGAAACTTGAGATGTGAGGGCTCGGCCACAATTTGCTCTGTGACTCTCAGAATTGAGTACTGGGGCCAAGCGACCCTGATTACCGTCTCCTCAG
>S303_7|IGHV1/OR15-9*01|IGHD5-24*01|IGHJ4*03|80
CAGGCCCAGCTCGTGCAGTTTGGGCCTGCGGTGAAGAAATCTGGGGCCTCAGTGCGAGTCACTGACGAGACTTCTGCTTGCACCCTCACCGACATTTGTAGGCCCTGGGTGAGCCAGGCCCTTCCACAAGGGCTTGGGTGGACGGGATTGGTGTGCCCGAGTAATGACAACACCATTTGTGCAGAGAAGTTCCCGGTCAGAACCACCCTTGCCGGGGACACATCCATAGTCACTGCCTATAGAAAGCCAAGAAGTCCCAGGTCTGATGACACGGCCCTTAATTACTGTGCGAGTATTTCACGTGACTATAGGGGCCAAGAGACCCGAGTCACCGTCTCTGCAG
>S303_8|IGHV1/OR15-9*01|IGHD5-24*01|IGHJ4*03|80
CAGGATCTCCTAGTGCACGCTGGGGCTGACTTGAGGAAGTCGGGGGCCTCTGCGCGGCTTTCCTGCAAGTCTTACGACTGCTCCTTCCCCAGTCACTTTGTTATGTGGGAGTGCCAGGCCCCTGGACAGGGGCCTGATTGGAAAGAATCGGTCTGCCCTAGTGATCACAGCACAAGTTGTGAAGAGAACTTCAAGGACAGAGTCACCGTAACCAGAGTCACATCCAGAGTCACAGCCTACAGGGAACTGAACAGCCCGACATCTCCGGACGCGGCCATGTATTTCTGTGTGAGTTTTAGTTTTGGCTACTGGGGCCACGGGACACTGGTCCCCGTGTCCCCAG
>S303_9|IGHV1/OR15-9*01|IGHD5-24*01|IGHJ4*03|80
CAGGAAGAGATTGTGCGGTCTGGGCCTGAAGTGCAGAAGCCGGGGGCCTCAGTGATGGTCTCCTCCAAGGCCTCTGGAGACAAATTCACCACCTGTCATGCGCTCTGGGAATGCCAGGCCCATGCAGACTGGCTTGAGTGGGTGAGATTGGAGTGCCCATGTGATGGCGGCCCTAGGTCTACACAGAAGCTCCAGGTCAGTGTCACCAGAGACAGGGACACTTGCATGGTCACATTTTGTTTGGAAAGAAGATGCCTGATGCCTGAGGACCCGGCCTACTATAAAGGTCTAGGTTTTAAGATTGACTACTGGGGCCACGGGACCCGGATCACGGTCTCCTCAG
>S303_10|IGHV1/OR15-9*01|IGHD5-24*01|IGHJ4*03|80
CAGGAACAGCTTATGAAATCTGGGCCTCAGGTAAGGAAGACGGGGGCCTCGGTGGACATGTTGTGCAAGACCGCTGGAAACACTTTCACCCGGTATCATAGTCACTGGTTGGGCCAGGTCTATCCACAGGGGCTTGAGTGGATAACACTGGTGTGCCCTCGAGACGGCAGCGAAAGCTCTGAAAAGAAGTTGCAAGGCAGAGGCACCATCTCCAGGGACACATCCGTGGCCACAGCCTGTATGGGACCACATTGTCTGAGAGCTGAAGACACGGCCATACATCACTCTCTCAGGATTGAAAGAGACTATTGGGCCCAAGGGACCCTGGTCACCGTCACTTCAG
>S303_11|IGHV1/OR15-9*01|IGHD5-24*01|IGHJ4*03|80
CAGGCACAGGTGATACACTCTGGGGCTGAGCTCAAGATGCCGGGGGCCTCAGTTTGGATCTCCCATTTGACTTTTGGCGACGCCTTCACCGCCTATCACTTGACCTGGGGCTGTCCGGCCCTAACACAAGGGCTTGACTGGGTGGAATTGGTGTGCCCCACTGATGGCAGAACACGGCTTGCACAGAGATGCCAAGTCAGAGTCACCATCACCAGGAACACATCAACGGTCACAGTCTGCAGGGACCCATCCAGTCTGCGCCCTGAGGACCCGGCCTCTCATGACTGTGTGAGTTTTATAATTGGCGACTGGGGCCAAGGGCTCCGGGTCACCGTCTCCTCAG
>S303_12|IGHV1/OR15-9*01|IGHD5-24*01|IGHJ4*03|80
CAGGTGCACATGATGACCTCCAGGGCTGAGATGACGAGGCCTGGGGCCTCAGTGAGGGTCCACTGCACGGCTTCAGGAAACCCCTTCTCGACATATTCCTTGAAAAGGGTGAGGCAGGCCCATCCACACGGTCTTGAGTGGGTGACATTGGTGCGCCCTAGAGGTGACAGCACGGATTTTGTCCGGAAGTTCCAAGACAGAGTCGCCATAACCAGGGACACATCCATAGACACTGTCTACACGGACCGAAGTGGCCTGGCGTCTGAGGAAACGGCCGTGTACTATTGTGTGAGTTTTACTATTGGGGATCGGGGCCATGGGACCCTAATCACCGTCTCCCCAG
>S303_13|IGHV1/OR15-9*01|IGHD5-24*01|IGHJ4*03|80
CAGGGACAACGAATCCAGCCTGGGGCTACGGTGATCAAATCTGGGTCCTCACTGAGGACCTTTTGGCAGACTTCTGGACGCACTTTCACCAGGTACTTCTCGCAGTGGGTGTGTCAGGCCCAGGCGCCCGGCCTTGTGTGGATGACCTTGCTGTGCCCTACTAATGACAGCGCACGCTCTCGACAGAGGGTCCAGGTCAAACTCACCACAAGCAGGCATACGTCCATGGGCAGAGACTATGAGGTGACACGCAGCCTCAGATCTCAGGACACGCCCACTTTCTTCTGTGTGACTAGTAAAATTGGCTACTGGGGCCAAGGGACCCTAGTCACCGGCTCCTCAG
>S303_14|IGHV1/OR15-9*01|IGHD5-24*01|IGHJ4*03|80
CAGGTACAGATGATGGCGTTTGGGACGGAGGTGAGGAAGCCTTGGGCCTCTGTCAGAATCTTCTGCAAGTCTTGTGATTACGCCTTCATCAGCTGCTGTTGGAATTGGGGGTGCCAGGCCGAGGCGCAAGGGCTTAAGTGGATAGAGTTGATCTTTCGAAGTGCGGTCAGAAGAAGTTATCCAGAGATGTTCCAGGTCGGAATCCCCAAGGCCGTGGACACATCCGCGAGCACACTCCACATGGAACTAAGAAGCCTGGGATCAGAAAACACGGCTATCTTTTTCTATCTGACTTGTAAACTTGACCGCTGGGGCCAAGGGACCCTGGTCACCGTCCCCTCAG
>S303_15|IGHV1/OR15-9*01|IGHD5-24*01|IGHJ4*03|80
CATACACTATTTGTGCAGCCTGGGGCTGAGGTGAGGAAGACTGAGGCCTCAGTCAGGGTCTGCGGTAAGACTTTTGGGTGCGCACTCACCAAGTCTTGTTTGAACTGGGTGTGTCAGGCCCACTTTCAGGGGCCTGGCTGGATGGAGTCATTTGACCCTAGTGATGGAACCCCAATTTGTCCACGGAAGTTTCCGGACAGAGTCACCACTTCCAGGGACACCTCCATGGTCAGAGCCTGCGTGGACCTGAGAGGCCTGAGATCTGCTGACACGGCCATGTTTTACCGTGTGTGTATTGACATTGACTTTTGGGGCCAGGGGACCCTGGTCACCGTCTCCTCAG
>S303_16|IGHV1/OR15-9*01|IGHD5-24*01|IGHJ4*03|80
CAGATACATCTGACACAGTCCGGGGCTGAGATGAAGATCCCTGAGGCCTCAGTGAGGATCTCCTGCAAGCCTTCTGTCTACTGCTTCACCAACTGTTCTATGAACTGGCTATACCAGGCCCATACATGCGGGCTTACGCGGATGGAATTGGTCTGCCCCAGTGAGGCCCGGACAAGCTTTCCCCAGAAATTACAGGTCCGAATCCTCTTGCACAGAGAAACCTGCATGAAGACAGTCCACATGGAGCCAAGAAGGTTGAAACATGAGGACACGGCCAGATATTACTGTGTGAATTGTAAGTTTGGCTCTTGGGGCCAAGAGACCCTGGCCACCGTCTCTCCAG
>S303_17|IGHV1/OR15-9*01|IGHD5-24*01|IGHJ4*03|80
CAGCTTGAGCTGATGCCGTTTGGGCCTCAGGTGAAGAAGCCTGGGGCCTCGATGAGGATCTCCTGCAGGGCCTCTGGATCCGCCTTCACCAGAAACTATATACACTGGATCTACCAGGCCCGTCGACAGGGATATGGGTGGATGGGATTATTGTGTCCCTGTGAAGGGACCACAAGATCCACACACCATCTCCAGGTCAGAGTCACCCTGACCAGAGCCACGTCCATGGCCACGGTGTTCCTGGGCTTAGTTGGCCTCAGATCTGGAGGCCCGACCATGTCCAACTCTGTGAGTTTCAAACTTGACTACTGGGGCCGCGAGAACCTGGTCACCGTCTCCTCAG
>S303_18|IGHV1/OR15-9*01|IGHD5-24*01|IGHJ4*03|80
CAGAGACGGTCGCTGCAGTCTCGGTCTGACGTGAAGATGGCGGGGACTTCAGTGGGCATCTCCTGGAAGGCCGCTGGAAACACCTCGACCAGTGACTGTCGGGGCGGGGTGTGCCAGGCCCCCCCACACGGGCTTAAGTGGACGGAAATGGTCTGGCCTAGTGAAGACAAAACAGGACACACACAGGTGCTACAGGTCAGGGGCACCATCACCAGAGACACATCCATGGTCAGAGCCTACATGGAGCTGCGCAGTCAGAAATCTGAGGACACGTCCACTCATTATTCTGTGAGGACTGAAACTGACTTCTGGGGCCATCAGATCCTGGTCACCGCCTCCTCAG
>S303_19|IGHV1/OR15-9*01|IGHD5-24*01|IGHJ4*03|80
CACGCTCAGGTCGTGCGGTCTGGGCCTGATCTGATGATGACGGGGGCCTCAGTGGGGATCTCCTGGAAGACTTCTGGTCACCCCTTCATCACCAAGTGGTTGAAATGGGTGTCTCCGGCCCGAGCGGAAGGACTTGCATGGATCGAATTGGTGTGTCGTAGTGATGACAGAACGACCTGTGTAGAGAAGTTCCAGGACAGAGACACCATGGCCAGGGACACATCCAAGGGCTCAGTCTACATAGAAAGAAGAAGCCTGACATCTGACGACACTGACATGTGGGACTATGCGAATATTGATATTGCCTGCTGGGGCCCAGCAACCCTGGTCGCCGTCCCCTCAG
>S303_20|IGHV1/OR15-9*01|IGHD5-24*01|IGHJ4*03|80
CAGGTGCTACTGAGGAAGCCTGGGACTGAGGGGAAGAAGGCTGGGGCCTCGGTGAGGATCTCCCGCTGGGTTTCTCAGTCCACGTTCACCAGCTCCCCTGTTCACTGGAAGTGCCAGGCCCCACCCCCCGGGCTGGAGTGGACTGACTGTGTGTGCCCCTGTCATGACGACTCAGACTTTCCACAGAATTTACAAGTCAGAGAGACCTTAACCACCGGCACTTCCTTGGTCACAGCCTCTATGGACCTAAGAAGCCTGAGGTCTGAAGAGACGGCCATCTGTTATTGTGTGAGTTTAAAAAGTGACTGCTGGGGCCAAGGGACTATGGTCACCGTCTCGTCAG
>S303_21|IGHV1/OR15-9*01|IGHD5-24*01|IGHJ4*03|80
CAGGGACAGTTCATACAGTCTGGGGCTGAGGTCAAGAGGCCGGGGGCCGAACTGAGGGTGTCCCACCAGGCCTCTGAGTATGCCTGCGCCCCCTTCTCAAAACACTGGGTGTGTCAAGTCCATACACAAGGCTTTGAGTGGACGGAATTGGTGTGCCCTAGCGATGGCAGCGCAAGGTCCACACAGAAGTGCCAGGTCAAAGTCACTCCAACCGGTGACACGTCCATGGACACTGTCAATAGGGAGGCGGGCAGTCTGAACCTAGAAGAAACGGCCCTATATCACTCTGCGCGTCTTGATATTGACTACTGGGGTCAAGGGACCCTGGTCACCGTCTCCTCAG
>S303_22|IGHV1/OR15-9*01|IGHD5-24*01|IGHJ4*03|80
CAGGAACATCTGATCCGGTCCGGGGCTGAGGTGAAAATGCCGGGGGCCTCCGTGAGGAGTCCCTGGCAGGCTTATGAGTGCGCCTTCACCAGCTATAGAGTCGTACGGGTCTACCAGGCCCATACACACGGTCATGAGTGGTTGGCAGTCGGGTGCCCTAGTGGTGTCAGCACAAGGTACACACAGAAGGTTCAGGTCAGAGTCACCAGATCCAGGGACACATCGAAGGAAACAGCCTGCATGGAGATGAAAAGTCCCAGATGTGACGACACCGCCATCTACTACCGTGTGACGGCTGCCAGTGACTGCTGGGGTCAAGGGAACATGGTCACCGCCTCCTCAG
>S303_23|IGHV1/OR15-9*01|IGHD5-24*01|IGHJ4*03|80
CAGTTGCATCTGACGCTGTCCGGGGCTGAAGTGACTGTGACTGGGGCCTCAGGGAGGGTCTCCTACATGACCTCTGGGAGCACCTTCACCAGGGACTGTGTGCATTGGGCGTGCCAGGCCCATACACAAAGTCGTGAATGGTTGAAGTGGACGTGCCAAAGTGTTGGCAGAACAAGATCACCACAGAAATTCCAGATGAGAGTCACCGTGACCAGGGGAACATCCAGGGTCACGTCTTACATTGAGCTAGGCAGCCTGCGACCTGAGGACACGGCCCTGTCTCCCTGTCTGAGTCTTCACAGTGGTTACTCGAGTCACGGGACCCTGGTCATCGTCCCCTCAG
>S303_24|IGHV1/OR15-9*01|IGHD5-24*01|IGHJ4*03|80
CACATACAAGTGACACACTCTGGGACCACGGTGAAGAAGCCGGGGGCCGCTGTGAGGATCTCCTCCACGCTTGCTGGGTCCACCTTCACGGGTCATTGTTTTCACCGGGTGTGCCAGGCCCATCCTCACGGACTTGAGTGGATGGCCGTGTTAGGGCCTGGTGACGGCACCACCAGCCTTGAACAGAAGCTCCAGGTCAGAGTCACCAGAACCAGGGACACGTCTATGGGAATAGACTACATGGAACTTCCCACCTTGAATTCGCAAGACTCGGCCATGTGCCACTATGTGAGGATTAACTTTGACTACTGGGGTCAGGGGACGCTGGTGGTCGTCTCCTCAG
>S303_25|IGHV1/OR15-9*01|IGHD5-24*01|IGHJ4*03|80
CAGGGACAACTGACTCAGTCTGGGACTTTGATGGAGAAACCTGGGGCCTCAGCGAAGTTCTCTTTGAAGACTCCTGGATACGCCTACACCAACTACTGGAGGCCCGGGGTCCTCCAGGACTTTCCACATGGAGTTGAGAGAACGGATTTGGTGTGCCCTAATCGTGCCAGAACAAGATCTGCACAGACGTTGCAGGTCGGAGTCACCCTGACCAGGGCCACATCCACGGTGTCTGTCGACATGGAGCCAAGCAGCCTGCGATGTGAGGACCCGGCCATGTCTGCCTGTGTGAATGTCAGGATTGACCAGTGGGACCAGGAGACCCTGGTCACCTTGTCCTCAG
>S303_26|IGHV1/OR15-9*01|IGHD5-24*01|IGHJ4*03|80
CAGGGGCAACTCTTCCGGACTGGGGCTCATGTGAAGATGCCTGCGGCCTCAGTTGGGACCCCCTGGAAGACTTCTGGACAGATATTCGCCAACTACTCGCCACACCGGGTGTGTCAGGCTTATGCACACCGTGTTGAGTGGGTGGAGATAGTGTCCCCTAGTGAAGTCAGCACAAGTTATCCACAGGAGTTCCAGGACAGAGTCACCATCAGCAGAGACACATCCAGGGGCGCAGCCTCTCTTGAACTCATAAGCCTCGGATCTCACGAAATGGCCATGCATTACTGTGCGACTCTTCACACAGACTATTGGGGCCAAGGGACCCTGGTCGCCGTCTCGCCAG
>S303_27|IGHV1/OR15-9*01|IGHD5-24*01|IGHJ4*03|80
CAATCACAGGTGACTCACTCTGGGACTGGGATGACGAAGCCTGAGGCCTCGGTGAAGATCTCCCGGAAGGCCTCTAGAGACAGCTTGGCCAGACACTGTCTACACTGGGTCCGCCGACACCAGGCACGAGAGACTGAGTGGGTGGAATTGCTGTGCCCTAGTGCTGGCAACTCAGACTTTGCACAGAAGATCCAGGACAGTGTCACTATGACCGGCGACACCTCCAGTGGAAGAGACCGCTTGGACTTACGAAGCCTGCGATCTGAGGACACGGCCCTGTTTCATTGTGAGATTATTGAAACTGAATACTGGGGCCGCCAGACCCTGGTCACCGTCTCCTCAG
>S303_28|IGHV1/OR15-9*01|IGHD5-24*01|IGHJ4*03|80
CATCTGCAATTGAGGCAGACTGGGGCTGATTGGGGGAGGCCGGGGGCGCTTGTCCGGATCTCCTGCAAGACGTCTGGATACACCTTCACCGACTATTGTATTCGCTGGGTGTGCCAGGCCCACCCACGAGGTCTTAAGTGGGTGGGACTGGCGTGCCCTGGTCAGGCCAACACTAGTCGTGAACGAAGATTCCAGGTCGGAGTGCCCACAATCAGGGAGACCTCCAGGGACACGGCCTACACGGAGCCGAAGAGCCTTAGATTTGGGGACACGGCCGTCTATTACTGTGAAAGCATTAAATTTGAGTACTGGGGCCAAGTCACCTTGGTCACCGGGTCCTCAG
>S303_29|IGHV1/OR15-9*01|IGHD5-24*01|IGHJ4*03|80
CAGTTAAAGCTGATTCAGTCTGGGTCAAAGGTGCACATGCCGGGGACCTCATTAAGGATCCCCTGCACGGATCGTGGACACGCCTACACCCACTACCATGTCCACTGGGTGTGCCTGGCCCATACACAAGGGCTTCAGAGGAAGGGATTGCTGTGCCCTTGTGATGTCAGACCAACCGATATGGAGAAGTCACAGGCCAGAGTCCCCATAACCAGGGACATACTCATGGCCGAACCCTGCCGGCATGCGGGAGGCCTGAGATGTGAGGAAACGTCCGCCTGTTACTGTTTGAGCTTTAAAACTGACGACTGGGGCCACGGGCCCCTGGTCACTGTCTCCTCAG
>S303_30|IGHV1/OR15-9*01|IGHD5-24*01|IGHJ4*03|80
CAGCTGCAGTTGATGCGGTCTGGGGCTGAGGGGAAGGCGCTTGGGGCCTCAGTGAGGACCTCGTCTGAGCCCTCTAGAGACGCCTTCACTGGCCACTGGATTCACGGTGTGTGCCATGCCCATACACGAGGGCTTGAGTGGATGGGATTGATGCGACCTAGCGACGGAAGACCAACCTATACAGGGACGTTGCAGGGTGGCGTCACCATTATCAGAGACACAGGCATGAAAATAGCCTTCATGGTCGCATACAGCCTGAGATCTGAGGAACCGGCCGTTTTTTACTGTGTGCTTATTAACATTGATTGTTGGGGCCGGGAGAACTTGGTCCCGGTCACCTCAG
>S303_31|IGHV1/OR15-9*01|IGHD5-24*01|IGHJ4*03|80
CAGGAAAAACTGAGGTCGTCTGGGGCTCTGGTGAATATGATTGGGGCCTCTGTGGGAATCTCCTGCAGGGCTTCTGACGTCCCCTTCTCCACTGGCTGGACGCACTGGGTGTGCCAGGCCCTTGCACATGGCCTTGAGTGGGCGAAATTGTTGTCCCCTTGTGCCGACAGAACTGGCTGCGCACATAAATTCCAGGTCAGATTCACCACGCGAAGGGACACATCAACGGTCACTGCCGACATAGAGTCAAACAGCCTGAAATCTGACGGCACGGCCATTTGTTCCTCCATGACTCTTAATATTGACTACTGGGGCCCAGAGACCCGGGTCACCGTCCCCTCAG
>S303_32|IGHV1/OR15-9*01|IGHD5-24*01|IGHJ4*03|80
CAGGAACAGATGAAATTGTCTGGGGGTGAGCTGAAGAAGGCTGGGCCCTCACTGATGACGTGCTTCACGACTTCTGGAGACACCTTCACCAGTTATTCTAAGATCTGGGTGAGGCCGGCCCGTGTTCAGGGGCTTAAGCGAGTGGGGTGGGTGGGCCCCAACGATGGCAGAACACGAGATGCACGGAAGCTCCAGGTCAGAGCCACCATTTCCAGGGCCACATCCATGGTCACCGCCTTGGTCGCGGCAAGAAGCCTGAGATTTGAGGGCCCGGCCGTGGATCACTGTTTGACTTTCGACACGGACTACGGGGGCCAGGGGACCCGGGTCACCGTCTCCTCAG
>S303_33|IGHV1/OR15-9*01|IGHD5-24*01|IGHJ4*03|80
CAGATGCGACTCATACACTCTGGGCCAGAGGCGAAGGAACCTGGGGCCTCCATGAGGACCTCCTGGTGGGCTTTTGGACACACCTTGATCAGCCCCTGTTCGCAGAGACTCTACCAGGCCCACACACACTGGCTTGAGTGGATGGGATTGGTGTGTCCTAGTGATGGAACGATCTTCTTTGCACAGACCTTCCAGGTCAGAGTCCCCATAATTCGGGACACATGCGCGGGCCCAGCCGCCATAGAGGGAGACAACCTCAGATCTGAGGACGCGGCCATTGATGACTCTGTGATTCTTAAAACTGGCTACTGGGGCCGCGGGACCCGGGTCGACGTCACCTCAG
>S303_34|IGHV1/OR15-9*01|IGHD5-24*01|IGHJ4*03|80
CAGCCTCAAATGATGCAGCCTGGGCCTAAGGGGAAGAAGCCGGGGGCCTCAGTGAAGGTTTCCTGCACGGCCTCTAGTCACACCTTCACCAGTTGTTGTGTGCATTGGGAGTGCCAGGCCCGTGCACAAGGGCTTGAGTGGGCGAGATTGGTCTGCCCTAGTGAGGACAGAACAAGCTTTGCACAGATGTGCCAGAACGGAGTCACCATGACCAGGGACATTTCCATGGGGCTGGCGTACAAAGAGGTTCTCTGCCCAGAACGTGCGGGCGCGGCCATGTATTTTAGTGTGAGTCTTTCACTTGACAACCGAGGCCGCGCGACCTTGGCGACCGGCTCCCCAG
>S303_35|IGHV1/OR15-9*01|IGHD5-24*01|IGHJ4*03|80
CAGGGACAAATGATAGGGTCTGGGGCTGAAGTGACAGAGCCTGGGGCCTCAGTGACGATCTCCTGCAAGCCTCCCGGACACACCCTTCCATACTACTGTAACCACTGGGTGTGCCAGGCCCAGGAACAAGGACCTGACTGTATGGTGTTGGGTTGCCCTGGTGATGGCAACAGTAGCCATCCACAGATCCTCCAGGTCTGTGGCACCGCACCCAAGGACACGTCGATGGTCAGAGCCAACACGGAGCTCAGAAGCCTGAAACATGACGCCACGGCCATGCATTACAATTCCATCTTTAAGAACGACCACTGGGGCCCAGGGTCCGCGGTCACCGTCTCCTCAG
>S303_36|IGHV1/OR15-9*01|IGHD5-24*01|IGHJ4*03|80
CAGGGACAGGTGATGCAGTGCAGGGCCGAGGTGAAGGAGCCTGGGGCCTCAGTGAAGATCTCCGACACGGCTTCTGAACGGCCCTTCAACAGGCGCTTCACGCTCGGCGTGTGCCAGGCGCATGCAGAGGGGCTTGTGGGTTTGGGATTACTGTCCCCCAGTGACGGCCATACGAGTGATAGACAGAAGTTCCAGGAGAGAGCCACCATAGTCCGAGACACATCCATGTTGACAGCCTATGTCGTCCTAGCCAGCCTGCGATCTCAGGAAACGGCCATTTATTTGGGCGAGAGTAGTAACGGTGTCTACTGGGGCCAAGGGACTCTGGTCACCGTCCCTTCAG
>S303_37|IGHV1/OR15-9*01|IGHD5-24*01|IGHJ4*03|80
CAGGAACGCCTGCAGCAGGCTGGGGCTCCGTTGAAGAAGCCTGGGGCCTCTGTGAGGACCTCCTCCCAGGCATTTGACTCTACCCTCACCAACCTCTGTTCGCCCTGGATGTGCCAGGCCCCTGCATACGGCCTTGAGATAAAGGCCTGGGTGTGCCCTAGTGATGGCACCACAAGCCCTGCACAGCACCTCTGGGACAGAGTCACCATAACCAGGGAAATTTGCACGAGAACCGCCGACAGGGAACTAGACCGCCTGAGAGCTGAGGACTCGGCCATCTCTGACTCTATGTGTAGGACAACTGAGACTTGGGGCCACGGGACCCGGGACACCGTCTCCTCAG
>S303_38|IGHV1/OR15-9*01|IGHD5-24*01|IGHJ4*03|80
CAAGTCCAGGGAATTCAGTCCGGGACTGAAGGAATGAAACCTGGGGCCTCGATGAGCACCTCATCAAAGGCTTCTGGAGACACCTTCACCACCTCCTGTATCCACTGGGTGTGCCAGGCCCGTGCACAAGAGCTTGACGGGTTGGGATTGGTGAGGCCTTGTGATGACAGCACAAGAAAGCCACAGACTTTGCAGGTCAGCGCCTCGTTTTCCAGGGACACACCCATGGTCTCAGCCTCCATTGAGATTGACTGTCGGAGATCTGACGACACGGCCATGTCTAAGTCTGCGACGATCACTGTTGGCCATTGGGACCCCGCGACCCTGGTCATCGTCTCCTCAG
>S303_39|IGHV1/OR15-9*01|IGHD5-24*01|IGHJ4*03|80
CAGATACACCTGAAGTCGTCTGAGACTGAACTGAAGAAGGCTGGGGCCTCAGTCAGGAGGTCCTGTAAGACTTCTGGGAGCACCCTTATCAGTCCCTGTCCGCACCGGGTGTGCCAGGCCCCGACACGTGGGTTTGAGTGGCTGGTTCTGGTGTGGCCTAGTGATGACAGAGAAACCTCTGGACAGAAGTGCCAGGCCAGAGTCTCCACAATCAGGGACACATCCAGAGCCACAGCCTGCATGGAGTCAAACAGGCAGAGATCCACGGACACGGTCGAATTTCACTTTGTGAGGACTCACACTGACCATTGGGGCCAAGCGACCCTAGTCACCGTCCTCTCAG
>S303_40|IGHV1/OR15-9*01|IGHD5-24*01|IGHJ4*03|80
CAGGTACGGCTTTTACAGGCTGGGACTGAGGTGAATAAGACTGGGACCTCAGTGGGGATCTTCTGTAAGGCCTTTGAACCCACTTCAACCACATATTGTTGGCACTGGGTTTGCCCGTCCCACTCACTGGGGCTTGATTGGATGGAATTGGTGCGGCCTAGTCATGGCAGATTAAACTGCGCAGCGAAGCTCCAGGTCAGAGTCTCCATACACGGGGACACATCCAGGGGCCCCGTCTACATGGAGGTATGCAATATGAAGTTTGAAGACACGGCCATCTATGGCTGTGTGAGTGTCATTTGTGACCACTGGGGCCACGAGACCCTGAGCGCTGTCTCCTCAG
>S303_41|IGHV1/OR15-9*01|IGHD5-24*01|IGHJ4*03|80
CAGACACAGCTGGGCCAGTCTGGGGCTGCGGGGAAGAGGCCTGGGGCCTCCGGGATAGTCTCCTGCAAGACTGCTGAGTACACCTTCCCCAGCTCTGGCATGATTTGGATGTGCCATGCCCGCCCTCATGGGCTTAAGTGGATGGGCTTGGTGTGCCCCATTAAGGGCGATACATCCTGTGCACATAACGTCCAGGGCGGAGTCGCCCTAACCAGGGAGACATCCATGGTCACCGGCAACATGCAGCGCACCAGCCTGCAGTCTAATGACTCGGCCATGTTTTATTATAAGAGGACAAAACCTGACAACTGGGGCCAAAAGACCCTGGTCCACGTCTCCTCAG
>S303_42|IGHV1/OR15-9*01|IGHD5-24*01|IGHJ4*03|80
CAGGAACAGGCAACGCGGTCTGGGTCAGAGGTGAAGAGGCCTGGGGCCTCGGGGTGGATGGCCTGCAAGCCTTCTGGATTCACTCTCACCAGTTTCTGTATCCAGTGGGACTCCCCGGCCCATGAACACGGGCTTGATTGGAGAGTGTTGTTGTGCCCTTGTGAGGTCAGAACGAGTCGTACTCAGATACTCCAAGTCAGAGTCACCATAACCAGCGACACATCCATGGTCATAGCCCACGTGGGGATCAGAAGACCGGGATCCGAGGACACGGCCATCTACTACTGTGTGATTCCATATCTTATTTATTGGGGCCACGAGACCCGGGTCCCCGTCTCTTCAG
>S303_43|IGHV1/OR15-9*01|IGHD5-24*01|IGHJ4*03|80
CAGGTACACCTGATGCTGTCTGAGATTGAGGTGATGAAGGCGGGGGCCTCGATAATGATGCCCTGCACGCCAACGGCACATTCCTTCGCCTGGTACGGTATACACTGGGTGTGCCAGGCCCAAGCACTCGGGCGTCAGTGGATGGACTTGGTGCCTCTAAGTGATGCCAAGACAAGCTATGCACAAGAGATCCAGGTCAGAGTCACCGTGGCCCGGGACATATCCGTGGTCACAGCCTCCATGGAGACCAGTCGCCTTAGAGTTGAGGACACGGCCAGGAATTACTGTGTGACTTATCAAATTGAGTACGGGGGTCAGGGGAATCCGGTCATGGTGGCCTCAG
>S303_44|IGHV1/OR15-9*01|IGHD5-24*01|IGHJ4*03|80
CAGACAGAGATGAAGCCGTCCGTGATTGCGGTGGAACTGCCTGGGACCTCAGTGAGAATCCCCCGCGAGACCTTTGGACACACGTTCACCAGCCACTGTACGCACTGGCTTTGCCAGGTCCATGCACAAGGGCCTGGGTGGATGGTATTGGTACGCCCCACTGATGGCAGAGTAAGATATCCACAGAAGTCTCAGGCCGGAGTCACCATTTCCAGGAACACGTCCACGGTCACGGACCACAGGGAGCAAGTTGGCCTGAAATTTCAAGACAAGCCCATCTGTTACCGTGTGAGGCCTAGTATTGACTACTGGGGCCCCGGGACCCTGGTCCCCGTCCCGTCAG
>S303_45|IGHV1/OR15-9*01|IGHD5-24*01|IGHJ4*03|80
CAGGGACAGTTGATGCCGTCTGGGACTGAACTAAGGAAGCGTGGGGCCTCAGTGAAGATCTCCTACAGGACTTGTCTATACTCCCTCAACGCCTACTGTATGTCCTGGTTGTGCCAGACCCATGCACTAGGCCTTGAGTGGACGGAACTTTTGTGGCCAACTGAAGAGATCAGAGGCTATGACCGGGAGTTAAAGGTCAAAGTCACCACAACCAGGGACACAGCCAGGGTCACAGTCGGCAGGGACTTAACTAGCCTGAAATCTGCTGACACGGCCATTCAATACTGTGTGATTCTTAAACTAGAGTATGCGGGCCCCGAGACCCTGGCCCCCGTCTCCTCAG
>S303_46|IGHV1/OR15-9*01|IGHD5-24*01|IGHJ4*03|80
CAGGGAAAGGTGATACGGTCTGGGCCTGAGGAGAAGCAGCCTGGGGCCTCAGTGTGGATAAACTGCGCGGCCTCTGAATTCACTTTTTCCAGCTACTGCATACACTGGGTGTGCCAGGCCCACGAACACGGGCTTGAGTTTAGGGAATTGGTGTGTCCTAGGACTGGCAGTTCAGTCCATCCAAAGAAGTTCCCGGACAGAGTAACCATTTCCAAGGACACATCCATCGTCACAGCCTGTGTGGGACTCAGACACCTGACATATCCAGCCACGACCGAGTCTGACTGTCTAACTACAAACTTTGCCTGCTGGGGCCACGAGACCCTGGTCCCCGTCTCCTCAG
>S303_47|IGHV1/OR15-9*01|IGHD5-24*01|IGHJ4*03|80
CATGAACAAGTAATGCCGTCTGGGGCTGACGTGAGAAAGGCGGGGGCCTCAGTGAAGATCTCCTTAAAGACCTCTAGATACGCCTTCCCCGTCAACTTTGGGGCCGGGGTGTGCCGGGGCCCTCTACAAGGGCTTGAGTGGATACGATGGGACTGCCCCACTCGAGGCAACACAAGCAATCCACAGCAGTCGCGGGGCGGAGTCACCTTAGGCGGAGACAGACCCTTGGGCACGGCCCACATGGAGTTACACAGGCTGAGGTCTGAGGACACGGCCGGGTCTTGCAGTGCGAGTCTTGACACTGGCTCCTGGGGCCACGGGACCCTGGTCACCGTCTCGTCAG
>S303_48|IGHV1/OR15-9*01|IGHD5-24*01|IGHJ4*03|80
CAGATACCATTGATACAGTCGGGGGCTGACGAGAAGAGGACTCGGGCCTCAGGGGGGATCTTTTACAAGGCTTTTGGATCAAACTTCACCAGTTTTTTAATGCCCTGCCTCTGCGAGACCCATGATCACGCGCTTGAGTGGATAGAATTGGTGAGCCCTAGTGATGATAGAACAAGTTATCCACAGAAGTTCCAGGTCAGATTTATCACAAGAAGGGACACATCCATGGCCGAAGTCTACTTGGAACCACTAAACGTGGGATCTGAGGCCACGGCCACGTCTTATTGTGTGCGCAGTGAAGTCGACTCCTGGGGCCGAGGCACTCTGGTCACCATTCCCTCAG
>S303_49|IGHV1/OR15-9*01|IGHD5-24*01|IGHJ4*03|80
CAGGCAAGACTTATGAAATCTGGGGCTGAGGCCAAGGGGCCGGGGGCCTCAGTGACTTTCTCCTGCCCGGCTTCTGGCAACACCTCCACAAGTTGTTGTGTGCCCGGGTCATGCCAGGCCCATGGACAGTGTCCTGACTTGATGGGGGTGGTGTGTCGTAGTGAGGTCATCGCAAGTTTTCCACCCAGGATTCAGGTCAGAGCCCACAGAGCCAGGGACTCATCCAGGGACACAGCCAATATGGCTCCAAGAAGCCTGAAATTTGCGGACCCGGCCATGTATGATTGTGTGAGCCTTAATAGTGACTACTGGCGCCAAGGGACCCTGGTCTCCGTCTCCTCAG
>S303_50|IGHV1/OR15-9*01|IGHD5-24*01|IGHJ4*03|80
CAGGAACAGCTTATCCAGTTTGTGGCTGAGATGAAGAGGTCTGGGGCCTCAGTGAGGATTTTCCACAGGACTTCTGGAAACACGTTCACCCACTGTTACCCTCAATGTCTGTGCCAGGCCCTTGCACAGGGGCCTCAGTGGAGGGGATTGGTGTGTCCTTGTGCGGTCGACACAAGCTACACAGAAAAGGTCCATGTCGGAGTCATCATAGTCCGGGACACATCCATGGTCAGGGCGTGTGTCGAAGGAAGAAGTCTGAGATCTGAGGACACGGCCCCTTATTTCTATGTGAGAATCCAAAGTGACTTTTGGGGCCACGGGAAACTGGTCACCGTTTCCTCAG
>S303_51|IGHV1/OR15-9*01|IGHD5-24*01|IGHJ4*03|80
CAGGTGCAATTGATGTGGGCTGGGGCTGCTGTGAGGAAGCCTGGGGCCTCATTATGGATTACGCACGAGGCTTTTGAATCCACCTTCACCAAGTATGCGATGGTCTGGGTGAGCCGGGCGCCTTCAGAGGGGCTTGAGTGGATGAAATTGGTTTGGCCTGGTGATGACAGAACAAGTTACGCACAGAGGGTCCAGGACAGTGTCCCCATGGCCGGGGACACATCCCCGGACACAGCCTACACGGAACTTATCAGACTGACCTATGATGACACGGCCACATGTTACTGCGTGGGAATGAAGATTGGCTATTGGGGCCACGGCACCCCAGGCACCGTCTCCTCAG
>S303_52|IGHV1/OR15-9*01|IGHD5-24*01|IGHJ4*03|80
CAGGGACTACTGAAGTGGTCCGGGACGGAGGAGAGGGAGCCTGGGGCCTCAGTGAAGATCTCCTGCAAGCCTGCTGGACACATCTTCACCACTTTCTGTGTGCAGTGGGTGTACAAGGCCCATACACAGGGGCTTGAAAGGGTGGGGATTTTGTGTCCGAGTCTTGGCAGCACAAGTTTTGCAGTGATGTTCCAGGCCAGACTCCCCCTAACCGGAGACACATCCTTGGTCACAAGTGACCTGGAGGTCAGTATAGTGAGGTCTGAGGACGCGGCCATCAAATCCTCTGTGGGTCCGGAGGTTGTCTTCTGGGGCCAGGGGACCCTGGTCACAGTCTCGTCAG
>S303_53|IGHV1/OR15-9*01|IGHD5-24*01|IGHJ4*03|80
CAAATAATGCTTTTGATCCCTGGGGCTCAAGTGAAGAGACCTGGGGCCCCAGTGATGATCTCCTACAAGGCTTCCAATTTCACCCTAGGTGGGTACTGGATTCACGGGGTTCGCCAGACCCGTACACTAGGACTTGAGTGGATGAGATCGTTATGCCCGATTGATGGCAGAACATATTTTTCACAGGAGTCCGAGGTCAGAGTCACCATGCATAGGGACACATCCATGGCCACAGCCTCCATGGATCTAAGTAGCCTGAGATTTGCGGAAACGGCCACTTCTCACTGTGTGGCTATCACAGTTGAGTATTGGGGCCAAGGGACCCGGGTCGCGGTCTCCTCAG
>S303_54|IGHV1/OR15-9*01|IGHD5-24*01|IGHJ4*03|80
CAACTTAAGTGGATCAAGTCTGAGACACAAGTGAAAGAGCCTGGGGCCTCAGTGAGGATCTCCTGCATACCTGCGGAATGCACCTCCACCCGTTACTGTACACACTGGATGTGCCAGGCCCATGCACAAGAACTTCCGTGGATGGGGCTGGTTTACCCCAAGAGTGCCAACAAAAGCTCTGCACAGACATTCCAGGTCAGAGCCATCAGAACCAGGGACACATCCATGGTCGCAGCCTCCCTGGGGCTAGGCATCCTAAGATCGAAGGACGCGGCCATATATTACTGTCTAAATCTCAGAGTTGACAAGTGGGGCCCCGGGACTCTGGGCAGAGTCTGGTCAG
>S303_55|IGHV1/OR15-9*01|IGHD5-24*01|IGHJ4*03|80
CAGGTACAGTCGATCAAATCTGGGGCTGAGGCGAAGAAGCCTGGGGCCTCAATCAGAATTCTCCCCAAGCCTCCGGGACACTCTTTCCCGAGATACTGTCTACACTGGATATGCCAGGTCCGTAGACGTGTGCTTGACTGGGTGGAATTGACGTGCCCTGTTGAAGGCAGGACCAGTCATCCAGAGAAGTTACAGGTCAGAGCCCCCGTATTGTGGGACACATCCTTGGTCACTGCCTCCTTGGAGTCGGTCAGCCTGACATGCGAGGACACGGCCACGTTTTACTGTGCGAGTATTCAGGTTGTCTCTTGGGGCCAAGGGACCCCGGTCACCGTCTCCTCAG
>S303_56|IGHV1/OR15-9*01|IGHD5-24*01|IGHJ4*03|80
CAGACACAGATCTTGCCGTCTGGGGCTGAGGTGAAGCGGCCTGGGGCCTCAATAAGACTTTCCTATCTGACTTTTGGAGGCACCTTCACCAGAAACTATTTGCACTGGGTCTGCCAGACCCATCCACCAGGGCTTGTGTGGATGGGATCGGTGTGCCCTGACTTTTGCCGAATTCACTATGCACAGATCTTCCAGGTCAGGGTCGCCCTTCCCAGGGAGATATCCTTGGACACAGCCATGATTGACCTACACAGCCGGAGATCTGATGACACGGCCACCTGTTGCTTTGTAAGTCCTCGAATTGCATTTTGGGGCCCGGGGACCCTGGTCACCGTCTCCTCAG
>S303_57|IGHV1/OR15-9*01|IGHD5-24*01|IGHJ4*03|80
CAGGAACAGATGACGTTGTCTGGGGCTGAGGCGAAGAAGTCTGGGGCCTCAGCAAGACTGTCTGACGAGACTGCTGGATGCACCTTCACCAATGCCGATCTGCACTGGGTGTGCCAGGCCCAGGGATACGGGCTTGAGTGGCTGGAGTCGGTGCACCCTAGTAAGGGCAGAACCAATTATGCGCCTACGTCTCAGGTCAGAGTCACCATAGCCAGGTGCACATCTACGGTCACAGTCTACATGGAGCTTAGAAGTCTAATGTTGGGCGACACGGCCATCTGTTACTGTGTGAATTATGACAATGACTACTGGTGCCAGGAGACCCTGGTCACTCTATCCTCAG
>S303_58|IGHV1/OR15-9*01|IGHD5-24*01|IGHJ4*03|80
CAGATTCGACTGCCGCCGTCTGGGGCTGAGGCGAATCAGCCTGGGGCCCCAGTGAGGACGTCCCCCAAGGCCTGTGGACACGCCTTCACCCCTTCCTGGCTACAGTGGGCGTGCCAGCCTTACCCACACGGGCTTGAGTGGAGGGCATTAGAGTGTCCTAGTGATGGCAGAACACATTGGGCACAGAAGTCGCAGGTCAGAGGCTCCAGAAACAGGGCCACGTCCGTGGACGCAACCTCTAGGGCGTTATTCTGCATGAGATTTGAGGACCCGGCCATGTCTGACTGTGTGAGTTTTATAATCGACTACTGGGGCCACGGGGCCCTGGTCGCCCTTTCTTCAG
>S303_59|IGHV1/OR15-9*01|IGHD5-24*01|IGHJ4*03|80
CACATGCAGGTGATGCAGTCTCGGCCTGGGGTGGAGAAGCCTGAGGCCTCAGTGACGATCTCCTCCACTTTTTCTGGATGCATCTTCACTAACTGCTCTGTGCCCTGGGTGTGCCAGGCCCATGCCCAAGGACTTGAGTCTGTGGGATTGGACTTCCCTAGTGGTGGCAGACAAACCTGTTCACAGAAGTTCCATGTTAGAGTTCCCAAGACCAGGGACATATCGAGGGTCACTGTCTCCATGGACCCCAGAAGAGTGACTCCCCAGGAAACGCCCATGGACTACTGTGTGACTTTAAGCAGTGCCTACTGGGGCCCAGGAAGTCGGGTCTCCGTCTCCTCAG
>S303_60|IGHV1/OR15-9*01|IGHD5-24*01|IGHJ4*03|80
CAGGGACGCCCGATCCAGTCTGGGGCTGAGGTGTTTAAGCCCGGGGCCTCCGTGAAGAGCTCCTGGCACTCTTCTGGATACCCCTTCAGCACATCCTCTCTCCGCTGGGTCTGGCAGGCCCATGCACACGTGCTCGAGTGGAAGGCAGTGCTCTGTCCTACTGATGGCAGAACACGCCACACACAGAAGCTCCAGGTCCGAGCCACCAGGATCAGGGACACACCCAGGGTCACAGCCCACATGGAGGGAAACAGCCTCAGATCTCCGGACACGGCCGTCTCTAACATTGTTAACATGCAAGCTGGCTTCTGGGGACTCGGGACCCGGGTCAGCGCCTCCTCAG
>S303_61|IGHV1/OR15-9*01|IGHD5-24*01|IGHJ4*03|80
CAGGAACCGATGATGCTGTCTGGGGCTGAAGTGAAGGAGCCTGGGGACCCAGTGAGGGTCTCCTGCAAGCCCTTTGGCTACATTTCTTCCGCCTTTTGTCTGCTCTGGGCGTGGCAGGCCCACACGGAAGAGTTCAAGTGGAGGGAATTTGTGTGCCCTAGTGACGACAGAAAAAGTCACGAGAAGAAACTCCAGGTCGCACCCACCACAGTCAGGGAAACAGACTTGGTCACAGCCTGCATGGAACTTTGCAGCCTGAGACGTGACGACACGCCCATGTCTTATTATGTGACCATTAGAGTTGGCTACTGGGGCCACGGGCCCCTGGTCACCGTCTCCTCAG
>S303_62|IGHV1/OR15-9*01|IGHD5-24*01|IGHJ4*03|80
CAGATAATGTTGAAGCCGTCTGGGACTGAAGTCACGGAAGCTGGGGCCTCAGTCAGACGTCCCTGCAAAACTTTTGGATTCAGGGTCACCAGTTTTTCTAGGAACTGCGACTGCCAGGCCCATCCGCAAGGGATTGAAGGGATGGGATTGAAGTGCCCCATTGATGACAACACTTGGGATGCACAGGAGTTCCAAGAAAGAGGCACCATAACCAGGAATACATCGATGGAAGTAGTCTGCACGGGGACAAACAGCCTGAGGTCTGAGGACACGGCCATCGATTTCTGTGTCAGTATAAAACTTGACAGCTGGGGCCAAGGGACCCTTGACACCGTCTCCTCAG
>S303_63|IGHV1/OR15-9*01|IGHD5-24*01|IGHJ4*03|80
CAGGTACAAGTGAGGCAGTCTGGGGCTGAGATTGAGAGGCCTGGGGCCTCAGTGACCATCCTCTGCAACGCTTCTGGGAACACCTGCACCCGGAGCTGGAGGAACTGGGTGGGCCCGGCCCATGCTCACGGGCTTGGCTGCATGGGACTGGTGGTGCCGGGTCATGGCGGTATAAGCTCTGACAAGAAGCTCCAGGACCGACTCACCAGTGCTAGGGACGCATCCAGGGCCACAGCCCATTTGGATCTAGGCACCCTGAGATCTGGGGTCACCACCATTCACTATTGTGTGACTCTCAAATGTGGCTCCTGGGGCCAGGTGAGTCTGGTCACCGTCCCCTCAG
>S303_64|IGHV1/OR15-9*01|IGHD5-24*01|IGHJ4*03|80
CAGGTGCAGGTCATCCGGTCTGGGGCCCAGTTAAAGCGGCCTTGGGCCTCTGCGAGGATCTCCTGGAACTCCTCTGTATACACTTTTATCACTTACTCCTTGCACTGGTTGTGCCCGGCCCACAGACAAAGACTTGAGTGGATGGAATTGGAGTGCCCTATTGATGGCAGAGACAACTCTACACAGACTTTCCAGGACAGAGAGACCATGGCCAGGGTCACATCCATGGTCAGAGCCTACATGGCGCCGTACAGACTGAGATTGGCGGACTCGGCCATGCCTCGGTCTGTGAGTCTTCAGAATGACTATTGGGGTCAGGGGTCTCTGGTCACCTTCTCCTCAG
>S303_65|IGHV1/OR15-9*01|IGHD5-24*01|IGHJ4*03|80
CAGCTACTGCTCACTCAGTCTGGGGCTGGGGTGAAGAAGAATCTGGCCTCACTGAAGATCTCCTCCCGGGCCTCTCATTTCACGTTCGCCAGTTACTATATGACCTGGGTGTGCCAGACCCATCCACGAGAGCTTGAGTGGATGGGATGGGTTTGCCCTGGTCATGGCAGAACATACTACTCCCACAGCTTCCAGGTCAGGGGAACCATAGCCAGGAACACATCCTTGGACACTCCCACCATGGAGAAAGGAAGCCTGACAGGTGAGTATCCGGCCTTACATTATTGTGCGACTGTTAACGTTGACTACTGGGGTCAAGGGGCCCGGGTCACCGTCTCAGTAG
>S303_66|IGHV1/OR15-9*01|IGHD5-24*01|IGHJ4*03|80
CAGGGACACCTGGTACATTTAGGGACTGAGGTCAAGAAGTCGGGGGCCGCAGAGAGGGTCTCCTGCACGACTTCTGGATCTACCTTCATCATATGCCTTATGCTCTGGGTTTGCCAGGCCCAGAAAAAAGGACTTGGGCGGCTGAGATTACTGTGTCCTGGTCATGGCAACACACCTTGTGAACAGAAGGTCCAGGGCAGACTCACCATAACCAGGGACACACCAGTGGACCCAGCTTACATGGACCTGAGCAGACCTACAATTGAGGAAAGGGCCGCATACTTCTGTGAGACTGCTAGGATTGACTACTGGGGCCGCGGGAGACTGGTCACCGTCTCTTCAG
>S303_67|IGHV1/OR15-9*01|IGHD5-24*01|IGHJ4*03|80
CAGGAACAATTGATGCTGTCTGGGGCTGAGGTGAGGACGCCTCGGGCCTCAGTGACGATCTCCTGGAAGACTTGTGGATACACCTTCCCCGGCTTCTGGGTGCAATGGATGGGCCAGTCCCACACAGAAGGCCTTCAGGACATAGAATTGGTGAGCCCCTTTGGTGGCAGCACACGCCAGGCGCAGAAATTACACATCCGGGTCCCCATAATAAGGGACACATCCATGGGAACAGCCTTTAGGGAGTCACCCCGCCAGAGCGGTGAGGACCCGGCCCTGTGTTATCCTGTGGCTTTCCAACTGGACTCCGGGGGCCATGGGACACTGGACACCGTCTCCTCAG
>S303_68|IGHV1/OR15-9*01|IGHD5-24*01|IGHJ4*03|80
CAGGTTGGGTTGATTCAGCCTGGGACTGGGGTGAAGAAGGCGGGAGGCTCAGTGAGGATCCCCAACCAGCCTTGTGGAAACACCGGCGACAGCTCCTGTATGCAATGGGTGTGTCGGGGCCACGCGCAGGGCCTTGAGTGGATGATATTGGTGTTTCCTAGTGAGACCAGAAAAAGTTCAACACAGAAATTGCAGAACAGATTCACCACAACCAGGGGTGCATGCACAGCCACAACTTCCATGGGACTAAGAGGCCCGAGATGTGAGGACCCGGCCATGGACTATTGTTTGGATATTAATGTCGACTATTGGGGCCATGGGACCCGGGTCACCGTCTCCTCAG
>S303_69|IGHV1/OR15-9*01|IGHD5-24*01|IGHJ4*03|80
CAGATTCAAGTGATGCAGTCTGGGCCTGAGGTGAAGAAGCCTGGGGCCCCTTGGCGACTGTTCTCCAGGGCTTGTGACTATGCCTTACCCTTCTACTCTTTGCAGTGGGAGTGCCAGGCCCATGCACAATGTCTCAACGTTCGGGGATGTGTGTGCCCTAGTGATGGCACTACGAGTTTTGCATCGAAGTTCCAGGTCAGAGTCACCATCCCCAGAACCAAGTCCATCGCCACAGCCGTCACGGAGTTAAGCTGGCTGAGATTTAAGGACACGACCATGTATAATTGGGGGAATTTAAGAGTTGGCGACTGGGTCCAAGGGACCCTGGTCGCCGTCTCCTCAG
>S303_70|IGHV1/OR15-9*01|IGHD5-24*01|IGHJ4*03|80
CAGGAACAGTTGAGGCAGTCGGGGACTGGGGTGAAGACACCTGGGGCCTCAGTGCTGATCTCCTGCACGAATTCTGGAGACCCCTTCATCTCGCATATTATGCACTGGGTGTGCCAGGCCCATGAACAGGGACTTGATGGCATGGGATTGGTGTATACTTGTGGTGACAGAACTAGAAACACACAGAAATTCCGGGACAGACTCACAATCTGCAGGGGCACATCCATGGACACAGACAATATAGAGGTGCGCAGCCTGACATCTCGGGACACGGCCACAGATTGCTGTATGACTACTAATACGGACAACTGGGGCCTCGAGACCGTGGTCTCCGCCGCCGCAG
>S303_71|IGHV1/OR15-9*01|IGHD5-24*01|IGHJ4*03|80
CAGGAACACCTAGTACTGTCTGGGCCTGAGATGGAGAAGCCTGGGGCCTCTGTGAGGAGTTACTACATGGCCCCTGCATCGACGTCAAGCCATTACTGTGCACAGTGGGTGTGCCAGGCCCATATCCACGGACTTGACTGCAGGGGATTGGTGTGCCCTAGAGTTGGCAACACAAGATTTGCACAAAACTTTCCTGTCAGAGTCACCAGCCCGAGGGACACATCCATAGTCACACCTTATGTGAACCTAAGCAGCCTGACATCTGAAGACTGGCCCATCTTTAACTGTGTGAGTCTCAACATTCTGTGCTGGGGCCGAGGGACCCTCGTCACCGTCTCCTTAG
>S303_72|IGHV1/OR15-9*01|IGHD5-24*01|IGHJ4*03|80
CAGGTGCAGCTGATGCGGTCGGGGGCTGAAGTGGCGAAGCCTGGGACCCCAGTGGGGATCCCCTGCAAGAGTTGTGGACACACCATGACCTCTGACTGTATGAAAGGGGTGTGCCCGTCCCATGGACACGGAATTGAGTGGCTGGAATTGGTGTGCCCGACTGACGGCAGCCCAAGCTCTGAACAGAGGCTCCGGGTCCGAGTCGCCAAAAGCAGGGACGTCTCCATGAACTCAGCGCACATAGAACTACGAAGCCTGAGATCGAAGGACTCGTCCATGTTTAAATATATAAGTCTCAACCTTGATTGCCGGGGCCAGGGGAGCCTGGTCAATGTCTCGACAG
>S303_73|IGHV1/OR15-9*01|IGHD5-24*01|IGHJ4*03|80
CAACTACAGACGACCGTGTCTGGGCCTGCGGCGAAGAAGCCAGGGGCCTCAGTCAGGATCCCCTGCAAGACTTTTGCATGCTCCCTCACTTGTTATTTTAAACACGGGGTATGCCAGGCCCGCGCACACGGACTTGAGTGGACTGATGTGGTGCGCCCTGGTGATGGCAACACAGGCCCCGCACAGAAGTTTGAGGTCAGAGTCACCATGACCAGGGACACATCCGTGGGAAGAGGCCCCATCGGGATAATTCGGATGGGATCTGAGGAGACGGCCCTCTTTTACTGCGTGACTATCGACACTGACTACTGGGGCCAAGGGACCGTGGTAACCCTGCCCCCAG
>S303_74|IGHV1/OR15-9*01|IGHD5-24*01|IGHJ4*03|80
CACGTCCAACTAGGGCGGTCTGGGTCTGGGGTGAAGATGCCTGGGGCCTCAGTGGGCATCTTCTGCAGGACTTGTGGAAGTTCCTTCACCAGCTACTGTATGAGCTGGGTCTACCAGGCCCATTCACTAGAACCTGACAGGATGAGCTTGGACTGCCCTTCTTACGGCAGACTAAGATACGAACAGCACTTCCGAGTCAGAGTCACTATACTCAGGGACAAATCCCTGGTCACAGCCCTCCTGGGCCTAGGCAGCCTGAGATCTGAGGACACGGCCCTTTCTCATCGTCTCAAAATTAATGTAGACTTTTGGGGCCAGGGGACCCTGGTCAGCGCCTCCTCAG
>S303_75|IGHV1/OR15-9*01|IGHD5-24*01|IGHJ4*03|80
CAGGAACATGTGGGACGGTCGGGGGCTGACCTGCAGGAGTGTGGGGCCTCTGTGAGGATCTCCCTTAAGACTACTGGCTACACCTTCACCCCTTACTGTTGGCACTGGGCTTGCCAGGGCCATGAAAACGGGCTTGGCTGGCTCAGATTGGGGTCCCCGTCTAACGCCAGCACTAGTTTTGAACAGAAGCTCCAAGACAGAGTCACCAGACCCAGGGACCCAAATTTGGTCACAGCCTACTTGGGGTCACACAGCCTGAAATCTTATGACACGGCCGTCGATAACTGTGTGAGTTTGAAAATTGACCCTTGGGGCCAAGGGACCCTGGTCACAGTCTCGTCAG
>S303_76|IGHV1/OR15-9*01|IGHD5-24*01|IGHJ4*03|80
CAGGTAAATTTAATGCGGTTTGGGGCTGAGGGGAAGAAGCATGGGGCCTCCTTGAGGTTGTCCTACGGGGCTTGGGGAGACCCCTTCCCCAGTGGCTATATACACCGAGTGTGCCAGGCCCATCCACAAGGTCTGAAGTGGATGGGATGGGTTTGCCCAAGTGATGGCAGAGCACGGTGTACACAGACGGTCCAGGGCAGAGACACCGTAACCAGGGACACATGCATGCTCACAGCCTATATAGACCTGAGATTCCTGACATCTGATACTACGGCCTTGGGCCTCTGTTTGGCTAGAAATGTTTCATACTGGTGCCAGGGGACCCTGGTCCCCGTCTTTTCAG
>S303_77|IGHV1/OR15-9*01|IGHD5-24*01|IGHJ4*03|80
CAGGTCCGGCTGACGGTGTATAGGACTGAGGTGAGGATGACTGGGGCCTCGGTGAGGTTCCCCAACAAGACTTGTTACTGCTCCTTCACCAGCCTGTGTCGGGACTGGGTCTGCCGGGCCCTTGAACAAGGGCTTGAGTGGATGGGATTGGCGGGCCCCAGTCATGGGAGAAGAAGCTCTACGCCGAAATTCCAGACTGAGGTCACCAAATCCAGGGACACCTCCTTGGGAACAGACTGCATGGGGCAAAGCTGTCTGAGATCTGAGGACTCGGCAATGAATTACTGTGAGACCGTTAAGATCGACTTTTGGGGATTGGGGACTCTGTTCACCGTCTCCCCAG
>S303_78|IGHV1/OR15-9*01|IGHD5-24*01|IGHJ4*03|80
CAGGAACAGGTGCTGCAGTCTGGGACTGAACTCCAGAAGTCGGGGGCCTCAGTGGGAATCTGTTGCATGACTTGTGAATACAGCCTCACCAAATACTGGATACACTGGGTATGGCCAGCTCATTCACCCGGACCTGAGCGCCTGGCATGGGCGTGTCCCTGTGCCGGCAGCCCGAGCTTTCCACAGAATTGCCAGGTCAGAGGCACCCCAGATAGTGACGCATCCATGGTCACACCCTACATGGAGTTAGAAAGTCTACAGTGTGAAGACCCGGCCATCTACGACTGTGTGAGTATCAAATTTGACTACTGGGGCCAAGGGACCCGGGTCACCGTCTCCTCAG
>S303_79|IGHV1/OR15-9*01|IGHD5-24*01|IGHJ4*03|80
CAGGAGCAGTCGACGCATTCTGGGGCTGAAATGATGAGGCCTGGGGCCTCCGTGAGGATCTCCTCCAAGGCCTGTGGAACTACCCTCACCAACTATTCCACATACTGGGTGTGCGAGGCCCAAACACACGGGCTTGAGTGGATGGAATTTGTCTGCCCTAGAGATGCCCGGACAAGCCTTGCACGGAAGTCTCAGGTCAGGGTCATCATCACGAGGGCCACATCCAGGGGCACAGACTCCATAAAGGCATCCAGCCTGGACTCTGAGGACGCGACCATACATCACCGTGTGACTGTGATCAACGACCACTGGCGCCATGGCACCCTCCTCACCTTCTCCCCAG
>S303_80|IGHV1/OR15-9*01|IGHD5-24*01|IGHJ4*03|80
CAGGCGCAGCTGACACTGTCGGGGGCTGATCTGAAGAGGCCTGGGGCCTCAGTGATGATGTCCTGCAAGCCTTTTGGAAGCACCTTCACCGTCAACCCTACCCCCTGGGTGTGTCAGGCCCATGCGCATGGTCTTGAACGGACGGGAGTGGCGTGCCCCAGTGGGGGATTCACAAGTTTGACACAGAATTTCCCGGTCAGATTCACCACAGAAGGGGCCGCATCCACGGTCGCAGCCCACGTTGAACTAAGCAGCCTGAGATCTGACGACACGGCCATCTCTTCTTTTTTACGTTTTAATGATGGCTTCTGGGGCCCAGAGACCCCGGTCTCCGTCTCTTCAG
>S303_81|IGHV1/OR15-9*01|IGHD5-24*01|IGHJ4*03|80
CAGGAACAGTTGATGCCCTGTGGGACTGGATTGATGAGGCCTGGGGCCTCGATGAAAATCTCCTGCAAGACTTTTGGAACCACCTTCACCGTCCTCTCTGTGCATCGGGTGTGCCAGCCCCATCCACACCGACTTGGTTGGATCGGATTGGTGTCCCCTTATGATTACAACACAAGGTATTCACAGAAGTTCCGGGACAGAGTCACCATAGTCGGGATCACATCCCTGGTCACAACCCCCATGGAGCTAGGAGACCTGCGATTTGAGGGCGCTGTCGTAGCTTACTGTGTGAGTACTAGGACTGTCTCCGGGGGCCGCGGGACCCTGGTCTCCGTCCCCTCAG
>S303_82|IGHV1/OR15-9*01|IGHD5-24*01|IGHJ4*03|80
CAGGCACAACTTATGCAGTCGGGGCCTGCGGTGAACAAGCCTGGGGCCTCAAAGAGGATCTCCCCCAAGTCTTCTGATTACTCCTTCGCCAGGGAGGATGTGCTCAGGATGTGTCAGGCCCACACACAAGGGCCTGATTGGGTCGGATTGATGTGCCCCAGCTATGGCATCCCAAGTCGTGCACGAAAGTCTCAGGACAGAGACTCCCTAGCCAGTAAAGCATACATGGGAACAGTCCACATAGAGGTAATCAGCCTGGAATCTGAAGACACGGCCATGTCCTTGTGTGTCAGCATTAGAATTGACCACTGGGCCCAAGACTTCCAGGTCGCCGTCCCCTCAG
>S303_83|IGHV1/OR15-9*01|IGHD5-24*01|IGHJ4*03|80
CAGACACTAATGACACATTCTGGGTCTGATGTGCAGAAGTCGGGGGCCTTAGAGATTATTTTTTTGAAGGCTTCTGGAAACAACCTCACCAGCTACTCTGTGCTGTGGAAGTGCCAAGCCCCTACACAAGGACTTGAGTGGACGACATTGGTGTGCCCTATTACTGTCAGCACAAAGTATGCACAGAATTTCCAGGTCGGCCTCACCATCACCAGAGACACAGGCATGGTCAGAGTCCTTACGGAGGCAGGGAGCCTGCGAACTAAGGACTCGGCCATTTTTTATTGTGCGCGTTTTAACACTGACTACTGGGGCCACGGGACCCTGGTCCCCGTCCCTTCAG
>S303_84|IGHV1/OR15-9*01|IGHD5-24*01|IGHJ4*03|80
CAGGGTCAAGTGATGCGAAATGGGGCTGCGCTTAAGAAGTCGGGGACCTCACTGAGGGTCTCCTGCACGGCTTCTGGAGAAACCTTGACCACCTCTTGGATGCCCCGGGTGGGCCAGGGCCGTCCACTAGGGCTTGAGTGGATGGGATTGGTGTGCACTGATGATTCCGGAGCAACCTATGACCAGATATTCCATGCCAGCGGCAGCACAACCTGGGACACAGTCATGGTCGCAGCCTATGTGAAGCCAATCAGCCTGAGAGGACGAGACACGGCCATGAGTTACTGGATAGATTTTGAAGTCGACTACTTGGGCCAGGGGACCCGGGTCACCGTCTCCTCAG
>S303_85|IGHV1/OR15-9*01|IGHD5-24*01|IGHJ4*03|80
CAGGTACAGGTGGTGCTGTCTGAGGCTGAGATTAAGCAGACCGTGTCCTCCGTGACGAGCTCCTGGACGACCCCTGGGGCCAGCCTCACCAGATCCTGTATGCACTGGATATGGCAGGCCCATATATTGGGGCTTGAGTCGATGGGGTTGGTGTGCCCTTGTGATGGCAGCACAATCCATGCCCAGATCTTTCAGGTCAGAGTCACCAGAATCAGGGTCGCATCCATGGGGACAGACCACAGAGACCTGAGCAGACCGAGATCGGCGGACACGACCGTCTTTTCCTCTCTAAGTCCTGATGCGGACCAGTGGGGCCGAGGGACCCGGGTCAGCGTCTCCCCAG
>S303_86|IGHV1/OR15-9*01|IGHD5-24*01|IGHJ4*03|80
CAGATACAGGTTCTACGGTCTGGGGCTGTTGCAACGGTACCTGGGGCCTCAGTGGGGATCTCCTGCCAGGCTTCTGGACTCACATTCACCACCTACTGCATTCACAGGGTGAGCCAGGCCCTTGCACAGGAGCTTGAGTGGGTGGGGTTGCTTTCCCCTGGTGATGCCAGGACACGCCAGGAACAGACGTCCCAGGTCAGAATCACGATAGTCGGGGAACCATCCTTGGTCACAGCCTCCATGGAACTGATCAATCTGAGACGAGGAGACCCGGCAAGGTCTCACTGTCTGAGTTCTAAACATGATTCCTGGGGACAAGGCGACCTGGTCACCGTCCTCTCAG
>S303_87|IGHV1/OR15-9*01|IGHD5-24*01|IGHJ4*03|80
CAGGCGCACCTGACACAGTCTGGGGCTGACGCGAAGATGCCGGGGGCCTCACTGGGGATTTCTGACAAGACTTGTGGAAACACCTTTACCAGCTCTTATATCGACTGGACTTGCCCGGCCCATATACAAGGGCTTGACTGGCTGGGACTGGTGTGCACTATTGAGGTCAGCACAAGTATTGCACAGGGGCCTCAGGGCAGAGTCTCCACATTGTGGGATTCGTCCCTGATCACAGCCGGCATCAAGTCCAGAAGCCTGAGATCTGATGACACGATCATGTGGTACTGTGGGAGAAGTAACAGTTACTTTTGGGGCCAGGGGACCCGGGTCACCGTCTCCTCAG
>S303_88|IGHV1/OR15-9*01|IGHD5-24*01|IGHJ4*03|80
CAGGCCCAGATGATTCACTCTGGGACTGGAGTTCAGAAGCCTGGGGCCTCAGTTAGGATCTCTTTTCCGACTCCTGGCTCTACCTTGTCCAGATGGAGTTTGTCCGGGCTGTACGAGGCCCATGCTCGCGGCCTTGAGGGAAAGGGATTGGAATGTCCTAGTGATGGCAGCTCACGCCTTGCGCAGAAGTCTCACGACAGGGTCACCATAACTCGGGACTCATCCATGGTCACAACCCACATAGACCTAGGATTCCTGAGATCCGAAGATACGGCCATCAATTACTGTGTGAGCGTCACAATTGACTGCTGGGGACAAGCGACCCTGATCACCGACTCCTCAG
>S303_89|IGHV1/OR15-9*01|IGHD5-24*01|IGHJ4*03|80
CAGGCACAGCGTTTACGGTCTGAGGCTGATGAAAAGACGCCTGGGGCCTCAGTGAGGACCTCCCCCAAGGCCTCTGGATTGACCTTCACCAGTGACTGTGTTCACGGGGTGTGCCAGGCCCATGCGAATGGACTTGATTGGATGGGACTGGTGTGCCCGACCTCTCGAGACACAAGCGACACACAGAGATTCCAGGTCACAGGCACCATTATCAGGGCCGCGACCATAGTCACTGATTTTACGGAACTACTCAGCCTCAGATGTGAGGACACGGCCCTCTACGGCTGTGGGAATTTTGACCCAGACTTCTGGGGCCAGGGGACCCAGGTCACCGTCTCCTCAG
>S303_90|IGHV1/OR15-9*01|IGHD5-24*01|IGHJ4*03|80
CAGGTTCACTTGATTCAGTCCGGGACTAAGGTGAAGAGGCCGGGGGCGTCGGTAATGATCTCCTGCACGGCTTCCGATGACATATTCCTCATCTTGTGTGTGCAGTCGGTTAGACAGGCCCACACACCTGGGCTTCTGTGGTCAGAAATGATGTCCCCTAGTTATGGCAGCACGAGCTATACACTGATTTTCCACTGTGGACTCATCATGACCAGAGACACAGACATGGACAGAGCCTCCGTCGAGTTAAGGAGCCTGGAATTTCAGGACACGACCTTCCATTACTGTGTGAATATTGAAATTGATTACTGGGGCCAAGGGACCCTGGTCGTCGTCTCCTCAG
>S303_91|IGHV1/OR15-9*01|IGHD5-24*01|IGHJ4*03|80
CAGGAACACTTTATGCGGTCTGGGACTGCCGTGACGAGGCCTGGGGCCGCTGTGAAGATCCCCTGCGAGGGTTGTAGACTCACATTCATCAGTTACTGTGTCCATTGGGTGTGCCAGGCTCATACACAGGGCCCTCAGGGGAGGGGGGTTGTACACACCAGTGAGGCCGGCAGAAGTTGTTCACAGACGTTACAGGTCAGAGTCACCACAACCAGAGACACATCCAGGGTCCCAGCCGATTTGGAGCGAAGAAGCCAATTATCTGAGGGAACGGCCATGCATTACTGTCTGAATCTAAAAGTTGACAATTGGGGCCAAGGAACCCGGGTCACCGTCCTCTCAG
>S303_92|IGHV1/OR15-9*01|IGHD5-24*01|IGHJ4*03|80
CAGCTCCAAGTGACCCAGTCTGAGACTGCGGTGAAGAAGCCTGGGGCCTCCGGGAAGCTCGCCTGCACGCCTTGTAGATACTCCTTCACCAGGTACTGTATGAATTGGGTGTGCCGGACCCATAGACAGGGTCTCAAGTGGCTGGCATTGGTTTGTCGTAGTGACGGCAGTAGAAGATATTTACAGGAGTCCCAGGTCAGAGTCTCCATCACGAGGGACACATCCATGGCCAGAGACCTTAAGGAGCCAGGAAGCCTCAAATCTGAAGACACGGCCATGTCCCACTCTGGGCGTGTGAAAGTGGACCCCTGGGGCCCGGGGGCCATGGCCCCCGGCTCTTCAG
>S303_93|IGHV1/OR15-9*01|IGHD5-24*01|IGHJ4*03|80
CAGAAACAGTTGATGGAGTCTGGGTCTGACCTCCAGGGGCCGGGGGCCTCAATGAGGATCTCCCGTAGGACCTCTGGACACACCTTCACCACCGACAACGTGCAGTGGGTGTGCCAGGCCCGTGCAAAGGGGCGTGAGTGGATGGGACTGGTATGCCCTGGTGATGGTGGAACAAATTTTCCACTGACACTCCAGGTCAGCAGAAACATGAACAGGGACTCATCCAGGGGCTCGGCCTACATGGAATTTTGTAGCCTAATATCCCAGGGCACTGCCTTGCATTACTGTGTGAGTCGGAGACTTGACGCCTGGGGCCAAGGGCCCCGGGACTCCGTCTCCTCAG
>S303_94|IGHV1/OR15-9*01|IGHD5-24*01|IGHJ4*03|80
CAGAGACAGATGACGCAGTCTGGGACTGAGATGAAGAAGGCCGGGGTCTCACTAAGAATGTCCTGCAAGCCTTGTGGACACACCGTCACCAGACACTGGATGCATTGGGCTTGCCAGGCCCTTATTCTCAGGCCTGAGTGGAAGGGATCACTCTGCCCTAGTGACGGCACCACACCTCATACCCAGACCATCCAGGACAGAGTCACCCAAACCGGGGACACATCCATGGGCTCAGGCTACAAGGAGATGAACGGCCTGAGAATTGACGGCCCTTGCATAAATTACTGCCTGCGTTCTAGACCTGATTACTGGGGCCACGGAACCCTGGCCACCGTCTCCTCAG
>S303_95|IGHV1/OR15-9*01|IGHD5-24*01|IGHJ4*03|80
CAAATAGCACTGATGCCATCTGGGGCTACGGTGAAAGTGCCGGGGGCCTCAGTGATGATCTCCTCCACGTCTTCTGGATGCGCCTTTATCAGGGACTGTGTTCGCTGGGTGTGCCAGGCCCTTCCGCGAGGGCTTGAGTGGATAGAGTTGATGTGTCTCACTCATGGCAAAAGAAGGTGTGCACAGAAGTTCCAGGTCAGAGTCGCCACACGGAGGGACACATCCAGGGGAACAGCCTGTTTACAGCAGCGAAACCTGAGATCTGAAGACATGGCCAAAAGTCACTGTGAATGCAGTAGCATGGACTGCCGGGGCCAAGGGACCCTGGACACCGTCTCCTCAG
>S303_96|IGHV1/OR15-9*01|IGHD5-24*01|IGHJ4*03|80
CATGTTCACTTGATGCAGTCTGGAGCTGACGTGATGCTGAATGGGGCCTCAGTGGGGATGCCCTGCAAGGCTCTTGGACACCCCTTCACTACCTACTCTCTGCACTGGGTGTGCCAGGCCCATCTCCAGACCCTTGATTGGATGGGATTGACATACCCTATTCACGCCAACACAGGGTTTGAAAGGAAGGTTCAGGTCAGAGTCACGATAGTCAGAGATAGTTCCAGGGTCACAGGCTACAGGGGCCTAACTAGTCTCAGATCTAAGGACACGGCCATGTTTCTCTATGGGACGAGTAGGATTGACGACGGGGGCCACGGGACCCTGGTCACCGTCTCCTTAG
>S303_97|IGHV1/OR15-9*01|IGHD5-24*01|IGHJ4*03|80
CAACTACAGGTGATGAAGTCAGGGGCTGAGGTGATGAAGTCTGGGGCCTCAGTGGTGATTTCTTGCAGGCCGCTTGGACACACCCTCACCAGGTGCTGTTTGCTCTGGGTGTGCCAGGCCCATATGAAAGGCCTTGAGTGGATGATATTGGTCTGCCCCAGTGGTGGCATCACAAGTTGTGAGAAGAGCTGCCAGGTCAGAGTCACCACCACAAGGGACAGACCCATGGTCACAGGCCACAGGAAGACAGAGAGCCTGAGATCTCCGAACACGGCCGTACACTGGTGTGTCACTACGCAAATTGACTCTTGGGGCCATGGTCCCCGGGTTACCGTCTCTTTAG
>S303_98|IGHV1/OR15-9*01|IGHD5-24*01|IGHJ4*03|80
CAAGTGCACTTGATAATGTCTGGGCCTGAAGTGAGGAAGCCTGGGGCGTCAGTGAGGATCTTTTTAAAGGGTTGTCGAGACGTCTGCGCCAAACACTGTGCCCACTGGGCGCGCCAGGCCCATGCACAAGGGCTTGCGGGTGTGGGGTTGGTATGCCCTCATGATGGCAACACACACTATTCACACGGGACCCCAGTCAGAGTCACCGTGACCAGGGACACATCCATGGCCCCAGCCTCCTCGGAACTGAGGAGCCTGCAATCTGGCGACACGGCCATGTACCCCTGTGTGGATATTAGCAGTGACTGCTGGGGCCGCGGGACCCCTGTCATCGTCTCCTTAG
>S303_99|IGHV1/OR15-9*01|IGHD5-24*01|IGHJ4*03|80
CAGGTGCAGCTCGATCGCTCTGGGGCTGACGAGAAGATGGCTGGGGCGTCCGTGGGGATCCCCTCCCAGACTTGTGGAGACACTTTCACCACTTCTTCTGTCGACTGGCCCAGCCAGGCCCAGGCACGAGGGCTTGCAGTGACGGGATTGATATGCACTGGTGATGGCTGTACAACCTCTGCTCAGAAATTCCAGGTCACCGGCACCATAGTCGGGGAAGCCTCCTGGGGAACAGCCTACATAGATCTCAATAGCCTGAGATGTGAGGACACGGCCATGCAGTGGTCTTTAAGTGTTAAGATTGAGTACTGGGGCCGAGGGACCCTGGTCACCGTCTCCTCAG
>S303_100|IGHV1/OR15-9*01|IGHD5-24*01|IGHJ4*03|80
CAGGTGCAGATGAAACAGTCTGGGGCTGAGGTGATGAAGCCTGGGACCTCAGTGATAATGTCCTTCGAGCCTTCTCGCTACACCTTCACCAGAAACGCCATCCACCGAAACTGTCAGGCCCTCGCACATAGACTTGCGGGGATGGCATTGAAGCGCCCCAGTGCGGTCAGAAGAGGTTACCCACAGAGGCTCCAGGACAGAGTCTCCATAGGCCGGGACACATCCACGGGCAGAACCTACATGGAGTTAAACAGCCTGAATTCTGAGGACACCGACACGTACGGCTCTGAAATCGTCAAACTGGACTACTGGGGCCACGGGACCCTACTCACCGTCTCTTCAG
>S332_1|IGHV3/OR16-8*02|IGHD1-1*01|IGHJ5*01|80
GAGTTGACGTTTGCTGAGTCTGGGGGAGCCTTGCCAATGCCTAGGGGGTCCCTGAGACTGTTCCGTCCAGACCCTGAATTCAACTCCAGTCACCACTGCATGAGTCGGATCCGCCAGGCTCCGGGGAGGGGACTGGACTGGACTTCACAAATCACTGATGCTTGTGACGGCGCAAAATACACAGAGCCTCTGGAGGGCCGGTTCAGCATAGCCAGAGACAGCGCCAATAGCTCACAGTATCTGAAGGTAAACAATTTGACAGGCGAAGACACGCCTGTGTTTGACTGTGAGAAGGCGAGCCAATACATTGTTGTGGAGAAGTGTTTCGACTCTTGGGGCCAAGGAAGCCTGGTCACCCTCTCCTCAG
>S332_2|IGHV3/OR16-8*02|IGHD1-1*01|IGHJ5*01|80
GAGGTGCCGTTGGCGGAGACGGGGGCAGGCTCGAGACAGCCTGGGGTGTCCCTGAGACTGTCCTGCCCAGACTCTGAGTTTAAGTTCACTCATCACTACTTGACATGGGTCCGCCAGACTCCAGGGAGGTCACTGTATTGGACGTCCTCCATCCGTCATGCCTGTGGTCACACAATCTACAATGACTCTGTGAAGGGCCAATTCAGCATTTCCAGGAACTCCGCCCCTAACCCACGTTCTTTGAAAATGAGCAGTTTGAGATTTGAGGACACACCTGTCTTTCTCTCTTTGAAGGCGCGTGACTACATTGTTGCTGGCAACTGGGTCGACTCCTGGGGCCAAGGCGGCCTGTTTACCGTCTCCTCAG
>S332_3|IGHV3/OR16-8*02|IGHD1-1*01|IGHJ5*01|80
GAGTGGCACCGAGTGTTGTGTGGGGGGGTCTTGGTACAGCCTGGGGGCTACTTGAGACTGTCCTGTCCAGATTCAACCTTCACCGGCAGCGACGATTACTTAAGCTGGTTCCCCCAGACTCCAGGGAAGGGGCTGAAGTGGAATTCACATATTAGGGGTGATAGTGCTCACACAAGTGACCCAGAGTCTGGGGAGGGCCGATTCACCATGTCCAGGGACAACGCCAATTACTCACCCTCTCTGAGGGTGTGCAGGTTGCGAACTGACGTGACGGCTGTCTGTCACTGCGTGAAAGTGTATGAATGTTTTATTGTTGACAATTGGCTCGACTCCGGGGGCCAGGGATGCCTGGTCACCATCTCCCCAG
>S332_4|IGHV3/OR16-8*02|IGHD1-1*01|IGHJ5*01|80
GAGGAGCTTATGGTGGAGTCTGGGGGAGGATTGGTACTGTCTGGGGGGTCCCTGAGACTGGCCTGTCCAGATCCTGGATTCACCTTCACTTGTCCCTTAATGAACTGGGTCCGCCAGGCTCCGGGAAGAGGACTGGGGTGGAATTCATCCATCAGTTGTGAAGGTGCTGAAACAGAGTACACAGATTCAGTGAAGGGGTCGTTCACCTTCCCCCGGGACAACGCCACAGACTCACCGGATTTGAACACGGCTGACGTGCGATGTGAAGACACGTCTGCGCATGACTGTGTGAAACCTCGTGAGTACATTGCTGCTGCCGATTGGTTCGGGTCCGGGGGCAACGGAACCCTGGTCACCGGCTCCACAG
>S332_5|IGHV3/OR16-8*02|IGHD1-1*01|IGHJ5*01|80
GAGGTGAGGCCGATGGAGTCTGGGGGAGTCTCGGGACAGGCCGGGGGGTCTCCGAGACTCTCCCGTCCAGACTCTGGATTCACGTTCATTAACCACTATGTGAGACGGGTCCGCCAGACTCCAGGGAAGAGACTCGCGCGCATTTCAAAGGTCCGCTATAGTGGTGGTCGCACCAACTATGCAGACTGTCTGAAGCGCCGATTCACCATGCCCTGCGGCAACGCCAATGACGCACCGCGTCTGAAGATGAACAGTTTCAGAGTTGAAGACACGGCTGTGTGCCACATTGTGAAAACGCGGGAGTACAGTGTTTTTGAGAGCTGGTGCGAATCCTGGGGCCACGGATGGCAAGTTGTCGTCTCCTCAG
>S332_6|IGHV3/OR16-8*02|IGHD1-1*01|IGHJ5*01|80
GAGGTGCAGGTGAAAGACTCTGGGGGAGGCTTGGTCAATTTGGGGGGGTCTCTCAGACTGTCCTGCCCAGTCCCTGAATTCACTTTTAATAGCCACAACATGAGTTGGGTCCGCCAGACTCCAGGTAGGGCCCGGAACTGCATTTCAGACATTGCTAGTTTTTGTCGTTACACAAACTACGCAGACTCACTGAAGGGCCAGTTGATTATCTCCAGGGGCAACGCCTATAAGTCACCTTATTTACCCATGAACAGTTCGAGTGATGAGGACACGACTGGTGGTTCTTGTGTGAAGGCTCGTCACGACACTGGTCTTGGCAATGGTTTTGACTCCTGGGGCCAAGGAACCCTGGTCACTGTCTCCTCAG
>S332_7|IGHV3/OR16-8*02|IGHD1-1*01|IGHJ5*01|80
GACGTGAAGCTGGTGGAGTCCCAGAGAGACCTAGTAGAGTCTGACAGGTCCCTGAGACTGTCCCGTCCAGACCCTGAATTCACCTTCATTGACCCCCCCACGGACTGGGTCCGCCAGACTCCCGGGCAGGGACTGGATTGGATTTCATACATTAATGCTCCTACTTGTTATACAGAGTCCGCAGACTCGGTGAAGGGTCGATCCACCGTCTCCAGGGACATCGCCAATACCTCACCGTGTCTAAGAACGAAGGAATTCAGATGTCAGGACACGGCTGAACTTTACTGTGTGAAGGCGTGTGACAACAGTGTTATTGATAATTGGTTCGACTCCGGGGGCCTGAGGTCCCTGGTCACCCTCCCCATAG
>S332_8|IGHV3/OR16-8*02|IGHD1-1*01|IGHJ5*01|80
GAGTTACAATTGGTGGCTTGTGGGGTCGGCTTGATACAGTCTGGAGGATCCCTGAGACTGTCCTGTCCGGACTCTGGATGGACCTTCAGTCACCGCTACGTGACGTGGGTCCGCCAGACTCCAGGGAAGGGACAGCTGGGTACTTCATACACTGGCGGTAAACGTGACTACACATTTTACCCAGACTCTGTGAAGGGCCGATTCACGATCTCCAGGGACACCGTCGATCACTCACCGTATTTACACATGAACAGTTTTTGCGCTGTTGGCACGCCAAGTTACTATTGTGAGACAACGCGTGATTGCCTTGTTTTTGGCCGATGGATCGAATCTAGGGGCGCAGGAACCCTGGTCACCGTCTCTTCAG
>S332_9|IGHV3/OR16-8*02|IGHD1-1*01|IGHJ5*01|80
GAGATACAGTTGATGGAGTCTGGGGGAAGCTCGGATCAGCCGGGGGGCCTAATGAGACTGTCCTGTCCAGACTCTGGACTCACCTTCAGGAACCACTATATGAGTTGGGTCCGCCAGGCTCCAGGGAGGGGGCTGGAATGGATCTCAAACAGAAGTGGTAGTTGTGATCACCCAAGCCACGACGACTCTGTGAAGGGCCGATTCACCACCTCCAGGGGCCCCGCCAGTAACTCCCCCATTCTGACATGGCGCAGACTGAAAGCTGAAGACACGCCTGTATTGTCCTCTTTAAAAGCGCATGAATACTTTCGTGTTGACATTTGGTCACAGTCCTGGGGCCTGAGCATTCTGGTTACCGTCTCCTCAG
>S332_10|IGHV3/OR16-8*02|IGHD1-1*01|IGHJ5*01|80
GAGTTAGATCTGGTGGAGCCGAGGGGGGCCTCGGCAGAGCCTTGGGGGTCCCTGAGACTGTCCCGTGCAGACTCTGGATTCGTTGTCAATAGTCACGACATGATGTGGGACCGCCAGACTCCAGGGATGGGACTGGAGAGGGGTTCACACAATAGTGATGATAGTAGCTACAGAGACTACGAGGACTCCGTAAAGGGCCGCTTCGCCATCTCCAGGGTCAAAGTCAATAAATCCCCGTCTCTGCACCTCCACACTTTGCGACCTGGCGACTCGGCTGTCTGTTATTGTGTGAAAGCCCGTGAGTACAATTTTGTCGTCAAGTGGTTCGGCCCCTGGGGCCAAAGGTGCCTGGTGACCGTCTTGGCAG
>S332_11|IGHV3/OR16-8*02|IGHD1-1*01|IGHJ5*01|80
GAGGAGAAAATGGTGGTGTCGGGGACAGACTTACTCCGGCCGGGAGGGGCCCTGAGACTGTCCTGTCCAGCCCCTGGACGGACCCTCACTAACCACTACAGGAGTTGGGTCCGCCAGACTCCAGGGCAGGGACTGAATTGGAATTCGCACATATGTGGGGCTAATGCTTACACACACTGCGCAGAGGCTGTGGAGGGCCAGTTCGCCCTCCCCAGGGACAACGCCAATCACTCGCCGCATCCGAAAATGGACGGCTTAAGAGTTGATGACACGGCTGTCAATTCTTGTGTAAATTCGCGTGAGTGCAGTGTTGAGGGCCGGCGGCTCGACTCCTGGGGCCAAGGCACCCCTGTCGCCGTCTCGTCAG
>S332_12|IGHV3/OR16-8*02|IGHD1-1*01|IGHJ5*01|80
GAGGTGCAAGGAGCGAAGTCTGAGAGAGGCTTGATACAGCCCAGAGAGTCCCTAAGACTGGCCTGTCCAGACCCTGGACTCACCGTCATGAACCACGACATCTACTGGGTCCGCCAGCCTCTAGAGAAGAGACTAGAATGGATTTCAGACAATAGTGGTGACAGTGATTACACAGACTGCTCGGAATCTGCGAAGAGCCGAATAACCACGTCCCGAGACGACGGCAATGACTCGCCAGTTCTGGAAGTGAACAGTTTGACAGCCGAGGACACGGCTATTTATTACTTTGTGAAGGTGCGTGACTACCTCGTTGTTGGCCATTGGTTCGACATCGGGGGCCCAGGAGAACTGGTCCCCGAATCCTCAG
>S332_13|IGHV3/OR16-8*02|IGHD1-1*01|IGHJ5*01|80
GAGGTGCAGTCGGTAGAGTCTGGGGGAGGCATGGTACAGCCGGGGGGGTCTCTGAGAGTGTCTTGTACAGACCCTGGATTCACTTGTAATATTCTCACCACGAGCCGGGTCCGCCAGCCTCCAGAGAAGGACTTGGGGTGGAATTCCGACATTTGTCAGGATAGTGGTTACACCAATCATCCAGAATTTGTGAAGGCCCTGTTCGTCCTTTTCAGGGACTATGCCAATAACTCACCGTCTGTGCAAGTGAACAACTTGAGAGTTGATGACCCGCCGATGTCCTCATGCGTGAAAGTGAGTGAGAACACTGTTGTTGAGAATTGGGCCGACTCCTGGGGCCACGGGACCTTGGTCATCGCCTCGTCAG
>S332_14|IGHV3/OR16-8*02|IGHD1-1*01|IGHJ5*01|80
GAGATTCCGCTAGTGAAGTCTGGGTCAGACTTTCTACAGCCTGTGGGGTCCCTGAGACTGTGCTGTCCAGACTTTGGACTCACCTTCTCTATCCACTACATGAACAGGGTCCGCAAGGCTCCAGGGAAGGGACTACAGTGGTCTTCAAATCTTAGTGGTGATGCTGGTTTCACCGATCACGAAGACTGTTTGAAGGGCCCATTCACCCTCTCCAGGGACAACGCCACTGATTCACCGTTTTCTCGGATGAGAAGCTTGAAAATTGAGGACCCGACTATAGATTATAGTGGGGAAGCCCCTGATGAAATCACTGGTGACAAGTGGTTCGGCTCCTGGGGCCACGGAAAGCTGCTCACTGTGTCATCAG
>S332_15|IGHV3/OR16-8*02|IGHD1-1*01|IGHJ5*01|80
GAAGTACAGGTGGTGGTGTCTGGGAGACACTTAAAACAGCCGGGGGGGTCCCTGAGACTGTCCTGTCCAGACTCTCCATTCACCTTCAGTGACGCCCTAATTTGTTGGGTCCGCCTGGCTCCAGGGAATGGACTGGAATGGTTTTCATATCTTACTGGAGATAGTGGCTATTCAAAACACACAGACTCTGTGAAGGGCCAATTCCCCATCTCCAGGGACAATGCCAGTGGCGCACCGAATATGGTAATGACTAGCTTGAGATCTGAAGACCCGGCTGTGCTGTATTCTGTGAGATCGTTTAGATGCAGTGTTTGTGCAACCTGGTTGGAGTCCTGGGGCCACAGAGCCTTGGTGATCGTGTCCTCAG
>S332_16|IGHV3/OR16-8*02|IGHD1-1*01|IGHJ5*01|80
GAGATGCAGCTGGTCGCGTCTGGGGGAGGCTTGGTGCGACCTGGGAGGCTCATGAGACTGTCCTGTCCAGACTCTGGACCCACCTATAATAGGCACTACATGAGTTGGGTCCGACAGACTCCAGGTCAGGGACTGGAGTGGGCTTCATATATCAGAGGTGACACTGGGATTACGTACTACTCAGAGTCGGTGAAGGGCCGATTGACCATCTCCAGGGACAACGCCATTACCGTATTATATGCGGAAGTACACAGTCTGAGAGGTGAGGACTCGGCTGCGGTTGACAACGTGAAGGCCCGTGCACACACTGTGGTTGACAAGTGGTTGGACTCCTGGGGCCAAGGACGCCTGTCGACATTCTACTCAG
>S332_17|IGHV3/OR16-8*02|IGHD1-1*01|IGHJ5*01|80
GAGGTGCAGTCGGAGGAGTCCGGGGGAGGCCTGGAACAGCCTGGGGGGTTCCGGAGACTGGCCTGTCCAGAACCTGTACTCACCCTCAGAAGCCGCCACATGGGGTGGGCCCGCCAGACTCTCGGAGAGGGGCTGGAGTGGAATTCGGACCTTAGTACTTATGGTGGTGACAGAGACTGTGCAGACTCTGTGAAGGGCCGACTCACCATGTCCAGGGACTATGCCAATAGACCTCCATCTCTGCAGGCGGCTAGATTAAGAGATGAGGTCACGGCTGAGCATGACTATTTGAAACCGCGTGTGTACTTTGTTCTTGAGGACAGCTTCGCCTCCTGGGGGCAGGGAGACCAGGTCACCGTCTCGTCAG
>S332_18|IGHV3/OR16-8*02|IGHD1-1*01|IGHJ5*01|80
GAGCTGAAAGTAGTGGAGTCTGGGGCAGACTTGGTTCAGTCTGGGGGGTTACTGCGACTGTCCTGTCCAGACTCGGGACTCTCCTCCAATAACCACCGCAAGAGTTGGGTCCGCCAGGCTAAGGGGAAGGGACTAAAGTGGAGATCATACATTAGAGATAAGAGAGGTTCCAGAAACTCTGCAGACACTGTGGAGGGCCGATTCGCCCTCCCCAGGGACTACGCCAACAGTCCACCACCTCCAGAAGTGAAGTGCTTGGTCACTGAGGACACGGCTCTATGGTACCGTGTGAAAGCACGCGAATACTGTGTTGCTGACAGTTGGTTCGGCTCCAGGGGCCCCAGACCCCTGGTCACCGTCTCCCCAG
>S332_19|IGHV3/OR16-8*02|IGHD1-1*01|IGHJ5*01|80
GATGTGCCACTGGTGACACTTGGGAGAGACTTAGTGCAGCCTGGGGGGTCCCTGAGACTGTCCTGTCTAGACTCTGGAATCATGTTGAGGCCCCACCCCATGAGGTGGCTCTGCCAGGCCCCAGGGCAGGGACTGGAGTGGACTTCACTTATTGTTGGTGATAATGGTCACACACACTACACTGACTCTGTGAAGGGCCGACTCCCCCTCTCCAGGGACGGTGCCGATGACTCATCGTGCCTGCGCACGAACTGTCTAAGAGGTGGGGACACGACTGTGTTTTCCTGTGAGAGAGAGCATCATTCTAAGGTTATTGACTATTGGTTTGACTCCTGGGGCCAAGGATTTCTGGTCCCCGTCTCCTTAG
>S332_20|IGHV3/OR16-8*02|IGHD1-1*01|IGHJ5*01|80
GAGGTGGAAATGGCGAGGTCTGGGAGAGACTTGAAACAGCCGGGGGGGTCTCTGCGACTCTCCTGTCCAGACTCTGGATTCATCTCGCGAAAGATCTATATGGGCTGGGCCCGCCAGTCTCCAGGGAAGGGACGGGATTGGAGTTCATTCATTAGTGATAATTCTGGTGACGAAGTCGACGCAGACTCTGTGAAGGGCCAGTTCGTCGTCTCCAGGGACATGGCCCAGACCTCACCATATCTGAAAAAGAACAAGTCGAATGGTGTAGGCCCGGCTGTCCATTACTGTGTGAAAGCGCATGCGTACAGTGTTCTGGGCAACTGGTTTGACTCCGGGGGCCGTGAATTCCTGCTCTCCGTCTCCTCAG
>S332_21|IGHV3/OR16-8*02|IGHD1-1*01|IGHJ5*01|80
GACCTGCAATGGGCGGAGTCTTGGGGAGACTTGCTGCAGCCTGGGGGGTCCCTGAGACTGTCGTGTTCAGACTCAGGGTTCACATTCGGGGACCGCCTCAGGCAGTGGGTCCGCCAGGATCCAGAGAAGGACCGGGAGTGCATTTCAAACGTTAGTGGTGGTCTTGGTCACAGACAGTTCGCAGACTCTCTGAAGGGCCGGTGCACCATCTCCAGGACTACCGCCAAGAGGTCACCGATCTTACAATTCATCTGTTTGAGAGTGGAGGCCAAGCCTGTCTCTCACTCTATGAAACCGCGTGAGTACATTGTTTTAGACACCTGGTTCGACTCCGGGGGCCACGGATCCCTGATCACCGTCCCCTCAG
>S332_22|IGHV3/OR16-8*02|IGHD1-1*01|IGHJ5*01|80
GAGGTGCATGTGGTGGAGTCTAGGGGAAGCTGGCGCCAGACTGGGGGGTCCCTGAGACTGTCCCGTCCAGGCTCCGGACTCACCGTCATTAACCATTTTTTGAATTGGGTCCGCCAGAGTCCAGGGAAGGGACTGGAGGGGACTTCTTGCGCTCGTGGTCATCGCGGTCTCACATGCTCTTCGGACTGTGTCGAGGACCGATTAACCGTCTCCAGGGACTACGCCACTAACCCATCTGACGTGCACGTGAACAGTTTGAGAACTGAGAACACGTCTGTCTATTACACGATCAAAGCGCGTGAATACATTGATGATGGCAACTGGTTCGAGTCTTGGGGCCACGGAGGATTGGTCACAGCCTCCTCAG
>S332_23|IGHV3/OR16-8*02|IGHD1-1*01|IGHJ5*01|80
GAGGTGCAACTGGTCGAGTCTGGGGGAGGCTTGCCACAGCCTGGGGGGTCCCTGAGACTGTCTTGTCCAGACTCTGGATTCACCTTCATTATCCACTCCCTGAGGTGGGTCCACCAGGCTCCAGGAAAGGGTCTGAAGTGCCTATCATCCGCCAGTGGTCAGAGTGGTCGGACACGCTACAGTGACTCTCTGAAGGGCCGATTCACCATCTCTCGGGCCTGTGCCCATAACTCACCCAATGGCAGAGTGGGACCCTTGAGAACCGAGGATTTGCCTGTGTTTTTCTGTCTGGAATCTTGCGACTACGTTTTTCTTGACAGCCACCTCGACTCCGGGGGCCAAGTCAGCATGGTCACCGTCTCCTCAG
>S332_24|IGHV3/OR16-8*02|IGHD1-1*01|IGHJ5*01|80
GAGGGGCCCCTGGCGGAGTCCGGGTCAGGCTTGGAACAGCCTGGGGGGTCCCTGACACTGTCCTGTCCAGACTCGGAACTCACCTTCAACAGGAACTCCCTGACGTGTGTCCGCCGGATTCTAGGGAAGGGACTGGATTGGTCCTCACACATAAGACGTGGAAGTGGTTACACTAACTGCATTGACTCTGTGAAGGGCCGATTCGCCATCCCCAGAGGCAACGCCAAGAGCTCAGATTATCCGCAGATGACCAGCTTTAGAGTTGAGGACACGATTATTTGGTACTGTCTGAATTCGTGTGAATACTTTATTCTTGACAGCTTGTTCGACTCGTGGGCCCAGGGAGTCCGGGACTCCGACTCCTCAG
>S332_25|IGHV3/OR16-8*02|IGHD1-1*01|IGHJ5*01|80
GAACTGCAGAAGCCGGAGTCTGGGGGAGGCTTGGAACAGCCTGGGTGGTCCCTGAGACTGCCCTGTGAACAGTCTGCCGGCAGCTTCAGAAACCACGACACAAGTTGGGTCCGCCAGGCTCCAGGGAAGAGACTGGGGTGGACTGCATCTCTTAGTGATCAGAATTGTTACACAGACTACACAGAATCTGTGAAGGGCCCCTACACCACTTCCAGGGACTCCGCCAGGAAGCCACCCTGTCTGAAAAAGCACAGCTTGAAAACTGGACACCCGGCTGCGTCTTCTTGTGAGGACGCACGAGAGTGCACTCTTGTTGACAATTGGTTCGATTCCTGGGGCCCCGGGATTCTGGTCTCCGTCTCCTCAG
>S332_26|IGHV3/OR16-8*02|IGHD1-1*01|IGHJ5*01|80
GAGGTGCAGTTGGTGGCGTCTGGGGGAGGCTCTATTTGGCCGGGGGAGTCCCGGAGACTGTCCTGTCCAGACTCTAGATTCACCTTTAATAATCACTACTTGACATGGGTCCGCCCGCCCCCAGGGAAGGGACTGAATTGGATTTCGTTCATCAGTGAAAACACGACTCACAGAAACCAAGCGGACTCTGTGGAGGGCCGAGTCACCATTTGCAGGGACAATGCCACAGAGTCACCCCATTTAGAATTGAACACTTTGAGAGTTGAGGACACTACTGTGTCTTCCTCTCTGACAGCGCGTCAGAACGTTGTTGCCGACCATTGGTTCGACTCCTGGGGCCGAGGCAGCCTGGCCATCATTGGCTCAG
>S332_27|IGHV3/OR16-8*02|IGHD1-1*01|IGHJ5*01|80
GACGTGCAGCTGTTGAAGTCTGGACGAGACTGGGTAGAGCCTGGGGGGTCCCTGAAACCTTCCTGTCCAGACTCAGAGCTCACCTCCAGTGACCGTCACATGAGGCGGGTCCGCCAGACTCCAGGGACGGGACTGGAGTGGATGACATGCAGGGGCGATCATGGTGCTAACAGAAGTCATGAAGACTCTGTGAAGGGCCGCTCGACCTTCTCCAGCGACAACGCCAACGATTCACCTAATTTGCAATTGAACAGGTTGAGAATTGACGTCACGACTGTGCCCTGTTGTGTGACAGTGCGTGTTTACGTTGTTCTTGAAACCTGGTTCGACTCCGGGAATAAAGGAATCCGGGTCACCGTCTCCTCAG
>S332_28|IGHV3/OR16-8*02|IGHD1-1*01|IGHJ5*01|80
GAGGCACAACTGGTTCAGTCTGAGGGAGCCTTTTTGCAGCCTGGGGGGTCCACGAGACTGTCCTGCCTAGACTCTGGGTTTACCTTCAGTGATCACTACATCATGTGGGTTCGCCAGGCTCTGGAGAGGGGACAGGAGCGCAATTTAGACGTGTGTGATTGTTGTTATTCCTCAAACTACGCAGACTCTGAGAAGGGCCGCCTCCCCATCTCTTGGGACAACGCCATTGACTCTCCGGATGTACAAATGATCAGTCTGAGAATTGCGGCAACGGCCGTGAATTTTTGTGCGAAAATGCGTGAGTCTTGTGGTCCTGACAACTGGTTCGACTCTTGGGGCCAAGGAACCCTGGTCTCCGTCTCTTCAG
>S332_29|IGHV3/OR16-8*02|IGHD1-1*01|IGHJ5*01|80
GACCTGCAATTGACGCACTCTGGGGGAGTCCTGGAACGGGCTGGGAGGTCCCTGAGACTGTCTTGTCCAGACTCTGGATTCCCCGTCTTAGACTTCAACCTGAGTTGGGTCCGCCAGGCCCCAGAGAAGGGACCAGGGTGGTTGTCGAACAGATGTGGTGATATTGGTTACACAAATCACGCTGACTCTGTGAAGGGCCGATTCTCCATCTCCAGGGACACCGCCCGTAACTCACCGTGTCGGGAAATGAAGACTTCGCCAGGTGAGAACCCGTTTGTGTCTTGCTCTGTGAGCGCACGTGCGTGGATCACTGTCGACAAGTGGGTCGACTCCTGGGGCCAGGGACCCTTGGTCACCATCTCGTCAG
>S332_30|IGHV3/OR16-8*02|IGHD1-1*01|IGHJ5*01|80
GAGGTACAGGTTCTGCAGTCTGGGGGAGACATGATACAGCCTAGGACTTCCCTGAGACTGGCAGGTCCAGACTTTGGTTCCACCTTCCGATACAACCGTGTGAACTGGGACCGCCAGACTCCAGGGAAGGGACTGGAATGGACTTCATCCATCAGTGCTAATAGTGCTGGCACACACTACACTGACTTGTTGAAGGGCCGATTCACCAGCTCTTGGGACAAGGCCCATTTCTCGTCCTATATGCAAAGGGACAGTCTGAGAGCTGAAGACACGACGGTCTATTATTGTGTGAGACCGTGTGAGTATGACGTTGTAGACAAATGGTTCGACTGCTGGGGCCGAGGACCCCTGATCTTGGTCTCCTCAG
>S332_31|IGHV3/OR16-8*02|IGHD1-1*01|IGHJ5*01|80
GAGGTGCAGTTGGTCGCTTTTGGGAGGGCCTTGGGGCGGCCTGGGGGGTCCCGGGGGCTGTCCAGTCCAAACTCTGGGGTCATCTTTAATGACCACTATAAGAGCTGGGTCCGCCAGACACGAGAGAAGGATTTGGGGTGGATCTCAAACATGCGTAATCCTAGTGAGTACACATACTACACAGACTCTGTGAAGGGCCAACTCACCATGCTCAGGGCCAACGACAACAACTCACCATATCTCCCGATGAACACTTTGAGATCTGAGGACACGACTGTGTTTTACTGTGTCCAAACACGTGAATACATTCTTCACGACAACTTGTTGGACTCCTGGGCCCAGGAAACCCCGGTCGTCCCCTCCTCAG
>S332_32|IGHV3/OR16-8*02|IGHD1-1*01|IGHJ5*01|80
GAGATGCAGTTCGTGGAACCTGGGGGAGCCTTGGAGAAGTCGGGGGGGTCCCTGAGACTGCCCAGTGTAGACTCTGGAATAATCTTCAGTCAACACTACGGGAACTGGGTCCGCCAGACTCCCCGGAAGGGCCGGCATTGGACTTCATACACTAGTGGTTTCAGTGGTTGCATAACCTGCTCAGACTCTTTGATGACCCGATTCATCATCTCCAGGGACACCGACAGTGACTCTCCATCTCCGCAAATCCACAGTTTGAGACCTGAGGAAACCACTTTAAATTACTGTGTGAAGGTCCGTGCATACAGTCTTGTAGACTACTGGGTCGACTCCGGGGGCCACGGAACCCTGGCCACCGGCAACCCAG
>S332_33|IGHV3/OR16-8*02|IGHD1-1*01|IGHJ5*01|80
GAGGTGCAGGAGGGGAAGTCTGGGGGAGGTTTGGCGGAGTCCGGGGGGTCCCTGAGACCGTCCTGTCCCGACTCTGGATACCCCTTCACTACCCACTCTTTGAACTGGGTCCGCCCGGCCTCCGGCAAGGGACTGGCTGGCATTAGTTCCATTAGTGGGGATAGTGCTGACACACAGCCTGCAGACTCTGCGAAGGGCCGATTCACCATCTCCACAGGCAATGTCGATCCGTCACCACGTTTGAAAATAAACAGCCTCAGCGGTGGGGACTCGGTTGTCTATTCTTGTGTGAAAGTGCTTGATTGCATCGTTGTTGACGACTGGTTCGACCCCGGGGGCCAGAGAACCCTGGTCGCCGTCTCCGTAG
>S332_34|IGHV3/OR16-8*02|IGHD1-1*01|IGHJ5*01|80
GAGCTAGAGTTGTCGGAGTCTGGGGGAGACTTGGTCCAATGTGGGGGGTCCCTGAGACTGTCCTGTCCAGACTCTGAACTTACCTTCACTACTCACTACATGAACTGGGTCCGCCAGACTCCGGCGAACCGTCTGGAAGGGATTTCAAACATCAGTGGTTATAGTGGTGACACTCACCACGCTGACTCTGTGCAGAATCGATTCAGAATCTCTTGGGTCAACGCCAAGAATTCAATTAATCCACACATGGACAGGTTTGGGGCAGGCGTCACGGCTGTTTCTTGTTGTGTGAAAGTGTGTGAGTCCGTTTTTGTCGACACCTGGTCCGAAACCTGGGGCCCAGGAATGCTGGCCATCGTCTCCTCAG
>S332_35|IGHV3/OR16-8*02|IGHD1-1*01|IGHJ5*01|80
GAAGTGCAGTTGGTGGAGTCCGGGTCGGGCTGGGACCCGCCTGGGGGGTCCCTGAGACTGGCCTGTCCAGACTCTGCATTCACCTACAGTCACCACTATCTGAGGTGGGGCCGCCGGGCTCCAGGGAAGAGACTGAAGTGGTTTCCATGCACTCTTGATTTATATGGTTGCACACTCAACACAGACTCTTTAGAGGGCCGATTCTGCCTCTCCAGAAATAACGCCACTAAGTCGCCCTTTCTGCAAATCCACAACTTAAGAACTGAGGGCACGGCGAGATTTGGCTTTACAAAAGCGCGTGAGTATATCATTCTCGACAACTGGTTTGACTCCTGGGGCCCCGGAACCCGGGTCATCGTCTCCCCAG
>S332_36|IGHV3/OR16-8*02|IGHD1-1*01|IGHJ5*01|80
GATCTGCAGGTGGTGGAGTCGGGGCGAGACTTGGGACTGCCGGGGGAGTCTGTGAGACTGTCCTGTCCAGACTCTAGATTCACCTTCATTAACCACTGCCTCACTTGGGTCCGCCTGGCGCCCGGGCCGGGACTGGAGTGGATTTCATTTGTCAGTCTTGAATGTGCTTACTCATACTCCCTAGACTCTGTCAGGGGCCTATCGACCATTTCCAGGGACCATGCCGAGAACCCACCGTATTTGAAAGTGAGCGGCTTCAGAGGTGAAAACTCCACTCTGAATTACTTTCTGGACGCGCGTGAGGGCGCTTATCTTGAGAGCTGGTTGGACTCCTGGGGCCACGGAACCCCGGTCACCGTCTCCACAG
>S332_37|IGHV3/OR16-8*02|IGHD1-1*01|IGHJ5*01|80
GAGGTGCAGGTGGCGGAGTCTGGGGGGGACCTGACACAGCCTGGGGCCTCCCTGAGACTGTCATGTCCAGACTCAGGATTCACATTCATTATCCACTACCGGGACTGGGTCTGCCAGGCTCCACAGAAGGGACTGGAGTATTCTTCATTCTTTAGTGCTGATATGGATTGCACACATCCCGCAGACTCTGAGAAGGCCCCGTCCTCCATCTCCGGGGACAACGCCTACAATTCACCATGTCACCACATGAAGGGCCTGAGGACCGACGACGCGACTGTGCACTACTGTGTGAAGGCCCGTGCGCATATTGGACATGACATCTGGTTCGACTCCTGGGGACATGGAACTCGGGCCTCCGCCTCGTCAG
>S332_38|IGHV3/OR16-8*02|IGHD1-1*01|IGHJ5*01|80
GACGTGCAGGTAGTGGAGTTTGGGAGTGGCCTGGTTCAGCCTGGGGGGTCCTTGAGACCGTCCTGCCCAGACTCTGTATTCACCTTCTCTAACCACTTCATGACTAGGGTCCGCCAGCCTCCAAAGAGGAGACTGCACTGGACCTCACACACTGGTGGTGCGAGTGACTCCACAGCTCACACAGACTCTGTGAAGGGCCCGTTCAGTATGTCCGGGGACGACGCCAATCACTCACCGACCAGGCAATGGAATAACTCCAGGGGGGAAGACTCGGCTGTTTCTTATTGTGTGAAAGCTCGTGACTGTTTTAGTGTTGGTACCTGGTGCGACTTCTGGGGCCAAGGAACCCTAGTCACCGTCTCCTCAG
>S332_39|IGHV3/OR16-8*02|IGHD1-1*01|IGHJ5*01|80
GAGTCGCGGTTGGTGGACTTTGGGGGAGACTGGAGACGGCCTGGGGGTTGCCTGCGACTGTCCTGTCTCGACTCTGGATTGACATTCACAAATCACTCTTGGAGTGGGGACCGCCGGACTCCGGGACAGGGACTGGCTTGGTTGCCCTACGTTAGTGGAGAAAGTGGTTTCACACTCTACCCGGACTCTTTGAAGGGCCGATTGACCCTCGCCAGGGACAACGCCAATTCCTTGTCCCAACTCCAACTTAACAACTTGAGAGGTGAAGAATCGGCTGTGTTTTACTGTGTGCGATCGCGAGAATACAGTCTTTTTGACAACTGGATCGACTCCTGGGGCCAAGGAAGGCGGGTCACCGTCTCCTCAG
>S332_40|IGHV3/OR16-8*02|IGHD1-1*01|IGHJ5*01|80
GAGGTGCAACTCGTGGAGTCCGGGGGCCGCTTGGAAGAGCCTGGAGGGTCTCTGAGACTAGTCTGTCCAGACTCTGAACTCGCCTTGACTAGCCTCTACATGACCCGGGCCCGCCAGTCTCTAGAGAAGGGACGGGCGTGGATCTCCCACACTAGTGGTGGCAGTGGTCTCACAAACTTCACAGACTCTGTGAAGGGCCGCTCTTCCAACTCCAGGGGCATCCCCAATAAATCACCATTTCGACAAAGGAACACTTCCAAAGTTGGGGACTCGGCTGTTTATGTCTTTGTGAAGGCGTCTGAGTACATTCTAATTGGCAACAGGCTTGGCTCCTGGGGCCATGGAATTGTGGTCATAGTCTCCTCAG
>S332_41|IGHV3/OR16-8*02|IGHD1-1*01|IGHJ5*01|80
GAGGTGCAGCTAGTGGGGTCATGGAGAGGTTTGCCTCAGCCTGAGGCGTCCCTGATGCTGTCCTGTCCAGACTCTGGATACTCATTCAGTTCTCACTGCATGGAATGGGCCCGCCAGACTCCTGGTCAGGGACTGGAGTGGACTTCACGCTTTAGTGGTGATTGTGCTGACACATATTATGCAGAGTCTTTGAAGGGCCGACTCACCGTCTCCAGGGACATCTCCACTAAGCCACCCTATCTGCAAGCGAACCCCCTGAGACCTGATCAGACGACTGTGTCGTTCTGTGAGGGGACGCCTGCATACACTGTTGGTGACAACTGGTTCGACCCCTGGGAACACGGATCCCTGGTCACCAATTTCTCAG
>S332_42|IGHV3/OR16-8*02|IGHD1-1*01|IGHJ5*01|80
GATGTGCAGGTGGTGAAATGTGGGGGGGACTGCGTAGAGCCTGGAAGATTCCTGAGACTGCCCTGGCTAGACTCTGCATTCATCCTCACGGAACGCTACATGATTTGGGTCCGTCCGCCTCCAGGGAAGGGACTGGACTGGACTTTGTATATTAGTGATAAATGTAGTTGCAGAAAGTACGCGGCCTCTCTGAAGGGCCGACTCACCCCCTCCAGGGACAACGCCAATTATTCACCCTTTCTGCAAAAGAGGGGCTTGAGAAATGGGGTCACGGCTATCTGTTACTGCGGGAAAACGCGAGACTACATTCTTGTTGACAAATGGTTCGACTTTGGGGGCCGTGCACCCCGGGTCACCGTCCCCTCAG
>S332_43|IGHV3/OR16-8*02|IGHD1-1*01|IGHJ5*01|80
GAGATGAAGGGGGCGAATTGTGAGGGAGGCTTGACACAACCTGGGGGGTCCCTGAGACTGTCCACTCCAGACTCTGGATTCACCTTTTGTGACAACTACTTGACATGGGTCCGCCAGTTTCCAGGGAAGGGACTGGATTCTTTTTCAGACAGTACTGGTGATAGTGTTAAGACATGTTCTACAGACTCTGTGAGGGGCCGGTTCGACTTCTCCAGAGACCAGGCCAGGTTCTCACCTCATCTGCAAATGAACATGTCGAGAATTCCGGACCCGACTGTGTTTGCCCGTGTGAACGCGCGTGCACACGTTATTGTTGACAGTGGGCTTGACTCCTGGGGCCACGGAAGCCGGGTCACCGTCTCCTCAG
>S332_44|IGHV3/OR16-8*02|IGHD1-1*01|IGHJ5*01|80
GACATCCAGTCCGTCGACTGTGGGGGGGGCTTGATACAGCCTGGGGGGTCCCTGAGACTGTCCTGTCCAGATTCTGGAGTCTCCTTCGCTGACTACAACATGAGATGGGTCCGCCAGACTCCAGGGAAGGGACTGGGCTGGAGGGCAAACAATTGTGGTAATATCGGTTACCCGCACTACGATGACTCTGTGAAGGGCCCATTCACCGCCCCCAGGGACAGCGCCAATAGCTCTGCGTCTCTCCAGATGAAGAACTTTAAAACTGGAGACACCTCTGTCTATTACTATGAGAAATCGAGTGGTCATAGTCCTGTGGTCAGGTCTTTCGACTCCCGGGGCCAAGGATCCCTGATTAACGTCTCCTCAG
>S332_45|IGHV3/OR16-8*02|IGHD1-1*01|IGHJ5*01|80
GAGATGCAGGTGGTGGACTCTGGGAGGAATGCGATGCAGCCTGGGGGGTCCCTGAGACTGTCACGTCCAGACTCCGAATTCACCTTCCCTAGTCACTCTATGAACTGGGCCCGCCAGACTCCAGGAGAGGGACTGGAGTGCACCTCGAGCCCCAGTGGTGATAGTGGTGACGCACACTACGAAGACGCTGTGAAGGGCCGCATGACCATCTCCAGGGACACCGCCAATATCTCACCGTTTGTGAGCGTGGACATGTTGACAGCCGAAGACACGGCTGTTTATGACTGCCCGAAAGGGAGCGACTCCACTCTTGTCGAGAAGTGGTTCGCCTACTGGGGAAATCGAACCCTGGTCACCGCCTCCTCAG
>S332_46|IGHV3/OR16-8*02|IGHD1-1*01|IGHJ5*01|80
GAAATTCAGGTGCTGAAGGCTGGGAGAGCCTTGGGACAGACTGGTGGATGCCTCATACTGTCCTGTCCCGACTCCAATTTCACCTGCAGTTCCCACTACAAGACCTGGGTCCGTCAGACTCCAGGGAAGGGACGGGATTGGACTTCCTCTCTAAGTCGTGATATTGGTTACACAAATGACGCAGACTCCCTGAAGGGTCGATTCACTATCTCTAAAGACAGGACCAACAATTCACCGTGTCTGACCATGAAAAGATTTAGCGCTGACGGCACAACTGTCCTTTATTGTGAGAAAGTGCGTGTGTGCACTTTTGTTGACAATTGGTCCGACTACTGGGGCCGAGGAATCCTGATCACCGTCTCCTCAG
>S332_47|IGHV3/OR16-8*02|IGHD1-1*01|IGHJ5*01|80
GAGATGCAACTGGAGGAGTCTGGGGGAGGCCTGTCACAGCCCGGGGAGTCCCTGAGACTGGCCTGTCCAGACTCTACATCGACCTTCAGTCAAATTTACCTGAGTGGGGTCCGCCAGAGTCCAGGACAGGGACTGGGGTGGGATTCGTGCATTAATGAAGAGAGTGGTTACACAAAGCGTGCCGACTCTGTCAAAGGCCGATTGACGAGGCCCGGGGACGACGCCAGTGATTCTACGAAGGTGCCAATGAACAGGTTGAGAGGTCATGACACGGCTGAGTATCCCTGTGTGAAATCTCGTGAAGAAATGATTATTGGCAATTGGCGTGACTCCGGGGGCCAAGGAAGCCCGGTCACCGTCTCCTCAG
>S332_48|IGHV3/OR16-8*02|IGHD1-1*01|IGHJ5*01|80
GAGGTGCAGCTGGCGCAGCCGGGAGAGGGCTTGCGTCTGTCTGGGGGGTCCCTGAGTCTGTCCTGTCCAGACTGTGGACTCACCTTGAATATTCACTGTGAGACCTGCGTCCGCCAGACTCCAGGGAAGGGGCCAGAGGGGACCTCTTGCTTGATTGATCATAGTGTCCACACAGACCCCCCAGACTCTGTGGAGGGCCGCCTCATTATCTACAGCGACAACGCCTATGACTCACCTTTTCTACAAACGAACAGGTTGAGAGTGGAGGACACGACTATTTATTACTGTGTGAGACCGCCTGGTCACACTGTTGTTGACAATTGCTTCGAGTCCGGGGGCCTAGGACCCCGGGTCACCGTCCCCTCAG
>S332_49|IGHV3/OR16-8*02|IGHD1-1*01|IGHJ5*01|80
GAGGTGTACCTGGTGACGTCTGCGCGAGACTTGATACGGCCTGGGGGGTCTCTGAGACTGTCCTGCCCAGAGTCTGGACCCCCTTTTACTAATCAGAGAGAAATCTGGGTCCGCCAACCTTCAGGGAAGAGCCTGGGGTGGATTTCATCTTTTTGTGCAGAATGTGGTTACACAAATTACGCAGACTCTCCGAAGGGCCGATTCATCATCTCCAGGGACAACGTCAATAACTCACTCTATCTCCAGGTCCACAGGTTGAGATCGGAGAAGACGGCTTTTTCTGACTGTGTTAACACACGTGAATCCAATGTTGTGGACACGTGGTTACACTCCGGGGGCCAAGGATCCCGGGCCACCGTACCCTCAG
>S332_50|IGHV3/OR16-8*02|IGHD1-1*01|IGHJ5*01|80
GAGGTGCAGCTGGTGGAGTCTGGGAGAGACTTGAAACAGCCAGGGGGGTCCCTGAGACTGACGTGTCCAGACTCTGGATTCACCCTTAACATCCGCCTCTTGGGCTGGGTCCGCCGGGCCTCTGGGAGGGGACTGGAGTCGAATTCATTCGTGAGTGGTGACAGTGGTTTTACGGAGTACACAGACTCAATGAAGGGCCGATTCCCTAGATCCCGGGACAACGCCACTACCTCGTCTTATTTGAAACTAATCACCTTGAAAACTGAGGCCCAGGCTGCATCTCACTCCGTGACAACGCGTGCATTCTGGGTTGTTGATAACTGCCTTGACTTAGGGGGCCAAGGAACCCTGGTCACCGTCCCCGCAG
>S332_51|IGHV3/OR16-8*02|IGHD1-1*01|IGHJ5*01|80
GAGGTGCAGGTGGTGGAGTCAAAAGGAGGCTTGGCCCAGCCTAGGGGGACCCTGAGACTGTCCTGTCCAGACTCTGGACTCACCTTCATTAACCCAGACATGGGCTGGGTCCGCCAGACTCTAGACACGGGTCTGGATAGAATTTGTCACATTAGTGGCGACCGTGGCTTCACAAGATGCCCGGACTCTATGAAGGGCCTGCTCACCACGACCAGGGACTGTGGCGAAAACTCTCCCCCTCTGCAAATGAACGCCTTGAGAAGTGAGGACACGGCCCTATGTTACTGTGTGTCAGCGCGTCAGCGCGCTGTAGTTGGCAACTGTTTCGACCCCTGGGGCCAAGCAAACTTGGCCCCCGGGTCCTCAG
>S332_52|IGHV3/OR16-8*02|IGHD1-1*01|IGHJ5*01|80
GAAGTGCTTCTGAAGGAATTTGGGAGAGATCTGGGACGGCCTGGGGGGTCCTTGAGACTGTCCCGTCCCGAGTCTGAAAGCACCTTCGAACATCACCGCATGAGTTGGGTCCGCCCGCCTCCAGGAAAGGGACTGGAGAGGATCTCTTCCATGAGAGGTGAGAGTGGTCTCACACACTTCCCAGACTCTGCGACGGGCCGAAATACCATCTCCAGGAATAACGCCAATAACTCACCCTCTCTGAGCTTGAGGAACTTGAGAACCGACGACACGTCTGTGTGTTGCTGCGGGACAGCGTGTGACTGCATTTTGATTGACACGTGGTTCGTCTCCTGGGGCCACGGAATCCTGGTCACCGCCTCCTCAG
>S332_53|IGHV3/OR16-8*02|IGHD1-1*01|IGHJ5*01|80
GAGGTGCAGCTGGAGAAGTCCGGGGGAGGCTTGAGACAGCCTGAGGGGTCCCTGGAACTGTCCTGTCCAGACCCTGCACTCACCCTCACTCTCCTCTACATGCGTTGGGCCCGCCAGACTCTAGAGAAGGGACTGGGGTGGACTACACTCAACAGTGGGGATGCTGCTAACACATATTACGAAGACCCTCTGGAGGGTCGACTCACTCTCCCCAGGGTCTTCGCCACTAACTCACCGTGTCTGCGCATGAACACATTGAAATCTGAGGACTCGACTTTGCATTACTGTGTGAATGCGCGGGACTTCCGTGGTGTTGGCAATTGGGTCGACTCCTGGGGGCCAGAGACCGTGGTCCCGGCTTGCTCAG
>S332_54|IGHV3/OR16-8*02|IGHD1-1*01|IGHJ5*01|80
GAAGTGAAAAGGGTGGAGTCGGAGTCAGTCCTTTTAGTGCTTGGGGGGTCCCTTAGACTGCCCAGTCCAGACGCTACATTAACGTTCAGAACTCACTATATGGATCGGGTCCGCCAGGCTCCAGATGAGGGATTGCAGTGGATTTCACATATTAGTGGTCATAGTACTCACACTAACTACGCAGACTCAGTGAAGGGCCGATTCACCAGCTCCAGAGACAACGCCACTAACTCACCATACTTACACATGAACAGAGTGAGACGTGAGGCCACGCTTATATGTTACTGTGTGAAAGGGCTTGACCGCACTGGAATTGACACGTGGTTCGACTCGTGGGGCCAGGGAACACCGGTCGCCGTCCCCTCAG
>S332_55|IGHV3/OR16-8*02|IGHD1-1*01|IGHJ5*01|80
GAGGTGGAGTTGGTGGGGCTTAGGGGAGGCTGGTCACAGCCTGGAGGGTCCCTGAGACTGTCCTGTCTAGACTCCAGACACACCCTCACTGATCATTGCAGGACATGGGTCCGACAGACCCTAGGGAAGGGCCCAGAGTGGATCTCAGACATTTCTGAAGACGGTAGTTACACTCACTACACAGACTCTCTGAAGGGCCGATTCACCTTGTCCAGGGACAACGCCGATAATTCCCCGTGTCTGCAGATGGACAGATTGAGAGCTGTGGACACGGAACAATTGATGTGTTTGAAAGTGTGTGACTACAGTGTGGTTGACAAGTGGTTGGACTCCTGGGGTCACGAAATCCTTGTTGCCGCCTCCTCAG
>S332_56|IGHV3/OR16-8*02|IGHD1-1*01|IGHJ5*01|80
GAGGTGCAGCTGGCGGAGTCTGGGGAAGACTTGAAACAGCCTGGGGGATTCCCGAGACTGTCCTGGTCAGACTCTGGACTCTCTTTCACTAAGAACTTCATGACGTGGGTCCGCCAGACTCCAGGCAAGGGACTGCAATGGACTTCTTTTATTAGTATTGAGAGTGGTCACACAGGGCAGGCAGACGCTGTAAAGTGCCGATTCACCAACTCCCGGGACAACGCCAAGAACCCACCTCATCAGAGCCTGAACAGGTCGCGACCTGTGGACACGGCTGAGGTTTATTGTGTTCAAGTGCCTCAAAACATTTTTTCAGACGAGTGGTTCGACTGCTGGGGCCAAGAGACCCTGGTCCTGGTCTCCCGAG
>S332_57|IGHV3/OR16-8*02|IGHD1-1*01|IGHJ5*01|80
GAGGTGCAACTCGTGAAGCCTGGGGGAGCCTTGCTACAGCCTGGGGAGCCCCTGAGGCAGTCCTGTCCGGACCCTGGACTCTCCCTCACTATTCACAACATGACCGGGCTCTGTCAGACTCCCTGGAAGGGACTGGAGCGGATTTCATATCTTAGTGGTGGTAGTGATTACACACTCCACGGAGACGCTGCGAAGAGCCGACTCGCCATCCCCAGGGGCAACGCCTATGACTCACCGTGTCTGCAAGTGAATAGCCTCAGAAATGAGGAGACGGCGATAGACTTTTGTGTGATGACATGTGCGTACATTTTTGTAGACCATTGGTCTGCCTCCTGGGGCCAGAGATTCCTGGTCATTGTCTCCCCAG
>S332_58|IGHV3/OR16-8*02|IGHD1-1*01|IGHJ5*01|80
GAGGTGCCGGTGGCGGAATCTGGGAACGGCTTGGTCCAGCCTGAAGAGTCCCTGAGACTGTCCTGTCCAGACTCTGGACTCGCCCTCAACAACCACTTTATTACTTGGGTCCGCCAGGCTCCAGGACAGGGACTGGATCGGACTTCGTACGTTGGGGGTCTTGCTGGTTGGACAGAAAGAAGAGACTCTCTGAAGGGTCCTCTCACCAACTCCGGAGACAACGCCAATAAGTCACCACATCTGCTGATCAACACCTTGACAACAGACGCCACGGCTGTGTGTTACTGTGTGAAATCATGTGATTACATTTTTATTGACAACTGGTTCGCCTCCTGGACCCACGGAGTCCTGGTCGCCCTTTCGTCAG
>S332_59|IGHV3/OR16-8*02|IGHD1-1*01|IGHJ5*01|80
GAGATGCACCTTGTGGAGTCTGAGAGAGACTTGCTGCCGTCGGGGGAGTCCCTGAGACTGTCCCGTTTAGACTCTGCTTTCTCCTTCCATGACCACTATATGGATTGGGTCTGCCAGCCTCCAGGTCAGGAATGGGAGTGGATTTGCTGTATTAGAGGTGACAGTGGTCATAGAAATTACAGAGACTCTGGGAAGGGCCCTTTCCCCATCCCCAGGGACAACGCCACTAATTTACCACATCTACAATTGAACAGGTTGAGAGCCGACGACACGACTGCTTATTTTTGTCTGAAAGCGCATCATTACATTATTGTCGGCAGGTGGGTCGACTCCTGGGGCCACGGAATCCCGGTCGCCGTCCCCTTAG
>S332_60|IGHV3/OR16-8*02|IGHD1-1*01|IGHJ5*01|80
GAGGTCCGCCTACTTGAGTCTGGAGTAGACTTGACAAAGACTCGGGGGTCCCTGAGACAGTCCCGTCCAGACTCTGCATACCCCTTGATTACCCACTTCAGGAGGCGCGTCCGCCGGGCTCCAGGCAGGGGACGGGGCTGGGTCTCATTCATTAGTGACGATAGTGGTCATACGGACTGCTCTGCCTCAGTGAAGGGCCGAACCTCCATCTCCAGAGACAACGCCCATTTCTCACTATTTGTGCGCATAAACAGGTTGAGAGTGGAGGACACGGCTCTTTTTGACTGTGTGAAAACGTTTGATCACATTTTTGTTGACAAGTGCTTCGACTCCTGGGGCCAAGGGAATCTGGTCACCGTCTCCTTAG
>S332_61|IGHV3/OR16-8*02|IGHD1-1*01|IGHJ5*01|80
GAGGTGCAGCTGGTGGAGTCTGGGTCAGCCTTGGGAAAGCGTGGGGGGCCCCTGAGATTGTCCTGTCCCAACTCTGCATTTAATCTGACTAATCGCTACTTGATGTGCGTCCGCCAGTGTCCAGGAAAGGGACTGGAGTGGATTTCATCCATCAGTGGTGAGAGTAGTTTGACATACTACACAGACTCTGTGAAGGCCCGCCTCGCCATCTCCAGGGACGACGTGCATTGCTCACCCCATCATCACGTGAGCGACTTGGACGCTGACGACACGGCGCTGTCTAGCTATGTGAAGGCACTCGAGACCAGGGTTGTTGACAACAGCTCCGACTCATGGGGCCACGAATCCCTGGCCACCGTCTCTTCAG
>S332_62|IGHV3/OR16-8*02|IGHD1-1*01|IGHJ5*01|80
GACACGCTGCCGGTGGCGTCTGGGGGTGTCTTGGAACTGCCTGCGGGGTCCCTGAGACGGTCCCGTCCAGACCTTGGACCCACTTTTCGCCACCTCTCCTTGAGTTGGGTCCGCCAGACACCAGGCAAGAGACTGGCGTGGATTTCATACACTCCTGGTGATACTGGTTGCACGCGCTGCGCAGACTCGACGAAGGGACGACCCACCAACTCCAGGGACAACGCCCTAAACTCTCCGTTGATGGCTATGAAAAGACCGAGAGCCGACGACACGGCAGTGTGTCACTGTGTGAAAGTCCGTGAATGCCTTGCTGTTGAGAATCGATTCGACTCCGGGGGCCAAGGAGCCCTGGTCACCGGTTCCTCAG
>S332_63|IGHV3/OR16-8*02|IGHD1-1*01|IGHJ5*01|80
GAGGTGTTATTGGTGGCGTCTGGGCGAGACTTGGTAGATCATGGGGGGGTCCTGAGACTGTCCTGTCCACATTCTGGATCCACCTTTAGTGATCTCTACCTGAGTTGGGTCCGCCAGCCTCCAGGGGAGGGACTGGAATGGATCTCATATAGTGTTAGAGATAATGGTCACAGAAACTACACAGACCCAGTGAAGGGCCGACTCACCATCACCAGGGACAACGTCCCTGTCTCACTACATTTACAAGTGAACAGGTTGAGAATTGCGGAAACGACTGTCTATTCCACTGTGAAGGCGCTTGTGTCGACTGACATTGACAAGAGGTTGGCCTCCTGGGGCCCCGTATTCCTGGTCATCGTGTCCTCAG
>S332_64|IGHV3/OR16-8*02|IGHD1-1*01|IGHJ5*01|80
GAGGTGCATTTGGTGGAGTTTGGGCGAGGATTACTCGAGTCTGGGGGGTCTCTGAGACTGTCTTGTCCAGACCCGGAATTCTCCTGGAGTAACCACTACATGAACTGGGTCCGCCCCACTCCAGGGAAGGGACTCGAGCTGATTTCATTCGTAAATTCTGATAATGGTGAAACCAAGTACACAGACTCTGTGAAGGGCCGACTCACCATCTCCAGGGCCCTCGCCACTGATTCCCCGTATTTAGGGACTGACAGTTTGAGAATTGTGGACACGGCTGTCCTTTCTTGTGTGAAAGCGCGCGACTACGTCCTTGTTGACAAGTGGCTCGACACCCGGGGACGCGCTATTCTGGTCATCGCCTCCTCAG
>S332_65|IGHV3/OR16-8*02|IGHD1-1*01|IGHJ5*01|80
GAAGTGCAGATGGCGGAGACTGGGAGAGGCCTGAGACAGCCTGGGGTGTCCCTGAGACTGTCCTCCCCAGACTCTGAATTCACCTTCGAAAACCGGCATTCGAGTTGGGTCCGCCCGACTCCAGGGGAGGGACTAGAGTGGGCGTCCTACGGGAGAAGTCATAGTGGAGACACATACTGCGCAGACGCTGCGAAGGGCCAATGCAGGACCTCCAGAGACAACGCCACTAACTCACCATTTCGGAAAGTGAGCAGCTTGAGAGTTGCCGACGTGGCTGTCAGTTACTTCGAGAGACCTCGTGACTACAGTTTGGTTGACAAATGGTTCGGCTCCTGGGGCCAGGGACCCCTGGTGTCTGTCTCCTCAG
>S332_66|IGHV3/OR16-8*02|IGHD1-1*01|IGHJ5*01|80
GAGGTGCAGCTGGGTCAGTCGGGGGGAGGCTTAGTCCAGACTGGGGGGTCCCTGAGACTGCCCTGTCCAGACTCTGGGTTCACCTCCCTTATACACCCCACGAGGCGGGTCCGCGAAACTCCAGGAGAGGGACTGGAGTGGATTTTGTACACACGTGGTCGTAATGGTGAAACAAACTACAAAGAGTCTGTGAAGGGCCCACTCACCATCTCCAGGGACAACGCGAGTTGCTCACCCTATTTGAACATTAGCAGCCTGAGCCCGAGTGACGTGACGGTCTTTTATCGTGTGAGAGGGCGTGAGAACGTGTTTGTTGACAGCTGGGTCGTCCCCTGGGGCCAGGGATCCCTGGTTACCGCCCACTCAG
>S332_67|IGHV3/OR16-8*02|IGHD1-1*01|IGHJ5*01|80
GAAGTGCAGACGCCGGAGTCTGGGGAAGACTTGGAGAAGCCTGGGAAGTCATTCCGACTGTCCTGTCCAGACTTTGGATTCACCTTCAGTGTCCACCACATAACGTGGGTCCGCCAGGCTCGCGGACAGGGACTGGAGTGGACTTCCTACCAAAGTGGTGCTTGTGGGTCCCCAGGCTGCGCAGACTGTATGAAGGGCCGATTCGTCATCTCCAGGGACAACGCCATCAATGCACCCCACGTACACATGGACACATTGACACCTGACGACAGAGGTCTACACGACTGTGCGAAAGGGACTGAGTTCAGTATTATTGACAACTGGCTCGACTCATGGGGCCACGGAACCCTGGTCACGGTCTCCTCAG
>S332_68|IGHV3/OR16-8*02|IGHD1-1*01|IGHJ5*01|80
GAGGTGTGGGTGGTGGAGTCTGGGCGCGACTTGCTACAGTCTGGGGGGTCCCGGAGAATATGCTGTCCAGATTGTGGATTCAACTTTGGTTACCACTCCGTGAGATGGGGCCGTCAGCCTCCAGGTCAGGAAGTGGAGTGGTGTTCAGACATTAATGGGGATGGTGGTTGCATAGAATACCCAGACTCTTTGAAGGGCCGATTTGCCGTCTCCCGGGACAGCGCCAATTTATCACCCCATTTGAAAGTTAACAGCTTTGGAACTGAGGACACGCCTGTCTTTTCTTGTTTGAATGCGCGTGAGACCGGTGTTGTTGGCAACTGGGTCGACTCCGGGGTCATCGCACTCCGGGTCACCGACTCCTCAG
>S332_69|IGHV3/OR16-8*02|IGHD1-1*01|IGHJ5*01|80
GACGTGCATCTGTTCGAGTCTGGGGGAGACTTGGTCCACCCAGGGGGGTCTCTGGGACTGTCTTGGCCAGAGTCTCGACTCACCTTCTCTCGCCACTTAATGAGAAGTGTCCGCCAGACTCCAGGACAGGGAGTGGAGTGCATTTCATCCATTAGTGGTGATAGTGCCGACACAATCTCCACAGACTCTGTGCAGGGCCGGTCTGCCTTCGCCAGGGGCAGCGCCACTCCCTCACCCTGCCTGCAGATGGCCAGCCTGAGAGATGGGGACACGGCTCTGTCTTTCTATGGGCGACTGTATAGTTGCATTGCTTTAAACAAATGGTTCGACTCCTGGGGCCTAGGAAGCCTGGTCGCCGTCTCCTCAG
>S332_70|IGHV3/OR16-8*02|IGHD1-1*01|IGHJ5*01|80
GAAGTGCAGGTGGTGGGGTCCGAGGGAGGCCTGTTCCAGCCGGGGCAGTCCCTCAGCCTAGCTTGTCCAGACGCTGGACTCACCTTCAGTGACCATTACAGGAGATGGGTCCGCCAGTCTCCAGAGAAGGGACTGGGGTCTATTTCAACCCTAAGAAGTGATCCTGACTGCACTAAGGTCGCTGACTCTGTAAAAGGCCGATTGACCGTCGCCAGTGACAACGCCAATAGCTCACCGTCTCTGAACAAGAACAGCTTCAGAGATGAGGAAATGGCTGGACGTGACTGTGCGAAACCGCGTGAGTGCTTTTTCACTAACAACTGGTTCGACTTCTGGGGCCTCAGAACCCTGGTCAGCATGTCTTCAG
>S332_71|IGHV3/OR16-8*02|IGHD1-1*01|IGHJ5*01|80
GAGGTGCAAGTGTTAGAGTCTGGGAGAGGCCTGGCACAGCCGGGGGGGTCCTTGAGACTGTCCTGCCCAGATTGTGAGTTCACTTTGAAGAACTATTATATAAGGGGGGTCCGCCAGTCTCCAGTGAGGGGACTTGGGTGGATTTCCTACATTAGCGGTAACAATGCTGACACCCACTCCATGGACTCTGCGAGGGGCCGATTCACCGTCCCCAGGGACGACGCCAGTCACTCACCCTATCTAGAAACGAACAGTTTGAGGTCTGATGACTCGGCTGTCTATTTGCATGTGATCGACCTTGAGTTCATTGTAATTGACAACTGGTGCGACTCCGGGGGCCATGGACCCCGGGTCGACGTCGCCACAG
>S332_72|IGHV3/OR16-8*02|IGHD1-1*01|IGHJ5*01|80
GAGGCACATCTGGTGGTGTCTTGCGGAGGCTTGGTACAGCCGGGGGGGTCCCTGTCACCGTACTGTGCAGACCCTGGATGCCCCCTTTGTAAGTACTACGTGAACTGGGTCCGCCAGGCTCCAGACAAGGGACCGGAGTGGATTCCAAATACTAGTGGAGTCGGTGCTTTCACATACTATCCAGACACCGCCAAAGGCCGCCTCACCCGGTCCAGGGACAACGCCAATTACTCACCCTATATGAACATGAACATTTTGAGAGTTGAAGACGCGACTGTCTGTTGCCGCAAGATTGCACGTGAGTACATTGTTTTTGACAATTGGACCGACGGCTGGGGCCACGGGAACCTGGCCCCCGTCTCCTCAG
>S332_73|IGHV3/OR16-8*02|IGHD1-1*01|IGHJ5*01|80
GAGGTGCAGATGGTGGAGTCTGAGGGAGACTGGGTCCAGCCTGGAGAGTCCCTCAGACTGTCCTGTCCAGACTCTGAATTCACCCTCACTATACCCCACACGGACTGGGCCCGGCCGGCTCCAGGGCAGAGACTGGACTGGACTCCATGCATGAGTGGTGGAGATAGTGACACAATCCACGAAAAGTCTGAGAAGGGCCGAGGAACCATCTCCTGGGACGACGCCAGGAGCTCGCCGTTTTTCCAGCTGACCGGTCTGAGAATTGAGGTCACGGCTGTGCATCGTTGTGTGGAGGAACGGGAGTACATTATTGTCGACAACTGGTTCAACTTCTGGGGCCACGGCGCCCGGGTCACCGCCCCCTCAG
>S332_74|IGHV3/OR16-8*02|IGHD1-1*01|IGHJ5*01|80
GAGGTCAAAGTTCTGGAGTCTGGGCGAGTGTTGGAACAGGCGGGGGGGTCCCTGCGACTGTCCTGTGCAGACTCTGGAGTCGCCTTCAGTGAGCCCAACCTGAATTGGGTCTGCCAGCCTCCAGGGAAGGGACTGGACTGTCCTTTAACCAGCGGGGGTAGTACTGATTTGACAAGCCACCCAGACTCCTTGAGGGGCCGATTCACCGTGTCCAGGGTCAACACCCATGACTCACCCTGTGCCCAAGTGAATAATTTCAGAACTGATGAAAAGGCGGTGTGTCCCTGCGTGAGTGCGTGTGAGTACACTCTTTTTGACAACTGGTTCGACTCCTGGGGCCAAGGAATCCTGGTCACCGTCTCCTCAG
>S332_75|IGHV3/OR16-8*02|IGHD1-1*01|IGHJ5*01|80
GAGGTGCAACTGCTGGAGTCTGGGGGAGTCCTGAGACAGCCCAGGGGGTCACTGAAAATGTTTTGCCCAGACTCTGACTTCACCCTGAATAGCCACACCGTGAGCTGGGGCCGCCAGGCTCCCGGGAAGGGACTGGGACGGATTTCATACATTAGTGGCGAAAGGGGTTATTCAAACCATACAGACTCTCTGAAGGGCCCTCTCGCCGACTCTAGGGTCAACGCCAATGTGTCATCGTCTCTGCACTCGAACAAGTTAAGAGCTGAGGACACGGCTGGGACTAGACGTGTGAACGCGCGTGAATACGTTACGCTCGACAATTGCCTCGACTGTCGGGGCCAAGGAACTCTGGTCGACGTCTCCTCAG
>S332_76|IGHV3/OR16-8*02|IGHD1-1*01|IGHJ5*01|80
GAAATGCACCAGGTGGACCCGGGGCGAGACTTAGAACAGCCTGGGGCGCCCCTGAGACGGTCTTGTGCAGAGTCTGGCTTCACCTTCAGTGAACACTACCTGAATTGGGTCCGCCAGGCTCCGGGGAAGGGACTGGAGTGGATTTTAAACATTAGTCCTCATAGTGGTTACACAAATTATCCAGACTCTCTGGAGGGGCGATTCGCCTTCCCCAGGGACACCGCCATTAAGTCACCCCGTCGGCACAGGACCAGTTTGAGAATTCATCAGACGGTTGCTTCTAGCTGTGTGAAAGCGCATCACTTCGGTTTTGTTGACACCTGGTTCGACTCCCGGCGTCCACTGACCCCGATCCCCGTCTCCCCAG
>S332_77|IGHV3/OR16-8*02|IGHD1-1*01|IGHJ5*01|80
GAGGCACAGGTGGAGAAGGCTAGGGTAGGCCTGACCCTGCCTGGGGGGTCCCTGAGACTGCCCTGTCTAGACTTTGCATCGCCCTTCAGTCCCCGCTACATGATCTGGGTCCGCCAGACTCCAGGGAAGGGGCTGGAGTTGCCTCCATGCGTTAGTGGCGACAGTGGTTGCCCAAGTTACGATGACCGTGACAGGGGCCGATTTACCATCTCCAGGGCCGACGCCAATAATTCGCCCTATCCGCAATTACACAGGTTGAGAGCTCGTGACACGACTGAATATTATTGTGTGAGGGAACGGCACTGTTCTATTATTGACAGGTGGTTCGACTCCTGGGGCCAAGGAACCCTGTTCACGGTCTCCTCAG
>S332_78|IGHV3/OR16-8*02|IGHD1-1*01|IGHJ5*01|80
GAGGCGAAACTGGTGGAGTCTGGTGAAGTCATGAAAGAGCCTGAGAGGTCCCTGAGACTGTCGAGTCCAGACTCTTTTTTCACACTCCAAAGGCACTACATGACGTGCGTCCGCCAGGCTCCAGGTCAGGGACTGGAGTGGATCTCGTACATAAGTGGAGATATGAGTCACACAAATTCCACAGACTCCGTGCAGGGCCGATTAATCATCTCCATGGACCCTGCCAAGAACTCACCCTACCCACAATTGATCAACTTAGGACCTGAAGACACGATTGGCTATTACTTTGCGAAAGCCCCTGAGTGCGGTCTTGTCGACAACTGGTTCGGTTCCTCGGGCCAGGAAACCCTGGCCACCGTCCCCTCAG
>S332_79|IGHV3/OR16-8*02|IGHD1-1*01|IGHJ5*01|80
GACGCGCAACTGCCGGGATTTGGGGGAGCCTTGATAAGGCTTGGAGAGTCCTTGAGGCAGTCGCGTCCAGACTCCACCTTCCCCTTCATTAGCCACGGCATGAGCTGGGTCCGCCAGGCTCCAGGGAAGGGCCTGGAGCGGATCTCTGGCATCAGTGGTTACGGCGGCTACGCATGTTACGCAGACTCTATGCAGGGCCCATTCACCATCTCCAGGGACGACGCCGACATCTCTCCATACCTGAAAATGAACAGCTTGCCAGTTAAGGACGCGGCTATTTATTATTGTGTGCAAGCCCCTGGATACAGTGTCGTCCACAATTGGTTCGACTCCTGGGGCAAGGGATCTCTGGTCCCCGTCTCTTCAG
>S332_80|IGHV3/OR16-8*02|IGHD1-1*01|IGHJ5*01|80
GAGGTGCGGAGTGTGGAGTCTCATGGAGACTTGGTCCAGACTGGGGGGAGTCTGAGACTGTCCTGTCCAGACTTTGGATTCACTTTCAATCACCTTCACTCGAGGTGGGCCCGCCAGGCTCCAGCGAAGAGACTGCAGTGGATTACACACATCACTGGAGATCGTGGAGCCACATACTTCGCAGACCCTGTGAAGGGCCGATTCTCCACCTCCAGGGACACCGCCAATAAATCACCGTCCTCGAAAAGGAACAACCTGCGAACTGATGACACGTCTCTGAATGTCTGTATAGTTGAGCGTGAGGATGTTGTCCTTGACGCCTGCTTGGAGTCCTGGGGCCATGGACTCCTGGTCACCGGCTCCCCAG
>S332_81|IGHV3/OR16-8*02|IGHD1-1*01|IGHJ5*01|80
GAGGCACATCTGGTGGAGTCCGGGTCAGACTTGGAACAGAACGGGGGATCCCTGAGACTGTCCTGTCCAGACTCTGGACCCTCCTCCACTGACCTCTCCATGAGATGGGTCCGTGAGGCTCCAGGGAAGGGACTGGAGTGGTGTTCATACACGCGTGGCGAAACTGGACACACAGAGTTCACAGATTCTGAGGAGGGCCGACTAATCGTCTCCAGGGACAACAATGTTTTCTCCTCGTCTGTACAGATTGACAGCCTGAGGCCTGAGCACACGGCTCCATATTCCTGTGTGAAGCCTCGTGAGTGCAGTATTTTTGACAACTGGTTCGAATCCTGGGGCCAAAGAATTTTGGCCACCGTCTCCTCAG
>S332_82|IGHV3/OR16-8*02|IGHD1-1*01|IGHJ5*01|80
GAGGTGCACCTGGTGGTTTACGAGGGGGGCTTGGTACAGAATGGGGGGTACCGAAGACGGTCCTGTCTAGACACTGGGCTTATCTTGTGTAACGACTACACGCGGTGGGTCCGCCAGGCTCCAGGGAAGGGGCGGGAGTGCACGTCGCACGTTCTTGGTGATTGTGATTACACAGAGTGCAGAGACTCGGTGAAGGGCCGGTTCACTATCTCCGGGGACTACGCCAAGAAGTCACCGTCTTTGAATGTTGGAAGTTGGAGAGTTGAGGTCGCGTCTGTGTATCTTTGTGAGATTACGCGTGATTACAGTGGTCTTGACAAGTGGTTCGCCTTCTGGGGCCAGGGAACCGTGGTCACCGTCTCCTCAG
>S332_83|IGHV3/OR16-8*02|IGHD1-1*01|IGHJ5*01|80
GAAGTGCAGTTAGTGGAGTCGGGGATAGTCTTGGTCCAGCCTGGGGGGTCCCTGAGACTGTCCTGTCCAGGCTCTGGACGCGCCTTTAGTATTAATGACAGGGCATGGCTCCGCCTGGCCCCAGGGAAGGGGCTGGAGCGGACTTCAACCTCCAATGGTGAAATTGGTTTCACAATTTACTCAGACTCTGTGAAGGGCCGACCCACCATCTCCAGAAACAACGCCAATTTATCACCGTGTGTGAAATTGAAGAGCTTGCCACCGGGCGACACGGCTCTGGTCAACTTCGTGAAAGCTCGTCAGCACATTAATTTTGGCAGTTGGTTCGACTCCTGGGGCCACGGGCCCCGGGTCCCTGTCTCCTCAG
>S332_84|IGHV3/OR16-8*02|IGHD1-1*01|IGHJ5*01|80
GAGATTAAACTGCTGGAGCCTGGGGGAGAATCAGTGCAGCCTGGTGGGTCCCTGCGACTGTCCTGTCCAGACTCTGAGTTCACCTTTAAGAACCACCGCATGGGGTGGGCCCGCCAGACTCCTGGGAAGAGACTGGACTGGAAGTCATTCATGAGTGGGGCTAATGACTGGGCGCACAACACGGACTCTGAGAAGGGCCGATTAACTGTCTCCAGGGACAATGCCAACCACTCACCGCTTCTGAAAATGAAAGTCTTGGGACCTGACGACGCGGGTGTTCGGTGTTGTGTGAAAGCGCGTGACTGTATTGTTGTTGACCACTTGTTCGACTATTGGGGCCGAGGAAGGCTGGTCAATGTCTCCTCAG
>S332_85|IGHV3/OR16-8*02|IGHD1-1*01|IGHJ5*01|80
GAAGAGCAGTTGGAGGAGTCTGGGGGGGGCTTGCTGCCGCCTGGGGGGTCCCTGAGACTGTTCTGCCCAGACTCTGGATTCACGTTCAGTAACCCATATACCAGCTGGGTCCGCCAGACTCCAGAGAAGGGACTGCCGTGCACTTCAGACAATCCTGGGGCTTATGGTTATAGAGACTACGCAGAGTCTGTTAAGGGCCAATTCACCCAATCCAGAGACGACGCCGTTAGCTCGCCTCTTCTGCAGCTCAGCAGCGTGAGAACTGAACACACGCCTATTTTTTATTGTCTGAACGCCCGGAAATCTGTTGTCTTTGACAAGTCTTTGATGTCATGGGGCCAAGGAACCCTGGTCACCGTCTCCTCAG
>S332_86|IGHV3/OR16-8*02|IGHD1-1*01|IGHJ5*01|80
GATGTGCAAATGGTGGCGTGTGGGACCGACTTGGTAGCGCCTGGGGGGTCCCTGAGACGCTCCCGTCCAGACTCTGGGATAACTTTATCTAATCACCACATAAGTTGTGTCCGCCAGACTCCAGGAGAGGGATTGGATTGGCTTCCATACATCAGTCGTCATAGTGGTTACACAAATTACGCGGACTCTGCTAAGGGCCGATTCACCATGTCCAGGGACAGCGCCAAAAGCTCACCGATTCTGCAAAGGACTACCTTGGGAGGTGAGGAAACGGCTGTGTCATGTTGTGTGAAGGAACGGGAATTTAACATTATTGGCGACCGGCGCGACGCCGGGGGCCAAGGAGTCCGGGGCACCGTCCCCTCAG
>S332_87|IGHV3/OR16-8*02|IGHD1-1*01|IGHJ5*01|80
GAGGCGCAATTGGGGGACTCTGGGCGAGACTTGGAACAGTCGGGGGGGTCCCTGAGGCCGTCCTGTCCAGACTCTGGATTTACCTTGAAAACACATTACATTAATTGGGTCGGCCAGGCTCCCGGGATGGGTCTGGAGCCGACTTCACGCGTAAGTGGCGATAGTGGCTACACAAACTACACTGAGTCCGTGAAGGGCCGACTCCCCATGCTCAGGGACACCGCCAGAGATTCACCCTGTCTGCACACTCACAGCCTGAAACCTGAGGAAGCGGCTCTATCTTATTGTGTGAATGAGTCTGACTGCATAATTGTTGACAAGTGGGTCGACTCCTGGGGCCCTAGAACTCTAGTCACCGGCTCCTCAG
>S332_88|IGHV3/OR16-8*02|IGHD1-1*01|IGHJ5*01|80
GAGTTGCCGCTGGTAAAGTCTGGGAGAGCCTGGGTTAAGTCTGGGGGGTCCCTGAGACTGGCCTGTCCAGACTCTGGATTACCCTTCACGAACCATTTCGAGGCCTGGGTCCGCCAGATTCCAGGGAAGGGACTGGAGTGGATTTCATACTTTAGTGGGAATAGGGACTACACAGATTACGAAGACTCTGGGAAGGGCCCATTGCCGATCCCCAGGGGCACCGCCAAGAGCTCACCCTATGAGAAAGAGACAACTTTGCGACATGAGCACACGGCCATGTGTTCGCGTGCTAAGACGTGTGCCTTCATTGTTGATGACAAGTATTTTGACCCCCGGGACCAAGGCACCCTGGTCACCGTGTCCTCAG
>S332_89|IGHV3/OR16-8*02|IGHD1-1*01|IGHJ5*01|80
GAAATGACCCTGGTGGAGTCTGGGAGAGACTTGATGCTGGCTGGGGGGTCCCTGAGACTGTCTTGTCCAGACTCTGGATTCCTTTTCAGTGGCCACTACCCGAGGTGGGTCCGCGAGAATCCGGGGAGGAGACTGGACTTGAATTCATATATCAGTTGGCAGAGAAGATGCACCCATTACGCAGACTGGATGAAGGGCCAACTCACAATTTCCAGGGACAGGGCCAATAAGTCACCGATTGCCCATGTGAATACCTTGAGAGTTGAGGACACGTCTGTCTGTTGCTCGGTGAAGGCACGTGACTGTCTCCTTGTTGACATGTGGTTCGACTCCGGGGGCCAAAGAACCCTGGTCACCGTCTCCTCAG
>S332_90|IGHV3/OR16-8*02|IGHD1-1*01|IGHJ5*01|80
GAGGTGCAACTGGCGGAGTCTGGGGAAGGCGTGGTGCGACCTGGGGGGTCCCTGAGACGGTCCTGTCTAGACTCAAAATTCACCTTCAGTTGCCACTACACGAGTTGGGTCCGCCAGATTCCAGGGAAGGGCCGGGCGTGGATTTCATTCCCTAGTGCTACTAGTGGCTACACTATTTTCGCAGACTCTCTGAAGAGCCGAGTCTCCATGTCCAGAGACGACGCCAGGAATGCGTCGCATCTGAATGTGAATAGATTGAGAGTTGAGGAGAGGCCCCGCGCCTATTTCATGAGAGCGCCAGAGTGCATCGTTGTTGCCAGCCTCTTGGACTCCGGGGGCCAAGGAATCCTGGCCACCGTCTCCTCAG
>S332_91|IGHV3/OR16-8*02|IGHD1-1*01|IGHJ5*01|80
GACATACAATTGGGGGGGTCTGGGGGGGGATTGGAACGGCCTGGGGGGTCCCTGAGACTGTCCTGTCCAGACTTTGAATTCATGCTCAGTCACCATCACCTGGCGTGGGCCCGCCAGACTCCAGAGAGGAGACTGGAGTGGATTTCACACATTCGTAATAGTGGTGATAGCACAAACTTCTCAGACTCTCTGAAGGGCCAATTCCCCATCTCTAGGGAAAACGCCACAGAGTCGACATTTCATCAAGTAAAACGGTCGGGACTTGAGGACACGGCTGCGCATGACTGTCTGAAAGCGCGTGACCACATGGTTGTTGACACCTGGTTCGACTCTTGCAGCCACGGAACCCTAGTCATCGTCCACTCAG
>S332_92|IGHV3/OR16-8*02|IGHD1-1*01|IGHJ5*01|80
GAGGTGCAGTTGGTGGAGTCCGGGCGAGGCGTGAGACAGCCGGGGGGGCCCCTGAGTCTGGCCTGTCCAGACTCTGGTCTCTCCTGCAGTAAACACTACCCAAACTGGGCCCGCCAGGTTCCCGGGAAGGGACTGGGGTACACTTCCTGCATAAGTGATGATGGTCGTTTTACAAGTTACGAAGAGTCTCTGGAGGGACGTTTCACCATCACCAGAGACACAGACAACAATTCACCATACCTCCAAATGACCAGGTTGACAGTTGAGGACACGACTGTATATGGTTATGTGAAACCCCATGAGTTCGACGATGGTGCCAACTGGTTCGGCTCCTGGGGCCCGGGATCCTTGGTCACTGTCTTCCCAG
>S332_93|IGHV3/OR16-8*02|IGHD1-1*01|IGHJ5*01|80
GAAGTGGAACTGGTGGAGTCTGGGAGAGGCCGGGTGCAGTCCGGGAGGTCACTGCGGGTGTCCTGTCCAGACTCTGAATTCGCCCCCACTCACTACGACATGAGACGGGTCCGCCGGCCTCCAGGGAAGGGACTAGTGTGGACTGACTACATTAGCGGAATTAGTGATTACGCAGACCACGCAGACTCTGAAAAGTGCCGATTCACCATCTCCGGGGACAGCGCCAGAATCTCACCATATTCTCAGATTAACAGATCGCGAATTGAGGACCCGGGTGTGATTTATTTTATGATTGTGTGTGAGTGCATTCTTTTTGACAACTGGTTCGACACCGGGGGCCCAGGACCCCGGGTCACCGCCTCTTCAG
>S332_94|IGHV3/OR16-8*02|IGHD1-1*01|IGHJ5*01|80
GACGTGGGGTTGGTGGAGTTTGGAGGAGACTTGGGTCAGCCCGGGGAGTCCCCGAGGCAGGCCGGTCCCCACTCTGGAGTCCCCTTCCGTGTCCACTCCTTGACCTGGGTCCGCCAGACTCCCGGGAAGGGACTGGAGGGGATTTCATACATTCTTAATTATGGTGTCCACACAAACTCTGCAGATTATGTGAAGGGCCGGTTCACCATGTTCAGGGTCATCGCCACTAACTCATTCTTTCTACGAATGAACCCCTTGAGAGTCGAGGACACGGCTGTGTCTAACTGTGGGAGAACGCGTAATGACACTCTTATTGGAGTCTGGGTCGCCTCCTGGGGCCAAGGAACCCTGAGCACCGCCTTTTCAG
>S332_95|IGHV3/OR16-8*02|IGHD1-1*01|IGHJ5*01|80
GAAATTCAGTTGGTGATGTCTGCGAGAGGCTTGTTTCTGCCGGGGGGATTCCTGAGACTGTCCTGTCCAGAGTCCAGATTCTCCTTCGGTAACCCTTATATAAGTTGGGTCCGCCAGGCTCCAGGGCGACGACTGGACTGGATCTCAATAAATAAGGGTGATCGTGATTACACATACTACTCGGACTCTGTGAAGGGCCAGTTCAGCGTCCCCAAAGGCAACGCCACTGACTCATCGTGCCTGTCAATGGACAGGTTGAAATCTGAAGACACGGCCGTTTGCGGCTGGATGAAAGCGCGTGATCACAGTGCTTTTGACAACTGGTTCGACAGTGGGGGCCAAGGAGCCCTGGTCACCGTCTCGTCAG
>S332_96|IGHV3/OR16-8*02|IGHD1-1*01|IGHJ5*01|80
GAGGCGCAGCTGTCGGAGTCTGGGGGAGGCCTGGAACAGCCTGGGGGGTCCCTGAGACTGTCCTGTCCAAGCTCAAGACTCACCTTCACTGAATGCTTCGTGCGCGGGGTCCGCCAGGCTTACGGGAAGGGAGTGGCGGGGACTTCATACTGTGGTGGTGACGTTGTTTGCACTTACTTGCCAGACTCCGTGAAGGGCCCATTTGCCATCTCCAGAGACTGCGCCAATCTCTCACATTGCCGGGGATTGAGCAGCTTGAGAGCTGAAGACACGACTGTCTATTCTTATGCAAGAGCGCGTCAGCATAGTCTTGTTGACGACTGGTTCGAATCCGGGAGCCACAGAGACCTGGTCACCGTCACCTCAG
>S332_97|IGHV3/OR16-8*02|IGHD1-1*01|IGHJ5*01|80
GAAGTGCAAATGATGGAGACTGGGAGAGGCTTGATACAGCCGGGGGGGCCTCTGAGACTGTCCGGTCCAGACTCTGGATTCACTTGCACTGACCACTTCCTGGGCCGGGTCCGCCACGTTCCAGGGAAGGGACTGGAGTGGATTTCATACACTAGTCATGATAGACATTTTGCATGCCACGCAGACACTATGGAGGGCCGAGTCACCATCTCCAGTGACAACGCCACGACATTAACACAACTGAGAATCATTCGTCTCAGAAGTGAGGACCCGTCTGTCTGTTATTTTTTGACAGAGGGTGACCACACTGTTGTAGACAACGGGGTCGACTCCTGGGGCCAAGAACCCCTGGACAGTGTCCCCTCAG
>S332_98|IGHV3/OR16-8*02|IGHD1-1*01|IGHJ5*01|80
GAACTGCAGCTGGTGGAGTCTGGGGGAGAATTGCCACGGCCTGGGGGGTCCCTGAGACTGTCCTGTCCAGACCCTGGATTGACCTTGACTGGGCGCCCCGTGAAACGGGTCCGCCAGACTCCAGGGAAGGGACTGGAGTGGACTGCATTCATTACTCGTCATAGTGATTACACAGAATCTGCAGACTCCGTGAAGGGCCGATGCACCGTCTCCCCTGACACCGCCACTGACTCACCGCTTGCGAAGATTCACCACTTGAAACTTGACGACGCTATTGGGCTTTACTGTGTGAAGACGCCTGAGAATTTGGTTGGTGACAGTTGGTTCGACACCTGGGGCCAAGAAAGCCTTATCACCGCCTCCCCAG
>S332_99|IGHV3/OR16-8*02|IGHD1-1*01|IGHJ5*01|80
GAAATGCAGCTGGCGGAGTCTGGGATTACCTTGGTGCAGACTGGGTGGTCCCTGAGACTGCCCAGTCTCGACTCTGGATTCACCCCCAGAAAGTACTACATGAGGCGGGCCCGCCAGACTCCATGGCAGAGACTGGCGTGGATTTCATGCATTTGTGGTGATAGCGCATACAAGGACTGCGGAGACTCCGTGATGCGTCGATTCACCGTCCGCAGCGACAACACCAGCAACTCACCTCATGTGAAAATGAGCGGCTTGAGAACTGAGGGAACCACAGGGTTTTATTGTGTGACAGCCCGTGAATATATGGTTGTTGGCAGAACTTTCGAATCCCGGGGCCAAGGAAGCCTGGTCCCCGTCTCCTTAG
>S332_100|IGHV3/OR16-8*02|IGHD1-1*01|IGHJ5*01|80
GAGGTGCAGTTGGTGGGGTCCCGGCGAGGCACCCTACAGCCTGGGGGGTCTGAAAGACTGTCCTGTCCAGACTCTGGCTTATCCTTCAGAAACTATCACATGATCTGGGTCCACCAGGCGCCAGAGAAGGGACCGGAGAGGGTTTCGTACACAAGTGGTGCTTGTGCCTACCGGAAGTGCACAGCCTCTTTCACGGGCCGACTCACCATTTGCAGGGACACCACCAATAACTCACCCACTCCACACCTGGACTGCTTGAGACCCGCGGGCCCGACTGTGAATCACTGTGTGAGAAGTCACGAATGCATTATTGTTGACAAATGGTTGGACTCCTGGGGCCACGGAACCATGGTCACCGTCGCCTCAG
>S359_1|IGHV3-49*03|IGHD4-11*01|IGHJ4*01|80
GAGGTGCAGATGGTTGGGCCTGGGGGAGACCTGAAACGGTCAGGGCGGTCCCCGGGACTCTCCTGTACGTCTCCTGGATTCACCTTTGGTGACTGTGCTGTGATTTGCTTCCGCCAGGCTCCAGCGAAGGGGCCGGAGTGGATGGGCCTCACTAGTAGGACAGCTGTTGGTGGGGCAACAGAGTACGCCGGGCCTGTGAAAGGCAGATTCATCATCTCGCGAGGGGACTTCAAAAGAGTCGCCTGTCTGCAAATCTACAGTCGAAGGAGTGAGGCCACTGCCGTGACTCACTTCGGAATTGCAGTTCTCAACCACTCTGGCCATTGGGGCCAAGGAACCCCGGTCACCCTCACCCCAG
>S359_2|IGHV3-49*03|IGHD4-11*01|IGHJ4*01|80
GAGACTTCCCTGGTGGAGTCTGGGAGAGGCTTACTACAATCAGGTCAGGCCCCGGGGCTCTCCTGTTCAGCTGGTGGATCTGCCTTTGGTGATTATGCTATGACCTGGTCACGCCAGGCTCCAGGCAAGGGACTGGAGTGGGTGGACTTCATTAGAATCAACGTTTATGGTGATACAATAGACTCCGACGCGTCTGCGAAAGGCAGACTCACCATCTCAAGACAGGCTTCTAAACACATCGGCTTTCTGAACATGAAAATCGGAAAAAGCGAGGGCACAGCCGTGCATTATTCTACCACTACGTACACCACTTTCTTTGGATCTTGGGACCATGGAACCCTAGCCCCCGTCGCCTCAG
>S359_3|IGHV3-49*03|IGHD4-11*01|IGHJ4*01|80
GAGTTGCAGCTGGTGGAGTCTGGGGGAGAGCTGGCACTGCCGGGCCGGTGCCTGAGACTCTCTTCTATAGCTTCTGAATTCACCCTTTGTAATAACACTTTGCAGTGGTTGAGCCCGGCCCCCGGAGAGGGGCTGAAGTGCATGGATATCTTTAGAAGGAAACCCTTCGATGAGACACCAGACATCGCCTCGTCTGTGAAAGGCGGATTCTCCATGTCCAGAGATGATTCCAAAGGTATCGCCAATCTGGAAATGGACAGCCTTAAAGGCGAGGTCACAGGCCTGTTCAGGTCTACTACGGCAGTCACCAAGCATTCTGACTACTGGGGCACAGGATCCCTGGTCACCGTCTCCTCAG
>S359_4|IGHV3-49*03|IGHD4-11*01|IGHJ4*01|80
GAGGTGCAGTTGGCGAAGTCTGGGGGAGGGTGGATACAGTCAGAGCGGCCCCTGAGACTCTCCTGCGCAGCTTCTGGATTCACTCTCGGGGATTGTGGCCAGAGTCGGCGCCGCCGGGCTCCAGGGGAGGGGCTGGAGCGGATTGGCTTCATCAGAAGTATGCCCTGTGGTGCGACAACAGAGGACACCGCGTCTCTGAAACCCAGATCCACCGTCTCAAGAGATGCCTTCAAGACCTTCTCCTCTCTGCAAATTGACAGCCTGAATATCACGGACACGGCCGTGTCTTATTGTACTTTTTCCATAACTGACTGCTTTGCCTACTGGGGCCAAAAAGAGATGATCAGCGTCTCCTCAG
>S359_5|IGHV3-49*03|IGHD4-11*01|IGHJ4*01|80
GACTTACAGTTGGTGGAGTCTGGGGGGGGGTTGACACAGCCAGGGCGGTCCCTAAGACTCTCCTCTACAGCTTTTGGACTCACCTTTGAGGCTTATGTTGTGACCTGGTTGGGCCAGGCCCCAGGGAACGATCCGGAGTGGATAGGTTACATGAAAAATAAGGACTACAGTGGGACAAGAGACTACGCCGCGGCTTTGACAGGCAGACTCACCGTCTCAAGAGATGATCGCCAAAGAATCGTCTATCTGACAGTGAACAGTTTTAAAATGGAGGACACCGTCAGGTTTGACTATACTAGTACAGTCATCAAGATCTTTGGCTCTCGGGGCCACAGAGTCCTCATCGCCGTCTCCTCAG
>S359_6|IGHV3-49*03|IGHD4-11*01|IGHJ4*01|80
GAGGTGCTGTTGGCGGACTCAGGGAGAGGTTTGTTGCAGCCAGGGCGGTTCTTCCGACTCCCCGGTGCAGCTTGTGAGTTGACCCTTGGTGATTATGCTATGACCTGGTTCCGCCAGGCTCTGGGAAAGAGACTGGGGTGGGTCGGTTCCTTTAGAAGCGCACGTTATGATGGGACAAAAGAATACTCCGCGCCTGTGAAAGGCAGATTCACCATCTCAAGATACGATTCAACAACCTTGGCCCCTTTGAAATTACTTCTCCTGAACTGGAAGGACACAGGCGTCTATGACCTCAGCACTATCATAATCAACTACTCTGACTACTGGGGCCATGGACCCCGGGTCACCGTCTCCCTAG
>S359_7|IGHV3-49*03|IGHD4-11*01|IGHJ4*01|80
GAGATTCAGGCGGGAGAGTCAGGCAGAGACTTGGTTCACACCGGTCAGTGTCTGAGACTCTCCTGCGCAGCCTCTGGATTGTCCCTTGGTCATTATGCTTTGAGTTGCTTCCGCCAGACTCCAGGGAAGGGGCTGGATTGGGTAGGCCTCATTAGAGGAAAAGACTTTGGTGGGACACAAGACTACGCCGCGTCCGTTAGGGGCAGATTAATCATCCCAGGGGATCCTCGCACAACCGTCGCCTATGTGGACATGAACTGCCGAAGAACCGAGGACACAGCCGTCCATTATTCTGCCACTGCATTATTCAACTTGTTTGACTACTGGGGCCAAGGACGCCTGGTCACCATCTCGCCAG
>S359_8|IGHV3-49*03|IGHD4-11*01|IGHJ4*01|80
GAGGTGCAGGTGGTGGAATATGGGGGTGACTTGAAACAGCCAGGGCGGCCCCTGAGCCTCTCCTACACAGTTTCAGGATTCACTTTTGGTCGTCATGCCATGTCCGAGTTGCGCCAGGCTCTGGGGTGGGGGCTAGAGTGGGCAGATTTCATTAGAAGAAAAGTTTCTCACCGGACTAGAGAATCCGCCGCCCCTGGGACAGGCAGACTCACCGTCTCCAGAAATTACCTCACAGACTGCGCCTGTCTGAAAATGGACTGCCTGAAAACCCCGAGTACAGGCCGGTCTTCCTGTACCACTACAGTTAGCTACTACTTTGACGGCTGGGGCCACAGAACCCGGGTCACCGTCTCCTCAG
>S359_9|IGHV3-49*03|IGHD4-11*01|IGHJ4*01|80
GAAGTGCAGGTGACGGAGTTTGGGGGAGGCTTGGCACAACCAGGGCCGTCCCTGAGACTCTCGTTGTCCCCTGCTGGACTCATCTTCAGTGATTGTGCTTTGGGTTGGTTCCGCAAACCTCCAGGGAAGGGGCTGGGGTGGCTGTTTTTCATCAGAATCCAACGTGCTGCCGGGACTACAGAATGTGCCGCGTCTGTGGACGATAGATTCACCTTCTGCAGCCATGATCGCAGAAGAGTCGCCTATCGGCACGTGAACAGCTTGAAAACCGAGGAAACAGCCGGTCATTACCGCGCTACTCCATTACGAAACTACTTTGACCTCCGGGGCCTAGGAACCCGGGTCACCGCCCCCTCAG
>S359_10|IGHV3-49*03|IGHD4-11*01|IGHJ4*01|80
GAGCTGAAACTGGTGGAGTCTGGGGTTGACAGGATCCAGCCAGGGCGGTCCCTGGCAATCTTGTCTACAGGTTTGGGGCTTACCTTTGTATCTTTTCCTATGAATTTGTTCCGCCAGGCTCTAGGTCAGGGGCTAGAGTGGGTAGGTTTCATTAGATTCAATGCTTATGGAGGGTCAACAGACTACACCACGTCTGTGGCAGGCAGATTGACCATCTCAAGAGATGATTCCCAATGTATCGCCTCTTTACCACTAAACAGCCTGAACACCGAGAGAACAGCCCTTTATGACTTCACTGATTCAGTTATCACGTGCCTAGACCTCTGGGGCCACGGAGTCCTGGTCACCGGCTCCTCAG
>S359_11|IGHV3-49*03|IGHD4-11*01|IGHJ4*01|80
GAGGTGCAGGTGATGGGGTCTGGGGGAGTCTTGGCACTGCCAGGCCCGTCCCTGATACTGCCCTGGACAGTTTGTGGATTCACCTTTGGTTATAATGCGATGTATCCCTTGCGCCAGTGTCCAGGGAAGGGGCTGGACTGGTCAGGTCTCATCGGAAGCAGAGGATGCTTTGGGACAAGAGCTTACGCCGCATCCGTGGAAGGCAGACTCACCATGTCAAGAGGTCATTCCACATACATCGCCTACCTGCAAATGAGAAGCCCGGCAATCGATCAGCCAGCCCTGCACTACAATACGGCTACACTAACCAGGAACTTTGCCTGCTGGGGCCAAGGGGACCTGGTCGCCGTCTCCTCAG
>S359_12|IGHV3-49*03|IGHD4-11*01|IGHJ4*01|80
GAGATGCAGCTGGAGGGGTCTGAGGAACGCTTGCCACAGTCAGGACGGTCCATGAGACTTCCCTGCACATGTTTTGGATTCATCTTTGGTGACTATGTTGTGAGGTGGATCGGCCAGATTCCAGAGAAGGGGCTGGAACGAATAAATTTCATCATAAGAAAGGCTTCTTGTGGGACAGCAGACTACGTCGTGCACGTGAAAAATAGATTCGCCGTGTCCAGAAATGATTACAAAAGAATCGCCTTTCTCCACATGAACAGCCTGAACATCGGGTGCACAGACGGTTGTGACTGGACTACTCCACTAAGCAACCGCCTTGAGTATTGGGGCCAGGGAAACCTGGTCACCGTCTCCTCAG
>S359_13|IGHV3-49*03|IGHD4-11*01|IGHJ4*01|80
GAGATGGAAGTGGTAGAGTCTGGGGGAATCGTGGTCCAGCCAGGGCGGTCCCTGAGACTCTCCTGGACACCTTCTCAGGTCACCTTTGGTGAATATGCTACCTACTGGCTCAGCCAGACTCCCGGGAAGGGACTGGAGTGGGTGGATTTCACTCGAAATAAAAGGTCTGGTCGGATTTCAGAATCCGCCGCGTCTGTTACGGACAGATGCACTACTTCAAGAGCTGATTTTAATAACATCGCCTCTCTGCAAATGGACAGCCTAATAATCGAGGACACGGCCACGTTCAACTATTCTGCCATACCTACCAATTACTTTGACAAATGGGGGCAAGGAACCCTGGTCAGCCTGACCTCAG
>S359_14|IGHV3-49*03|IGHD4-11*01|IGHJ4*01|80
GAGGTGCAAATAACAGAGCCTGGGCGAGACTTGGGGCTGTCAGGGCGGTCCCTGCGACTCTCCCTTATAGTCTCTGGAAACACCAATGCTGATTCTGATATGAACTGGTTCCGCCAGACTCCGGGAGAGGGGCCGGGGTCGGTTGGTTTCATTAGGAGCAAAGTTTACGCTGGGACATCGGAACCCGCCACGTCTCTAACAGGCAGATTCACCATTTTGATAGATGATTCCAAAAGAATCCCCTATTCGAAAATGCACAGCCTGAAGACCGAAGACACTGCTGTCTATGACTGTGCTATTGCATCAACCATCCATTTTACCTCCTGGGGCCTCGGAGACCCGGTCACCGTCTCGTCAG
>S359_15|IGHV3-49*03|IGHD4-11*01|IGHJ4*01|80
GAGGGTCACCTGCTGGAGTTTGGGGCAGTCTTGGAACAGCCAGGGTGGTCACTGAGACTCCCCTGTGCAGCTTCTGGACTCACTCTTGTTGATTTTGGTGTCAGATGGATTCGCCAGACTCCAGGGAAGGGGCTGGAGCGGACAGGCTGCCTCGGAGGCAAGCCCTCTAGGGGGCCAGAAGAATACGCCGATTATGTGAACGGCAGACTCAACATCTCAAGAGAATGTTCCAGAAACATCGACTTTTGGAAAGTGATCAGTCTGAGAGTCGAGGCCGCAGCCGTGAAAAAATGTACTACTACACCATCCAAGAACTTTGGCTATTGGGGCCGAGGAACCCGGGTCACCGTCTCTTCAG
>S359_16|IGHV3-49*03|IGHD4-11*01|IGHJ4*01|80
GAGGTGCAACTGGTGGAGTCCGGGGAGGTCCTGATACAGTCAGGGTGGTCCCTAAGACTGCCCTGCACACTTTCTGGATTCATCTTTGATGATTTTCCTATGAGAAGGTTCCGCCAGGCTCCAGAGAAGGGGATGGAGGGGGGACGTTTCTCAAGAAGCAAAGATTTTCGTGGGACTCGAGAGTGCGTCGTGTCTGTGACTGGCCGATTGAACATCTCACGAGATGATTCCAAACGAATCGCCTTTTTACAGAGAGACAGTCTGAAAAAAGAAGGCCCGGCCAGATACTCCTGTGCTACTGCCCCAGTCAGCTATTTTGACTGCTGGGGCCTAGGAACACAAGTCACCGTCTCCTCAG
>S359_17|IGHV3-49*03|IGHD4-11*01|IGHJ4*01|80
GATGAGCAGGGGGTTCAGCCTGGGAGAGCCTTGGCGAAGTCAGGGCCGTCCTTCAGGCCCTCCTTGACAGGTTCTGGCTTCACATTTGGGGATTGTGCTGTGAGCTGGTTCCGCCAGGCTCCCGGGAAGGGACTGGAGTGGGCACGTTTCACTAGAAGATTAGTTTGTTGTGGGGCGGGGGACCTCGCCCCGGCTGTGAAGGGCGGACTCCCCAGCTCAAGAGACCATTCCAAAACCATCTCTTCTCTAAAAATAAAAGGCCTGAAAACCCAGGCCACAGCCGTGAATTATTGGACTCCTGCACTGAACAACTTCTTCGGCAAACGGGGCCAAGGAATCCTGGTCACCGTCTCCTCAG
>S359_18|IGHV3-49*03|IGHD4-11*01|IGHJ4*01|80
GAGGAGCAACTGCTTGAGCCTGGGAGAGACTCGATAAAGCCAGGGCGGTCCCTGAGACTCTCCTGTACGCCTTCTGGCTCTACCTTCGGTGATTCTACCATGAGCTGTTTCCGCCAGGCTCCAGGGAAGGGGCTGGAGTGGTCAGGATGCATGAGAGGAGGAAGTCATAAGGGGACAGGAAAATGTGCCGCGACTGTGAAAGGCAGATTCAGCGTCACCAGACGTGATTCCAAAGGAGTCGCCCATGTAAAGTTGAGAAGGCTGAAAGTCGAGGACACAGCCACGTATGACTGTACTATTACATTGGCTAACTGCCCGGGCTACTGGGGCCCAGAGATCCGGGTCCCCGTCTCCTCAG
>S359_19|IGHV3-49*03|IGHD4-11*01|IGHJ4*01|80
GAGGGTCAGGTGGTGGAGTCTGGGAGGGGGTTGGGTCGGCTAGGTCAATCCCTGAGACCCTCCTGTGCAGCTTCTGCATTCACGTTTCATGTTCATGCTATGATCTGGTTTCGTCAGACTCCAGGGAGAGGACTGGACTGGGATGGCTTCATGATAAGCAATGTTACGGGTGGGCCAGCCGAATACGCCGCGTCTGTGAAAGGCAGATTCACCATCTCGAGAGATGGTTCTAACAGAAGCGCCTATCCGCAGATGAATCGGCTCAAGATCCAAGACAGAGCCGTCTCTAACTGCGCTAGTGTAACAGGGAACTACTCAGACTATTGGGGCCAAGGGATACTGGTCACCGGCTACTCAG
>S359_20|IGHV3-49*03|IGHD4-11*01|IGHJ4*01|80
GAAGTGCTGTTAGTGGAGTCTGGGGGAGGCCGGACTCAGCCAGGGCGGTCCCTGAGGCTCTCCTGGCCAGCCTCGGTACTCACTTGTTGTAATTATTTTATGAACTTGCTCCGCCAGCCTCCAGGGAAGGGCCAGGATTGGGGATCTTTTATTAGAAACAAAGTATATGGTGGGACAGAAGAGTACGGCGTGCCTATGAAAGGCAGATTCACCCTCTCAAGAGAAGATTCCGGACGCACCGCCTCTACACGATCGCACAGCCTCAAGACCGAGGAGACAGCCATTTGCTCCTGTGTTCTCACAGTAGGAAACCACTGTGACTACTGGGCCCATGGGACAGTGGTCACCGTCTCCTCAG
>S359_21|IGHV3-49*03|IGHD4-11*01|IGHJ4*01|80
GAGGGACAAGTGCTAGAGTCTGGGGGAGACTTGGGACAGCCAGGTCATTCCCTGAGACTCTCTTATCCAGGTTGTGAATTTTCTCTTGGTGATTTCGCTTGGGACTGTTTCCGCCAGGCTCCAGGGAGGAGACTGGCGAGGTTAGCCTTATTTAGAAGAAGGACTTTTGGTGGGACACGGGATTACGGCGTGGCTCTGGAAGGCAGATTCATCGTCTCAAGAGATTGGTCCACAAACATCGTCTGTCTGAAAATGACCAGCCTGAAAACCGAGGACAGAGCCATATATTCCTGTAATTCTAGAGTAATCACCTTCTTTGACTGCTGGGGCCACGGGACCCGAGTCACCATCTCTTCAG
>S359_22|IGHV3-49*03|IGHD4-11*01|IGHJ4*01|80
GAAGTGAATGTGATGGATTGTGGGAGAGACTTGAGACGGCCAGGGCGGTCCCTGAGACTCTCCTGTATAGCTTCTGGACTCACTTTTGGTGATCGTGTTCTGAGGTGCTTGAGCCTTTCTGCAGGGACGGGGGTGGACTGGCCAGATTTCTTTCGGAGTGATCCTTACGGTGGGACATTGGAACTCGCCGCGTCTGTGAATGGCGCATTCGCCATCACAAGAAATGATTTCAGACGCATCGGCTCTCTGAGCATGAACAGCCTGAAAACCGAGGACACAGCCATACATTCCTGTTCTCTGTCACTATATAATTACTTCGACTGCTGGGGCCATGGATCCCTGGACGCCGTCTCCTCAG
>S359_23|IGHV3-49*03|IGHD4-11*01|IGHJ4*01|80
GAGGTGCATCTGGTGGTGTCTGGGGGAGCCTCGGGACAACTAGGGCGGCCCCTGTTGCGCGCCTGTCCAACTTGTATATTCACTGTTGGTGATAAGGCCTTGATCTGGTTCCGTCGGGCTCCAGGGAAGGGCCTGGACTGGGCCGGTTTCATTGGCAGCAATGCTTGTGGTGGGACCACAGACTTTGGCCCGTCTCTGGAAGGCACATTCACCATGTCAAGAAATGTGTCCCACAGAATCGCCCATCTAAAATTGAATAGCCAGACAGCCGAGGGATCAGACGCTTATGATTCGACTTCTACAGAACGCATCCACTTTGACTGCTGGGGCCAGGAAACCCTCGTCGCCGTCTCCTCAG
>S359_24|IGHV3-49*03|IGHD4-11*01|IGHJ4*01|80
GACGTGCAGCTGCTGGATTGTGGGGGATTCTTGATACAGGCGGGGCGGTCCCTGAGGTCCTCCGGAACAGCCTCCGGACATGGCATTTCTCATTCAGCTTTAAGCTGCTTCCGCCAGCCTCCAGGGAAGGGCCTGGAGTGGGAAATTTTCGCTAGAAGATTGGCCTATGTTGGGAGAACTGGCTACACCGCGTCTCTGAAAGGCAGAGCCACCATCTCAGGAAATGACTCCAAAAGAGTCGCCTATCTGCATATGACCAGCCTGAGTGTCGAAGACACGGGGGTCTGTCCCTGCACCACTACAGTGCCCAACTACTCTGACTACGGGGGCCGAAGAACCCTGCTCACCGTCTCCTTAG
>S359_25|IGHV3-49*03|IGHD4-11*01|IGHJ4*01|80
GAGGTGCAGCTGGTGGAGTCTGGGGGAGTCTTGGTCCAGCCAGGGCGGTCCCTGAGACTCTACTGCACAACTTCTCCATTTACCTTTGGTAATCATACTCTAAATTGGTTACGCCAGACTATGGGGAAGGGCCTGACGCGGACAGGCCTCATTAAATTAAAGTTTTCTTGTGGGAAACTAAAATACGCCGTGTCTGTGAAAGGCAGACTCACCATCTCGAGAGATGAATCCAGAGACATCGCCTGTCTGCCATTGAACAGCCTGACAAATTGCGACACAAAAGTGTCCTCCAGTAGTAGTCCAGTAATCAAATGCTTTGGCTCTTGGGGCCTCGGAAGTCGGGTCACCGTCCCTTCAG
>S359_26|IGHV3-49*03|IGHD4-11*01|IGHJ4*01|80
GAGTTACAGTTGATGGCCGCTGGAGGAGACTTTAAACAGCCAGGGCGGCCCCTGAGACTCTATTGTGCAGGTTACGGATTCCTCTTTGGTCACTTTGCTATGAGTCGGTTCCGCCAGAGGCCGCAGAAGGGGCTGGTCTCGGCAAGTTCCACCAGAAGCAAAGATTCTGGTGGGACAACAGACTACGCCTCCTCCGTGAAAGGCGGATTCACACCCTCAAGTGATGACTCTAAAAGCACCGCCTATCTACAAGTGAACAGCCTGAAAACCGAGGACACAGTCAGGTCTACCTCTACCCCGAAATTAAACATCTACTCTGGATCCTGGGGCCGAGGCATCCTGGGCACCGTCTTTTCAG
>S359_27|IGHV3-49*03|IGHD4-11*01|IGHJ4*01|80
GAGGTGCTAATGATGGCGTCTGGAGGAGACTTGGCTCGGCCAGGGCGGTCCCTCAGACTCTCCTACACAGATTTTCTACCCACCTTTGGTGATTATATCATGAGTTGGATCTGCCAGGCTCCAGGGAAGGGCCTGGAGCGAGCGAATTTTGTCAGACACATACTTTTTGGTGGGACAACAGAATACGCCGAGTCTGTCACAGGCAGATCCACCATCTCACGAGATCATCCCAGAAGAATCGCCTATCTGCAAATGAACAGCCAGAACACTGCAGACAAAGGCATGTACCTGTGTTGGTTCACAGTGCCCACCTCCTTCGACTCTAGAGGCCAAGGAATCCTGATGACCGTCTCCTCAG
>S359_28|IGHV3-49*03|IGHD4-11*01|IGHJ4*01|80
GAGGTGCAGCTCGTGGGGTCTGGGGCAGGGTCGGAACAGCCAGGGAGGTCCCTTAGACTCTCCTGTACCGGCTCTGGATTCACCCTTGACGAACTTAAGATGCGGCTTTTCCGTCTGGCTCCAGGGAAGGGACAGCCTTGGGTCGCTTACGTTGGAAGAAAATGTTTTGGTGGGACTTTAGAATATGCCGCGCTTTTGAAAGGCAGAGTCACCATCTCAAGAAATGGTTTCATTAGGATCGCCTGTCCGCAGATGATCGGCCTGAAATCCGAAGACATAGGCCTGTGTCACTTCACAAGTAGAATAGATTATTACTTTGACTACTGGGGCCAAGGGAGCCTGGTCACCGTCTCCTCAG
>S359_29|IGHV3-49*03|IGHD4-11*01|IGHJ4*01|80
GAAATGCAGTTGATGGAATCGGAGTCAGACTTGGTCCAGCCAGGGCGGTCCCTGAGACTCTCCTCTACAACTTCTGGGGGAACCTTTGGCCAATTTGGCATGAATTGGCTCCGCCAGACTCCAGGGAAGGGGTTGGAGTGGGTCGATTTCAATGGAACCATACCCTATGACGGGACAGGAGAATGCACCGCTTCTGCGAAAGGCGGTTTCACCGTCTCAAGATATAGATACAACCATATCGCCTTTCTGAAAGGAAAAAGCCTGAAAACCGATGACAAAGCCACGTTTGGTGGTACTACCACAGTGACTAACCACTTTGACTTCCGAGGCCACGGAACCCTGGTCAGCGTCTCCTCAG
>S359_30|IGHV3-49*03|IGHD4-11*01|IGHJ4*01|80
GAGGTGCAGTTGCTGGCGTGTGGGGGAGGGTTGGGACGGCCAGGGCGGTCCCTGAGACTCTCCTGCACAGGTTTTGGACTGGCCCTTGGTGATTTTGCCCTGAGGGGGTTACGCCAGACTCCACGAGAGGGGCAGGAATGGAGAAATTTCATCAGATCCACACCTCATGCTGAAACATCAGGGAACGCCGCCTCTATGAAAGGCAGAGACACCTTCACAAGAGAGGACTCCATAAGAATCGCCACTCTGCACACGGACAGTCTGAAGACCGAGGACACAGGCCCATGTTATTGTAGTACTACAGTGACCAATTCCCTCGCCTGCTGGGGGCAGGGAGGCCTGGTCACAGTCACCTCAG
>S359_31|IGHV3-49*03|IGHD4-11*01|IGHJ4*01|80
GACGTGCAGGTGGCGGAGTCTGGACGAGGCCTGCCAGAGCCTGGGCGTACCCTGAGACTCTCCTTCACAGATTGTACTTTCTCCTTCGGTGAGTCTGCTTTGAGCTGGCTCCGCCAGGCTCCAGGGAAGGGGCTGGAGGGGCTAGGCTTCACGAGATGCAAAGCCTTTGGCCGCTTAATCGAGTACGTCGCGTCTGTGAAAGGCGGTTTCACCGTCTCAAGAGATGAGTCCAAGAGATTCGGCTTTGTCAGAATTAGAAGCCTGAAATCCGAGGAAACCGCCGCGAGTTACTGCACTATCACATTAAGAAATTATTGTGCCTGCTCGGGCCAAGGAGACCTCGCCACCGTCTCCTCAG
>S359_32|IGHV3-49*03|IGHD4-11*01|IGHJ4*01|80
GAGGGACAGGTGGTGGAGTCTGGGGGAGACTTGGAACAGGTGGGGCGGTCCCTGAGACTCTCCTGTACAGGTTGTGGATTCACCCTTAGTGATTTTAGAATGGCCTGGCTCCGCCAGGCCCCAGGGAAGGGGCTGGAGTGGCTAGCTTGCAGTATGAACAGGGCTTACACTATGACGGCAGAATTTGCCGCGTCTGTGAAGGACAGATTCACTGTCTCAAGAGAAGATTCCATAACTAACTCCCATATGAAGATGATCAATCTAAGAAGGGAGGACACAGCCATTTATTTCTGTTGGAAGGCTCTGGCCACCTCCCTTGACGACTGGGGCCAAGGAGGCCGGGTCACCGTCTCGTCAG
>S359_33|IGHV3-49*03|IGHD4-11*01|IGHJ4*01|80
GAGGCGGAACTGGTGGTGTCTGGCCGAGGCTTGAAACATCTAGGGTGGTCCCTGAGAGTCTCCGCTACGACTTCTGAGTTCATCTTTGGTTCCTGTCTTTTGACCTGCTTCCGCCCGACTCCAGGGAAGGGGCTGGAGAGGGAAGCCTCCATTAGATGGAAAGTTTACTGTGGGTCAACAGAAAGCGCCGTGTCTGTCAAAGGCAGATTCATCGTCTCAAGAAGTGATTCCAAAAGAATTGCCTATCTGCTATTCATAAGCCTGAAATCAGAGGACACAGTCGTATCTTATTATAGTATCAGAATTTTAGACCGCTTTGACTATTGGGGCCACGGAAGCCTGGTCAACGTTTCCTCAG
>S359_34|IGHV3-49*03|IGHD4-11*01|IGHJ4*01|80
GAGTTGCATCTGGTGGAGGCTGGGGGACCCTTGCTACAGCCCGGGCGGTCCCTGAGCCTCCCCTGGACCCGTCCTGAATTCACCTTTGCAGATTCTACTATGGCCCATGTCCGCCAGCCTCCAGAGAAGAGGCTGGAGAGGGTAGGTTTCTTTAGAATCAAGGCTTCTGGTGAGATCCCAGATTGCATCGCGTCTGTGAAAGGCAGATTCACCATTTCACGAGAGAGTTACAAAGGCATCGCCTACCTCCAAATCTACTGCCTGACAGTCCGTGAATCAGTCGTGTGCTTCTCTACTACTGCAATACTCAGCCGCTTGCATTATTGTGGCCATGGAATCCTGGTCACCGTCTCCTCAG
>S359_35|IGHV3-49*03|IGHD4-11*01|IGHJ4*01|80
GAGGTGAGACTGGTGGACTCTGGGGGAGACTTGAGACAACCAGGGAGATTCTTGAGACTCTCCTGGCCAGTTCCTGGATTCACCTCTGGGGATTCTCCTTTGATCTGGTTCCGTCGGGCTCCAGGGAGGGGGCTAGAGTGCCTAGGTCTCACTAGAGGAGAAACTTGTGGTGGGCCCATAGAACTCCCCGTGTCTCTGAAAGGCGAGCTCACCGTCCCAAGAGGTGAGACCAGAGGCATTTCCGGTCTACAACTTCACAGCCTCGAAACGGAGGCCACAGTCGTTTTTAACTGTGCTATCACAGTGACCAACTACTTTGACTTCTGGGGCCAGAGAGCCCTGGTCACAGTCCCCTCAG
>S359_36|IGHV3-49*03|IGHD4-11*01|IGHJ4*01|80
GAGCTACAGTTGGAGGAGTCTGGGGGAGGCCTGGAACACCCAGGCCTGTCCCCGAGATTCTCCCATACAACTTGGGGCTTAACTCTTGGTGACTTTCCTATGAGGCGGTTCCGCCAGACTCCAGAAAAGGGACTGGCATGGTTAGATTTCACTAGAGGCGAAGTTTCTGGTGGGACACCAGAATCTGGCGCATCTGAGATAGCTAGATTGACCGTCTCTAGCGTCGACTCCCAAATCATGGCCTATCCCCAATTAAACAGCCTGAAATCCGAGGACACAGTCGAGTTTTACTGTTCAACTGCAGTACCCAATTGGTTTGGCTATTGGGGCCAGGGAGCCCCGGCCACCGTCTACCCAG
>S359_37|IGHV3-49*03|IGHD4-11*01|IGHJ4*01|80
GAGGTGCAGTCGGTGCGGTCCGGAGGAGCCTTGGGACAGCTAGAGCGGTCCCTGAGACTCTCCTTGACAAGTCTCGATTTGCCTTTTAATGATTTTACTCTACGCTGGTTGTGCCAGACTCCAGAGACGGGGCTGGAGTGCGTCAATCTCGTTAGGAGAACACTTTGTGGTGGGCCAAAAGAATCCGCCGTGTCTGTGAAAGGCAGATCCACCATCTCACGAGATGATCACAGGAGCAATGCCTTTCTGCCAATGAACAGACTGAAAATCGGGGACACAGACGTCTTTTGCTCTACCAGTGCAGTTACCATTTGTTTTGACTACTGGGGCCACGGAAGCCTGGTCACCGTCTGGTCAG
>S359_38|IGHV3-49*03|IGHD4-11*01|IGHJ4*01|80
GAGGTGCAGATGGGGGCGTCTGGGGGAGACTTGGTCCAGGCAGAATGGTCCATGGGACTCTTCCGTATAGGTTGGGGATTCATCTTTGGTGTTTGTGGGTTGAGATGGTTGCGCCGGCGTCGCGGGGAGGGGCTGGAGCGGCTAGACTTCACAAGAAGGAAAGATTTTGGTGAGACAGCAGAACTCGTCCCGTCCATGAATGGCAGAATCGCCCCCTCAAGAAATAATTGCACACGCATCGCCTATTTGGAAAGGGACAGCCTGAGAAGCGAGGACGCAGGCATGAATGACTCTAGTTCTCTGGTAAGAAACTACTTTGACTTGTGGGGCCAGGGAACCCTGGTCACCGTCTCCTCAG
>S359_39|IGHV3-49*03|IGHD4-11*01|IGHJ4*01|80
GAGGTGCAGATGGTGGTGTCTGGGCGAGGCTTGGAAGAGTCAGAGCGGTCCCTGAGACTCTCTTTGTTATTTTCCCCATTCCCCTTTGATGGAAATGATCTGATCTGGTTCCGCCAGGCTCCAGGGAAGGGGCCAGGTTGGCTAGGTTTCCTTAGAAGAAAAGCTTATGGCAGGACAACAGGACACGCCGCAGCTCTGAGAGAGCCATTCACCATCGCGAGAAATGATTCCAGGGGCATCGCCTGTATACAGCTGAACTGCCCGGAAAGCGAAGACGCTGTCGTGTATTCTTGTAGAATTACACTGGACTCCCGCTTTGACTCCTGGGGCCCAGGAACCCCGCTCACCGTCTCCTCAG
>S359_40|IGHV3-49*03|IGHD4-11*01|IGHJ4*01|80
GAGATGCAGGTGATGGAGCCTGGGAGGGACTTGGAACCATCAGGGCCGTCCCTGAGACTCTCCCTTAGAACTTCTGGACTAACCTCTGGGAATTTTGTCGTGAGGTGGTTCCGCAGGACTGAAGGGAAGGGACTGGCGTGGCCCGGTTCCATTGGAAGAAAAGGTGATGGTGGGACAGAGGGATACGCCGCGTCTGTGAAAGGCAGGTTCACCCTCTCAAGAGACACTTCCAAAGGCATCGCCTATTTGCGATTGAACAGCCTGAAACTTGAGGATACAGTCGTGGATTGCTGTGCCTCCACACTAAGCCACTGCTTTGACTACTGGGGCAACGGACTCCGGGCGGGCGTCTGGTCAG
>S359_41|IGHV3-49*03|IGHD4-11*01|IGHJ4*01|80
GAGGCGCCACTTATAGAGTCCGGCAGTGGCTTGCTAGAGACCGGGCAGTCCCCGAGACTCTCCTGTACAGGTTCGGAATTCACCTTTACTGATCATCCACTGAACTGGTTCCGACAGGCTCCAGGGAAGGGGCTGGAGTGGGTCGGTTTCATCAGAAGAAGGGGTTGCGGTGGGACACGAGATTGCGCCGCGTCTGTGAAAGGCGGATTCTCCATCTCAAGAGGTGCCTCCAAAAGAGTGTCCTTCCCACAAATAAGGGGCCTGCAAAGCGATGACTCCGCCGTCTATTCTTGCATTATCATATTTACAAATCCCTTTGAATACTGGGGCCACGAAACTTTGGTCACCGTCTCCTCAG
>S359_42|IGHV3-49*03|IGHD4-11*01|IGHJ4*01|80
GAGGCGCATCTGGTGGAGTCTGGGAGAGCCTTGGTACAGGCGGGGCCGTCCCTGAGAGCCTCCCCTATAGACTCTAGATTCACCTTGGGTGATCAATCTCTGCGGTGGTTTGGCCGGTCTCCCGGTCAGGGGCTGGGGTGGAGAAGTCTCATTAGAAGAAGAGCTTCTGGTGGGAGAACAGAATTCGCCGCATGTGCGAAAGGCAGACTTACCCTCTCAAGAGGTGATTGCAGAAACTGCGCCTGTCTCCAAATCCACGGCCTGAACATGGAGGACGAAGACGTTAGGGACTGTACTAGGACATTAGACAAGTTCTTTGACTATTGGGGCCACGGAACCCGGGTCGCCGTCCCCGCAG
>S359_43|IGHV3-49*03|IGHD4-11*01|IGHJ4*01|80
GAGGTGCAGTTGTTGGAGTCTGGCAGCGGCTTGGAACAGACAGGGCGGTCCCTGAAACTCTCCTGCACGTCCTCAGCATTCCCCCTTGGTGATTTTGCTATGATCTGGTTAGGTCAGGCTCCAGGGAAGGGGCAGGGAAGGATAAATTGTCCTAGGCGAACAACTTGTGGTGGGACACTGGAATATGTCGCGTCTGTGAAGGGCAGATTCTCAACGTCACGAGTGAATTGCAAAAGTGTCGATTATCTGAATACGACCAGCCTGGGGACCGAAGACACGGACGCGTGCGACTGTTTTAGTACATTAAATAACTACTTTGACCTCTGGGGCCAAGGAACCCTGGTCACCGTCGCCTCAG
>S359_44|IGHV3-49*03|IGHD4-11*01|IGHJ4*01|80
GAGGTGCAACTAGTGGAGTCCGGGGGAGACTTCCAGGAGGCAGGGGGGGACCAGGGACTCTCCTGCACAGCTTTTGGATTCACCTTGGGAGATTGTGCTATGAGGTGGTTCCGCCCGGCTGTGGGGAAGGGGCTGGAATGGTCAGGATTCACTAGAAGAATGGGTTATGGTGGGACTATGGACTACGCCACGTCCGCGACAGGCAGATTCACCGTCCCCAGAGAGGATTTCAGAAGAGTCGCCCTTCTGCACATGAAGAGACTTGAAGTCGAGGACACAGCCGTTTTTTTCTCTAGTAAAGCAGTAAACGACTATTCTGTGAACTGGGGCCATGGAGTCCTGGTGACCGTCGGCTCAG
>S359_45|IGHV3-49*03|IGHD4-11*01|IGHJ4*01|80
GAGGGTCAACTGGTGGCGTCCGGGAGAGGCCTGGCACAGTCAGGGCGGCCCCTGGGACTCTACTGCACAATTTCTGAATTCACTTTTGGTCATCATGCTATGATCCGGTTCCGTCAGACCCCAGGGAAGGGGCTAATGTGGCAAACTCTCACTAGCAGAGAAGCTTATGGTGGGACTGCAGAATGCGCCACGTCTACGAAAGGCAGAGTCACCATCTCCAGACATCATTCCCGAAGAATCGCCTTTCTGGAGTTGAACAGACTCAATATCGAAGAAATAGACGTATTTTGCTGGGCTTGTCCACTAACCAAGAATTCTGACCACTGGGGCCAAGGAGTCCTGGTCACCTTATGCTCAG
>S359_46|IGHV3-49*03|IGHD4-11*01|IGHJ4*01|80
GAGAGAGAGATGCTGCAGTCTGGGGGGGCCCTGGCAAAGACAGGGCGGTCCCTGAGTCTCTCCAGTGCAGGGTTTGGACTCACCTTGGGCGCTCATGCTATACGCCGGTTCCGCCGGATTTCAGAGAAGGGACTGGGGTGGATGGGTTTCAGTGGAAGAAAAGCTGAAGGTGGGAGACAATATTACACCGCGTCTGAGAAAGGCAGTTTCACCATGTCAAGAGATGATTGCAATTTCATCGCCAATCTGCAGATGAACAGTCTGAAAATCGGGGACACAGAAGTCTATTATCATTGCACAACTATAATGTCGTACTTTGACTACTGGGGCCAGGCAACCCAGGTCAGCGTCTCCTCAG
>S359_47|IGHV3-49*03|IGHD4-11*01|IGHJ4*01|80
GAGATGCAGATGGTGGAGTCTGGGAGAGACTTGGCACAGGCAGGGCGGCCCCTCAGACTCCCCTGTCCAGTTTCTGGGTTGCCCTCTGGCGATTTTGCTATGATCTGGCGCCGCCAGACTCCAGGAAAGGGGCTGACGTGGACTGTTTTCATGGTAAGGAAAAGTTATCATGGGACAGTAGCCTGCGCCGCACCTGTGAAAACCAACTTTACCGGCTCACAATATGATTGCCAACGCATCGACTGCCTGAAGATGGACAGCCTGAAAAGTGAGGACACAGCCGTTTCTAACTGCACTACCACACTAGACAAGCACTCTGCGTTCTGGGGCCACGGAACCCTGGTCACCATCTCCTCAG
>S359_48|IGHV3-49*03|IGHD4-11*01|IGHJ4*01|80
GAGCTGCAGGCGGTGGGATCTGGCGAGGTCTTTTTACAGGCACGCCGGTCCCTGAGACTCTCCTTTGAAGCCTCTGGACTCACCTTTAGTGATTGTGCTATGTGCTGGTTGCGCCAGACGCCAGGAAAGGGGCTGGATTGGGTGGGTCTCATAAAATTAAAAGGTTCTGGTGGGACAGGAGACTACGCCTCGTCTTTGAAAGCCAGACTCACCTTCCCAAGAGATGGTTCCAGCCTCATCGCGCACCTACAAATAACCAGTCTCAACACCGACGACACAGCCTTCGATTACGATATTCCTAAAGTTGCGGACTATTTTGACTTTTGGGGCCACGGAACCCTGGTCGCCCTCTCGACAG
>S359_49|IGHV3-49*03|IGHD4-11*01|IGHJ4*01|80
GAAGTGACACTGGTGGAATCTGGGGGAGACTTGTTACAGGCCGGGCGGTCTCTGAGACTCTCCGGCGAAGTTTATGGATCTACATTTGGTGATTATGCCATGAATTGGTTCGGCCAATCTCCATGGGAGGGACGGGAATGGCTAAATTGCTTTAGGCGCAAGGCTTTCGGGGGGACAACAGAATCCGCCGCATCTGTGAAAGGCAGACTCACCGTCTCACGCGATGACTCCAAATTCATCGCCTATCGCCGCAGGGACGGCCTGCAAAACGCAGACTCAGCCGTGTATTCGTATGTTGTTTCAAAAATCAATTACTTTGACTATTGGGGCCAAGGGACCCTACTCAGCGTGTCCTCAG
>S359_50|IGHV3-49*03|IGHD4-11*01|IGHJ4*01|80
GAGGTGCAGCGGGTGGCGTCTGGGGGAGCCTTGGAACAGCCAGGGCCGCCCCAGAAAGTGTCCTGCACAGCCTCCGGAAACACCCTTGGTCATTATGGTATGGGCTGGTTCCGCCAGGCCCCAGGGAAGCGACTAGAATGGGCAGGCTTCGTTAGAAGTAGAGATTACGGTGGAATTTCAGGATTTGTCGCCTCTGTAAAAGGCAGATTTGCCATCTCAAGGGATGGTTCCAAAAGAGTCACCAGTGTGCGAGTGAACGGCCTGAATTCCACGGACACAGCCGCATTTTACTCTACTTTGGCGAAAGCCAAGTATTTTGACCACCGGGAGCCCGGGACCCTGGTGACCGTCTCCTCAG
>S359_51|IGHV3-49*03|IGHD4-11*01|IGHJ4*01|80
GAAGTCCAGTCCTTAGAATCCAGGTCAGACCTGGTACGTCCAGGTCGGTCCCTGAGAATCTCCTGCATAGATTCTGTTTTCACCCCTGATAATTCTGCCATGAGGAGGCTCCGCCAGACTTCAGGGAAGAGGCTGGAGGGGTTGGGTTTCATTAGAAGTAAAGGTTATCGAGGGACAACAGAATTAGCCGCGTCTGTGAAGGGGAGATTCACCCTCTCAAGAGATCATTGTGATAGCTTCGCCCACCTGCACATGAACTGCCTGAAACCCGACGGCAGTGCCCCATATTGTTTCATTATTACAGTGACCTTGCACTTTGACTGCTGGGGCCAAAGAACCCTGGTCACCGTCTCTCCAG
>S359_52|IGHV3-49*03|IGHD4-11*01|IGHJ4*01|80
GAGGTGCAGATGGTGGAGTCTGGGAGGAGAACAGAACAGTCAGGGCGGTCCCTGAGACTCTCCTCTCTTGGGTCTGACTTCACCTTGGGTCATTTTACTTTGAATTGGTCTTGCAAGGCTCCAGGGAAGGGACTGGCGTGGGTCGGTCTCACCAGAAGTAAAGCCTTTGGTGGGACAACAGACTATGCCGCGTCTCTGGAAGACAGATTACCCATCCCACGAGATGATTCCAAAAGAATCACCTATCGGAGGAAGAACAGTCTGAGAATCGTAGACCCAGCCTTGGACTACTTTGTGAAGACAGTCACCATGTGCTTTGATTATTGGGGCCACGGACCCCTGGTTACCGTCCCTTCAG
>S359_53|IGHV3-49*03|IGHD4-11*01|IGHJ4*01|80
GACAAGCAGTTCCTGGACTCTGGGGGAGGCTGGGTAGAGTCAGGGCGGTTCCTCAGACTCCCCTGCTCAGTTTCTGGACTCAAGTTTGTTGAATATGTTTTGAAATGGTTCCGCCAGACTTCCGGAAAGGGGGCGGAGTGGCTAGCCATCATAAGAAGACATCCTAACGGAGCGACCTTAGAAGACGCCGCGTCTTTGCTAGGCAGATTCTCCACCTCAAGAAGTGACTCCAAAAACATCGCCTATCTGAAACTGGACGGCCTGATCATCGAGGACATAGACGTCTTTTATTGCGCTGTTACAGTGGCCAACTACTTTGACTACTGGGGCCCAAGAAGCCAGGTCACCGTCCCCTCAG
>S359_54|IGHV3-49*03|IGHD4-11*01|IGHJ4*01|80
GAGGGTCAGGCGTTAGAGTCTGGAGGCGACTTGGTCCAGACAGGGCGGTCTCTGAAAAGGTCCTCTATGGGTTCTAGACTCACGTTTGATGATTATCCTTTCAGGAGATTCCGCCAGCCTCCAGGGAAGGGGCTGGATTGGGAAGGTTTCATCAGAAGAATAGGTTACGGTGGGACGCCAGAATACGCCGTGTCTGTGAAGGTCAGATTCACCGTCCGAAGACATGATTTTGACCCCCTCGTCAATTTGAACACGAACAGCCTAAAAACCGAGGACTCGACCGTTTATTTTTCCACTTTTTCAGTGACCAACTACTCTGACTATTGGGACCAGGGAAACCGGGTAACCGTCTCCTCAG
>S359_55|IGHV3-49*03|IGHD4-11*01|IGHJ4*01|80
GACTTCCAACTGTTGGAGTCTGGGGGGGCCTTGGGGAAGTCAGGGCGGCCCCTGAGACTCCCCTGTACAGTTTTTGGATTCACCTTGTGCGATCGCACTATGAACTGGCTCCGCCCGGCTCCAGGTCAGGGGCTGGACCGAGTAGGGTTCACCACACTCAAAGGTGATGGTGGGACAGCAGAATTTGCCGTGACTGTGAAAGGCACATTCACCCTGTCAAGGGACGATTGCAAGACATTCGCCTCTCCGAACGTGATCAGCCTGAGAACCGAGGACAGAGCCGTGTCTTGGTTTGTCACCCCAGATCTCAACGACTTTGACTATGGGGGCCAAGGAGGCCTGGTCCCCGTCTCCTCAG
>S359_56|IGHV3-49*03|IGHD4-11*01|IGHJ4*01|80
GAGGTGCTCCTGAAGGAGTCTGGGGAAGGTTTGGCACAGCCAGGACGGTCCCTGAGATTCTCCTGCAGAGATTCAGGATTCACCCTTGATCATTCTACAATGCGCTGGTTGCGCCAGGCTGCAGGCGAGGGACTGGCGTGGAAAGGGTCCTTTATAAGCAAGACTCACAGTGGGACACCAGAAGACGGCGAGTGTGTGGAGGGCAGACTCACCATCTCAAGAGATCTTTGCAAGAGAATTGCCTGTCTGCACATTAACAGTCCGACAATCGAGGACACAGCCGACTGTTATTGTATTAGTTTAGTAGGATCCCGTTTTGACTTCTGGGGCCAAGAATCCCTGGTCAACGTCTCATTAG
>S359_57|IGHV3-49*03|IGHD4-11*01|IGHJ4*01|80
GATATCTTACTGGTGGAGTCCGGGGGAGCCTTGGTACTGTCAGGGCGGGCCTTCAGACTCTCCTGTACGTCTTCTGGATTCACCTTTGGGAATTTTGATAAGAGATGGTTCCGCCAGTCCCCAGGGAAGGGCCTGGCGTGCCTCGGCTTCCTGGGAAGAAAGGCTTCTGGTGGGACAGAACGTTACGGCCCGTCTGTGAAAGGAAGAATAACCACCTCAAGTGATGATTCCAAAAACATCGCCCATGCCCAGCTGTACGACCTGAGAGCCGCGGAAAGAGTCGTGCATTTCTCTACTCCCGCAGTGATATTCTTCTTTGAATACTGGGGCCAGGGAACCCTGGTCTACATCTCCTCAG
>S359_58|IGHV3-49*03|IGHD4-11*01|IGHJ4*01|80
GAGATACAGGTGGTGGAGTCTGGGGGAGACTTAGTGCAGCCAGGGCGGTCCCTGAGCCTCTCCGGGAATTGTTCTGGGTTGGCCTTTGACGTGTGTCTTTTACGCTGTCCCCGCCGGGCCTCAGAGAAGGGGCTGGCGGGGGTAGGTCTCGTCAGAAACAATGCTTATGGCGTGACAAGAGAAGACGACGCCTCTGTGAAAGGCAGATTGAACATCCTAAGAGATACTGACATAGCCTTGGCCTATTTAGATATGAACAGCCCTAACACCGTGGACACAGCCTTGTGCTGCTCTTCTACTCCAGTGGCCACCTACTTTGACTACTGGGGCCACGGAGCACTGGTCACCGTCTCCTCAG
>S359_59|IGHV3-49*03|IGHD4-11*01|IGHJ4*01|80
GATGTGGAACTGGGGGTGTCTGGGGGAGACCTGCTACCGTCGGGGCGAACCCCGAGACTCTCCGGTGCACTTTATGGATTCACCTTAGGTGATCATGTTGTCAACTGGGTCCGCCAGAATCTGGGGAAGGGGCTGTTGTGGGAAAGTTTCATCAGAAGAAAATCTCATGGCGGGCCAACAGAATACGTCGCATCCGTGAAAGGCACTTTCACCTTCGCACGGGGCGTTTGCCAGACTATCGCCTGCTTGAAAGTGAACAGCCTGAATACCGAGGACACCGCCGTCTATAGTTGTACTGCCGAAGTCACCCACTTCTTTGACTATTGGGGCCAGAGAATCCTGGTCACCGTCTCCGCAG
>S359_60|IGHV3-49*03|IGHD4-11*01|IGHJ4*01|80
GAGATACAGGTGGTGGAGTCTTACAGAACCTGGTTGCAGCCAGGGCGGTCCCAGAGACTGTCCACTGCAGCTTCTGGACTCCCCTTTGGCGGGTATGCTTTGAGCCAGTCCCGCCAGGCTCCAGGGAAGGGAATGGCATGGATAGGTCTCATTAGAAGAAACATTTGTGGTGGAACCAAAGAATTCGTCGTGTCTATAGCAGGCAGATACACTATCTCAATAGAAGATCTGAAAAGCATTGCCCATTTGAAGATGAACAGCCTTAGAACTGTGGACAAAGCCATGACCTACTGTGTTTCAATAGAAAACAACTACTTTGACCTCTGGGGCCACGGAAGCCGGGTCACCGTCTCCTCAG
>S359_61|IGHV3-49*03|IGHD4-11*01|IGHJ4*01|80
GAAATACAGAAGGTGGAGTCTGGGAGAGACTCGGGACAGCCAGGCCGGTCCCTAAGATTCCCGTCTACTGTTCTTGGTTTAACCTTTGGTGATTTCGCCTTAAGCTGCTTTCGCCCGATTCCAGGGAAGGGTCTGGGGAGGATGGCTTTCGTGAGGAGAGAAGACTATCGTGGGACACCAGAGTATGCCGCGTCTGTGAAAGGCAGATTCACCATTTCAAGAGATGACTGCAAATGCAACGCCTCTCTACAATTGACCCGCCAGGGAGGCGAGGACACAGGCGAATATTTTTGTCCGACCACATTAAGAAACTACTTAGACTGTTGGGGCCCAGGAACCCTGGTCCGCGTCTCCTCAG
>S359_62|IGHV3-49*03|IGHD4-11*01|IGHJ4*01|80
GAGGTGCAGCTGGTGGAGTCTGCTGGAGCCTTGGCACAGCCAGGGCAGACCCTGAGAGTCTCACCTTCAGCCTCTGGACTCACATCTGGAGATCATACTATGAGCTTCTTCCGTCAGACTCCAGGTGAGGGGCTGGAGAGGGTACATCCCCCTGGGAGTAAAGTTTATGGGGGCACAACCACTTCCGCCACATCTATGAACGGCAATTTCTCCATATCAAGAGATGATTTCACGAAAATCGGCTTTCAACAGATGACCAGCCTCACAACCGAAGACACTGCCTTATATTACTTTATCACTACAGTCACCAGGTGTTTTGACCATTGGGGCCAAGAAACCCTGGTTACCGTCTACTCAG
>S359_63|IGHV3-49*03|IGHD4-11*01|IGHJ4*01|80
GAGATGCAACTGGTGGATTCTGGGGGAGACCTGGTCCAGCCAGGAGGGTCACTGAGACCCGCCTGTTCAGCCTCTGAATTCTCCTTTGGGCAGTGTGCTGTGAACTGGTGCCGGCGGGCTCCCGAGAAGGGGCTGGAGTGGATAGGTTTCATAAGATATACCGACCCTGGAGGGGCAACGGAAAACGCCGCGTCTCTGAAGGTCAGATTCATCATCTCGAGAGACGACTCCGAATGCATCACCTGTCGGAAGAAAAATTGCCTGAAGACCGAGGACAGAGGCGTGCATCGCTGTATTACCGCAATAGCCAACAATTTCGACAGTTGGGGCCAAGGATCCGGGGTCACCGTCTCCTTAG
>S359_64|IGHV3-49*03|IGHD4-11*01|IGHJ4*01|80
GAGGTGCAGGTGCTAGAGTCTAGGAGAAGTTTAGTGAAGTCAGGCCGGTTCCTGAGACTCTCCTTCACACCTTCTGGACTCACCCTTGAGGATTGTGTTATGAAGCGGGTCCGCCAGGCTGTAGGGAAGGGGCTGGAGTGGACAGGCTCCCTGAGAAGAAAAGATCGTGGTGGGACAACAGCATACACCGCGCCTGTAGACGGCAGATTCACCATCTCAAGAGGGGATTTTAAGGGCACCCCCTTTCTGGAAATGCACAGCCTGAAATGTGAGGACACAGTCCTGCATGACTGTACTATTGTAACAACCAACACCTTTGACAAGTGGGGCCCCGAAGGCCGGGTCCCCGTCTCACCAG
>S359_65|IGHV3-49*03|IGHD4-11*01|IGHJ4*01|80
GAAGTTCACCTGGTGGACGCCAGGGGAGACTGGGTTCAGCCAGGGCGGTCCCCAAGACTCCCCCGTTCGGATTCTGTATTCACCCTTGGCGATGATGCTATAAACTGGTTGCGCCAGGCCCGAGGGCAGGGACTGGAATGGGGACGTTGCAACGGAAGAAGAAGTTATGGTGGGACAGAAAAAGGCCCCGAGTCTTTGAAAGGTGGACTTGCCGTCTCACGAAGTAATGCGGAAGGCGTCCCCTTTCTGCAAATGAACAGCCTCAAGACCCAGGACACAACCCTGTTTTACTGTACTAATCCAATAAACATCTCTTTTGACTCCTGGGGCCACGGATCCCTGGTCACCGTCTCCTCAG
>S359_66|IGHV3-49*03|IGHD4-11*01|IGHJ4*01|80
GAGGTGCAGCTGGTGGAGTCTGGGGGAGTCTTGGGACAGGCAGGGCGGTGCCTAAGACTCTCCTTTATAAATTCCGGACTCACCTCTGACAATCGTACTTTAAGTTGGTTCCGCCAGACTCCGGGGAGGGGGCTTGACTGGCTAGCTTTGATTAGAAGAACATTTTATGGTGGGCCAACAGAATCTGCCGCGTCTGTGAAGGGCAGATTGGCCGCCTCAAGAGATGATTCCGAAAGAATCGACCACCTTGATCTGAACACCCTGATTGTTGGCGAAACAGCCCTTAATTTCTGCTCTACTTTAGGAATCACTAACTTGGACAACTGGGGCCAAAGAACCGCTGTCACAGTCCCCTCAG
>S359_67|IGHV3-49*03|IGHD4-11*01|IGHJ4*01|80
GAGGGGAAACTGGGTCAGTCCGGGGAAGCCTTGGTGCAGTCAGGGCGGTCCCTAAGACTCTCCAACGTGGCTTGTGGATTCACCCTTGGTGATCACGCTTTGCAGTGGTTTCGCCAGCCTCCAGGAAAGGGGCTGACGTGGTTAGGTCTGGTCAGACGTCAAAGTTTGGGTACGACAAGAGATTGCGCCGCGTCGCTCATAGGCAGATTCACCATCTCTAGAGAGGATTCCAGAGGAATCACAAATTGGCACATGACCAAGCTGATAAGCGACGACACAGCCGTCCATTACTGGATTACTCCAATAATCAACTACCTTGACTATTGGGGCCAAGGAACCCGGGTCGCCGTCTCCTCAG
>S359_68|IGHV3-49*03|IGHD4-11*01|IGHJ4*01|80
GAGGTCCAACTGATGGAGCCCGGGAGAGTCTTGCTCCAGCCAGGGCTGTCCCTGCGACCCTCCTTTACTGCCTCTGGACTCACCTTAGGCGACTCTTCCATGACCTGGGTCCGCCAGGCCCCAGGGAAGGGCCTGGAGGGGGTGGGTTTCACAAGGAGAAAAGCCTCTGACAGGACAACGGGTTGCGCCCGGTCTATCATTGGCAGATTCACCATCTCAAGAGACCATTTCAGAGACATCGTCCATGTGAAAATGAAAAGCCTGCAAACTGAAGACTCAGTCACACATTACTGGACCACTTCAATCAACAACTCCTTTGCCGACTGGGGCCATGGCACCCGGGTAACCGTCTCCTCAG
>S359_69|IGHV3-49*03|IGHD4-11*01|IGHJ4*01|80
GAGGTGCAGGGTGTGGAGTCTGGGGGAGGCTTAGTGGAATCAGGGTGGTCCCTGCTACTCTCCTGTACAACTTCTGGCTTCCCCTTTGGTCATTACGCCATGAGTTGCCTCCGCCAGCCTCCTGTGAAGGGGCTGACAGGGAAAAGTCTCATCAAGAATAAAGCTACCCGTGGGACAACAGACTGGGCGACGTCTGTGGAAGGCCCATTTATCATCTCCACAGATGGTTACACAGGAAGATGCTATCTGAAACTGAACAGCCTGATGCTCCAGGACACAGCCGTGCATTACTGTCGTACTCCACAAATCAACTACTTTGAATATTGGGGCCACGGGACCCTGGTCACCGTCTACTCAG
>S359_70|IGHV3-49*03|IGHD4-11*01|IGHJ4*01|80
GAGATTCAGTGGTTACAGTCTGGGAAAGACTTGACACCGACAGGGCGCCCGTTTGGACTCCCCTGTACACCTTCTGGACTCACCCTTACTAATTCTGCTTCGACCTGGCTCCGTCAGTCTCCAGGGAAGGGGATGAGGTGGGTAGGGTTGACTAGACGCAATGTTTATGGTGGGCCACCCGAATCCGCCGCGTCTGTGAAAGGCGGATTCACCTTCTCAGGAGATTGTTCCAAAAGAAGTGCCTCTTTTCAAGTGAACGGCCTGATAACCGAGGACACAGGCGTTTTTTGGTGTGCTGGTCCGGTCACCAATTACCTTGACTCTTGGGGTCAGGGAACCCTGGCCACCGCCTCCTCAG
>S359_71|IGHV3-49*03|IGHD4-11*01|IGHJ4*01|80
GAAGGGCTGGAGGTTGAGTCTGGGGGAGACTTGAGCCAGTCCGGTCACTCCGTGAGACTCTCCTTTACTACTTCTAGATCCCCCTTTGGTAAGTACCCTCTGAGGTGGTTTCGTCAGCCTCCAGAGAAGGGCCTGGAGTGGTTCGGATTCTTCAGAGGATCGGCTTACGGTGGAATAATGGAACACGCCCCGTCTGCGATAGGCAGACTCACCATCTCAAGAGATGATTCCAGAAGCATCGCCTTCCCGCGAACGAAGAGCCTGAAAACCGAGGTCAGAGACGGTCATTACTGCACTCCTATCATAACCACCTACTTTGACCACTGGGGCCAGGGTGTCCTGGTCCCCCGCTCCTCAG
>S359_72|IGHV3-49*03|IGHD4-11*01|IGHJ4*01|80
GAGGCGGAACTGGTGGAGCCTGGGGGAGGGTTGATATGGTCAGGGCGGTCTCCGAGACTCTCCTGTAAAGGATTTGGTTTTCCCCTTGATGTTTGCGCTCTGAAAGGGTTCCGCCAGACTCAAGGGAAGGGGCTGCTACGGGTAGGTTTCATTGGGAGAACGCAATATGGTGGGTCAACAGAACACGCCGCGTCTGTGAATGGCAGACTCACTATCTCAATAGACGATTCTCCAAGAATCGTCTATTTGCGAATGAACAGCGTGAAAGTTGGAGACACAGCCGTGTATTATTTTACTTGCACGAAGACCAAGGACTTAGACTATTGGGGCCCGGGGACCCGGGTCACCCTCCCCTCAG
>S359_73|IGHV3-49*03|IGHD4-11*01|IGHJ4*01|80
GAGATGCAGGTTGTGGAGTCGGGGAAGGACTTGGAACAGCCAGGGCGGTCCCTGAGACTCCTTTGTACAGGTTCGAGATTACCCCTTGGTCACTATGCCAGGGGCCGGTTCCGCCAGGCTCCAGGGAAGGGGCTGGAGTGGAGAGGTTTCATTAGACATGAAGCCGATGGGGATGAAATGGAATCCGCCGCGTCCGAGCGCGGCAGACTCACCATCTCAACAAATAATTTGAAAAGAGTCGCGCATCTGAACATGAAGAGCCCTAAGGCCGAGGATACGGCCGTGTTTTTCTTCGCTCGTGAAGTAAACAACGACATTCACTGTTGGGGCCAAGGAACCCTGGCCACCGTCTCCTCAG
>S359_74|IGHV3-49*03|IGHD4-11*01|IGHJ4*01|80
GAGGCGCAGCTGGTGGAGACTGGGAGAGCCTGGGTTCAGCCAGGGCGCTCCCTGAGACTCTCCTCCACTGCCTCTGAACACACCCTTGGCGTTTACGCTTTGATCCGGTTTCGCCAGTCTCCAGGGAAGAGACTGGCGTGCATAAGTCGCAATAGAAGACATACTTATGGGGGGACAACAGAGCACGCCGTGTCTGTAAATGCCAGATTCACCAGCTCACGATATCACTCCACAGGCAGCGCCCATATGCAAGTCAACAGCCGGAGAATCCAAGACACAGGCGTGTCTCACTCTCGTGTCACGGGGACCAAATACTGTGACTGTCGGGGCCCAGGAGTCCTGGTCACCGTCTCCTCAG
>S359_75|IGHV3-49*03|IGHD4-11*01|IGHJ4*01|80
GAGGTGCCGTGCCTGGTGTCTGGGGGAGACTCGAGACGGGCAGGGCGGTCTCTGAGACTCTACTGGACAGCCTCTGAACTCACTTTAGGTGGCCGTTCCATGAGAAGTTTCCGCCAGACTCTAGGCCAGGGGCTGGGGTGCTTAGGCTTCGTAAGAACTATAGCTTACGTTAGGACCATACCACACACCGTGTCCGCGAAAGGCCGATTCTCCGTCTTAAGAGAGGATTACAAAAGAATCGTCCGTCTGCAAATGAAAAGCCAGAAAAGCGAGGACACAGGCGCGTACTATTGTACGACCTCACTAATCACCTACTTTGACTACTGTGGCCAAGAGACCCTGGTCACCGTCTCCTCAG
>S359_76|IGHV3-49*03|IGHD4-11*01|IGHJ4*01|80
GAGGTGCAGCTAGAGGAGTCTGGACCAGACTTGCCACAGGCAGGGCTGTCCCTGAGACTCTCCTGTCGTGCCTCTAGACACACCATTGGTGCCTTCTCTGTCATCTGGTTCCGCCGCCCTCCAGGGAAGGGGCCGGAGTGGCTAGTTTTCATGAGAAGAAGAGTTTATGGTGGGACAGCAGACTACGCCGCGTCTGAGGCAACCAGATTGACCATCCCCAGACATGATTCCCGAAGACTCACCTGTCTGCAGAGAAATAGCCTGAAGACCGAAAACACAGTCGTATATCACTGTATCAATATTGTAAGGACCTGTTTAGACCACTGGGGCCAACGAAAGATCGTCACCGTCTCCTCAG
>S359_77|IGHV3-49*03|IGHD4-11*01|IGHJ4*01|80
GACGTGCACCTGGTGGAGCCTGGCGGAGACTTGATCCAGAACGGGCCGCCCCTGAGACTCTCCTGTATAATTTCTGGAGTCACCTTCGGTAATCATTACATGAGTTGGTTCCGCCTGGCTCCACGAGAGGGCCCGGAGTGGATAGGTTTCACAAGACGCAAAACTTATGGGGGGACAACAGAACTTTCCGCGTCTGTGAAGGCCGGATTCACCCAGTCAAGACATGACTCTCGAGGCATCGCCTGTCCCCATAGGCATAGCCTGAAAACCGAGGTCACAGGCGTCTTCTCCTGTGGTGTTAGAATATGCAACTGCCTTGACTCCTGGGGCCACGGATCCCTGGACGCCGTCACCTCAG
>S359_78|IGHV3-49*03|IGHD4-11*01|IGHJ4*01|80
GATGTGCTCCTGGTGGAGTCTGGGTCGGGCTTGATGCAGTCAGGGCAGTCCCTGAGACTCTCCTGTACAGTTTCTAGACTCACCCTCGGTGATGATGTTTTGACCTGGGTCCGTCAGGCTCCAGGAATGGGGCCGGAGTGGACAGACGTCATTAGAAGGAATGCTTTACAGGGGACTACAGAGAACGCCCCGTCTGGGAACGGCAGACTCAACCCCTCCAGAGATGTCTCCAAAATCATCGCCTGTCTGCAGCTGCACAGCCTAAGATTCGGAAAAAATGCCATGGATTTCTGTGCTACTACACTAAGCAACTCATTTGACTGCCGGGGCCAAGGAGCCCGAGTCTATGTCTCCTCAG
>S359_79|IGHV3-49*03|IGHD4-11*01|IGHJ4*01|80
GAGGTGCAGTTGGTGGAGTCTGGGGGCGGCTTAGAACAGCCAGGGCGGTCGGTGAGGGTCTCACGTACAGCCCATGCATTCACCTTGGGTCATTATACCACGACCTGGTTTGGCCAGGCTCCAGGAAAGGGGCTGGAGTGGATAGGTTTCATTACAGGCAGACCTTCTGGTGGGACACCCAAGTGCGACGTGTCTGTGCAAGGCAGATCCACCGTCGCACGGGATGATTTCAGAAGAGTTGCCCTTGTGGAAGTGAACAGCCCGAGATCCGACGAAGAGGCCCTTCACTGCTATGCCTCCAGAACAACCAACCACCTTGACTACTGGGGCCACGGAAAAGTGGCCACCGTCTCCTCAG
>S359_80|IGHV3-49*03|IGHD4-11*01|IGHJ4*01|80
GAGGTGTATCGGGAGGAATCTGGGAGAGACTTGCTACAGCTGGGGCGGTCCCTGAGGCTCCCGTTTGCAGACCCCAGACTCAACTTTGGTGATTGTGCTTTGAGTTGGCTCCGTCTGACTCCAGGGAAGGGGCCGGGGTGGACTGCTCTTATTCGAACCGAAGATTCTGATGGGACATCAGAATGCGCCGCGTCTGTGAAAGGAACCTTCTTCATTTCAAGACATGATTCCCAAAGAAAGGTCTATTCGCTCATGGACGGCCTGCAGACCCAGGACGCCGGCGTGAATCGCTGCACTACTACATTAAGCAAATACTTTGACTACTGGGGCCAAGAGACCCGGGCCACCGTCTCCTCAG
>S359_81|IGHV3-49*03|IGHD4-11*01|IGHJ4*01|80
GAAGTGCAGTTGCTAGCGTCTGGTAGAGTCGTGGAACAGTCAGGGCGGTCCCTGAGATTCCCCTCTGGTCCCTCTGGAGTCACCCTTGGTGCTTCTGCTGTGAGGTGGTTCCGCCAGACTCCGGGGGAGGGGCTGGCGTGGATAGGGCTCACTAGAAACAAAGCTTCCGGTGGGACACCAGAATACCCCACGTCTGAGAAGGGCAGATTGACTCTCTCACGGGGTGACTCCGTAAGCGTTGCCTATCTCCAAGTGATAAGCCTGAGAACCGAAGACACGGGCGTTTGTCACTCGACTGCCACCTTGATCAATTTCTCTGACCATAGGGGGCGAGGAATCCTGGTCACCGTCTCCTCAG
>S359_82|IGHV3-49*03|IGHD4-11*01|IGHJ4*01|80
GAGGTGCAACTGGTGGAGTCTGGGGGAGACTTTCTAGAAGGAGGGCGGTCCCAGAGACTCTCCTGTGCAGGTTCTGGAGTGACATTTGGCGATTCTGCGACGACCTATTGTCGCCAGACTGCAGGAAAGGGGCTTGAGTGGAAAGATTTCATTGCAGGCAACTTTTTTGGCGGGGGAAAAGATTACGTCGCGTCTGCGAGAGGCAGATTGGCCATCTCAAGAGACGCCTCCGCAAGATTCGCCTATCTGCCAATGAAAAGATCGAAGGCCGAAGACACAGCCGTGTATTACTGTGACCCCACATCAAGCAAGTACTTTGACTCCTGGGGCCGGGGATTACTGGTCGCCGCCTTCTCAG
>S359_83|IGHV3-49*03|IGHD4-11*01|IGHJ4*01|80
GAGGTGCATCTGGTGACGTCTGGGAGAGCCTTGGTCCAGCCAGGCCGGTCCCTGAGACTCTCGTTTATAGTCTCAGGATTCACTCTTGGTGATGGTGCAATGAGCTGGCCCCGCCAGACTCCAGGGAAGGGGCTGGCGGCTACACGCTCTCTGAGATCCAAACCTTATGGTGGAACCACAGAATGCCCCGCTTCCCTGAGAGGCTGGTTTTCCATCTCAGGAGATAATTCCAGAAGGATAGCCGATTTGCAAGTGGACAGACCGAAGTCCGACGAGGCAGACGTGTTTGACTTTTCTCCTCCGGTAGCCAACTACTTGGACTACTGGGGCCATGGAGTGCTGCTCACCGTCTCGTCAG
>S359_84|IGHV3-49*03|IGHD4-11*01|IGHJ4*01|80
GAGATGCAGTTGGTGGCGTCTGGGAAAGGTTTGATATTGCCAGGGTGGTCCGTGAGACTCTCCTGCATAGCTTCTGGACTCACCTTTGGGGATCATCCTATGAACTGGGTCCGACAGGCCCCAGGGAAGGGCCTGGAGTGGGGAGGGTGCATCAAGAGAAGCGCCTTCGGTGGGACTGTAGAACACGCCGCGTCCGTGCCAGGCGTTCTCTCCATCTCAAGAGATCATTGCAAAAACATCACCTATCTCGAAATGTACAGGGTTAATACCGGCGACACAGGCCTTTATTACTATCATACTCTTGTGACCATCTGCATTGGCTTCTGGAGACAAGGAAACCTGGTCACCGCACCCTCAG
>S359_85|IGHV3-49*03|IGHD4-11*01|IGHJ4*01|80
GAGATGCGTGTTGTGGAGTCTGGGGGATGCCGGGGACAGCCAGGGCGATGCCTGAGACTCTCCTGTATAGCCTCTGGATTCACCTGTGGCGTTTGTGCTATGAATTGGTGCCGCCAGGCTCCGGGGAAGGGACTGGAGTGGCTAGGTTTCTTTGGAGGCAAGGCTTTTGAGGGGACATCTGGATACACCGCATCTCTGAAAGGCAGACTCAGAGTCTTTGGAGATGATGCCAGAAGAATCGTCTGTCCCCAATTCAATACCCTGGAAACCCAAGACACAGCCCTCTCTTTTTGGATTATAGAAATTGCTAACTATTCTGCCTGCTGGGGCCACGGAATCCTGGTCAGTGTCTCCTCAG
>S359_86|IGHV3-49*03|IGHD4-11*01|IGHJ4*01|80
GAGGTACAGCTGGTGGAGTCTGGGAGAGACTTGGAAGGGCCAGGACGGCCCCTCCGACTCTCCTGTAAACCTTGTGGATTCACCCTCGGTGGTCATCTTTTGAGATGGTTTCGCCAGGCTGCCGGGAAGGGACTGAATTGGTCGGGTGCCACTAGAAAAAGCCCTTATCGTTGGACAACAAAGTACGCCGCGTCTGTGAGCGGCAGATCCACCATCTCAAGAAATGATTCCAATACAGTAGTCCATTTGCGAGTGAACAAGTTGAAAACCGAGGACATGGCTGCAAATTTCTGTACCACTCCCCTGACCAATTATGTCGACAATTGGGGCCACGGAGGCCTGGTCACCGTCTCCTCAG
>S359_87|IGHV3-49*03|IGHD4-11*01|IGHJ4*01|80
GAGGTGCATCTGGTAGAGTCAGGGGGAGTCTTGCTACAGACGGGTCAATCCCTGAAACTCTCACGCACAGTTTCTGAATTCACGTTTTTTGATTATCCGATGGTCTGGTTCCGCCCGCCTCCAAGGAAGGGGCTGGAGTGGACGGACCTCATTAGAAGGAAAGATTCTGGTGAGTCAACAGACTACACCGCGTCTTTGAAAGGCAGATTCACCCGTTTACGCGGCACTTTCAAATTCTTCGCCCACTTTAAACTCAAGAGCCTGAGAACCGACGACGCAGCCATGTATTGTTGCGCCTCTACACTAGTCAACTACTTTGACTACTGGGGCCAACGAGTCCGGGTCACCGTGTCCTCAG
>S359_88|IGHV3-49*03|IGHD4-11*01|IGHJ4*01|80
GAGGTGCAATTGGTGGAGTCCGGGAGAGTCTGGGTACAGCCAGGCCGGTCCCTGCGACTCGCCGGTGCACTTTTTGGATTCACGTTTGATGACTTGGCATTACACTGGGTCCGCCAGCCTCCAGGGCGTGGTCTGGAGTGGCTGGGTTTCATTCGAAGCAAAAGTTATGGAGGGGCTTTAAATTACGGCACGTCTGTGAAGGTCAGACTCAACATCTCAAGAAGTTATTCCAGAGGAATCCCCTGTCTGGGAGCGACGTGCCTGAAAGCCAAGGACACGGTCACATATTACTGTACTACTACAGTAATCAATTCTTCTGACTCCTGGGGCCAGGGTACCCTGGTCCCCGTCCCCTCAG
>S359_89|IGHV3-49*03|IGHD4-11*01|IGHJ4*01|80
GAGGTGCAGCTGGTGGGGTCTGGGGGAGACTTGGGACGCTCAGGGTGGTCCATGCGAATCTGCTGTTCACCCTCTGGGTTCACATTTGATCATAATGCTTTGATCAGGGTCCGCCAGACTCCAGTGGAGGGGCTGGAAAGGCTAGATTTCACGAGAAGAAAGTCTCAGGGTGGAACAACAGAATACGCCGCGTCGGTGAGTATCAGAGTCATCATCTCAAGAGGTGACGTCAAGAGCATCGACCCTCTGACAATAGATCACCTGAAAACCGAAGTCACAACCGTCTACTATTGTATGACCGCACTAACTAACTCCTCTGACTATTGGGGCCACGGAACACCGCTCAGCGTCTCCTCAG
>S359_90|IGHV3-49*03|IGHD4-11*01|IGHJ4*01|80
GACGTGCACCAGGTGGAGTCGGGCGGAAGCTTGGTCCGGCTAGGGCGGTCCCTGAGACTGCCCTGGACGGTTTCTGGATTCAACCCGGGTGATTCTCTTATGATCGGGTTCCGCCAGTCTCCAGGGAAGGACCTGGCGAGGATGACCTTCATTAGGAGCAGGGCTCATAGTGGAAGAACAGATTTTGCCGCGTCTGAGAAAGGCAGATTCAGCATTTCCAGAATTGGTTCCAAAAGTGTCGCCTATGTGCAATTGAACAGTCAGAGAGTCGCCGAAGAAGTCGTCTCCTCCTGTACTACTACGTCAACGAATCACTTTGACTACTGGGGCCAAGGAACGCTGGTAGTCGTCACCTCAG
>S359_91|IGHV3-49*03|IGHD4-11*01|IGHJ4*01|80
GAGGTGCGGGCGCTGGAGTCTGGAAGAGCCTTGGTGCAGCCAGGGCGGTCCCTAAGACTCCCCCATCCAGCCCCTGGAGTCACCTTCGGTGAGCATGCTTTGAGGTGGTTCCACCAGACTCCAGGGAAGGGCCCGGAGTGGTCAAGTTTCCTAAGATACAATTTTTCTTGTGGGCCAAAACAACGCCACGGATCTGTGATTGTCAGATTCACCATCTCGGGAGGTGATTCCAAAAACATCGCCTGTCTGAACCTGAGCAGCCTGCGAAGCAAGGACACAGTCGTGTGTGACTCGACCACTACGGACAGGAACTACTTCGACTGGCGCGGACAAGGAACCCTGGTCACCGTCTACTCAG
>S359_92|IGHV3-49*03|IGHD4-11*01|IGHJ4*01|80
GAGGCGCAGTTGTTACAGTCCGGAGGAGACTGGTCACAGACAGTCCGGTCTCTGAGACTCTCCTATGCAAGTGCTGAACTCACCTTTGGTCATGTTACTTTGGTCTGGTTTCGCCAGCCTCCCGGGAAGGGTCTGGAGTGGAGAAGTTTCATTAGAGACAAAGTCTCTGGTGGGACCCTAGAGCGCGGCGCGGCAATGAAAGGCAGACTCGCCATCTCAAGAGATTCTTTTAACAGCGCCTCCTATCTAAAAATGAAAAGACTGAACACCGAAGGCAGAGCCATGAATGAGTGTAATATTATAGTAATCAACTTCTTTGACTACTGGGGCCAAGGAAGCCTGGTCACCGTCTGCTCAG
>S359_93|IGHV3-49*03|IGHD4-11*01|IGHJ4*01|80
GAGGTGCAGGTGTTAGAGTTTGGGGGAGTCAGGGTCCAGCCAGGCCGGCCCCTTTTAGTCTCCTGCTCACCTTCTGGACTCGTGTGTGGTGACTGTGTCATAACCTGGTTCCGCCCGGCTCCAGGGCAGGGGATGGGGTGGATAACTTTCGTTAGCAGAAAGGCTGATGGTGGGACAGCCCATTACGCCGAGTCTCTGAAAGGCGGATTCACCCTCTCAAGAGATGATTCCAAACGTCTCGCCCAAGTGCAGATGAGAAGCCTGAGAATCGATGACATAGCCGTGTTATACTCTACTATTGTGATAATCAATTTCTTTGGCTACTGGGGTGAGCGAATCCGGGTCACCGTCTCCTTAG
>S359_94|IGHV3-49*03|IGHD4-11*01|IGHJ4*01|80
GAGATCCAAATGGTGAAGACTGGGGGGGGCTCGGAACGGCCAGGGCGGTCCCTGAGAATCTCCTGTATAGTTTCTGGACTCACGTTTGAAGATTATGCTCTGGGCTGGTTCCACCAGGCTCCAGGGAAGGGGCTGGAGTGGCTGGGGTTGACTAGAAGAGAAATTCATGGGGTGACGAAAGACTATGCCGGGTCTGTGAAAGGCAGACTCACCTTCTTGAGGCATGCCCCCATAAGAATCGCCCACCTGAAAATTTACAGCGTCACAGCCAGGAAAACCGCCGACTTTTCCTATTCTGCGACATTGACCAATTACGGGGACCACTGGGGCCAAATAACCCTGGTCACCGTCTCGTCAG
>S359_95|IGHV3-49*03|IGHD4-11*01|IGHJ4*01|80
GATGTGCAGTTGGTGCCGTCTGGGCGAGGCTTGGAACAGTCAGGGCAGTCCGTGAGACTGTCCTGTACAACTTGTATTCTCGCCTTTGGTGGATGTGCTGTGGGCTGGGTCCGCCAGCCTCCAGGGAAGGGACTGGAGTGCGTAGCTTGCATTAGGGGCGATTTTTGTGCTGGGACAACAGATTGCGCCGCGTCTTTGAGAGTCAGATTCACCATGTCAAGAGATGATTCCAAAAGAATCGCCGATCTGCAGTTAAACTGCCTGACAATGGAGGAGTCAGACGCATCTGACGGTTTGACCATAATAATCTTTTACTCTGTCCGCGGGGGCCCAGAGTTCCGGGTCACCGTCTCCTCAG
>S359_96|IGHV3-49*03|IGHD4-11*01|IGHJ4*01|80
GAGGAACAGCTGGTGGAGTCGGGGAGAGGCATGAAACAGTCAGGACGGTCTTCGCGACTCTCCTCTACAGTTGCTGGACTCTCCCCTGAACATTATCATCTGAGGTGGTCCCGCCAGACTCCAGGGAAGGGACAAGGCTGTTCAGTTTGCACGAGAAGTGAAGGTTTTGGTGGGACTGCAGATAACGCCGCGTCTGGGAGAGGCAGGGTCACCATCTCAAGAGACGACCCCAAAAACGTCGTCCATCTGAAAGTGAACGGCCTGAAAACCGAGGACGCAGCCGTGAATTTCTTGGCTACTACAATAGGCAACTCCCTTGACCACTGGGGCCAACCAACCCAGGTCACCCTCTCGTCAG
>S359_97|IGHV3-49*03|IGHD4-11*01|IGHJ4*01|80
GAGGTGCAGATGGCGGTGTCTGGGAGAGGCTTGGAGCAGCCAGGGCGGTCCCTGAGACAGTCTTGTATGACTTCTGGATTCACCTTTGATGATCATACTGTTATCTGTCTCCGCCAGTCTCCAGGGGAGGGGCTGGAGTGCCTAGGCTTCATTAGAAGAAGAGGTTACGGGGGGACAGAAGAATGCGCCTCGTCTGTAAACGGCAGAAGCACCATCTCAGCAGATCGTTCCAGAGGAATCGCCTGTTTTCAAGAAATCAGCCTGAAAACCGACGCCCCAGCCCTGGATTTTTACATTAGTGCAATTTTCATTTGCCTTGGCCTCTGGGGCCACGGAACCCTGGCCCCCCTTTCCTCAG
>S359_98|IGHV3-49*03|IGHD4-11*01|IGHJ4*01|80
GATGTTCAGAAGTTGGAGTCTGGGCGATCCTTGCTGCAGCCAGGGCGGTCCCTGAGACTCACCTGTACACAGTGGAGACTTAGTCCTGGTGATTTTGCCCTGAACTGGTTCCGCCAGACTCCAGGGAAGGGGCTGGAGTGGGGAGGCTTCATCAGAAGGAGAACTTATCGTGGGCCGCGCAAACACGCCGCGCCTGTGATAGGCAACTTCACCCTCTCAAGAGAAGATTCCCAACACATCGCCTGCAGGCAACGGAGCAGCCTCGAAACAGACGACACGGCCGTGCATTTGTTGATTACGACAGCAATCAACATCTTTGACTCCTGGGGCCACGGAACTCTCGTCGCCGTCTCTTCAG
>S359_99|IGHV3-49*03|IGHD4-11*01|IGHJ4*01|80
GAGGTGCAGCTGGTGGGGACTGGGGGGGGTTGGATAAAGTCAGGCCGGTCCCTGAGACTCTCCTGCGCAAATTCTCGATTCACCTTTGGTCATTCTCCTGTACACTGGTTGCGCCAGGGGCCAGGGAAGGGACTGGAGTGCCTAGGATTCAAGAGACGTAGACCTTATAGTGGGACAAGAGATTGCGCCGGGTCTGAGAAAGACACATTCACCATCCCACGGGATCAGCTTAAGGTCTTCGCCTATCTGTACATGAACAGCCTGATAACCGAGGACACAGTGTTGTGCTTCTCCACTGCCGCAGTAATCAACTATTTTGACTGCTGGGGCCCAGGAGGCCTCATCTGTGTCACCTCAG
>S359_100|IGHV3-49*03|IGHD4-11*01|IGHJ4*01|80
GAGACCAGATTGCTGGACTCTGGGGGAGGATTGATACAGCCAGGGCGGTCCCTGAGAATCTCCTGCACGGCCTCGGGATTCACCCTTGGACGTCTTAATATGAGTCGGTTCCGCCAGGCTCTAGGGAAGGGGCTACCGTGGACAGACTTCAGGGGAAGTGAAGGATCTGGTGGGACAACAGATTACGCCACGTCCGCGAAAGGCGGATTCACCCTCTTCCGAGATGATTTCAATAGAGTCGCCTCTTTGAAAATGAACAGCCTGAGTTCCGGGGACACAGGCGTGTGTTTTTGTTTCACTACATTAGCCATCTTTTTTGAGTACTGGGGCCCAGGTATCCTGGTCACCGTCGCCACAG
>S545_1|IGHV3-43*02|IGHD4-11*01|IGHJ3*01|80
GACGTGCCGTTGGTGAAGTCTGGGGGAGGCGCGGGACAGTCTGGGGGGTCCCTGAGACTCCCCTGTGCAGCCTCTGGGCTCCCCAACGATGATCTTGGCAAGAAATGGGTCCGGCTCGCTCCACTGAAGGGTCTGGCGTGGGTCTCTCTTACAAGTGGGGGTCAAAGAAATACCGACTTTTCAGACGCTTTGAAGGGCCCATTCACCATCTCCAGACACACCAAGAGTAATTCCCTGCATGTGAACGTGCTTAGTGTGACTTCTGAGGAAACCGGCTTGTTTGATTGTGAATGCCCGAAGGCTCTTGACCTCTGGGGCCAAGGGACCCGACTCACCGTCTCTTTAG
>S545_2|IGHV3-43*02|IGHD4-11*01|IGHJ3*01|80
GAAAACCACCGGGTAGAGCTTGGGGGAGGCGTAATACAGCCTGGGGGGTCCCTGAGACGCTCCTCTACACCCTCGTCTTTCACCCTTGCCACTTTTGCCATGAACGGGGTCCGTCAACCTCCAGGGACGGGCCGGGGGTGGGTCTCGCGAATCAATGGGGGTGGCGCTAGAACGGACTTTGCAGACTCCCTGAAGGGCCGACTCACCCTCTCCAGAGACAGTAACAGAATCTCCCGGTATCTGCAAATGAAAGAGCTGATAAATGAGGTCACCGCCTTATCGTACTGTTTAAAACAGACTGATTCAGATGGCTGGGACCTATGGACACCAGTCACCGTCCCCTCAG
>S545_3|IGHV3-43*02|IGHD4-11*01|IGHJ3*01|80
GAAGCGCAGCTACTTGTGTCTGGAGGAGGCCAAAAAGAGCTTGGGGTGTCACTGAGACTCTCCTGTGCAGCCTCTGGATTCACCTTTGAAGAGGACGCCATAAATTGGGTCCGTCCACCTCCAGAGAAGGGTCTGGCGTGGGTCGCTCGTACCGGAGGTCATGGCCGGGGAATAAACTATCCAGACTCTGTCGGGGGCCGGTTCACCATCTCCAGAGACAACAGAAAAGACTCCCCGAATTTGCAAGTGAGAAATCTGAGATCTGAGGAAACCGTCTTGTCTCGTTGTGCACACCAACAAGTCTTTGGGGTCTGGGGCCACGGGGCCAGTGACGCCATCTGTTCAG
>S545_4|IGHV3-43*02|IGHD4-11*01|IGHJ3*01|80
GACGGGCACCTGGTGGAGGCTGGGGGAGACGTGGAACAGCCTGGGGGGCCCCTGAGACTCTCCTGGGCAGCCTCTGGATTCACCTTGTATGATTGTGTCATACACTGGGTCCGTCGCGCTCCAGGGAAGGATCGGGAAAGGGTCCTTCTTCTATTTAGGAATGGTGATCGAACATTATATGCAGAATCAATGCAGGGCCGACTCAACCTCCCTAGAGACCCGGTCAGAAACCCTCTGAGTGTGCAACTGAGGAGTCTGCATCCTCAGGACACCGTCCTCCGTTTTTGTGCATGCCCAAGTAGATTTGGAGTCTGGGGCCAGGTGACAAGGGTCCCCGTCTCTTCAG
>S545_5|IGHV3-43*02|IGHD4-11*01|IGHJ3*01|80
GAAATTCACGTGGCGGAGTCTGGAAGAGTCTTGGCTCGGCCGGGGGGCTGTCGGAGAGTCTCCTGCACAGCCTCTGGATTCGCCCTTGCTCATTATGACCTACAATGGGTCCCTCAAGCTCCAGGGAAGGGTCTGGATTGGGTCTCTCTTGTTAGAGGAGACGTTGGAGGAACATCCTGTGCTGACCCTCTGAAGGGCCGACTCACCATGTCCAGAGAGAATACAAGAGAATCCCCTTATCTCCAAGCGAACCGTCTCAGAACGGAAGAGGCCGCCTCACATTACTTTATTTACCCGATTACCTTTGATGTCTGGGCCCGAGGGCCACTGGTCTCTGTCTCTTCAG
>S545_6|IGHV3-43*02|IGHD4-11*01|IGHJ3*01|80
GAAGTGCGCGTGGGTCAATCTGAGGCAGGCGCGGCCCAGTCCGGGGGGTCCCTGAGACTCTCCTGGACAACTTTTAGATTCCCCTTTGATCATGATGCCATGGACTGGGTCCGTCAGACTCCAGGACAGGGTCTGAAACGGGTGTTTCTTTTTAGTAGGATTACTAGTTGCACATACTACGCAGACTCTGTGCAGGGCCGACTCACCACGTCCAGAGACAACCGCGCGAATTGGCTATATTGGACAATCTGCCATTTGAGAACTGAAGACAGCGCCTTGTTTTATCTTGAAAATCGAAATTCTTTTGATGTCCGGGACCAGGGGACAGTGGTCATCGTCTCTTCAG
>S545_7|IGHV3-43*02|IGHD4-11*01|IGHJ3*01|80
GAGATTCAACTGGTGGAGTCCGGCGAGGCCGAGGTCCAGGCTGGGGGATGCCTGAGAATCTCCCCTGCTGACCCTAGACTCCCCTTTGATCTTCATGCCATCCATTGGGTCCGTCAAGTTCCAGAGACGGATCTGGATGGGGTCTCACCTATTACTGGAGATGGTGGGAGGACATCCCCTGCAGACTCTGTGAAGGGCGGACTGTCCGTCTCCAGAGAGACCAGAAAAAAATCTGTGTACTCGCACGTGAAGTGTCTGAGAGGTCATGACATCGCCGTTTACGACTCTGCAAACCCAAGTGCTTTTGATGTCTGGGCCCGTGGAACACTGGTCGTCGTCTCTTCAG
>S545_8|IGHV3-43*02|IGHD4-11*01|IGHJ3*01|80
GAGGCTCAGGTGGCGGAGTCTGGGAGATGCGTGATACAGCCGGGGAGGTCCCTCCGAGTCTCCTGTGCAGCCTCTGGATTTACCTCAATGGGAAGTGCCATGGCCGGGGTCCATCAAGCTCCAGAGACGGGTCTTGATTGGGTCTCGCTTTTAAGTGACGGAGGTGGTGGACCGTACTATCCAGATTTTGTGAGGGGCCGACTCACCTTCCCCAGAGACAACAGACCTAATTCCCCATTTCTGAAAATGGACAATTTGCAATGTGAGGACTCCGCCTTCTTTTCCACTGCATATCCGAATGCTTCTGACGTCTGGGGCCACGGGACAACGGTCTCCATCTCCTCAG
>S545_9|IGHV3-43*02|IGHD4-11*01|IGHJ3*01|80
GATGTGCTGTGGATGGAGTCTGGGAAAGGCGTCATACAGCCTGGGGGCCCCCTCGGACTCTTCTGTGTGGCCTCTGGATTAGACTTTGATACTCGTGCCATGCCCTGGCTCCGTCAAACTCCAGGGCAGGGTCTGAATTGGGTCTGCCTTTCTTGTGGGCATGGCGCTTGGACATCCAGTGTCGACTCGCTGAAGGGCCGACTCAATATTTCCAGATACAGGAGAAAAAAGTCCCTCTCTCTTCAGGGGAGTAGCCGGAGAAGTGAGGACTCCGCCTTATATCGCTGTGCAGAACAGACTAGTTTTGAAGTCTGGGGCCAAGGGTCAAGAGTCACCGTCTCTTCAG
>S545_10|IGHV3-43*02|IGHD4-11*01|IGHJ3*01|80
GAAGCGCAAGTAATGGTGTCTGGGGGCGGCGTGAGACAGCCTGTGGGGTCTCTCCGACTCTCCTGTGCAGTCTCTGAATTGACCCCTACTGGTTTTACCATCCCTTGGGTCCGTCAGGCTTCAGGGAAGGGTCCGGAGTGGGTCCCTCTCATTATTGGGAGTAGTGCCAGAACATCTGATGCAGAATCTGGGAAGGGCCGCCTCACCAGCTCCAGGGACAAATGCAAGGACTCCCTGTCTCTGGTCAAGAAGCCTCTGGGCCCTGAAGACCCCGCCCGGGTCGATTGTGAAAACCCGAGGACTTTTAGTGTCTGGGGCCAAGGGACAACGGCCACCGCCTCTTCAG
>S545_11|IGHV3-43*02|IGHD4-11*01|IGHJ3*01|80
GACGTGCAGATGGTGGAGTCCGGGAATGGCGTGTTTCAGACCGGAGGGTCCCTGACAGTCTCTGGTGCAGCCTGTGAATTCACCCTTGACGAGTTTAAGATACACTGGGGCCGTCAGGCTCCAGGGGAGGGTCTAGCACACGTCTCTCTGATCAGTGTGGGCGGTGAAAGAACATACTATGCAGACTCTGTGAAGGGCCGATTTGCCACCTCCAGAGACGACAGAACAGTTTCCCTCCATATAGAAAGGATCTGTCTGAGAAGTGGGGATCCCGCCCGCGAGAAATGCGCTCACCCGAAGGCATTTGATGCCTGGGGCCGTGGGACAATAGTCACCGTCTCCTCAG
>S545_12|IGHV3-43*02|IGHD4-11*01|IGHJ3*01|80
GAAGTGCAGTTGGTGGAGTCTGGGGGAGGCGTGACACAGTCGGGGGGGTCCCTGAGACTCTCCTGTGAAATGTCCGGAATCACGTTTGATCATTGGGCCATACACTGTGTCCGGCCGACTCCAGTGAAGGGTCTGCAGTGGGTCTCTCTGACTAGTGGGGAAGATGATAGACCATTTTGTGCAGACTCTAAGGAGGGCCGGCTCACACCCTCCAGGGACAACCAGAAGGAGTCCCAAGCTTGGCGAGTGAACACTTTGAGAACTGAGGAAGTCGCCTGGGTGCTCTGTGAATGTCCGAGTTCCTTTGACCTATGGGGCCACGAGACAGTGGTCACCGTCTCTTCAG
>S545_13|IGHV3-43*02|IGHD4-11*01|IGHJ3*01|80
GACAGGGACTTGGAGGAGTCTGGGGAAGGCATAGCAGAATCGGGGGGGTCCCTGAGACCCTCCTGGGCCGCCTGTGGACTCACTTTTAGTGATTATGCCCTGGACTGGGTCCCTCAAGCTCCAGGGAAGGGTCTGGGGGGGGTCTCTCTTCTGAGTGGGGGCCTTGGTAGAATATTCTATATAGATTCTGTTCGGGGCCGACTCATTTTCTACAGAGACAGCAGAAAATACTCCCCATATGTGCACCTGAACAGTCTGAAAACTGAAGTGACCGCCCTCTGTTTCTCTGCATACCCGAAGGCTCTTGAGGTCTGGGGCCAAACGACTTTGAGAGCCGCCCCTGCAG
>S545_14|IGHV3-43*02|IGHD4-11*01|IGHJ3*01|80
GAAGTGCAAGTGAAGGAGTCTGGGCGAGGCGTTACACAGCCTGAGGTGTCCCTGAGACTCTTTTGTGCAGATTCCGGACTCACCTTAGAGGAAGATGCGAAGCACTGGGTCCGTCAGAGTCCAGGGGAGGGTCTGCTGTGGGACTCTCTCTTAAATGGGAATAGTGCTAGCACTTATTATCTGGACTCTCTAAAGGGCCGACTCAACACATCCACAGACAATAGCAACAAGTCCTTCTATCTGAAACTGAACAGCCTGGTCACTGAGGACCCCGCCCTATTTAGTTTTGGAAACCCAGACACTTTTTCTGTCCGGGATCCAGGGACACTGGTCACCGTCTCCTCAG
>S545_15|IGHV3-43*02|IGHD4-11*01|IGHJ3*01|80
GAGGTGCAGGTCGTGGAGTCGGGGTCAGGCGTCCCACAGCCTGGGGGGGCCCTGAGGCTCTCCTGTGCAGCCTCTGGATTCGCCCTTGATGAAAGTGCCAGGAACTGGGTCCGTCATTCCACAGGAAAGGCTTCGGAGTGGGTCTTTCTTGTCAGGCGCGATCGCGGTGGAACATTGTATACTGACTCTGTGAAGGGCCGACTCACCTTCTCCAGGGACACCTGCAAAACCACCCCATATCTGCTACTTCACGCCCTGAGACGTGCAGACCCTGGCCGGCATTTGTGTGCACATCCGACTCCTCTAGACGTCTGGGGCCAAGGGGCAGGGGCCACCGTCTCTTTAG
>S545_16|IGHV3-43*02|IGHD4-11*01|IGHJ3*01|80
GAAGTGCAGCTGGTGGAGTCTGGGGGAGGCAATATACAATCTGGGGGGTCCCTCAGACTCGCGTGCGCGCCCTCTGGATTCACCTTAGATACTGGTGCCTCACACTGGGTCTGGCAAGGTCTAGGGAAGAGACTGGAGTGGGTCTCTCCTCTTGCTTCTGATCGGACTCACACATTCTATGCAGACTCTGTGAAGGGCCGATTAACCAGCGCCAAAGAGAACATTAAGAGCTCCCTGTATCTGACAATCAATAGTCGGGGACCCAAGGACGGCGTCTTCTCTTATTGTACCACGCCAAATCTCTCCAATGTCTGGGGCCAAGGGACAGTACTCACCGTTTCCTCAG
>S545_17|IGHV3-43*02|IGHD4-11*01|IGHJ3*01|80
GAAGTGCAGAAGATGGGGTCTGGGGGAGCCGTGCTACAGTGTGGGGGGTGTCGGGGAGTCTCCTGGGCCTTCTCTGGATTCACCCCTGACGGTGGTGCCGTGCATTGGGGCCGTCGAAGCCCAGGCAGGGGTCTGGATTGGGTCTCTCGCTTTTGTGGGACTGGTGCTGGAACATATTCTTCGGACTCCCTGAGGGGCCGATTCACCCTCCCCAGAGACAACCGAAGAGACTCCCTATGTCTGAAAGAGAATAGTCTGAGCCCCACGGACACTGCCTTGTATTACGACAGACGCCCGATTGCTTTTGATGTCTGGGGCGAGGGGACACGGGTCACCGTCTCGTCAG
>S545_18|IGHV3-43*02|IGHD4-11*01|IGHJ3*01|80
GAAGTGCTTTTGGGGGTGTTCAGGGGAGACATGGAACAATATGGGGGGTCCCTGGGACTCTCCTTGGCAGCGCCTGGATTGACCCTTGATGATTTTGTCATGCCCGGGGTCCGTCAAGTTCCAGGAAAGGGCCTGGAGTGGGTCGCTCTTGTCAGGGGGCTTGGTGAAAGGACAGACCCTACAGACTCTGTGAAGGGCCGGTTCAGACTCTCCAGAGCCAACAGTGAGAACTCCCTCTGTCTCCAAGTGGAGGGTGTGAGAACTGAAGACCCCGCCTGTCATCTTTGTGCAAACCCGCGCGCTTTTGATGACTGGTGTCGAGATACCAGGGCCACCCCCCCTTCAG
>S545_19|IGHV3-43*02|IGHD4-11*01|IGHJ3*01|80
GAAGTGCACCTCATGGGGTCCGGGCGAGACTTTTTGTGGCCTGGGGGGGCCCTGAGACCCTGGTGCGCAGCCTGTGGTCTCCCCTTAACTGTTTCTGCCATACTCTGGGTCCGTCAAGCTCCAGGGGAGGGACTGGACTGTGTCACTCTTTTTAGTGTGAATGGTGGCGAATCATACTTTGCTCCTACTGTGAAGGGCCGATTCACCATCTCCACAGACACCATTAACTACTCCCCGTGTCTGCACATGAACAGTCTGGCAGCTGAGGAGACCGCCTTATTTTACCGTGAAAATCCTCACCATTTTGAAGTCTGGGTCAAAGGGAGAATTCTCCACCTCTCTTCAG
>S545_20|IGHV3-43*02|IGHD4-11*01|IGHJ3*01|80
GAAGTGCAGTTGGTGGAGTCTGGGGAAAGCCTTGTACAGCCTGAGGGGTTTTTGGGACTCTCCTCTGCCGTCTCTGCATTCATTTTTGATGATCATGTCATGCGCTGGGTCCGTCGAAAACCAGGGAGGGGTCCGGAGTGTGTCTCTCCTAGTAGTGGACAGGGTGTTAGCACATATTCAACAGACTCTCTGAAGGGCCGATTTGCCATTTTCAGAGACGAGCGCAACATTTCCCCATGTCCACACGCGAACAGTGTTAGAATTGAAGAAATCGTTGGGTATTACTCTGAAAAGCCGCATGACTTTGAAGTCCGGGGCCACGGGGCAAAGGTCATCGACTCCCCAG
>S545_21|IGHV3-43*02|IGHD4-11*01|IGHJ3*01|80
GATGTGCAGGTGGTTGAGTCTGGGGGAGGTGTGTTACAGCCGGGGGGGTCCCTGAGGCCCTACGTTCCAGTCCCTGGCCTCTGCTTTGATGCTCATGCCAGGCTGGGGGTCCGTCAGACTCTAGAGAAGACTCTGGACTGGGTCTCTCTGGGCAGTGGGGGTGCTGATAACCCATGCTATACAGACTCTGCGAAGGGCCGATTGACCGTCTCCAGAGACAACTGCAGAAACTCTCCGCACATGAGAGAGAATTGCCTGAGAACTGAGGAGACCGTCTTTCAGTGCCGTCCTGGCCTGAATGCTTTTGAAGTCTGGGGCGAAGAGGCAGTGGTCTCCGTTTACTCAG
>S545_22|IGHV3-43*02|IGHD4-11*01|IGHJ3*01|80
GAGGTGCAGCCGGCGGCGTCTGGGAAGGGCGTGGCTCAATCTGGTGAGTCCTTGAGACTCTCCCGGGCAGTCTCTGGATTCATGTTTGGCGAGTACGCCATGCACTGGGTCCGTCCAGGTCCAGGGAAGGGTCTGGTGTGGGTCTCAGTTCTTAGTGGACATCGAGGCAGAACAGACTCTCCAGACTCAGTGGAGGGCCGATTGACCTTCTCAAGTGACAACAGACCAGGCCGCCTATGTCGGCAAAGGAGTAGTCTGAGAACTGAGGACACCACCTTCTGTTTCTCTGCATCCCCCTACACATTAGACGGCTGGGGCCCAGAGACGTTGGTCAACATCCCCTCAG
>S545_23|IGHV3-43*02|IGHD4-11*01|IGHJ3*01|80
GAAGTGCACCTGGTGGAGTCTGGGAGAGGCGTGACACAATCCGGGGGGTCCCTGAGACTCTCCTGCAGTGCCTATGGACTCGGCTTTGAAGATTCTGCCAGACACTGGGCCCGTCAAATTCCAGGGACGAGACTTGATTGGGTCTCTCGTGTAAGTGGAAATCGTGGTAAAGAATTCTGTGCAGACCCTATGAAGGGCCGATACACCATCTCCAGAGACACTAGAGTATGTTCCCGGCGTCTAGAAGCGAAAAGTCTCAGAAGTGAAGACATCACCTTATATTACTGTGACAGTCCGACCGCTTTCGGGGTCTGGGGCCATGAGACTTTGCTCGCCGTCTCGTCAG
>S545_24|IGHV3-43*02|IGHD4-11*01|IGHJ3*01|80
GAAGTGCAGACGGAGGAGTCTGAGAGAGGCGTGCTTCAGACTGGGGGGTCCCTGAGACTCTCCTGTGTGGCCTCTGAATTCCTCGTGGATATTTGTGACATTCATTGGGACCGTCAACCTCCAGGACAGGGTCTGGAGTGGGACTCTTTGATCAGTGGGGGCTGTGCTAGAACATGCAGCGCAGACTCTGTGGAGGGCCGATGCACCTTCTGCACAGAGAAGAGAGAAGACTCTCTGTTTCTCGAAAAAGACAGTCTGAGAGCTGACGACGCCGCCCAGTGTCTCTGTGACAGTCCGACTAATTTTCAGGTCTGGGGCCGTGGGACAGCAATCACCGTCTGTCCAG
>S545_25|IGHV3-43*02|IGHD4-11*01|IGHJ3*01|80
GAAGTACACCTGTTAGGGCCTGGGGGAGGCATAGCCCGGCCTTGGGGGTCCCTGAGACTCTCCTGGGCTGACTCTGGATTCGCCTTTGATGAGGTCACCGTCCATTGGGTCCGTCAACCGCCAGGGAAGGGTCTCGAGAGGCTGTCTCCCCTTAGTGGTCACTCGGGAGAAACGTGCTATCCAGAATCGGAAAAGGGCCGATCGAACATCTCCAGAGGCCACAATAAAAGCTCCCTGTGTCTCCCACTGAAGAGTCTGAGAACTCAGAACACCGCAGTGTCTCACTATGCAAAGCCGACTGGTTTGGAAGTTTGGGGCCAAGGGACCGTGGCCACCGTCTTTTCAG
>S545_26|IGHV3-43*02|IGHD4-11*01|IGHJ3*01|80
GAAGAGAAGTTGGTGAGGGCTGGGCGAGGCGTGAAGAAGCCTGGGGGGTCCCCGCGCCTGTCTAGTGAAGCCTCTGGATTCTCCCGGAATGACCATGCCACGAACTGGGTCCGTCAAACTCCAGGGAAGGGTCTGGGGCGAGTCTCTCTGATCAGTGGGGGTGGTTCTTCTTCATATGATGGGGACTCCTTGAGGGCCCGATCCCCCGTCACCAGAGACAACAGGAACAATTCCCTGTCTTTGAAAGTGTTCCGTCTGAGATCTGAGGACTCCGTCTTGTGTCACTGTGTCACCCCAAGTGTTGTTGGTGTCGGGGGTCGAGGGACACTGGTCACCGTCTCCTCAG
>S545_27|IGHV3-43*02|IGHD4-11*01|IGHJ3*01|80
GACCCCCAGCTGGTCGAATCTGGGTCAGGCGTGGTGCAGCCTGGGGGGTCCCTGAGGCCCTCCTGTGCAGCCTCTGAATTCACCTTTGATGACTGTGTCTTGCGAGGGGTCCGTCAATCTCTAGGGCGGGGCCTAGAATGGGTCTCTCGTGTCTGTGGGACTGGAACTTGCACATACCTGACAGACACCATGAAGGGCCCATTCGCTATCGGCAGAGACAAGAGGAGACATTCCCTGTGTCCGCGACTGACCGGTCTGAAGAGTGAGGACACCGCCTTCTGTTACTATTCCCTTTCGAATACTCCTGATGTCTGGGGCCAGGAGACAGTTGTCAGAGTCTCTTCAG
>S545_28|IGHV3-43*02|IGHD4-11*01|IGHJ3*01|80
GACCTGCAGGTGATGGAGTCTGGGGGAGACACGATACAGCCTGGGGGGTACCTGAGATTCACCTGTGCAGCCTCTGGTCTCCCCTTTGATGACTATGCCATACAGTGGGTCCGTCCTACTCCAGGGACGGGTGTGGATCGGGTCCCTCCTGAGAGTCCAGATGGTGAAGGTACATACTTTTCAGACTCAAAGAAGGGCCTCTTCGCCACCTCCAGAGACAGAGGAAGGAACTCCCTTTATGTGCGTGTGAATGGCCTGAGAAGGAAAGACTCCGCCTTGTCACACTGTGAAAACCCGACTGCTTCTGATGCCGGGGGCCGAGTGACAACGGTCGCCGTTCGCTCAG
>S545_29|IGHV3-43*02|IGHD4-11*01|IGHJ3*01|80
GATGTGCACCAGATGGGGTCTGGCAGAGGCGTGGTACAGCCTGGGGAGTCCCTGAGACTCTCCTGGACAGTCTCTGGACTCACCCTTGGTCATTGTGCCATACCCTGGGTCCGTCAAGTTCCAGGGGAGTGCCTGGAGAGGGTCTCGTTCGTTAGTGGAAACGGTCGTCGCGCATACAGCGAAGACTCAGTGAAGGGCCGCCTCGTCATTTCCAGAGACGTGAACAAAGAATCACTGTATGTGGAATTGATCAGTCTGGGGGCTGAGGGCGCCGTCTTCCATCCCCCAGCAAGAACGACCACTCTTGATGTTTGGGACCACGGGACACTGGTTACCGTCTCCTCAG
>S545_30|IGHV3-43*02|IGHD4-11*01|IGHJ3*01|80
GAAAGGCGGGTGGAGAAGTCTGGGGTAGTCGTGGAGCAGCCTGGGGGGTCCGTGCGACTCTCCAGTGCAGCCTCCGGAGTCAACCTCGATGATTGTGCCATCCACCGGGTCCGTCGGGTTTCTGAGAAGGGTCCGGAGTGGGTCTCTTTCATTAGGCTTAGTGGAGGCATCACATCCCATTCAGACTACTTGAGAGACCCATTCACCATTTCCAGAGCCAACAACGATCACTCCCTGTCCTTACTACTGATTGGTCCGACAAGTGAGATCACCGCCTTGTCGTACTGTGCAGACCCGAATGCCCTTGATATGTGGGGCCACGGGACCAGGGTCACCGTCTCTCCAG
>S545_31|IGHV3-43*02|IGHD4-11*01|IGHJ3*01|80
GAATTTACACTGGCGAAGCCAGGGAGAGGCGTGCTTCAGCCTAGGGGGTCCCGGAGACTTCCCTGTGAAACGTATGGATTCACCTATGGTGACTTTGGCTTGCGTTGGGTCCGTCCAGCTCCAGGAATGGGTCCACAGTGGGGCTCTCTGGTCGGTGGAGAGGATTATTACGCATGTTGCACGGACTCTGTGAAGGGCCCATGCACCCTCTTCAGAGACAACAGCAAGAAATCCCTGGATCTGCAGATGGAGAGTCTGAAAATTCAGGAAGCCGCCTTGTACTCCTGTGCGAACCCGAGTGCTTTGGACGTCTGGGGCCTAGGGACTATGTTTGCCGTCCCTTCAG
>S545_32|IGHV3-43*02|IGHD4-11*01|IGHJ3*01|80
GAGGTCCTGCTGGTGGATTCTGGGAGAGGCGCGGGACAGCCTGGGGGGTCCCTGAGACTCTCCGGCTCAGGCCCTGGATGCATCTTTGATAAGTTTGCCATACACTGGGTCCGTCAGGGTCCACGTCAGGGGCTGAAAAGCGACTCTCTCGCTTGTGGCCATGGTGATGTCACATCCTTTGCAGTCTCTGTGAACGGCCCGTTCACCCTGTCCACAGCCCAGCGAGAAATTGCCTTGTGTCAACACAGGGACACACTGAGGTCTGACGACACCGCCCTAAGTAAGTGTGAAGACCCGAATGCTTTTGATGTCTGGGGCCAAGGGACACTGGCCTCCGTCTCCTCAG
>S545_33|IGHV3-43*02|IGHD4-11*01|IGHJ3*01|80
GAAGTCCTAGTGTTGGAGTCCGGGACAGGCGTCCTACAGCCGGGAGAGTCCCTGAGCCCCTCATGTGCAGCCTCGGCACTACCCCTTGAATTTTGCGCCCTGCACAGAGTCCGACAGGCTCCAGGGAAGACAATGGAGTGGGCCTCTCTCATTATTGGGAGTGATGGGACCTCACACTATGCAGACTCTGAGGTGGGCCGATGCCCCATCTCCAGACACAGAAATAAAAACTCCCTAGATCTGAATTTGAACAGTCTGAGATCAGAGGCCCCTGCACTGTATGGCTGTGAAAACACGGTGACTTTTGATGTCTGGGGCCAAGGGACCTTGATCACCGTCTCTCCAG
>S545_34|IGHV3-43*02|IGHD4-11*01|IGHJ3*01|80
GAAGACCCGTCGTTGGCGTCTGGGTCAGGCGTGCTGGACCTTGGGGGGTCCCTGAGACTCTCCCGTGCAGCCTCCGCATTGAACTTTGACCATTGCGCCAAGAATTGGGTCCGTTCAGCTCCAGGGAAGGGTCTGGAGAGGGTCTCGCCTCTTTGTGGGGATGGGGGCTCTACATACTTTGCAGACTCTGATAGGGGACTACTCACCATCTCCACAGTCACCAGAACAAACTCCCTGTTTGTGAATGTGAACTGGCTGAGACCTGAATACACCACATTTTATCACTATACACACCCGAATTCTTTTGAAGTCTGGTGCCTGGTCACATTGGCCTCCGTTGCGTCAG
>S545_35|IGHV3-43*02|IGHD4-11*01|IGHJ3*01|80
GAACTACAACTGGTGGAGTCTGGGAGTGGCCTGGAACCGCCCGGGAATTGCCTGCGACCCTCCTGTGAAGGCTCCGGATTCCCTGTTGACATTTATGCCCCAGACTGGGTCTGTCGATGTCCAGGGCAGGGACCGGGGTGGCTCTCTCTCTTTAGTCGGGACTGTGATAGGAACTTTCATCCCGACCCCGTGAAGGGCCGATTCACCATTAGCAGAGACACCAGCAAGAACTCCCTGGATCTGAAATTGAGCTGGCTGAAATCTCAGGACGCCGCCTTCTTTTACCCAGAAAGTCCGAATGCATTTGATGTCTGGGGCCAGGGGACAATGGTCACCGGCTCATCAG
>S545_36|IGHV3-43*02|IGHD4-11*01|IGHJ3*01|80
GACGTGCAATTGGTGGAGTCTGGGGGAACCGAGGAAGTGCCGAGGGTGTCCCTGAGACTTTTGTGTCCAGCCTCTGAATTCACCTTTGATAAATATGCCACGCACTGGGTCCGTCAAGGGGCAGGGAAGCGTCTGGAGGGGGCCCCTCTTTTCATTGGACATGGTCACGCCACAGTGTTTATAGACTCTGCGAGCGGCCGATTCACCATCTCAAGAGGCAACAGCAAACCATCACCGTGTCCACACATGAATTGTCAGAGGACTAATGACTCCGCCTTCTACTATTGGTCAAACGCGATTATTTTTGATGTCTCGGGCCAGGGGACAAGTGTTGCCGTCTCCTCAG
>S545_37|IGHV3-43*02|IGHD4-11*01|IGHJ3*01|80
GAAGGTCAGTTGGGGGTGTCTGGCCGAGGCGGGTTGCAGCCTGGGGGATCCCTGAGACTCTCCTGTGCAGAGTCTGGCCTCACCTGTGATGATTATGCCATACACGACGTCCGTCAAACTCCAGAGAAGGGTCTGGACTGGGTCCTTCTAATTAAAGGGGACTATGGAGACGAACACAATACAGACTGCCTAAAGGGCCGCTTCACTATCTCCAGAGACAGCAGCAAAGAATCCCTGAATCTGAGAGTGACAAGTCTGGGAGTCGATGACTCCGCCTTCTATTATTGTGCACGTCCGAGGACTTTTATTGTCTGGGGCCCTGGGAAGCGGGTCCACGCCTCCTCAG
>S545_38|IGHV3-43*02|IGHD4-11*01|IGHJ3*01|80
GAAGTGCAGGTGGTGGGATCCGCGAGAGGCGTGGAGAAGTCGGGGGGGTCCCGGAGACTCTCCTGGCCAGCCTCCGAATTTACCCTTGATGGTTTTGCCATGCTCTGGGTCCGTCAAGTTGCAGGGGAGAGACGGAAGTGGGGCTCTCAGATTAGAGGGATTAGCGGCAGCGCGTTTTCTGCAGGCTCCGTGAAGGGCCTGTTCACCACCTCCAGAGACAACAGAGAAAAATCACCATGTCTGAAATTGAGAAGTCTACGGACTCAAGACCCCGCCTTTTATTGTTGTGCAGTCCCCAGGGCCTCTGAAGTCTGGGGTCATGTGACAGTGGTCGCCGTCTCTTCAG
>S545_39|IGHV3-43*02|IGHD4-11*01|IGHJ3*01|80
GAGGTGCACCTGCTGGCGTCTGGGGAAGGCCTGGTTCGGCCTGAGGGGCCCCTGAGACTCCCCTTTGCAGACCCTAGATTCTCGTTTGAGGATTCTGCCATGTTCTGGGGCCGTCAAGCGCCAGGCACGGGTCTGAAGAGGGTCTCTCTTATAGCTAGAGATGGTGGTAGATCATCCTCTACAGACCCTCTGAAGGGCCGAATCGCCATCTCCATTGACGACTGCTTAGTCTCCCTTGGCCCTAACAGAAAGAGTCTGAGAACTGTTGACACCGCCCATTTTTCCCCGGGAAATCCGAACACCTTTGATGTCTGGGGCCAGGAGTCAAGGGTCACCGTCTCCTCAG
>S545_40|IGHV3-43*02|IGHD4-11*01|IGHJ3*01|80
GAATTGCACATTGGGGAGTCTGGGGGGGGCGTTGCACCGCCGGGGGGGTCCCTGAGACTCTCCTGTGCAGTCTCTAGATTGACCTTTACTGACTTTGTCAAATACTGGGTCTGGCAAACTCCAGGAAAGGGTCTGAAGTGGGTTGGTCCTATAAGGGGCGATGGTGGTAGAACATGTCATACAGACTCTGTGAAGAGACAATTCCCCATCTCCAAAGACACCAGATTTGAGTGCCTGAATGTGAAAATGAATTGTCTGGGAGGTGGTGACACCGGCCTGGACTATTGTGAAAGTCCGACTCCTTTTGATGTGAGGGGCCGCGGGACCGCGGTCACCGTCCCCTCAG
>S545_41|IGHV3-43*02|IGHD4-11*01|IGHJ3*01|80
GACCTAATGTTAGTGGACTCTGGGAGAGGTGCGATATCGCCTGGGGGGGCCCCGAGCCTCTTCTGTGCAGCCTCTGGATTGACCTTTGCTAATTGGACCGTTCACTGGGTCCGTCAAGCTCTAGGGAAGGGTCTTGAAGGGGACCCTCTAATCAGTGGGGACGTTGACAGATCCTACAATCCAGACTCTGTGAATAACCGACTCACCATCTCCAGAGGCAAACACAGACCATCTCTGTCTACGCAGTTGAACAGTCTGAGAAGTGACGACATCAACTTTTTTTATTATGTCAAGCGGACTGCTTCAGATGTCTGGGGCCACGGGACAAGGGTCACAGTCTCTTCAG
>S545_42|IGHV3-43*02|IGHD4-11*01|IGHJ3*01|80
GATGTGCATTTGGGCGAATCTGGGGGAGACGTCTTACTGCCTGGGGGGCCCCTGCGACTCTCCTGTGCTGTCTCCGGATTTGCCCTTGGTCAAGCAGTCGTATGCTGGGTCCGGCATGGTCCAGGGAAAGTCATCGACTGGGACTCTCTTATTAATGGGGGTGGTGCTAGAACAGACTATGCTGACTGTGTGAAGGGCCGACCCATCATCTCCAGAGACAACAGAAAATACTCCCTATTTGTGAAAATGGTTGGTCTGAAAACTCAGCACACCGCCTTGTCCTGCCGTGGCCATCCGAATTCTTTTGGTGTCCGGGGCCGTGGGCCAGTGGCCACCGACTCCTCAG
>S545_43|IGHV3-43*02|IGHD4-11*01|IGHJ3*01|80
GAAAGGCGATTGGTGGGGTTTGGGGGAGGCGGGATAAGGCCTGGGGCGTCCCTGAGACTCGCCTGTGCAGGCTCTGAGGTCTCCCTTGATGATGATGCCACTCACTGGGTCCGTGACACACCAGGAAAGGGACTGGAGTGGGGCTCTCTTGAGTCTGGAAATAGTGATTGCGCATTCTGTGCAGACTCTGTGAAGGGCCACCTCACCTTCTCCAGAGACTCCAGGAAAATTTCCCTACTTTTGAACCCGAAAAGTCTGAGACCTATGGCCACTGCCTTGTATTACTCTACACACCCAAATGACTTTGAAGTCTGGGACGGAGGGACACCGGAAGCCGTCTCTTCAG
>S545_44|IGHV3-43*02|IGHD4-11*01|IGHJ3*01|80
GAAGCGGACTTGTTGGCGTCTGGGGAAGGCGGAATACAGTCCGGGGGGTCCCTCAGAGTCCCCTGTGCAGCCTTTGGTTCCACCCCTGATGATGACCCCATCCACTGGGTCCGTCACTCTCCAGGGAAGGGCCTGTTTTGGGTCTCTCTCACGAGTCGGCATGGCATTAGCACATGCTTTGTTGACTCTGTGAAGAGCCCAGTCACCACCTCGAGGGTCACCAGAAAAGACTCCCTGTGTCTGGCAGAGAAGACTTTGAGAGCTGACGATCCCGCCCTGGACGACTCTACACCCCCGCATGCTCTAGACGTCTGGGGCCTGGGGGCCATGGTCACCGTCTCTTCAG
>S545_45|IGHV3-43*02|IGHD4-11*01|IGHJ3*01|80
GAGGTGCACCTGTTGGAGTTCGGGGAAGGCGTGGAACAGCCTGGGGGGTCCCACAGACTCGCCCGTGCAGTCTGCGCTTTCACATTTGATAGTCTTGTCATGCTCTGGGTGCATCCGACTCCAGGGAAGGGTCTGGAGGGGGTCTGTGTTTCGACAGGGGATGGTGATGACACATCTTATGCGGACCCTTTGAAGGGCCGACTCACCTTCTCCAGAGACAACAGAGTGAAATGCCTGCGTTTGCCAAAGCTCAGTCTCATGACTGGGGACACCGCCTTCTTTAATCAGGAAATGCCGACTTCTTTTGATGTCTGGGGCCAAGGGACATTGGTCACGGCCTTATCAG
>S545_46|IGHV3-43*02|IGHD4-11*01|IGHJ3*01|80
GAAGTGCACCGGGTGACGTCAGAAGTCGGCGTGGAACAGCCCGGGGGGTCCCTGACACTCTCCTGTGCAGCCTCTGGACTCACCCTTGACGAATATGCCTTCCACTGGGTCCGTCAAGCTCCATGGAAGGGTCTGGAATGGGTCTGTCTGGTCATTGGAAACGGTGATGGAATAAACTATGGGATTTCTGTGAAGGGCCGGCTCACAATCTCCAGAGACACCAGAACAAGATCACTACACTTTTGTGTGAACACCCTGAGAAATGAGGACGCCGCCTTGCACCACTGCGAGCACCACACTACTTTTGATGCCTGGGGCCACGGGAATATTCCCACCGGCTCTTTAG
>S545_47|IGHV3-43*02|IGHD4-11*01|IGHJ3*01|80
GAAGTGCAGGTAGTGGGGTCGGGGGGAGGCGCGGTGCAGACGGGGGGGGCCCTGAGACCCGCCCGTGCAGCCTCTGCATTTAGTCTTGATGACTGTACTGCGAACTGGGTCCGTCAAACTCCAGGTCAGGGTCTCGACTGGACGCCTCCTTTTAGAGGGGCTGCTGCTATCACGTCTTATCCAGAGTCTCTGAAGAGCCGATTGACCATTACCAGAGACATCCACATAAACTCCCTGTCTATGGCAATGGCCAGCCTGGAAAGTGGGGACACCGACCTCTACTTCTGTGCACCCCCGATTGATTTTGACGTCTGGGCCGAAGGGACAATGGTCTCCGTCTCTCTAG
>S545_48|IGHV3-43*02|IGHD4-11*01|IGHJ3*01|80
GAAGTGCAGCTGGTGGAGTCTGGGTCAGGCATGATCCAGCCGGGTGGGTCCCTTAGACTCTCCTGTGCAGGCTCTGAGTTCACCCTCGATGACTGTGTCACACATTGGGCCCGTCAATCACCAGGGAAGGGTCTGGTTTGGGTCTCTCTTATTCACGGGGGCGTTTGTATCACAGACTTTTCAGACCGTGCGAAGGGCCCCTTCACCAGCTCCAGAGACACAAAAACACACTGCCGGAATCGGCTTAGGAACACTGGGATAATTCAGGACACCGCTTCTTATCTCTCTGACAACCCTATCGCTTCTGAAGTCTGGGTCCAAGGGTCAAAAGTCACCGGCTGTCCAG
>S545_49|IGHV3-43*02|IGHD4-11*01|IGHJ3*01|80
GAAGTGCAGTTGGGAGACTCTGGGGGAGGCGTGGAGAGGCCGGGGGGGTCCCTGAGACTCCCCTCCGCAGTCTCCGGACTCTCCTGTGAGGAAATGGCCATGACCTGGGTCCGTCAGACTCCAGAAAAGAGTCTAGAGTGGGTCTCTCATGAAAGTGGGTGTGGTGCCACATCAAATTGCACAGCCTCTGTGAAGGGCCAATTGACCATGTCCACAGACACAAGACAGGACTCCCTGCAGCGCCACAAGAACAGTCTGAGAATTGAGGACACCGCCTTGTGCTGCTGTGCATACACGACTGTTTTTGATCTCTGGGGCCTTGGGACAAGAGTCACCACTTTTTCAG
>S545_50|IGHV3-43*02|IGHD4-11*01|IGHJ3*01|80
GAAGTGAAAGTGGTGGAATCTGGGGGAGGCACAGAAGGGCCTTGGGGGTCCCTGAGACTCCCCTGTGCAGACTCTGGATTCACCCTTGATTCTTGTTCCACGAACTGTGTCCGCCAAAGTCCAGGGAAGTGCCAGGAGTGGGTCTCTCCTGTCAGTTGGGCTGGTCGTGTCACAAATGGTGCAGACTCCGTGAAGGGCCCACTCACCGTCTTCAGAGACGTCCCAAAAGATTCCCCATATCGGCGAATGCACGGTCTGAGACTTGCAGACCTCCCCTTCTATTACCGTGAAGTCCCGCATGCCTTCGCTGTCTGGGGACGACGGTCACTGGTCCCCCTCTCTTCAG
>S545_51|IGHV3-43*02|IGHD4-11*01|IGHJ3*01|80
GAGGTGCGTGTGGTGAGGCCGGGGTCAGGCGCTGTGCAGTCGGGGGGGTTTCTGAGACTCCCCTGTGCAGACTCTGAATTGACCTCTGATGGTTGTGCCACACACTGGGTCTGTCAGACTCCAGGGGAGGGCGTGGAGTGGGTCTCTCGCATCAGTGGCGAGGGTGGAAGAACAGACTTTCCAGATTCCGTGAACGACCGATTCACCACCTCCAGAGATAGCTCCAAACACTCCCTTCTTGTACAAATGAACAGGCTGGGATTAGAGGACACTGCCTTGCCCTACGTTGAAAGACCGAATGGTTCCGAAGTCTGGGGCCAAGGAACAGCGCTCACCGTCTCTTTAG
>S545_52|IGHV3-43*02|IGHD4-11*01|IGHJ3*01|80
GACGTGAAGGTGGTGGAGTCTGGGAGGGTGATCCTACACCCTGGGGGGTGCCTGAGACTCCCCTGTGCTGTCGTTGGATTGTCCTTTGATGATCATGTCATTCACCGGGTCGGTCAAGTGCCAGGAAAGAGTCAGGAAGGGGCCTCTCTCAAGAGTGGAGATTGTGGCAGTGACTACTTTTCAGACACTGTGACACCCCGATCCATCATGTCCCGAGACAGGGACAAAAGTGCCCTATTTCTGGACACGAATAGCCTGAGAATTGAGGACACCGCCTTGTATTGCTGTGTGCACACGAATGCCTTCGAAGTCTGGGGCCCGGGGACAATGGTCACCGCCTTTTCAG
>S545_53|IGHV3-43*02|IGHD4-11*01|IGHJ3*01|80
GAAGTGCAGGTGATGGAGTCTGGGAGAGACGTAGTTCAGCCTGGAGAGTCCCTGAGACCCTCATGTGCAGACTCCGGATGCTCCTTTGATCACTATGTCATGCACCGGGTCCGTCACTCTCCAGGCAAGGGTCTGGAAGGGGTCTCTCCCATAGGTGCTCATGGGGATAGAACACCCTCAGCAGACTCTGGAAAGGGCCGACACCCCCACTCCAGAGACATTTACACTATTTCCCTGAATCTGCAATTGCACAGTCTGAGACGTGAGGGCACCGTCTTTTTGTCCTGTGGCAGTCCGGAACTTTTTGAGGCCTGGGGCCCCGAGATATGGGTCACCGTCTCTTTAG
>S545_54|IGHV3-43*02|IGHD4-11*01|IGHJ3*01|80
GAAGTGCGACTGGTGGAGTCTGGAAGAGGCTTGGAACAGACTGAGGAGTCACTGAGACTCCCCCATACGGCCTCTGGACTTTTCTCTGATAATTCTGCCATTCACTGGGTCCGTCATACTCCAGGTCAGGGGTTGGGATGGGTCTCTCCTGATAGTGGTGACGGTGTTGGAACACACTTCACAGACTCTATGCAGGGCCGATTCACCACCTCCAGAGACAGAAGAATCGACTCCCTATGTGTGAAAATGGACAGTCGGCGAACTCATGACCCCGCCTTTTCGTATTGTGAAGGCGCAAATGTTTTTGATGACTGGGGCCGGCAGACACTTGTCACCGTGTCTTCAG
>S545_55|IGHV3-43*02|IGHD4-11*01|IGHJ3*01|80
GAATTGCAGGTGATGGAACCTGGAGGAGGCCTAGTACAGCCTGGGGGGTCCATCAGACTCTCCCCTGCAGTCTCTAGACTTAAAGTTGATGACTCTGCCATGCGCTGGGTCCGCCTAGCTCCAGGGAAGGGTCTGGCATGGGGCTCTCCTGTTAATGGAGATGGTGCTGGAACGTACCATCCAGACTCTTTGGAGGTCACATTGCCCATCTCCAGAGACCACACGAGAAAGTCCCTCTGTCTGCACCTAAACCACCTGAGAACTGAGGACGCCGCCTTTTGTTTTGTCGTAGATACCACTACTCCTCGTGTCTGGGGCCACGGGACACTGGTCGACGTCTCTTCAG
>S545_56|IGHV3-43*02|IGHD4-11*01|IGHJ3*01|80
GAGGAGAAAGTGGTGGAGTCTGGGTCAGACGTGGAACAATCTGGGGGGCCCCTGAGAGTCACCAGTGCAGCCTCTGTATTCAGTTTGAATGATTTTGATATACACTGGATCCGTCAAGGCCCGGAGAAGTGCCTGGTGGGGGTCGCTCTTCTTGGTGGAGATGGTGGTGTCACTTACTATTCAAAGTCCGTCAAGGGCCGTCTCACGACCTCCAGAGGCAGAAGAAAAGACTCCCTGTCACGGGGAATGGACAGTCTGAGAACTGAAGACGCCCCCTTGAATTACTGGAAAAACCCGGGCGCCTTCTATGTCTTTGACCGTGGGACAATCATCACCGTCTCTTCAG
>S545_57|IGHV3-43*02|IGHD4-11*01|IGHJ3*01|80
GAGGTTCAGTTGGCGGGGTCCGGGGGAGACTTCGTTCAGCCCGGGGCGCCCCTGCGAAACTCCTATGCAGCCCCTGTCTTCACCTTTGAGGATTATGACACGCACTGGACTCGTCTCACTCCAGGGAAGGGTCTGGGGTGGGTCTCTCTCAGTAGTGGGGGTGCTGGGAGAACATACTGCGCCAACTCTGAGGGGGGCCCCTTCACTATCCCCACGGCCCTTGGCACAGACTCCCCATGTCTGAAACTGGAACGTCTCAAAAGTGAGGACACCGCCTTGTGTTATTGTGAAAGACCGAATTGTCGTGAAGTCTGGGGCCAAGGGACAGTGGTCACCGTCTTGTCAG
>S545_58|IGHV3-43*02|IGHD4-11*01|IGHJ3*01|80
GATGTGCAGTTGATAGAGTGTGGGTCAGGCGGGAACCACTCTGGGGGGTCCCGGAGACTCTCCCACACAGCCTCTGCGTGCGCCTTTGATGATTATGCCCTGCACCGGGTCCGTCAATGTCCAGGTGAGAGTCTGGAGTGGATCTCTCCACTTAGTGGGGGCACTACTCGAAGAGATGTTGTAGAATCTGTGAAGGCCCGATTCATCCTCTCCAGAGACAGTAGCCAGATCTCCCTGTGTCTCCAAGTCATCAGTCTAAGAAATGATGCCACCGCCTTGTACTACTGTCCACGGCCGACCGATTTTGACGTCTGGGGCCACGGGACCATGGTCTCCATTTCGTCAG
>S545_59|IGHV3-43*02|IGHD4-11*01|IGHJ3*01|80
GACACGCCACTGGTCGAGTCTGAGAGTGATGTGGAACTGCCTGGGGGGTCCCTGAGACTCTCCTCTGCAGCCTCTGACTTCACCTCCCACCAGCGTGCCATACACTGGGTCCCTGAAGCTCCAGAGAAGGGTCTGGAGCGGGTCTCTTTCAGAGGCGGTCAGGGGGGTGTCACACATTATTCAGATTCTGGTCAGGGGCGACTCACCTTCTCCAGAGACACTAGAAAATACTCCCTGTCTCTGCAACTGAATTGTCTGAGAACTGACTACGCCGCCTTTTATTTGTGGACCATCCCGACTGCCTCCGACGTCTGGGGCCCAGAGACCTTGGTTATCGTCTCTTCAG
>S545_60|IGHV3-43*02|IGHD4-11*01|IGHJ3*01|80
GAGGTGCATCTGGAGAAGTCTGGGGTGGGCGTACTTCAGAATGGGGGGTCCCTGGGACCGTCCTTTGCAGGCGCTGAATTCCCCCTTGATGCTTATACCGTACGATGGGTCCGTCAACATCCAGGGAAGGGTCTGGAGCGAGCCTGTCCTATAGGGAGAGGCGGTGCCAGAACATACTTTCCAGACTCTGTGAAGGGCCGATTCACCATCTCCACAGACAATAGAAGGAACCCCCCCTATGTCCAACTGAGCTGTCTGAGAACTAATGACACCGACTTCTCTTTCGGTGCATGTCTGCGTGTTTCAGGAGTCGGGGGCCAAGGGACTATGGTCACTGCCTCTTCAG
>S545_61|IGHV3-43*02|IGHD4-11*01|IGHJ3*01|80
GAATTCCACGCGGTGGAGTCTGGGGGAGGCCTGGGACAGGTTGGGGGGACCCTGAAACTCTCCAGTGCAGCCTCTGGACTCGTCTTTGATGACAATGCCACTCTCCGTGTCCTTCAAGATCCAGAGAAGGGTCTGGAGTGGGTCTCCCTTAGTTGTGGACCTGGTTATACAGAATACTGTGCAGACTCTGTTGAGGGCCGTTTCACCATCTCCAGAGGCGCCATTAAACATTACCTGTCCCAGAAACTGACCAGTCTTCCGCCTGAGAAGCCGGCCTTGAATCACTGTGCACGACGTAATGACTTTGAAGTCTGGGGCCAGGGGAACAGGGTCACCGTGTCCTCAG
>S545_62|IGHV3-43*02|IGHD4-11*01|IGHJ3*01|80
GAGGTGCAATTGCTTGAGTCTGGGGGAGATGTGAAACAACCGGGGGGGTCCCAAAGATTCTGCTGTGCAGCCTCTGAATTCACCCTTGATAATTCTGTCGGTCACAGGGTCCGACAAGGCCCAGGTCAGGGTCTGGTGTTGGTCCGTCTTAGTCGCGGGAACGGTGCCAGAGCATTTTTTCCAGACTCTGTGAAGGGCCATTTCGCCCTCCCCAGATCCACCAGAGATAACTCCCTGGGTCTGAAAATCAACAGTCTGAGAATTGAGGACGCCGCCCTGTCCTTCTTTACACACCCGAACTGTTTCGAGGTCTGGGGCCAAGGCAGACTGGTCACTGTCTCATCAG
>S545_63|IGHV3-43*02|IGHD4-11*01|IGHJ3*01|80
GAAGTGCACCTGTTGGTGTCCGGAAAAGGCCTGGTCCAGTCTGGGGGGTCCCTGAGACTCCCCCGTGCGGTCTCTGAATTCGCCCTTGATGCGTATGCCACAAACTGTGTCCGTCAAATGCGAGGGGAGGGTAGGGAGTGGGCCTTCCTTCTTAGTCGGCGTGGTGGTACCACAAGATTTCCACGGTCTATTGAGGGCCTGATCGGCCTCTCCACAGACATCAGAAGGGACTCCCCGATTCGGCAGATGAACAGTCTGAGAATTGAGGACGCCGCCTTGCTTGACTGTGCAAGCCCGACTCCTTTTGTTGTTTGGGGCCCCGGGCCAATGGTCACCGTCACTTCAG
>S545_64|IGHV3-43*02|IGHD4-11*01|IGHJ3*01|80
GAAAGTCATGTGGTGGAGCCTGAGAGAGGCGCGGAACAGCCTGGGGCGTCCCTGAGACCCTCCTCCCCAGCCGCTGCATTCACCTCTGACTTTCATGACATGGACTGGGTCAGCCAAGTTCCAGGGAAGAACCGGGACTGGGTCTCTCTCGTCAGTGGAGGTTGTAGTCGGAATTACTATGCGGACTCTCCGAAAGGCCGACCCACCATCTCCAGAGACAATACAGACAACTCCCTGCATTTACAGACACACAGTCTGAACAGTGAGGACACCGCCCTTCTTTCCTGCGCACGCCCGACTTCCCTTGATGTCTGGGGTCACGGGACAATGGTCACCATCTCCTCAG
>S545_65|IGHV3-43*02|IGHD4-11*01|IGHJ3*01|80
GAAGTGCAATTGGTGGAGTCTGAGGGAGATGGTGTTCAGCCTAGGGGGTCACTGAGGCTCTCCGAGTCAGGCTCTGGATCGATCTTTGACAATTGTGTCCCCCACTGGGTCCTTGAAGCTGCAGGGCAGGAGCTGGAGTGGGTCTCGCTTGTCAGTGGTCAGGGAGGCAGAACATACTATGCAGACTTTGTGCAGGGCTCACTCACCCCCGCCAGAGATAACTCCAAAAACTCCCTCTGTCAGAAAGTGATCAATTTGGAAGCTCGGGACATTGCCTTCGCTCATTGTGCAAGTCCGAATACTTTTGACGCCTGTGGCCAGGGGACAGTGGTCACCGTCTCTTCAG
>S545_66|IGHV3-43*02|IGHD4-11*01|IGHJ3*01|80
GATCCGCCACGGGTCGGGTCTGGGGGGTGCGTGCTTGTGCCTGGGGGAATCCTGGGACTCTCCTGTGCAGCCTCTCCATTCAACTTTGGAGATTATCCCATAGACTGGGCCCGTCCCGTTCCAGGACTGAGTCTGAGGTGGGACTCCCCTCAGTGTGGACATAGTGAGAAGACATGCTATGCAGACTCTGTGAAGGGCCGACTCATAATCCTCAGAGACGGCAGAAAAGACTCCCCTAATCTACAAGTGAACAGTCTGAGAAGTGAGGACACCGCCTTGTTCTACAAGACAAACTCGACTACTCTTGACGTCTGGGGCCACGGGACCATGGTCACCGTCTCCTCAG
>S545_67|IGHV3-43*02|IGHD4-11*01|IGHJ3*01|80
GAAGTGCACCTAGTGGAGTCTGGGGGAGGCGTGCCACAGCCTGGGGGGTCCCTAAGACTCTCCTGTGCAGTCTCGGAATTGATTCCTGGTGACTGTGCCGCTCACTGGGACCGTCAAGCTCCGGGGAAGGGCCTGGATTGGATCTCCCTCTTAATTCGGCCTGGTGAGACCTCCAACTTTACAGACTCTACGAAGGGCCGATTCACTATCTCCTGCGCCACCAACAGAAACTCCCTCTGTTTGCAAACGGCCACTCTCAGAAGTGCAGACACCGTCCCTTCTTTCTCTGCGGGTCCGCGTTTTTTTGAAGTCCGGGGCCAAGGGACAGGGGACACCGTCTCTTCAG
>S545_68|IGHV3-43*02|IGHD4-11*01|IGHJ3*01|80
GACGGGGAGCTGGCGGAGTCTGGCGAGGGCGTGGCACAGCTTGGGGGGTCCCTGAGATTTCCCTGTGCAGACTCCGGATCCAAATTTGATGCCTTTGTCATGCGGTGGTTCTGTCACACTCCAGGCCGGGGTCGGAAGGGGGTCTCTCTCATTTGTGACTACAATGGTATTACATACTCTGGAGACCCTGTGAAGGGCCGACTCACCCTCCCCAGAGACCTCAATAGGAACTCCCTATATCTCAAACTGGCCACCCTGAAAATTGGAGACTCCGGCTCGTATTACTGTGCATACCCGCATGTTTCTGACGTCTGGGGCCAAGAGCCAATGCTCATCGTCTCCTCAG
>S545_69|IGHV3-43*02|IGHD4-11*01|IGHJ3*01|80
GAAGTGAATTTGGTGGAGTCTGGGAGAGGCATTCTAGGACCGGGGGGGTCCCTTAGAGTCTCCTCCGCAGCCTCCCTATTCGCCCTTGATCATTTAGACCTGCCCTGGGTCCGTCAAGTCCCAGGGAAGGGGCTGGACTGGGTCCCTCATGTTAGTGAAGACGGTCTAATTACATTTTACGCAGACTCCGTTGAGGGCCAATTCACCATTTCCAGAGACAGCTCCCGACGTTCCCTGTATCTTCACATCCATAGTTTGAGAAGTGAGGCCACCGTCCACTCCTCTTGTGGACACTCGAATGCTTTTACTGTCTGGGGCCTAGGGACAATGGTCACCGTCTGTTCAG
>S545_70|IGHV3-43*02|IGHD4-11*01|IGHJ3*01|80
GAGGTGAAGTTGGTGGAGTCTGGGGGAGACTTGCTACAGCCGGGGGGGTCCCTGAGACTTTGCTGTGCCGTCGCTGGATTCTCCCTTGATGATTTTGCCACACAATGGGTCCGTCAATCTCCGGGGAAGGGTCTGAAGAGGGACTCGCTTCTACCTGGCGAGGGCCATGGCACATGCTATACAGGCTCTCTGAAGGGTCGATTCTCCATCCCCAGGGGCTTCAGAAAAATGCCTCTGTACCTGCAATTTGACCCCCCGACAACTGATGAAGCCACTTTGTCCTCTCGTGCAAGTCCGACTATTTCTGACGACGGGGGCCCAGGGACAATGGTCGCCGTCTCTTCAG
>S545_71|IGHV3-43*02|IGHD4-11*01|IGHJ3*01|80
GAAGTGCAGTTGGTGGATTGTGGGACAGACGTAGTGCAGTTTGGGGGGTCCCTGAGCCTCTCCTGTGAGGCCTCTCGATTCTCCTCTAGTGATGTTGCCGCGAGGTCGGTCTGTCCAACTCCAGAGAAGGGACATGACTGGGGCTCTCCCCTGGATGGGGGCGGAAAAAAAACATACTTTGCAGACTCTGCGAAGGGCCGAGTCGCCACCTCCAGAGACAACAGAAAGAACTCTCTGTATCTACAATTGAGGAGTCTGAGAAGTGAGGACACCGCCTTGATTCACTATGCAATTTCGACCACTTGTCAAGTCTGGGGCCAGGGGACAGCGGTCACCGTCTCCCCAG
>S545_72|IGHV3-43*02|IGHD4-11*01|IGHJ3*01|80
GAGGTGAACTTGATAGAGTCTGGAGGAGGCGAGAGACAGACTGGGGGGTCCCTGACACTCTCCCGTGCACACTCTGAGTGCACATCTGAAGCTTTTGCCCTACACAGGGTCCGTCAGGTTCCAGGAAGAAGTCCGGTGAGGGTCTCTCTTCTTAGTGGACATGGTGCTGGAACATACTATACAGACTCTGTGGGGGGCCAATTCAGAACCTCCAGAGACAACTACACGAAATCCCTGGACCTGCACATGAAGACTCTGAGAATTGGGCGAGGCGCCTTGTGTCATCATCCAGACCAGAGTGCTTTTGAAGTCCGGGGCCAAGGGACGGTGGTCACCGTGTCCTCAG
>S545_73|IGHV3-43*02|IGHD4-11*01|IGHJ3*01|80
GAGTTCGATTTGATGGGGTCCGGGACAGGCGTGATGCAGCCTGGGGGGTCCCTGAGACTCTCCGGGAGAGCCTCTAGACTCACCTTTGATAATTCTGCCGCGAACTGGGTCCGTCAAACTCCAGAGAAGGGTCCGGAGAGGGACTCTCGTAATAGCGGGGGTGGTGCTGTCATTTATTGTACAGACACTGTGAAGGGCCGACTCACCCTCTCCCGAGACACCAGAACATTCTCCCTGCTTCCGAACATGGACAGGCTGAGAACTGATGACATCGACTTCCAATGGGCTAGATGTCCCGATGCTTTCGATGTCTGGGGCCAAGGGCCATTGGTTACCGTCCCTCCAG
>S545_74|IGHV3-43*02|IGHD4-11*01|IGHJ3*01|80
GACATGAAACTGGAGGAATTTCAGGGAGGCGTGGGGCGACCTGGGGGGTCCCTGAGGCTCTCCTATGCAGTCTCTGGATTCATCTTTGATAACTATGTCACCCACTGGGTCCGTCAAGCTCCAGCGAGTTGTCTGGCGTGGGTCCCCCTGAGTGCTGGTCATGGAGGCAGACCACACTACTCAGACTCTCTGCAGGGCCCTTTCGTCATCTCCAGAGAAACTAACAGGACATGTCTGTGTATGAATACGAACAGTCTGAGAAGCAAGAACGCCGGCCTCTATTTCAATGCAAACCCGAATGCTTTTGGTGTCTGGGGCCACGGGTCTCTGGCCACCGTCTCTTCAG
>S545_75|IGHV3-43*02|IGHD4-11*01|IGHJ3*01|80
GAATTAGATTTGGTGGAGTTTGGAGAAGGCGTCATACATTCTGGGGGGTCCCTGAGACTCTCCTGTCTAGCCTCTGAATTCACCTTTAGTCCTTATCCCCTGCACTGGGTCTGTCCAGATCCAGGTCGGAGTCTGGAATGGGCCGCCCCTCTTCGCGCATATAGTGACAGTACTTCCTGTACAGAATGTGTGAGGGGCCCAGTCACCATGTCCAGAGCCACTAGCAAAAAATCCCTCTGTGTGCACGTGAGCCTTTTGAGGACTGAGGACACCGCCTTGTTGTGCTATTCAGGCCCGATAGGTTTTGATGGCTGGGGCCAAGGGACAATGGTCGCCGCCTCTTCAG
>S545_76|IGHV3-43*02|IGHD4-11*01|IGHJ3*01|80
GAGGTGCATCTGGTGGAGCCAGGGGGATGTTTGGTGATGCCGGGGGGGGTCCTGAGACTCTCCTGTGCAGCCTCTGAATTCACTTGCGGTGCTAACCGCCAATACTGGGGGAGTCTGGCTCCAGGGAAGGGCCAGGAGTGGGTCTCTCTTAGTATTGGAAATGGGGCTATCACAGACAAGGCAGACTCTCTGAAGGGCCGATTCACCTTCTCTAGAGACGACCGAAGAAACTCACTACTTCTGGAAATGAAGACTCTTAGAACTGAAGACACCACCTTATATTATTACGGAATTCCGAAGGCCTCTGAGGTGTGGGGCCAGGGGGCCACGGTCCCCATCTCCTCAG
>S545_77|IGHV3-43*02|IGHD4-11*01|IGHJ3*01|80
GAAGTGCAGCTAATCCAGTCTGTGGGAGGCGTGCAGCACCGTGGGGGGTCCGTGAGACCCTCTTGTGCAGCCTCTAGATTCATCCTGCATGATTTTGCCCTGCACCGGGTCCGAGCAGATCTAGAGAAGGGTCTGGAGTGGGCCTCCTTTATCAGTGGAAGTGGTGATGAAACAACTTGCGCAGACTCTATGAAGGGTCGGTTCACCATTTCCAGAGACCACAGAAGGAATTGCCTGTGTTTGAAGATCACCAGTCAGAGGACTGGGGGCAGCGCCTTCATTCACCTTAGAAACCCGAATGCTTATGAAGTCTTCAGCCACGGGACAGTGGTCTCCGTCTCTTCAG
>S545_78|IGHV3-43*02|IGHD4-11*01|IGHJ3*01|80
GAAGTGCAGTTGGAGGGGTCTGGGAGAGGCGTGCTACAGCCTGGGGGCTCCCTGAGACTCTCCAGTGCGGCCTGTGGACTCGGCTTCAATGGCTCCGGCGGGCTCTGGGTCCGTCACGGCCCAGGGCAGGGTCTGAAGTGGGCCTCTCTCCTTGGAGAGGATCATGCCAGCACGTTCGAAACAGACTCTGTGGACGGCCGAATCACCTTCTCTCGAGACAGAAGAAATAAGTCCCTGTTTCCGAACATAATCAGTCTGGGAACTGAGGGAAAAGGCCTGTATTGCTGGGCCATCACGAGTCCTTTTGGTGTCTGGGGCCGAGGGACCCTGGTCTTCGTCTCTGCAG
>S545_79|IGHV3-43*02|IGHD4-11*01|IGHJ3*01|80
GAAGTGCTGTTGGAGATGGCGGGGAGAGGCGTGGGACAACCTGGGGAGTCCCTGAGACCCTCGTGTGCAGATTCTGGGTTGTCTTTTGATAAATATGCCGTGCGCCGGGTGCATTCAGCCCTAGGAACGGGTCTGGCGTGGGTCCCTCTAATTTGTGGGGCTGGTGATGAGACATCACCTGCAGACTCTCCGAAGGGCCGATTCGTCACCTGCAGAGACAACAGAACAAACTCCCTCTATTCGCAGAAGGGCTGCCTGAGAGCTGAAGACAGCGCCTTCAATTACTGTGAAAAGGCGAATTCCTCCGATGTCTGGGATCAAGAGACAAAGGTCACCGTCTCTGTAG
>S545_80|IGHV3-43*02|IGHD4-11*01|IGHJ3*01|80
GAAGTGCAACTGGTGGAATCTGGAAGAGGCGTGGAACAGCCTGGGGGGATCCTCAGACTCTCCTGTGCTGACTCTGGCTCCACACCTGATGCCTATGCCTTGCGCCGGGTCCGTCAAAGTCCAGTGAAGGGTCTAGATTGGTTGCCTGTTAATTGTGTCGAAGGTTATAGGACACACTGTTCAGACTCTGTGAAGGGCCGACTCTCCATCTCCAGGGTCATCAGTGACAACTCCCTGTCTCTTGACAGGTCCTGCCTGAGAAGTGAAGCCACCGTCGTCGACTCCTGTGGACATCCCAGATGTTTTGGTGCCTGGGGCCAAGGGGCCTTGGTCGCCGTCTCTTCAG
>S545_81|IGHV3-43*02|IGHD4-11*01|IGHJ3*01|80
GATGTGCAGCTGGTGGAGTCTGGGCGGGGAACGAGACAGCCGAGGGGGTCCCTGAAACTCTCCTCTATAGACTCTGGATCCACTCTTGATGACTTTGCCAAGAACGGGGTCCGTCACGGTCCAGGGAGGAGCCTGGACTGGGCCTCTCTTTCTGATGGCCATGGTGGGAGAACATACTGTGCAGACTCCCTGAAGGGCCGACTCGCCCTCTCCAGAGAGCACAAGTATCTCTCCCTGTGTCCGAAAATGAGATGTCTGAAAACTGGAGAAACCGCCCCCTATTATCGTGATAGCCCAATTGTTCTTGATATCTGGGGCCAGGGGACCTTGGTCACCGTCTTCTCAG
>S545_82|IGHV3-43*02|IGHD4-11*01|IGHJ3*01|80
GAGGTGGAACCTGTGGAGTCTGGCAGAGGCCTGGATCAGTCTGGGAGGTCCCCGAGTCTCTCCCCCACAGCCTCTGGATTGTCCTTTGATGACTATCCCACGAAGTGGGTCCGTCAAGATCCAGGGAAGACTTTAGACTGGGCCTCTCTTACTAGTGGGGCTGGAAGTAGAAGAGACTCTTCAGACTCTCAGCCGGGCCACCTCATCAGTGCCAGATGCAACTGCAAGAATTCCCTGCGCTTTCATTTGACCCGTCTGAGACATGAGGACAGCGCTTTGTATTACTGTGCAGACCCGAGTCCTTTTGACCTCTGGGGCCCAGGGACAATCATTATCGTCTCTTCAG
>S545_83|IGHV3-43*02|IGHD4-11*01|IGHJ3*01|80
GAAGTGCAGGTAATGGGGTCTAGGGGAGGCGTGTCACGGCCTGGGGGGTCCCTGAGACTCTCCTGCGCAGACTCTGGACTAACCCTTGACGATCGTGCCATACACTGGGTCTGCCAACCCCCAGGGGAGAGTCTCCTATGGGCCTCTCTTATTAGAGGAACAAGAGGGAGACTATACTTTCCAGACTCGGCCCAGGGCCGATTCACCATCTCCAGTGACACCAGGAAAGCACCCCTCCGTCCGCAAACTCACGGTCTGAAATTTCAAGACACCGCCTTGTGTTATTGTGAAATTCCAACTACTCTTGAAGTCTGGGTCCAGGGGACCCTGGTCACTGTCTCTTCAG
>S545_84|IGHV3-43*02|IGHD4-11*01|IGHJ3*01|80
GAAGTGCAGCTGGCGGCGTCTGGGGGAGGTGTCTTACTGTCTGGGGAGTCCCTGAGAGTCTCCTGTGCAGCCTCTGGATTCCTCACCGATGAATTTGCCATAATGTGGGTCCCTCATGTTCCAGGGAAGCGTCTGGAGTGGGCCCCTCTCATGAGTGAAGAGGCTGGCCAGACACACTACGCGGAGGCTGTGAAGGGCCGATTCACCATGCGCATAGACAAAAGACAGACCTCCCTGATTCTCCAGAAGGACAGTCAGAGACCTGACGCCACCGCCTTGAACTTTTGTGCACTCTCCCCTACTTCGGGTGTCTGGGGCCGCGGGACAAGTGTCATTGTCTCTTCAG
>S545_85|IGHV3-43*02|IGHD4-11*01|IGHJ3*01|80
GATGCGAAGTTAGTGGAGTCTGGGGACGGCGTGGTGCACCCTGGGGAGTCCATGAGACTCTCCTGTGCAGAGTCCGGATTGACCTTTGCTGGATTTGCCCTACACCACCTCCGTCGGAACCCAGATAAGGGGCCGGAGTGGGCCTCTCTCATCAGTGGGGAGGGGGGCACCGCATCCTGCGCGGCCACTGTGAAGGGCCCATTCACCAGCTCCACAGACAAAGGTAAATCCTCCCTGTATCTGAAGATGAATACGGGGAAACCTGAGGTCACCCACTTGTTTTGCTGTCAGAACCCGAGTAGTTTTGATTTCAGGGGCCAAGGGAAAATGGTCACCGTCTCCTCAG
>S545_86|IGHV3-43*02|IGHD4-11*01|IGHJ3*01|80
GAAGTTCCGCTGGTGGGGTCGGGGGGAGGCATCCTACAGCCTGGGGGGTCCCTCAGATTGTCTGTTTCAGCCTCTGGACTCACCCTTGATGGTCATGCCACATACTGGGTCCGTCATCCTCCAGGAAAGGGTCTAGGGTGGGTCTCGCCGACCGATGGAGATGGTGGCAACACAAATTATACAGACTCGGTTCAGGGTCGATTGACCATCGCCAGAGGCAGAACAACATACTACCCCCATGTGAGAATGATAGGTCTCAGAGTTGAGGACGCCCCCTTGAATCATTCAGAAAGACCGAATTCTTTTGATGTCTGGGCCAAAGGGACAATGGTCACCGTTTCCTCAG
>S545_87|IGHV3-43*02|IGHD4-11*01|IGHJ3*01|80
GAAAGGAAAGTGGTGGGGGCTGGGAGAGGCCTGGAACCGCCTGGGGGGGCCCAGAGACTCTCCTGTGCGGCCTCTGAACTCACCTTTGATAATTTTCCCATGCACTGGGTCCCTCATACTCCAGGGCGGAGTCTGGAGTGGGTCTTTCTCATCAGGGGTGATGGTGCTAACACATCTTATGCAGACATGCTCAAGGGCCGACTCACCATCTGCGGAGGATACAAGGAATACTCCCTGTGTCCGCAGAATAACAGTCTCAGAAGAGCGATCACCGCCTTATATGACTCTGTAACCGCGAACACTTTTGAGGTCTTGGGACTCGGGGTTGTGGTCATCGTCCCCTCAG
>S545_88|IGHV3-43*02|IGHD4-11*01|IGHJ3*01|80
GAAGTGAGGGTGGCGGAGACTGGGAGAGGCGTGATTCAGCCTGGGGGGTCCCCGGGACTCTCCAGTGAAGCCTCTGGTCTCCACTTTGATGCTTTTGCCTTGAGGTGGGTCCGTCAAGCTCCAGATAAGGGGCTGGGACGGATTTGTCTTTCTATTAGTCAGGCCGGTAGACCATACTGGTCGGACTCTGTGGAGGGCCGATTAACCCCCTCCAGTGACGACAGATTACACTCCCTGTGTCTGCGAGTTATCGGTCTGAGACCTGATGACAACGTCTTGAACGGCTGTGTAGACCCGAACACTTGCGAAATCTGGGGCCAGGGGACACTGGTCACCGTCTCTTCAG
>S545_89|IGHV3-43*02|IGHD4-11*01|IGHJ3*01|80
GAAGTGCACTTGGTGGAGTCTGGGCCAGGCGTGGTTGAGGCGGCGGAGTCCCGGGGACTCTCCGGGCCAGTCTCTGGATTTATTTTCGATCAGTCCGCCACACACTGGGCCCATCAGGGTCGACGTCAGAGCCCGGAGGGGGTCCCCCTTCTTAGTGAGGATGGTTCTTGCGCATTCTATACAGACTTTGTGAAGGGCCCATTTACCAACTCCAGAGATACCAGGAAAAACTTTCTCTGTCTGAACGCGAACAGCCTCAGGACTGATGACACCGCCTTGGGATTCTCTGAAAACCCGAATGCTCTTGCGATTTGGGGCCAAGGGACAATGGTCACCGCCTCCTCAG
>S545_90|IGHV3-43*02|IGHD4-11*01|IGHJ3*01|80
GAAGTGCACGTGGTGGAGTCTGGATTGAGACCGCTACAGCCTGGGGGGTCCCAGGGACTCTCCTGTCCAGCCTCAGGGGTCTCCTTGGATCTATATGCCTTGCTCTGGGTCCGTCGAGTCCCAGGTGAGGGTCTGGAGTGGGTACTTCTTTTTAGTGGGGATGGTGATAGAACTTTATTTGCAGACTCTGTGAAGGGCCAGTTCACTACCTCCACAGACAACAATCAGCACTCCCTAAATCTGAAAATAGACCACCCGAGAAGTCCAGACTCCGATTTTTATCAGTGTGAAAAAGTGATTACTTTCGATGTCTGGGGCCAGGCCACTGTGGTCACCGTCTCTTCAG
>S545_91|IGHV3-43*02|IGHD4-11*01|IGHJ3*01|80
GAAGTGCGATCGTTGGAGTCTGGGGGCGGCTTGACTCGGCCTGGGTGGTGCCCGCGACTCTCCCTTTCAGCCTCTGGATTCACCTTCCAGGATTCTAGCATGACCTGGGCCTGTCAAGCTCCAGGAAAGGGTCTGGAGAGGGCCTGTATTGTTAGGAGGGAGAGTGGAGGCGCTAACTCTCGAGACTCTATACAGGGCCGATTCACCGTCCCCAGGGCCCACACCCAGATGTCCCTATATCTGGAGCTGGACAGTCTGAGAATTGACGACACCGCCTTCCACTGCTGTGCATACCCAAAGGCCTTTGATGTCTGGGGCCAAGGGGCATTGGTTTTCGTCACTTCAG
>S545_92|IGHV3-43*02|IGHD4-11*01|IGHJ3*01|80
GACGTCCAGCTGGTGGAGTCTGGGAGAGGCGAGGCTCTGTCTGGAGAGTCCCTAAGACTCTCCTGCTCAGCCTCTGGGTTCGCCTTTGATGCCTATGCCATGCATAGGGTCCGTCAACCTCCGGGGAAGGATTTGAAGGTGGTCTCTCCTTTCAGTGGGGGTATTGATGGGACATACTATATAGACTCTGCGAAGGGCCGCCTCAGAATCTCCAGCGACGAAGGAAAGATGGCCCCCTTTCCGCAAGAGATCAATCTCAAAACTGGAGACACCGACTTTCCTTGCTGTGTCAAACCGAGTGCTTTTGAAGTCTGGGGCCAGAAGACAGTGGCCACCGTACCTTCAG
>S545_93|IGHV3-43*02|IGHD4-11*01|IGHJ3*01|80
GAAGTGCAACTGGTGGAGTGTGGGCGAGGCGAGGAGCAGGCGGGGGGAATCCTGAGGCCCTCCCGTGCAGCCTCTAAATTCACCTTAAATGATTCTGCCATACACGGGGTCCGTCAGGCTCCAGAGAAGAATTTGGAGTGGGCCTCTCTACTCGGAGTGGGTGGGGGTTGGCCACGCTATCCAGACTCCGTGAAGGGCCAATTCACAATGTCTAGAGGCATCAGTCACAGCTCCCCGAGTTTGACAGTGAACTGTCTGAGAACTCAGGACTCCGCCCCAAATTTTTGCGCAGGCACGACTGCCTTTGATATCTGGGGCCAAGGGACGCTGGTCCCCCTCTCCTCAG
>S545_94|IGHV3-43*02|IGHD4-11*01|IGHJ3*01|80
GAATTCCAGCTGAAGGAGACTGGGGGGGCCATGGAACAGTCTGGGGGGTCCCTAAGACTCTCATGTGCAGCCTTTGCATTTGTGTTTGACGGCTATGCCACCCGCTGCTTCCGCCTAATTCCAGGGAGGGGTCCGGACTGGGTCTCTCCTCTGAGTGGGGGTCATGGCATTACATACTATCCAGACTTCGTGAACTGTCAATTCACCATTTCTAGAGACAGGATCAAAAGCTCCCTGTGTATCCAAGTGAACACTCTGATGAGCGAGGACCCCGCCTTCAATTGCTGTGCAGATCCACATCCCTTTGATGTCCGGGGCCACCCGACAATGGTCACCGTCTCTCTAG
>S545_95|IGHV3-43*02|IGHD4-11*01|IGHJ3*01|80
GAGTTGCAGATGGGGGGGTCCGGGGGAGGCGTGCTACAGCCTGGGGGGCCCCTGAGACTCCCCTATCCAGCCTCCGGAATTGCGTCTGATGGGTATGCCAGCCTCTGGGTCTGCCACAGTCCCCATGTGGCTCTGGGGCCGGTCTCTCTTGGAATTGGGGGTGGTCGAGACACAAACTGTCCAGACTCTGTGAAGGGCCGATTCACCATCGCCAGAGACAGCAGAAGAAACTCTCTATTTCTGCGAATAACCAGTCAGAGAAGTCAGAAAACCGCCCTGTTTTTCTGTGCAGACCCGAAGGCTCTCCCTGTCTTGGGCCACGGGTCGAGGGTCGCCGTCTCTCCAG
>S545_96|IGHV3-43*02|IGHD4-11*01|IGHJ3*01|80
GAAGTGCAGGTGATTGAGTCCGGCGGAGGCGTGAAACGGCTTGGTGGGTCCCTGCGACTCTCCTGGGAGGACTCTGGGTTTACTCTTGATGCCTATGTCATTCACCGGGTCCGGCACTCTCCAGGAAAGTGTCTGGAAAGGGCCTCTCTTGTCACTGGACACGGTGAAGGAACATATTGTGCAGACTCCATCAAGGGCCGACTCACCGTCTCCAGGGACGCCAACAAGCAGTCCCTGTATCCGACCCTGAGCAATCTGAGAACTCAGGACACCGCCTTGTGTCACTGCGCAAATCGAAAGGCCTTTGGCGTCTGGGGCCGTGGGGCACTGGTCAACGTCTCCTCAG
>S545_97|IGHV3-43*02|IGHD4-11*01|IGHJ3*01|80
GAAGTGCAGTTGGTGAAATCTCGGGGAGGCGTGGAACAGCCGGGGGAGTCCCTGAGACTCTCCTGTGCAGCCTCTAGATTCGCCTTTGATGACGACGACCTGAAGGGGGTCCGTCCAGGCCCAGGGAAGGGTCGGGAGTGCGTTTGTCATATTGTCGGTACTGGTCTTACAACATACAGTCCAGACTCAGAGAAGAGCCAATTGACCATCCGCGGAGACAGAAGAAAGAACTCCCTGTATGCGCCGTGGAACCTTCTGGGAAGTGACGACGCCGCCAGTTTTTGCTGTGTAAGCGCGCAGACTTTTGACGTCGGGGGCCGCGGGACACTAATCACCGTCTCTTCAG
>S545_98|IGHV3-43*02|IGHD4-11*01|IGHJ3*01|80
GAAGTGCAGGAGGTTGAGTCCGGGGCAGGCGGGGAGTCGCCTGGGGGGTCCCTGCGCCTCACCTGTACAGCCTCTGGATTGCCCCCCGATGATTACGCCATGAGATGGGACCGTGAAGCTCCAGTGAAGAGTCTGGAGTGGGTCGATCTTATTTTTGGGAAGGCTGATACACCTTATTCGACAGACGCTGTGAAGGGCCAATTAACCGCCTCCAGGGATGACAGAACACAGTCCCTGTGTTCACACCTCAATTGTCCGCGAAGTGAGGACACCGCCTTGTCTTGCTATACAGACCCAAATCTTTTTGACCTCCGGGGCCACGAGACAATGGTCACCGTCTCTTCAG
>S545_99|IGHV3-43*02|IGHD4-11*01|IGHJ3*01|80
GAAGTGCAGCTGGTGGAGTGTGAGAGAGGCGCGATAGAGTCGGGGGGGTCCATGGGAGTCTCCTCTGCAGTCTCTACATTCTCCTTGGATGACTTTGCCAGGCATGGGGTCCGTCAGACTCCAGGGAACGGTCTGGCGTGGGTCTCTCCTACTATTGGCGATAATCTTAATACATGCTGTGCAGACTCTGTGGGCGCCCGACGAAGCATCTCCAGTGACGACAATAAAAGGTCGCTGGATCAGCGGGTGAACAGTCTGAGGACGAAGGACACCGCCTTGTGTCCTAGTGCAATGCCAAGTGCCTCTGACATGTGGGGCCACGGGACCTTGGTCACCGTATCCTCAG
>S545_100|IGHV3-43*02|IGHD4-11*01|IGHJ3*01|80
GAAGTGCGACTGCTGGAATCTGGGGGAGGCATGGCACAGTCTGAGGGGTCCCTGCGACTCCCCTCTGCAGCCTCTGTTTTACCCCTTGACTATTTTGCCATCCAGCGGGTCCGTCACCCTCTAGGGAAGGGTCTGCAGTGGGCCTCTCCTATAAGTGGCCATGCAGACACAACTATCTATACAGACTCTCTGAAGGGTCCTTTCACCACCTCCAGAGTCGACTGCACACACTCCCTGAATTTTCAGTTGAACAGTGCGACTTATGAAGACCCCGCCCTGTACTGCTGTGCCAGCGCGATTCCTTTTGAGGTCTGGGGCCACGAGGCAACGGTCCCCGCGTCTTCAG
>S699_1|IGHV3-9*03|IGHD6-13*01|IGHJ2*01|80
GACGTGCAATTGAGGGGGCCTGGTGGAGACTTGGAACAGCCTGTCAAGTCCCTGCGACTCTTCTGTGCAGCCTCTGGATTCACCTTTGGTGACTCAGCCATGCAGTGGGTCCGGCAGTCTCCAGGGTTGGGCCTGACCTGGGTCGTTGGAGTTCGCTGCGAAACTGAGAAGATTGCCTCTGCGGGCTCTTCGGAGGGCCGACCCGCCATCTCCAGAGACAAGGCCCAAATCGCAATCTATCCACAATTGAACAGCCTCAGAGCTGAGGACATGGCCTCACCTTCCTGTGAAAATCAGTCGAGGCACTTCGATCTCTGGGGCCCTGCCACCCTGGTCGGCGTCTCCCCAG
>S699_2|IGHV3-9*03|IGHD6-13*01|IGHJ2*01|80
GAAGTGCACCTGGTAGAGTCTGGGGGAGTCTGGGGACGAATTGGCACGTTCCTGAGACTCTCCTGTGCTGTCTCTCGCCTGACCTTTGGTCATGATGCCGTGCATTGGGTCCGGCAAACTCCAGGAATGAGTGTGGAGCGGGACTCAGGTATAAATTGGAACCGTGGTAGAGTAGACTTTACGGACTCCGTGAAGGGCCGATTCCTCATCTCCAGTGACGACGCCACAAATTCCATGTCCAGTCCACTGAACAGTCTCAGTCCTCCGGAAATGGCCCTGAATTCCTCTCATTACCAGACGGCTTACTTCGATGTCTGGGGCCGCGGAAGCCTGGCCCCCGTTTCCTCAG
>S699_3|IGHV3-9*03|IGHD6-13*01|IGHJ2*01|80
GAAGTGCAGCTGATGGAGTCTGGGGGAGGCTTGGTCCGGCCTCATAGCTCCCTGAGACTCTCCCGTCCAGCCTCTGACTTGTCCTTGGGTCAGAGGGTCATGCACTGGGTCCGGGAAGCCCCGGAGAAGGGCCTTGAATGGGTCTCAGGCTTCGATTGGCGCTGTCCTCCCCTAGTCTCTGCAGACTCTGGGAAGGGCCGATTCACCATCTCCAGAGGCAACGTCCAGAACTCCCTATATCCGCTGATGCATAGTCCGAGACCTGAGGACTTGGCCTCGAACCGCTGCGGAGAGCAAACGCGCTTCTCTGATCTCTCCGGCCCCGGACCCCTGGCCACTGCCTCCTCAG
>S699_4|IGHV3-9*03|IGHD6-13*01|IGHJ2*01|80
GAGGGGCGACTGGTGGAGTCTGGGGAAGGCTTGATGAAGCCTGGCAAGTCCCTGAGACTTTCCCATGCAGCCTCTGGGTTCACCTGTGATGACACCGGCATCCACAGGGTCCGGCCGGCTCCAGGGGAGGGCCGAGACTGGGCCTCCGCTATTATTCGGAATTCTGGTCCCAGAGGCCAGGCGGACCATCTGAAGGGCCGACTCACCACCTGCAGGGACTACGCCAAGACCTCCCTGTCTCTGGACATGACGCGTCCGCGACCTGCGGGCATGGCCTTGCCATTCTTTCCAAAACAGACGTGGTATTCAAATGTCAGGGACCCTGGAATCCTGTTGATTGTCTTCTCAG
>S699_5|IGHV3-9*03|IGHD6-13*01|IGHJ2*01|80
GACGCGCTCCGGGTGGAGTCTGGGGAAGGCCCGAGAAAGTTTCTCACGGCCCTGAGATTGTCCTGTGCAGCCTCTGACTTCGCCCTTGATTGTCGTCCCTCCCACTGGGTCCGGCAGGGTCCAGGGAAGGGCCGGGATTGGGTCTCAGGCATTAGTTGCATCAATGGCGACATCGACTCTGCGGACTCCGTGAAGGGCCCATTCTCCATCTCCAGAGACAACGTCAAGAAGTCCCTGACTCTGCACATAAACAGTATCAGAGCCGCGGACTGGGCCTCGCTTTCTTGCACATCCCAGACGTTGACTTTTGACCTTTGGGGCCGAGGCACCGTGGTCACTGTCTCTTCAG
>S699_6|IGHV3-9*03|IGHD6-13*01|IGHJ2*01|80
GAAGTGCACCTGGTGGAGTCTGGGAGAGGCCTCCTCCAGTCTGGCAAGTCCCTGAGACTCTCCTGTGAAGCCTTTGGACTGGAACCTGATGCGTCCGCAAAAAATTGCGTCCGGCGATCCCCAGGGAAGGGCCAGGCGTGGGTCTCAGGCGTTAATTGGACTGTTGTCAGCAGGGGCTCTCCGACCTCTCAGAAGGGCCTATTCGCCATCTCCAGGGACACCGCCGAGCATTTCCTCTCTCTGCGAATGAACAGTCTGAGACCTCATGGCGTGGCCTTCTGTTACTCTGACTACCAGGCGAGGTTCTTCGATCTGGGGGGCCGTGGAGGCCGGGTCCCTGTCTCCTCAG
>S699_7|IGHV3-9*03|IGHD6-13*01|IGHJ2*01|80
GAAGTGCACTTGGGGCAGTTGGGGGCAGGCCTGCTACTACTTGCTAGGTCCGCAAGACTCTCCTCTGCACCCCCTGTATTCATCAATGATGAATGCGCCATCCACTGGGTCCGGCAAACCCCGGGGAAGGGCCTGGAGCTGGCCTCAGGTTTAAGTTCCACCAGTGGAACACTAGGCTTTTCGCATTACGTGAAGGGCCGATTCACCATCTCCAGAGGCAACGCCCAGAGTGCGCTGTGTCGGCACACCAATAGTCTGAGACTTGAGGACCCGGACTTGTCCTCCTGCGCAATTCAGACGTGGTACTTCGACCTCCGGGGCCGAAGAACCCGGGTCCCTGTCTCCTCAG
>S699_8|IGHV3-9*03|IGHD6-13*01|IGHJ2*01|80
GAAGTGAATTTGATGGAGTCTGGGGGAGACCTGGAACAGCCGGCCACGAGCGTGAGACACTCGTGTGCAGACTCTGGCTTCATCTTTGACGATGGTGCCTTACACGGGATCCGCCAAGCTCCAGAGAAGAGCCAGGAGTGGGTCTCAGGTTTCAGTTGGAGTCGACTTTGTCCTGGCCACGGGGACCCTGTGCAGGGCCGAGTAATCAGCTCCAGAGACAAAGCCACGAGCTGCCTGCATGCCCTAAGACACAGTCTAGGAGTTGAAGACATGGCCTGGTATTTCTCTTCACACCAGACGCGGCACCTCACTCTCTGGGTCCCTGGGACCCTGGTCACTGTCTACTCAG
>S699_9|IGHV3-9*03|IGHD6-13*01|IGHJ2*01|80
GAAGCGCAGCTGGTGGAGTCTGGGAGAGACTTGGTCCAGCCTGGCAGGTCCCTGAGACCCTCCTCTGCAGCCCCTCTGTTCGTCTTTGACCATTTCGCCCTCTTTTGGATCCGGCGGACTCCGGGGAAGGGCCGAGAATGGGCCTCAGATTTTAGTTGGAATAGCGATAACCTGGACTTCACGGACTCTGTGAAGGGCCGATCCCCCATACCACGAGACACCGCCAGAATCTCCCTGCATTTGAACATGAACAGTCTGAAAGGTGAGGACATGGCCTCGTGTTACTTTGAAAAGAAGACGTGGGAATTCGCTCCACGAAGTCGCGGAAATCTGATCAGTGTCCCGTCAG
>S699_10|IGHV3-9*03|IGHD6-13*01|IGHJ2*01|80
GAAGTGCAGCCGGTGGCGTCTGGGGGAGGCGTCTTTCCGGCTGGCAGATCCCCGAGACTCTCCTATATAGCCTCTAAATTCACCTTTGCCAACTTTGCCATGACCTGCGTCCCACAGGGTCCAGGGGAGGGCCTGGAGTCGGCCCCAGGTATTGATCGGAGATGTGTTAACACGGGAACTGTGGACTCTGTGAAGGGCCCATTCACCATATCCAAAGACAACGCCAGGATCTCCCACTACCTGATCATGGACAGTTTGAGACCTGCGGCCATGGCCTTGTCCTCTTGTGCAGACCAGACGTGGAACTTGGATCCCTGGGATGATACCAGCCTGTTCCTTGACTCCTCAG
>S699_11|IGHV3-9*03|IGHD6-13*01|IGHJ2*01|80
GAAGTGCAGTTGGGAGAGTCTGGGAGAGACATGGAACAACGTGCCATGTCCCCGAGACACTCCTGCGCGGGCCCTGGACTCACCGTGGGTGATCATGCCATCGTTTGGGCCCGGCCAACTCCAGGAAAGGGCCTGGAATGGGTCTCGAGTCTAAGTTGGACTAGTGCTAAGATAGACTTTGGGGACTCTGCGAAGGGCCGAGTTATCATCTCCGAAGATTACTCCAAGAAGTCCCTCTATGTGAATGTGAACAGTCTGCGAGGTGAGGGCGTGGTCTTATGTGACGATGCAAATCAGACATGCCGCTTCGATCCATGGGGCCGTCGAACTCTGGTCCGTGCCTCCTCAG
>S699_12|IGHV3-9*03|IGHD6-13*01|IGHJ2*01|80
GAAGGACGGTTGGTGCAGTCTGGGAGAGACCTGGAACGGCCTGATAGGCCCCTGAGACTGTCTTTTGCACACTCTGGAGTCGCCTTTGATTATAGTGCCATGTCCTGGGTCCGGCAAACTCCCGGAAAGGGCCGGGCGTGGGTCGAAGATCTAGATTGGCTTAAAGTCATCATAGACTATCCGGACTCAGTGAAGGGCCGACTCCCCCTCTCCAGAGACACTGCCACGACCCCCCTGTCTGAGCAGATATACAGTCTACGAGATGACGACATGGCCTCCTGTCACTCTGCAAAGCAGACCTGCTCCTTCGGTCTCTGGGGTCATGGAACCCTGTTCACTGTGTCCTCAG
>S699_13|IGHV3-9*03|IGHD6-13*01|IGHJ2*01|80
GAACTGCAGGTGGTGGAAACTGTGGGAGACTTGACACGGTCGGTCAGGTCTCTACGACTCTCGTATACCGACTCAGGATTCACCTTTGATGATAAAGCCCTGCACCGAGTCCGGCGCTCTCCAGGGGAGGGCCTAGGTGGGGCCCCTGGTGTCAGTTGGCTTGGTGCCTCCATAGGCTATGCGGACTCTCTGAAGGCCCGATTCAACATTTCCAGAGACACCGCCAAGATTTCCCAGTGTCCACGAATGAATAGTCCGAGAAGTGGAGACATGGCCTTTCCTCACTGTGCCCCCCCGACGTGGGACTCCGATCCCTGGGGCCCTGACGCCCTGGTCACTGTCTATTCAG
>S699_14|IGHV3-9*03|IGHD6-13*01|IGHJ2*01|80
GAAGTGCAGCTGGCCGGGTCTAGGGGAGGCCCTGAAAAGCCTGACAGGTCCCCGAGACCTTCCTGTGCAGCCCCTAGACTCCCCCCTTATGATGAGGCAGTGCGCTGGGTCCGGCAACAACCAGGGAAGGGCCCGGAATGGGCCTCAGTTCTTAGTTGGGATAATGATGACGTCGACCTCGCGGAGTCTCTGAACGGCCGACTCACCGTCTCCAGAGACTCCGCCAAGATGTTCCTGTCTCTTGAAGGGGCCTGTCTGCGGGCTGAGGACAGGGCCTTGTATTTGATTGAAAACCAGCTATGGTGCTCCCATCCCTGGGGCCGTAGCACCCTGGTCCCTGTCCCCTCAG
>S699_15|IGHV3-9*03|IGHD6-13*01|IGHJ2*01|80
GATGTGCACGTGATGGGGTCTGGGGGAGAATTGGAACAACCTTGTAGGTACCTGAGACTCTGCTGTGCAGCCTCTAGATTCACCTTTCAGGGTCAGGCCAGGTACTGGGTCCGACGAGCCCCAAGTCAGGACCTGGCGTCGGCCTCAGGTGTTAGTTGGTTAAGTGATAGAATAGGCTCTGAGGACTCAGTGAAGGACCCATTCACCATCTACCGGGACACCGCCAAGAAGTCCCCAAGCCTGAAGATTATAAGTCTGAGAGCCGAAGACAGGGCCTTGTATGACTGTAGAACCCAGACATGGAAGCTCAGTCCCTTGGGCCCAGGCTCCCTGAGTCTTGTCTCCTCAG
>S699_16|IGHV3-9*03|IGHD6-13*01|IGHJ2*01|80
GAACTGCAGCTGGTGGTGTCTGGGAGAGCCTTCCTCCAGCCTGGCAGGTCCCAGCGACTCCCTTGTGCTTTCTCTGGACTCACCTTTGATGACTGCGCCATTGAATGGGTCCGCCGTATTCCAGAGAAGGGCCGGGAGTGGGTTTTTGGCAGTGGTTGGAGTGGTTGTGATTTCGGCTGTGCGGACTCTCTGAAGGGCCATTTCAGGATGTCCAGAGACGACGCCAAGAGCTCCCTGTGTCCGAAAATGAACTGTTTGATAATTGCGGACGTGGGCCTGTGCTGTCCTCCAAGACAGACGTGGAACTTCGATCTCTGGGGCCGTGAAAGCCTGATTGCTCTCTCCTCAG
>S699_17|IGHV3-9*03|IGHD6-13*01|IGHJ2*01|80
GAAATGCAGGTGGTGGGGTCTGGGAGAGGCTGGCATCTGTCTAGAAAGTCCCTGAGCCTCCCCTCCACAGCCTCTGGATTCACCTTCGAAGATGATGCCTTTCAATGGGTCCGACGAGGTTCAGAGAAGGGCCTCCAGTTAGTGTCAGCTATCAGATGGAAGAGTGGTTTCACAGGCAATGTAGACTCCGTGAAGGGCCAACCCGCCATCTCCAGAGCCAACGCCAAGCAGTCCTTAGATCTTCAAACGAGCAGTCTGAGACGTGAGGGCAGGGCCTTTTGCAGCTGTACAAAGAAGAAGTGGTATTTAGACGTGTGGGGCCGTTGCGCCCTGATCACTGTCTCGTCAG
>S699_18|IGHV3-9*03|IGHD6-13*01|IGHJ2*01|80
GAATGTCAGATTTTGGAGTTTGGAAGAGACTTGAGGCAGCCTGACAGGTCCCTGAAACTCTCCTCTGCGGACTCTGGATTCTCGCTTGATGATTGTGCCTTACACTGGGTCCGCCAAACTCCAGGGAAGGGCCTAGACTGGGACCCAGGGCGTCGGTGGAATCGTGGTAGACGAGGCTCTGCAGACTCTGTGAAGCGCCGGTTCACCATCTCCAGGGTCATCGCCCAGATCTCCCAGTCTCTGAGACTGAGAAGTCTGGCGACTGAAAACGTGGCCATTTATGACGGCGCGCACCAGACACGGGACTTGAATCTTTGGGTCATTGTCACTCTGGTCACTGTCTCCTCAG
>S699_19|IGHV3-9*03|IGHD6-13*01|IGHJ2*01|80
GACGTGAACTTGGTGGAGTCTGGGGGAGACTGGAGACAGACTGGCGGGTTTCCGAGACTCCCCTGGTCCGCCTCTGGACTCTCCCCTGATGACTCTGCCAAACACCGGGTCCGGCAGACTCCAGGTCAGAGCGGGGAATGGGTCTCTACTTTTTGTTGCTACGGAGGAAGCTTAGACTTTGTGGACTCTCTGAAGGGCCACCTGACCATCTCCAGAGACAACGCCAAGAATTCCCTGTCTCTGAAGTGGAACTGGCTGAGAGGTGAACATCTGGCCCTGTATGACTGTGCACATAAATCGTGGGACTGCGCTCTCTGGGCCCGCGGCACCCTGGGCACTGTCTCCTCAG
>S699_20|IGHV3-9*03|IGHD6-13*01|IGHJ2*01|80
GACGTGAAGCTCGTAGAGTTTGGGAGACTCTTACAACAGCCTGGCAGGTCCCTGAGACTCTCGCACACAGCCTCTGCATTCACCTTAGAGAACTTCGCCATGAACCGGGTCCGCCACTCTCCAGGGAAGGGCCTGACGTGGGTCTCAGAAGTCAGTTGCCAGGATAATACTACAGACTCTGTGGACTCTGCGAAGGGCCGACTCACCATCTCCAGTGACCACGCCAAGACTCCCCTGTTTCTACAAGTGAATAGTCTACGATCTGAGGACATGGCCCTTTCCTACTCTGCAAAGAAGACGGGTGACCTCCACCTTTGGGGCCACGACGGCCTGGTCACTGTCTCCTCAG
>S699_21|IGHV3-9*03|IGHD6-13*01|IGHJ2*01|80
GAGGAACACCGGACAGAGTCTTGGGGAGCCTTGGTTGAGCCTGGCATGTCGCTGAGCCTCTCCTCTGCTGTCTCCACATTCGCGTTTGATGAATTTGCCATTCGGTGGGTCCGGCAAGCTCCAGGCAAGGGCCTTGAGAGGGACTCAGATTTTAGTTGCGGAAGTAATAGTCTACACTGCGTGGACTCTGTGAAGGGCCGACTCAGAATCGCCAGAGAGAACGACGGGAACTTCTTCTTGCGGACAGTGAAGGGTCTGAGAACTGATGACATGGCCTTGAATTATTGGGAAAACCAGACGTGCAGGTTCGATCGCTGGGGCCATGGCAACCTGGTCACCGTCTCCTCAG
>S699_22|IGHV3-9*03|IGHD6-13*01|IGHJ2*01|80
GAAGGGCTAGTCATGGCGTCTGGGGAAGACTTGGTGCAGACGGCTTGGTCCCTGAGAGCCTCCTGTGAGGACTCTGGGTTAGTCTTTGATCATAATGCCTGCCACTGGGTCCGGCGAACTCCAGGCGCGGGCCGGCAGTGGGTCTCGCCTAGATGCTGGATTAGTGATTGCCGTGGCTTCGCGGACTCCCTGAAGGGCCGATTTACCATCACCAGAGACAAAGCCAAGAAGTCAATGTGTCTGCAAAGAGACAGACTGGCAGTTGAAGACTTGCCCTTGTTTTCCTATGCAAACCAGACGTGGAACTTTAATATCTGGGGCCGTGGCACCCTAATCACTGTCGCCTCAG
>S699_23|IGHV3-9*03|IGHD6-13*01|IGHJ2*01|80
GATGTGCAGGTGCTGGCGTCTGGGGGAGACTTGTCACAGCCTGTCAGGTCCCTAAGACTCTCCGGTGCAGCCTCTCTATTCACAATCCAGGATTATGCCACACACTGGGTCCGGCAAGCTCTCGGGGAGGGCCGGAATTGGGTCTCCGGTCTGCGTTGGATCAGTGAAAGAATTGGCCGTGCGAACTCTGTGAAGGGCCTGTTCATCACCCCCAGAGTCCGGGCCACTAAGTCCCTATATCTCCAAGTGAATCGAGTGGGAGTAGAGGGCCTGACCTTGTATCGCTGTAGAAACCGTCCGCCCAAGTTCGATCGCTGGGGCCGTGAAGCCGTGGTCACTGTCTCCTCAG
>S699_24|IGHV3-9*03|IGHD6-13*01|IGHJ2*01|80
GAAGTGCAGATGAGGGAGACTGGGTCAGGCCTGCAGCAGTCGGGAACGTCCCTGAGACTCGCCTGTGCCGACTCTGGTTCAACCTTCGATGTTTGTGCCATGCACTGGGTCCAGAAAGATCCAAGAGAGGGCCTCGAGTGGGTCTCAGGTCTCAGTTGGGATAGCGATAACTCAGACTGCGCCAAGTCGGGAAAGGGCCCATTACGAGTCTCCAGAGACTGCGCCGCGGATTCCCTGTGTCTGCACATGAACAGTTTAAGAAATCATGAAACGGCCTTGTATCACCATTCAAACCAGACGTGGTGCTCCGATCCCTGGGGCCGTGTCACCCGGGTTACTGTTTCCTCAG
>S699_25|IGHV3-9*03|IGHD6-13*01|IGHJ2*01|80
GAAGTGCAGGTAGTATGTTCTGGGAGAGGCCTGGCAAGGCTAGGCAGGTCCCAGAGACTCGCCTGTGCAGACTCCCGATACACCCTTGATCATCATGTCGTACAGTGGGTCCGGCAAACTCCAGAGAAGGACCAGGGGTCGGTCTCGTATTCAAGGTGGAATGGAGGGAGAGTCGACTACGCGGACTGGACAGAGGGCCGACTCAGCTTCTCCAGAGACACGGCCAAGAACTCCCTCTGTGTGAGAGTGATCACTCTGAGAGGTGCAGACATGGCCTTGAATTACTGTGCATACCAGACGTGGAACTGCGATCTCTGGGGCCCTGGAGCCCTGGTCACGGACTCCCTAG
>S699_26|IGHV3-9*03|IGHD6-13*01|IGHJ2*01|80
GAAGTGCAACTGGTGGGGTCCGGGCCAGGCCTGCCACAGTCTGGCACGTCCCTGAGTCTCTCATGTGCAGTCCCGGGATTGGCGTGCGAACACCATGCCTTGCCCTGGGTCCGGCAACCTCTCGGGAAGTGCCTGGAGGGGGTCTCAACTATTAAGTTGACTAGTCCTAGATTAGACTTGATGGACTCTGTGAAGGGCCCATTCACCAGGTCCAGCGACTCCGCCCAGAATTCCCTGTATCTGAACCTCAGAAGTCGGACAGGTGAGGACATGGCCTTAGTCTACTGTCCCTATAAGACGTGGCCCTTCGATCTCTGGTGCCGTGCCTCCCGGGAAACTGTCTCCTCAG
>S699_27|IGHV3-9*03|IGHD6-13*01|IGHJ2*01|80
GACGTGAACCTGGGTGAGTCTGGGGGAGTTTTGGTTCAGCCTGGAGTGTCCCAGAGACTCAGCTGGACAGGCTCTGGATTTACCCTTGAAGATTGTGCCATACACTGGGTCCGTCAGGCTCCAGAGAAGGGCCTGGGGTGGCTCTCACCTTTTAGTTGGAATGGGGTCAGACGGGGCTCCGTAGACTCTATAGAGGGCCGGTTGGCCGTCTCCAGAGAGAAGGCCCAGAACTCCCACTCTCTGCGAGTGAACGGTCTGGGAACTAAGGACATGAGCTTGTCATATCGTGCACTCCTGAAGTGGCACGTCGACATGTGGGGCCGTGGAACGCTGGTCAATGACTCCTCAG
>S699_28|IGHV3-9*03|IGHD6-13*01|IGHJ2*01|80
GATGTGCAACTAGCGCAGGACTGGAGGGACTTGGGACAGACTGGCAGGTCCCTCAGAGTCGCCTCTCCAGCCTCTGGACTCTCCCCTGATGATCGTGTCATTCACTGGGTCCGCCAAATTTCAGGGAAGGGCCTGACGTGGGACTCAGGCCTCACTTGGAGAAGTGCTATCATAGCCTTTGTGGACCCCGTGAAGGGCCTGTTGACCATCTCCAGGGACAACGCCAAGAGTTCCCTGTTTCTTCACATAAACAGTCTAAGAGTGGAGGAAATGGCCCTCTTTTGCTGTGAACACCAGGCGGTGAACGTCCGTCTCGGGGGCCGCGGAGCGCTGGTCACTGTCTCCCCAG
>S699_29|IGHV3-9*03|IGHD6-13*01|IGHJ2*01|80
GAAGTGCACTTTCTGGCCTCTGGGGGGGCCCTGGTTCAGCCTGGCAGGTCCCTGACACCCTCCACTGCCGTCTTTGTTTTCACCTTTGATGAAACTGCCATAGACTGGGTTCGGCAAGCTCCAGGAAAGGGCTTGGAGTGGGTCTCGGTCACCATTTGGATTATTGCCACTAGAGCCTTTGCGGAAACTCTGAAGGGCCTATTCACCGTCTCCAGAGGCAGCGCCAAGAAGTCACTGTGTCCCCAAATGAACAGCCTGAGAATTGCGGGCACGGCCTTAGAGAACTATACAAGTCAGTCCTGGGACTTCGTCGTCTACGGCCATGGGACCCTGGTCACGGCCTCCTCAG
>S699_30|IGHV3-9*03|IGHD6-13*01|IGHJ2*01|80
GAAGTGCAGATGGTGGAGTCAGGGGGGGACATGGAACAGCCTGCCAGGTCCCTGAGATTCTCCTGTGCAGCCTCTGAATGCCCCTTTGAGGACTCTGCCATATTCTGTACCCGGCAGGCTCCAGCAGAGGGCCTGGGTTGGTTGTTAGTCCTGTGGTGGCTTGGCGGTCTCACAGTCTATGCGGACTGCGTGAAGGGCCCATTCACGACGTCCAGAAACTACGCCAAGAAGTCCCGGGGTGTGAGCGTGATCAGTCTGAGATTTGAGGACATGGCCCTGTTTTCATATGCACACCAGACGTGGTTCTCAGCGCTCGGGGGCCCTGAAACCCTGGGCCCTGTCTCCTCAG
>S699_31|IGHV3-9*03|IGHD6-13*01|IGHJ2*01|80
GAAGTGCAGCTGGTGGAGCCTGGGGAAGACCTATCACAGCCTGGCAGGTCCCTGGGAGTTGTCTATGCAGCGTCTGGATTCACTTGCGATAATGACGACTTACATTGTGTCCGCCAAATTGCAGAGAAGGGCCTGGAGTGGGTCCCAGATTGTAGTTGGCAGAGTGCAGGCATAGACTGTGTGGCCTCTTTGAAGGGCCACTTAGCCGCCTCCAGAGCAAGCGCCAAGAACTCCCTGTTTCTCCACGTTAAGAGTCTGAGAGATGGAGGCAGGGCCCTTTATTCTTGGTCTGGTCGGTCGTGGTACCTCCATCTCTGGGGCCGTGGAACCCTGGTCAGTGTCTCCTCAG
>S699_32|IGHV3-9*03|IGHD6-13*01|IGHJ2*01|80
GAAGTGCACGTGGTGACGTCTGGGGGAGGCTTGGATTTGCCTGCCAGGACCCTCAGAGTCCCCTGTGCAGGCCCCATCTTCTCCCTTGATGACTGTGCCCTGCACTGGGTCCGGCATGTTTCAGGGAAGGGCCTGGAGCGGGTCTCCGTCATTCCTTGGGTCAGTGATAGATTAGACTTTGTGGGCTCCGTGAAAGGCCCCTTCACCAACTCTGATAATGACGCCAAGAATTCCCTCTCTCTTCGAGTGGACAGTCTGAGAGATGAGAACGTGGCCTTTTATCACTGTGAAGACCAGACGTTTGACTACAATCTCTGGGGCCTAGCCACCCTGGTCAGTGGCCCCTCAG
>S699_33|IGHV3-9*03|IGHD6-13*01|IGHJ2*01|80
GAAGTGCAGCTGGTGGAGTCTGGGACAGAGTGGTCACAGCCTGCCAGGTCCCTGAGACTCTCGTGTGCAGCCCCTGACTTGACGTTCCACGACGATGCCGTCCCCGGGTTCCGGCGGACTCAAGGAAAGGGCGCGGAGTGGAACTCAGACGTTAGTTGGAACCGTGGGAGAAGAGGCCATGCGGACTCTGTGAAGGTCCGAGTGACCATCTCCAGAGACTCCGTCATAATTAGCCTGTTTGCACACGTGAAAATCTTGAGGACTGAGGACATGGCCTTGATTAACTGTGCAAACCAGACCTCGCGCTTGAATGTCTGGGGCCGGGGCACCCCGGTCACTGTCCCATCAG
>S699_34|IGHV3-9*03|IGHD6-13*01|IGHJ2*01|80
GAAGTACATCTGGTGGACTCTGGGAGAGCCTTGGTGCAGCCTGACAGGTCCCAGAGACTGCCCTGTGCAGCCTCGGGATTGCAGTTTCATTATTGTCCCAGGGACTGGGTCCGACAAGCCTCGGGGAAGGGCCTGGGGGGGGTCGCCGGGTTTGGTTGGAATGGTGATCGGACAGACTGTGGGGACCCTTTGAGAGGACGACTCACCCTCTCCAGGGACAGCGCCAAGAGGTCCCTGTTAATGATGAAGAACACTCTGAGGTGTGAGGACCGGGCCTTGTTTTGCTGTGCAAAACAGACCGACTGCTTCATTCTCTGGGGCCATTTCACCCTGGTCGCTGCCTCCCCAG
>S699_35|IGHV3-9*03|IGHD6-13*01|IGHJ2*01|80
GAGATACAGCTGGTGGGGTTTGGGGGAGACTGGGAACAGACTAGAAGGTCCCTCAGAATCTCCTGCGCAGCCTCTGGATTGACCTTAGATGATGCTGCCTTGCCCTGGGTCGGACAACCTCCAGAGAAGGGCCTGGGGGGGGACTCAGGTCTTAAGTGGACCCTTGGCAGGATGGGCTTAGTAGGCTCTGCGAAGCGTCGAAACACCCTCTCTAGAGACAACGCCAAGACCTCCCAGGTTCTGAACACGAACAGTCTCAGACTTTCGAATACGGCCTCATTTTATTGTGCACAGGAGCCCTGGAACCTCGATCTCTGGGGCCGTGGAAGCCTATTCACTGTCCCCTCAG
>S699_36|IGHV3-9*03|IGHD6-13*01|IGHJ2*01|80
GAAGTGCCGTTGTTGGAGGTCGGGGGAGCCTCAATCCAGGCGGAAACGTCCCAGAGACTCCCCTATGCAGCCTCTGTATTCTCCGTTGATGATGTTGGCTTTCACCGGGTCCGTCTAACTACAGGGAAGGGCCTGAAGTGGGACCCAGAGATGAGTTGGGCTAGTCTTAAAAGAGGCCATGGGGAGTCTTTGGAGGGCCGATCCCCCACCGCCAGAGACAACGCCAAGAATTTTCTGTCTGAGAAAACGAATAATCCTAGAACTGAGGACGTGGCCTTGAGTTGCTGTGCCATGCAGACGTGGTATTTCGATCTCTGGGGCCGTGGAACCCTTGGCATTGTCCCCTCAG
>S699_37|IGHV3-9*03|IGHD6-13*01|IGHJ2*01|80
GAAGTGGAACTGGCGGGGCCTGGGGAGGGCTCGCAACAGTCCGGCAGGTCCCTGAGACTCTCCTACACAGTTTCGGGACTCACACCCGAAAATTTTGCCATGCGCTGGGTCCGAGTAGCTCCAGGGGAGGCCCCGGACTGGGTCTCGAGTTTCAGTTGGAATGATGGAAGAATAGGCTACGCGGCCCCTATGAAGGGCCGATTCACCGTCTCCAGAAACAGTGCCAAGAACTCCCTGTATCTGCAAGTGAACTGTCTCATAGTTGAGGCCGTTGCCTTTTGTTGCTTTTCACAGAAGACTTGGTGCTTGCATCTCTGGTCACGTGGGCCTTTGGCGTCTGTCTCCTCAG
>S699_38|IGHV3-9*03|IGHD6-13*01|IGHJ2*01|80
GAAATGCACTTGGTGGAGTCTAGGGGAGTCCTTGAACAGCCTGTCACGTCCCCGAGACATTACTGTGCTCCCCCAACCTTCACCCTTGTCGACTCTGCCCTAAATTGGGTCCGGCCCGCTCCAGGGGAGGGCCTGAAGTGGGTCTCGGGTGTCAGGTGGCATCGTGGTAGCATGGGATGTACAGACTCTGTGAAGGCCCGACTGACCATCTCCACGGACGACGCCACGAATTTCCGGGATCCACACACGAAGAGTCCCAGACCTGATGGCACGGCCTTGGCCTACCGTGACAACCAGACGTGCTATTTCGACCTCTGGGGCCGTGGGACCCTGGTCAGAGTCTCCCCAG
>S699_39|IGHV3-9*03|IGHD6-13*01|IGHJ2*01|80
GAGAGGAGTCTTGTGGAGTCTGGGGGAGACTCACTGCAGCCTGGCTGGTCGACAAGACTCTCTTATCCAGCCTCTGAGTTCGCCCTTTCTCACTACGCCATTCACTGGGTCCGGCCAGCTCCAGGGAAGGGCCGGGAGTTGGTCGCGGATATTACTTGGATGAATAGCATCATAGGCTTTCCGGACTCTTTGAAGGCCCCATTCACCTTCTCCAGAGGCACTGACGCGTCCTCCCTGAGTCTGCAGCTGAACTGTCTGAGAGGTGAGGACGTGGCCTTGAATCACCGTGCTAACCAGACGTGGCCCTCTGACTTTTGGGGCCGTGGAACCCTGGCCATTGTAACCTCAG
>S699_40|IGHV3-9*03|IGHD6-13*01|IGHJ2*01|80
GACGCACAGTTGGATGAGTCTGGGGGAGAGTTGGTCCAGACTGGGAAGTCCCTGAGACTCGCCCGTGCAGCCTCTGAACTCATGTTTGATCATTCTGGCATCCACTGGGTCCGGCCATTTCACGGACAGGGCTTGGGGTGGGTCTCAGGCAATACTTGGGATTGTCATACTATGGGCTATACGGACCGTGTGGAGGGCCGATGCACCATCTCGAAAGACATCACCAAGAACTCCCTCTATCTGGAGAGGACCACCTTGAGACTTGAGGGCAGGGCCTTGTGTCTCTGTACAGATAGGACATGGTGCTTGCGTCACTGGGGCCGTGGCGCCCTAGTCTCTGTCTCCGCAG
>S699_41|IGHV3-9*03|IGHD6-13*01|IGHJ2*01|80
GAGGTGCAGTTGGTGGGGCCTGGAGGGGGCTTGGAAAGACCGGTCAAGTCCCTGAGATTCTCCTCTGCAGTCTCTAGATTCAGCTTTGATCATCGTGCCATCCACTGGAGCCGGCCCACTCCAGGTCAGGGCCTGGAGGGGGTCTCAGATTTAATTTGGAACACTGCCAGGTTCGACTTCACGAATTCTGTGGAGGGCCGATTCTCCCTCTCCAGTGACAACGCCAACCATTCCTCGCATGTGTTGATGGACGGTCTGAGACCTGAGGACGTAGCCCTGAATTACAGTGGAGACCAGACGAGGCACTTCGAACTCTGGGGTCGCGGAATCCTGGTCACTGCCTGCTCAG
>S699_42|IGHV3-9*03|IGHD6-13*01|IGHJ2*01|80
GATCAGCACCTGCTAGAGTCTCGGGGGGGCTTGTTACGGACTGACAGGTCCCTGCGACTCTCGTGTGCAGCCTCTGAATTCACCTTTGACGATCATACCAGGCGTTGGGTCCGGCAAGCCCCAGGGAGGGGCCTGGAATGGGTCGCAGAATTCAATTGGAGTATGGACATTATTGGCTCTGTGGACCCTATGAAGGACCGATTCGCCATCTCCCGAGACAGCGCCAAGAAGGCCCTGTGCCCTAACTTGGTCAGTCAGAGACGTGAGAGTGTGGCCTTGTCTTGGTGTGCAAATCAGGCGTGGGACCTCGCTGTTTGGGGCCGTGGCGCTTTGATGACTGTCTCCCCAG
>S699_43|IGHV3-9*03|IGHD6-13*01|IGHJ2*01|80
GAATTACAACTGGTGGAGTCTGGAGAAGCCTTGGAACAACCGGACAGCTACTTGAGACTCTCCCGTGCAGTCTCCGCAGTGACCCCTGAGGACTACGCCAGACAGTGGGTCCGGAAAGGTCCAGATAAGGGCCTGAAGTGGGCCTCACGTCCTACCTGGAGTCCTGGAACCATAGGCTCTGTGGACTCCGTGGAGGGCCGACTCACCCTCTCCAGAACCAACGCCAAGACCTCCCTGTATTCTCCAATGAAATGTCTAAGACCTAATGACATGGACTTATACTACTGTGCTGAGCAGACGTGGAACTTGGGTCAGTGGGGCCCTGACACTCGGGTCTCCGCCTCCTCAG
>S699_44|IGHV3-9*03|IGHD6-13*01|IGHJ2*01|80
GAGATGCGGATCGAGGGGTCTGAGAGAGCCTTTCTCCAGACTGAGAGGTCCCCGAGACTCTTGTTTGCAGCCTCTGGATTCACCTTTGATGATTCCGCCTTTTGTTGGGTCCAGCAAGCCCCAGGGAAGGGCTCGGAGTGGGTCTCAGGTCTCCGTTGGAGAATAAAAAGGAGAGGCTATGACGACTCTATGAGGGGCCGATTCACCATTTCCAGAGACCCCACCAAGAAGTCCCTGGATCTGAGCATGAGCAGACTGAGAACTAAGGACCCAGCCTCGTTTTGCTTTTCAAAACAGACGTGGTCCTTACATCACTCGGGGCGAGACATCAGGGTCACTGTCTCCTCAG
>S699_45|IGHV3-9*03|IGHD6-13*01|IGHJ2*01|80
GAAGTGCAGCTAAATGAGTCTGGGGGAGACTTCCTACAGCCTGGCAGGCCTTTGAGAGTCTCCATTACAGCCTCAAGAATCGCCTTTGATGATTTTGCCATACACTGGGTCCGACAAAGTCCTGAGAAGGGCCTGGGGTGGGTCTCATCTCTTTGCTGGGTCAGTGATAGGATTGACAGTGAGGACTCTATGAAGGGCCGATTGACCATCGCCCGAGACACCGCCAAGAGCTCCCCAAATCCACAGGTGTGCAGTCTGAGACTTGTGGACAGGGCCTGCTGCCTTTATGAGAACCAGACGGGTCACCTCGATCTCTGGGGCCGTGGACCCCCTGTCACAGTCCCCTCAG
>S699_46|IGHV3-9*03|IGHD6-13*01|IGHJ2*01|80
GATGAGAAGCTGGTGGAGTCTGGGGGAGACTTACTACAGCCGGTCAGGTCCCTGCGACTCTCCAGTGCAGCCTCAGGGTTCTTGTTTCATACTGACGGCATACAGTGGGTCCGGCAAGCTCCAGGGGAGGGCCGGGAATGTGTGTCAGCCATGGATCGGACCAGTGCTAGCAGGGACTTAGAAGACTCTATGAAGGGCCGATTCACCTCGTCCACAGACCACGCCAAGATCTCCCTGAATCTGAAGATAAGGTGTCTGAGAACTGAGGCCCTGGCCTTATATTATTGTGAGAATCAGTCATGGTTTTTCGAAGTCCGGGGCCTCGGAACCGTGGTCGGTGTCTCCCCAG
>S699_47|IGHV3-9*03|IGHD6-13*01|IGHJ2*01|80
GAAGTGCAGGTGGGGGAGTCTGGGAGAGGGCTTGGACAGCCTGGCAGGTCACTGAGACTCTCCGGTGCAGTCCCTGCATTAGCCTTCGATCACTATGCCGTGCATCGGGTCCGACAAGCTCTAGAGAAGGGCCGGAAGTGGGTCTCAGATCTTAATTGGCTTAGTATGAGTAGGGGCTATGGGGACTCCATGAAGGGCCGGGTTCTCGTCTCCAGGGACGACGCCGAAAAGGCCCAATTTGTGAAAATGATCACTCTCAGAACTGAGGACGTGGCCTTTTATTATTCCACTTTCCAGACGTGGTGCTCGCACCACTGGGGCCGTGACACCCAGGTCAGTCTCTCCGCAG
>S699_48|IGHV3-9*03|IGHD6-13*01|IGHJ2*01|80
GAATTGCAGATGGTGGAGTCAGAGAGAATCTCGGAGCAGGCTGGCGGGTCCCTGAGACTCTCCTGGTCAGCCTCTGGACTCGCCCTCGATGAGTATGCCCTGCCCTGGGTCCGGCAAGATCCAGGGAAGGGCCTGACGTGGCTCTCAGACGATAGTTGGAACACTTTCGGGGGCGACTCTGTGGTCCCTACCAAGGGACGATTGACCATTTCCAGAGACAGCGTCCAGAACTACCATTCTCTGCGAGTGAACACTCTAGGGCCTCAGGACAGGGCCTTGTCTTATTGTGAGATCCAGAGCTGGAATCTCGAGGTCTGGGGCTGTGGCACCCTGGTCTCTGTCTCCTCAG
>S699_49|IGHV3-9*03|IGHD6-13*01|IGHJ2*01|80
GACTGTATGTTGGTGGCGACTGGGGGAGACTCGCGACAGACTGGCGGGTCCCTGAGACCCTCCTCTCCAGCCTCTGGACTCACGTCTGAGGACTGGGCCATCCACCGGGCCCGGCCTGCTCCGGGGAAGGGCCGAATGTGGGTCTCAGGTCTTAACAGGAATTGTACTAGAATAGCCTCTGAAAACTCTGGGAAGGGCCGACTCATCATCTCCACAGTCAACGCCAAGAATTGCGCCTACGTGAACATGAACGGTCACAGACCTGGGGACATGGCCTTGTGTCACTGTGCAGACCAGACGGGGTTCTTCGATTTCTGGGGTCGTCACACCCCGGGCGGTGTCTCCTCAG
>S699_50|IGHV3-9*03|IGHD6-13*01|IGHJ2*01|80
GAAGTACTATTTGAAGACTCTGAGCGAGGCCTAATCCAGCCTGCCAGGTCCCTGAGACACTCCTGTGGGCCCTCTGGATTAGCCTTTGAGTATTGGGCCACACAGAGGGCCCGACACGGCCCAGGGGAGGACCTGAATTGGGTCTCAGGGCTTAGTTGGGATTCTGCTAACATAGATTATGCGATCTGTCTGGAGGGCCGCCTCACATTGCCTAGAGACAACGCCCAGAAGTCCCTGGATCCGCAAATGAACAGTCTGAGACGTGAGGACATGGCCCTGTATAGTTCTGAAAACCCGACCTGGGACTCGGATCTCAGGGGCCGTGGCACCCTGATCATTGTCTGCTCAG
>S699_51|IGHV3-9*03|IGHD6-13*01|IGHJ2*01|80
GAACTGCAAATGATTGAGTCTGGAGGAGGCTTACTAAAGCCGGGCAAGCCCCCAAGACTCTCCTCTGAAGTCCCTGGATTTACCCCTGACACTTGTGCAGCCCACTGGGTCCGCCTAGCTCCAGGGTCCTGTCTGGAGGGGGTCCCAGATCTTAATTGGAATGGGGGTGCCACTGACTTTGGAGACTCTGTGAAGGGTCGATTCTCCATGTCCGAAGACAACGCCCAGAACTCCCTCTATGTGAACATGGAGAGTCTGAGACTCGAGGACATGGCCTTGCCTGACTATACACACCAGAAGTGGTTCTGCGGTCTCTGGGGTCCTGACACCCTGGTCACTGTCTCCCCAG
>S699_52|IGHV3-9*03|IGHD6-13*01|IGHJ2*01|80
GAAGGTCAACTGGTAGAGTCGGGAGGAGGCGCGGCTCAGCCTGTCCGGTCCCTGAGAGTCCCCAGTGCAGTCGAAGGATTAACAATTTATGGCCATGCCATCTATTGGGTCTGTCACGTGCCAGGGAAGGGCCTGGCGTGGGACTCGGACTTTTGTTGGACTAGTGCTTGCATAGACTATGGGGACTCTATGAAGGGCCGTATCACCAACTCCAGAGGCAACCCCGTGAACTACCTGCGTCTGAATACGAACTGTCTGAGATGTGAGGCCTTGGCCTTGTGCTACCGGACAAAGCAGACATGGTGCCTCAATTTGTGGGGCCGTGATACCCGGGTCACTGTCTCCTCAG
>S699_53|IGHV3-9*03|IGHD6-13*01|IGHJ2*01|80
GAAGCACGCGTAGAGGGGTCTGGGTCAGGCTCGGCACAGTTTGGCAGGTCTCTAAGACTCTCCTGTGCAGCCTCTGGACTCACGTTTGATCATCATCCCGCCTTATGGGTCCGGCAAGCTCTAGGAACGGGCCGGGAGTGGGTCTCAGGTGTTAATTGGTCAAGCGGCAACTTAGACTCCGCGGACTCTGTTGAGCGCCGATTCAGCATCTCCAGCGACACTGCCAGGGACTCCCTACATTTGCACTTCAACCGCCTGAGAGGCGAAGACAGGGCGTTTTCGTATTGCGAAAGCCAGACGTTGAATTTCGATCGATGGGGCTCTAGCACCCTGGTCACTGTCTCCTCAG
>S699_54|IGHV3-9*03|IGHD6-13*01|IGHJ2*01|80
GAAATACAGCGGGTGAAGTCTGGGGAAGGCTTGCTTCAGCCTGGCAAGTTACTGAGACGCGCCAGTGCACTCTCTGGACTCTCCTTTGATGAACATGTCAGGCACTGGGTCCGGCAAGCTCCGGCGAACGGCCGGGAAGGGGTCTCGGGTATTCGTCGCACTAGTGCTTGCCCAGTTTATCCCGGCACGATGACGGGCCAATTCACCGTTACCAGAGGCACTGCCAAGGAGCCCCTTTATCTGACAGTGAACAGACTGAGAACTGAGGACATGACCTTTTCTCGCTGTGCATGCCAGCCGAGGGACACAAATCTTTGGGGCCGTGACACGCCAGTCACTGTCTCCTCAG
>S699_55|IGHV3-9*03|IGHD6-13*01|IGHJ2*01|80
GAAGTGCAGGCGTGGGTGTCTGGGGGAGGCCCAGTGCAGGCCCCGTGGTCCCTCAGACTCTCCTACGAAGCCTATGAATTCACCCTTGAAGGTTATGCCCTACACGGGGGCCGGCACGTTGCAGGTCAGGGCTTGGCACGGGTCCAAGGTGTTAGTGGGATAAGTGGTGGCACTGACAATGAGGAGTCTGTGAAGGGCCACTTCACCCTCTCCACAGACACCGCCAAGAACTCCCAGAGTCTGCACTCGCACAGTCTAAGACCTGGGAACATGCCCTTGTTTCACTGTGAAAAGGAGACGTGGCGCGCAAATCTCTTGGGCCCTGGCACCCTGGTCACTGTCTCCTCAG
>S699_56|IGHV3-9*03|IGHD6-13*01|IGHJ2*01|80
GAAGCTCGACTGGCAGAGTCTGGGGGAGGCATGAAGAAGGGTGGCGTGTCCCTGAAACCCACATGTATAGCCTCCGGACTCATGTTAGATGGCTCGGCCAAACACTGGGACCGACAGACTACAGGCCAGGGCCTCGAGTGGGTCTCAGATGTTGGTCGGAATAGTGGTTGCATAGACTATGCAGACTCTCTGCAGGGCCCATTCACCACTTCTAGAGACAGCGCCATGAACACCCTGAACCTCCACATGAAAAGTCAGAGACCTGAGGACATGGCCTTGCGCTTTGGTGAAAAGCAGACGCGGAACTTCGGTCGCTGGGGCCCTGGAACCTTGATCTCTGTCTCCTCAG
>S699_57|IGHV3-9*03|IGHD6-13*01|IGHJ2*01|80
GAAGTGCAGGCGGTGGAGTCTGGGGGGGACTTGTTACAGCCTGCCAAGTACCTGAGACTCTCCTGTCTGGCCTCAGGATTTACCCCTAGTGATTATGCCAGACTCTGGGTGCGACAAGCTCCAGGGATGGGCCTGGAGGGAGTCGGAGGTTTCACTTGGAAATGTGCTTGTCAACGACATGTGGACTCGGTGAAGGGCCGATTTGCCAGCTCCAGGCATACCGACAGGATATCCCTGGCTGTCCAAGTGAGCAGTCTGAGAACTGACGGCGTGGCCCTGTCTTACTGTGACGGGAAGACCTGGTACTTCCTTCTCTGGGGCCATGGTGACCTGGTCTCAGTCTCCTCAG
>S699_58|IGHV3-9*03|IGHD6-13*01|IGHJ2*01|80
GAAGTGCAGAAGGCGGAGTCTGGGGGAGTCTCGGTGCAGCCCGGCAGGTCCCTGAGACTTTCCTGTGCAGCCTCTGGATCCATCTTCGACGATCTTGCCCTCTATTGGGTCCGGCATCCTCCAGGCATGGACTTGGAGAGGGTTTCAGGTCTTGTTTGGAATGGAGGAAGAATTCGCTTTGTGGAATCTGTGACGGGCCGGCGCACCGTGGCCGGCGACAGGACCAAGAATTCTCTGATTGTGAGAAGGAATAGTCTGAGACGTGAAGCCATGTCTTTGCATTATTGTGCATCTCTGACATGGGACTTACATCTCAGAGACCGTGACACCCTGGTCGCTGTCTCCTCAG
>S699_59|IGHV3-9*03|IGHD6-13*01|IGHJ2*01|80
GAAGTGCAGCTCCAAGAATTCGGGGGGGCCTTGAATCAGCCGGGCGAGTCCCGGAGACTGTCCTGGGCAGCCTCTGATTTTAGTTGTGGTGGGTGTGCCATGCCCGGGGTCCGGCAAGATCCAGGGAAGGGCCAGAAGTGGATTTTAAGTCTCACCTGGAATAGTGGCCTCAGCGACATTCTGGACTCTGTGCAGGGCCGGTTCACCATCTCCAGAGATTACGGCAAGAAGTCCCAGTACTTTCACATGAACGGCCTGAGACGTGACGCCATGGCCTTCTATTACTCTACAAACCAGACGGGATACCTCGATCTCTGGGGCCGTGGAAGCCTGGCCATTGTGTCCGCAG
>S699_60|IGHV3-9*03|IGHD6-13*01|IGHJ2*01|80
GAAGGGGAGGTGGTCATGTCTGGCAGGGGCCAGGTCCTGTCTGGCCGGTCCCTCAGACTCTCCTGGGGTGTCTCTGAGTTCCCCTTTGATAGTCATGTCGTGCACTGGGTCCGGCCTGATCCAGGTCAGGGCCGGGGGAGGGCCCCAGGCAATAGTTGGCCTAGTGGTGGGATGGGCTATGTGGACTCTGTGATAGGCCGACTCACCGTCTCCAGAGACGCCGCCAACAACTCCCTGTGTCCACAAATGCGCACCCTGAGGAGTGAGGGAACGGCCTTTCATTCCTGTCATAATCAGACATGGGACCTCGCTCTCTGGGGCCGTGACACCCTGGTCACTGTCCTCTCAG
>S699_61|IGHV3-9*03|IGHD6-13*01|IGHJ2*01|80
GAAGTGCACCTGATGGACTGTGGGACAGACTTGTCTCAGTCTGACATGTCCGTGAGACTTTTCTGTACAGCCTCTGACTTCACCTTTGAGAATTATGACACACACTGCGTTCGGCAAGGTCCCGGGAAGGGCCGACCGTGGGTCTCAGAGATCCCGAGGCATGGTGATAACATAGCCTATGTGGACTCTGTGAAGGGCCACTTCACCATCTCTAGAGACACTGCCAGGAAATCCCTATCTGTGGAAGCGAGAAGCCTGGGAATTGACGATATGGCCTTATTTGACTTTTCACGCCAGACGTGGAATTTCGATCTCTGGGGCCATAGAATCCTGGTCACTGTCTCCCCAG
>S699_62|IGHV3-9*03|IGHD6-13*01|IGHJ2*01|80
GATGTGCTGTTTGTGGAGTCAGGGAGACGCTTACCGCGGCCTGCCATGTCCCTGAGACTCTCCTGTGCAGTCCCTGGTTTAACCCTTGATGACTGTGCCAATCACTGGGTCCGCCAAGGCCCGGGGAAGGGCCGGGCCTGGTTCTCGGCCACTGGGCCGAGCAGTGCTCGATTAGACTATACGGACTCTGTGAAGAGCCGATTCACCATCTCCAGAGACAACGCCAAGAACTCCTTCAGTGTGCAAATGAGCAGTCTGAGAGCTGATGACGGGGCCTGTTACAATCATATTAAACAGACGTGGCCCTCCCCTCTCTGGGTCAGTAGCACACTGGTCAACGTCTCGTCAG
>S699_63|IGHV3-9*03|IGHD6-13*01|IGHJ2*01|80
GATGTGCAGTTGGTGGAGTCTGAAGGAGGTTCGGGACGTCCTGACAGGTTGTTGAGACCCTCCGGTGCAGCCTGTGGTTTCACGTTTGGTGCTTCTGCCAAGAACTGGGTCCGACAATGTCCAGGTACGGGCCGGGAACGGGCCTCAGATCTTGGTTGGAATAGGCCTGAGATAAGTTATGTCGACGTTGTTGAGGGCCAGTTGACCATGTCCACAGACAACGCCAAGAAGTCCCTCTGTCGCCAAATGAAGAATCTGACAAATGATGACATGGCCTTCTCCTACTCTTTGAAGCAGAAGTGGTCCTTCGATCTCTGGGGCCGCGGAACACTGTTCACTGTTTCCTCAG
>S699_64|IGHV3-9*03|IGHD6-13*01|IGHJ2*01|80
GAAGTGCAGTCTCTGTCATCCGGGAGGGGCCTGAAGCATTCTGGCAGGCACCTGAGACTCTCCTGTGCAGACTCTGGGTCCATCTCTGATGATCCTGCCATGAACTGGGTCCGACAAGATCCAGGGACGGGCCTGGAGTGGGTGACAGGTCTTAGTTGGACTAGTGGGAGAACTGGCTATGTGGACTCTTTGAAGGGCCGATTCACCATTTCCAGAGGCAGCGCCAAGAATTTTCTGGATTCACGGGTGTGTAGTCTGAAATTTAGTGACATTGTCCTTTCTTATTGTGCAAATCAGACGTTATTCCTCGAGGTCTGGGGCCGCGGCTCCAGGGTCAGTGTCTCGTCAG
>S699_65|IGHV3-9*03|IGHD6-13*01|IGHJ2*01|80
GAAGTGAAAATGGTGAAGTCTGGGGGAGGCTTGATACAGCCTGGTAGGTCCCTGAGACTCTCCTGTGCTGCCTCTGAATTCACCCCTGATGATAAGGCCCTTCCCTGGGTCCGCCTTGAGTCAGGTACGGGCCTGGACTGGATGTCAGTCTTTGGTTGCTATAGTGGAATGAGAGCCCTTGTGGACTCTGTGAAGGGCCGTTTCACCTCGCCCAGAGACAGCGCCGCGAACTACCTCTATCTTATCACAGATAGCCTGGGAGCTGAGGACATGGCCTCGCTTTGTTGTACGTACCAGACGTGGTTCCTCCCTCACTGGGGCTCCGGCACCCTTGCTACTGTCCCCTCAG
>S699_66|IGHV3-9*03|IGHD6-13*01|IGHJ2*01|80
GAACTGCAACTAATGGAGTCTGGGGGAGTCTTGGTCCCGCCTGGCAGATGCCTCAGACTCTCCTGGTCAGACTCTATGCTCACCCTTGTTGATTTTGCCACACACTGCGTCGGTCAAGCTCCAGGGGAGGGCCTGGAGAGGGTCGCGGGCATGAGTTGGGCTGGTCACGGGATGGGCTATGTGGACTTTGTGGAGGTCCGATTCATCATCTCCAGAGTCACCGCCGAGAATTTCCTACTTTTCCAGGTTAGCACTCGGAGAGGTGAGGACAGGGCCTTGTCTTTTTATGCAAGACAGACATGCTACTTCGATCTCTGGGGCTGTGGCAACCGAATCACTGTGCCGCCAG
>S699_67|IGHV3-9*03|IGHD6-13*01|IGHJ2*01|80
GAAGTGCACTTGTTTGACTCTGGGGAAGTCTCGTTGCAGCCTGGGACGTCCCTGAGACTCTCCCGTGCAGTCTCTGACTTCACCCCTGATTGTTATGTCTGCATCTCGGTCCGGCATGCTCCAGGGAAGGGCCTGGGGTTGGTGTCAAGTTTCAGGTGGAAGAGACGTCACCCACTCAATGTGGCCTGTGTGCACGGCCGATTTATTCTCTCCAGAAACAACACCATGATCTCCCTGTATCCACAAATGACCGGTCACAGAGCCGAAGGCACGACCCTGTCTTCAAGTGCAGACCAGACATGGTACTTTGATCTCTGGGGCCCTGGCACCCTGGCCCCTGTCTCCTCAG
>S699_68|IGHV3-9*03|IGHD6-13*01|IGHJ2*01|80
GACCCTCCGCTGAGGGAGTCTGCGGGAGGCTTGTTACAGAGTGGCAAGTCCCTGAGAGTCTCCTGTGCAGCCTGTGTTCTCACCTCTGATGGTTACACCGTGCCCTGCGTCCGACAAAGTCCAGGGAAGGGCCTGGCTTGGGCCATAGGTATAAGCTGGACGCCTTCTAGCGGAGATTATTTGGACTCTATTAAGGGCCTTTTCACAAAGTCCAGAGATACCGCCAAGAAGCCCCTATGTCTACAGATCAAAGGTCTAAGAGTTCAGGTCAAGGCCTTCTATTGCTGTGGAAACCAGGCGCGTTACTTCGAAGTCTGGGGCCATGCCGCCCTGGTCACTGTCTCCTCAG
>S699_69|IGHV3-9*03|IGHD6-13*01|IGHJ2*01|80
GAAGTGAAGACGTTGAGGTCTAGGGGAGACTTGACACGACCTGGCAGGTCTCGGGGGCTGTCCTGTGCACTCTCTGGATTCATTCTTGCTGATTATGCCAAGAAGGGGGTCCGGCACTTTTCAGGGAAGGGCCGGGAGTCGGTCTCAGGTTTTAATTGCAACATTGGTGGTATAGACTATACGGAGTCTGTGAAGGGCCAAGTCACCACTTATAGAGACAACGCCATGAAGTCCCTGTGTCAACACTTGGACGGGCTCAGAACTGAAGAAGTGGCTTTGCCTTTGCGCGCAATACAGACCTGGAGCTTCGATCCCTGGGGCCGTGGCACCCGGGAGACTGTCTCCTCAG
>S699_70|IGHV3-9*03|IGHD6-13*01|IGHJ2*01|80
GACGTGCACTTAGTGGAGTCTGGGGGAGCCTTGGAAGAGCCCGGCAAGTCCCTGAAATTCTCCTCTGCAGCCTCTGAGTACACCTTTGCTGATATTGCCACACCCTGGGTCCGTCAAACTGCAGGTCAGGGCCCAGATTGCGTCCTGGCTACTCGCTGGAATCCTGGGTGTAGAGCCTGTGCGGACGCTGTGAAGGGCCGCCTCAACATATCCAGAGACAAGCCACAGAACTCCCTGTATCTGAAGTTGGGCGTTCTGAAATCTGATGAGATGGCCTTGTATCACTGGTCACTACAGACTTGGAACCTCAATCTCTGGGGCCGCGGCACCCCGGTCAGTGCCTCTTCAG
>S699_71|IGHV3-9*03|IGHD6-13*01|IGHJ2*01|80
GACGCCCAGATTCTTCAGACGGGGGAAGGCTTGATATTACTTGACACGTTCCTGACACCCCCCTGTGCAGCCTCTGGATCTACCCTTGGCGTTTGTGGCTTGCCCAGGAGCCGGCAATCTCCAGGGGAGGGCCCCTCTTGGGTCTCAGGCATTAATTGGATTAGTGGGGGCATAGACCATGCCAACTCTCTGAAGGGCCCAGTCACCATCTCCGGAGACAATGCCAAGATTTCCCTGTCTCTGCAAGTGAGCGGCCTGAGAGCTGAGGGCGTGGCTTTGAGTTACAGTGACAATCAGACGTGCTACTTTGATCTCCGGGGCCTTGTCACCCTGATTATTGTCTCCTCAG
>S699_72|IGHV3-9*03|IGHD6-13*01|IGHJ2*01|80
GAAGGTCAGGTGGGGTCATTTGGGGGAGACTTGGTTCAGACTGGCAGGCCTCAGAGACTCTCCTGCGAAGCCTCTGGATTCACCCTTGATGACGATGTCGTCTACTGCGTCCAGAAAGCTCCAGGACAGGGCCGGGAATGGGCCTCCCATTTTAATTGGCAGAGAGAGAACACAGACTGTGCGGACTTTGTGGAGGGCCGATTGGCCATCTCCAGAGGCAACGCCGACAAGTCCCTGGATCTCAGCGCGAGTTCTCTGAGACCTGAGGAAATGGGCTTGTTTAACTGTGCAAATCAGACGTGGAACCTCGATCCTTGGGGCCGTGGAAGCCGGGCCACTGTCCCCCCAG
>S699_73|IGHV3-9*03|IGHD6-13*01|IGHJ2*01|80
GACGAGAAGGTAGTGGGGTCGGGGGGAGGCTTGGTGGATCCGGTCAAGTTGCTGAGACTCTCCTGTGGAATGTCTGGAGCCACCTTTGATGACTCTGCCATCCCCTGGGTCCGGCAAGCTCCAGAGAAGGGCCTGGAGTGGGTCTCAGAAGTCCCTTGGCAAAGAGGTGGCAAACGCTTTGGGGACTCTGAGGCGGGCCGATTCATCATATCCAGAGACAACGTCGAGAACCCCCTCTGTGTGCAAGTGAAGAGTCTCAGAGATCATGACAGGGACCCGCCCTGTTCTGCGGATCGGACGACCTCTTGCGATCTCTGGGGCCGTGACGCCCTGGTCGCTGTCTCCTCAG
>S699_74|IGHV3-9*03|IGHD6-13*01|IGHJ2*01|80
GAGGTGCAGCTTTTGGAGTCTGGGGGCGACCTGATCCAGCCTGGCAGGCCCCTGAGACCCTCCAGCCCCGCCTCTGAGTTCAGCTCTCATGCTAGCGTCTTACGCTGGGTCCGCCAAACTCCAGGGAAGGGCCTGGATTGGGCGGCAAATAAAAGGTCGAGTTGGACTATGACTGGCTCTGCGGATTTTCTGAAGGGCCGACTCACCATCTCCAAAGACCCCGCCCGGAACTCCCTCTGTCTGAACATGAACACTCTGAGAGTCGAAGACATGGCCTTGTATTATTTTGATAACCCGACGTGGTATATAGATCTCTGGTGCCGTGACGCCCTGATCACCGTCTCCCCAG
>S699_75|IGHV3-9*03|IGHD6-13*01|IGHJ2*01|80
GACATGCACCCGGAAGAGTCAGGGGGAGGCTTGGACTTGCCGGACAGGTCCCTGAGTCTGTCCCGTGAAATCTCCGGACTCACCCTTGATGAATATGCCCGACTCTGGGCCCGGCCAGCCCCAGGGCAGGGCCTGGAGTGGGTCCCAGGAATTAATTGGAATTTTGACGTCATAGGATGTCCGGGCCCTTCGACGGGCCGAAACACCATCTCCAGTGCCGAAGCCATGAATTCCCTGTCTCTGAACATGAGAAGTCTGAGACGTGGGGAGATGGCCTTGTTTTACTTTGCAGAACCGACGTGGAGGTTTGGTGTCTGGGGCCAGGGAACCCTGGTCACTGTCTCCTTAG
>S699_76|IGHV3-9*03|IGHD6-13*01|IGHJ2*01|80
GAAGTCAACTTCGTGGAGCCTGGGGGGGCCTTTGTAAAGTCCGGCAGGTCTCTGAGACTCCCCTGTACTGCCTGTGGACTCCCCTTTGATTTCTTCGCCAAGCCTTGGGTCCGACTAAGTGCCGGGAAGGGCCTGAGTCGGGTCTCAGTTATTAGTTGGAACAGATATAGAATAGGCTATGTGGACACTGTGAAGTGCCGATTCACCACCTCCAGAGACGAGGCCAAAAACTCCCTGTCTCTGAACATCAAGAGTCTGAAAATTGAAGACAGGGCCCTTAATTACATTGACAAGAGCGCGTGCTATTTAAATATCCGGGGCCGTGACGCCCTGGTCACTGTCTCCTCAG
>S699_77|IGHV3-9*03|IGHD6-13*01|IGHJ2*01|80
GATGTGCAGAGACTGAAGTCTGGGAAAGGGATGCTACGGCCCGGCGGTCACCTCAGAAGTCCCTGTGAAGCCTCTGAATTCACCTTTCAGGCCTGTGCCATGCACTGGGTCCGGCAAGCTCCAGGAACGGGCCTGGAGTGGGGCTCCGGTCGTAGTTGGATTACTGGTGTCCTAGACTGCGTGGAGTCTTTTGAGGGCCACTTCACCCCCCCCCGAGACAACGTCAAGAATTCCCAGATTCTGAAACTCAAAAGTCTGAGAGTTGACGACGTGGCCTTCCTTTCCTGTCTATGCCAGACGTGGAACTTGCATCTCCGGGGCCGTGGCGCCCGGGTCACTGTCTCCTCAG
>S699_78|IGHV3-9*03|IGHD6-13*01|IGHJ2*01|80
GAACTGCGCTTGCCCGGGTCTGGGGGAGACTTTGAACAGGCCGGCAGGTGGCTGAGACTCTCCTGTGCAGCCTTTGGACTCAGTTTCGATGGTCATGTCATACAATGGGTCCGGCAGAATCCAGTGACGGGCCTGAAGGGGGTCTCAACTACTACTTGGACTAGAGACAGAATTGACTATGGGGACTCTGTGAAGGGCCGACCCACCATCTCCAGAGACAACGCCATTAATGCGCCGAATCCGCACAGGACCAGTCCGCGACCTGAAGACATGGCCTTTTGTCTCTGTCATAACCAGACGTGGAGGCTCGGTCTCCCGGGCCAAGACGCCCGGGTCACTGTCTCCTCAG
>S699_79|IGHV3-9*03|IGHD6-13*01|IGHJ2*01|80
GAAGTGCAACTGGCGGAGTCAGTGTCAGACTGGTCGCGACTTGGCAGGCCCCTGAGACACTCCAGTGCAGCCTCGGGAATCACTTTCAATGCTTGTGCCCTCCACCGGGTCCGGCACGGTGCAGGACAGGGCCTGGAGTGGGTCTCAGAAAGAAAATGGCCCAGTAATAGAATAGGCCTTCCGACCACTCTGAAGGGCCGATGCACTTTCTCCAGAGTCAACGCCAAGAACTCCCTCTACCTGAAGTTGGGCTCTCTGAGGGCTGGAGACATGGCCTTGGATGCCTCCTCGAGCCAGTCGTGGAACTTCGAACTCTGGGGCCGTGGAACCCTGGTCATTGTCTCCTCAG
>S699_80|IGHV3-9*03|IGHD6-13*01|IGHJ2*01|80
GAAGTGCAGCTCGTGGAGACGTGGGGAGGCTTGAAGCAGTCTGACAGGTCCCCGGCACTCTCCTGTGCAGCCTCTGGATTCACCTTTGCTAACGATGTCCTTCTCGGGGTCCGTCTAATTCCAGAGAAGGGCCAGGAGTGGGTCTCGGCTTTTTTTTGGAAAAGTGGGTGCATCGTCAATCCGGACTCTGTCAAGGGCCGGATTGCCATCTCCAGAGTCGCCTGTAAGAACTCCCTGTGTCTGCAAATGGACAGTCCGAAAGGTCAGGACACGGCCTTCTGGGACTCTGAGTTTCAGGCGTGGCACTTTACTCTCTGGGGCCATGGAAAGGTGGTCGGTGTTTCCTCAG
>S699_81|IGHV3-9*03|IGHD6-13*01|IGHJ2*01|80
GAGGCAAAAGTGGTGGAATTTGGGGGAGACTTGATAGAGCCTGTCAGGTCCCTGAGACTCTCATTTGCAGCCCCTGGATTCATCTTTGATGACAATGCCATTCACCGGGACCGGCAGAGTCCCGGGAAGGACATGGCGTGGGTCGCAGGGGCTACTTGGATTAGAAATAGAACAGCCGTTACGCACTCGCTGAAGGGCCGCTTTAACATCTCCAGAGACCACGCCAAGAACGGCCTGTGTCCGCCAGTGAAAAGCCTTATGACTGAGACCGTGGCCTCATTTCACTATGAAACCCAGACATGCTACATCGATCTCTGGGGTCCTGGAACTCTGGTCTCTGTCTCCTCAG
>S699_82|IGHV3-9*03|IGHD6-13*01|IGHJ2*01|80
GACGTGCGACTGGTGCCGTCTGGGGAAGGCCGGGTGCAGCCTGGCATGTCCCTGACACTCTCCTATGCAGTCTCAAGATACACCCTCGAAAGCGCAACCAGGAACTGGACCCGGCTACCTCCAGGGAAGGGCCTGGGGTGGGTCTCAGATTTTGGGCGGAATACTAATTGCCTGGGCTATACGGACTTTTTCAGGGGCCGACTCACCACGTCCAGAGGAGACGGCACGAACTCCCTGCATATTAAAATACACAGTCTGAGAGATGGGGACAGGGCCTTGAGTTACTGTGCACATCAGAGGTGTCACTTAAATCTCTGGGGCCCTGGGATCCTGATCACCGTCTCCTCAG
>S699_83|IGHV3-9*03|IGHD6-13*01|IGHJ2*01|80
GAAGTGCGCCTGGCGGAGTCTGGGAGACTCTTGGTACAGTCTGCCAGGTCCCTAAGACTCTCATATACAGTCCCAGGATTCACCTTTGTAGATCATGCCCAAGAGTGGGTCCGACAGACTCCAGGTCAGGGCCGGATGTGGGTCCCCGATTTGAGTTGGATGAATGGTCCCTCAGGCAGTGAGGACTCTCCGAAGGGCCGGTTCACGTTCGCGAGTGGCAACGCCAAGAACTCCCTGTATTTGCAACTGAACCTTCACAGAAACAAGGACCTGGCCTTCCACTCCCGTGCAAACCGCCCGTGGTGCGTCGATCTCTGGGGCCGTGGAATCCTGGGAACTGTCTCCTCAG
>S699_84|IGHV3-9*03|IGHD6-13*01|IGHJ2*01|80
GACGAGCAGTTGCTGGAGTCTGGGGGAGGCTTGGTGAAGCCCGACAGGTCCCTGAGACTCTCCTGTGCGGCTCCTGACTTCACTTGTGATAATTGTGCCATGACCTGGGTCCGACGATCCCTTGAGGAGGACATGGATTGGGTCCCCGATTTCAGTTTCAAGAGTAATAGAACAGGCAATGCGGACTCTGTGAAGGGCCGATCCCCCGTCTCCAGAGACAGTGTCGAGACCTCGCTCAATGCGGGAATGAGCGGCCTGATTTGTGAGGACAGGGCCTTGAACTATTGCGAAAGCCAGACGTGGCCCTTCGATCTCTGGGGCCGAGGCACCCGGGTCACTTTGTCTCCAG
>S699_85|IGHV3-9*03|IGHD6-13*01|IGHJ2*01|80
GAACTGCACTTGGTGGAGTCTGAGGCAGGCGTGGAACAGCCTGATAGGAATCTGAGACTTCCCCGTGCAGCCCCTGCATGCACCCTTGACGATTATGCCATTGTCGGGGTCCGACTAACTCTGGGGAAGGGCCTGGAGGGGGTCCCAGGTCTTAGGTGGAAGTGTTGTGACATAGGCTGTGCGACCTCCGTGACGGGCGTATCCACCATCTCCAGAGCCCACGCCAAGAAGTCCCTCTGTCCGCAAGTGACCAGACTAAGAGATGAGGCCATGGCCCTCCATGACCGCGCCAGGCAGACGTGGCTCTTTAGTCTCCGGGACCCTGGCGCCCGGGTCCTTGTGTCCTCAG
>S699_86|IGHV3-9*03|IGHD6-13*01|IGHJ2*01|80
GAAGTGCATCTGGTGGGGTCTTGGAGAGACTTGATTCAGTCCGCCAGATTCCTGAGACTCTCCTTTGCAGACCCTGGATTCACCTTTGAACCTTTTGCCACTTACTACGTCCGCCGCACTCCAGAGAAGGGCCTGGAGCGGGTCTCAGATCTTAGTTGGAAAACTGAAGGCTTAAGCCTCGCGGACTCTGTGAAGTGCCGACTCAGCGTCTCCACAGTCTGCGCCCAGAACTCCCTGCCTGTGAAAATAAAGAGTCTGAGACCTCAGGACGGGGCATGCTGTCACCATGCGAAAAAGACGTGGTACTCGCTTGTCTGGGGCCGGGGCTCCCTGATCCCTGTCTCCTCAG
>S699_87|IGHV3-9*03|IGHD6-13*01|IGHJ2*01|80
GAAGTGCTTGGGGGGGAGTCCGGGGGAGACTTGCCACAGCCTGACAGGTCACTAAGACTCTCCTGTGAAGCCTCTAAATCCCCCCTAAATGGCTTCGCCACACACTGGGTCCGGCAATGTCCAGGGAAAGGCCTGGAAAGGGTGTCAGCCTCAAGGTCGAGTTGTGCTGGACTAGCCTCTGAGGCCTCAGTGAAGGGCCCCTTCACCCTCTCCAGACATAACGCCAAGAAGTCACTGCTTCTGCAAGTGAAGACTCGGAGAGCTGAAGACGTCTCCTTGTTTCACTTTGCGAATCAGACGTGGTCCTTCGATCCGTGGGGCCGGGTCACCCTCATCATTGTCTCCTCAG
>S699_88|IGHV3-9*03|IGHD6-13*01|IGHJ2*01|80
GAATTCCACTTGGTGGCGTCTGGGGGAGGATTCTTACGTCCGGGCAGGTCTCTGAGACGCACCTTTCCACCGTCTGTTTTCACCCGGGATCATTCTGCCCGGGGGTGGGTCCGGCATACCCCAGGGAAGGGCTTCGAATGGGCCGCACTTTCAAGGTGCAACAGTGGTGGCGTTGCCGATGCGACTTTTGTGGAGGGCCGATCTACCTTATCCACAGACACCGCCAAGACCTCCCTGTATCCACATATGAAGAGTCTGAGAGTGGAGGACATGGCCTTGTATTACTACGAGAACCAGACGCGGAACTTCGATCTCTGGGGCCGTGGCATGCTGGTCGGTGTCCCCTCAG
>S699_89|IGHV3-9*03|IGHD6-13*01|IGHJ2*01|80
GAAATGACTGTGATCGAGTCTGGGGGAGCCTGGGTACAGCCTGGCGGGTCCCTGAGACTCCCCTGTGCAGCCTCTGGACTCCCCGGTGAGAGTACTGCCATCCACTGGGTCCTGCAAACTCCAGGGAAGGTCCTGAAGTGGGTCTCAGACGGCAGTTGGAACACTGATAGCAGAGGATTTGCGGACTCTGTGAAGGGCCACCTCACCGTCTCCAGAGACAACAATCCGAATTCCCTGCGCGTGCTAGTCCACAGTCTGCAACCTAAGGCCTTGGCCTTATTTTGTTATGACTGCGAAACGTGCTGCCTCCATCTCTGGGGCCGTGGCACCCGGGTCAGTGTCCGGTCAG
>S699_90|IGHV3-9*03|IGHD6-13*01|IGHJ2*01|80
GAGGTGCCGGGGGGTGAGTCTGGGGGAGCCTTGCGGCAGCCTGGCAGGTCCCTTAGACTCGCCCGTGAGGCCTTCGGATTCAGATTTGATGATAATGCCCTACATTGGCCCCGGCGGGCGCCAGATCGGGGCCTGGCGCGGGTCTCAGGCACTAGTTGGACTACTGATAGAGTCGCCTTCACGGACTCTGGGGAGGGCCAATTCCCCGTGTCCACAGACAACGCCAAGAATTCCCTGTGCCTAAACATAAGCAGTCCGAGACGTGAAGACATGGCCTTGGATTATTGTGAAAGACAGACTTGGAACTATGGTCTCTGGGCCCACGCCGCCCTGGTCACTGTCTCCTCAG
>S699_91|IGHV3-9*03|IGHD6-13*01|IGHJ2*01|80
GACGGACAGGCAGTGGAGTCTGGGGGAGACTTGGTACAGTCTGACAGGCCCCTGATCTTGTCCTGTGCAGCCTGCGGGCTCCCCCTTGATGCTTTTGCCACGCCCTGGGTCCGGCGAGGCCCAGGAAAGGGCCTGGCGTGCATCTCAGATTTAAGTTGGAAGAGTCGGAGAACAGGCTGTGTGGACCATGTGAATGGACCATTCACCACCTCCAGAGAGAAGGCCAAGAATTCCCTTCTTCTGAAAATGCACAGACTGACAGGTGACGACACGGCCTTGTATCACTGTCAGCAACAGACGGGACATTGCGACTTCTGGGCCCACGACCCCCGGGTCACTGTCTCCCCAG
>S699_92|IGHV3-9*03|IGHD6-13*01|IGHJ2*01|80
GAACTACATTTGGTGATGGCTGGGGGAGACTTGGATCCTTCTGGGAAGTCCCTGACATTCTCTTGTGAAGCCTCCAAATTCAGTTTTGATGACTTTGACATTCGCTGGGGCCGGCAAGGTCCAGGGACGGGCCGCGAGTGGGTCTCAGGTTTAAATTGGCATATTGGGATAGGTGACTACACAGACTCGGTGAAGGACCAATTGACCGTTCCCAGAGCCAACGCCACGAAGTCCCTCTATCTGCACAGGATCAGACTGAGACTTGAGGTCATGGCCTTGTTCGACTGTGCCACCCAGACGTGGCACTTGGATTTCTGGGGCCGTGGCTCACGGGTCACTGTCTTGTCAG
>S699_93|IGHV3-9*03|IGHD6-13*01|IGHJ2*01|80
GACGTGCAGATAGTGGAGTCTGGGAGAGACTTGGTGAAGGCTGGCAGGGCCCTGAGCTTCTCCTCTGCAGCCTCGGAATTTGCCCTTGATGATGATGGCACGCAATGGGTCCGGCAAGGTCCAGGAAAGGGCCGGGGGTGGGGCTCTGGTCTCGCTTGGAAGAGTGCTAGTCTGGCCTACATGGACTCTCTGAAGGGCCGGTCGACCACCTCCAGGAACGACGCCAAGAACTCCCTTCATCCGACACTGAGAAGTCTGAGGACCGAGGAAAGGGCCCTATATTGCTGCGCAGAAAGGACATTACACTTGAGTCTCTGGGGCCCTGGCGTCCTGGTTACTGTCTCCTCAG
>S699_94|IGHV3-9*03|IGHD6-13*01|IGHJ2*01|80
GAGGTGCACACGATGGCGTCTGGGGCAGTCTTACTGAAGCCTGAGAAGTCCCTGAGACTCTCCTGTGCAGCCACGGGATTGCCCCCTGATGACCTTGCCCTCCAGTGGGTCCGGCAATCTCCAGGGGAGGGCCGGGATTGGGTCTCAGGAATGAGTTGGACTGGTGTTTGCCAACACTTTACACACTGTGTGAAGGGCCGCTTCGTCGTCTCCAGTGACACCGCCAAGATCTCCCTGTCTCCAAAAATGAAACTTATGAGAATTGAGGGGATGGCACTGTTTTACTTCACAGGCCGGACGTGGGACTTCGATCTCTGGGGCCGTGGAACGCGTGTCACTGTCTCTTCAG
>S699_95|IGHV3-9*03|IGHD6-13*01|IGHJ2*01|80
GAATTACTCCTGCCGGAGACTGGGGGAGGCTTGGGACAGCCTGGCAGGTCGTTGAGACTCTCCTGTGCAGCCCTTGGATTCACCTTTGATGGTTATGCCATGCAATGGGTCCGTCCGGGTCCCGGTCAGGGCCTGGAGTGGGTCTCAGACTTTTCTTGGCATCTTGTCTTCACGGACAATGGGGCCTCTATGAAGGGCGGACTCATCGTCTCCAGAGACAACATCACGAATTGCGTGCATGTGAAAGTCGGGAGTCTGAGAACTGAGGACATGGCCTTGGATGACCACCTGATGCAGGCGTCTTGCTTCGATGTCCTGGGCCCTGGTAGCCTGGTCCCTGTCTCCTCAG
>S699_96|IGHV3-9*03|IGHD6-13*01|IGHJ2*01|80
GATGTGCAGCTAGTGAAGTCTGGGGGAGACTTGACGCAGCCTGGCAGGTCCCTGAGACTCTCCTCTGCACCCTTTGGAGTCACCCAGGATCACTATGCCGTGCACTGGATCCGGCAAGCTCTCGTGAAGGGCCGGGAGTGGGCCCCAGGAATTCAGCGGAATAGTGATAGAGTCGAGTCTGCGGTCTCTGTGAAGGGACGGATGTCCCTCTCCAGTGACAACAGCCAGTGCTCCCTGTGCAGGCACGTAAACAGTCTGAGACTTGAGGACGTGGCCTTCCCCTTTAGTGGAAGGAAGACATGGTACTTCGACTTGTGGGGTCGCGGCGCCCTGGTCACAGCCTCCACAG
>S699_97|IGHV3-9*03|IGHD6-13*01|IGHJ2*01|80
GACGTGCAGATAGTTGTTTCCGGGGCAGCCTTGCTACAGCCTGACAGGTCCCCGAGACCCTCCTTTGCAGACTCTGGATTCGCCTCTAGTGAATGTGTTGAACTGTGGGTCCAGCAGTCTGGAGGGACGGCCCTGGAGTGGGTCCCAGGATTTCCTTGGATCATTGAGAGTATAGGCTCTCCGGACTCTGCGAAGGGCCGACTCCCCACTTGCCGGGCCAACGCCAAGATCACCCTTTATCTGGAAATGGGTAGACCGACATTTGAAGACATGGCCTTGCATTACTGTGCAATGCAGACGTGGTACTTCGATCTCTGGGGCCGGGGCACTCTAGTCACTTGGCCCTCAG
>S699_98|IGHV3-9*03|IGHD6-13*01|IGHJ2*01|80
GAATTGCAGGTCACGGAACCTGGGCGAGGCTTGACAAAGCCTGGCAGGTCCCTGAGACTCCCCTCTGCAGCCTCTCACTTCACCTTTGGCGATTGTCCCATCCGCTGGGTCCGACAATCTACTCGGGAGGGCCCGGACTGGGTCTCAGGTCTTAGATGGCATAGTGGAAGTAGAGCCTCTGAGGACTTTGGGGAGGGCCGATTAGGCATCCTCAGAGACAACGTCGCGAATTCACTCTGTGTGCAAATGAACAGGCCGAGATCTGAGGACGTGGCCTTCTTTAATTACACAGACCAGACTCGCTCTCTCGATCCCGGGGGCCGAGGAGTCCTGGTCAGTGTCTCCTCAG
>S699_99|IGHV3-9*03|IGHD6-13*01|IGHJ2*01|80
GAAGCGCAGCTGGCGGAGTCTGGGGGAGACTTGGCACAGGCTGGCGGGTCCCTGACTCTCTCCTGTGCAGTTCCTGGAGTCACCCTTGATCATCGTGCCACTCAGATGGTCCGGCAGACTCCAGGTCAGGGCCCGAGATGGGTCTCAGAAATTAGTTTCTATTGCGGTGAAATAGCCTCTCCGGACTCTGTGACGGGCCGACTGCTCATCCCCAGAGACAACGCCCAGAACTCGCTGTATCTGAAAAGGAAGAATTTGAGAATTCATGACATGGCCTTCTCTCGCCACGAAATCCAGACATGCTACTTCGGTCTCCGGGGTCGTAGAATACTATTCACTGACTCCTCAG
>S699_100|IGHV3-9*03|IGHD6-13*01|IGHJ2*01|80
GAAGTGCAACTGGTCGGGTCTGGGGAGGATTTGGAACAGTCTGGCCGGTCCCTGGGACTCTATTATGCAGACCCTGGACACTCCTTGGTGGATTCTGCCATGCGCTGGGTCGGTCAAAGTCCAGGGACGGGCCTGAGTTGGGTCTCAGCTCATAGATGGAATAGGCGTGGCATAGGCTCTCTGGACTCTGTAAAGGGCCGGTTGACCATCTCTAGAGGCGACACCAAGACCTCCCTGTGTCTAAAACTGATCATGCCGAGACCGATCCACCTGGCCTTTTATTACTCTACAGACCAGACATGGGAGTGTGATCTGTGGGGCCGTGTCCCCCTATTCTCTGTCTCCTCAG
>S718_1|IGHV4-59*01|IGHD1/OR15-1a*01|IGHJ1*01|80
CAACGGCAGTTCCAGATATCGGGCCCTGGACTGGGGACACCGTCGGAGGCCCTGTCCCTCCCCTACTCTGTCTTTAGTGGCTTCGTCATTACTTATTACTGGACCTGGACCCGCCAGACCCCAGGGAAGGGACTGGCGTGGATTGGGCGCGTCTATTGCAGTTGGAGCACGAACTATGCCCCGTCCCTCAAGAACAGAGTCACCCTATCAGCAGACCCGCCCGAGGGCCACTCCCTCCTGGAACTGACCTATGAGACCGTTGTGGACACGGCCGTCCCCTTTTGCGCGAGCATGGACGTCACAAGTTTAATCGAATACTTTCAACTCTGGGGCCCGGTCACCCTGGTCACCGTCTCTTCAG
>S718_2|IGHV4-59*01|IGHD1/OR15-1a*01|IGHJ1*01|80
CAGATAAAGTTGCAGGAGTTGGCCCCAGGACTGCTGAAACCTTCGGTGGCCCCGCCCCTCATCTACACTGTCTCTACTGACTCCATTGGTAGTTCCTATCGGACGTGGATCCGGCGGACCCCAGGGACGGGACTGAAGTGGGTTGGGACTATCAATAACAGTGCGACGAAGATTCACAACCGCTCCGTCACGCGTCGCGTCCCCATATCACTGGACACCTCCAAGGATCAGTTCTCCCTGAAGTTGGGCTCTGTGAGCGCTGCGGACACGGCCGTCTTCTCTTGGGCGCGCGCGATTGGAGAGAGTTTAAGCGAACTCTTTCAGAAATGGGGCCAGGTTATAGTGGTCACCGTGTCCTCAG
>S718_3|IGHV4-59*01|IGHD1/OR15-1a*01|IGHJ1*01|80
CAAGTGCCGATGCAGGAGTCGGGCCCAGGACTGGTGAACTCCTCGGCGGCCCTGTCCCTCACCTGCGCTGTCTCTGGTGACTCTTTTCGGAGTTTCTTTGGGAACTCGACCCGGCAATCCCCAGGGGAGGGACTAGAATGGATTGAATATATCAGTTGCGGGGAGAGAGCCAACTTTATGCCCTCCCGCCAGAGTCGAGTCATCATACCAATCGACACATCCAAGAATCGATTCTCCCTGAAATTGAACCCTGTGACCCCTGCGGACACGGCCATATGTTACTGCGCGAGACCGAGTGAAGTAAATTCAAAGGAATTCATCCGGAAGTGGGGCCAGGTCACCCTTATAACCGTCCCCTCAG
>S718_4|IGHV4-59*01|IGHD1/OR15-1a*01|IGHJ1*01|80
CAGGTGCAGGTGCAGATGTTGGGCCCAGGACTGGTCCAGCCTTCGGCGACCTTGTCCCTCACATTTACTGTCTCTGGTGCCACCATCAGTGCCTTCTCCTGGGCCTGCTTACGGAGGGCCCCAGGGAAGGGACTGGAGAGGATTGGGTGTCTGTGTCACATTGGGGGAACCAATAACAAGGCCCCCCTCACGAGCCGAGTCATCATATCATTAGACTTGTCCAAGCACCATTTGTCCCTGAGGCCACTCTCTATGACCTTTGCGGACTCGCCCGTCTGTTGCCGTGCGAGCACGGATGGAAGAACTTCAAGACAAAGTCTCCAGTTCTGGGGTCAGGTCACCCTGGTCACCGTCTGGCCAG
>S718_5|IGHV4-59*01|IGHD1/OR15-1a*01|IGHJ1*01|80
CAGACTCAGCCGCAGGGGTCGGGCCCTAGACTGAGGAAGCCTTCGGAGAACCTGCTCCTTACCTGTTCTCTCGACGATGGCTCCATCCCTTATTCTTTTTGGCTTTGGATCCGGCAGGCCCTAGGACAGGGACTGACCTGGATTGGGTCTGTCTATGACAGTGGGAGAACCAATTACAACCCTTCCCTCAAGAGTCGAGTCTCCACATCATCCGACATGTCCACGAACGGACTTTCCCTGAAGTTGCGCTCTGTGAACTTTGTGGATACGGCCCTTTATCACAGTGCGGGCGCGCGTGGAACAAGTCTCATTGACTGCCTCCAGCGCTTGGGCCAGGTCACCCTGGTCACCGTCTCCTCAG
>S718_6|IGHV4-59*01|IGHD1/OR15-1a*01|IGHJ1*01|80
CATGTCCCGAAACAGGAGTCGGCCCCAGGGCTGGTGACGCCTTCGGATACGCTGTCCCTCGCCTGCGCCGTCTCTGGTGCCTCTGTCACTCGTCTCTACTGGAGGTGGATCCGCCAGTCCCCAGTGACGGGACTGCGGTGGATTGGGTCTATTTTTTACCGTGGCAGAAACAACTGTCACGCCTCCGTCAAGAGTCGAGCCACCACATCATTAGACACGTCAGAGGGCCAGATCTCCCTGAAATTGAATTCTATGACCACCGCGGACACGGCCATACTTCACTCTGCGAGCGCATACCATGCATGCTTATCCCAATACTTCCCACACTGGGGCCAGGAAACCCTGGCCACCGTCCCCTCAG
>S718_7|IGHV4-59*01|IGHD1/OR15-1a*01|IGHJ1*01|80
CAAGTGCAGCTGCTGGAGTCGGACCCGGGAGTAGTGCAGCCTTCGGACACCCTGTCCCCCACTTGCCGTGTCTCTGCTGGCTCCATCCGTAGTTACTTATCGAATTGGATCCGGCAGGCCCCAGGGAAGGGTCTAGGATGGTTTGAGTTTGTCTCCTCCCATGCATTAAGGAATTACAATCCGTCCCTCGAGAGGCGAGTCGCCTTATCAGAAGTCCCGTCCAAGAACCTCGTCTCCCTGAATCTGAGCTCTTTGGCCGTCGCGGAAACACCCCTGGACCATTCTGCGAGTGCAGATGGGATATGTTCCGTCGAAGGCCTCCAGCACTGGGGCCAGGTCACCCGGGTCATCGTCTCCTCAG
>S718_8|IGHV4-59*01|IGHD1/OR15-1a*01|IGHJ1*01|80
CAGACCGAGGTGAAAGAGTCGGGCCCAGGACTGGTGAAGCCTGCGGAGACCCTGTGGCTCACCTGTCCTGTCTCGACTGACTCCATCGGTAGTTTTTTGTGGAACTACATCCGGCAGTCCCCAGGGAGGGGACAGGAGTGGACGGGGTCTTTCCCTCACAGTCGGAGCATCAACAACAAGACCCCCCTCAAAAGTCGCGGCTCCCCGTCAATCGACATGTCCAAACACCCATTCTCCCCGAAGTCGACCTCTGGGACTACTGTGGACACGCCCGTGTATGATGGCGCGAGAGTGGATGGAACACGTCCACTGGAATACTTCCACGACGGGGGCCAGGTGCCCCTGGTCACCGTCTGCTCAG
>S718_9|IGHV4-59*01|IGHD1/OR15-1a*01|IGHJ1*01|80
CACGTGCTGCTACTGGACCCGGGCCCAAGACTGGAGACGCCTCCGGAGACCCTGTCCCTCGACTGCACTGCCTCTGCTGCCTCCGTCGACAGTCACCGCTACAGGTCGATCCGACAGGCCCCAGAGAAGGGACTTAAGTGGATTGGTTACTTCTACTATTGTGGGAGCACCATCAACAACCCCTTCCTCAACAGTCGAGTCAGGAGATTAGTAGGAACGTCCAAGAGCCAACTTTCCCTGAAAGTGACCTCTGTGACCGCCGGGGACACGGTCAGGGCTTTGTGTGCGAGCACGAAAGAAATTAGTTCAATTCTCTACTTCCAGAAGTGGGGCCAGGTCACCCTTGTCTCCGTCACGTCAG
>S718_10|IGHV4-59*01|IGHD1/OR15-1a*01|IGHJ1*01|80
CACGTGCAACTGCAGGAGTCGGGCCCAGGACTGGTGAAGTCCTCGGAAACCCTGTCCCTCACGTGGGCTGTCTCCGGTGAGTCCATCACCACTGGCTACTGGGACTGGATCCGGCCGCCCCCAGGGGAGAAACTGGATTGTGTTGGCTATCTTTGTTACAATGGGGGAATAAACTGCATGCCCCCCCTGAGGAGTCGGGTCGCCATAGTCCTGGGAAAGGCCAAGAGCCAGTTCTCCCTGAAGATGAGATCCAGGCCCGCTCCAGATACGGCCGTATTGAACTCTGCGGGTGCGAATACAACATGTTCAGGGGGGTACTTCCATCACTGGGGCCAGGGCACCCTGGTCAACGTCGCCTCAG
>S718_11|IGHV4-59*01|IGHD1/OR15-1a*01|IGHJ1*01|80
CAGGTGCGGTTACAGGACTCGGGCCCAGGACTGATGATCCCTGCTGAGGCCCTGTCCCTCACCAACACTGTCCCTGGTGGCTCCCTCATTAATTTCCCCTGGCGTTGGAATCGGAAGACCCCAGGAAGGCGACTGGAGAGGATTGGACTAATTTTGGACTGTGGGAAAACCAACTACAAGCCCTCCCTCCAGAGTCGACTCACCATGACACTAGAAACGTCGAAGATCCCCTTATCCCTGACACAGACTTGTGTGACCCCTTCGGGCACGGCCGTCTATTTCTTCGCGAGCACGAACGCAGCAAATTGTGGGGACTACTTCCAACACTGGGGCCAGGACACCCTGGTCATCGTCTCCTCAG
>S718_12|IGHV4-59*01|IGHD1/OR15-1a*01|IGHJ1*01|80
CAGGGGCAACGGCGGGTATCGGGCCCAGGACTGGTGAGGATTTCGGAGACCCTGTCCCTCACACACATTGTCTCCAGTGGTTCCATGAGTAATTACTTCTGGACGTGCTTGCGGCACTCCCCAGGGAAGGGACTGGAGGGAGTTGGCTTTAACTCGTGCGGTGGGAGAGCAAACTACAACCCCTCCGTCAAGAGTCGAGTCCCCCTCTCATTGGGCACGTCCCAGAACCACGTCTCCCTGAACGTGATGTCCGTGACCGATGCGAACACGGCCGTATATAATCTTGCGACCGCGAGTGGAGAGAGTTCAGTCGAGGCTCTGCCGCACCGGGGCCAGGCCACTTTGGCCACCGTCTCCTCAG
>S718_13|IGHV4-59*01|IGHD1/OR15-1a*01|IGHJ1*01|80
CAGAAGCAGTTGCGGGAATCGGGCCAAGGGCTGCTGAAGTGTTCGGAGACCTTGTCCCTCACCTGCACTGTCTCTGGCGCCTCCCTCATTAGCCACGTCTGGTTCTGGGTCCGACAGCCCCCAGGGAAGGGACTGGAGTGGATTGCCTATTTGCATTTGTGTGGCCGAATCAAGCACAACCCCTCCCCCAAGAGCCCAACGGCCTTTTCACCAGACACGTCCACGAACCAGTTCTCCCTGACTTTGAGTCCTGTCACCGCTGGGGACAAGGCATCCTGTGGCTGTGTGGGCGCGGATGGAGTAAGGTCAAACATCTCCATCCAGTACTGGGGCCAGGTCACCCTGGCCGCCGTCTCTTCAG
>S718_14|IGHV4-59*01|IGHD1/OR15-1a*01|IGHJ1*01|80
CATGTGCACGTGCAGGTGTCGGGCCCAAGACCGGTGCAGCCTGCGAAGCCCCTGACCCAGACCTGCACTGTCCCTGGTGGCTCCATTAGAATTTATTGCTGGATCTGGATCCGACAGCCCCCAGGGAAGGGACTGACGTGGACTAGATCTCTGGTTGAAGATGAGAAAACCAAGTGCGACCCCTTCCGCGAGAGTCGAGTCACTTTATCAATGGACGCGTCCAAGAACCAGTTTTCCCTGAAACCGGGACTTGTGATCACTCTGGACACGGCCGTGGATCACTCTGCGATCGCGGATGGAAAAGGTTCAGGGGAGTACTTCCACCAAAGGGGCCATGACAGCCTGGTCACGGCACCCTCAG
>S718_15|IGHV4-59*01|IGHD1/OR15-1a*01|IGHJ1*01|80
CAGGGTCACGTGCAGGAGTCGGGCCCAGGACTGGGGACGCCTTCGGAGTCCCTGTCCCCAACCTACACTGTCTCTGGGGGCCCCCTCGTCAGTTGCTACTGGAAGTGGACCCGGCAGGCACGAGGGAAGGGACTGGAGGGAATTGAATCAGTCCATTTTAATGGGAGAACGTGTCACAACACCTCTCTCACGGGTCGAGTCACCATATTAGTGGACCCGTCGAAGAGGATGCTCTCCCTGAAACTGAAGTCTGCGACCGCTGAGGACCCGGCCGTCTCTAAGTGTGCGAGTGTGCAGGGGACACGTTCGCTCGCATTCTTGCAACACTGGGGCCAAGTCACCCTAGTCACCGTCCTCTCAG
>S718_16|IGHV4-59*01|IGHD1/OR15-1a*01|IGHJ1*01|80
CAGTTGCAGATGCAGATGTCGGGCCCAGGACTGGTGGAGCCTTCGGCGATCCTGTCCCTCACCTGCTCAGTCTCTGGAGGCTCCATCAGTGGAGGCTACTGGAACTGGGTCCGGCAGTCCCCAGGAACTAAACTGAAGTTCATTGACTATGTCTGCTTGACTGGGCGAATCAACTACATCCCCTACCTCGAGAATCGAGTCACGATATCAGCAGTCTCGTCCAAGAATCTGTTTTCCCTAAAGGTTAATTCTCTGACCGCTAAGGACACGACCTTATTTGACTGTGCGCGTCCGAAGGAAATAAGTTCAGTCGCCTGCCGCCAGACCTGGGGCCAGGTCACCCAGGTCGCCGCCCCCTCAG
>S718_17|IGHV4-59*01|IGHD1/OR15-1a*01|IGHJ1*01|80
CAGGCGAATTTGCAGGAGTCGGGCCCGGGACTGGTGAAGGCCTCGGAGTTCCTGTCTCTCATCTGTCCTGTCTCTTGTGCCTCCAACAGGGCTAACGATTGGAGGTGGATCCGGCAATCCCCAGGGAACGAACTGGAGTGGGTTGGGGATTTCAATAACTGGGGGAGGACCAGCTCTAATATCCCCCTCATGAGTCGAGTCCCCATATCAATGGACACGTCCAGAAGTCAGTTCTCCCAGAGAATGACCTCCATGACCGCTGCGGACACAACCGTGAATCACTGTCCGCGCGTGGATAGAACCCATTTAATCGACTACTTACAGACCTGGGGCCACTACACCCTGGGCCCCGGCCCCTCAG
>S718_18|IGHV4-59*01|IGHD1/OR15-1a*01|IGHJ1*01|80
CAGGTGAAATTGCAACAGTCGGGCCCAGGACTGGAGGAGCCTTGGGAGATCGAGTCCCTCGCCCGCACTGTCTCTGGTGCCTCCGTCACTAGTAGTCACTGGAGGTGGACCCGGCAGCCCCCAGGCCAGGGGCTGAATGATATTGAAAACATCTATGACAGTTGGCGCACAACCATCAACCCCTCCTACACGAGTCGGGTCACCATGTCCTTAGACCCGTCCAAGAAGGACTTTGTCCTGAACCAGAATTCTGCGGCCGCTGTGGACACGGCCGTGCACTACTGTGCGAGCGCGCAGGGAGCAAATTTAGTCCAATACTTCCAGAATTGGGGCCAGGCCACCCGGGCCGCTTTCTGCTCAG
>S718_19|IGHV4-59*01|IGHD1/OR15-1a*01|IGHJ1*01|80
CAGGTGCAGATGCAGGAGTCGGGCCAAGGATTGACGAAGGCCTCGGCAAAGCTGTCCCTCACTTTCACTGTCTCTGATGTCTCCACCATTAGTTGCTACTGGAGCAGGATCCGTCTGTCCCCAGGGAAGGGACTGGAGAAGATTGTCTCTCTCACATGTAGTGGCAGATCCAACAACAACCCCTCCCTCCCGAGTCGGCTTACCCTCTTCCTAGACACGTCCAAGAACCACTTTTGCCCGAAGTTAACCTCTGTGATCGATGCGGACACGGCCGTCCTTCCATCTGCGAGATTGAATGACAGAACTTCACTTGAAGACTTCCAGAATTGGGGCCCGGTCACCCGGGTCACCGTCTCGTCAG
>S718_20|IGHV4-59*01|IGHD1/OR15-1a*01|IGHJ1*01|80
CAGTGGCAACTACTGGGAGCGGGCCCTGCACCGGTGAAGTCTTTGGACACCCTGGCCCTCACGTACACTGCCTCTGGTGGCGCCATCAGAAGTTACTACTGGAGTTGGAGCCGGCAGTCCGCCGGGAAGGGACTTGATTGGATTGGGATTAAGTCTTACAGTGGGAGATCCAGTTACCCCACCTCCCGAAAGAGTCGAGTCGCCACCTCCGATGACACGTTTAAGAGTCACTTCTCCCTGAAGCTCAGTCGTATGGCCGCTTCGGGCGCGGGCGTGCATTTCAGTGCGACCACGGATGCGATGAGTTCGGTCGACTACTCCCATCACTGGGGCCAGGTCACCCTCGTCCCCCTCTCCTCAG
>S718_21|IGHV4-59*01|IGHD1/OR15-1a*01|IGHJ1*01|80
CAGGTGCAGATACAGGAGTCGAGCCTAGGGCTGGTGGAGCCTTCGGAGGCCCTGTCACTCACCTGCACTGTCTCTGGTGTCTCCATCTTTGGTCCCTCCTGGAAGTCCATGTGGCATTGCCCAGGAAAGGGGCTGAATTGGACTGATGATGTCTTTTTCAGTGAGAGAACCAAGTACGGCCCCTCTCTCAAGAGTCGAGTCACCATTTACCCAGAGCCGTCCAAGAACCAATTCTCCCTGACACTGAGCTCTGGGATCGCTGCGAACACTGTCGCCTATGACTGTGCGAGTGCGCATGGACCACACCCACTCCAACAGTGCCAATCTCGGGGCCAGGTCGCCCTGGTTACCGTCTCGTCAG
>S718_22|IGHV4-59*01|IGHD1/OR15-1a*01|IGHJ1*01|80
CAGGTGCAGTCGCAGGAGTCGGCCCCAAGACTGGGGGAGCCCCCGGAGACCCCGTCCCTCACTAACACTGTCTTTGGTGGCTCCCTCCATGATGAGTACAGGAGGTGTGTCCGGCGGTCCCCCAGAGAGGGACTGGGGTGGATTGTTCATCTCTTTTCCCGTGGGAGAACCAATTGCAACCCCTCCATAGAGCGTCGGGACACCGTGCCAGAAGACATGTCCATGGATGAGTTCCCCCTGCAGAAGTGCCCTGTGACCCCTGAGGACACGACCGTCTTTCACTCTGCGAGCGCGGGTGGAACATATTCAATAGAAAACCTCCAGGATTGGGGCCAGGTCACCCTGGTCAGAGTCTCCTCAG
>S718_23|IGHV4-59*01|IGHD1/OR15-1a*01|IGHJ1*01|80
CACTTCCAGGTACAGAAGGCGATCCCAGGACTGGTGAAGCCCCCGGGGACCCTGTCCCTCACCTCCACTGTCTCTAGTGGCTCCCTCACTAGTTACTACTGGTCATGTCCCCGTCGGGCCCCAGGGAAGGGACTGGATTGGATTGAGTCCATCTGGTGCAGTGGGAAAACCGCCTACAACCATTACCTCAAGAGTACAGTCACCGGGTTTTTAGAGACGTCCAAGATGAAGATTTCCCTGAAGTCGACCTCAGTTACGGCTGGGGACACGGTCACCAATTACTGTGCGAGCTTGGATGGATTAACTTCAATCGGCAGGTTTCTGCGCTGGGGCCAGCACACCCTGGTCACCGTCTCCTCAG
>S718_24|IGHV4-59*01|IGHD1/OR15-1a*01|IGHJ1*01|80
CATGTACAGCTGCAGGAGTCGGGCCCAGGACTGGTGAGGCCTTCGGAGACGCCGTCCCTCACCTGCAGTGTGTCTGGCGGCCCCATCAGTAGCGACAACTGGACCAGGATCCGGCAGGCCCTAGGGATGGGACTGGAGTGGACTGGATATCTCGATATTAGTGTGAACTCCACCAACAACACCCCCCTCAAGACTGTAGTCACTATTTTGCTAGACTCCTCCAAGAAACAAATCTCCCCTCAGCTGCGTTCTGTGACCGGTGTGGGCGCGGCCGGTTCTTATCGTGCCAGCGCGGATGGGACAAATTGTTCCGAACTCCTCTGTCTCTGGGGCCCGTGCCCACAGGGCACCGTCTCTACAG
>S718_25|IGHV4-59*01|IGHD1/OR15-1a*01|IGHJ1*01|80
CATGTGAAACTGCGAGAGTCGGGCCCAGGACTTATGAAGCCTTCTAAGGCTCTGCCCCTCACTTGCAGTGTCTCTGGTCGATCCCTCGGGAGTGACAACCGGAGTTGGACCCGGCAGCCCCCAGGGACGGGCCTGGAGTGCATTGGATATATCGACGGCGGAAGAAGAACCGGCTCGGAGTCCTTCCTCATGAGTTGGGTCCGCATATCAGTGGGAACGTCCAAGAGACAGCTCTCTCTGAAGGTGAATTGTGTGGCCAATGCGGACACGGCTGTTTATAACAGTGCGGGCCCGGAGGGAACAAGTTCATTCGGACACTTCCATTACTGGGGCCTGGTCAACCTGGTCACCGTCTCTTCAG
>S718_26|IGHV4-59*01|IGHD1/OR15-1a*01|IGHJ1*01|80
CAGAGACCGTGGCAGGAGTCGGGCCCAGGATTGGTGAAGTCATGGGAGACCCTGTCCCTCACCTGCACTGCCTCTGGTGACTCCAGAATCAGTTATTATTGGGAGGGGATACGGCAGTGTCCAGGGAAGGGGCTGGAGTGGATTCAGCACATCTACTGCACTCGACGCATCAAGTGCAGCCCCCCCCTGAGGAGTCGAGTCACTATGTCAATGGCCACGTCCAAGATCCAGGCCTCCCTGAAGCTGAACTCTGTGACCTCAGCGGACACGGCCCTATCTAACTTTGCGACCGCGCGTGGAACAGGTTCTCTCGACTATCTAGAGTTCTGGGGCGGGGTCACCGTCGTCACCGCCTTCTCAG
>S718_27|IGHV4-59*01|IGHD1/OR15-1a*01|IGHJ1*01|80
CAGGTGCTGCTGCAGGCGTCGGGCCCAGGACTGGTGTGGCCTTCCGAGACCCAGTCTCGCACCTGCGCTGTCGCTGGTGCCTCCCTCATCGGCTATTATTGGAGCTGGATCCAGAGGTCCCCAGGGAAGGGACGGCAGTGGATTGGGCCGACTTTTTGTAATGGGAGAATCCAGTACGACCCCTCCCTGAAGACTCGAGCCCCCACTTCAGTTGACACGCCCAAGATCCCAGTCTCCATGAAGCTGCGCTCCGTGAGCGCTCTGGTCACGGTCGCGCATTACTGCCCGCGCTCGGCTAGACTAGACTCAATCCAATACTTCAAGAAGTGGGGCCCGGTCACCCTGGTCACCGTCATCCCAG
>S718_28|IGHV4-59*01|IGHD1/OR15-1a*01|IGHJ1*01|80
CAGGAGCACTTACAGGAGTCGTGTCCGGGACTCATGATACCTTCGGAAATCCTTTCCCTCCCCCGCACAGTCTCTGGTGTCTCTTTGGGGAGTTGTTGCCGGACCTGGATCCGGCAGGCCCCAGTGACGGGACTGGAGTGGATTGGCTACATCCATTACAGTGGGAGAGCCCGATACAATTTCTCCCTCAAATGTCGACTCGCAATCTCACGTGACTCGTCCAAGAACCCGTTCTCCCTGAGACTGAGCGCTGGAACCGCGGTGGTCACGCCCGTCTCTTTCTGCGCGAGCGTGGACGGCACACTGTCACTCGAAGACTTACAGCACTGGGGCCAGGTCCCCCTGGCCAGAGTCTCCTCAG
>S718_29|IGHV4-59*01|IGHD1/OR15-1a*01|IGHJ1*01|80
CAGGTGCAGCCTAATGAGTGGGGCCCGGGCGTGGCGAAGCCCTCGGAGACCCTGTCCCTCACCTGCACTGTCTCTGATGGCTCCAGACCTACTTGTAATTGGAACTACATCCGGGAGGCCCCAGGGGCGGGACTGGAGTTGCTTGATTCTTTGTCCTCCTTAGGCAGAACCCACTACAATCCCTCCTTAAAGAGTCCACTAACCATCTCATTAGACACGTCCATGAATCAGATCTCCCTGAAGCTGCGCTCTCCGACCACTGTGGACGCGACCCTAGATTCCTCTGCGGGCGCGGAGGGAACCTATTATCTCGAGTACTTCCAGCACCGTGGCCAGGACACCCGGGTCGCCGTCTCCTCAG
>S718_30|IGHV4-59*01|IGHD1/OR15-1a*01|IGHJ1*01|80
CAGGGTCAGATCCAGGGGTCGGGCCCGGGACTGGTAAGACCTCCGGGGGCCCAGATCCTCACGTGCGCTGTCTCCGATGGCTGCCTCACAAGTCACTACTCGAGTTGGGTCCGACGCCCCCCAGGACTGGGACTGGGATGGATTGGCTCAATCTTTAACAGTGAGATCACCAAACACAAGAGGTCCCTGAAGAGTCGAGTCACCATGTCAACCGACACGTCCGAGAACCAGTTCTCCCTCAGCCTGAAGTCGGTGACCGCTCCGGACACGGCCGGATCTTATTATGTGGGCGTGAATCGAGCAAGCTCAATCGTGTACTTCCAGCTCGGGGGCCAGGACGCCCCGGTCACCGTCTCCTCAG
>S718_31|IGHV4-59*01|IGHD1/OR15-1a*01|IGHJ1*01|80
CAGGTTCAGGTGCAGGGGTCATGCCCAGTGCTGATGAAGATTCTGGATCCTCTGTCCTTCACATGCACTGTCTCTGGTGGCTCCATGAGTAGTCACTACTGGAACTGGACCCGTCGGCCCCCCGGGAAGGGACTGGAGTGGATTGGGCACTTCCCTTACAATGGGATATCCCATACCAATCCCTTCCCCAGGGGTCGTGTCACCATGGCACACGGCACTTCCCAGAACCAGTTCTCGCGGCAGATGAGCTCTGTGACCGCTACCATCCCGACCAGATATTACGGTGCGAGTGCTGAGGGATCAAGTTTAATAGAATTGTGCCCGCTCTGGGGCCAGGACACCCGGGTCTCCGTTTCCTCAG
>S718_32|IGHV4-59*01|IGHD1/OR15-1a*01|IGHJ1*01|80
CAGTTGCAGATGCAGGAGTCGGGCCCAGGACTGGTGAGGCCTCGGGGGACCCTGTCCCTCACCTGCCCTGTCTCGGATGACTCCATCAGTGATCATTGCTGGACCGGGGTTTGGCAGGGCCCAGGGAAGGGACGGGCCTGGATTATTTATATCTCCTTCAGTGAGAGAACCACGTGCAATCCGTCCCTCCAGAGTCGAGTCACCTCGTCAGTGGACTCGTCCCAGAATCACTTTTCCCGGACCTTGACCTTTGTGACCCCTTCGGACAGTGTCGTGATTTCCGCTGACTGCGCGGATGGAGGAGGCTCATTCGATTACCTCCAGAACTGGGGCCAGGTCAGCCGGGTCTTCGTCTCCTCAG
>S718_33|IGHV4-59*01|IGHD1/OR15-1a*01|IGHJ1*01|80
CAGACACAGGTACAGGAGTCGGGCCCAGGACTGGTGAAGACCTCGGAGGCCCTGGCCCTCTTCTGCACTGTCTCTGGTGACTCCATGTATGCTTACCAGTGGACCTGGATCCGGCTGTACCCCGGGAAGGGACTGGAGTGGGCTGAGTTTGTCTATTGCGCTGGGCACAGCACGTACAATCCCTTCCTCACGAGTCGAGGCCCCCCAGAGGTGGACACGTCCCAGAATCAGTTGTCCCTGAACCTGAGCTCTGTGACCACTGCGGACGCGGCCATGACTTACTCTGCGAGAGCGCATGACATTGGCTCACCCGAAATTCTTCAACAGTGGGGCGAGGGCGACCGGGTCACCGTCTCCCCAG
>S718_34|IGHV4-59*01|IGHD1/OR15-1a*01|IGHJ1*01|80
CAGGTGCAGATGCAGGGGTCGGGACCTGGACTGATGAAGCATTCGGAGACCCTGTCCCTCGCCTGCACAGTCTCTGGTGGCTCCGTCAGTAGTTCCTTGGGGTGTTGGATCCGGAAGTCCCCAGGAAGGAGACTGGCGTGGACTGGACCGATCAACTTCAGTGGGAGCTCCGGATTCGACCCCTCCCTCGAGATTCGACCCACCATATCAGCGGAAATGTCCACGAACCAGTTTTACTTGAAACTGAGATTTGTGACCGCTGCGGAAGTGGCTGTCTCTTACTTTACCGGCACGACTGGAGCAACCTCACTCGACTGCCTGCAAAGTTGGGGCCAGGTCACCCTGGTCCCCGGCTCTTTAG
>S718_35|IGHV4-59*01|IGHD1/OR15-1a*01|IGHJ1*01|80
CAGGTGCAGCTGAACGAGTCGGGCCCCGGACTGGACAGGCCTTCGGAGACCTTGTCCCTTATCTGCTCTGCCTCTGGTGGCTCCATCAGCAGTGACCACTGGAAATTTTTCCGGCAGACCCCGGGAAAGGGACTGGTGTGGATTGGCTATCTGTACATCCGTGGGATCACGGACTACGGCCCCTCCCCCAAGAGTCGACTCACCATTTTAATGGATGCCTCCAAGAACCAGTTTTGCCTGAAGTTGAGACCCTTGAGCACTGCGGACCCGGCCCCATATTGCTGTGAAACCGCGGAGAGAGGAGTTTTTTTATGCTCCCTCCAGCAGTGGGGCAACGTCACCCTGGTCACCGTCTCCTCAG
>S718_36|IGHV4-59*01|IGHD1/OR15-1a*01|IGHJ1*01|80
CAGGTCCAAGTCCAGGGGTCGGGCCCAGGACGGGTGAAGTCTTCGGCGACCTTGTCCCTCACTTACACTGTCTCTGGTGTCTCCATCACCAGTTGCAGTAGGAACTGGACCCGGGGGGCCCCAGGGAAGGGACTGGAACTAATTGGGCCCATCAACCACAGGGGGACTACCACCTCCAAGTCCTCCATCAAGAGTCGAGTCACCTTGTCAGTTGGCGCATCTAAGAAGCAGTTCTCCCTGAGACTGAACGCTCCGACCGTTGCAGACACGGCCAGATACTGCTTTGCCTGCCCGGAAGGAACAAGTTCACTAGTCTGCTGCCAACACTGGGGCCAGGTCATCATGGTCGTCGTCTCCTCAG
>S718_37|IGHV4-59*01|IGHD1/OR15-1a*01|IGHJ1*01|80
CAGGTGCAGCTGCACGAGACGGGCCCAGGACTGGTGGAGCCCTCGGAGACCCTGTCCCCATCCTGCGGTGTCTCTCATGGCTCCATCGCTTGTTGTCGCTGGATGTGGATCCGCCAGGTCGCCGAGAAGGGACTGGAGTGGATTGAATGTGTCTGCTACACTGTGAATACCAACTACGGCCCCTCCCTCAGGAGTCGAGTCATCGCATTAGTAGCCACGTCCGAGATCCAGATTTTCGTGATGACACACTCGGTGACCGCTGCAGACACGGCCTTGTATGAACCTGCGAGAACGGGTGGACATAGTTCGATCGACTACCTCCAGAGTTGGGGCCAGGTCCACTTGGTCTCCGTCTCCTCAG
>S718_38|IGHV4-59*01|IGHD1/OR15-1a*01|IGHJ1*01|80
CAGGAACAGCTCCAGGAGTCGGGTCCAGGACTGGTGAAGCCTTCGAAGTCCCTGTCCCTCACCGCCGCTGTCTCTGGCGACTCCCTGAGAAGTGTCTGCTGGAGTTTGGTCCGGCTGCCACCAGGGCTGGGACTGGACTGGATTGACTTCATCTGTCACGGTCGGAGAATCACCTTTGAAGCCCCCGTCAAGAGTCGAGTCACCACTTCAGAAGACACGTCCAAGAGCCAAGTCTCCCTGAGCCGACACTTTGTGACCGGTGCGAAACCGGCCATGTCTTACTGTGTGGTCACGGAGGGAGTGAGTTTGGTCGAATACTTCCTGACTTGGGGCCAGGGCGCCCTGGTCGCCGTCTCCACAG
>S718_39|IGHV4-59*01|IGHD1/OR15-1a*01|IGHJ1*01|80
CAGGTGCAGCTCCAAGTGTTGAGCCCGAGACTGGCGAAGTCTTCGAAGTCCCTGGCCCTCACCTGTCCTGCCTCCGGGGTCTCCATCAGGGGTTACTGCTGGAGTTGGATCCGCCGGCCCCCCGGGAAGGGACTGGAGTGGGCCGGGTCTATCCGTCACAGTGGAAGCACCTACTATAACCCCTCCTTCCAGAGGCGAGTCGTCAAACCAGGACGAGCGTCCCCGATCCAGTTCTCTCTGAAGACGACTGCTGTGACCGCTGCGGACACGGCCGTGCATTTATGTGCGAGAATACAGGGAAGAAGTTCATTCCACTGCCTTCAGAATTGGGGCCAGGTCGGCCTGGTCAGTGTCTGCTCAG
>S718_40|IGHV4-59*01|IGHD1/OR15-1a*01|IGHJ1*01|80
CAGCTTGAAGTCCAGGAGTCGGGCCCCGCACTGTTTATGCCTTCGGAGACTCTGTCCCTCACGTGCTCTGTCTCTGATGGCTCCGTCAGTGATCACTTCGGGAACTGGTTCCGCCCGCCCCCAGGGAGGAGACCAGAGAGGACTGACTATCTCCATTACAGTGGGAGAATCAGGAACAACCCCTCCCATCGGAGTCGAGTCACCCTCTCTATCGACACGTCCGAGACTCAGTCGTCCCTGAAGCAGCGCTCTGTGACCACGGAGGACACGTCCGTCCATTACTCTTGGCGCGCGGATGGCACGAGATCAATCGACTGGTCCCAGACCGGGAGCCAGGACGCCCTGGTGACCGTCTCCTCAG
>S718_41|IGHV4-59*01|IGHD1/OR15-1a*01|IGHJ1*01|80
CAGGTGCAGGTGCAGGAGTTGGGCCCAGGACTGGTGAGGACTTCGGAGTCCCCGTCCCTCACCTGCACTGTCGTTGGTGGCTCCATGACTAGTTACTTTTGGAACTGGATCCGACAGGCCCCCGATATGAGACTGAAGTGGATTGGGAGCATCCATTCGGGTGGCAGAGTCAACTCCACTCCCTGCCTCAAGAACCGAGTCACCACACCCATAAACACGTCCCAGCTTCCGTTGTCCTTGAGGCTGAATTCTGTGATCGGTGCAGAAACTGCCGTGAGTGACTATACGAGCGAACATGGAACAGACTCAATCGATTGCCCCCAGCACTCGCGCCAGGGAACCCTGGTCTGGGTTTCCTCAG
>S718_42|IGHV4-59*01|IGHD1/OR15-1a*01|IGHJ1*01|80
CAGGTGCAGGGTCAGGAGTCGGGCCCAGGACTAGTAAAGCCTTCGGGGTCCCTGTTTCTCGTCTCCACTGTCTCTGGTGGCTCCACCAATGGTGGCTACTGGAACCGAATCCTCAAGTCCCCCGGGGAGAGACTGGAGTGGATTGGATATGTGTTTCACTGTGAGAGAAGCCCCTACAACCCCTCCCTCAAGAGTCGCGTCACCGCATCGCTAGACACGTCTAAGAACGCGTTCTCCCTGAAATTGCACTCCGCGACCGGTGAATTAACGCCCGTGTCCTCCTGCGCGAGCGCGTATGGAGAACGTTGCATCGACTACTTCGATCATTGGCGCCGGGTCACCCTGGTCAGCCCCCCCTCAG
>S718_43|IGHV4-59*01|IGHD1/OR15-1a*01|IGHJ1*01|80
CAGGTGCATTTGCAGGAGTCGGGCCCAGGACTAGCGAGGCCGTCGGAGACCCTGACCGTCAGCTACACTGTCCCTAGTGGCTCCATCTGTTGTGACAGCTGGACATGGATCCGGCACTCCCTAGGGGAGCGACTGGAATGCAGTGGGCGTTTCCATTACAGTGCCAGAACCGACGACATCCCTTCTATCAAGAGTCGACCCATCATCTCAGAAGACACGTCCACCAACCAGTTGTCCCTAAGGTGGACTTGTGTGACCGCTGCAGACACGGCCGCATTTTCCTGTGCGAGCCTAGACAGAAGAAGTTTGCCCGAATCTTGCCAGACCTGGGGCCAGGGCGTCTTAGTCACCGCCTCCTCAG
>S718_44|IGHV4-59*01|IGHD1/OR15-1a*01|IGHJ1*01|80
CAGGTGCAGTTGCAGGAGTGGGGCCCACGACTGAGAAGGCCGTCGGAGACCCTGTCCCTCACGCGCACTGTCTCTGTTGACTCCATCAGTGGTTACTTCTGGCGCTGGATCCACCAGTCCCCCGGGAAGGGACTAGAGTGGATTGGGTGGATCTTCTGGTGCGGACACTTCAATAATATACCCCCCCTTGAGCGACGAGGCCCCAAATTAGTGGACCCGTCCAAGAACCAACTCTCCCTGAAAGTGACATCCGTGCCGGCTGCGGACACGGACGTGTCTGACTGTGCGGGACCGGACAGAACACGTTCACTCGATTATTTCCAGTCCGGGGGCCAGGACACCGTGGCCTCCGTCGGATCAG
>S718_45|IGHV4-59*01|IGHD1/OR15-1a*01|IGHJ1*01|80
CAGGTGCAGTTGCAGGTGTCGGGCCCAGGACTGGTGAAGCCTTCGGAGACCCTGTGCCTCACCTACACTGTATCTGGCGTCTCCATCACTAGTTGTGTCTGGACCTGCATCCGACAGGCCCCAGGGAAGGGGCTGGAGGGGACTGGTTCTTTCTTTCTCAGTGGGAGAAGCGAGAACAGACCCCCCCTCAAGAGTCGGGTCGCCATGTCAGTGAACCCGCCCATGAAGCAATCTCCCCGGAAGATGAACCTCGTGGCCGCTACTGGAACGGCCCTGCAAGACTGTGCGAGGTCACATAGAACAAGTTTACTCGAACATCTGCAGAACTGGGGCCAGGTTACTCGGGTCCCCCTCTCCACAG
>S718_46|IGHV4-59*01|IGHD1/OR15-1a*01|IGHJ1*01|80
CAGGTGCACTTGCAGGAGGCGGGCCCACGACTAGTGAAGGCCTGGGACACCCTGCCCCGCCCCTGCGAAGTCTCTGGTGGCCCCATCAGTAATTATAACTGGACCTGGATCCGGCAATCCCCAGGGAAGGGACTGGAGGGAGTCAGGAGTATTTATTGCAGAGAGGTGACCACTCACCATCCCTCCTTCACGAGTCGGGTCACCGTTTCAGTTGACACGTCGAAGATCCACTTTTCCCTGAAGCTGACCTTTATGACCGTCGCGATCTCGTCCGTATATTGCTGTGCGAGTGAGACTGGGACAAGGAGGCTCGAGTTGTTCCAGACCTGGGGCCCGGTCACCCGGGTCACCGTCTCCTCAG
>S718_47|IGHV4-59*01|IGHD1/OR15-1a*01|IGHJ1*01|80
CAGGTGCAGATGCGGGAGACGGGCCCAGGACTGCTGAAGCCTTTGGCGACCCTGTCTCCCCCCTGCCCTTTCTCTGCTAGTTCCATCAGAAGTAACTCCCCGACATGGCTCCGGCAGCCCCCAGGGCTGAGACTGACATGGATTGGATACATCTTTGACAGCGGAATAAGAAAACATGACCCCTCCTTCGTCTGTCGAGCCATCGTCTCAGTCGACACCTACAAGAATCACTGCTCCCTGCAGTTGAGCACTCTGACCGCTGTGAACACGGCCATTCATCACTGTGCGAGCGCGAATGGAACGCGTTCGACCGAGTACTTGCAGACCTGGGGCCAAGTCACCCTGGTCTCCGTCTCGTCAG
>S718_48|IGHV4-59*01|IGHD1/OR15-1a*01|IGHJ1*01|80
CATTTGCATCTGCAGGAGTCGGGCCCCGGACTGGAGAAGCCCTCGGAGACCCTGTCCCTCCCCTGCAAAGTCTCTAGTGGCCCCATGAGTTTTTGCTATTGCAAGTGGACTCGGCAGGCCCGAGGGAAGGGACTGGAGTCAGTTGAAAACATCTCCTACAGTGGGCGTACGAAGTTCAATCCTTCCCTCAAGAGTCGCGCCTCCGTCTCCCCTGACACGTCCAAGCAACAGTTGTCCCTGGGCCTGCCCCCTCTGAGCACTCCGGACACGGCCGAATACCTGTGCGCGAGCGCGGATGAAACACATTCCTTCGAATACTCACACCGCTGGGGCCGGGTCACCCTGGCCACCGTCTCCTCAG
>S718_49|IGHV4-59*01|IGHD1/OR15-1a*01|IGHJ1*01|80
CAGATACATTTGCAGGAGGCGGGCCCAGACGTGGTCAGGTCTTCGGAGGTCCGGTCCCTCCCCTGCACTGTCACTTGTGGCTCCATCAGTGGTTGCTTTTGGAGCTGTATCCGTCAGCCCCCCGGCAAGGATCTGGCTTGGACTGAATGTATTTCTTTCAGTGGCAGAGGCAAATACCACCCCCCCCTCAAGAGTCGAGTCTCCAAGTCAAGAGCCATGTCCAAGAACCACCCTAAACTGAACCTGAGCTCTATGACCCGTGAAGACACGACCCCGTCTCTTTGTGCGCGCGCGGGAGGAATAAGTCTAATCGATTACTTTCAGAACTGGGGCCAGGTCACCCTGGTCACCGTCTCCTCAG
>S718_50|IGHV4-59*01|IGHD1/OR15-1a*01|IGHJ1*01|80
CAGCTGCTGTTGCAGGAGTCGGGCCCAGGCCAGATGACGCCTCTGGGGCCTCTGTCCCTCACTTCGACTGTCTATGGTGGCTACACCAGTAAGTGCGATTGGACCTGGATCCGACAGTCCCCAGGAAAGGGACTGGAGTGTTTTGGACTTCTCAATTACAATCGGAAAGTCAACTACGACCTCTCCGTCACGAGTCGAGTCACTACGTATATAGAAACGTCCAAGAATCCATTCTCCCTGACACTGAACTCTGTGACCACTGCGGATGCGGCCGTGAAGTCCTACGCGGGAGTGGATGGAGCAAATTCAATCGATGACCCCCAGAACTGGGGCCAGAAAATCCTGGTCGCCGTCTCCTCAG
>S718_51|IGHV4-59*01|IGHD1/OR15-1a*01|IGHJ1*01|80
CAGGTGCGGTTGCTGGGGTCGGGCCCAGGACTGAAGAAGCCTTCGGAGACCCTGTCCCTCACCTTCTCTGTCTCTGGTGACTCCGTCGGTACTAACTGTTGGAATTGGATCCGGCAGCCCTCAGGCAAGAAACTGCTGTGCATGGGGAGAATTGATCGAAATAGGAGAACCAACTACACTCCTTCCCTCACGAGCCGAGACGCCATATCACCAGGCACGTCCACGGACCACTTCACCCTGATGCTGAACTCCATGGCCGCTGAGGACCCGGCCGTGTCTTGTTGTGCGACCGCGACTAGGCCAGAATCCATTGAATTCTTTGAACACTGGGGCCAGGTCACCCTAGTCAGTGTCGCCTCAG
>S718_52|IGHV4-59*01|IGHD1/OR15-1a*01|IGHJ1*01|80
CAGGTGCTGCTGATGGCGTCGGGCGCAGGACTGGAAGAGCCTACGGAGACCCTGTCCCTCACCTGTCCAGTCTCGGGTGGCTCCATCAGGACCTGCTACTGGACCTGGATCCGCCAGACACCAGGGAAGGGACCCGGATGGGTTGGGTCCATGTCTTACATTGGAATGACCAACTGCTACCCCTCTCTCAAGAGTCGTGTCCCGACATCAGAAGGCACGTCCAGGAGTCGCTCCTCCCTGAGGCGAATCTTTGTGGCCGGCATGGACGCGGCCGTGATTTACTGGGCGGGAGAAGACGACACAAACGCAACCGAATACTTGCAGGACTGGGGCCAGGGCGCCCGAGTCACCGTCACCTCAG
>S718_53|IGHV4-59*01|IGHD1/OR15-1a*01|IGHJ1*01|80
CAGGTGCAGGCGCGGAAGTCGGGCCCAGGACTGGTGAGGCCTTCGGAAAAACTGTCCGTCATCTGCACTGTTTCAGATGACTCCACCACTACTTACAATTGGCGTTGGATCCGACAACCCCCAGGTCAGGGACTGACGTCGATTGGACATCTCCATCACAATGGAAAGACTACCTACGACCCCTCCCCCAAGAGGCGAATCTCCCTTTCAGGAGAAACGTCCAAGAATCAATTCTCCCAGAACTTGAGTTCTCTGGCCTCCGTTGACACGGCCGTCTCTTACACTACGAAAACGGACAGAACAATTTCTCTTGAATCCTTCCAGTACTGGGGCCAGGAAATCCTGGTCCCCGTCTCCTCAG
>S718_54|IGHV4-59*01|IGHD1/OR15-1a*01|IGHJ1*01|80
CAGGTGCGAGTTCAGGAATCGGGCCCAGGCCGGGTAAAGCCTTGGAAGACCCTGCCCCTCACATCCACTGTCTTTGTCTTCTCCAGCCTTTGTTACTACTGGAGTGGGGCCCGGCAGATGCCAGGGAAGGGACTGGAGTGGATTGGACTTATGTATCACAGTGCCAGAACCACCCACAACCCCCCCGTCATGAGTCGAGTCACCATATTATTAGACACCCCGTTGAACCACCTCTCCCTGAATCTGAGCTCTCTGACCGGTGCGGAGCCGGCCGTTTGTGACTGTGCGAGCGCGGTCATAGCAACTTCTATCCAGTGCTTACAGGCCTGGGGCCCGGTCACTCGGACCACACTCTCCTCAG
>S718_55|IGHV4-59*01|IGHD1/OR15-1a*01|IGHJ1*01|80
CAATTCCATCCACAGGAGTCGGGCCCCGGGCTGCTGAAGCCTTCCAAGACCCTGTCCCCCATCTGTACTGGCCGTGGTGACTCTGTCAAAAGCTATTACTGGAACTGGGTCCGCCAGGCCCCAGGGAAGGGACTGGAGTGGCTTGGCCATGTATATTTCAGTGGGATCTCCAACTCGAGGCCCTCCCTCAAGAGTCGAGTCGCCATTTCGGTCGCCACGCCAAAGAGCCACCTCTCCCTGAAGTTCAGTTCTGTCATTTCTAAGGACACGGCCCTACATCACTGTGCGAGAACGGTTGATATCAGCCCAAAAGCGTATTTCGAGCACTGGGGCCAGGGAACCGTGGTCACCGTCTCCTCAG
>S718_56|IGHV4-59*01|IGHD1/OR15-1a*01|IGHJ1*01|80
CAAATGCAAATGCAGGGGTCGGGCCCAGTACTGGTGAAGCCTTCGGAGACCCTGTCCCTCACCTGCGTTGTCTCTGGTGACCCCATCAATTGTTCCCTTTGGGCATGGATCCGCCAGGCCCCAGGGAAGGGACTGGAGTGGATCGGATATTTGTCTTACAGTGGGGGCGTCTTTTACAAGTCTTCTCTCAAGAGTCGACTCACCATTCGTATTGAGACGTCCAAGAATCAGTGTCCCCTGAAGTTGATTACTGTGACCGCGGCGGAAGTTGCCATATATCATTCAGCGAGCACAGATGGAGCAAATTCAGTCGCCGCCCTACAAGACTGGGGCCGGGACACCCCGGTCACCGTCCCCTCAG
>S718_57|IGHV4-59*01|IGHD1/OR15-1a*01|IGHJ1*01|80
CAGACGCGACAGAAAGAGTCGGGCCCAGGACAGGTGGAGACTTCGGCGACCCTGTCCCTCGTCTGCACTGTTTCTGGCGATTCCGTCACTCGTCACCACTGGCCTTGGATTCGGCAGTCCCAAGGGAAGAGACTGGAAATGATGGTGAATTTCTTTTACCCTGGAACCACCAACTACAACCCCTCTCTCAAGAGCCGAGTCGCCATTTCCACAGAACCGTCCAAGATCCAGTTGTCCCTGAAGCTGGGCTCTGAGAACTTTGTGGACACGGCCGTATCTCACTGTGCGCGAGTCGACGGAAGTGTTTTAATCGAAAAGATTCGGCTCTGGGGCCAGGACACCCGGGTCCCCGTCTCCTCAG
>S718_58|IGHV4-59*01|IGHD1/OR15-1a*01|IGHJ1*01|80
CAGGTGCCACGGCAGGCGTCGGGCCCAGGACTAGTGAAGACCTCGGAGAAACCGTCCTTCACTTGTCCTGTCTCTGGTGCCCCCGTCATTAGTCAGTGCTGGAGTTGGATCCGGCAGTCCTCAGGGGAAGGACTGGATTGGATTCAGTCTCTCCATTATAGTCGGAGCACCACCTACAAGGCCTCCGTCGTGAGTCGAGTCACCATCTCAGAAGACACGTTGAAGAGACCACTCTCCCTGAAGGGGACCTCTGTGACCCCTGCGGCCACGGCCTTATACTTCTCTGCCATTGAGGATGGAAAGAGATCATGTCAACACTTACATCACCGGGGCCAGGCCCCACTGGGCTCTGTCTCCTCAG
>S718_59|IGHV4-59*01|IGHD1/OR15-1a*01|IGHJ1*01|80
CAGGAGGAAAAGGGGGGGTCGGGCCCAGGACTGAGGAGGCCTTCGGAGACCCTGTCCCTGCCTTGCACTGTCTTTGCTGACTCTATCACCAGGTTCCACCGGAGCTGGCTCCGGCATCCCCCAGGGAAGGGACTGCAGTGGATTGCTTGTAACCATCGCAGGGGGAAGACCAGGCACACGCACCCCCGCAAGACTCGAGGCACCAACTCAGTGGACACGTCCAAGAGTCAATTGTCCCTCGAGTTAAGCGACGTGACCACTGCGGACACGGTCGTTAATTGCTGTGCCCACGCGCATGGGACAAGTTCAGTCGGAGATTTCCAGCACTGGGGCCTGGGAAGCCGGGTCAGCGTCTCCTCAG
>S718_60|IGHV4-59*01|IGHD1/OR15-1a*01|IGHJ1*01|80
CAGGCACGGAGGCAGGAGTCGGGCCCAGAACTGATGAAGCGATTGGGGACCTCGTCTCTCACCTGCACTGCCTCTGGTGGCGCTATGAGCAGTTTTGACTGGATCTGGATCCGGCAGGCCCTGGGGACGAGACTGGAGTCGATTGGACGCATCTCTTATAGTGAGAGAGTCCGTCACGACCCCTCCCTCAAGAGTCGAGTCACCTTAGCAGTGGACACGTCCACCATCCAGCTCTCCCCGAAGTCGCCTTCTGTGAGCGCTGAAGACGCGGCCCTATGTGACTGTGCGAGCGTGTGTGGATTAAGTGACATCGAATACTTCCAGAATCGGGGCCAGGGAATCCTGGTCGCCGTCCCCTCAG
>S718_61|IGHV4-59*01|IGHD1/OR15-1a*01|IGHJ1*01|80
CAAGTGGAGGTGCAGGGGTCGGGCCCAGGGCTCCTGAAGCCTTGGGAGACTCTGTCCCTCACCTGCTCTGTCTCTGATGCCTCCGTCACTCGGTCCTTCTGGACCTGGACCCGGCACTCCCCAGGGAAGGAGCCGGTCTGGACTGACTCTGTCTTCTACTGTGGGAGCACCACCAGTAACCCCTCCCTCAAGAGTCGAGTCACCGCATCATCAGGCACGTCCACGACTAACATCTACCTGAAGACGACGTCTGTGACCGTTGCGGACACAGCCGTACATATCTACGCGCGTGTGAAGGCGACAAGTTCAATCGACAACTTGCAGACCGGGGGCCAGGTCACACTGGTCACCGTCACCCCAG
>S718_62|IGHV4-59*01|IGHD1/OR15-1a*01|IGHJ1*01|80
CAGGTGCAAGTGGACGAGTCGGGCCCGGGACTGAGGAGGCCTTCTCTGACCCTGTCCCTCAACTGCACTGTCGCTGGTTGTTCTATCCCTAGTTGCGACTGGAGCTGGATCCGACAGCCCCCAGGGAAGGGCCGGGGGTGCATTGGACAAAGCGCTTGCAATGGCAACACCACCTCCAGTCTCCTCCTCACGAATCGAATCATCACATCACGTGACAGGTCCAAGAGTCAGTCCCCCCTGAAGATTCGGTCTGTGTTCTGTGGGGCCACGGCCATTTACTACTGTGCGAGCGTGGATGGAATAAGTTCGAGAGACTCTTTCCACCACTGGGGCCAGGGAGGCCTGGTCACCGTCTCCTCAG
>S718_63|IGHV4-59*01|IGHD1/OR15-1a*01|IGHJ1*01|80
CAGAAACAGGTGCAGGAGTCGGGCCCAGGGCTGGAGAAGCCTTCGGACACCCAGTCCCTCCTTTGCGCTGTCTCTGGTGACTCCATCATCAGTTTGTACTGCACTTGGATCCGGCACTCTCCAGGGCAGGGGCTGGAGTGGATTGGGTTTATGTATTGCAGCGACAGAACCGAGTACAAATCCCCCCTCAAGAGTCGATTCCCCATATCAGAAGACTTGACTAAGAGCCAATGCTCTCTGATGCTGGACTCTATGACCCCTCGGGACAGGACCAATTCTTTGTGTGCGAGAGAGAATGGAACAATTTCAATTGAAAACTTTTGGCATTGGGACCAGGCCACCCGGGCTAGCGTCCCCTCAG
>S718_64|IGHV4-59*01|IGHD1/OR15-1a*01|IGHJ1*01|80
CAAGTGCAGATGCGGGAGTCGGGCCCCAGACTGGTGCAGAATTTGGAGAGCCTGTCCTTCGCCTGCACTGTCCCGGCTGGCTCCATCACTAGTTCCTACTGGATATGGACCCGCCCAGCCCCAGTGAAGGCGGTGGGGAGGATTGGGTGTCTCTTTAATAGTGGCAGACCCACCTACAACCCCTCCCTCAAGAGTCGAGTCACCTTCTCAGTAGACACTTTACAAAGGCAGCCCCCCCTGACTCTGACCTCTTTGACCGCTGTGGTCCCGGACGACTGTTACTGTGCGAGCGCGAATAGACACCGTTCCACGGACTTCTTCCATTTTCGGGGCCAGGTCACCCTGGCCACCGTCTCCTCAG
>S718_65|IGHV4-59*01|IGHD1/OR15-1a*01|IGHJ1*01|80
CAGCTGAAACTCCAGGAGCCGGGCCCTGGACCGGTAATGGCCTTGGAGATTCTGTCCCCATCCTGCACTGTCTTGGGTGGCGCCAGGACTAGTCAGTACTGGAGATGGATCCGGCAGCCCCCACGGAAGGGACTGAATTGGATTGGGTTTATCCATTTTAGTGGGAGGACCAGTTGCAGTCCCTGCCTGAAGAGTCGAGTCAGGATCTCTGTTGCCACGTCAATGTATGAGTGCTCCCTGAAAGTGCGGCCTGAGACCGCTGTGGACTCGGCCATACATGACTGTGCGCGAACTCATGGAACAAGGTCCATCGAATACTCTCATTACTGGGGCCAAGCCACCCTAATCACCGTCTCCTCAG
>S718_66|IGHV4-59*01|IGHD1/OR15-1a*01|IGHJ1*01|80
CAGGTGCGGGTCCAGCGCTCGGGCCCAGGACTGGTCCGGCCCTCGGAGTCCCTGTCCTTCTCCTCCACCGTCTCTCATCCCTCCATCACTAATTACTACTGGACGTGGGTACGGCAGGCCCCAGGGAAGGGACTGGATTGGATTGATTATTTCTGTCAAAGTCGAAGAACCGAATACAACCCCTGCCTCAAGAGTCGACCCACCTCATCACAAGACACCTCCAAGAGCCATCTCTCCCTCAAGTGGAGGTCTCAGACCACTCATGACTCGGCCATATATAAATGTCCGAGCGTGTCTGAGAGAAGTTCAATCGAATTCCTCCAGAAATGGGGCCCAGACACTCTGGTCACCGTCACCTCAG
>S718_67|IGHV4-59*01|IGHD1/OR15-1a*01|IGHJ1*01|80
CATCTGCAGTTGAAGGAGTCGGGCCCCGGACTGGTGAAGATCGCGGAGACCCTGTCGCTCACTTACACTGTCTCTGATGACTCCACCAGAATTCCCTGCTGGAATTGGGACCGGCAGCCCCCAGGGAAGGGACCGGAGTGCACTGCGATTATCTATGACGGTGGAAGGATCAACTACGGCCCCTCCCTCAAGAGTCGAGTCAATCTCGCACTCCACACGTCCCAGGACCAGATCTCCCGGGAGTTGGGCTCTCTGACCGCCTGTGTCACGCCCACTTCGTCCTGGGCGAGCGCGGGTGGAATAAGTTCGACCGGCAACTCTCGGCACTGGGGCCAGGTCACCCTGGTCTCCTTCTCGTCAG
>S718_68|IGHV4-59*01|IGHD1/OR15-1a*01|IGHJ1*01|80
CAGGCGCAGAAGGAAGAGTCGGGCCCTGGACTGACGAGGCCTGTGGAGACCCTGTCCCGCACCTGCGCTGTCTCTGTTGACTCCATTAGTAATTGCTATTGGAGGACAATTGGACAACCCCCAGGGACAGGACTGGAGTGGATTGGAAACATCCATCACAGTGGGACTATACACTACAACCCCTCCCTCAATAGTCGCGTCACCCTTTCAGTCGACACGTCCAAGAAGAACCTCTCCCTGAGACTGAGGTCATTACCAGTTGAGGTCGCGGCCTTCTATTACTGGACTCGCGCGCATGGAACAAGTTTACTCGAATACTTCCTGCACTGGGATTCAGACACTTTGGTCACCGTCCGCTCAG
>S718_69|IGHV4-59*01|IGHD1/OR15-1a*01|IGHJ1*01|80
CAGGCGAGGTCACAGGCGCCGGGCCCAGGACTGCTGAAGCCTTCGGAGACCCTGTCCCTCACCAACACTGCCCCTGGTGACTCCAGTGATGGTGACTGTGGGACCTGGCTCCGGCAGCCCCCAGGGAAGGGACTGGAACGGATAGAATATCTCAATCACAGTGGCAGACCCAACTACAATCCCTCCCTCACCAGTCGATTCACCATATCATTTGACACGAGTAGGGACCAGTTCTCCGTGAAAGTGACCTCAGTGACACCTGCTGACCCGGCCGTTTCTTACTGTGCAACTCATGTTGGTATATGTTCGATCAAATACACTCAGACCTGGGGCCAAGCCTCCCTGGTCACCGTCTGTTCAG
>S718_70|IGHV4-59*01|IGHD1/OR15-1a*01|IGHJ1*01|80
CAGGCCCAGACGCACGAGGGGGGCCCAGGACTCGTGAGGCCTTCTGACCCCCTGTGCCTCACCTGCAATGTCTTTGATGGGTCCATTGAGAGTTCCGACTGGAGATGGATCCGGCAGCCCCCAGGGCAGAGATTGGTGTGGGTTGGATCTGTCTCTAACAGTGGGAGCACCAGTTACAACCCGCCCCTCAAGAGGCGAGTCACCACATTAGTGGACCCGTCCAAGATCCCAGTGTTCCCGAGGCTGAAGTGTGTGACCGGTTCGGCCCCCGCCCTGTCGTGCTATGCGGACGCATATGGAATGAGTGCAAGCGAGTACTTCCAGAATTGGGGCCAGGATGCCCTGGTCACCCCCTCCTCAG
>S718_71|IGHV4-59*01|IGHD1/OR15-1a*01|IGHJ1*01|80
CAGGGGCAGATGCACGAGTCGGAGCCAGGACTGGTGCAGTCACCCGAGACCCAGTCCCTCACTTGCCCGGTCTCTAGTGACTCCATCACTAGTCGCTTTTGGAGACGGGTCCGGCAGTACCTAGGAGAGGGACTGGAGGGGATTGGCCACATCCATTGCCGTGGGATCACCAGCCCTACCCCCTCCCTCACCAGTCGACTCACCTTGTCAGTAGATAGGGCCAAGATCCAGTTCTCCCTGAAACTCGTCTCTGTGGCCACTGTGGACGCGGCCGTCGACTCCTGTGCGAGCGCGGACAGACCGAGTTTAGTCGCTTATCGCCAGAATTGGGGCCAGGACACCATGGCCAACGTCTCCTCAG
>S718_72|IGHV4-59*01|IGHD1/OR15-1a*01|IGHJ1*01|80
CAGGAAGAGCCTCTCGAGTCGGGCCCAGCACTGGTGGAGCCTTCGGAGACCCCGTATCTCACCTGGTTTGTCTCCCATGTCTCCATCAGAGGCTACCACTGGACCTGGATTCGTCAGGCCCCAGGGAAGAGCCAGGGATGGATTGGATACTTTTATTGCAGGGTGCGAACCAACGACAACCCCTCCCCCAAGAGGCGAGTCACCATGTCAGTGGAAATGTCCAAGAACCAGTTTTTCCTGAAGGTGAGGTCTCTGACCGCTGTGGGAATGGCCGGGAATTACGGGACGAGCGAGGAAGTAATAAGTTCAATCGACTATTTCCACCACTGGGAGCGTGTCTCCGTTGTCGCCGTCGCCCCAG
>S718_73|IGHV4-59*01|IGHD1/OR15-1a*01|IGHJ1*01|80
CAGGTGACGTTACAGGAATCGAGCCCAGGACGGCTGAGGCCTTCGAAGGCCCAGTCCCTCACCTCCATTGTCTCTGGTGACTCCCTCGATAGGCGCTACGGGATCTGGCTCCGGCAGTCCCCAGAGAAGGGACTGGTGTGTGTCGGGCGTATCTCTTCCAGTGGGGGCACCAGTTACCCCCCCTCCCTCACGCGTCGAACCGCCAAAGCAGTAGACACGTCCAAGAATCACGTCTCCCGGGAGGTGGCCTCTGTGACCTCTGAGGACACGCCCGTGTCTAATTGTGCGGGCGTGGACGGCAGACGTTTATTCCAATACTTAGTGATCTGGGGCCAGAGAAGGCGGGTCACCGTCTTCTCAG
>S718_74|IGHV4-59*01|IGHD1/OR15-1a*01|IGHJ1*01|80
CACGTGCTGTTCCAGGAGTCGAAGCCAGGACTGGTGATGCCTTCGGAGATCCTGGCCCTCACCTGGATTGTCTTCGGTGACTCCATTATCATTTACAGCTGGAGGTGGATCCGGCAGTCCCCAGGGACGGGACTGGGCTGTCTTACATACATCTCTTGCAGCGGGAGAACCAACTACATGCCCTGCCTCGAGAGACGCGTCACCACATCAACGGACGCGTCCCAGAACCACCTCCCCCTGAAGCTTAGGCCTGTCACCAATGCGGACACACCCGTGTCTTGCTGTGCGAGCCCGGGTGGGACAAGTTTATTCCAGTATTTCCAGAAAAGGGGCCAAGTCTCCCTGATTGGCGACTCCTCAG
>S718_75|IGHV4-59*01|IGHD1/OR15-1a*01|IGHJ1*01|80
CAGAAACAGATGCAGGAACCGGGCCCAGGCGTGGGGAAGCCCTCGGAGGCCCTGTCCCTCACTTACACTGTCTCTGGTGACTCCGTCACTAATTACAAGTGCTGTTGCCTCCGGCAGCCCCCAGAGAAGGAATGGGAGTGGATTGCCTGCACCTGTTCCAGTGGGAGCACAAACTCCAAGACCTCCTTTAAGACTCGAGTCTCTCCATCGGTTGACACTTACAAAAACCAACTCTCCCTGAGGCTGAACTCTGCGACCGCAGGGGACACGACCGTTTTACATTGCACGAGCACATACGGAACACTTTTAGTCGAATACTTCCAGAACGGGGGCCGGGCCACCCTGGTCATCGTCCCCTCAG
>S718_76|IGHV4-59*01|IGHD1/OR15-1a*01|IGHJ1*01|80
CAGGTCCATAGGCAGGAACTGGGCCCAGGACTGGCGAAGCCTTGGGAGAACCTGTCCCTCGTCTGCAGTGTCGCTAGTGCCCCCATCCGTGATTATGATTGGAGCTGGATTTGGCAGTCCCCAGGGAAGGGGCTGGAGTGGAGTGACTACATCAATTACAGTGGGGGCGCCAATTGCAGTCCCTCCCTCCAGAGGCGAGTCAACTATTCGCTCGACACATGCCAGAACCAGTTCTCCCTGAATTTAACCTCCGTGACCGCTGCGAGAACGGCCGTGAGTCCCTGTGGGTGCGCGCATGGAACGCATTTGGTCGACTTCCTCAAGCACTGTGGCCAAGTCTCCCTGGTCTCCGTCTCCTCAG
>S718_77|IGHV4-59*01|IGHD1/OR15-1a*01|IGHJ1*01|80
CAGGTGAAGTTACAGGAGTCGGGCCCAGGACTGCTGAAGCCTTTGGAGATGAGGTCCCCCGCCTGCCCTGTCATTGGTGCCTCCATCGGAGGTCCTTGTTGCCGATGGATCCGGCAGACCCCAGGGAAGGGACTGAAGCGGATTGGACGTGCCTTTTTCAGTGGGGTCACAAAGTACAGTCCCTCCCTCAGAAGGCGAGTCGCCCTATCAGAAGGGACGTCCGGGCATTACTGGCCCCTGAGGCTGAGCTCTGTGACCGATGTGGACACGGCCCTTTGCTCCTGTGCGAGCACAGAGGGAATACGTTCAATCGACTTCTTACAGTACTGGGGCCAGGGCATTCTGGTCTCCGTCTCGTCAG
>S718_78|IGHV4-59*01|IGHD1/OR15-1a*01|IGHJ1*01|80
CAGGTGCAGCTGCATGAGTCGGGCCCAGGACTGGGAGAGCCCTCGGAAGACCGGGGCCTCACCGATAGTGTCTCTGATGGCCCCACCGGCACTTATTACGGGAAGTGGATCCAGAAGCCCCCTGGGGAGGGACTGGTGTGGAGCGGGAATAGTTATAACAGTGGGAGAGCCAATCTCAATCCCTCCCTCAAGTGCCCCGTCACCATCTCACTCGACACGTCCAAGAATCAGACGTCCCTGAAGATGAGTTCTGTGACCTCTGCGGACGCGGCCACATTTGACTGTACGAGCGCGGGTGGAGCTCGTTCCGTCCAACTCCTCCAGACCTGGGACCAGGTCACCCTCGTCACGGTCACCTCAG
>S718_79|IGHV4-59*01|IGHD1/OR15-1a*01|IGHJ1*01|80
CAGGCGCACGTGCAGGAGTCGGGCCCAGGACTGGGACAGCCTTGGGAGACGTTGTCCCTCACCTCCACTGCCTCTTCCGGCTCCATCTCTGGTTATCACTGGAGGTGGATCCGACAATGCCCAAGTCGGGGGCTGGAGTTGTTTGGCCACACCTTCTTCGGTGGCAGGACCTCCCACAACCCCCCCCTTAAGAGGCGAGTCACCATATCTATTGACACGTTGCAGAACCAGTTCTCCCTGAAGTCGAGAGATTTGACCACGGTGGACATGGCCGAGATTGACTGTGCGAGTGTGGGTGGACCCAGGTCCGTCGAAGACTTCCCGCCCTGGGGCCGGGTCACCCTGGTCACCGTCTCCTCAG
>S718_80|IGHV4-59*01|IGHD1/OR15-1a*01|IGHJ1*01|80
CAGGTGAAACTGCAAGAGTCGGGCCCGGGACTGGTGAAGTCTTGGGAGTCCCTGACCCTCACTTGCCCTGTCTCTGGTGGCTCCGCCAATAATACCTACTGGAGTTGGACCCAACAACCTCCCGGAAGGGGACTGGTCGGGATTAGGTCTTTCTCCTCCAATGGAAACACCAACTCCAAGCCCTCCCTCCAGAGCCGAGTCACCATCCCAGTCGACGTTTCCAAGACCCACTTCCCCGTGAGACTGGGCTCTCTGACCCCGGGGGTCACGTCTGTGCATCATCGTGCGTGCGCGGCTGGACGAAGGTCAATCGAATACTTCCACGACTGGGGTCAGGTCTCCCGGGTCGCCACCTCCCCAG
>S718_81|IGHV4-59*01|IGHD1/OR15-1a*01|IGHJ1*01|80
CAGCTGTTCGTGAAAGAGTCGGGCCGAGGACTGGCGAAGCCTTGGGAGACCCTGTCCCTCACTTACAGCGTCTCTGGTGCCTCCCTCAGGGGTTGCATCTGGACCTGGCTCCGGTGGCCCCCAGGAAAGAGACTCGAGTCGACTCGCTACACGTTTTACACTGGGGGGAACAACCACAACCCCTCCCTCTGGAGTCGAGTCACCATTTCAATGGATACGTCCAAGAGCCAGGACTCTATCAAGATGAGCTCTGTCACCGCTACGGAGACGACCGTGTATTGCTGTGCCAGCGCGGACCGAGTAGACCCAATCGTGGACTTTCGGAACTGGGGCCTAGCCACCCTGGTCACCGTCTCAAGAG
>S718_82|IGHV4-59*01|IGHD1/OR15-1a*01|IGHJ1*01|80
CAGGTGCAGGTGCAGGTGTCGGGCCCAGGACTGCTGAAGCCTTTGGAGAACCTGTCCCTCAACTACACTCCCTCTGCTGACTTCCTCAGTGCTTACTACTGGACGTACATCCCACATTCCCCAGGGGAGGGACTGGGGTGGGTTGGTTCTCTCTGTTGCCGACCGTACACCAAATGTTCCCCCTCTCTGAAGAGTCGCGTCGCACTATCAGTTGACTGGTCCAAGACTCAGTTTTCCCTGACAATCACCTCTCTGACCGTTGTGAACCCGCCCGTTTGTTACTGTGCGAGCGCAGATGAAGCAAGTTCGCTCGAATTCTTTCACCAGTGGGGCCAGGCCACCCTGGTCGCAGCCTCCTCAG
>S718_83|IGHV4-59*01|IGHD1/OR15-1a*01|IGHJ1*01|80
[truncated: 3,726,148 more chars]
