# Supplementary material for: Assigning and visualizing germline genes in antibody repertoires
Source: Philos Trans R Soc Lond B Biol Sci. 2015 Sep 5;370(1676):20140240. doi: 10.1098/rstb.2014.0240 (PMC4528417; doi:10.1098/rstb.2014.0240)
Supplement: Evaluation datasets [file rstb20140240supp2.zip › evaluation_datasets/cot/N152.cot.fas]

>COT
GAGGTTCGATTGGTGGAGTCTGGGGGAGGCTTGGTGAAGCCTGGGGGATCCCTTAGACTCTCATGTTCAGCCTCTGGCTT
CAATTTCGATAACGCCTGGATGACTTGGGTCCGCCAGCCTCCAGGGAAGGGCCTCGAATGGGTTGGTCGTATTACGGGTC
CAGGTGAAGGTTGGTCAGTGGACTATGCTGCATCCGTAAAAGGCAGATTTACCATCTCGAGAATCAATTCAATAAATTTC
TTATATCTGGAGATGAACAATCTAAGAACCGAAGACACAGGCTTTTACTTCTGTGCCCGCACGGGAAAACATTATGATTT
TTGGAGTGGTTATCCGCCGGGAGAAGAATACTTCCAAGACTGGGGCCAGGGCACCCTAGTCATCGTCTCCTCA
