# Supplementary material for: Assigning and visualizing germline genes in antibody repertoires
Source: Philos Trans R Soc Lond B Biol Sci. 2015 Sep 5;370(1676):20140240. doi: 10.1098/rstb.2014.0240 (PMC4528417; doi:10.1098/rstb.2014.0240)
Supplement: Evaluation datasets [file rstb20140240supp2.zip › evaluation_datasets/cot/N152.cot.tre]

(((KC754712:1e-05,KC754713:0.00250014):0.0563715,KC754709:0.0319761):0.00773442,((((KC754706:1e-05,KC754707:0.0118343):1e-05,((KC754705:0.00489088,KC754708:0.00690255):0.00486655,KC754704:0.00252796):1e-05):0.0320421,(KC754710:0.00257511,KC754711:1e-05):0.05419):0.00408263,KC754714:0.264653):0);
