# Supplementary material for: Assigning and visualizing germline genes in antibody repertoires
Source: Philos Trans R Soc Lond B Biol Sci. 2015 Sep 5;370(1676):20140240. doi: 10.1098/rstb.2014.0240 (PMC4528417; doi:10.1098/rstb.2014.0240)
Supplement: Evaluation datasets [file rstb20140240supp2.zip › evaluation_datasets/cot/PW106_edit.cot.tre]

((((((((((((((EF544912:0.0321156,EF544929:0.0443155):0.00195135,EF544890:0.024408):0.00304127,EF544899:0.0268711):0.00393763,EF544964:0.0182852):0.017824,EF544894:0.0974071):0.0206129,EF544923:0.0458275):0.00583734,EF544982:0.0390739):0.0093006,(((EF544903:0.0285836,EF544913:0.0616673):0.00320728,EF544940:0.0195084):0.00959769,EF544918:0.0268203):0.0354807):0.00749943,(EF544975:0.100585,EF544970:0.0597375):0.0195992):0.00412018,EF544978:0.031385):0.00326288,EF544958:0.0340383):0.00634247,EF544922:0.0306615):0.0106479,(((((EF544951:0.00493802,EF544962:0.0058315):0.00586559,EF544972:0.0369251):0.00209663,((EF544905:0.0400159,((EF544927:0.00547857,(EF544946:1e-05,EF544947:0.0333795):0.0162557):0.0175489,EF544909:0.029529):0.005586):0.00575981,(EF544883:0.00824342,EF544910:0.0190408):0.0149184):0.00429173):1e-05,((((EF544916:0.00548961,EF544888:0.0273712):0.0136251,(((EF544934:0.00872625,EF544887:0.0547211):0.0334982,(EF544904:0.0140057,EF544944:0.0740177):0.00292318):0.00262949,(((((EF544914:0.0177348,EF544942:0.0223675):0.0182416,((EF544920:0.0620684,((((EF544968:0.0919472,(((EF544945:0.0123128,EF544950:0.0496172):0.00776292,EF544893:0.0410768):0.00455321,EF544891:0.0165871):0.00857259):0.00238471,(EF544937:0.0270425,(EF544884:0.0129853,(EF544921:0.0167257,EF544928:0.00522782):0.0173554):0.00271938):0.00860041):1e-05,(EF544925:0.0245854,EF544954:0.0334765):1e-05):0.0166622,(EF544941:0.0107488,((EF544898:0.013445,(EF544917:0.00265155,EF544961:0.00531252):1e-05):0.00262967,EF544889:0.0108766):0.00540703):0.0170801):0.00226467):1e-05,(EF544932:0.0290275,EF544933:0.0343905):0.012357):0.00259729):1e-05,EF544960:0.0136244):0.015845,EF544974:0.049925):0.00239107,EF544906:0.0391356):0.00648286):0.00275643):0.00263106,EF544901:0.00815369):0.00259155,((EF544931:0.0221262,((EF544971:0.0165322,EF544938:0.00260832):0.00262967,EF544948:0.00541562):0.0081779):0.00844925,EF544915:0.0221119):0.00520272):1e-05):1e-05,EF544966:0.0134365):0.00266995):0,((((EF544959:0.0136235,EF544957:0.0193336):0.0109135,(EF544886:0.010485,(EF544955:0.0296077,EF544967:0.0481262):0.0181575):0.00582211):0.00265891,((((EF544939:0.00622097,EF544956:0.0133262):0.0130434,(EF544984:0.0367105,EF544943:0.0417183):0.0241824):1e-05,(((EF544919:0.00981715,EF544953:0.0198441):0.010456,EF544977:0.0338343):0.00195679,((EF544936:0.0164884,((EF544896:0.0189542,((EF544987:0.00524283,EF544908:0.00548508):0.0136353,(EF544902:0.00796982,EF544985:0.00545195):0.0081242):1e-05):1e-05,EF544907:0.0107365):0.00543564):0.00530054,((((EF544986:0.0190122,(EF544949:0.0218608,EF544897:0.0219164):1e-05):1e-05,((EF544924:0.0189668,((EF544935:0.0193938,EF544900:0.0167128):0.0106607,(EF544981:0.00532006,EF544895:0.0247886):0.00267492):0.00265032):1e-05,(((EF544963:0.0434799,EF544965:0.0523437):0.00905285,EF544976:0.0436689):0.0198371,EF544911:0.0363555):1e-05):0.00265637):1e-05,EF544969:0.02183):0.00266943,EF544930:0.0335314):1e-05):0.00533708):0.00266678):1e-05,EF544988:0.018986):0.00260143):0.00272742,((EF544885:0.0051357,(EF544980:0.00290745,EF544926:0.0216911):0.00812251):0.00558502,((EF544983:0.0163438,EF544892:0.0367584):0.00346394,(EF544973:0.0346143,EF544979:0.0397265):0.00413683):0.00987736):1e-05):1e-05);
