# Supplementary material for: Assigning and visualizing germline genes in antibody repertoires
Source: Philos Trans R Soc Lond B Biol Sci. 2015 Sep 5;370(1676):20140240. doi: 10.1098/rstb.2014.0240 (PMC4528417; doi:10.1098/rstb.2014.0240)
Supplement: Evaluation datasets [file rstb20140240supp2.zip › evaluation_datasets/cot/PW106_edit.fas]

>EF544967
CAGGTGCAGCTGCAGGAGTGGGGAGCCGGACTGGTGAAGCCCTCGGAGACCCTGTCCCTC
ACCTGCGCTGTCTATGGTGGGTCCTTCACTGGTTACTCCTGGACCTGGATCCGCCAGCCC
CCAGGGAAGGGGCTGGAGTGGATTGGGGAAATCGATCAAAGTGGAGCCACCAAGTACACT
CTTTCCCTCGAGAGTCGAGTCACCATATCCATAGACACGTCCAAGAACCACTTCTCCCTG
AGGCTGAGGTCTATGACCGCCGCGGACACGGCTGCATATTTCTGTGCGAGAGGCCTCTCG
GGGACTGCAGGTCGTCGGGGCCCACCCGCTAAGGCTATGGACGTCTGGGGCCAAGGGACC
ATGGTCACCGTCTCCTCA
>EF544979
CAGGTGCAGCTACATCAGTGGGGCGCAGGACTGTTGAAGCCTTCGGAGACCCCGTCCCTC
ACCTGCGGTGTCTATGGTGGGTCCCTAACTGGTTACTTCTGGACCTGGATCCGCCAGGCC
CCAGGGAAGGGGCTGGAGTGGATTGGGGAAATCAGTCAAAGTGGAAGCACCAACTACAAC
CCGTCCCTCAAGAGTCGAGTCACCATATCAATAGACACGGCCAAGAAGCAATTCTCCGTG
CGGCTGACTTCGTTGACCGCCGCGGACACAAGTGAATACTTCTGTGCGAGAGGCCTCTCG
GGTATTGCAGGTCGTCGGGGCCCACCCGCTAAGGCTATGGACGTCTGGGGCCAAGGGACC
TCGGTCACCGTCTCCTCA
>EF544892
CAGGTGCAGCTAAAACAGTGGGGCGCAGGACTGNTGAAGCCTTCGGAGGCCCTGTCCCAC
ACCTGCGGTGTCTATGGTGGGTCCTTCTCTGGTTACTTCTGGACCTGGATCCGCCAGGTC
CCAGGGAGGGGGCTGGAGTGGATTGGGGAAATCAATCAAAGTGGAAGCACCAAGTACAAC
CCGTCCCTCAAGAGTCGAGTCACCATATCAATAGACACGTCTAAGAACCACTTCTCCCTG
CGGCTGAGTTCAATGACCGCCGCGGACACAGCTGAATATTTCTGTGCGAGAGGCCTTCCG
GGTACTGCAGGTCGTCGGGGCCCACCCGCTAAGGCTATGGACGTCTGGGGCCAAGGGACC
ACGGTCACCGTCTCCTCA
>EF544908
CAGGTGCAGCTACACCAGTGGGGCGCAGGACTGTTGAAGCCTTCGGAGACCCTGTCCCTC
ACCTGCGGTGTCTATGGGGGGTCCTTCACTGGTTACTTCTGGACCTGGATCCGCCAGCCC
CCAGGGAAGGGACTGGAGTGGATTGGGGAAATCAATGAAAGTGGAAGCACCAACTACAAC
CCGTCCCTCAAGAGTCGAGTCACCTTGTCAATAGACAAGTCCAAGAACCAATTCTCCCTG
AAACTGAGTTCTATGACCGCCGCGGACACGGCTGCATATTTCTGTGCGAGAGGCCTCTCG
GACACTGCAGCTCGTCGGGGCCCACCCCCTAAGGCTATGGACGTCTGGGGCCACGGGACC
ACGGTCACCGTCTNCTCA
>EF544930
CAGGTGCAGCTACAGCAGTGGGGCGCAGGACTTTTGAAGCCCTCGGAGACCCTGTCCCTC
AGCTGCGGTGTCTATGGTGGGTCCTTCACTGGTTACTTCTGGACCTGGATCCGCCAGCCC
CCAGGGAAGGGACTGGAGTGGATTGGGGAAATCAGTCAAAGTGGAAGCACCAAATACAAC
CCGTCCCTCAAGAGTCGAGTCACCATATCAGCAGACACGTCCAAGAACCAATTCTCCCTG
AGGCTGAGTTCTATGACCGCCGCGGACACGGCTGCATATTTCTGTGCGAGGGGCCTCTCG
GATAGTGCAGCTCGGCGGGGCCCGCCCGCTAAGGCTATGGACGTCTGGGGCCAAGGGACC
ACGGTCACCGTCTCCGCA
>EF544965
CAGGTGCAGCTACAGCAGTGGGGCGCAGGACTGTTGAAGCCGTCGGAGACCCTGTCCCTC
ACCTGCGGTGTCTATGGTGGGTCCTTCACCGGTTACCTCTGGACCTGGATCCGCCAGCCC
CCAGGGAAGGGACTGGAGTGGATTGGGGAAATCAATCAAAGTGGAAGCACCACCTACAAC
CCGTCCCTCAAGCGTCGAGTCACCATATCAATAGACACGTCCAAGAAGCAGTTCTCCCTG
CGGCTGACTTCTGTGACCGCCGCGGACACGGCGGCATATTTCTGTGCGAGTGGCCTCTCG
GATAGTGTAACTCGTCGGGGCCCACCCGCTAAGGCTATGGACGTCTGGGGCCAAGGGACC
ACGGGTCACCGTCTCCTC
>EF544911
CAGGTGCAGCTACAACAGTGGGGCGCAGGGCTGTTGATGCCTTCGGAGACCCTGTCCCTC
ACCTGCGGTGTCTCTGGTGGGTCCTTCACTGGTTACTTCTGGACCTGGATCCGCCAGCCC
CCAGGGAAGGGACTGGAGTGGATTGGTGAAATCAATCAAAGTGGAGCCACCAACTACAAC
CCGTCCCTCAAGAGTCGAGTCACCATATCAAAAGACACGTCCAAGAATGAATTCTCCCTG
AGGCTGACTTCTATGACCGCCGCGGACACGGCTGCATATTTCTGTGCGAGAGGCCTCTCG
AATACTGCAGCTCGTCGAGGCCCACCCGCAAGGGCTATGGACGTCTGGGGCCAAGGGACC
ACGGTCACCGTCTCCTCA
>EF544944
CAGGTGCAGCTACAGCAGTGGGGCGCAGGACTGTTGAAGGCTTCGGAGACGCTGTCCCTC
ACCTGCGGTGTCTATGGTGGGTCCTTCACTGGTTACTTCTGGACCTGGATCCGCCAGCCC
CCAGGGAAGGGACTGGAGTGGATTGGAGAAATCAGTCCTAGTGGGGGCACCAACTACAAC
CCGTCCCTCAAGGGTCGAGTCACCATGTCAGTGGACACGTCCAGGAACCAGTTCTCCCTG
AAAGTGAGCTCTATGACCGCCGCGGACACGGCTGCATATTTCTGTGCGAGAGGCCTCTCG
ACTACTGCAGGTCGTCGGGGGCCCACCACTAACGCTATCGACGTCTGGGGCCAAGGGACC
ACGGTCACCGTCTCCTCA
>EF544889
CAGGTGCAGCTACAGCAGTGGGGCGCAGGACTGTTGAAGCCTTCGGAGACCCTATCCCTC
ACCTGCGGTGTGTCTGGTGGGTCGTTCAGTGGTTTCTCCTGGACCTGGGTCCGCCAGCCC
CCAGGGAAGGGGCTGGAGTGGATTGGGGAAATCAATCAAAGGGGAGCCACCAACAACAAC
CCGTCCCTCAAGAGTCGAGTCACCATATCCAAAGACACGTCTAAGAACCAATTCTCCCTG
AGGCTGAGTGCTATGACCGCCGCGGACGCGGCTGAATACTTCTGTGCGAGAGGCCTCTCG
GGTCCTGCAGCTCGTCGGGGCCCACCCACTAACGCTATGGACGTCTGGGGCCAAGGGACC
ACGGTCACCGTCTCCTCA
>EF544933
CAGGTGCAGTTACAGCAGTGGGACGCAGGACTCTTGAAGCCTTCGGAGACCCTGTCCCTC
ACCTGCGGTGTCTATGGTGGGTCCTTCAGTGGTTTCTCGTGGACCTGGATCCGCCAGCCC
CCAGGGAAGGGGCTGGAGTGGATTGGGGAAATCAATCCAAGTGGAACCACCAACTACAAC
CCGTCCCTCAAGAGTCGAGTCACCATATCCATAGACACGTCTAAGAACCAATTCTCCCTG
AGCCTGAGTGTTATGACTGCCGCGGACACGGCTAAATACTTCTGTGCGAGAGGCCTCTCG
GGTACTGCGTCTCGTCGGGGCCCACCCCCTAACGCTTTCGACGTCTGGGGCCAAGGGACC
ACGGTCACCGTCTCCTCA
>EF544932
CAGGTGCAGCTACAGCAGTGGGGCGCACGACTTTTGAAGCCCTCGGAGACCCTGTCCCTC
AGCTGCGGTGTCTATGGTGGGTCCTTCAGTGGTTACTCGTGGACCTGGATCCGCCAGCCC
CCAGGGAAGGGGCTGGAGTGGATTGGGGAAATCAATCCAAGTGGAACCACCAACTACAAC
CCGTCCCTCATGAGTCGAGTCACCATATCCATAGACACGTCTAAGAACCAATTCTCCCTG
AGGCTGAGTGATATGACCGCCACGGACACGGCTGAATATTTCTGTGCGAGAGGCCTCTCG
GGTTCTGCAGCTCGTCGGGGCCCACCCACTAACGCTCTGGACGTCTGGGGCCAAGGGACC
ACGGTCACCGTCTTCTCA
>EF544950
CAGGTGCAGCTACATCAGTGGGGCGCAGGACTGTTGAAGCCTTCGGAGACCCTGTCCCTC
ACGTGCGCTGTCTCTGGTGGGTCCTTCAATAATTTCTACTGGACCTGGATCCGCCAGCCC
CCAGGGAAGGGGCTGGAGTGGATTGGGGAAATCAATCAAAGTGGAGCCACCAACTACAAT
CCTGCCCTCGAGAGTCGAGTCACCATGTCCATTGACACGTCTAAGAACCGGTTCTCCCTG
AGGCTGAGTGCCGTGACCGCCGCGGACACGGCTAAATACTTCCGTGCGAGAGGCCTCTCG
GGTAATGCAGGTCGTCGGGTCCCACCCACTAACACTATGGACGTCTGGGGCCAAGGGACC
ACGGTCACCGGTTCTCAG
>EF544968
CAGGTGCAGCTACAGCAGTGGGGCGCAGGACTGTTGAAGCCTTCGGAGACCCTGTCCCTC
ACCTGCGGTGTCTATGGTGGGTCCTTCTCTGGTTACTCCTGGACCTGGATCCGCCAGCCC
CCAGGGAAGGGGCAGGAGTGGATCGGGGAAATCAATCAAAGTGGAGCCTCCCACTACAGT
CGTTCCCTCGACAGTCGAGTCACCATATCCATTGACACCTCTAAGAACCGATTCTCCCTG
AGGCTGAGTGCCATGGCCGCCGCGGACACGGCTAAATACTTCTGTGCGAGAGGCCTCTCG
GGTACTGCAGCTCGTCGGGGCCAACCCACTAACGCCCTGGACGTCTGGGGCCAAGGGGAC
CACGGTCACCGTCTCCTC
>EF544954
CAGGTGCAGCTACAGCAGTGGGGCGCAGGACTGTTGAAGCCCTCGGAGACCCTGTCCCTC
ACCTGCGGTGTCTCTGGTGGGTCCTTCACTGGTTACTCGTGGACCTGGATCCGCCAGCCC
CCAGGGAAGGGGCTGGAGTGGCTTGGGGAAGTCGATCAAAGTGGAGACACCAACTACAAT
CCTTCCCTCGAGAGACGAGTCACCATATCCATTGACACGTCTAAGAACCGATTCTCCCTG
AGGCTGGGTAGTATGACCGCCGCGGACACGGCTAAATACTTCTGTGCGAGAGGCCTCTCG
GGTACTGCAGCTCGTCGGGGCCCACCCACTAACGCTATGGACGTCTGGGGCCAAGGGACC
ACGGTCACCGTCTCCTCG
>EF544937
CAGGTGCAGCTACAGCAGTGGGGCGCAGGACTGTTGAAGCCTCCGGAGACCCTGTCCCTC
ACCTGCGGTGTCTATGGTGGGTCCTTCACTGATTACGCCTGGGCCTGGGTCCGCCAGCCC
CCAGGGAGGGGACTGGAGTGGATTGGTGAGATCAATCAAAGTGGAGCCACCAACTACAAT
CTTTCCCTCGAGAGTCGAGTCACCATATACATTGACACGTCTAAGAACCGATTCTCCCTG
AGGCTGAGTGCTGTGACCGCCGCGGACACGGCTAAATACTTCTGTGCGAGAGGCCTCTCG
GGTACTGCAGCTCGTCGGGGCCCTCCCACTAACGCTATGGACGTCTGGGGCCAAGGGACC
ACGGTCACCGTCTCCTCA
>EF544970
CAGGTGCAGCTACAGCAGTGGGGCGCAGGACTGTTGAAGCCTTCGGAGACGCTGTCCCTC
ACCTGCACTGTCTCTGGTGTGTCCTTCAGTGATCACTACTGGACTTGGATCCGCCAGTCC
CCAGGAAAGGGGCTGGAGTGGATTGGTGAAATCAATCATAGTGGAGCCAGCATCAACAAC
CCGTCCCTCGAGAGTCGAGTCACCACATCAGTTGACACCTCCAAGAATCAGTTCTCCCTG
ATGCTGACTTCTGTGACCGCCGCGGACACGGCTGCATACTTCTGTGCGAGAGGCCTCTCG
GTTACTGCAGGTCGTCGGGGCCCACCCGCTAAGGCAATGGACGTCTGGGGCCAAGGGACC
ACGGTCACCGTCTCCTCA
>EF544929
CAGGTGCAGCTGCAGGAGTCGGGCCCAGGACTGGTGAAGCCTTCGGAGACGCTGTCCCTC
ACCTGCACTGTCTCTCGTGGGTCCTTCACTCAGTATTACTGGAGCTGGATCCGCCAGCCC
CCAGGGAAGGGACTGGAGTGGATTGGACAAATCAATTTTAGTGGAAGCACTAACCACAAC
CCGTCCCTCAAGAGTCGAGTCAGTATATCAGTAGACACGACCAAGAATCAGTTCTCCCTG
AGGGTGACTTCTGTGACCGCCGCGGACACGGCTGAGTATTACTGTGCGAGAGGCCTCTCG
GGTATGGCAGCTCGTCGGGGCCCACCCGCTAGCGGTATGGACGTCTGGGGCCAAGGGACC
ACGGTCACCGTCTCCTCA
>EF544890
CAGGTGCAGCTCCATCAGTGGGGCGCAGGACTGTTGAAGCCTTCGGAGACGCTGTCCCTC
ACCTGCGCTGTCTCTGGTGGGTCCTTCACTAATTACTACTGGAACTGGATCCGCCAGCCC
CCAGGGAAGGGACTGGAGTGGATTGGACAAATCAATCATAGTGGAAGCACCACCCACAAC
CCGTCCCTCAAGAGTCGAGTCAGTATATCAGTAGACATGACCAAGAATCAGTTCTCCCTG
AGGCTGAGTCCTGTGACCGCCGCGGACACGGCTGTGTATTACTGTGCGAGAGGCCTCTCG
GGTATGGCAGCTCGTCGGGGCCCACCCGCTAACGGTATGGACGTCTGGGGCCCAGGGACC
ACGGTCACCGTCTCCTCA
>EF544899
CAGGTGCAGCTACAGCAGTGGGGCGCAGGACTGTTGAAGCCTTCGGAGACGCTGTCCCTC
ACCTGCGCTGTCTCTGGTGGGTCCTTCAGTAATTACTACTGGAACTGGATCCGCCAGCCC
CCAGGGAAGGGACTGGAGTGGATTGGACAAATCAATTATAGTGGAACCACCAACCACAAC
CCGTCCCTCAAGAGTCGAGTCACTATATCAGTAGACACGACCAAGCATCAGTTCTCCCTG
AGGCTGAGTTTTGTGACCGCCGCGGACACGGCTAGTTATTACTGTGCGAGAGGCCTCTCG
GGCATGGCAGCTCGTCGGGGCCCACCCGCTAACGGTGTGGACGTCTGGGGCCAAGGGACC
ACGGTCACCGTCTCCTCA
>EF544964
CAGGTGCAGCTACAGCAGTGGGGCGCAGGACTGTTGAAGCCTTCGGAGACCCTGTCCCTC
ACCTGCGGTGTCTCTGGTGTGTCCTTCAGTAGTTACCACTGGAGCTGGATCCGCCAGCCC
CCAGGGAAGGGACTGGAGTGGATTGGACAAATCAATTATAGTGGAAGAACCAACCACAAC
CCGTCCCTCAAGAGTCGAGTCAGTATATCAGTAGACACGCCCAAGAATCAGTTCTCCCTG
AGGCTGAGTTTTGTGACCGCCGCGGACACGGCTGCGTATTACTGTGCGAGAGGCCTCTCG
GGTATGGCAGCTCGTCGGGGCCCACCCGCTAACGGTATGGACGTCTGGGGCCAAGGGACC
ACGGTCACCGTCTCCTCA
>EF544912
CAGGTGCAGCTACAGCAGTGGGGCGCAGGACTGTTGAAGCCTTCGGAGACGCTGTCCCTC
ACCTGCGCTGTCTCTGGTGGGTTTTTCACTAAATACTACTGGAGCTGGATCCGCCAGCCC
CCAGGGAAGGGACTGGAGTGGATTGGACAAATCAATTATAGTGGGAGCACCAACCACAAC
CCGTCCCTCAAGAGTCGAGTCACTATATCAGTTGACACGACCAAGAATCAGTTCTCCCTG
AGGCTGAATTCTGTGACCGCCGCGGACACGGCTGCCTATTACTGTGCGAGAGGCCTCTCG
GGTATGGCAGCTCGTCGGGGCCCACCCGCTAGTGGTATGGACGTCTGGGGCCAAGGGACC
ACGGTCACCGTCTTCCCA
>EF544923
CAGGTGCAGCTACAGCAGTGGGGCGCAGAACTGTTGAAGCCTTCGCAGACCCTGTCCCTC
ACCTGCGCTGTCTATGGTGGGTCCTTCAGTGATAACAACTGGAACTGGATCCGCCAGCCC
CCAGGGAAGGGGCTGGAGTGGATTGGCGAAATCAATCATAGCGGAAGCACCAAGTACAAC
CCGTCCCTCAAGAGTCGAGTCAGCATATCAATAGACACGTCCAAGAACCAGTTCTCCCTG
AGGTTGAATTCTGTGACCGCCGCGGACGCGGCTTTGTATTACTGTGCGAGAGGCCTCTCG
GGGATTGCAGCTCGTCGGGGCCCACCCGCTAACGGTATGGACGTCTGGGGCCAAGGGACC
ACGGTCACCGTCTTCTCA
>EF544982
CAGGTCCAGCTACAGCAGTGGGGCGCAGGACTGTTGAAGCCTTCGGAGACCCTGTCCCTC
AACTGCGCTGTCTATGGTGGGTCCTTCAGTGGTCACTATTGGAGGTGGATCCGCCAGCCC
CCAGGGAAGGGGCTGGAGTGGATTGGGGAAATCAATCATAGTGAATACACCAACTACAAT
CCGCCCCTCAAGAGTCGAGTCAGCATATCAGTAGACACGTCCAAGAACCAGTTCTCCCTG
AGGCTGACTTCTGTGACCGCCGCGGACACGGCTGTATATTACTGTGCGAGAGGCCTCTCG
GGTATTGCAGCTCGTCGGGGCCCACCCGCTCACGCTATGGACGTCTGGGGCCTAGGGACC
ACGGTCACCGTCTCCTCA
>EF544894
CAGGTGCAGCTACAGCAGTGGGGCGCAGGACTGTTGAAGCCTTCGGAGACCCTGTCCCTC
ACCTGCGCTGTCTATGGTGGGTCCTTCAGTATTTACCACTGGATCTGGATCCGCCAGCCC
CCAGGGAAGGGACTGGAGTGGATTGGGGAAATCAATCTTATTGGAAGCACCAACTTCAAC
CCGTCCCTCAAGAGTCGAGTCACTATATCAGTAGACACGACCAAGAATCAATTCTCCCTG
AGGCTGATTTCTGTGACCGCCGCGGACACCGCTTCATATTACTGTGCGAGAGGACTCTCG
GTATGGGATACTCGTGAGGACCCATACGCTACCGGGATGGACTTCTGGGGCCAACGGACC
ACGGTCACCGTCTCCTGG
>EF544975
CAGGTGGAGCTACAGCAGTGGGGCGCAGGACTGTTGAAGCCCTCGGAGACCCTGTCCCTC
ACCTGCGCTGTCTATGGTGTGTTCATCAGTGATCATTCCTGGACCTGGATCCGCCAGCCC
CCCGGAAAGGGACTGGAATACATTGGGGAAATCGATCATAGTGGAACCACCAACTACAAC
CCGTCCCTCAAGAGTCGAGTCACCGTGTCAGGAGACACGTCCAAGAATGAGCTCTCACTG
GAGATACACTCTGTGACCGCCGCGGACACGGCTGTATATTACTGTGCGAGAGGCCTCTCG
GATACTGCAGGTCGTCGGGGCCCACCCNNNAAGGCTATGGACGTCTGGGGCCAAGGGACC
ACGGTCACCGTCTTCCCA
>EF544913
CAGGTCCAGCTACACCAGTGGGGCGCAGGACTATTGAAGCTTTCGGAGACCCTATCCNTC
ACTTGCGCTGTCTCTGGTGGATCCCTCAGTGGTTACTTCTGGAATTGGGTCCGCCAGCCC
CCAGGGGAGGGGCTGGAGTGGATTGGGGAAATCAGTCAGAGTGGAAGTACCAACTACAAC
CCGTCCCTCAAGAGTCGAGTCAGCATGTCAGTAGACACGTCCAAGAATGAGTTCTCCCTG
AAGCTGACTTCTCTAACCGCCGCAGACACGGCTGGATATTTCTGTGCGAGACGCCTCTCG
GGAACCGCAGGTCGTCGGGGCCCACCCACTATCGCTATGGACGTCTGGGGCCAAGGGACC
ACGGTCACCGTCTCCTCA
>EF544918
CAGGTGCAGCTACAGCAGTGGGGCGCAGGACTGGTGAAGCCTTCGGAGACCCTGTCCCTC
ACCTGCGCTGTNTCTGGTGTGTCCTTCAGTGATTACTACTGGACTTGGATCCGCCAGCCC
CCAGGAAAGGGGCTGGAGTGGATTGGTGAAATCAGTCAGAGTGGAAGCACCAACTACAAC
CCGTCCCTCAAGAGTCGAGTCAGCATGTCAATAGACACGTCCAAGAACCAATTCTCACTG
AAGGTGACTTCTGTGACCGCCGCGGACACGGCTGGATATTTCTGTGCGAGAGGCCTCTCG
GGATCTGCAGCTCGTCGGGGCCCACCCACTACCGCTTTGGACGTCTGGGGCCAAGGGACC
GCGGTCACCGTCTCCTCA
>EF544940
CAGGTGCAGCTTCAGCAGTTGGGCGCAGGACTGTTGAAGCCTTCGGAGACCCTATCCCTC
ACCTGCGCTGTCTCTGGTGGATCCCTCAGTGGTCACTACTGGAGCTGGATCCGCCAGCCC
CCAGGGAAGGGGCTGGAGTGGATTGGGGCAATCAGTCAGAGTGGAAGCACCAACTACAAC
CCGTCCCTCAAGAGTCGAGTCAGCATGTCAATAGACACGTCCAAGAACCAATTCTCCCTG
AAGGTGACTTCTGTGACCGCCGCGGACGCGGCTGGATATTTCTGTGCGAGAGGCCTCTCG
GGAACTGCAGGTCGTCGGGGCCCACCCACTACCGCTTTGGACGTCTGGGGCCAAGGGACC
ACGGTCACCGTCTCCTCA
>EF544903
CAGGTGCAGCTACAACAGTGGGGCGCAGGACTGTTGAAGCCTTCGGAGACCCTATCCCTC
ACCTGCGCTGTCTCTGGTGGATCCCTCAGTGGTTACTACTGGAATTGGATCCGCCAGCCC
CCAGGGAAGGGGCTGGAGTGGATTGGGGAAATCAGTCAGAGTGGAAGCACCAACTACAGC
CCGTCCCTCAAGAGTCGAGTCAGCATGTCAATAGACACGTCCAAGAACCAATTCTCCCTG
AAGGTGACTTCTCTGACCGCCGCGGACACGGCTGGATATTTCTGTGCGAGAGGCCTCTCG
GGAACTGCACCTCGTCGGGGC---------CATGCTTTGGACGTCTGGGGCCAGGGGACC
ACGGTCACCGTCTCCGCT
>EF544961
CAGGTGCAGCTACAGCAGTGGGGCGCAGGACTGTTGAAGCCTTCGGAGACCCTGTCCCTC
ACCTGCGGTGTGTATGGTGGGTCGTTCAGTGGTTACTCTTGGACCTGGATCCGCCAGCCC
CCAGGGAAGGGGCTGGAGTGGATTGGGGAAATCAATCAAAGGGGAGCCACCAACAACAAC
CCGTCCCTCAAGAGCCGAGTCACCATATCCAAAGACACGTCTAAGAACCAATTCTCCCTG
AGGCTGAGTGGTATGACCGCCGCGGACGCGGCTGAATACTTCTGTGCGAGAGGCCTCTCG
GGTCCTGCAGCTCGTCGGGGCCCACCCACTAACGCTATGGACGTCTGGGGCCAAGGGACC
ACGGTCACCGTCTCCTCA
>EF544917
CAGGTGCAGCTACAGCAGTGGGGCGCAGGACTGTTGAAGCCTTCGGAGACCCTGTCCCTC
ACCTGCGGTGTGTATGGTGGGTCGTTCAGTGGTTACTCCTGGACCTGGATCCGCCAGCCC
CCAGGGAAGGGGCTGGAGTGGATTGGGGAAATCAATCAAAGGGGAGCCACCAACAACAAC
CCGTCCCTCAAGAGTCGAGTCACCATATCCAAAGACACGTCTAAGAACCAATTCTCCCTG
AGGCTGAGTGGTATGACCGCCGCGGACGCGGCTGAATACTTCTGTGGGAGAGGCCTCTCG
GGTCCTGCAGCTCGTCGGGGCCCACCCACTAACGCTATGGACGTCTGGGGCCAAGGGACC
ACGGTCACCGTCTCCTCA
>EF544898
CAGGTGCAACTACGGCAGTGGGGCGCAGGACTGTTGAAGCCTTCGGAGACCCCGTCCCTC
ACCTGCGGTGTGTATGGTGGGTCGTTCAGTGGTTACTCCTGGACCTGGATCCGCCAGCCC
CCAGGGAAGGGGCTGGAGTGGATTGGGGAAATCAATCAAAGGGGAGCCACCAACAACAAC
CCGTCCCTCAAGAGTCGAGTCACCATATCCAAAGACACGTCTAAGAAGCAATTCTCCCTG
AGGCTGAGTGGTATGACCGCCGCGGACGCGGCTGAATATTTCTGTGCGAGAGGCCTCTCG
GGTCCTGCAGCTCGTCGGGGCCCACCCACTAACGCTATGGACGTCTGGGGCCAAGGGACC
ACGGTCACCGTCTCCTCA
>EF544897
CAGGTGCAGCTACAGCAGTGGGGCGCAGGACTGTTGAAGACTTCGGAGACCCTGTCCCTC
ACCTGCGGTGTCTATGGTGGGTCCTTCACTGGTTACTTCTGGACGTGGGTCCGCCAGCCC
CCAGGGAAGGGACTGGAGTGGATTGGGGAAATCAATCAAAGTGGAACCACCAACTACAAC
CCGTCCCTCAAGAGTCGAGTCACCATATCAATAGACACGTCCGAGAACCAATTCTCCCTG
AGGCTGACTTCCATCACCGCCGCGGACACGGCTGCATATTTCTGTGCGAGAGGCCTCTCG
GATACTGCAGCTCGTCGGGGCCCACCCGCTAAGGCTCTGGACGTCTGGGGCCAAGGGACC
ACGGTCACCGTCTCCTCA
>EF544910
CAGGTGCAGCTACAGCAGCGGGGCGCAGGACTGTTGGAGCCTTCGGAGACCCTGTCCCTC
ACCTGCGGTGTCCATGGTGGGTCCTTCAGTGGTGACTTCTGGACCTGGATCCGCCAGCCC
CCAGGGAAGGGACTGGAGTGGATTGGGGAAATCAATCAAAGTGGAAGCGCCAACTACAAC
CCGTCCCTCAAGAGTCGAGTCACCATATCAATAGACACGTCCAAGAACCAATTCTCCCTG
AGGCTGAATTCTTTGACCGCCGCGGACACGGCCAAATATTTCTGTGCGAGAGGCCTCTCG
AATTCTGCAGGTCGTCGGGGCCCACCCGCTAAGGCTATGGACGTCTGGGGCCAAGGGACC
ACGGTCACCGTCTTCTCA
>EF544891
CAGGTGCAGCTACAGCAGTGGGGCGCAGGACTGTTGAAGCCTTCGGAGACCCTGTCCCTC
ACCTGCGGTGTCTATGGTGGGTCCTTCACTGGTTACTCCTGGACCTGGATCCGCCAGCTC
CCCGGGAAGGGACTGGAGTGGATTGGGGAAATCGATCAAAGTGGAGCCACCAACTACAAT
CCTTCCCTCGAGAGTCGAGTCACCATATCCATTGACACGTCTAAGAATCGGTTCTCCCTG
AGGCTGAGTGCCATGACCGCCGCGGACACGGCTAAATACTTCTGTGCGAGAGGCCTCTCG
GCTACTGCAGGTCGTCGGGGCCCACCCACTAACACTATGGACGTCTGGGGCCAAGGGACC
ACGGTCACCGTCTCCTCA
>EF544963
CAGGTGCAGCTACAGCAGTGGGGCGCAGGACTGTTGAAGCCTTCGGAGACCCTGTCCCTC
ACCTGCGGTGTCTATGGGGGGTCCTTCACTGGTTACTTCTGGACCTGGATCCGCCAGCCC
CCAGGGAAGGGACTGGAGTGGATTGGGGAAATCAATCATAGTGGAATCTCCAACTACAAT
CCGTCCCTCAAGAGTCGAGTCACCATATCAATAGACACGTCCAAGAATGAATTCTCCCTG
AGGCTGACTTCTATGACCGCCGCGGACACGGCTGCATATTTCTGTGCGAGAGGCCTCTCG
GAGACTGCAGTTCGTCGGGGCCCACCCGCAGAGGCTATGGACGTCTGGGGCCAAGGGACC
ACCGGTCACCCGTCTCCT
>EF544905
CAGGTGCAGCTACACCAGTGGGGCGCAGGACTGTTGAAGCCTTCGGAGACCCTGTCCCTC
ACCTGCGGTGTCTATGGTGGGGCCTTCACTGGTGACTTCTGGACCTGGATCCGCCAGCCC
CCAGGGAAGGGGCTGGAGTGGATTGGGGAAATCACTCAAAGTGGAAACACCAACTACAAC
CCGTCCCTCGAGAGTCGAGTCACCATTTCAATAGACACGTCCAAGAACCATTTCTCCCTG
AAAATGACTTCTTTGACCGCCGCGGACACGGCTCGATACTTCTGTGCGAGAGGCCTCTCG
ACTACTGCAGGTCGTCGGGGCCCACCCCCTAAGGCTATGGACGTCTGGGGCCAAGGGACC
ACGGTCACCGTCTNCTCC
>EF544896
CAGGTGCAGCTACAGCAGTGGGGCGCAGGACTGTTGAAGCCTTCGGAGACCCTGTCCCTC
ACCTGCGGTGTCTATGGGGGGTCCGTCACTAGTTACTTCTGGACCTGGATCCGCCAGCCC
CCAGGGAAGGGACTGGAGTGGATTGGGGAGATCAATCAAAGTGGAAGCACCAACTACAGC
CCGTCCCTCAAGAGTCGAGTCACCATGTCAATAGACACGTCCAAGAACCAATCCTCCCTG
AGGCTGAGTTCTATGACCGCCGCGGACACGGCTGCATATTTCTGTGCGAGAGGCCTCTCG
GACACTGGAGCTCGTCGGGGCCCACCCCCTAAGGCTATGGACGTCTGGGGCCAAGGGACC
ACGGTCACCGTCTTCTCA
>EF544888
CAGGTGCAGCTACAGCAGTGGGGCAGAGGACTGTTGGAGCCTTCGGAGACCCTGTCCCTC
ACCTGTGCTGTCTATGGTGGGTCCTTCGGTGGTGACTCCTGGACCTGGATCCGCCAGCCC
CCAGGGAAGGGGCTGGAGTGGATTGGGGAAATCAATCAAAGTGGAAGCACCAACTACAAC
CCGTCCCTCAAGGGTCGAGTCACCATATCAATAGACACGTCCAAGAACCAATTCTCCCGG
AGGCTGAGTTCTTTGACCGCCGCGGACACGGCTGCATATTTCTGTGCGAGAGGCCTCTCG
AATATTGCAGGTCGTCGGGGCCCACCCACTAAGTCTATGGACGTCTGGGGCCAAGGGACC
ACGGTCACCGTCTCGTCA
>EF544900
CAGGTGCAGCTACAACAGTGGGGCGCAGGACTGTTGAAGCCTTCGGAGACCCTGTCCCTC
ACCTGCGGTGTCTATGGTGGGTCCTTCACTGGTTACTTCTGGACCTGGGTCCGCCAGGCC
CCAGGGAAGGGACTGGAGTGGATTGGAGAAATCAATCAAAGTGGAAGCACCAACTACAAC
CCGTCCCTCAAGAGTCGAGTCACCATATCAAAAGACACGACCAAGAACCAATTCTCCCTG
AGGCTAACTTCTTTGACCGCCGCGGACACGGCTGCGTACTTCTGTGCGAGAGGCCTCTCG
GAGACTGCAGCTCGTCGGGGCCCACCCGCAAAGGCTATGGACGTCTGGGGCCAAGGGACC
ACGGTCACCGTCTCCTCA
>EF544942
CAGGTGCAGCTACAGCAGTGGGGCGCAGGACTGTTGAAGGCTTCGGAGACCCTGTCCCTC
ACCTGCGGTGTCTATGGTGGGTCCTTCATTGGTTACTCCTGGACCTGGATCCGCCAGCCC
CCAGGGAAGGGGCTGGAGTGGATTGGGGAAATCAGTCAAAGTGGAACCACCAACTACAAC
CCGTCCCTCAAGAGTCGAGTCACCATATTCAGAGACCCGTCTAAGAACCAATTGTCCCTG
AGGCTGAGTGCTCTGACCGCCGCGGACACGGCTGAATACTTCTGTGCGAGAGGCCTCTCG
GGTACTGCAGCTCGTCCGGGGCCCATTACTAACGCTATGGACGTCTGGGGCCAAGGGACC
ACGGTCACCGTCTCCTCA
>EF544924
CAGGTGCAGCTACAGCAGTGGGGCGCAGGACTGTTGAAGCCTTCGGAGACCCTGTCCCTC
ACCTGCGGTGTCTATGGTGGGTCCTTCACTGGTTACTTCTGGACCTGGATGCGCCAGCCC
CCAGGGAAGGGACTGGAGTGGATTGGGGAAATCAATCAAAGTGGAAGCACCAAGTACAAC
CTGTCCCTCAAGAGTCGAGTCACCATATCAATAGACACGTCCAAGAACCAATTCTCCCTG
AGCCTGACTTCTGTGACCGCCGCGGACACGGCTGCATATTTCTGTGCGGGAGGCCTCTCG
GATACTGCAGCTCGTCGGGGCCCACCCGCAAAGGCTATGGACGTCTGGGGCCAAGGGACC
TCGGTCACCGTCTCCTCA
>EF544943
CAGGTGCAGCTACAGCAGTGGGGCGCAGGACTGTTGAAGCCTTCGGAGACCCTGTCCCTC
ACCTGCGGTGTCTCTGGTGGGTCCTTCACTGGTTACTTCTGGACCTGGATCCGCCAGCCC
CCAGGGAAGGGCCTGGAGTGGATTGGAGAAATCAGTCAAAGTGGAAGCGCCAACTACAAC
CCGTCCCTCAAGAGTCGAGTCACCATATCGATAGACACGTCCAAGAACCAATTCTCCCTG
AGGCTGCGTTCTATGACCGCCGCGGACACGGCTGGATATTTCTGTGCGAGAGGCCTCTCG
GATACTGCAAGGTCGTCGGGGCCCACCGCTAAGGCTATGGACGTCTGGGGCCAAGGGACC
ACGGTCACCGCTTCTCAA
>EF544928
CAGGTGCAGCTACAGCAGTGGGGCGCAGGACTGTTGAAGCCTTCGGAGACCCTGTCCCTC
ACCTGCGGTGTCTATGGTGTGACCTTCACTGGATACTCCTGGACCTGGATCCGCCAGCCC
CCAGGGAAGGGGCTGGAGTGGATTGGGGAAATCAATCAAAGTGGAGCCACCAACTACAAA
GTTTCCCTCGAGAGTCGAGTCACCATATACATTGACACGTCTAAGAACCGATTCTCCCTG
AGGGTGAGGGCCGTGACCGCCGCGGACACGGCTAAATACTTCTGTGCGAGAGGCCTCTCG
GGTACTGCAGCTCGTCGGGGCCCACCCACTAACGCTATGGACGTCTGGGGCCAAGGGACC
ACGGTCACCGTCTCGTCA
>EF544921
CAGGTGCAGCTACAGCAGTGGGGCGCAGGACTGTTGAAGCCTTCGGAGACCCTGTCCCTC
ACCTGCGGTGTCTATGGTGTGACCTTCACTGGTTACTACCGGACCTGGATCCGCCAGCCC
CCAGGGAAGGGGCTGGAGTGGATTGGGGAAATCAATCAAAGTGGAGCCACCAACTACAAA
GTTTCCCTCGAGAGTCGAGTCACCATATCCATTGACACGTCTAAGAACCGATTCTCCCTG
AGGGTGAGGGCCGTGACCGCCGCGGACACGGCTAAATACTTCTGTGCGAGAGGCCTCTCG
GGTACTGCAGCTCGTCGGGGCCCACCCACTAACGCTATGGACGTCTGGGGCCAAGGGACC
ACGGTCACCGTCTTC-GT
>EF544949
CAGGTGCAGCTACAGCAGTGGGGCGCAGGACTGTTGAAGCCTTCGGAGACCCTGTCCCTC
ACCTGCGGTGTCTATGGTGGGTCCTTCACTGGTTACTTCTGGACCTGGATCCGCCAGCCC
CCAGGGAAGGGACTGGAGTGGATTGGGGAAGTCAATCAAAGTGGAAGCACCAACTACAAC
CCGTCCCTCAGGAGTCGAGTCTCCATATCAAGAGACACGTCCAAGAACCAATTCTCCCTG
AAACTGACTTCTATGACCGCCGCGGACACGGCTGCATATTTCTGTGCGAGAGGCCTCTCG
TATACTGCAGCTCGTCGGGGCCCACCCGCTAAGGCTGTGGACGTCTGGGGCCAAGGGACC
ACGGTCACCGTCTCCTCA
>EF544895
CAGGTGCAGCTACAGCAGTGGGGCGCAGGACTGCTGAAGCCTTCGGAGCCCCTGTCCCTC
ACCTGCGGTGTCTATGGTGGGTCCTTCACTGGTTACTTCTGGACCTGGATCCGCCAGCCC
CCAGGGAAGGGACTGGAGTGGATTGGGGAAATCAATCAAAGTGGAAGAACCACCTACAAC
CCGTCCCTCAAGAGTCGAGTCACCATATCAATCGACACGTCCAAGAACCAATTCTCCCTG
AGGCTGACTTCTTTGACCGCCGCGGACACGGCCGCATATTTCTGTGCGAGAGGCCTCTCG
GATACTGCAGCTCGTCGGGGCCCACCCGCTAACGCTATGGACGTCTGGGGCCAAGGGACC
ACGGGCACCGTCTTCTCA
>EF544947
CAGGTGCAGCTACAGCAGTGGGGCGCAGGACTATTGAAGCCTTCGGAGACCCTGTCCCTC
ACCTCCGGTGTCTATGGTGGGTCCTTCACTGGTGACTTCTGGACCTGGATCCGCCAGCCC
CCAGGGAAGGGGCTGGAGTGGATTGGGGAAATCACTCAAAGTGGAAGGACCAATTACAAC
CCGTCCCTCGAGAGTCGAGTCACCATATCAATAGACACGTCCAAGCACCAATTCTCCCTG
AGGGTGATTTCTTTGACCGCCGCGGACACGGCTAGATATTTCTGTGCGAGAGGCCTCTCG
GCTACTGCAGGTCGCCGGGGCCCACCACCAAAGGCTATGGACGTCTGGGGCCAAGGGACC
ACGGCACCGTCTCCGCAG
>EF544946
CAGGTGCAGCTACAGCAGTGGGGCGCAGGACTATTGAAGCCTTCGGAGACCCTGTCCCTC
ACCTCCGGTGTCTATGGTGGGTCCTTCACTGGTGACTTCTGGACCTGGATCCGCCAGCCC
CCAGGGAAGGGGCTGGAGTGGATTGGGGAAATCACTCAAAGTGGAAGGACCAATTACAAC
CCGTCCCTCGAGAGTCGAGTCACCATATCAATAGACACGTCCAAGCACCAATTCTCCCTG
AGGGTGATTTCTTTGACCGCCGCGGACACGGCTAGATATTTCTGTGCGAGAGGCCTCTCG
GCTACTGCAGGTCGCCGGGGCCCACCACCAAAGGCTATGGACGTCTGGGGCCAAGGGACC
ACGGTCACCGTCTCCGCA
>EF544977
CAGGTGCAGTTACAGCAGTGGGGCGCAGGACTGTTGAAGCCTTCGGCGACCCTGTCCCTC
ACCTGCGGTGCCTATGGTGGGTCCTTCACTGATTACTTCTGGACCTGGATCCGCCAGCCC
CCAGGGAAGGGGCTGGAGTGGATTGGGGAAGTCAATCAAAGTGGAAGCACCAACTACAAC
CCGTCCCTCAAGAGTCGAGTCACCATGTCAGTAGACACGTCCAAGAACCAATTCTCCCTG
AGGCTGAGTTGTATGACCGCCGCGGACACGGCTAGATATTTCTGTGCGAGAGGCCTCTCG
GATACTGCAGCTCGTCGGGGCCCAACCACTAAGGCTATGGGCGTCTGGGGCCAAGGGACC
ACGGTCACCGTTTCCTCA
>EF544976
CAGGTGCAGCTACATCAGTGGGGCGCAGGACTGTTGAAGGCTTCGGAGACCCTGTCCCTC
ACCTGCGGTGTCTATGGTGGGTCCTTCAATGGTTACTTCTGGACCTGGATCCGCCAGCCC
CCAGGGAAGGGACTGGAGTGGATTGGGGAAATCAATCAAAGTGGAGCCACCAACTACAAC
CCGTCCCTCAAGAGTCGAGTCTCCATCTCAATAGACACGTCCAAGAACCAATTCTCCCTG
AGGCTGACCTCTATGACCGCCGCGGACGCGGCTGCATATTTCTGTGCGAGAGGCCTCTCG
CATACTGCATCTCGTCGGGGCCCACCCGCAAAGGCTATGGACGTCTGGGGCCAAGGGACC
ACGGTCAAGCGTCTTCTC
>EF544958
CAGGTGCAGCTACAGCAGTGGGGCGCAGGACTGTTGAAGTCTTCGGAGACCCTGTCCCTC
ACCTGCGCTGTCTATGGTGGGTCCCTCAGTGGTGACTACTGGAGCTGGATCCGCCAGCCC
CCAGGGAAGGGACTGGAGTGGATTGGGGAAATCAATCATAGTGGAAGCACCAACTACAAC
CCGTCCCTCAAGAGTCGAGTCACCATATCCATAGACACGTCCAAGAACCAGTTCTCCCTG
AGGCTGAGTTCCTTGACCGCCGCGGACACGGCTGCATATTTCTGTGCGAGAGGCCTCTCG
GGTAATGCGGGTCGTCGGGGCCCACCCGCTAAGGCTATGGACGTCTGGGGCCAAGGGACC
ACGGTCACCGTCTCTTTC
>EF544893
CAGGTGCAGCTACAGCAGTGGGGCACAGGACTGTTGAAGCCTTCGGAGACCCTGTCCCTC
ACCTGCGGTGTCTATGGTGGGTCCTTCACTGCCTACTCCTGGACCTGGATCCGCCAGCCC
CCAGGGAAGGGGCTGGAGTGGATTGGGGAAATCAATGAAAGTGGAGCCACCAACTCCAAT
CCTTCCCTCGAGAGTCGAGTCACCATGTCCATTGACACGTCTAACAACCGGTTCTCCCTG
AGGCTGAGTGCCGTGACCGCCGCGGACACGGCTAAATACTTCTGTGCGAGAGGCCTCTCG
GTACTGCAGGGTCGTCGGGGCCCACCCACTAACACTATGGACGTCTGGGGCCAAGGGACC
ACGGTCACCGTCTCCTCA
>EF544920
CAGGTGCAGCTACCCCAGTGGGGCGTAGGACTGTTGAAGCCTTCGGAGACCCTGTCCCTC
ACCTGCGGTGTCTCTGGTGGGTCCTTCACTGGTTACTCCTGGACCTGGATCCGCCAGCCC
CCAGGGAGGGGGCTGGAGTGGATTGGGGAAATCAATCAAAGTGGAACCACCAAGTACAGT
GTGTCCCTCAAGAGTCGAGTCACCATATCCATAGACACGTCTAAGAACCAATTCTCCCTG
AGGCTGACTGCTATGACCGCCGCGGACACGGCTGAATACTTCTGTGCGAGAGGCCTCTCG
GTACTGCAAGCTCGTCGGGGCCCACCCACTAACGCTATGGACGTCTGGGGCCAAGGGACC
ACGGTCACCATCTCCTTC
>EF544953
CAGGTGCAGCTACAGCAGTGGGGCGCAGGACTGGTGAAGCCTTCGGAGACCCTGTCCCTC
ACCTGCGCTGTCTCTGGTGTGTCCTTCAGTGATTACTTCTGGACCTGGATCCGCCAGCCC
CCAGGGAAGGGGCTGGAGTGGATTGGGGAAATCAATCAAGATAGAAGCACCAACTACAAC
CCGTCCCTCAAGAGTCGAGTCACCATGTCAATAGACACGTCCAAGAACCAATTCTCCCTG
AGGCTGAGTTCTATGACCGCCGCGGACACGGCTGGATATTTCTGTGCGAGAGGCCTCTCG
GATACTNNNNNNCGTCGGGGCCCACCCGCTAAGGCGATGGACGTCTGGGGCCAAGGGACC
ACGGTCACCGTCTCCTCA
>EF544987
CAGGTGCAGCTACAGCAGTGGGGCGCAGGACTGTTGAAGCCTTCGGAGACCCTGTCCCTC
ACCTGCGGTGTCTATGGGGGGTCCTTCACTAGTTACTTCTGGATCTGGATCCGCCAGCCC
CCAGGGAAGGGACTGGAGTGGATTGGGGAAATCAATGAAAGTGGAAGCACCAACTACAAC
CCGTCCCTCAAGAGTCGAGTCACCATGTCAATAGACAAGTCCAAGAACCAATTCTCCCTG
AAACTGAGTTCTATGACCGCCGCGGACACGGCTGCATATTTCTGTGCGAGAGGCCTCTCG
GACACTGCAGCTCGTCGGGGCCCACCCCCTAAGGCTATGGACGTCTGGGGCCACGGGACC
ACGGTCACCGTCTCCTCA
>EF544945
CAGGTGCAGCTACAGCAGTGGGGCGCAGGACTGCTGAAGCCTTCGGAGACCCTGTCCCTC
ACCTGCGGTGTCTATGGTGGGTCCTTCAGTGGTTATTCCTGGACCTGGATCCACCAGCCC
CCAGGGAAGGGGCTGGAGTGGATTGGGGAAATCAATCAAAGTGGAGCCACCAACTACAAT
CCTTCCCTCGAGAGTCGAGTCACCATGTCCATTGACACGTCTAAGAACCGGTTCTCCCTG
AGGCTGAGTGCCGTGACCGCCGCGGACACGGCTAAATACTTCTGTGCGAGAGGCCTCTCG
GGTACTGCAGGTCGTCGGGTCCCACCCACTAACACTATGGACGTCTGGGCCCAAGGGACC
ACGGTCACCGTTTCCTCA
>EF544925
CAGGTGCAGCTACAGCAGTGGGGCGCAGGACTGTTGAAGCCTTCGGAGACCCTGTCCCTC
ACCTGCGGAGTCTATGGTGGGTCCTTCACTGGTTACTCCTGGACGTGGATCCGCCAGCCC
CCAGGGAAGGGGCTGGAGTGGATTGGGGAAATCAATGAAAGTGGAGTCACTAAGTACAAT
CCTTCCCTCGAGAGTCGAGTCACCATATCCATTGACACGTCTAAGAACCGATTCTCCCTG
AGGCTGAGTGTTATGAGCGCCGCGGACACGGCTAAGTACTTCTGTGCGAGAGGCCTCTCG
GGTACTGCAGCTCGTCGGGGCCCACCCACTAACGCTATGGACGTCTGGGGCCAAGGGACC
ACGGTCACCGTCTCCTCA
>EF544887
CAGGTGCAGCTACAGCAATGGGGCGCGGGACTGCTGAAGCCTTCGGAGACCCTGTCCCTC
ACCTGCGGTGTCTATGGTGGGTCCTTCACTGGTCACTTCTGGACCTGGGTCCGCCGGCCC
CCACATAAGGGGCTGGAGTGGATTGGGGAAATCAATCAAAGTGGAAGCTCCAACTACAAC
CCGTCCCTCAAGAGTCGAGTCACCATATCCGTCGACACGTCCAAGAAGCAGCTTTCTCTG
AGGCTGAGTTCTGTGACCGCCGCGGACACGGCTGGATATTACTGTGCGAGAGGCCTCTCG
GGTATTGCACTTCGTCGGGGCCCACCCGCTACCTCTATGGACGTCTGGGGCCAAGGGACC
ACGGTCACCGTCTTCTCA
>EF544907
CAGGTGCAGCTACAGCAGTGGGGCGCAGGACTGTTGAAGCCTTCGGAGACCCTGTCCCTC
ACTTGCGGTGTCTATGGGGGGTCCTTCACTGGTTACTTCTGGACCTGGATCCGCCAGCCC
CCAGGGAAGGGACTGGAGTGGATTGGGGAAATCAATCAGAGTGGAAGCACCAACTACAAC
CCGTCCCTCAAGAGTCGAGTCACCATGTCAATAGACACGTCCAACAACCAGTTCTCCCTG
AGGCTGAGTTCTATGACCGCCGCGGACACGGCTGCATATTTCTGTGCGAGAGGCCTCTCG
GACACTGCAGCTCGTCGGGGCCCACCCCCTAAGGCTATGGACGTCTGGGGCCAAGGGACC
ACGGTCACCGTCTCCTCA
>EF544985
CAGGTGCAGCTACAGCAGTGGGGCGCAGGACTGTTGAAGCCTTCGGAGACCCTGTCCCTC
ACCTGCGGTGTCTATGGGGGGTCCTTCACTGGTTACTTCTGGACCTGGATCCGCCAGCCC
CCAGGGAAGGGTCTGGAGTGGATTGGGGAAATCAATCAAAGTGGAAGCACCAACTACAAC
CCGTCCCTCAAGAGTCGAGTCACCATGTCAATAGACACGTCCAAGAACCAATTCTCCCTG
AGGCTGAGTTCTATGACCGCCGCGGACACGGCTGCTTATTTCTGTGCAAGAGGCCTCTCG
GACACTGCAGCTCGTCGGGGCCCACCCCCTAAGACTATGGACGTCTGGGGCCAGGGGACC
ACGGTCACCGTCTCCTCA
>EF544902
CAGGTGCAGCTACAGCAGTGGGGCGCAGGACTGTTGAAGCCTTCGGAGACCCTGTCCCTC
ACCTGCGGTGTCTATGGGGGGTCCTTCACTAATTACTTCTGGACCTGGATCCGCCAGCCC
CCAGGGAAGGGACTGGAGTGGATTGGGGAAATCAATCAAAGTGGAAGCACCAACTACAAC
CCGTCCCTCAAGAGTCGAGTCACCATGTCAATAGACACGTCCAAGAACCAATTCTCCCTG
AGGCTGAGTTCTATGACCGCCGCGGACACGGCTGCTTATTTCTGTGCGAGAGGCCTCTCG
AACACTGCAGCTCGTCGGGGCCCACCCCCTAAGACTATGGACGTCTGGGGCCAGGGGACC
ACGGTCACCGTCTCCTCA
>EF544904
CAGGTGCAGCTACAGCAGTGGGGCGCAGGACTGGTGAAGCCTTCGGAGACCCTGTCCCTC
ACCTGCGGTGTCTATGGTGGGTCCTTCACTGGTGACTTCTGGACCTGGATCCGCCAGCCC
CCAGGGAAGGGGCTGGAGTGGATTGGGGAAATCAATCAAAGTGGAAGCACCAACTACAAC
CCGTCCCTCAAGAGTCGAGTCACCATATCAATAGACACGTCCAAGAACCAATTCTCCCTG
AGGCTGAGGTCTATGACCGCCGCGGACACGGCTGCATATTTCTGTGCGAGAGGCCTCTCG
GGGACTGCAGGTCGTCGGGGCCCCCCCACTACCGCTTTGGACGTCTGGGGCCAAGGGACC
ACGGTCACCGTCTCCTCA
>EF544936
CAGGTGCAGCTACAGCAGTGGGGCGCAGGACTGTTGAAGCCTTCGGAGACCCTGTCCCTC
ACCTGCGGTGTCTATGGTGGGTCCTTCACTGGTGACTTCTGGACCTGGATCCGCCAGCCC
CCCGGGAAGGGGCTGGAGTGGATTGGGGAAATCAATGAAGGTGGAAGCACCAACTACAGC
CCGTCCCTCAAGAGTCGAGTCACCATATCAATAGACACGTCCAAGAACCAATTCTCCCTG
AGGCTGAGTTCTATGACCGCCGCGGACACGGCTGCATATTTCTGTGCGAGAGGCCTCTCG
GACACTGCAGCTCGTCGGGGCCCACCCCCTAAGGCTATGGACGTCTGGGGCCAAGGGACC
ACGGTCACCGTCTCCTCA
>EF544984
CAGGTGCAGCTACAGCAGTGGGGCGCAGGACTGTTGAAGCCTTCGGAGACCCTGTCCCTC
ACCTGCGGTGTCTATGGTGGGTCCTTCACTGGCTACTTCTGGACCTGGATCCGCCAGCCC
CCAGGGAAGGGACTGGAGTGGATTGGGGAAATCAATCAAAGTGGAAGCACCAACTACAAC
CCGTCCCTCAAGAGTCGACTCACCATATCAATAGACACGTCCAAGAATGAATTCTCCCTG
AGGCTGACTTCTATGACCGCCGCGGACACGGCTGGATACTTCTGTGCGAGAGGCCTCTCG
GAGACTGCAAGCTCGTCGCGGCCACCCGCGAGGGGTATGGACGTCTGGGGCCAAGGGACC
ACGGTCACCGTCTCCTTA
>EF544988
CAGGTGCAGCTACAGCAGTGGGGCGCGGGACTGTTGAAGCCTTCGGAGACCCTGTCCCTC
ACCTGCGGTGTCTATGGTGGGTCCTTCAGTGGTCACTTCTGGACCTGGATCCGCCAGCCC
CCAGGGAAGGGGCTGGAGTGGATTGGGGAAATCAATCAAAGTGGAAGCACCAACTACAAC
CCGTCCCTCAAGAGTCGACTCACCATATCAAAAGACACGTCCAAGAACCAATTCTCCCTG
AGGCTGACTTCTATGACCGCCGCGGACACGGCTGGATATTTCTGTGCGAGAGGCCTCTCG
GATACTGCAGGTCGTCGGGGCCCACCCGCTAAGGCTATGGACGTCTGGGGCCAAGAGACC
ACGGTCACCGTCTCCTCA
>EF544935
CAGGTGCAGCTGCAACAGTGGGGCGCAGGACTGTTGAAGCCTTCGGAGACCCTGTCCCTC
ACCTGCGGTGTCTATGGTGGGTCCTTCACTGCTTACTTCTGGACCTGGATCCGCAGCCCC
CCAGGGAAGGGACTGGAGTGGATTGGAGAAATCAATCAAAGTGGAAGCACCAACTACAAC
CCGTCCCTCAAGAGTCGAGTCACCATATCGATAGACACGTCCAAGAACCAATTCTCCCTG
AGGCTGACTTCTTTGACCGCCGCGGACACGGCTACATACTTCTGTGCGAGAGGCCTCTCG
GAGACTGCAGCTCGTCGGGGCCCACCCGCAAAGGCTATGGACGTCTGGGGCCAAGGGACC
ACGGTCACCGTCTCCTCA
>EF544981
CAGGTGCAGCTACAGCAGTGGGGCGCAGGACTGTTGAAGCCTTCGGAGACCCTGTCCCTC
ACCTGCGGTGTCTATGGCGGGTCCTTCACTGGTTACTTCTGGACCTGGATCCGCCAGCCC
CCAGGGAAGGGACTGGAGTGGATTGGGGAAATCAATCAAAGTGGAAGAACCAACTACAAC
CCGTCCCTCAGGAGTCGAGTCACCATATCAATAGACACGTCCAAGAACCAATTCTCCCTG
AGGCTGACTTCTTTGACCGCCGCGGACACGGCTGCATATTTCTGTGCGAGAGGCCTCTCG
GATACTGCAGCTCGTCGGGGCCCACCCGCAAAGGCTATGGACGTCTGGGGCCAAGGGACC
ACGGTCACCGTCTCCTCA
>EF544986
CAGGTGCAGCTTCAGCAGTGGGGCGCAGGACTGTTGAAGCCTTCGGAGACCCTGTCCCTC
ACCTGCGGTGTCTATGGTGGGTCCTTCACTGGTTACTTCTGGACCTGGATCCGCCAGTCC
CCAGGGAAGGGACTGGAGTGGATTGGGGAAATCAATCAAAGTGGAAGCACCAACTACAAC
CCGTCCCTCAAGAGTCGAGTCACCATATCAATAGACACGCCCAAGAACCAATTCTCCCTG
AGGCTGACTTCTATGACCGCCGCGGACACGGCTGCTTATTTCTGTGGGAGAGGCCTCTCG
GATACTGCAGCTCGTCGGGGCCCACCCGCTAAGACTATGGACGTCTGGGGCCAGGGGACC
ACGGTCACCGTCTCCTCA
>EF544969
CAGGTGCAGTTACAGCAGTGGGGCGCAGGACTGTTGAAGCCTTCGGAGACCCTGTCCCTC
ACCTGCGGTGTCTATGGTGGGTCCTTCACTGGTTACTTCTGGACCTGGATCCGCCAGCCC
CCAGGGAAGGGACTGGAGTGGATTGGGGAAATCAGTCAAAGTGGAAGCGCCAACTACAAC
CCGTCCCTCAAGAGTCGCGTCACCATTTCAATAGACACGTCCAAGAACCTATTCTCCCTG
AGGCTGACTTCTATGACCGCCGCGGACACGGCTGCATATTTCTGTGCGAGAGGCCTCTCG
AATACTGCAGGTCGTCGGGGCCCACCCGCTAAGGCTATGGACGTCTGGGGCCAAGGGACC
ACGGTCACCGTCTCCTCA
>EF544883
CAGGTGCAGCTACAGCAGTGGGGCGCAGGACTGTTGAAGCCTTCGGAGACCCTGCCCCTC
ACCTGCGGTGTCTATGGTGGGTCCTTCACTGGTGACTTCTGGACCTGGATCCGCCAGCCC
CCAGGGAAGGGACTGGAGTGGATTGGGGAAATCTATCAAAGTGGAAGCACCAACTACAAC
CCGTCCCTCAAGAGTCGAGTCACCATATCAATAGCCACGTCCAAGAACCAATTCTCCCTG
AGGCTGAATTCTTTGACCGCCGCGGACACGGCCAAATATTTCTGTGCGAGAGGCCTCTCG
AATACTGCAGGTCGTCGGGGCCCACCCGCTAAGGCTATGGACGTCTGGGGCCAAGGGACC
ACGGTCACCGTCTCCTCA
>EF544955
CGGGTGCAGCTACAGCAGTGGGGCGCAGGACTGTTGAAGCCTTCGGAGACCCTGTCCCTC
ACCTGCGTTATCTATGGTGGGTCCTTCAGTGATTACTACTGGAGCTGGATCCGCCAGCCC
CCAGGGAAGGGGCTGGAGTGGATTGGGGAAATCGATCAAAGTGGAGCCACCAACTACAAT
CTTTCCCTCGAGAGTCGAGTCACCATATCAATAGACACATCTAAGAACCAATTCTCCCTG
AGGCTGAGTTCTTTGACCGCCGCGGACACGGCTGCATATTTCTGTGCGAGAGGCCTCTCG
ACTACTGCAGGTCGTCGGGGCCCACCCGCTAAGGCTATGGACGTCTGGGGCCAAGGGACC
ACGGTCACCGTCTCCTCA
>EF544973
CAGGTGCAGCTACAGCAGTGGGGCGCAGGACTGTTGAAGCCTTCGGAGACCCTGTCCCTC
ACCTGCGGTGTCTACGGTGGGTCCTTCATTGGTTACTCCTGGACCTGGATCCGCCAGCCC
CCAGGGAAGGGACTGGAGTGGATTGGGGAAATCAATCAAAGTGGAAGCACCAACTACAAG
CCGTCCCTCAAGAGTCGAGTCACCATATCAATAGACACGTCCAAGAATCAATTCTCCCTG
CGACTGATTTCTTTGACCGCCGCGGACACAGGTCAATATTTCTGTGCGAGAGGCCTCTCG
GGTAGTGTAGGTCGTCGGGGCCCACCCGCAAAGGCTATGGACGTCTGGGGCCAAGGGACC
ACGGTCACCGTCTCCTCA
>EF544957
CAGGTGCAGCTACAGCAGTGGGGCGCAGGACTGTTGAAGCCTTCGGAGACCCTGTCCCTC
ACCTGCGGTGTCTATGGTGGGTCCTTCACTGGTTACTTCTGGACCTGGATCCGCCAGCCC
CCACATAAGGGGCTGGAGTGGATTGGGGAAATCAATCAAAGTGGAAGCACCAACTACAAT
CCGTCCCTCAAGAGTCGAGTCACCATATCAATAGACACGTCCAAGAACCAATTCTCCCTG
AGCCTGAGTTCTGTGAGCGCCGCGGACACGGCTAGATATTTCTGTGCGAGAGGCCTCTCG
GATACTACAGGTCGTCGGGCCCCGCCCGCTAAGGCAATGGACGTCTGGGGCCAAGGGACC
ACGGTCACCGTNTCCTCA
>EF544974
CAGGCGCAGCTGCGGCAGTGGGGCGCAGGACTGTTGAAGCCTTCGGAGACCCTGTCCCTC
ACCTGCGGTGTCTATGGTGGGTCCTTCAGAGGATACTTCTGGACCTGGATCCGCCAGCCC
CCAGGGAAGGGGCTGGAGTGGATTGGGGAAATCAATGAAAGTGGAAACACCAACTACAAC
CCGTCCCTCAGGGGTCGAGTCACCATGTCAATAGACACGTCCAAGAAGCAATTCTCCCTG
AGGCTGAGTTCTTTGACCGCCGCGGACACGGCTGAGTACTTCTGTGCGAGAGGCCTCTCG
GATACTGCAGGTCGTCGGGGCCCACCCCCTATCGCTATGGACGTCTGGGGCCCAGGGACC
ACGGTCACCGTCTCCTCA
>EF544956
CAGGTGCAGCTACAGCAGTGGGGCGCAGGACTGTTGAAGCCTTCGGAGACCCTGTCCCTC
ACCTGCGGTGTCTATGGTGGGTCCTTCACTGGTTACTTCTGGACCTGGGTCCGCCAGCCC
CCAGGGAAGGGGCTGGAGTGGATTGGGGAAATCAATCAAAGTGGAAGCACCAATTACAGC
CCGTCCCTCAAGAGTCGAGTCACCATATCAGTAGACACGTCCAAGAACCAATTCTCCCTG
GGGCTGAGTTCTATGACCGCCGCGGACACGGCTGGTTATTTCTGTGCGAGAGGCCTCTCG
CATACTGCAGGTCGCCGGGGCCCACCCGCTAAGGCTATGGACGTCTGGGGCCAAGGGACC
ACGGTCACCGTCTCATCA
>EF544939
CAGGTGCAGCTACAGCAGTGGGGCGCAGGACTGTTGAAGCCTTCGGAGACCCTGTCCCTC
ACCTGCGGTGTCTATGGTGGGTCCTTCACTGGTTACTTCTGGACCTGGATCCGCCAGCCC
CCAGGGAAGGGGCTGGAGTGGATTGGGGAAATCAATCAAAGTGGAAGCACCAATTACAGC
CCGTCCCTCAAGAGTCGAGTCACCATATCAATAGACACGTCCAAGAACCAATTTTCCCTG
AGGCTGAATTCTATGACCGCCGCGGACACGGCTGGTTATTTCTGTGCGAGAGGCCTCTCG
GATACTGCAGGTCGCCGGGGCCCACCCGCTAAGGCTATGGACGTCTGGGGCCAAGGGACC
ACGGTCACCGTCTCTTCA
>EF544983
CAGGTGCAGCTACAGCAGTGGGGCGCAGGACTGTTGAAGCCTTCGGAGACCCTGTCCCTC
ACCTGCGGTGTCTATGGTGGGTCCTTCTCTGCTTACTTCTGGACCTGGATCCGCCAGGCC
CCAGGGAAGGGGCTGGAGTGGATTGGGGAAATCAATCAAAGTGGAAGCACCAACTACAAC
CCGTCCCTCAAGAGTCGAGTCACCATATCAATAGACACGTCCAACCACCAATTCTCCCTG
CGGCTGAGTTCTTTGACCGCCGCGGACACAGCTGAATATTTCTGTGCGAGAGGCCTCTCG
GGTGCTGCAGGTCGTCGGGGCCCACCCGCTAAGGCTATGGACATCTGGGGCCAAGGGACC
ACGGTCATCGTCTCCTCA
>EF544884
CAGGTGCAGCTACAGCAGTGGGGCGCAGGACTGTTGAAGCCTTCGGAGACCCTGTCCCTC
ACCTGCGGTGTCTATGGTGGGTCCTTCACTGGTTACGCCTGGACCTGGATCCGCCAGCCC
CCAGGGAAGGGGCTGGAGTGGATTGGGGAAATCAATCAAAGTGGAGCCACCAACTACAAT
GTTTCCCTCGAGAGTCGAGTCACCATACACATTGACACGTCTAAGAACCGATTCTCCCTG
AGGCTGAGTGCTGTGACCGCCGCGGACACGGCTAAATACTTCTGTGCGAGAGGCCTCTCG
GGTCCTGCTACTCGTCGGGGCCCACCCACTAACGCTATGGACGTCTGGGGCCAAGGGACC
ACGGTCACCGTCTCCTCA
>EF544978
CAGGTGCAGCTACAGCAGTGGGGCGCAGGACTGTTGAAGCCTTCGGAGACCCTGTCCCTC
ACCTGCGCGGTCTATGGTGGGTCCTTCAGTGGTTACTACTGGAGTTGGATCCGCCAGCCC
CCAGGGAAGGGGCTGGAGTGGATTGGGGAAATCATTGATAGTGGAAGCACCAACTACAAG
CCGTCCCTCAAGAGTCGAGTCACCATCTCATTAGACACGTCCAAGAACCAATTCTCCCTG
AGGCTGACTTCTTTGACCGCCGCGGACACGGCTGCATATTTCTGTGCGAGAGGCCTCTCG
AATACTGCAGCTCGTCGGGGCCCACCCGCAAAGGCTATGGACGTCTGGGGCCAAGGGACC
ACGGTCACCGTCTCCTCA
>EF544941
CAGGTGCAACTACAGCAGTGGGGCGCAGGACTGTTGAAGCCTTCGGAGACCCTGTCCCTC
ACCTGCGGTGTCTATGGTGGGTCGTTCACTGATTACTCCTGGACCTGGATCCGCCAGCCC
CCAGGGAAGGGGCTGGAGTGGATTGGGGAAATCAATCAAAGGGGAGCCACCAACAGCAAC
CCGTCCCTCAAGAGTCGAGTCACCATATCCAAAGACACGTCTAAGAATCAATTCTCCCTG
AGGCTGAGTGCTATGACCGCCGCGGACGCGGCTGAATACTTCTGTGCGAGAGGCCTCTCG
GGTCCTGCAGCTCGTCGGGGCCCACCCACTAACGCTATGGACGTCTGGGGCCAAGGGACC
ACGGTCACCGTCTCCTCA
>EF544960
CAGGTGCAGCTACAGCAGTGGGGCGCAGGACTGTTGAAGCCTTCGGAGACCCTGTCCCTC
ACCTGCGGTGTCTATGGTGGGTCCTTCACTGGTTACTCCTGGACCTGGATCCGCCAGACC
CCAGGGAAGGGGCTGGAGTGGATTGGGGAAATCAATCAAAGTGCAACCACCAACTACAAC
CCGTCCCTCAAGAGTCGAGTCACCATATCCATAGACACGTCTAAGAACCAATTCACCCTG
AGGCTGAGTACTTTGACCGCCGCGGACACGGCTGAGTACTTCTGTGCGAGAGGCCTCTCG
GGTACTGCAGCTCGTCGGGGCCCACCCACTAACGCTATGGACGTCTGGGGCCAAGGGACC
ACGGTCACCGTCTCCTCA
>EF544922
CAGGTGCAGCTACAGCAGTGGGGCGCAGGACTGTTGAAGCCTTCGGAGACGCTGTCCCTC
ACCTGCGCTGTCTCTCGTGGGTCCTTCACTACTTACTACTGGAACTGGATCCGCCAGCCC
CCAGGGAAGGGGCTGGAGTGGATTGGGGAAATCAATCATGGTGGAAGCACCAACTACAAC
CCGTCCCTCAAGAGTCGAGTCACCATATCAATAGACACGTCCACGAACCAATTCTCCCTG
AGACTGAGTTCTTTGACCGCCGCGGACACGGCTGGATATTTCTGTGCGAGAGGCCTCTCG
GGAACTGCAGGTCGTCGGGGCCCACCCGCTAAGGCTATGGACGTCTGGGGCCAAGGCACC
ACGGTCACCGTCTCCTCA
>EF544906
CAGGTGCAGCTACAGCAGTGGGGCGCAGGACTGTTGAAGCCTTCGGAGACCCTGTCCCTC
ACCTGCGGTGTCTATGGTGGGTCCTTCACTGCTGACTTCTGGACCTGGATCCGCCAGCCC
CCAGGGAAGGGGCTGGAGTGGATTGGGGAAATCACTCAAAGTGGAAGGACCAACTACAAC
CCGTCCCTCGAGAGTCGAGTCACCATATCAATAGACATGTCCAAGAACCAATTCTCCCTG
AGGGTGAGCTCTTTGACCGCCGCGGACACGGCTGACTACTTCTGTGCGAGAGGCCTCTCG
GGTACTGCAGCTCGTCGGGGCCCGGCTACTAACACTTTGGACGTCTGGGGCCAAGGGACC
ACGGTCACCGTCTCCTCA
>EF544927
CAGGTGCAGCTACAGCAGTGGGGCGCAGGACTGTTGAAGCCTTCGGAGACCCTGTCCCTC
ACCTGCGGTGTCTATGGTGGGTCCTTCACTGGTGACTTCTGGACCTGGATCCGCCAGCCC
CCAGGGAAGGGGCTGGAGTGGATTGGGGAAATCACTCAAAGTGGAAGGACCAACTACAAC
CCGTCCCTCGAGAGTCGAGTCACCATATCAATAGACACGTCCAAGCACCAATTCTCCCTG
AGGGTGAGTTCTTCGACCGCCGCGGACACGGCTAGATATTTGTGTGCGAGAGGCCTCTCG
ACTACTGCAGGTCGTCGGGGCCCACCACCAAAGGCTATGGACGTCTGGGGCCAAGGGACC
ACGGTCACCGTCTCCGCA
>EF544914
CAGGTGCAGCTACAGCAGTGGGGCGCAGGACTGTTGAAGCCTTCGGAGACCCTGTCCCTC
ACCTGCGGTGTCTATGGTGGGTCCTTCATTGGTTACTCCTGGACCTGGATCCGCCAGCCC
CCAGGGAAGGGGCTGGAGTGGATTGGGGAAATCAGTCAAAGTGGAGCCACCAACTACAAC
CCGTCCCTCAAGAGTCGAGTCACCATATTGATAGACACGTCTAAGAACCAATTCTCCCTG
AGGCTGACTGCTCTGACCGCCGCGGACACGGCTGAATATTTCTGTGCGAGAGGCCTCTCG
GGTACTGCAGCTCGTCGGGGCCCATTTACTAACACTATGGACGTCTGGGGCCAAGGGACC
ACGGTCACCGTCTTCTCA
>EF544919
CAGGTGCGACTACAGCAGTGGGGCGCAGGACCGTTGAAGCCTTCGGAGACCCTGTCCCTC
ACCTGCGGTGTCTATGGTGGGTCCTTCACTGGTTACTTCTGGACCTGGATCCGCCAGCCC
CCAGGGAAGGGGCTGGAGTGGATTGGGGAAATCAATCAAGATGGAAGCACCAACTACAAC
CCGTCCCTCAAGAGTCGAGTCACCATGTCAATAGACACGTCCAAGAACCAATTCTCCCTG
AGGCTGAGTTCTATGACCGCCGCGGACACGGCTGGATATTTCTGTGCGAGAGGCCTCTCG
GATNNNNNNACTCGTCGGGGCCCACCCGCTAAGGCGATGGACGTCTGGGGCCAAGGGACC
ACGGTCACCGTCTCCTCA
>EF544934
CAGGTGCAGCTACAGCAGTGGGGCGCGGGACTGCTGAAGCCTTCGGAGACCCTGTCCCTC
ACCTGCGGTGTCTATGGTGGGTCCTTCACTGGTCACTTCTGGACCTGGGTCCGCCAGCCC
CCACATAAGGGGCTGGAGTGGATTGGGGAAATCAATCAAGGTGGAAGCACCAACTACAAC
CCGTCCCTCAAGAGTCGAGTCACCATGTCGATAGACACGTCCAAGAACCAATTCTCCCTG
AGGCTGAGTTCTATGACCGCCGCGGACACGGCTGGATATTTCTGTGCGAGAGGCCTCTCG
GGTAGTNNNNNNCGTCGGGGCCCACCCGCTAACGCTGTGGACGTCTGGGGCCAAGGGACC
ACGGTCACCGTCTCCTCA
>EF544972
CAGGTGCAGCTACAGCAGTGGGGCGCAGGACTCTTGAGGCCTTCGGAGACCCTGTCCCTC
ACCTGCGGTGTCTATGGTGAGTCCTTCACTGGTGACTTCTGGACCTGGATCCGCCAGCCC
CCCGGGAAGGGGCTGGAGTGGATTGGGGAGATCAGTCAAAGTGGAGGCACCAAGTACAGC
CCGTCCCTCAAGAGTCGAGTCACCATATCAAGAGACACGTCCAAGAACCAATTCTCCTTG
AGGCTGAGTTCTTTGACCGCCGCGGACACGGCTAAATATTTCTGTGCGAGAGGCCTCTCG
GGTACTGCAGGTCGTCGGGGCCCACCCGCTAAGGCTATGGACGTCTGGGGCCAAGGGACC
ACAGTCACCGTCTCCTCA
>EF544909
CAAGTGCATCTACAGCAGTGGGGCGCAGGACTGTTGAAGCCTTCGGAGACCCTGTCCCTC
ACCTGCGGTGTCTATGGTGGGTCCTTCACTGGTGACTTCTGGACCTGGAACCGCCAGCCC
CCAGGGGGGGGGCTGGAGTGGATTGGGGAGGTCAATCAATGTGGAAGCACCAACTACAAC
CCGTCCCTCAAGAGTCGAGTCACCATATCAATAGACACGTCCAAGAACCAATTCTCCCTG
AGGCTGAGTTCTTTGACCGCCGCGGACACGGCTGGATATTTCTGTGCGAGAGGCCTCTCG
ACTACTGCAGGTCGTCGGGGCCCGCCACCAAAGGCTATGGACGTCTGGGGCCAAGGGACC
ACGGTCACCGTTTCCTCA
>EF544916
CAGGTGCAGCTACAGCAGTGGGGCGCAGGACTGTTGAAGCCTTCGGAGACCCTGTCCCTC
ACCTGCGGTGTCTACGGTGGGTCCTTCGGTGGTGACTCCTGGACCTGGATCCGCCAGCCC
CCAGGGAAGGGGCTGGAGTGGATTGGGGAAATCAATCAAAGTGGAAGCACCAACTACAAC
CCGTCCCTCAAGAGTCGAGTCACCATATCAATAGACACGTCCAAGAACCAATTCTCCCTG
AGGCTGAGTTCTTTGACCGCCGCGGACACGGCTGCATATTTCTGCGCGAGAGGCCTCTCG
GGTACTGCAGGTCGTCGGGGCCCACCCACTAAGTCTATGGACGTCTGGGGCCAAGGGACC
ACGGTCACCGTCTCGTCA
>EF544926
CAGGTGCATCTGCAGCAGTGGGGCGCAGGACTGTTGAAGCCTTCGGAGACCCTGTCCCTC
ACCTGCGGTGTCTATGGTGGGTCCTTCACTGATTACTTCTGGACCTGGATCCGCCAGCCC
CCAGGGAAGGGGCTGGAGTGGATTGGGGAAATCAATCAAAGTGGAAGCACCAATTACAAT
CCGTCCCTCAAGAGTCGAGTCACCATATCAATAGACACGTCCAAGAACCAATTCTCCCTG
AGGCTGACTTCTTTGACCGCCGCGGACACGGCTGGATATTTCTGTGCGAGAGGCCTCTCG
GGTACTGCAGGTCGTCGGGCCCACCCCGCTCAGACTATGGACGTCTGGGGCCAAGGGACC
GCGGTCACCGTCTCCTTA
>EF544980
CAGGTGCAGCTACAGCAGTGGGGCGCAGGACTGGTGAAGCCTTCGGAGACCCTGTCCCTC
ACCTGCGGTGTCTATGGTGGGTCCTTCACTGGTTACTTCTGGACCTGGATCCGCCAGCCC
CCAGGGAAGGGGCTGGAGTGGATTGGGGAAATCAATCAAAGTGGAAGCACCAATTACAAT
CCGTCCCTCAAGAGTCGAGTCACCATATCAATAGACACGTCCAAGAACCAATTCTCCCTG
AGGCTGACTTCTTTGACCGCCGCGGACACGGCTGGATATTTCTGTGCGAGAGGCCTCTCG
GGTACTGCAGGTCGTCGGGGCCCACCCGCTCAGACTATGGACGTCTGGGGCCAAGGGACC
ACGGTCACCGTCTCCTCA
>EF544885
CAGGTGCAGCTGCAGCAGTGGGGCGCAGGACTGTTGAAGCCTTCGGAGACCCTGTCCCTC
ACCTGCGGTGTCTATGGTGGGTCCTTCACTGGTTACTTCTGGACCTGGATCCGCCAGCCC
CCAGGGAAGGGGCTGGAGTGGATTGGGGAAATCAATCAAAGTGGAAGCTCCAATTACAAC
CCGTCCCTCAAGAGTCGAGTCACCATATCAATAGACACGTCCAAGAACCAATTCTCCCTG
AGGCTGACTTCTTTGACCGCCGCGGACACGGCTGGATATTTCTGTGCGAGAGGCCTCTCG
GGTACTGCAGGTCGTCGGGGCCCACCCGCTAAGGCTATGGACGTCTGGGGCCAAGGGACC
ACGGTCACCGTCTCCTCA
>EF544962
CAGGTGCAGCTACAGCAGTGGGGCGCAGGACTGTTGAAGCCTTCGGAGACCCTGTCCCTC
ACCTGCGGTGTCTATGGTGGGTCCTTCATTGGTGACTTCTGGACCTGGATCCGCCAGCCC
CCAGGGAAGGGGCTGGAGTGGATTGGGGAAATCAATCAAAGTGGAAGCACCAAGTACAAC
CCGTCCCTCAAGAGTCGAGCCACCATATCAATAGACACGTCCAAGAACCAATTCTCCCTG
AGGCTGAGTTCTTTGACCGCCGCGGACACGGCTGGATATTTCTGTGCGAGAGGCCTCTCG
GGTAGTGCAGGTCGTCGGGGCCCACCCGCTCAGGCTATGGACGTCTGGGGCCAAGGGACC
ACGGTCACCGTCTCCTCA
>EF544951
CAGGTGCAGCTACAGCAGTGGGGCGCAGGACTGTTGAAGCCTTCGGAGACCCTGTCCCTC
ACCTGCGGTGTCTATGGTGGGTCCTTCACTGGTGACTTCTGGACCTGGATCCGCCAGCCC
CCAGGGAAGGGGCTGGAGTGGATTGGGGAAATCAATCAAAGTGGAAGCACCAAATACAAC
CCGTCCCTCAAGAGTCGAGTCACCATATCAATAGACACGTCCAAGAACCAATTCTCTCTG
AGGCTGAGTTCTTTGACCGCCGCGGACACGGCTGGATATTTCTGTGCGAGAGGCCTCTCG
GGTAGTGCAGGTCGTCGGGGCCCACCCGCTCAGGCTATGGACGTCTGGGGCCAAGGGACC
ACGGTCACCGTCTCCTCA
>EF544966
CAGGTGCTGCTACAGCAGTGGGGCGCAGGACTGTTGAAGGCTTCGGAGACCCTGTCCCTC
ACCTGCGGTGTCTATGGTGGGTCCTTCACTGGTGACTTCTGGACCTGGATCCGCCAGCCC
CCAGGGAAGGGGCTGGAGTGGATTGGGGAAATCAATCATGGTGGAAGCACCAACTACAAC
CCGTCCCTCAAGAGTCGAGTCACCATATCAATAGACACGTCCAAGAACCAATTCTCCCTG
AGGCTGAGTTCTTTGACCGCCGCGGACACGGCTGGATATTTCTGTGCGAGAGGCCTCTCG
GGTACTGCAGGCCGTCGGGGCCCACCCGCTAAGGCTATGGACGTCTGGGGCCAAGGGACC
ACGGTCACCGTCTCCTCA
>EF544901
CAGGTGCAGCTTCAGCAGTGGGGCGCAGGACTGTTGAAGCCTTCGGAGACCCTGTCCCTC
ACCTGCGGTGTCTATGGTGGGTCCTTCACTGGTGACTTCTGGACCTGGATCCGCCAGCCC
CCAGGGAAGGGGCTGGAGTGGATTGGGGAAATCAATCAAAGTGGGAGCACCAACTACAAC
CTGTCCCTCAAGAGTCGAGTCACCATATCAATAGACACGTCCAAGAACCAATTCTCCCTG
AGGCTGAGTTCTTTGACCGCCGCGGACACGGCTGCATATTTCTGTGCGAGAGGCCTCTCG
GGTACTGCAGGTCGTCGGGGCCCACCCGCTAAGGCTATGGACGTCTGGGGCCAAGGGACC
ACGGTCACCGTCTCCTCA
>EF544886
CAGGTGCAGCTACAGCAGTGGGGCGCAGGACTGTTGAAGCCTTCGGAGACCCTGTCCCTC
ACCTGCGGTGTCTATGGTGGGTCCTTCACTGGTTACTTCTGGACCTGGATCCGCCAGCCC
CCAGGGAAGGGGCTGGAGTGGATTGGGGAAATCAATCAAAGTGGAGGCACCAACTACAAT
CCGTCCCTCAAGAGTCGGGTCACCGTATCAATAGACACGTCCAAGAACCACTTCTCCCTG
AGGCTGAGTTCTTTGACCGCCGCGGACACGGCTACATATTTCTGTGCGAGAGGCCTCTCG
GATACTGCAGGTCGTCGGGGCCCACCCGCTAAGGCTATGGACGTCTGGGGCCAAGGGACC
ACGGTCACCGTCTCCTCA
>EF544915
CAGGTGCAGCTATACCGGTGGGGCGCAGGACTGTTGAAGCCTTCGGAGACCCTGTCCCTC
ACCTGCGGTGTCTATGGTGGGTCCTTCACTGGTGACTTGTGGACCTGGATCCGCCAGCCC
CCAGGGAGGGGGCTGGAGTGGATTGGGGAAATCAATGAAAGTGGAAGCACCAACTACAAC
CCGTCCCTCAAGAGTCGAGTCACCATATCAATGGACACGTCCAAGAAGCAATTCTCCCTG
AGGCTGAGTTCTTTGACCGCCGCGGACACGGCTAGATATTTCTGTGCGAGAGGCCTCTCG
GGTACTGCAGGTCGTCGGGGCCCACCCGCTAGGGCTATGGACGTCTGGGGCCAAGGGACC
ACGGTCACCGTCTCCTCA
>EF544948
CAGGTGCAGCTACAGCAGTGGGGCGCAGGACTGTTGAAGCCTTCGGAGACCCTGTCCCTC
ACCTGCGGTGTCTATGGTGGGTCCTTCACTGGTGACTTGTGGACCTGGATCCGCCAGTCC
CCAGGTAAGGGGCTGGAGTGGATTGGGGAAATCAATCAAAGTGGAATCACCAACTACAAC
CCGTCCCTCAAGAGTCGAGTCACCATCTCAATAGACACGTCCAAAAAGCAAGTCTCCCTG
AGGCTGAGTTCTTTGACCGCCGCGGACACGGCTGGATATTTCTGTGCGAGAGGCCTCTCG
GGTACTGCAGGTCGTCGGGGCCCACTCGCTAGGGCTATGGACGTCTGGGGCCAAGGGACC
ACGGTCACCGTCTCCTCA
>EF544938
CAGGTGCAACTACAGCAGTGGGGCGCAGGACTGTTGAAGCCTTCGGAGACCCTGTCCCTC
ACCTGCGGTGTCTATGGTGGGTCCTTCACTGGTGACTTGTGGACCTGGATCCGCCAGTCC
CCAGGTAAGGGGCTGGAGTGGATTGGGGAAATCAATCAAAGTGGAATCACCAACTACAAT
CCGTCCCTCAAGAGTCGAGTCACCATCTCAATAGACACGTCCAAAAACCAATTCTCCCTG
AGGCTGAGTTCTTTGACCGCCGCGGACACGGCTGGATATTTCTGTGCGAGAGGCCTCTCG
GGTACTGCAGGTCGTCGGGGCCCACTCGCTAGGGCTATGGACGTCTGGGGCCAAGGGACC
ACGGTCACCGTCTCCTCA
>EF544971
CAGGTGCTACTACATCAGTGGGGCGCAGGACTGTTGAAGCCTTCGGAGACCCTGTCCCTC
ACCTGCGGTGTCTATGGTGGGTCCTTCACTGGTGACTTGTGGACCTGGATCCGCCAGTCC
CCAGGTAAGGGGCTGGAATGGATTGGGGAAATCAATCAAAGTGGAATCACCAACTACAAC
CCGTCCCTCAAGAGTCGAGTCACCATCTCATTAGACACGTCCAAAAACCAATTCTCCCTG
AGGCTGAGTTCTTTGACCGCCGCGGACACGGCTGCATATTTCTGTGCGAGAGGCCTCTCG
GGTACTGCAGGTCGTCGGGGCCCACTCGCTCGGGCTATGGACGTCTGGGGCCAAGGGACC
ACGGTCACCGTCTCCTCA
>EF544931
CAGGTGCACCTACAGCAGTGGGGCGCAGGACTGTTGAAGCCTTCGGAGACCCTGTCCCTC
ACCTGCGGTGTCTATGGTGGGTCCTTCACTGGTGACTTGTGGACCTGGATCCGCCAGTCC
CCAGGTAAGGGGCTGGAGTGGATTGGGGAAATCAATCAAAGTGGAAGCACCAATTATAAC
CTGCCCCTCAAGAGTCGAGTCACCATCTCAATAGACACGTCCAAGAACCAATTCTCCCTA
AGGCTGAGTTCTTTGACCGCCGCGGACACGGCTGCATATTTCTGTGCGAGAGGCCTCTCG
GGTACTGCAGGTCGTCGGGGCCCACCCGCTAGGGCTATGGACGTCTGGGGCCAAGGGACC
ACGGTCACCGTCTCATCA
>EF544959
CAGGCGCAGCTACAGCAGTGGGGCGCAGGACTGTTGAAGCCTTCGGAGACCCTGTCCCTC
ACCTGCGGTGTCTATGGTGGGTCCTTCAGTGGATACTTCTGGACCTGGATCCGCCAGCCC
CCAGGGAAGGGGCTGGAGTGGATTGGGGAAATAAATCAAAGTGGAAGCACCAACTACAAT
CCGTCCCTCAAGAGTCGAGTCACCATATCAATAGACACGTCCAAGAATCAATTCTCCCTG
AGGCTGAGTTCTGTGACCGCCGCGGACACGGCTGGATATTTCTGTGCGAGAGGCCTCTCG
GATACTACAGGTCGTCGGGGCCCGCCCGCTAAGGCAATGGACGTCTGGGGCCAAGGGACC
ACGGTCACCGTCTCCTCA
