# Supplementary material for: Assigning and visualizing germline genes in antibody repertoires
Source: Philos Trans R Soc Lond B Biol Sci. 2015 Sep 5;370(1676):20140240. doi: 10.1098/rstb.2014.0240 (PMC4528417; doi:10.1098/rstb.2014.0240)
Supplement: Evaluation datasets [file rstb20140240supp2.zip › evaluation_datasets/cot/PW57_edit.cot.tre]

(((((((((((AF262163:0.039107,AF262191:0.0054398):0.00737015,AF262180:0.00712713):0.0724272,(AF262168:0.0270005,(AF262169:0.0262064,AF262166:0.0210785):0.00646308):0.0380161):0.00064053,AF262148:0.137928):0.0191242,(((AF262198:0.0409672,AF262189:0.0907143):0.0125419,(AF262173:0.0428665,AF262150:0.0345814):0.0390963):1e-05,AF262174:0.0531066):0.0111854):0.0210291,AF262157:0.0177566):0.0236305,(AF262199:0.0027756,AF262178:0.00567513):0.0142623):1e-05,((((AF262161:0.0225734,AF262160:0.0754487):0.00376213,(AF262170:0.00842753,AF262154:0.0113454):1e-05):0.0028108,AF262193:0.00278633):1e-05,AF262201:0.00280969):0.0027756):0.0028108,(AF262158:0.0325796,AF262151:0.0167118):0.00690537):1e-05,AF262195:0.0028108):0.0062328,(((((((((AF262188:0.0630107,AF262153:0.0143924):1e-05,(AF262177:0.00574549,AF262159:0.00283481):0.00283481):0.00283481,(AF262190:0.0143277,(AF262184:0.0177694,AF262164:0.0147528):0.0142609):1e-05):0.00283481,(AF262181:0.0455271,AF262167:0.0234843):1e-05):0.0114519,((AF262187:0.0331525,(((AF262196:0.0338446,(AF262165:1e-05,(AF262145:0.00283977,((AF262175:0.0173948,AF262194:0.0115648):1e-05,AF262186:0.00859739):0.0028824):0.0145081):0.00921327):0.000397806,(AF262162:0.00283481,AF262149:0.00859987):0.0143185):0.0048381,(AF262179:0.0266335,((AF262155:0.00752684,AF262200:0.00689655):0.0132903,(AF262172:0.011723,AF262156:0.0056184):0.0123259):0.015803):1e-05):0.0028824):1e-05,AF262146:0.0331277):1e-05):0.0167772,AF262171:0.0270164):0.0110355,AF262147:0.0442271):0.00893112,(AF262176:0.00696818,((AF262197:0.00838568,AF262183:0.00558501):1e-05,AF262192:0.00277559):0.0102769):0.018551):0.00399208,AF262182:0.0635807):0.00066343);
