# Supplementary material for: Assigning and visualizing germline genes in antibody repertoires
Source: Philos Trans R Soc Lond B Biol Sci. 2015 Sep 5;370(1676):20140240. doi: 10.1098/rstb.2014.0240 (PMC4528417; doi:10.1098/rstb.2014.0240)
Supplement: Evaluation datasets [file rstb20140240supp2.zip › evaluation_datasets/cot/PW57_edit.fas]

>AF262191
CAGGTGCAGCTGCAGGAGTGGGGAGCCGGACTGGTGAAGCCCTCGGAGACCCTGTCCCTC
ACCTGCGCTGTCTATGGTGTCTCCTTCACTGATTACTCCTGGACCTGGATCCGCCAGCCC
CCAGGAAAGGGGCTGGAGTGGATTGGAAAAATCGATCATAATAGAGGCACCATCTACAAC
CCGTCCCTCAAGAGTCGAGTCACCATTTCACTAGACACGTCCAAGAATCAATTCTCCCTG
ATGCTGAGGTCTATGACCGTCGCGGAAACGGCTGTTTATTACTGTGCGAGGATAACTGGG
GATCGGGGCGCTTTTGATACCTGGGGCCAAGGGACAATGGTCACCGTCTCTTCA
>AF262180
CAGGTGCAGCTGCAGGAGTGGGGAGCCGGACTGGTGAAGCCCTCGGAGACCCTGTCCCTC
ACCTGCGCTGTCTATGGTGTCTCCTTGACTGATTACTCCTGGACCTGGATCCGCCAGCCC
CCAGGCGAGGGGCTGGAGTGGATTGGGAAAATCGATCATAATAGAGGCACCATCTACAAC
CCGTCCCTCAAGAGTCGAGTCACCATTTCACTAGACACGTCCAAGAATCAATTCTCCCTG
ATGCTGAGCTCTATGACCGTCGCGGATACGGCTGTATATTACTGTGCGAGGATAACTGGG
GATCGGGGCGCTTTTGATACCTGGGGCCAAGGGACAATGGTCACCGTCTCTTCA
>AF262163
CAGGTGCAGCTGCTGGAGTGGGGAGCCGGACTGGTGAAGCCCTCGGAGACCCTGTCCCTC
ACCTGCGCTGTCTATGGTGTCTCCTTCACTGATTACTCCTGGACCTGGATCCGCCAGCCC
GCCGGAAAGGGGCTGGAGTGGATTGGGAAAATCGATCATGAAAGAGGCACCATCTACAAC
CCGTCCCTCGAGAGTCGAGTCACCATTTCACTAGACACGTCCAAGAATCAACTCTCCTTG
ATGCTGAAGTCTATGACGGTCGCGGATATGGCTGTTTATTACTGTGCGAGGATCACTGGG
GATCGGGGCGCTTTTGATACCTGGGGCCAAGGGGCAATGGTCACCGTCTCTTCA
>AF262150
CAGGTGCAGCTACAGCAGTGGGGCGCAGGACTGTTGAAGCCTGCGGAGACCCTGTCCCTC
ACCTGCGCTGTCTATGGTGGGTCCTTCAGTGTGTACATCTGGACCTGGATCCGCCAGCCC
CCAGGGAAGGGTCTGGAGTGGATTGGGGAAATCAGTCATGCTGGAAGCACCAACTACAAC
CCCTCCCTCAAGACTCGAGTCATCATATCACAAGACACGTCCAAGAAGCAGTTCTCCCTG
ATGCTGAGCTCTGTGACCGCCGCGGAGACGGCTATTTATTACTGTGCGAGGATAAGTGGG
GATCGGGGTGCTTTTGATATCTGGGGCCAAGGGACAATGGTCACCGTCTCCTCA
>AF262146
CAGGTGCAGCTACACCAGTGGGGCGCAGGACTGGTGAAGCCTTCGGAGACCCTGTCCCTC
ACCTGCGCTGTCTCTGGTGTGTCCTTCAGTGGTTACTTCTGGACTTGGATCCGGCAGCCC
CCAGGCAAGGGGCTGCAATGGATTGGTGAAATCACTCATAGTGGAACCACCATCAACAAC
CCCTCCCTCCAGAGTCGAGTCAGCACATCAGTTGACGCGGCCAAGAATCAGTTCTCCCTG
GTGCTGACTTCTGTGACCGCCGCGGACACGGCTGTATATTACTGTGTGAGGAAAACTGGG
GATCGGGGTGCCTTTGATCTCTGGGGCCAAGGTGCGCTGGTCACCGTCTCTTCA
>AF262149
CAGGTGCAGCTACAGCAGTGGGGCGCAGGACTGGTGAAGCCTTCGGAGACCCTGTCCCTC
ACCTGCGCTGTCTCTGGTGTGTCCTTCAGTGGTTACTTCTGGACTTGGATCCGGCAGCCC
CCAGGAAAGGGGCTGGAGTGGATTGGTGAAATCACTCATAGTGGATCCACCGTCATCAAC
CCGTCCCTCCAGAATCGAGTCACTACATCAATTGACGCGGCCAAGAGTCAATTCTCCCTG
GTGCTGACTTCTGTGACCGCCGCGGACACGGCTGTTTATTACTGTGTGAGGAAAACTGGG
GATCGGGGTGCCTTTGATATCTGGGGCCAGGGGGCACTGGTCACCGTCTCTTCA
>AF262156
CAGGTGCAGCTACAGCAGTGGGGCGCAGGACTGGTGAAGCCTTCGGAGACCCTGTCCCTC
AGCTGCGCTGTCTCTGGTGTGTCCTTCAGTGAGTACTTCTGGACTTGGATCCGGCAGCCC
CCAGGAAAGGGGCTGGAGTGGATTGGTGAAATCACTCATAGTGGATCCACCATCAACAAC
CCGTCCCTCCAGAGTCGAGTCATCACATCAGTTGACGCGGCCAAGAATCAATTGTCCCTG
GTGCTGACTTCTGTGACCGCCGCGGACACGGCTGTTTATTATTGTGTGAGGAGAAGTGGG
GATCGGGGTGACTTTGATGTCTGGGGCCAAGGGGCAATGGTCACCGTCTCTTCA
>AF262172
CAGGTGCAGCTACAGCAGTGGGGCGCAGGACTGGTGAAGCCTTCGGAGACCCTGTCCCTC
AGCTGCGCTGTCTCTGGTGTGTCCTTCAGTGGGTACTTCTGGACTTGGATCCGGCAGTCC
CCAGGAAAGGGGCTGGAGTGGATTGGTGAAATCACCCATAGTGGATCCACCATCAACAAC
CCGTCCCTCCAGAGTCGAGTCATCACATCAATTGACGCGGCCAAGAATCAATTGTCCCTG
GTTCTGACTTCTGTGACCGCCGCGGACACGGCTGTTTATTATTGTGTGAGGAGAAGTGGG
GATCGGGGTGCCTTTGATGTCTGGGGCCAAGGGGCAATGGTCACCGTCTCTTCA
>AF262200
CAGGTGCAGCTACAGCAGTGGGGCGCAGGACTGTTGAAGCCTTCGGAGACCCTGTCCCTC
AGCTGCGCTGTCTCCGGTGTGTCCTTCAGTGGATACTTCTGGACTTGGATCCGGCAGCCC
CCAGGAAAGGGGCTGGAGTGGATTGGTGAAATCACTCACAGTGGCTCCACCATCAACAAC
CCGTCCCTCCAGAGACGAGTCATCACATCAGTTGACGCGGCCAAGAATCAATTCTCCCTG
GTGCTGACTTCTGTGACCGCCGCGGACACGGCTGTCTATTACTGTGTGAGGAGAACTGGG
GATCGGGGTGCCTTTGATGTCTGGGGCCAAGGGGCAATGGTCACCGTCTCTTCA
>AF262194
CAGGTGCAGCTACACTTGTGGGGCGCAGGACTGGTGAAGCCTTCGGAGACCCTGTCCCTC
ACCTGCGCTGTCTCTGGTGTGTCCTTCAGTGATAACGTCTGGACTTGGATCCGGCAGCCC
CCAGGAAAGGGGCTGGAGTGGATTGGTGAAATCTCTCATAGTGGAACCACCATCACCAGC
CCGTCCCTCCAGAGTCGAGTCACCACATCCCTTGACGCGGCCAAGAATCAATTCTCCCTG
GTGCTGACTTCTGTGACCGCCGCGGACACGGCTCTTTATTACTGTGTGAGGAAGACTGGG
GATCGGGGTGCCTTTGATATCTGGGGCCAAGGGGCCATGGTCACCGTCTCTTCA
>AF262186
CAGGTGCAGCTACAGCTGTGGGGCGCAGGACTGGTGAAGCCTTCGGGGACCCTGTCCCTC
ACCTGCGCTGTCTCTGGTGTGTCCTTCAGTGGTAACGTCTGGACTTGGATCCGGCAGCCC
CCAGGAAAGGGGCTGGAGTGGATTGGTGAAGTCTCTCATAGTGGAACCACCATCACCAGC
CCGTCCCTCCAGAGTCGAGTCACCACATCCCTTGACACGGCCAAGAATCAATTCTCCCTG
GTGCTGACTTCTGTGACCGCCGCGGACACGGCTCTTTATTACTGTGTGAGGAAGACTGGG
GATCGGGGTGCCTTTGATATCTGGGGCCAAGGGGCAATGGTCACCGTCTCTTCA
>AF262175
CAGGTGCAGCTACAGCTGTGGGGCGCAGGACTGGTAAAGCCTTCGGAGACCCTGTCCCTC
ACCTGCGCTGTCTCTGGTGTGTCCTTCAGTGGTAACGTCTGGACTTGGATCCGCAAGCCC
CCAGGAAAGGGGCTGGAGTGGATTGGTGAAATCTCTCATAGTGGAACCACCATCACCAGC
CCGTCCCTCCAGGGTCGAGTCACCACATCCCTTGACGCCGCCAAGAATCAATTCTCCCTG
GTGCTGACTTCTGTGACCGCCGCGGACACGGCTCTTTACTACTGTGTGAGGAAGACTGGG
GATCGGGGTGCCTTTGATATCTGGGGCCAAGGGGCAATGGTCACCGTCTCTTCA
>AF262164
CAGGTGCAGCTGCAGCAGTGGGGCGCAGGACTGGTGAAGCCTTCGGAGACCCTGTCCCTC
ACCTGCGCTGTCTCTGGTGTGCCCCTCAGTGATTACTCCTGGACTTGGATCCGACAGCCC
CCAGGAAAGGGGCTGGAGTGGATTGGTGAAATCACTCATACTGGAACCACCATGAACAAC
CCGTCCCTCCTGAGTCGAGTCACCACATCCGTTGACGCGGCCAAGAATCAGTTCTCCCTG
GCGCTGACTTCTGTGACCGCCGTGGACACGGCTGTTTATTTCTGCGTGAGGAAGACTGGG
GATCGGGGTGCCTTTGATATCTGGGGCCAAGGGGCAATGGTCACCGTCTCTTCA
>AF262184
CAGGTGCAGCTGCAGCAGTGGGGCGCAGGACTGGTGAAGCCTTCGGAGACCCTGTCCCTC
ACCTGCGCTGTGTCTGGTGTGTCCTTCAGTGATTACTCCTGGACTTGGATCCGACAGCCC
CCAGGAAAGGGGCTGGAGTGGATTGGTGAATTCACTCATAGTGGAACCACCATGAGCAGC
CCGTCCCTCCTGAGTCGAGTCACCACATCCGTTGACGCGGCCAAGAATCAGTTCTCCCTG
GCGCTGACTTCTGTGACCGCCGCGGACACGGCTGTTTACTACTGCGTGAGGAAGACTGGG
GATCGGGGTGCCTTTGATATCTGGGCCCAAGGGGCAATGGTCACCGTCTCTTCA
>AF262167
CAGGTGCAGCTACAGCAGTGGGGCGCAGGACTGGTGAAGCCTTCGGAGACCCTGCCCCTC
ACCTGCGCTGTCTCTGGTGTGTCCTTCAGTGATTACTTCTGGACTTGGATCCGTCAGCCC
CCAGGAAAGGGGCTGGAGTGGATTGGTGAAATCGCTCATAGTGAAACCACCATCAACAAC
CCGTCCCTCCTGAGTCGAGTCACCACATCCGTTGACACGGCCAACAATCAGTTCTCCCTG
GCGCTGACTTCTGTGACCGCCGCGGACACGGCTGTTTATTACTGTGTGAGGAAAACTGGG
GATCGGGGTGCCTTTGATATCTGGGGCCAAGGGGCACCGGTCACCGTCTCTTCA
>AF262159
CAGGTGCAGCTACAACAGTGGGGCGCAGGACTGGTGAAGCCTTCGGAGACCCTGTCCCTC
ACCTGCGCTGTCTCTGGTGTGTCCTTCAGTGATTACTTCTGGACTTGGATCCGGCAGCCC
CCAGGAAAGGGGCTGGAGTGGATTGGTGAAATCGCTCATAGTGGAACCACCATCAACAAC
CCGTCCCTCCTGAGTCGAGTCACCACATCCGTTGACGCGGCCAAGAATCAGTTCTCCCTG
GCGCTGACTTCTGTGACCGACGCGGACACGGCTGTTTATTACTGCGTGAGGAAAACTGGG
GATCGGGGTGCCTTTGATATCTGGGGCCAAGGGGCAATGGTCACCGTCTCTTCA
>AF262192
CAGGTGCAGCTACAGCAGTGGGGCGCAGGACTGGTGAAGCCTTCGGAGACCCTGTCCCTC
ACCTGCGCTGTCTCTGGTATGTCCTTCAGTGATTACTACTGGACTTGGATCCGCCAGCCC
CCAGGAAAGGGGCTGGAGTGGATTGGTGAAATCAATCATAGTGGAAGCAACATCAATAAC
CCGTCCCTCGAGAGTCGAGTCACCACATCAGTTGACACGTCCAAGAATCAGTTCTCCCTG
ATGCTGACTTCTGTGACCGCCGCGGACACGGCTGTGTATTATTGTGTGAGGAAAACTGGG
AATAGGGGTGCTTTTGATCTCTGGGGCCAAGGGACAATGATCACCGTCTCCTCA
>AF262183
CAGGTGCAGCTACAGCAGTGGGGCGCAGGACTGGTGAAGCCTTCGGAGACCCTGTCCCTC
ACCTGCGCTGTCTCTGGTATGTCCTTCAGTGATTACTACTGGACTTGGATCCGCCAGCCC
CCAGGAAAGGGGCTGGAGTGGATTGGTGAAATCAATCATAGTGGAAGCAACATCAACAAC
CCGTCCCTCGAGAGTCGAGTCACCACACCAGTTGACACGTCCAAGAATCAGTTCTCCCTG
ATGTTGACTTCTGTGACCGCCGCGGACACGGCTGTGTATTATTGTGTGAGGAAAACTGGG
AATAGGGGTGCTTTTGATCTCTGGGGCCAAGGGACAATGATCACCGTCTCCTCA
>AF262197
CAGGTGCAGCTACAGCAGTGGGGCGCGGGACTGGTGAAGCCTTCGGAGACCCTGTCCCTC
ACCTGCGCTGTCTCTGGTATGTCCTTCAGTAATTACTACTGGACTTGGATCCGCCAGCCC
CCAGGAAAGGGGCTGGAGTGGATTGGTGAAATCAATCATAGTGGAAGCAACATCAACAAC
CCGTCCCTCGAGAGTCGAGTCACCACATCAGTTGACACGTCCAAGAATCAGTTCTCCCTG
AAGCTGACTTCTGTGACCGCCGCGGACACGGCTGTGTATTATTGTGTGAGGAAAACTGGG
AATAGGGGTGCTTTTGATCTCTGGGGCCAAGGGACAATGATCACCGTCTCCTCA
>AF262176
CAGGTGCAGCTACAGCAGTGGGGCGCAGGACTGGTGAAGCCTTCGGAGACCCTGTCCCTC
ACCTGCGCTGTCTCTGGTATGTCCTTCAGTGATTACTACTGGACTTGGATCCGCCAGCCC
CCAGGAAAGGGGCTGGAGTGGATTGGTGAAATCAATCATAGTGGAACCAGCTTCAACAAC
CCGTCCCTCGAGAGTCGAGTCACCACATCAGTTGACACGTCCAAGAATCAGTTCTCCCTG
ATGCTGACTTCTGTGACCGCCGCGGACACGGCTGTGTATTACTGTGTGAGGAAAACTGGG
AATCGGGGTGCTTTTGACCTCTGGGGCCAAGGGACAATGATCACCGTCTCCTCA
>AF262201
CAGGTGCAGCTACAGCAGTGGGGCGCAGGACTGGTGAAGCCTTCGGAGACCCTGTCCCTC
ACCTGCGCTGTCTCTGGTGTGTCCTTCACTGATTACTACTGGACTTGGATCCGCCAGCCC
CCAGGAAAGGGGCTGGAGTGGATTGGTGAAATCACTCATAGTGGTACCACCATCAACAAC
CCGTCCCTCAAGAGTCGAGTCACCACATCAGTTGACACGTCCAACAATCAGTTCTCCCTT
ATGCTGACTTCTGTGACCGCCGCGGACACGGCTGTGTATTACTGTGTGAGGAATACTGGG
AATCGGGGTGCTTTTGATATCTGGGGCCAAGGGACAATGGTCACCGTCTCCTCA
>AF262160
CAGGTGCAGCTACAGCAGTGGGGCGCAGGACTGTTGAAGCCTTCGGGGACCCTGTCCCTC
ACCTGCGCTGTCTCTGGTGCGTCCTTCAGTGGTTACTACTGGACTTGGATCCGTCAGCCC
CCAGGAAAGGGGCTGGAGTGGATTGTTGAAGACAATCATCGTGGGTCCACCATTAACAAC
CCGTCCCTTAAGAGTCGAGCCACCACATCACTTGACACGTCCAAGAATGAGTTCTCCCTT
ATCCTGGCTTCTGTGACCGCCGCGGACACGGCTGGGTATTACTGTGTGAGGATTACTGGG
AATCGGGGTGCTATTGATATCTGGTGCCAAGGGACAATGGTCACCGACTCCTTA
>AF262148
CAGGTGCGGCTACAACAATGGGGCGCAGGACTCTTGAAGCCTTCGGAGACCCTGTCCCTC
ACCTGCGGTGTCTTCGGTGTGTCCCTCAGTGGTTACTACTGGACCTGGATCCGCCAGCCC
CCAAACAAGGGGCTAGAGTGGATAGGGGAAATCACTCAGACTGGAGGCACCATCTACAAC
CCGTCCCTCCAGAGTCGAGTCACCATTTCAGTTGCCACGTCCAAGGCACAGTTGTCCCTG
AAGATGACCTCTGTGACCGCCGCGGACACGGCTACTTATTTCTGTGCGCGGATGACTGTG
GATCGGCGTACTTTTGATCTCTGGGGCCAGGGGACACCGGTCACCGTCTCCTCA
>AF262166
CAGGTGCAGCTACAGCAGTGGGGCGCAGGACTGTTGAAGCCTTCGGAGACCCTGTCCCTC
ACCTGCGCTGTCTCCGGTGTGTCCTTCAATGATTACCACTGGACCTGGATCCGCCAGCCC
CCCGGCAAGGGGCTGGAGTGGATTGGAGAAATCGATCATCGTGGAACCACCATCTACAGC
CCGTCCCTCAAGAGCCGAGTCACCATGTCAGTAGACACGGCCAAGAATCAGGTCTCCCTG
AGGGTGACCTCTATGACCGCGGCGGACACGGCTGTATATTACTGTGCGAGGATAACTGGG
GATCGGGGTGCTTTTGATTTCTGGGGCCAAGGGACAAGGGTCACCGTCTCTTCA
>AF262169
CAGGTGCAGATACAGCAGTGGGGCGCAGGACTGTTGAAGCCTTCGGAGACCCTGTCCCTC
ACCTGCGCTGTCTCTGGAGTGACCTTCAATGATTACCACTGGACCTGGATCCGCCAGCCC
CCAGGCAAGGGACTGGAGTGGATTGGAGAAACCGATCATCGTGGAGACACCATCTACAGC
CCGTCCCTCAAGAGTCGAGTCACCATGTCAGTAGACACGGCCAACAATGAGGTCTCCCTG
ATGGTGACCTCTGTGACCGCGGCGGACACGGCTGTATATTACTGTGCGAGGATAAATGGG
GATCGGGGTGCTTTTGATTTCTGGGGCCAAGGGACAAGGGTCACCGTCTCCTCA
>AF262189
CAGGTGCAGCTACAGCAGTGGGGCAGAGGACTGTTGGAGCCTTCGGAGACCCTGTCCCTC
ACCTGTGCTGTCTATGGTGGGTCCTTCGGTGGTTACTACTGGACCTGGATCCGCCAGGCC
CCCGGGAAGGGTCTGGAGTGGATTGGGGACATTAGTCATAGTGGAGGCACCAGGTACAAC
CCGTTGCTCAGGAGTCGACTCACCATAACATTAGACACCAGC---AATCAGTTCTCCCTG
AAGCTGAACTCTGTGACCGCCGCGGACACGGCTCTCTATTACTGTGTGAGGAAAACTGGG
AATCGGGGTGCTTTTGATCTCTGGGGCCAAGGGACAATGATCACCGTCTCCTCA
>AF262178
CAGGTGCAGCTACAGCAGTGGGGCGCAGCACTGGTGAAGCCTTCGGAGACCCTGTCCCTC
ACCTGCGCTGTCTCTGGTGTGTCCTTCAGTGATTACTACTGGACTTGGATCCGCCAGCCC
CCAGGAAAGGGGCTGGAGTGGATTGGTGAAGTCAATCATAGTGGCACCACCATCAACAAC
CCGGCCCTCAAGAGTCGGGTCGCCACATCAGTTGACACGTCCAAGAATCAGTTCTCCCTT
ATGCTGACTTCTGTGACCGCCGCGGACACGGCTGTGTATTACTGTGTGAGGAATACTGGG
AATCGGGGTGCTTTTGATATCTGGGGCCAAGGGACAATGGTCACCGTCTCCTCA
>AF262168
CAGGTGCAGCTACAGCAGTGGGGCGCAGGACTGGTGAAGCCTTCGGAGACCCTGTCCCTC
ACCTGCGCTGTCTCTGGTGTGTCCTTCACTGATTACCACTGGACGTGGATCCGCCAGCCC
CCAGGCAAGGGCCTGGAGTGGATTGGAGAAATCGATCATCGTGGAGACACCATCTACAGC
CCGTCCCTCAAGAGTCGAGTCACCTTATCAGTAGACACGGCCAAGAATCAGGTCTCCCTA
ATGGTGACCTCTGTGACCGCCGCGGACACGGCTCTTTATTACTGTGCGAGGATAACTGGG
GATCGGGGTGCTTTTGATTTCTGGGGCCAAGGGACAAGGGTCGCCGTCTCTTCA
>AF262193
CAGGTGCAGCTACAGCAGTGGGGCGCAGGACTGGTGAAGCCTTCGGAGACCCTGTCCCTC
ACCCGCGCTGTCTCTGGTGTGTCCTTCACTGATTACTACTGGACTTGGATCCGCCAGCCC
CCAGGAAAGGGGCTGGAGTGGATTGGTGAAATCAATCATAGTGGTACCACCATCAACAAC
CCGTCCCTCAAGAGTCGAGTCACCACATCAGTTGACACGTCCAACAATCAGTTCTCCCTT
ATGCTGACTTCTGTGACCGCCGCGGACACGGCTGTGTATTACTGTGTGAGGAATACTGGG
AATCGGGGTGCTTTTGATATCTGGGGCCAAGGGACAATGGTCACCGTCTCCTCA
>AF262195
CAGGTGCAGCTACAGCAGTGGGGCGCAGGAGTGGTGAAGCCTTCGGAGACCCTGTCCCTC
ACCTGCGCTGTCTCTGGTGTGTCCTTCAGTGATTACTACTGGACTTGGATCCGCCAGCCC
CCAGGAAAGGGGCTGGAGTGGATTGGTGAAATCAATCATAGTGGTACCACCATCAACAAC
CCGTCCCTCAAGAGTCGAGTCACCACATCAGTTGACACGTCCAACAATCAGTTCTCCCTT
ATGCTGACTTCTGTGACCGCCGCGGACACGGCTGTGTATTACTGTGTGAGGAATACTGGG
AATCGGGGTGCTTTTGATATCTGGGGCCAAGGGACAATGGTCACCGTCTCTTCA
>AF262154
CAGGTGCAGCTACAACAGTGGGGCGCAGGACTGTTGAAGCCTTCGGAGACCCTGTCCCTC
ACCTGCGCTGTCTCTGGTGTGTCCTTCACTGATTACTACTGGACTTGGATCCGCCAGCCC
CCAGGAAAGGGGCTGGAGTGGATTGGTGAAATCAATCATAGTGGTACCACCATCAACAAC
CCGTCCCTCAAGAGTCGAGTCACCACATCAGTTGACCCGTCCAACAATCAGTTCTCCCTT
ATGCTGACTTCTGTGACCGCCGCGGACACGGCTGTGTATTACTGTGTGAGGAATACTGGG
AATCGGGGTGCTTTTGATATCTGGGGCCAAGGGACCACGGTCACCGTCTCCTCA
>AF262170
CAGGTGCAGCTGCAGCAGTGGGGCGCAGGACTGTTGAAGCCTTCGGAGACCCTGTCCCTC
ACCTGCGCTGTCTCTGGTGTGTCCTTCACTGATTACTACTGGACTTGGATCCGCCAGCCC
CCAGGAAAGGGGCTGGAGTGGATTGGTGAAATCAATCATAGTGGCACCACCATCAACAAC
CCGTCCCTCAAGAGTCGAGTCACCACATCAGTTGACACGTCCAACAATCAGTTCTCCCTT
ATGCTGACCTCTGTGACCGCCGCGGACACGGCTGTGTATTACTGTGTGAGGAATACTGGG
AATCGGGGTGCTTTTGATATCTGGGGCCAAGGGACAATGGTCACCGTCTCCTCA
>AF262151
CAGGTGCAGCTACAGCAGTGGGGCGCAGGACTGGTGAAGCCTTCGGAGACCCTGTCCCTC
ACGTGCGCTGTCTCTGGTGTGTCCTTCACTGATTACTACTGGACTTGGATCCGCCAGCCC
CCAGGAAAGGGGCTGGAGTGGATTGGTGAAATCAATCATAGTGGTACCACCATCAACAAC
CCGTCCCTCAAGAGTCGAGTCACCACATCAGTTGACACGTCCAACAATCAGTTCTCCCTT
ATGCTGACTTCTGTGACCGCCGCGGACACGGCTGTGTATTACTGTGTGAGGAATACTGGG
AATCGGGGTGCCTTTGATCTCTGGGGCCAAGGTGCGCTGGTCACCGTCTCTTCA
>AF262199
CAGGTGCAGCTACAGCAGTGGGGCGCAGCACTGGTGAAGCCTTCGGAGACCCTGTCCCTC
ACCTGCGCTGTCTCTGGTGTGTCCTTCAGTGATTACTACTGGACTTGGATCCGCCAGCCC
CCAGGAAAGGGGCTGGAGTGGATTGGTGAAGTCAATCATAGTGGCACCACCATCAACAAC
CCGTCCCTCAAGAGTCGAGTCGCCACATCAGTTGACACGTCCAAGAATCAGTTCTCCCTT
ATGCTGACTTCTGTGACCGCCGCGGACACGGCTGTGTATTACTGTGTGAGGAATACTGGG
AATCGGGGTGCTTTTGATATCTGGGGCCAAGGGACACTGGTCACCGTCTCCTCA
>AF262161
CAGGTGCAGCTACAGCAGTGGGGCGCAGGACTGTTGAAGCCTTCGGAGACCCTGTCCCTC
ACCTGCGCTGTCTATGGTGGGTCCTTCAGTGGTTACTACTGGAGCTGGATCCGCCAGCCC
CCAGGAAAGGGGCTGGAGTGGATTGGTGAAATCAATCATAGTGGTACCACCATCAACAAC
CCGTCCCTCAGGAGTCGAGTCACCACATCAGTTGACACGTCCAACAATCAGTTCTCCCTT
ATGTTGACTTCTGTGACCGCCGCGGACACGGCTGTGTATTACTGTGTGAGGAATACTGGG
AATCGGGGTGCTTTGGATATCTGGGGCCAAGGGACAATGGTCACCGTCTCCTCA
>AF262158
CAGGTCCTTCTACAGCAGTGGGGCGCAGGACTGGTGAAGCCTTCGGAGACCCTGTCCCTC
ACCTGCGCTGTCTCTGGTATGTCCTTCACTGATTACTACTGGACTTGGATCCGCCAGCCC
CCAGGAAAGGGGCTGGAGTGGATTGCTGCAATCAATCATAGTGGTACCACCATCAACAAC
CCGTCCCTCAAGAGTCGAGTCACCACATCAGTTGACACGTCCAACAATCAGTTCTCCCTT
ATGCTGACTTCTGTGACCGCCGCGGACACGGCTGTTTATTACTGCGTGAGGAAAACTGGG
AATCGGGGTGCCTTTGATATCTGGGGCCAAGGGTCAGTGGTCACCGTCTCTTCA
>AF262157
CAGGTGCAGCTACAGCAGTGGGGCGCAGGACTGTTGAAGCCTTCGGAGACCCTGTCCCTC
ACCTGCGCTGTCTCTGGTGTGTCCTTCAATGATTACCACTGGACCTGGATCCGCCAGCCC
CCCGGCAAGGGGCTGGAGTGGATTGGGGAAATCAATCAAAGTGGAAGCACCAATTACAGC
CCGTCCCTCAAGAGTCGAGTCACCACATCAGTTGACACGTCCAACAATCAGTTCTCCCTT
ATGCTGACTTCTGTGACCGCCGCGGACACGGCTGTGTATTACTGTGTGAGGAATACTGGG
AATCGGGGTGCTTTTGATATCTGGGGCCAAGGGACAATGGTCACCGTCTCCTCA
>AF262145
CAGGTGCAGCTCCAGCAGTGGGGCGCAGGACTGGTGAAGCCTTCGGAGACCCTGTCCCTC
ACCTGCGCTGTCTCTGGTGTGTCCTTCAGTGGTAACGTCTGGACTTGGATCCGGCAGCCC
CCAGGAAAGGGGCTGGAGTGGATTGGTGAAATCTCTCATAGTGGAACCACCATCACCAGC
CCGTCCCTCCAGAGTCGAGTCACCACATCCCTTGACGCGGCCAAGAATCAATTCTCCCTG
GTGCTGACTTCTGTGACCGCCGCGGACACGGCTCTTTATTACTGTGTGAGGAAGACTGGG
GATCGGGGTGCCTTTGATATCTGGGGCCAAGGGGCAATGGTCACCGTCTCTTCA
>AF262165
CAGGTGCAGCTACAGCAGTGGGGCGCAGGACTGGTGAAGCCTTCGGAGACCCTGTCCCTC
ACCTGCGCTGTCTCTGGTGTGTCCTTCAGTGGTTACGTCTGGACTTGGATCCGGCAGCCC
CCAGGAAAGGGGCTGGAGTGGATTGGTGAAATCACTCATAGTGGAACCACCATCACCAAC
CCGTCCCTCCAGAGTCGAGTCACCACATCACTTGACGCGGCCAAGAATCAATTCTCCCTG
GTGCTGACTTCTGTGACCGCCGCGGACACGGCTGTTTATTACTGTGTGAGGAAGACTGGG
GATCGGGGTGCCTTTGATATCTGGGGCCAAGGGGCAATGGTCACCGTCTCTTCA
>AF262162
CAGGTGCAGCTACAGCAGTGGGGCGCAGGACTGGTGAAGCCTTCGGAGACCCTGTCCCTC
ACCTGCGCTGTCTCTGGTGTGTCCTTCAGTGGTTACTTCTGGACTTGGATCCGGCAGCCC
CCAGGAAAGGGGCTGGAGTGGATTGGTGAAATCACTCATAGTGGATCCACCGTCATCAAC
CCGTCCCTCCAGAGTCGAGTCACTACATCAATTGACGCGGCCAAGAGTCAATTCTCCCTG
GTGCTGACTTCTGCGACCGCCGCGGACACGGCTGTTTATTACTGTGTGAGGAAAACTGGG
GATCGGGGTGCCTTTGATATCTGGGGCCAAGGGGCAATGGTCACCGTCTCTTCA
>AF262179
CAGGTGCAGCTACAGCAGTGGGGCGCAGGACTGGTGAAGCCTTCGGAGACCCTGTCCCTC
ACCTGCGCTGTCTCTGGTGTGTCCCTCAGTGGTTACTTCTGGACTTGGATCCGGCAGCCC
CCAGGCAAGGGGCTGGAGTGGATTGGTGAAATAAGTCATAGTGGACCCACCATCAACAAC
CCGTCCCTCCAGAGTCGAGTCACCACATCAGTTGACGCGGCCACGAATCAATTCTCCCTG
CTGCTGACTTCTGTGACCGCCGCGGACACGGCTGTTTATTACTGTGTGAGGAAAACTGGG
GATCGGGGTGCCTTTGATATCTGGGGCCAAGGGGCAGAGGTCACCGTCTCTTCA
>AF262155
CAGGTGCAGCTACAGCAGTGGGGCGCAGGACTGTTGAAGCCTTCGGAGACCCTGTCCCTC
ACCTGCGCTGTCTCCGGTGTGTCCTTCAGTGGATACTTCTGGACTTGGATCCGGCAGCCC
CCAGGAAGGGGGCTGGAGTGGATTGGTGAAATCACTCACAGTGGCTCCACCATCAACAAC
CCGTCCCTCCAGAGTCGAGTCATCACATCAGTTGACGCGGCCAAGAATCAATTCTCCCTG
GTGCTGACTTCTGTGACCGCCGCGGACACGGCTGTTTATTACTGTGTGGGGAGAACTGGG
GATCGGGGTGCCTTTGATGTCTGGGGCCAAGGGGCAATGGTCACCGTCTCTTCA
>AF262153
CAGGTGCAACTACAGCAGTGGGGCGCAGGACTGGTGAAGCCTTCGGAGACCCTGTCCCTC
ACCTGCGCTGTCTCTGGTGTGTCCTTCAGTGGATACTTCTGGACTTGGATCCGGCAGCCC
CCAGGAAAGGGGCTGGAGTGGATTGGTGAAATCAGTCATAGTGGAACCACCATCAACAAC
CCGTCCCTCCTGAGTCGAGTCACCACATCCGTTGACGCGGCCAAGAATCAGTTCTCCCTG
GCGCTGACTTCTGTGACCGACGCGGACACGGCTGTTTATTACTGCGTGAGGAAAACTGGT
GATCGGGGTGCCTTTGATATCTGGGGCCAAGGGGCAATGGTCACCGTCTCTTCA
>AF262177
CAGGTGCAGCTACAGCAGTGGGGCGCAGGACTGGTGAAGCCTTCGGAGACCCTGTCCCTC
ACCTGCGCTGTCTCTGGTGTGTCCTTCAGTGATTACTTCTGGACTTGGATCCGGCAGCCC
CCAGGAAAGGGGCTGGAGTGGATTGGTGAAATCGCTCATAGTGGAACCACCATCAACAAC
CCGTCCCTCCTGAGTCGAGTCACCACATCCGTTGACGCGGCCAAGAATCAGTTCTCCCTG
AAGCTGACTTCTGTGACCGACGCGGACACGGCTGTTTATTACTGCGTGAGGAAAACTGGG
GATCGGGGTGCCTTTGATATCTGGGGCCAAGGGGCAATGGTCACCGTCTCTTCA
>AF262190
CAGGTGCAGCTACAGCAGTGGGGCGCAGGACTGGTGAAGCCTTCGGAGACCCTGTCCCTC
ACCTGCGCTGTTTCTGGTGTGTCCTTCAGTGATTACTTCTGGACTTGGATCCGGCAGCCC
CCAGGAAAGGGGCTGGAGTGGATTGGTGAAATCACTCATAGTGGAGCCACCATCAACAAC
CCGTCCCTCCTGAGTCGAGTCACCACATCCGTTGACGCGGCCAAGAATCAGTTCTCCCTG
GCGCTGACTTCAGTGACCGCCGCGGACACGGCTATTTATTACTGCGTGACGAAAACTGGG
GATCGGGGTGCCTTTGATATCTGGGGCCAAGGGGCAATGGTCACCGTCTCTTCA
>AF262187
CAGGTGCAGCTACAACAGTGGGGCGCAGGACTGGTGAAGCCTTCGGAGACCCTGTCCCTC
AGCTGCGCTGTCTCTGGTGTGTCCTTCAGTGGTTCCTTCTGGACTTGGATCCGGCAGCCC
CCCGGAAAGGGGCTGGAGTGGATTGGTGACATCTCTCATGCTGGATCCACCATCAACAAC
CCGTCCCTCCGGAGTCGAGTCACCACATCACTTGACGCGGCCAAGAATCAGTTCTCCCTG
GTGCTGACTTCTGTGACCGCCGCGGACACGGCTGTTTATTACTGTGTGAGGAAAACTGGG
GATCGGGGTGCCTTTGATATCTGGGGCCAAGGGGCAATGGTCACCGTCTCTTCA
>AF262196
CAGGTGCAGCTACAGCAGTGGGGCGCAGGACTTGGTAAGCCTTCGGACACCCTGTCCCTC
ACCCGCGCTGTCTCTGGTGTGTCCTTCAGTGGTTACTTCTGGACTTGGATCCGGCAGCCC
CCAGGAAAGGGGCTGGAGTGGATTGGTGAAATCACTCATAGTGGAACCACCATCATCAAC
CCGTCCCTCCAGAGTCGACTCTCCGCATCACTTGACGCGGCCAAGAATCAGTTCTCCCTG
GTGTTGACTTCTGTGACCGCCGCGGACACGGCTGTGTATTACTGTGTGAGGAAAACTGGG
GATCGGGGTGCCTTTGATATCTGGGGCCAAGGGGCAATGGTCACCGTCTCTTCA
>AF262181
CAGGTGCAGCTACAGCAGTGGGGCGCAGGACTGGTGAAGCTTCGGAAGACCCTGTCCCTC
TCCTGCGGTGTCTCTGGTGTGTCCTTCAGTGATTACGTCTGGTCTTGGATCCGCCAGCCC
CCAGGAAAGGGGCTGGAGTGGATTGCTGACATCACTCATAGTGGAACCACCATCAACAAC
CCGTCCCTCCTGAGTCGAGTCACCGCGTCCGTTGACGCGGCCAAGAATCAGTTCTCCCTG
GCGCTGAGTTCTGTGACCGCCGCGGACACGGCTGTTTATTACTGTGTGAGGAAAACTGGG
GATCGGGGTGCCTTTGATATCTGGGGCCAAGGGGCTATGGTCACCGTCTCTTCA
>AF262147
CAGGTGCAGTTACACCAGTGGGGCGCAGGACTGGTGAAGCCTCCGGAGACCCTGTCCCTC
ACTTGCGCTGTCTCTGGTGTGTCCTTCAGTGATTACTACTGGACTTGGATCCGCCAGCCC
CCAGGAAAGGGGCTGGAGTGGATTGGTGAAGTCAATTACAGTGGCACCACCATCAACAAC
CCGTCCCTCAAGAGTCGAGTCGCCACATCAGCTGGCACGTCCAAGAATCAGTTCTCCCTT
ATGTTGACTTCTGTGACCGCCGCGGACACGGCTCTTTATTACTGTGTGAGGAAAACTGGG
GATCGGGGTGCCTTTGATATCTGGGGCCAAGGGGCAATGGTCACCGTCTCTTCA
>AF262171
CAGGTGCAGCTACAGCAGTGGGGCGCAGGACTGGTGAAGCCTTCGGAGACCCTGTCCCTC
ACCTGCGCTGTCTCTGGTGTGTCCTTCAGTAGTTACTTCTGGACTTGGATCCGCCAGCCC
CCAGGAAAGGGGCTGCAGTGGATTGGTGAAATCAGTCCTAGTGGAACTACCATCAACAAC
CCGTCCCTCAAGAGTCGAGTCACCACATCAATTGACACGTCCAAGAATCAGTTCTCCCTG
GTCCTGACTTCTGTGACCGCCGCGGACATGGCTGTGTATTATTGTGTGAGGAAAACTGGG
GATCGGGGTGCCTTTGATATCTGGGGCCAAGGGGCAATGGTCACCGTCTCTTCA
>AF262182
CAGGTGCAACTACAGCAGTGGGGCCCAGGGCTGGTGAAGCCTTCGGAGACCCTGTCCCTC
ACCTGCGCTGTCTCTGGTGTGTCCTTGAGTGATTACTCCTGGACTTGGATCCGCCAGCCC
CCAGGAAAGGGGCTGGAGTGGATTGGTGAAATCAACCCTGGCGGAACCACCATCAACAAC
CCGTCCCTCAGGAGTCGAGTCACCACATCAGTGGACACGTCCAGCAATCAGTTCTCCCTC
ATAATGACTTCTGTGACCGCCGCGGACACGGCTCTATATTATTGTGTGAGGAAGACTGGG
GATCGGGGTGCTTTTGATATCTGGGGCCGAGGGACAATGGTCACCGTCTCTTCA
>AF262174
CAGGTGCAACTACAGCAGTGGGGCGCAGAACTGTTGAAGCCTTCGCAGACCCTGTCCCTC
ACCTGCGCTGTCTATGGTGGGTCCTTCTATGATAACAACTGGAACTGGATCCGCCAGCCC
CCAGGGAAGGGGCTGGAGTGGATTGGGGAAATCAATCATAGCGGAAGCACCAACTACAAC
CCGTCCCTCAAGAGTCGAGTCACCATATCAATAGACACGTCCAAGAACCAGTTCTCCCTG
AGGTTGAATTCTGTGACCGCCGCGGACACGGCTTTGTATTACTGTGTGAGGAAAACTGGG
GATCGGGGTGCCTTTGATATCTGGGGCCAAGGGGCAATGGTCACCGTCTCTTCA
>AF262173
CAGGTGCAGCTACAGCAGTGGGGCGCAGGACTGTTGAAGCCTTCGCAGACCCTGTCCCTC
ACTTGCGCTGTCTATGGTGGGTCCTTCAGTGGTTACTACTGGAGCTGGATCCGCCAGCCC
CCAGGGAAGGGACTGGAGTGGGTTGGGTATATCCACTACAGTGGGAGCACCAACTACAAC
CCCTCCCTCACGACTCGAGTCACCATATCACAAGACACGTCCAAGAATCAGTTCTCCCTG
ATGCTGAGCTCTGTGACCGCCGCGGAAACGGCTATTTATTACTGTGCGAGGATAAGTGGG
GATCGGGGTGCTTTTGATATCTGGGGCCAAGGGACAATGGTCACCGTCTCCTCA
>AF262198
CAGGTGCAGCTGCAGCAGTTGGGCGCAGGACTGTTGAAGCCTCCGGAGACCCTGTCCCTC
TCCTGCACTGTGTATGGTGGGTCCTTCAGTGGTTACTACTGGAACTGGATCCGCCAGCCC
CCAGGGAAGGGGCTGGAGTGGATTGGGAATATCCATCATAGTGGAAGCACCAACTACACC
CCGTCCCTCAGGAGTCGAGTCACCATATCAATAGACACGTCCAAGAATCAGTTCTCCCTG
ATGTTGACTTCTGTGACCGCCGCGGACACGGCTGTGTATTACTGTGTGAGGAAAACTGGG
AATCGGGGTGCTTTTGATCTCTGGGGCCAAGGGACAATGATCACCGTCTCCTCA
>AF262188
CAGGTGCAGCTACAGCAGTGGGGCGCAGGACTGTTGAAGCCTTCGGAGACCCTGTCCCTC
ACCTGCGCTGTCTATGGTGGGTCCTTCAGTAATTACTACTGGACTTGGATCCGCCAGCCC
CCAGGGAAGGGGCTGCAGTGGATTGGGGAAATCAATCAAGGTGGAATCACCAACTACAAC
CCGTCCCTCAAGAGTCGAGTCACCACATCCGTTGACGCGGCCAAGAATCAGTTCTCCCTG
CCGCTGACTTCTGTGACCGACGCGGACACGGCTGTTTATTACTGCGTGAGGAAAACTGGG
GATCGGGGTGCCTTTGATATCTGTGGCCAAGGGGCGATGGTCACCGTCTCTTCA
