# Supplementary material for: Assigning and visualizing germline genes in antibody repertoires
Source: Philos Trans R Soc Lond B Biol Sci. 2015 Sep 5;370(1676):20140240. doi: 10.1098/rstb.2014.0240 (PMC4528417; doi:10.1098/rstb.2014.0240)
Supplement: Evaluation datasets [file rstb20140240supp2.zip › evaluation_datasets/N152.fas]

>KC754714
GAGGTGCAGTTGGTAGAATCTGGGGGAGACTTGGTCAAGCCGGGCGGGTCCCTTAGACTCTCCTGTTCAGCCTCTGGATTCAGTTTTAAGAATACGTGGATGACTTGGGTCCGGCAGGCTCCAGGGAAGGGGCTGGAGTGGGTTGGCCGTATCACAGGTCCAGGTGAGGGTTGGACTTCGGACTACGCTGCAACCGTACAAGGAAGATTTACCATCTCCAGAAATAATATGATAGATATGTTATATCTGGAAATGAATAGACTGCGAACTGACGACACGGGCTTATATTATTGTGTCCACACGGAGAAATATTACAATTTCTGGGGCGGCTATCCGCCGGGAGAGGAATATTTCCAACACTGGGGCCGGGGCACCCTGGTCATTGTCTCCTCA
>KC754713
GAGATTCGATTGGTGGAGTCTGGGGGAGGCCTGGTGAAGCCTGGGGGATCCCTTAGATTGTCATGCTCAGCCTCTGGCTTCAACTTCGACAGTGCCTGGATGACTTGGGTCCGCCAGCCTCCAGGGAAGGGCCTCGAATGGGTCGGTCGGATTACGGGTCCAGGTGAAGGTTGGTCAGTAGGCTATGCTGAATCCGTAAAAGGCAGATTTATCATCTCGAGAATCAATTCAATAAATTTCTTATATCTGGAGATGAACAATCTTAGACCCGAAGACACAGGGTCTTATTTCTGTGCCCACACGGGAAAACATTATGATTTTTGGCGTGGTTATCCGCCGGGTGAAGAATACTTCCAAGACTGGGGCCAGGGCACCCAAGTCATCGTCTCCTCA
>KC754712
GAGATTCGATTGGTGGAGTCTGGGGGAGGCCTGGTGAAGCCTGGGGGATCCCTTAGATTGTCATGCTCAGCCTCTGGCTTCAACTTCGACAGTGCCTGGATGACTTGGGTCCGCCAGCCTCCAGGGAAGGGCCTCGAATGGGTCGGTCGGATTACGGGTCCAGGTGAAGGTTGGTCAGTAGACTATGCTGAATCCGTAAAAGGCAGATTTATCATCTCGAGAATCAATTCAATAAATTTCTTATATCTGGAGATGAACAATCTTAGACCCGAAGACACAGGGTCTTATTTCTGTGCCCACACGGGAAAACATTATGATTTTTGGCGTGGTTATCCGCCGGGTGAAGAATACTTCCAAGACTGGGGCCAGGGCACCCAAGTCATCGTCTCCTCA
>KC754711
GAGGTTCGACTGGTGGAGTCTGGGGGACGATTGGTGAGGCCTGGGGGATCCCTTAGACTCTCATGTTCAGCCTCTGGCTTCAATTTCGATAACGCCTGGATGACTTGGGTCCGCCAGCCTCCAGGGAAGGGCCTCGAATGGGTTGGTCGTATAACGGGTCCGGGTGAAGGTTGGTCAGTGGACTATGCTGCATCCGTAAAAGGCAGATTTACTATCTCAAGAATGAATTCAATAAATTTCTTCTATCTGGAGATGAACAATTTAAAAATCGAAGACACAGGCCTTTACTTCTGTGCCCGCACGGGAAAACATTATGCTTTTTGGGGTGGTTACCCGCCGGGAGAAGAATACCTGGAAGACTGGGGCCAGGGCACCCTTGTCATCGTCTCTTCA
>KC754710
GAGGTGCGACTGGTGGAGTCTGGGGGACGATTGGTGAGGCCTGGGGGATCCCTTAGACTCTCATGTTCAGCCTCTGGCTTCAATTTCGATAACGCCTGGATGACTTGGGTCCGCCAGCCTCCAGGGAAGGGCCTCGAATGGGTTGGTCGTATAACGGGTCCGGGTGAAGGTTGGTCAGTGGACTATGCTGCATCCGTAAAAGGCAGATTTACTATCTCAAGAATGAATTCAATAAATTTCTTCTATCTGGAGATGAACAATTTAAAAATCGAAGACACAGGCCTTTACTTCTGTGCCCGCACGGGAAAACATTATGCTTTTTGGGGTGGTTACCCGCCGGGAGAAGAATACCTGGAAGACTGGGGCCAGGGCACCCTTGTCATCGTCTCTTCA
>KC754709
GAGGTTCGATTGGTGGAGTCTGGGGGAGGCTTGGTGAAGCCTGGGGGATCCCTTAGACTCTCATGTTCAGCCTCTGGGTTCAATTTCGATGACGCCTGGATGACTTGGGTCCGCCAGCCTCCAGGGAAGGGCCTCGAGTGGGTTGGTCGTATTTCGGGTCCAGGTGAAGGTTGGTCAGTGGACTATGCTGAATCCGTAAAAGGCAGATTTACCATCTCGAGACTCAATTCAATAAATTTCTTATATCTGGAGATGAACAACGTAAGAACCGAAGACACAGGGTATTACTTCTGTGCCCGCACGGGAAAACATTATGATTTTTGGAGTGGTTATCCGCCGGGAGAGGAGTACTTCCAGGACTGGGGCCAGGGCACCCTGGTCATCGTCTCCTCA
>KC754708
GAGGTTCGATTGGCGGAGTCTGGGGGAGGCTTGGTGAAGCCTGGAGGATCCCTTAGACTCTCATGTTCAGCCTCTGGTTTCGACTTCGATAACGCCTGGATGACTTGGGTCCGCCAGCCTCCAGGGAAGGGCCTCGAATGGGTCGGTCGTATTACGGGTCCAGGTGAAGGTTGGTCAGTGGACTATGCTGCACCCGTGGAAGGCAGATTTACCATCTCGAGACTCAATTCAATAAATTTTCTATATTTGGAGATGAACAATTTAAGAATGGAAGACTCAGGCCTTTACTTCTGTGCCCGCACGGGAAAATATTATGATTTTTGGAGTGGCTATCCGCCGGGAGAAGAATACTTCCAAGACTGGGGCCAGGGCACCCTAGTCATCGTCCCCTCA
>KC754707
GAGGTTCGATTGGTGGAGTCTGGGGGAGGCTTGGTGAAGCCTGGAGGATCCCTTAGACTCTCATGTTCAGCCTCTGGTTTCGACTTCGATAACGCCTGGATGACTTGGGTCCGCCAGCCTCCAGGGAAGGGCCTCGAATGGGTTGGTCGTATTACGGGTCCAGGTGAAGGTTGGTCAGTGGACTATGCTGCACCCGTGGAAGGCAGATTTACCATCTCGAGACTCAATTCAATAAATTTCTTATATTTGGAGATGAACAATTTAAGAATGGAAGACTCAGGCCTTTACTTCTGTGCCCGCACGGGAAAATATTATGATTTTTGGAGTGGCTATCCGCCGGGAGAAGAATACTTCCAAGACTGGGGCCAGGGCACCCTAGTCATCGTTCCCAGC
>KC754706
GAGGTTCGATTGGTGGAGTCTGGGGGAGGCTTGGTGAAGCCTGGAGGATCCCTTAGACTCTCATGTTCAGCCTCTGGTTTCGACTTCGATAACGCCTGGATGACTTGGGTCCGCCAGCCTCCAGGGAAGGGCCTCGAATGGGTTGGTCGTATTACGGGTCCAGGTGAAGGTTGGTCAGTGGACTATGCTGCACCCGTGGAAGGCAGATTTACCATCTCGAGACTCAATTCAATAAATTTCTTATATTTGGAGATGAACAATTTAAGAATGGAAGACTCAGGCCTTTACTTCTGTGCCCGCACGGGAAAATATTATGATTTTTGGAGTGGCTATCCGCCGGGAGAAGAATACTTCCAAGACTGGGGCCAGGGCACCCTAGTCATCGTCTCCTCA
>KC754705
GAGGTTCGATTGGCGGAGTCTGGGGGAGGCTTGGTGAAGCCTGGAGGATCCCTTAGACTCTCATGTTCAGCCTCTGGTTTCGACTTCGATAACGCCTGGATGACTTGGGTCCGCCAGCCTCCAGGGAAGGGCCTCGAATGGGTCGGTCGTATTACGGGTCCAGGTGAAGGTTGGTCAGTGGACTATGCTGCACCCGTGGAAGGCAGATTTACCATCTCGAGACTCAATTCAATAAATTTCTTATATTTGGAGATGAACAATTTAAGAATGGAAGACTCAGGCCTTTACTTCTGTGCCCGCACGGGAAAATATTATGATTTTTGGAGTGGCTATCCGCCGGGAGAAGAATACTTCCAAGACTGGGGCCGGGGAACCCTAGTCATCGTCTCCTCA
>KC754704
GAGGTTCGATTGGTGGAGTCTGGGGGAGGCTTGGTGAAGCCTGGAGGATCCCTTAGACTCTCATGTTCAGCCTCTGGTTTCGACTTCGATAACGCCTGGATGACTTGGGTCCGCCAGCCTCCAGGGAAGGGCCTCGAATGGGTTGGTCGTATTACGGGTCCAGGTGAAGGTTGGTCAGTGGACTATGCTGCACCCGTGGAAGGCAGATTTACCATCTCGAGACTCAATTCAATAAATTTCTTATATTTGGAGATGAACAATTTAAGAATGGAAGACTCAGGCCTTTACTTCTGTGCCCGCACGGGAAAATATTATGATTTTTGGAGTGGCTATCCGCCGGGAGAAGAATACTTCCAAGACTGGGGCCGGGGCACCCTAGTCATCGTCTCCTCA
