# Supplementary material for: Assigning and visualizing germline genes in antibody repertoires
Source: Philos Trans R Soc Lond B Biol Sci. 2015 Sep 5;370(1676):20140240. doi: 10.1098/rstb.2014.0240 (PMC4528417; doi:10.1098/rstb.2014.0240)
Supplement: Evaluation datasets [file rstb20140240supp2.zip › evaluation_datasets/PW106.fas]

>EF544883
CAGGTGCAGCTACAGCAGTGGGGCGCAGGACTGTTGAAGCCTTCGGAGACCCTGCCCCTCACCTGCGGTGTCTATGGTGGGTCCTTCACTGGTGACTTCTGGACCTGGATCCGCCAGCCCCCAGGGAAGGGACTGGAGTGGATTGGGGAAATCTATCAAAGTGGAAGCACCAACTACAACCCGTCCCTCAAGAGTCGAGTCACCATATCAATAGCCACGTCCAAGAACCAATTCTCCCTGAGGCTGAATTCTTTGACCGCCGCGGACACGGCCAAATATTTCTGTGCGAGAGGCCTCTCGAATACTGCAGGTCGTCGGGGCCCACCCGCTAAGGCTATGGACGTCTGGGGCCAAGGGACCACGGTCACCGTCTCCTCA
>EF544884
CAGGTGCAGCTACAGCAGTGGGGCGCAGGACTGTTGAAGCCTTCGGAGACCCTGTCCCTCACCTGCGGTGTCTATGGTGGGTCCTTCACTGGTTACGCCTGGACCTGGATCCGCCAGCCCCCAGGGAAGGGGCTGGAGTGGATTGGGGAAATCAATCAAAGTGGAGCCACCAACTACAATGTTTCCCTCGAGAGTCGAGTCACCATACACATTGACACGTCTAAGAACCGATTCTCCCTGAGGCTGAGTGCTGTGACCGCCGCGGACACGGCTAAATACTTCTGTGCGAGAGGCCTCTCGGGTCCTGCTACTCGTCGGGGCCCACCCACTAACGCTATGGACGTCTGGGGCCAAGGGACCACGGTCACCGTCTCCTCA
>EF544885
CAGGTGCAGCTGCAGCAGTGGGGCGCAGGACTGTTGAAGCCTTCGGAGACCCTGTCCCTCACCTGCGGTGTCTATGGTGGGTCCTTCACTGGTTACTTCTGGACCTGGATCCGCCAGCCCCCAGGGAAGGGGCTGGAGTGGATTGGGGAAATCAATCAAAGTGGAAGCTCCAATTACAACCCGTCCCTCAAGAGTCGAGTCACCATATCAATAGACACGTCCAAGAACCAATTCTCCCTGAGGCTGACTTCTTTGACCGCCGCGGACACGGCTGGATATTTCTGTGCGAGAGGCCTCTCGGGTACTGCAGGTCGTCGGGGCCCACCCGCTAAGGCTATGGACGTCTGGGGCCAAGGGACCACGGTCACCGTCTCCTCA
>EF544886
CAGGTGCAGCTACAGCAGTGGGGCGCAGGACTGTTGAAGCCTTCGGAGACCCTGTCCCTCACCTGCGGTGTCTATGGTGGGTCCTTCACTGGTTACTTCTGGACCTGGATCCGCCAGCCCCCAGGGAAGGGGCTGGAGTGGATTGGGGAAATCAATCAAAGTGGAGGCACCAACTACAATCCGTCCCTCAAGAGTCGGGTCACCGTATCAATAGACACGTCCAAGAACCACTTCTCCCTGAGGCTGAGTTCTTTGACCGCCGCGGACACGGCTACATATTTCTGTGCGAGAGGCCTCTCGGATACTGCAGGTCGTCGGGGCCCACCCGCTAAGGCTATGGACGTCTGGGGCCAAGGGACCACGGTCACCGTCTCCTCA
>EF544887
CAGGTGCAGCTACAGCAATGGGGCGCGGGACTGCTGAAGCCTTCGGAGACCCTGTCCCTCACCTGCGGTGTCTATGGTGGGTCCTTCACTGGTCACTTCTGGACCTGGGTCCGCCGGCCCCCACATAAGGGGCTGGAGTGGATTGGGGAAATCAATCAAAGTGGAAGCTCCAACTACAACCCGTCCCTCAAGAGTCGAGTCACCATATCCGTCGACACGTCCAAGAAGCAGCTTTCTCTGAGGCTGAGTTCTGTGACCGCCGCGGACACGGCTGGATATTACTGTGCGAGAGGCCTCTCGGGTATTGCACTTCGTCGGGGCCCACCCGCTACCTCTATGGACGTCTGGGGCCAAGGGACCACGGTCACCGTCTTCTCA
>EF544888
CAGGTGCAGCTACAGCAGTGGGGCAGAGGACTGTTGGAGCCTTCGGAGACCCTGTCCCTCACCTGTGCTGTCTATGGTGGGTCCTTCGGTGGTGACTCCTGGACCTGGATCCGCCAGCCCCCAGGGAAGGGGCTGGAGTGGATTGGGGAAATCAATCAAAGTGGAAGCACCAACTACAACCCGTCCCTCAAGGGTCGAGTCACCATATCAATAGACACGTCCAAGAACCAATTCTCCCGGAGGCTGAGTTCTTTGACCGCCGCGGACACGGCTGCATATTTCTGTGCGAGAGGCCTCTCGAATATTGCAGGTCGTCGGGGCCCACCCACTAAGTCTATGGACGTCTGGGGCCAAGGGACCACGGTCACCGTCTCGTCA
>EF544889
CAGGTGCAGCTACAGCAGTGGGGCGCAGGACTGTTGAAGCCTTCGGAGACCCTATCCCTCACCTGCGGTGTGTCTGGTGGGTCGTTCAGTGGTTTCTCCTGGACCTGGGTCCGCCAGCCCCCAGGGAAGGGGCTGGAGTGGATTGGGGAAATCAATCAAAGGGGAGCCACCAACAACAACCCGTCCCTCAAGAGTCGAGTCACCATATCCAAAGACACGTCTAAGAACCAATTCTCCCTGAGGCTGAGTGCTATGACCGCCGCGGACGCGGCTGAATACTTCTGTGCGAGAGGCCTCTCGGGTCCTGCAGCTCGTCGGGGCCCACCCACTAACGCTATGGACGTCTGGGGCCAAGGGACCACGGTCACCGTCTCCTCA
>EF544890
CAGGTGCAGCTCCATCAGTGGGGCGCAGGACTGTTGAAGCCTTCGGAGACGCTGTCCCTCACCTGCGCTGTCTCTGGTGGGTCCTTCACTAATTACTACTGGAACTGGATCCGCCAGCCCCCAGGGAAGGGACTGGAGTGGATTGGACAAATCAATCATAGTGGAAGCACCACCCACAACCCGTCCCTCAAGAGTCGAGTCAGTATATCAGTAGACATGACCAAGAATCAGTTCTCCCTGAGGCTGAGTCCTGTGACCGCCGCGGACACGGCTGTGTATTACTGTGCGAGAGGCCTCTCGGGTATGGCAGCTCGTCGGGGCCCACCCGCTAACGGTATGGACGTCTGGGGCCCAGGGACCACGGTCACCGTCTCCTCA
>EF544891
CAGGTGCAGCTACAGCAGTGGGGCGCAGGACTGTTGAAGCCTTCGGAGACCCTGTCCCTCACCTGCGGTGTCTATGGTGGGTCCTTCACTGGTTACTCCTGGACCTGGATCCGCCAGCTCCCCGGGAAGGGACTGGAGTGGATTGGGGAAATCGATCAAAGTGGAGCCACCAACTACAATCCTTCCCTCGAGAGTCGAGTCACCATATCCATTGACACGTCTAAGAATCGGTTCTCCCTGAGGCTGAGTGCCATGACCGCCGCGGACACGGCTAAATACTTCTGTGCGAGAGGCCTCTCGGCTACTGCAGGTCGTCGGGGCCCACCCACTAACACTATGGACGTCTGGGGCCAAGGGACCACGGTCACCGTCTCCTCA
>EF544892
CAGGTGCAGCTAAAACAGTGGGGCGCAGGACTGNTGAAGCCTTCGGAGGCCCTGTCCCACACCTGCGGTGTCTATGGTGGGTCCTTCTCTGGTTACTTCTGGACCTGGATCCGCCAGGTCCCAGGGAGGGGGCTGGAGTGGATTGGGGAAATCAATCAAAGTGGAAGCACCAAGTACAACCCGTCCCTCAAGAGTCGAGTCACCATATCAATAGACACGTCTAAGAACCACTTCTCCCTGCGGCTGAGTTCAATGACCGCCGCGGACACAGCTGAATATTTCTGTGCGAGAGGCCTTCCGGGTACTGCAGGTCGTCGGGGCCCACCCGCTAAGGCTATGGACGTCTGGGGCCAAGGGACCACGGTCACCGTCTCCTCA
>EF544893
CAGGTGCAGCTACAGCAGTGGGGCACAGGACTGTTGAAGCCTTCGGAGACCCTGTCCCTCACCTGCGGTGTCTATGGTGGGTCCTTCACTGCCTACTCCTGGACCTGGATCCGCCAGCCCCCAGGGAAGGGGCTGGAGTGGATTGGGGAAATCAATGAAAGTGGAGCCACCAACTCCAATCCTTCCCTCGAGAGTCGAGTCACCATGTCCATTGACACGTCTAACAACCGGTTCTCCCTGAGGCTGAGTGCCGTGACCGCCGCGGACACGGCTAAATACTTCTGTGCGAGAGGCCTCTCGGTACTGCAGGGTCGTCGGGGCCCACCCACTAACACTATGGACGTCTGGGGCCAAGGGACCACGGTCACCGTCTCCTCA
>EF544894
CAGGTGCAGCTACAGCAGTGGGGCGCAGGACTGTTGAAGCCTTCGGAGACCCTGTCCCTCACCTGCGCTGTCTATGGTGGGTCCTTCAGTATTTACCACTGGATCTGGATCCGCCAGCCCCCAGGGAAGGGACTGGAGTGGATTGGGGAAATCAATCTTATTGGAAGCACCAACTTCAACCCGTCCCTCAAGAGTCGAGTCACTATATCAGTAGACACGACCAAGAATCAATTCTCCCTGAGGCTGATTTCTGTGACCGCCGCGGACACCGCTTCATATTACTGTGCGAGAGGACTCTCGGTATGGGATACTCGTGAGGACCCATACGCTACCGGGATGGACTTCTGGGGCCAACGGACCACGGTCACCGTCTCCTGG
>EF544895
CAGGTGCAGCTACAGCAGTGGGGCGCAGGACTGCTGAAGCCTTCGGAGCCCCTGTCCCTCACCTGCGGTGTCTATGGTGGGTCCTTCACTGGTTACTTCTGGACCTGGATCCGCCAGCCCCCAGGGAAGGGACTGGAGTGGATTGGGGAAATCAATCAAAGTGGAAGAACCACCTACAACCCGTCCCTCAAGAGTCGAGTCACCATATCAATCGACACGTCCAAGAACCAATTCTCCCTGAGGCTGACTTCTTTGACCGCCGCGGACACGGCCGCATATTTCTGTGCGAGAGGCCTCTCGGATACTGCAGCTCGTCGGGGCCCACCCGCTAACGCTATGGACGTCTGGGGCCAAGGGACCACGGGCACCGTCTTCTCA
>EF544896
CAGGTGCAGCTACAGCAGTGGGGCGCAGGACTGTTGAAGCCTTCGGAGACCCTGTCCCTCACCTGCGGTGTCTATGGGGGGTCCGTCACTAGTTACTTCTGGACCTGGATCCGCCAGCCCCCAGGGAAGGGACTGGAGTGGATTGGGGAGATCAATCAAAGTGGAAGCACCAACTACAGCCCGTCCCTCAAGAGTCGAGTCACCATGTCAATAGACACGTCCAAGAACCAATCCTCCCTGAGGCTGAGTTCTATGACCGCCGCGGACACGGCTGCATATTTCTGTGCGAGAGGCCTCTCGGACACTGGAGCTCGTCGGGGCCCACCCCCTAAGGCTATGGACGTCTGGGGCCAAGGGACCACGGTCACCGTCTTCTCA
>EF544897
CAGGTGCAGCTACAGCAGTGGGGCGCAGGACTGTTGAAGACTTCGGAGACCCTGTCCCTCACCTGCGGTGTCTATGGTGGGTCCTTCACTGGTTACTTCTGGACGTGGGTCCGCCAGCCCCCAGGGAAGGGACTGGAGTGGATTGGGGAAATCAATCAAAGTGGAACCACCAACTACAACCCGTCCCTCAAGAGTCGAGTCACCATATCAATAGACACGTCCGAGAACCAATTCTCCCTGAGGCTGACTTCCATCACCGCCGCGGACACGGCTGCATATTTCTGTGCGAGAGGCCTCTCGGATACTGCAGCTCGTCGGGGCCCACCCGCTAAGGCTCTGGACGTCTGGGGCCAAGGGACCACGGTCACCGTCTCCTCA
>EF544898
CAGGTGCAACTACGGCAGTGGGGCGCAGGACTGTTGAAGCCTTCGGAGACCCCGTCCCTCACCTGCGGTGTGTATGGTGGGTCGTTCAGTGGTTACTCCTGGACCTGGATCCGCCAGCCCCCAGGGAAGGGGCTGGAGTGGATTGGGGAAATCAATCAAAGGGGAGCCACCAACAACAACCCGTCCCTCAAGAGTCGAGTCACCATATCCAAAGACACGTCTAAGAAGCAATTCTCCCTGAGGCTGAGTGGTATGACCGCCGCGGACGCGGCTGAATATTTCTGTGCGAGAGGCCTCTCGGGTCCTGCAGCTCGTCGGGGCCCACCCACTAACGCTATGGACGTCTGGGGCCAAGGGACCACGGTCACCGTCTCCTCA
>EF544899
CAGGTGCAGCTACAGCAGTGGGGCGCAGGACTGTTGAAGCCTTCGGAGACGCTGTCCCTCACCTGCGCTGTCTCTGGTGGGTCCTTCAGTAATTACTACTGGAACTGGATCCGCCAGCCCCCAGGGAAGGGACTGGAGTGGATTGGACAAATCAATTATAGTGGAACCACCAACCACAACCCGTCCCTCAAGAGTCGAGTCACTATATCAGTAGACACGACCAAGCATCAGTTCTCCCTGAGGCTGAGTTTTGTGACCGCCGCGGACACGGCTAGTTATTACTGTGCGAGAGGCCTCTCGGGCATGGCAGCTCGTCGGGGCCCACCCGCTAACGGTGTGGACGTCTGGGGCCAAGGGACCACGGTCACCGTCTCCTCA
>EF544900
CAGGTGCAGCTACAACAGTGGGGCGCAGGACTGTTGAAGCCTTCGGAGACCCTGTCCCTCACCTGCGGTGTCTATGGTGGGTCCTTCACTGGTTACTTCTGGACCTGGGTCCGCCAGGCCCCAGGGAAGGGACTGGAGTGGATTGGAGAAATCAATCAAAGTGGAAGCACCAACTACAACCCGTCCCTCAAGAGTCGAGTCACCATATCAAAAGACACGACCAAGAACCAATTCTCCCTGAGGCTAACTTCTTTGACCGCCGCGGACACGGCTGCGTACTTCTGTGCGAGAGGCCTCTCGGAGACTGCAGCTCGTCGGGGCCCACCCGCAAAGGCTATGGACGTCTGGGGCCAAGGGACCACGGTCACCGTCTCCTCA
>EF544901
CAGGTGCAGCTTCAGCAGTGGGGCGCAGGACTGTTGAAGCCTTCGGAGACCCTGTCCCTCACCTGCGGTGTCTATGGTGGGTCCTTCACTGGTGACTTCTGGACCTGGATCCGCCAGCCCCCAGGGAAGGGGCTGGAGTGGATTGGGGAAATCAATCAAAGTGGGAGCACCAACTACAACCTGTCCCTCAAGAGTCGAGTCACCATATCAATAGACACGTCCAAGAACCAATTCTCCCTGAGGCTGAGTTCTTTGACCGCCGCGGACACGGCTGCATATTTCTGTGCGAGAGGCCTCTCGGGTACTGCAGGTCGTCGGGGCCCACCCGCTAAGGCTATGGACGTCTGGGGCCAAGGGACCACGGTCACCGTCTCCTCA
>EF544902
CAGGTGCAGCTACAGCAGTGGGGCGCAGGACTGTTGAAGCCTTCGGAGACCCTGTCCCTCACCTGCGGTGTCTATGGGGGGTCCTTCACTAATTACTTCTGGACCTGGATCCGCCAGCCCCCAGGGAAGGGACTGGAGTGGATTGGGGAAATCAATCAAAGTGGAAGCACCAACTACAACCCGTCCCTCAAGAGTCGAGTCACCATGTCAATAGACACGTCCAAGAACCAATTCTCCCTGAGGCTGAGTTCTATGACCGCCGCGGACACGGCTGCTTATTTCTGTGCGAGAGGCCTCTCGAACACTGCAGCTCGTCGGGGCCCACCCCCTAAGACTATGGACGTCTGGGGCCAGGGGACCACGGTCACCGTCTCCTCA
>EF544903
CAGGTGCAGCTACAACAGTGGGGCGCAGGACTGTTGAAGCCTTCGGAGACCCTATCCCTCACCTGCGCTGTCTCTGGTGGATCCCTCAGTGGTTACTACTGGAATTGGATCCGCCAGCCCCCAGGGAAGGGGCTGGAGTGGATTGGGGAAATCAGTCAGAGTGGAAGCACCAACTACAGCCCGTCCCTCAAGAGTCGAGTCAGCATGTCAATAGACACGTCCAAGAACCAATTCTCCCTGAAGGTGACTTCTCTGACCGCCGCGGACACGGCTGGATATTTCTGTGCGAGAGGCCTCTCGGGAACTGCACCTCGTCGGGGCCATGCTTTGGACGTCTGGGGCCAGGGGACCACGGTCACCGTCTCCGCT
>EF544904
CAGGTGCAGCTACAGCAGTGGGGCGCAGGACTGGTGAAGCCTTCGGAGACCCTGTCCCTCACCTGCGGTGTCTATGGTGGGTCCTTCACTGGTGACTTCTGGACCTGGATCCGCCAGCCCCCAGGGAAGGGGCTGGAGTGGATTGGGGAAATCAATCAAAGTGGAAGCACCAACTACAACCCGTCCCTCAAGAGTCGAGTCACCATATCAATAGACACGTCCAAGAACCAATTCTCCCTGAGGCTGAGGTCTATGACCGCCGCGGACACGGCTGCATATTTCTGTGCGAGAGGCCTCTCGGGGACTGCAGGTCGTCGGGGCCCCCCCACTACCGCTTTGGACGTCTGGGGCCAAGGGACCACGGTCACCGTCTCCTCA
>EF544905
CAGGTGCAGCTACACCAGTGGGGCGCAGGACTGTTGAAGCCTTCGGAGACCCTGTCCCTCACCTGCGGTGTCTATGGTGGGGCCTTCACTGGTGACTTCTGGACCTGGATCCGCCAGCCCCCAGGGAAGGGGCTGGAGTGGATTGGGGAAATCACTCAAAGTGGAAACACCAACTACAACCCGTCCCTCGAGAGTCGAGTCACCATTTCAATAGACACGTCCAAGAACCATTTCTCCCTGAAAATGACTTCTTTGACCGCCGCGGACACGGCTCGATACTTCTGTGCGAGAGGCCTCTCGACTACTGCAGGTCGTCGGGGCCCACCCCCTAAGGCTATGGACGTCTGGGGCCAAGGGACCACGGTCACCGTCTNCTCC
>EF544906
CAGGTGCAGCTACAGCAGTGGGGCGCAGGACTGTTGAAGCCTTCGGAGACCCTGTCCCTCACCTGCGGTGTCTATGGTGGGTCCTTCACTGCTGACTTCTGGACCTGGATCCGCCAGCCCCCAGGGAAGGGGCTGGAGTGGATTGGGGAAATCACTCAAAGTGGAAGGACCAACTACAACCCGTCCCTCGAGAGTCGAGTCACCATATCAATAGACATGTCCAAGAACCAATTCTCCCTGAGGGTGAGCTCTTTGACCGCCGCGGACACGGCTGACTACTTCTGTGCGAGAGGCCTCTCGGGTACTGCAGCTCGTCGGGGCCCGGCTACTAACACTTTGGACGTCTGGGGCCAAGGGACCACGGTCACCGTCTCCTCA
>EF544907
CAGGTGCAGCTACAGCAGTGGGGCGCAGGACTGTTGAAGCCTTCGGAGACCCTGTCCCTCACTTGCGGTGTCTATGGGGGGTCCTTCACTGGTTACTTCTGGACCTGGATCCGCCAGCCCCCAGGGAAGGGACTGGAGTGGATTGGGGAAATCAATCAGAGTGGAAGCACCAACTACAACCCGTCCCTCAAGAGTCGAGTCACCATGTCAATAGACACGTCCAACAACCAGTTCTCCCTGAGGCTGAGTTCTATGACCGCCGCGGACACGGCTGCATATTTCTGTGCGAGAGGCCTCTCGGACACTGCAGCTCGTCGGGGCCCACCCCCTAAGGCTATGGACGTCTGGGGCCAAGGGACCACGGTCACCGTCTCCTCA
>EF544908
CAGGTGCAGCTACACCAGTGGGGCGCAGGACTGTTGAAGCCTTCGGAGACCCTGTCCCTCACCTGCGGTGTCTATGGGGGGTCCTTCACTGGTTACTTCTGGACCTGGATCCGCCAGCCCCCAGGGAAGGGACTGGAGTGGATTGGGGAAATCAATGAAAGTGGAAGCACCAACTACAACCCGTCCCTCAAGAGTCGAGTCACCTTGTCAATAGACAAGTCCAAGAACCAATTCTCCCTGAAACTGAGTTCTATGACCGCCGCGGACACGGCTGCATATTTCTGTGCGAGAGGCCTCTCGGACACTGCAGCTCGTCGGGGCCCACCCCCTAAGGCTATGGACGTCTGGGGCCACGGGACCACGGTCACCGTCTNCTCA
>EF544909
CAAGTGCATCTACAGCAGTGGGGCGCAGGACTGTTGAAGCCTTCGGAGACCCTGTCCCTCACCTGCGGTGTCTATGGTGGGTCCTTCACTGGTGACTTCTGGACCTGGAACCGCCAGCCCCCAGGGGGGGGGCTGGAGTGGATTGGGGAGGTCAATCAATGTGGAAGCACCAACTACAACCCGTCCCTCAAGAGTCGAGTCACCATATCAATAGACACGTCCAAGAACCAATTCTCCCTGAGGCTGAGTTCTTTGACCGCCGCGGACACGGCTGGATATTTCTGTGCGAGAGGCCTCTCGACTACTGCAGGTCGTCGGGGCCCGCCACCAAAGGCTATGGACGTCTGGGGCCAAGGGACCACGGTCACCGTTTCCTCA
>EF544910
CAGGTGCAGCTACAGCAGCGGGGCGCAGGACTGTTGGAGCCTTCGGAGACCCTGTCCCTCACCTGCGGTGTCCATGGTGGGTCCTTCAGTGGTGACTTCTGGACCTGGATCCGCCAGCCCCCAGGGAAGGGACTGGAGTGGATTGGGGAAATCAATCAAAGTGGAAGCGCCAACTACAACCCGTCCCTCAAGAGTCGAGTCACCATATCAATAGACACGTCCAAGAACCAATTCTCCCTGAGGCTGAATTCTTTGACCGCCGCGGACACGGCCAAATATTTCTGTGCGAGAGGCCTCTCGAATTCTGCAGGTCGTCGGGGCCCACCCGCTAAGGCTATGGACGTCTGGGGCCAAGGGACCACGGTCACCGTCTTCTCA
>EF544911
CAGGTGCAGCTACAACAGTGGGGCGCAGGGCTGTTGATGCCTTCGGAGACCCTGTCCCTCACCTGCGGTGTCTCTGGTGGGTCCTTCACTGGTTACTTCTGGACCTGGATCCGCCAGCCCCCAGGGAAGGGACTGGAGTGGATTGGTGAAATCAATCAAAGTGGAGCCACCAACTACAACCCGTCCCTCAAGAGTCGAGTCACCATATCAAAAGACACGTCCAAGAATGAATTCTCCCTGAGGCTGACTTCTATGACCGCCGCGGACACGGCTGCATATTTCTGTGCGAGAGGCCTCTCGAATACTGCAGCTCGTCGAGGCCCACCCGCAAGGGCTATGGACGTCTGGGGCCAAGGGACCACGGTCACCGTCTCCTCA
>EF544912
CAGGTGCAGCTACAGCAGTGGGGCGCAGGACTGTTGAAGCCTTCGGAGACGCTGTCCCTCACCTGCGCTGTCTCTGGTGGGTTTTTCACTAAATACTACTGGAGCTGGATCCGCCAGCCCCCAGGGAAGGGACTGGAGTGGATTGGACAAATCAATTATAGTGGGAGCACCAACCACAACCCGTCCCTCAAGAGTCGAGTCACTATATCAGTTGACACGACCAAGAATCAGTTCTCCCTGAGGCTGAATTCTGTGACCGCCGCGGACACGGCTGCCTATTACTGTGCGAGAGGCCTCTCGGGTATGGCAGCTCGTCGGGGCCCACCCGCTAGTGGTATGGACGTCTGGGGCCAAGGGACCACGGTCACCGTCTTCCCA
>EF544913
CAGGTCCAGCTACACCAGTGGGGCGCAGGACTATTGAAGCTTTCGGAGACCCTATCCNTCACTTGCGCTGTCTCTGGTGGATCCCTCAGTGGTTACTTCTGGAATTGGGTCCGCCAGCCCCCAGGGGAGGGGCTGGAGTGGATTGGGGAAATCAGTCAGAGTGGAAGTACCAACTACAACCCGTCCCTCAAGAGTCGAGTCAGCATGTCAGTAGACACGTCCAAGAATGAGTTCTCCCTGAAGCTGACTTCTCTAACCGCCGCAGACACGGCTGGATATTTCTGTGCGAGACGCCTCTCGGGAACCGCAGGTCGTCGGGGCCCACCCACTATCGCTATGGACGTCTGGGGCCAAGGGACCACGGTCACCGTCTCCTCA
>EF544914
CAGGTGCAGCTACAGCAGTGGGGCGCAGGACTGTTGAAGCCTTCGGAGACCCTGTCCCTCACCTGCGGTGTCTATGGTGGGTCCTTCATTGGTTACTCCTGGACCTGGATCCGCCAGCCCCCAGGGAAGGGGCTGGAGTGGATTGGGGAAATCAGTCAAAGTGGAGCCACCAACTACAACCCGTCCCTCAAGAGTCGAGTCACCATATTGATAGACACGTCTAAGAACCAATTCTCCCTGAGGCTGACTGCTCTGACCGCCGCGGACACGGCTGAATATTTCTGTGCGAGAGGCCTCTCGGGTACTGCAGCTCGTCGGGGCCCATTTACTAACACTATGGACGTCTGGGGCCAAGGGACCACGGTCACCGTCTTCTCA
>EF544915
CAGGTGCAGCTATACCGGTGGGGCGCAGGACTGTTGAAGCCTTCGGAGACCCTGTCCCTCACCTGCGGTGTCTATGGTGGGTCCTTCACTGGTGACTTGTGGACCTGGATCCGCCAGCCCCCAGGGAGGGGGCTGGAGTGGATTGGGGAAATCAATGAAAGTGGAAGCACCAACTACAACCCGTCCCTCAAGAGTCGAGTCACCATATCAATGGACACGTCCAAGAAGCAATTCTCCCTGAGGCTGAGTTCTTTGACCGCCGCGGACACGGCTAGATATTTCTGTGCGAGAGGCCTCTCGGGTACTGCAGGTCGTCGGGGCCCACCCGCTAGGGCTATGGACGTCTGGGGCCAAGGGACCACGGTCACCGTCTCCTCA
>EF544916
CAGGTGCAGCTACAGCAGTGGGGCGCAGGACTGTTGAAGCCTTCGGAGACCCTGTCCCTCACCTGCGGTGTCTACGGTGGGTCCTTCGGTGGTGACTCCTGGACCTGGATCCGCCAGCCCCCAGGGAAGGGGCTGGAGTGGATTGGGGAAATCAATCAAAGTGGAAGCACCAACTACAACCCGTCCCTCAAGAGTCGAGTCACCATATCAATAGACACGTCCAAGAACCAATTCTCCCTGAGGCTGAGTTCTTTGACCGCCGCGGACACGGCTGCATATTTCTGCGCGAGAGGCCTCTCGGGTACTGCAGGTCGTCGGGGCCCACCCACTAAGTCTATGGACGTCTGGGGCCAAGGGACCACGGTCACCGTCTCGTCA
>EF544917
CAGGTGCAGCTACAGCAGTGGGGCGCAGGACTGTTGAAGCCTTCGGAGACCCTGTCCCTCACCTGCGGTGTGTATGGTGGGTCGTTCAGTGGTTACTCCTGGACCTGGATCCGCCAGCCCCCAGGGAAGGGGCTGGAGTGGATTGGGGAAATCAATCAAAGGGGAGCCACCAACAACAACCCGTCCCTCAAGAGTCGAGTCACCATATCCAAAGACACGTCTAAGAACCAATTCTCCCTGAGGCTGAGTGGTATGACCGCCGCGGACGCGGCTGAATACTTCTGTGGGAGAGGCCTCTCGGGTCCTGCAGCTCGTCGGGGCCCACCCACTAACGCTATGGACGTCTGGGGCCAAGGGACCACGGTCACCGTCTCCTCA
>EF544918
CAGGTGCAGCTACAGCAGTGGGGCGCAGGACTGGTGAAGCCTTCGGAGACCCTGTCCCTCACCTGCGCTGTNTCTGGTGTGTCCTTCAGTGATTACTACTGGACTTGGATCCGCCAGCCCCCAGGAAAGGGGCTGGAGTGGATTGGTGAAATCAGTCAGAGTGGAAGCACCAACTACAACCCGTCCCTCAAGAGTCGAGTCAGCATGTCAATAGACACGTCCAAGAACCAATTCTCACTGAAGGTGACTTCTGTGACCGCCGCGGACACGGCTGGATATTTCTGTGCGAGAGGCCTCTCGGGATCTGCAGCTCGTCGGGGCCCACCCACTACCGCTTTGGACGTCTGGGGCCAAGGGACCGCGGTCACCGTCTCCTCA
>EF544919
CAGGTGCGACTACAGCAGTGGGGCGCAGGACCGTTGAAGCCTTCGGAGACCCTGTCCCTCACCTGCGGTGTCTATGGTGGGTCCTTCACTGGTTACTTCTGGACCTGGATCCGCCAGCCCCCAGGGAAGGGGCTGGAGTGGATTGGGGAAATCAATCAAGATGGAAGCACCAACTACAACCCGTCCCTCAAGAGTCGAGTCACCATGTCAATAGACACGTCCAAGAACCAATTCTCCCTGAGGCTGAGTTCTATGACCGCCGCGGACACGGCTGGATATTTCTGTGCGAGAGGCCTCTCGGATNNNNNNACTCGTCGGGGCCCACCCGCTAAGGCGATGGACGTCTGGGGCCAAGGGACCACGGTCACCGTCTCCTCA
>EF544920
CAGGTGCAGCTACCCCAGTGGGGCGTAGGACTGTTGAAGCCTTCGGAGACCCTGTCCCTCACCTGCGGTGTCTCTGGTGGGTCCTTCACTGGTTACTCCTGGACCTGGATCCGCCAGCCCCCAGGGAGGGGGCTGGAGTGGATTGGGGAAATCAATCAAAGTGGAACCACCAAGTACAGTGTGTCCCTCAAGAGTCGAGTCACCATATCCATAGACACGTCTAAGAACCAATTCTCCCTGAGGCTGACTGCTATGACCGCCGCGGACACGGCTGAATACTTCTGTGCGAGAGGCCTCTCGGTACTGCAAGCTCGTCGGGGCCCACCCACTAACGCTATGGACGTCTGGGGCCAAGGGACCACGGTCACCATCTCCTTC
>EF544921
CAGGTGCAGCTACAGCAGTGGGGCGCAGGACTGTTGAAGCCTTCGGAGACCCTGTCCCTCACCTGCGGTGTCTATGGTGTGACCTTCACTGGTTACTACCGGACCTGGATCCGCCAGCCCCCAGGGAAGGGGCTGGAGTGGATTGGGGAAATCAATCAAAGTGGAGCCACCAACTACAAAGTTTCCCTCGAGAGTCGAGTCACCATATCCATTGACACGTCTAAGAACCGATTCTCCCTGAGGGTGAGGGCCGTGACCGCCGCGGACACGGCTAAATACTTCTGTGCGAGAGGCCTCTCGGGTACTGCAGCTCGTCGGGGCCCACCCACTAACGCTATGGACGTCTGGGGCCAAGGGACCACGGTCACCGTCTTCGT
>EF544922
CAGGTGCAGCTACAGCAGTGGGGCGCAGGACTGTTGAAGCCTTCGGAGACGCTGTCCCTCACCTGCGCTGTCTCTCGTGGGTCCTTCACTACTTACTACTGGAACTGGATCCGCCAGCCCCCAGGGAAGGGGCTGGAGTGGATTGGGGAAATCAATCATGGTGGAAGCACCAACTACAACCCGTCCCTCAAGAGTCGAGTCACCATATCAATAGACACGTCCACGAACCAATTCTCCCTGAGACTGAGTTCTTTGACCGCCGCGGACACGGCTGGATATTTCTGTGCGAGAGGCCTCTCGGGAACTGCAGGTCGTCGGGGCCCACCCGCTAAGGCTATGGACGTCTGGGGCCAAGGCACCACGGTCACCGTCTCCTCA
>EF544923
CAGGTGCAGCTACAGCAGTGGGGCGCAGAACTGTTGAAGCCTTCGCAGACCCTGTCCCTCACCTGCGCTGTCTATGGTGGGTCCTTCAGTGATAACAACTGGAACTGGATCCGCCAGCCCCCAGGGAAGGGGCTGGAGTGGATTGGCGAAATCAATCATAGCGGAAGCACCAAGTACAACCCGTCCCTCAAGAGTCGAGTCAGCATATCAATAGACACGTCCAAGAACCAGTTCTCCCTGAGGTTGAATTCTGTGACCGCCGCGGACGCGGCTTTGTATTACTGTGCGAGAGGCCTCTCGGGGATTGCAGCTCGTCGGGGCCCACCCGCTAACGGTATGGACGTCTGGGGCCAAGGGACCACGGTCACCGTCTTCTCA
>EF544924
CAGGTGCAGCTACAGCAGTGGGGCGCAGGACTGTTGAAGCCTTCGGAGACCCTGTCCCTCACCTGCGGTGTCTATGGTGGGTCCTTCACTGGTTACTTCTGGACCTGGATGCGCCAGCCCCCAGGGAAGGGACTGGAGTGGATTGGGGAAATCAATCAAAGTGGAAGCACCAAGTACAACCTGTCCCTCAAGAGTCGAGTCACCATATCAATAGACACGTCCAAGAACCAATTCTCCCTGAGCCTGACTTCTGTGACCGCCGCGGACACGGCTGCATATTTCTGTGCGGGAGGCCTCTCGGATACTGCAGCTCGTCGGGGCCCACCCGCAAAGGCTATGGACGTCTGGGGCCAAGGGACCTCGGTCACCGTCTCCTCA
>EF544925
CAGGTGCAGCTACAGCAGTGGGGCGCAGGACTGTTGAAGCCTTCGGAGACCCTGTCCCTCACCTGCGGAGTCTATGGTGGGTCCTTCACTGGTTACTCCTGGACGTGGATCCGCCAGCCCCCAGGGAAGGGGCTGGAGTGGATTGGGGAAATCAATGAAAGTGGAGTCACTAAGTACAATCCTTCCCTCGAGAGTCGAGTCACCATATCCATTGACACGTCTAAGAACCGATTCTCCCTGAGGCTGAGTGTTATGAGCGCCGCGGACACGGCTAAGTACTTCTGTGCGAGAGGCCTCTCGGGTACTGCAGCTCGTCGGGGCCCACCCACTAACGCTATGGACGTCTGGGGCCAAGGGACCACGGTCACCGTCTCCTCA
>EF544926
CAGGTGCATCTGCAGCAGTGGGGCGCAGGACTGTTGAAGCCTTCGGAGACCCTGTCCCTCACCTGCGGTGTCTATGGTGGGTCCTTCACTGATTACTTCTGGACCTGGATCCGCCAGCCCCCAGGGAAGGGGCTGGAGTGGATTGGGGAAATCAATCAAAGTGGAAGCACCAATTACAATCCGTCCCTCAAGAGTCGAGTCACCATATCAATAGACACGTCCAAGAACCAATTCTCCCTGAGGCTGACTTCTTTGACCGCCGCGGACACGGCTGGATATTTCTGTGCGAGAGGCCTCTCGGGTACTGCAGGTCGTCGGGCCCACCCCGCTCAGACTATGGACGTCTGGGGCCAAGGGACCGCGGTCACCGTCTCCTTA
>EF544927
CAGGTGCAGCTACAGCAGTGGGGCGCAGGACTGTTGAAGCCTTCGGAGACCCTGTCCCTCACCTGCGGTGTCTATGGTGGGTCCTTCACTGGTGACTTCTGGACCTGGATCCGCCAGCCCCCAGGGAAGGGGCTGGAGTGGATTGGGGAAATCACTCAAAGTGGAAGGACCAACTACAACCCGTCCCTCGAGAGTCGAGTCACCATATCAATAGACACGTCCAAGCACCAATTCTCCCTGAGGGTGAGTTCTTCGACCGCCGCGGACACGGCTAGATATTTGTGTGCGAGAGGCCTCTCGACTACTGCAGGTCGTCGGGGCCCACCACCAAAGGCTATGGACGTCTGGGGCCAAGGGACCACGGTCACCGTCTCCGCA
>EF544928
CAGGTGCAGCTACAGCAGTGGGGCGCAGGACTGTTGAAGCCTTCGGAGACCCTGTCCCTCACCTGCGGTGTCTATGGTGTGACCTTCACTGGATACTCCTGGACCTGGATCCGCCAGCCCCCAGGGAAGGGGCTGGAGTGGATTGGGGAAATCAATCAAAGTGGAGCCACCAACTACAAAGTTTCCCTCGAGAGTCGAGTCACCATATACATTGACACGTCTAAGAACCGATTCTCCCTGAGGGTGAGGGCCGTGACCGCCGCGGACACGGCTAAATACTTCTGTGCGAGAGGCCTCTCGGGTACTGCAGCTCGTCGGGGCCCACCCACTAACGCTATGGACGTCTGGGGCCAAGGGACCACGGTCACCGTCTCGTCA
>EF544929
CAGGTGCAGCTGCAGGAGTCGGGCCCAGGACTGGTGAAGCCTTCGGAGACGCTGTCCCTCACCTGCACTGTCTCTCGTGGGTCCTTCACTCAGTATTACTGGAGCTGGATCCGCCAGCCCCCAGGGAAGGGACTGGAGTGGATTGGACAAATCAATTTTAGTGGAAGCACTAACCACAACCCGTCCCTCAAGAGTCGAGTCAGTATATCAGTAGACACGACCAAGAATCAGTTCTCCCTGAGGGTGACTTCTGTGACCGCCGCGGACACGGCTGAGTATTACTGTGCGAGAGGCCTCTCGGGTATGGCAGCTCGTCGGGGCCCACCCGCTAGCGGTATGGACGTCTGGGGCCAAGGGACCACGGTCACCGTCTCCTCA
>EF544930
CAGGTGCAGCTACAGCAGTGGGGCGCAGGACTTTTGAAGCCCTCGGAGACCCTGTCCCTCAGCTGCGGTGTCTATGGTGGGTCCTTCACTGGTTACTTCTGGACCTGGATCCGCCAGCCCCCAGGGAAGGGACTGGAGTGGATTGGGGAAATCAGTCAAAGTGGAAGCACCAAATACAACCCGTCCCTCAAGAGTCGAGTCACCATATCAGCAGACACGTCCAAGAACCAATTCTCCCTGAGGCTGAGTTCTATGACCGCCGCGGACACGGCTGCATATTTCTGTGCGAGGGGCCTCTCGGATAGTGCAGCTCGGCGGGGCCCGCCCGCTAAGGCTATGGACGTCTGGGGCCAAGGGACCACGGTCACCGTCTCCGCA
>EF544931
CAGGTGCACCTACAGCAGTGGGGCGCAGGACTGTTGAAGCCTTCGGAGACCCTGTCCCTCACCTGCGGTGTCTATGGTGGGTCCTTCACTGGTGACTTGTGGACCTGGATCCGCCAGTCCCCAGGTAAGGGGCTGGAGTGGATTGGGGAAATCAATCAAAGTGGAAGCACCAATTATAACCTGCCCCTCAAGAGTCGAGTCACCATCTCAATAGACACGTCCAAGAACCAATTCTCCCTAAGGCTGAGTTCTTTGACCGCCGCGGACACGGCTGCATATTTCTGTGCGAGAGGCCTCTCGGGTACTGCAGGTCGTCGGGGCCCACCCGCTAGGGCTATGGACGTCTGGGGCCAAGGGACCACGGTCACCGTCTCATCA
>EF544932
CAGGTGCAGCTACAGCAGTGGGGCGCACGACTTTTGAAGCCCTCGGAGACCCTGTCCCTCAGCTGCGGTGTCTATGGTGGGTCCTTCAGTGGTTACTCGTGGACCTGGATCCGCCAGCCCCCAGGGAAGGGGCTGGAGTGGATTGGGGAAATCAATCCAAGTGGAACCACCAACTACAACCCGTCCCTCATGAGTCGAGTCACCATATCCATAGACACGTCTAAGAACCAATTCTCCCTGAGGCTGAGTGATATGACCGCCACGGACACGGCTGAATATTTCTGTGCGAGAGGCCTCTCGGGTTCTGCAGCTCGTCGGGGCCCACCCACTAACGCTCTGGACGTCTGGGGCCAAGGGACCACGGTCACCGTCTTCTCA
>EF544933
CAGGTGCAGTTACAGCAGTGGGACGCAGGACTCTTGAAGCCTTCGGAGACCCTGTCCCTCACCTGCGGTGTCTATGGTGGGTCCTTCAGTGGTTTCTCGTGGACCTGGATCCGCCAGCCCCCAGGGAAGGGGCTGGAGTGGATTGGGGAAATCAATCCAAGTGGAACCACCAACTACAACCCGTCCCTCAAGAGTCGAGTCACCATATCCATAGACACGTCTAAGAACCAATTCTCCCTGAGCCTGAGTGTTATGACTGCCGCGGACACGGCTAAATACTTCTGTGCGAGAGGCCTCTCGGGTACTGCGTCTCGTCGGGGCCCACCCCCTAACGCTTTCGACGTCTGGGGCCAAGGGACCACGGTCACCGTCTCCTCA
>EF544934
CAGGTGCAGCTACAGCAGTGGGGCGCGGGACTGCTGAAGCCTTCGGAGACCCTGTCCCTCACCTGCGGTGTCTATGGTGGGTCCTTCACTGGTCACTTCTGGACCTGGGTCCGCCAGCCCCCACATAAGGGGCTGGAGTGGATTGGGGAAATCAATCAAGGTGGAAGCACCAACTACAACCCGTCCCTCAAGAGTCGAGTCACCATGTCGATAGACACGTCCAAGAACCAATTCTCCCTGAGGCTGAGTTCTATGACCGCCGCGGACACGGCTGGATATTTCTGTGCGAGAGGCCTCTCGGGTAGTNNNNNNCGTCGGGGCCCACCCGCTAACGCTGTGGACGTCTGGGGCCAAGGGACCACGGTCACCGTCTCCTCA
>EF544935
CAGGTGCAGCTGCAACAGTGGGGCGCAGGACTGTTGAAGCCTTCGGAGACCCTGTCCCTCACCTGCGGTGTCTATGGTGGGTCCTTCACTGCTTACTTCTGGACCTGGATCCGCAGCCCCCCAGGGAAGGGACTGGAGTGGATTGGAGAAATCAATCAAAGTGGAAGCACCAACTACAACCCGTCCCTCAAGAGTCGAGTCACCATATCGATAGACACGTCCAAGAACCAATTCTCCCTGAGGCTGACTTCTTTGACCGCCGCGGACACGGCTACATACTTCTGTGCGAGAGGCCTCTCGGAGACTGCAGCTCGTCGGGGCCCACCCGCAAAGGCTATGGACGTCTGGGGCCAAGGGACCACGGTCACCGTCTCCTCA
>EF544936
CAGGTGCAGCTACAGCAGTGGGGCGCAGGACTGTTGAAGCCTTCGGAGACCCTGTCCCTCACCTGCGGTGTCTATGGTGGGTCCTTCACTGGTGACTTCTGGACCTGGATCCGCCAGCCCCCCGGGAAGGGGCTGGAGTGGATTGGGGAAATCAATGAAGGTGGAAGCACCAACTACAGCCCGTCCCTCAAGAGTCGAGTCACCATATCAATAGACACGTCCAAGAACCAATTCTCCCTGAGGCTGAGTTCTATGACCGCCGCGGACACGGCTGCATATTTCTGTGCGAGAGGCCTCTCGGACACTGCAGCTCGTCGGGGCCCACCCCCTAAGGCTATGGACGTCTGGGGCCAAGGGACCACGGTCACCGTCTCCTCA
>EF544937
CAGGTGCAGCTACAGCAGTGGGGCGCAGGACTGTTGAAGCCTCCGGAGACCCTGTCCCTCACCTGCGGTGTCTATGGTGGGTCCTTCACTGATTACGCCTGGGCCTGGGTCCGCCAGCCCCCAGGGAGGGGACTGGAGTGGATTGGTGAGATCAATCAAAGTGGAGCCACCAACTACAATCTTTCCCTCGAGAGTCGAGTCACCATATACATTGACACGTCTAAGAACCGATTCTCCCTGAGGCTGAGTGCTGTGACCGCCGCGGACACGGCTAAATACTTCTGTGCGAGAGGCCTCTCGGGTACTGCAGCTCGTCGGGGCCCTCCCACTAACGCTATGGACGTCTGGGGCCAAGGGACCACGGTCACCGTCTCCTCA
>EF544938
CAGGTGCAACTACAGCAGTGGGGCGCAGGACTGTTGAAGCCTTCGGAGACCCTGTCCCTCACCTGCGGTGTCTATGGTGGGTCCTTCACTGGTGACTTGTGGACCTGGATCCGCCAGTCCCCAGGTAAGGGGCTGGAGTGGATTGGGGAAATCAATCAAAGTGGAATCACCAACTACAATCCGTCCCTCAAGAGTCGAGTCACCATCTCAATAGACACGTCCAAAAACCAATTCTCCCTGAGGCTGAGTTCTTTGACCGCCGCGGACACGGCTGGATATTTCTGTGCGAGAGGCCTCTCGGGTACTGCAGGTCGTCGGGGCCCACTCGCTAGGGCTATGGACGTCTGGGGCCAAGGGACCACGGTCACCGTCTCCTCA
>EF544939
CAGGTGCAGCTACAGCAGTGGGGCGCAGGACTGTTGAAGCCTTCGGAGACCCTGTCCCTCACCTGCGGTGTCTATGGTGGGTCCTTCACTGGTTACTTCTGGACCTGGATCCGCCAGCCCCCAGGGAAGGGGCTGGAGTGGATTGGGGAAATCAATCAAAGTGGAAGCACCAATTACAGCCCGTCCCTCAAGAGTCGAGTCACCATATCAATAGACACGTCCAAGAACCAATTTTCCCTGAGGCTGAATTCTATGACCGCCGCGGACACGGCTGGTTATTTCTGTGCGAGAGGCCTCTCGGATACTGCAGGTCGCCGGGGCCCACCCGCTAAGGCTATGGACGTCTGGGGCCAAGGGACCACGGTCACCGTCTCTTCA
>EF544940
CAGGTGCAGCTTCAGCAGTTGGGCGCAGGACTGTTGAAGCCTTCGGAGACCCTATCCCTCACCTGCGCTGTCTCTGGTGGATCCCTCAGTGGTCACTACTGGAGCTGGATCCGCCAGCCCCCAGGGAAGGGGCTGGAGTGGATTGGGGCAATCAGTCAGAGTGGAAGCACCAACTACAACCCGTCCCTCAAGAGTCGAGTCAGCATGTCAATAGACACGTCCAAGAACCAATTCTCCCTGAAGGTGACTTCTGTGACCGCCGCGGACGCGGCTGGATATTTCTGTGCGAGAGGCCTCTCGGGAACTGCAGGTCGTCGGGGCCCACCCACTACCGCTTTGGACGTCTGGGGCCAAGGGACCACGGTCACCGTCTCCTCA
>EF544941
CAGGTGCAACTACAGCAGTGGGGCGCAGGACTGTTGAAGCCTTCGGAGACCCTGTCCCTCACCTGCGGTGTCTATGGTGGGTCGTTCACTGATTACTCCTGGACCTGGATCCGCCAGCCCCCAGGGAAGGGGCTGGAGTGGATTGGGGAAATCAATCAAAGGGGAGCCACCAACAGCAACCCGTCCCTCAAGAGTCGAGTCACCATATCCAAAGACACGTCTAAGAATCAATTCTCCCTGAGGCTGAGTGCTATGACCGCCGCGGACGCGGCTGAATACTTCTGTGCGAGAGGCCTCTCGGGTCCTGCAGCTCGTCGGGGCCCACCCACTAACGCTATGGACGTCTGGGGCCAAGGGACCACGGTCACCGTCTCCTCA
>EF544942
CAGGTGCAGCTACAGCAGTGGGGCGCAGGACTGTTGAAGGCTTCGGAGACCCTGTCCCTCACCTGCGGTGTCTATGGTGGGTCCTTCATTGGTTACTCCTGGACCTGGATCCGCCAGCCCCCAGGGAAGGGGCTGGAGTGGATTGGGGAAATCAGTCAAAGTGGAACCACCAACTACAACCCGTCCCTCAAGAGTCGAGTCACCATATTCAGAGACCCGTCTAAGAACCAATTGTCCCTGAGGCTGAGTGCTCTGACCGCCGCGGACACGGCTGAATACTTCTGTGCGAGAGGCCTCTCGGGTACTGCAGCTCGTCCGGGGCCCATTACTAACGCTATGGACGTCTGGGGCCAAGGGACCACGGTCACCGTCTCCTCA
>EF544943
CAGGTGCAGCTACAGCAGTGGGGCGCAGGACTGTTGAAGCCTTCGGAGACCCTGTCCCTCACCTGCGGTGTCTCTGGTGGGTCCTTCACTGGTTACTTCTGGACCTGGATCCGCCAGCCCCCAGGGAAGGGCCTGGAGTGGATTGGAGAAATCAGTCAAAGTGGAAGCGCCAACTACAACCCGTCCCTCAAGAGTCGAGTCACCATATCGATAGACACGTCCAAGAACCAATTCTCCCTGAGGCTGCGTTCTATGACCGCCGCGGACACGGCTGGATATTTCTGTGCGAGAGGCCTCTCGGATACTGCAAGGTCGTCGGGGCCCACCGCTAAGGCTATGGACGTCTGGGGCCAAGGGACCACGGTCACCGCTTCTCAA
>EF544944
CAGGTGCAGCTACAGCAGTGGGGCGCAGGACTGTTGAAGGCTTCGGAGACGCTGTCCCTCACCTGCGGTGTCTATGGTGGGTCCTTCACTGGTTACTTCTGGACCTGGATCCGCCAGCCCCCAGGGAAGGGACTGGAGTGGATTGGAGAAATCAGTCCTAGTGGGGGCACCAACTACAACCCGTCCCTCAAGGGTCGAGTCACCATGTCAGTGGACACGTCCAGGAACCAGTTCTCCCTGAAAGTGAGCTCTATGACCGCCGCGGACACGGCTGCATATTTCTGTGCGAGAGGCCTCTCGACTACTGCAGGTCGTCGGGGGCCCACCACTAACGCTATCGACGTCTGGGGCCAAGGGACCACGGTCACCGTCTCCTCA
>EF544945
CAGGTGCAGCTACAGCAGTGGGGCGCAGGACTGCTGAAGCCTTCGGAGACCCTGTCCCTCACCTGCGGTGTCTATGGTGGGTCCTTCAGTGGTTATTCCTGGACCTGGATCCACCAGCCCCCAGGGAAGGGGCTGGAGTGGATTGGGGAAATCAATCAAAGTGGAGCCACCAACTACAATCCTTCCCTCGAGAGTCGAGTCACCATGTCCATTGACACGTCTAAGAACCGGTTCTCCCTGAGGCTGAGTGCCGTGACCGCCGCGGACACGGCTAAATACTTCTGTGCGAGAGGCCTCTCGGGTACTGCAGGTCGTCGGGTCCCACCCACTAACACTATGGACGTCTGGGCCCAAGGGACCACGGTCACCGTTTCCTCA
>EF544946
CAGGTGCAGCTACAGCAGTGGGGCGCAGGACTATTGAAGCCTTCGGAGACCCTGTCCCTCACCTCCGGTGTCTATGGTGGGTCCTTCACTGGTGACTTCTGGACCTGGATCCGCCAGCCCCCAGGGAAGGGGCTGGAGTGGATTGGGGAAATCACTCAAAGTGGAAGGACCAATTACAACCCGTCCCTCGAGAGTCGAGTCACCATATCAATAGACACGTCCAAGCACCAATTCTCCCTGAGGGTGATTTCTTTGACCGCCGCGGACACGGCTAGATATTTCTGTGCGAGAGGCCTCTCGGCTACTGCAGGTCGCCGGGGCCCACCACCAAAGGCTATGGACGTCTGGGGCCAAGGGACCACGGTCACCGTCTCCGCA
>EF544947
CAGGTGCAGCTACAGCAGTGGGGCGCAGGACTATTGAAGCCTTCGGAGACCCTGTCCCTCACCTCCGGTGTCTATGGTGGGTCCTTCACTGGTGACTTCTGGACCTGGATCCGCCAGCCCCCAGGGAAGGGGCTGGAGTGGATTGGGGAAATCACTCAAAGTGGAAGGACCAATTACAACCCGTCCCTCGAGAGTCGAGTCACCATATCAATAGACACGTCCAAGCACCAATTCTCCCTGAGGGTGATTTCTTTGACCGCCGCGGACACGGCTAGATATTTCTGTGCGAGAGGCCTCTCGGCTACTGCAGGTCGCCGGGGCCCACCACCAAAGGCTATGGACGTCTGGGGCCAAGGGACCACGGCACCGTCTCCGCAG
>EF544948
CAGGTGCAGCTACAGCAGTGGGGCGCAGGACTGTTGAAGCCTTCGGAGACCCTGTCCCTCACCTGCGGTGTCTATGGTGGGTCCTTCACTGGTGACTTGTGGACCTGGATCCGCCAGTCCCCAGGTAAGGGGCTGGAGTGGATTGGGGAAATCAATCAAAGTGGAATCACCAACTACAACCCGTCCCTCAAGAGTCGAGTCACCATCTCAATAGACACGTCCAAAAAGCAAGTCTCCCTGAGGCTGAGTTCTTTGACCGCCGCGGACACGGCTGGATATTTCTGTGCGAGAGGCCTCTCGGGTACTGCAGGTCGTCGGGGCCCACTCGCTAGGGCTATGGACGTCTGGGGCCAAGGGACCACGGTCACCGTCTCCTCA
>EF544949
CAGGTGCAGCTACAGCAGTGGGGCGCAGGACTGTTGAAGCCTTCGGAGACCCTGTCCCTCACCTGCGGTGTCTATGGTGGGTCCTTCACTGGTTACTTCTGGACCTGGATCCGCCAGCCCCCAGGGAAGGGACTGGAGTGGATTGGGGAAGTCAATCAAAGTGGAAGCACCAACTACAACCCGTCCCTCAGGAGTCGAGTCTCCATATCAAGAGACACGTCCAAGAACCAATTCTCCCTGAAACTGACTTCTATGACCGCCGCGGACACGGCTGCATATTTCTGTGCGAGAGGCCTCTCGTATACTGCAGCTCGTCGGGGCCCACCCGCTAAGGCTGTGGACGTCTGGGGCCAAGGGACCACGGTCACCGTCTCCTCA
>EF544950
CAGGTGCAGCTACATCAGTGGGGCGCAGGACTGTTGAAGCCTTCGGAGACCCTGTCCCTCACGTGCGCTGTCTCTGGTGGGTCCTTCAATAATTTCTACTGGACCTGGATCCGCCAGCCCCCAGGGAAGGGGCTGGAGTGGATTGGGGAAATCAATCAAAGTGGAGCCACCAACTACAATCCTGCCCTCGAGAGTCGAGTCACCATGTCCATTGACACGTCTAAGAACCGGTTCTCCCTGAGGCTGAGTGCCGTGACCGCCGCGGACACGGCTAAATACTTCCGTGCGAGAGGCCTCTCGGGTAATGCAGGTCGTCGGGTCCCACCCACTAACACTATGGACGTCTGGGGCCAAGGGACCACGGTCACCGGTTCTCAG
>EF544951
CAGGTGCAGCTACAGCAGTGGGGCGCAGGACTGTTGAAGCCTTCGGAGACCCTGTCCCTCACCTGCGGTGTCTATGGTGGGTCCTTCACTGGTGACTTCTGGACCTGGATCCGCCAGCCCCCAGGGAAGGGGCTGGAGTGGATTGGGGAAATCAATCAAAGTGGAAGCACCAAATACAACCCGTCCCTCAAGAGTCGAGTCACCATATCAATAGACACGTCCAAGAACCAATTCTCTCTGAGGCTGAGTTCTTTGACCGCCGCGGACACGGCTGGATATTTCTGTGCGAGAGGCCTCTCGGGTAGTGCAGGTCGTCGGGGCCCACCCGCTCAGGCTATGGACGTCTGGGGCCAAGGGACCACGGTCACCGTCTCCTCA
>EF544952
CAGGTGCAGCTGCAGGAGTCGGGCCCAGGACTGGTGAAGCCTTCGGAGACCCTGTCCCTCACCTGCGCTGTCTATGGTGCGTCCTTCACTGGTTTCCTCTGGACCTGGATCCGCCAGCCCCCAGGGGAGGGACTGGAGTGGATTGGGGAAATCAATCAAAGTGGAAGCACCAACTACAACCCGTCCCTCAAGAGTCGAGTCACCATATCAATAGACACGTCCAAGAGGCAATTCTCCCTGAGGCTGACTTCTATGACCGCCGCGGACACGGCTGCATATTTCTGTGCGAGAGGCCTCTCGGATACTGCACCTCGTCGGGGCCCGCCCGCAGCTCGTCGGGGCCCACCCGCTAAGGGTATGGACGTCTGGGGCCAAGGG
>EF544953
CAGGTGCAGCTACAGCAGTGGGGCGCAGGACTGGTGAAGCCTTCGGAGACCCTGTCCCTCACCTGCGCTGTCTCTGGTGTGTCCTTCAGTGATTACTTCTGGACCTGGATCCGCCAGCCCCCAGGGAAGGGGCTGGAGTGGATTGGGGAAATCAATCAAGATAGAAGCACCAACTACAACCCGTCCCTCAAGAGTCGAGTCACCATGTCAATAGACACGTCCAAGAACCAATTCTCCCTGAGGCTGAGTTCTATGACCGCCGCGGACACGGCTGGATATTTCTGTGCGAGAGGCCTCTCGGATACTNNNNNNCGTCGGGGCCCACCCGCTAAGGCGATGGACGTCTGGGGCCAAGGGACCACGGTCACCGTCTCCTCA
>EF544954
CAGGTGCAGCTACAGCAGTGGGGCGCAGGACTGTTGAAGCCCTCGGAGACCCTGTCCCTCACCTGCGGTGTCTCTGGTGGGTCCTTCACTGGTTACTCGTGGACCTGGATCCGCCAGCCCCCAGGGAAGGGGCTGGAGTGGCTTGGGGAAGTCGATCAAAGTGGAGACACCAACTACAATCCTTCCCTCGAGAGACGAGTCACCATATCCATTGACACGTCTAAGAACCGATTCTCCCTGAGGCTGGGTAGTATGACCGCCGCGGACACGGCTAAATACTTCTGTGCGAGAGGCCTCTCGGGTACTGCAGCTCGTCGGGGCCCACCCACTAACGCTATGGACGTCTGGGGCCAAGGGACCACGGTCACCGTCTCCTCG
>EF544955
CGGGTGCAGCTACAGCAGTGGGGCGCAGGACTGTTGAAGCCTTCGGAGACCCTGTCCCTCACCTGCGTTATCTATGGTGGGTCCTTCAGTGATTACTACTGGAGCTGGATCCGCCAGCCCCCAGGGAAGGGGCTGGAGTGGATTGGGGAAATCGATCAAAGTGGAGCCACCAACTACAATCTTTCCCTCGAGAGTCGAGTCACCATATCAATAGACACATCTAAGAACCAATTCTCCCTGAGGCTGAGTTCTTTGACCGCCGCGGACACGGCTGCATATTTCTGTGCGAGAGGCCTCTCGACTACTGCAGGTCGTCGGGGCCCACCCGCTAAGGCTATGGACGTCTGGGGCCAAGGGACCACGGTCACCGTCTCCTCA
>EF544956
CAGGTGCAGCTACAGCAGTGGGGCGCAGGACTGTTGAAGCCTTCGGAGACCCTGTCCCTCACCTGCGGTGTCTATGGTGGGTCCTTCACTGGTTACTTCTGGACCTGGGTCCGCCAGCCCCCAGGGAAGGGGCTGGAGTGGATTGGGGAAATCAATCAAAGTGGAAGCACCAATTACAGCCCGTCCCTCAAGAGTCGAGTCACCATATCAGTAGACACGTCCAAGAACCAATTCTCCCTGGGGCTGAGTTCTATGACCGCCGCGGACACGGCTGGTTATTTCTGTGCGAGAGGCCTCTCGCATACTGCAGGTCGCCGGGGCCCACCCGCTAAGGCTATGGACGTCTGGGGCCAAGGGACCACGGTCACCGTCTCATCA
>EF544957
CAGGTGCAGCTACAGCAGTGGGGCGCAGGACTGTTGAAGCCTTCGGAGACCCTGTCCCTCACCTGCGGTGTCTATGGTGGGTCCTTCACTGGTTACTTCTGGACCTGGATCCGCCAGCCCCCACATAAGGGGCTGGAGTGGATTGGGGAAATCAATCAAAGTGGAAGCACCAACTACAATCCGTCCCTCAAGAGTCGAGTCACCATATCAATAGACACGTCCAAGAACCAATTCTCCCTGAGCCTGAGTTCTGTGAGCGCCGCGGACACGGCTAGATATTTCTGTGCGAGAGGCCTCTCGGATACTACAGGTCGTCGGGCCCCGCCCGCTAAGGCAATGGACGTCTGGGGCCAAGGGACCACGGTCACCGTNTCCTCA
>EF544958
CAGGTGCAGCTACAGCAGTGGGGCGCAGGACTGTTGAAGTCTTCGGAGACCCTGTCCCTCACCTGCGCTGTCTATGGTGGGTCCCTCAGTGGTGACTACTGGAGCTGGATCCGCCAGCCCCCAGGGAAGGGACTGGAGTGGATTGGGGAAATCAATCATAGTGGAAGCACCAACTACAACCCGTCCCTCAAGAGTCGAGTCACCATATCCATAGACACGTCCAAGAACCAGTTCTCCCTGAGGCTGAGTTCCTTGACCGCCGCGGACACGGCTGCATATTTCTGTGCGAGAGGCCTCTCGGGTAATGCGGGTCGTCGGGGCCCACCCGCTAAGGCTATGGACGTCTGGGGCCAAGGGACCACGGTCACCGTCTCTTTC
>EF544959
CAGGCGCAGCTACAGCAGTGGGGCGCAGGACTGTTGAAGCCTTCGGAGACCCTGTCCCTCACCTGCGGTGTCTATGGTGGGTCCTTCAGTGGATACTTCTGGACCTGGATCCGCCAGCCCCCAGGGAAGGGGCTGGAGTGGATTGGGGAAATAAATCAAAGTGGAAGCACCAACTACAATCCGTCCCTCAAGAGTCGAGTCACCATATCAATAGACACGTCCAAGAATCAATTCTCCCTGAGGCTGAGTTCTGTGACCGCCGCGGACACGGCTGGATATTTCTGTGCGAGAGGCCTCTCGGATACTACAGGTCGTCGGGGCCCGCCCGCTAAGGCAATGGACGTCTGGGGCCAAGGGACCACGGTCACCGTCTCCTCA
>EF544960
CAGGTGCAGCTACAGCAGTGGGGCGCAGGACTGTTGAAGCCTTCGGAGACCCTGTCCCTCACCTGCGGTGTCTATGGTGGGTCCTTCACTGGTTACTCCTGGACCTGGATCCGCCAGACCCCAGGGAAGGGGCTGGAGTGGATTGGGGAAATCAATCAAAGTGCAACCACCAACTACAACCCGTCCCTCAAGAGTCGAGTCACCATATCCATAGACACGTCTAAGAACCAATTCACCCTGAGGCTGAGTACTTTGACCGCCGCGGACACGGCTGAGTACTTCTGTGCGAGAGGCCTCTCGGGTACTGCAGCTCGTCGGGGCCCACCCACTAACGCTATGGACGTCTGGGGCCAAGGGACCACGGTCACCGTCTCCTCA
>EF544961
CAGGTGCAGCTACAGCAGTGGGGCGCAGGACTGTTGAAGCCTTCGGAGACCCTGTCCCTCACCTGCGGTGTGTATGGTGGGTCGTTCAGTGGTTACTCTTGGACCTGGATCCGCCAGCCCCCAGGGAAGGGGCTGGAGTGGATTGGGGAAATCAATCAAAGGGGAGCCACCAACAACAACCCGTCCCTCAAGAGCCGAGTCACCATATCCAAAGACACGTCTAAGAACCAATTCTCCCTGAGGCTGAGTGGTATGACCGCCGCGGACGCGGCTGAATACTTCTGTGCGAGAGGCCTCTCGGGTCCTGCAGCTCGTCGGGGCCCACCCACTAACGCTATGGACGTCTGGGGCCAAGGGACCACGGTCACCGTCTCCTCA
>EF544962
CAGGTGCAGCTACAGCAGTGGGGCGCAGGACTGTTGAAGCCTTCGGAGACCCTGTCCCTCACCTGCGGTGTCTATGGTGGGTCCTTCATTGGTGACTTCTGGACCTGGATCCGCCAGCCCCCAGGGAAGGGGCTGGAGTGGATTGGGGAAATCAATCAAAGTGGAAGCACCAAGTACAACCCGTCCCTCAAGAGTCGAGCCACCATATCAATAGACACGTCCAAGAACCAATTCTCCCTGAGGCTGAGTTCTTTGACCGCCGCGGACACGGCTGGATATTTCTGTGCGAGAGGCCTCTCGGGTAGTGCAGGTCGTCGGGGCCCACCCGCTCAGGCTATGGACGTCTGGGGCCAAGGGACCACGGTCACCGTCTCCTCA
>EF544963
CAGGTGCAGCTACAGCAGTGGGGCGCAGGACTGTTGAAGCCTTCGGAGACCCTGTCCCTCACCTGCGGTGTCTATGGGGGGTCCTTCACTGGTTACTTCTGGACCTGGATCCGCCAGCCCCCAGGGAAGGGACTGGAGTGGATTGGGGAAATCAATCATAGTGGAATCTCCAACTACAATCCGTCCCTCAAGAGTCGAGTCACCATATCAATAGACACGTCCAAGAATGAATTCTCCCTGAGGCTGACTTCTATGACCGCCGCGGACACGGCTGCATATTTCTGTGCGAGAGGCCTCTCGGAGACTGCAGTTCGTCGGGGCCCACCCGCAGAGGCTATGGACGTCTGGGGCCAAGGGACCACCGGTCACCCGTCTCCT
>EF544964
CAGGTGCAGCTACAGCAGTGGGGCGCAGGACTGTTGAAGCCTTCGGAGACCCTGTCCCTCACCTGCGGTGTCTCTGGTGTGTCCTTCAGTAGTTACCACTGGAGCTGGATCCGCCAGCCCCCAGGGAAGGGACTGGAGTGGATTGGACAAATCAATTATAGTGGAAGAACCAACCACAACCCGTCCCTCAAGAGTCGAGTCAGTATATCAGTAGACACGCCCAAGAATCAGTTCTCCCTGAGGCTGAGTTTTGTGACCGCCGCGGACACGGCTGCGTATTACTGTGCGAGAGGCCTCTCGGGTATGGCAGCTCGTCGGGGCCCACCCGCTAACGGTATGGACGTCTGGGGCCAAGGGACCACGGTCACCGTCTCCTCA
>EF544965
CAGGTGCAGCTACAGCAGTGGGGCGCAGGACTGTTGAAGCCGTCGGAGACCCTGTCCCTCACCTGCGGTGTCTATGGTGGGTCCTTCACCGGTTACCTCTGGACCTGGATCCGCCAGCCCCCAGGGAAGGGACTGGAGTGGATTGGGGAAATCAATCAAAGTGGAAGCACCACCTACAACCCGTCCCTCAAGCGTCGAGTCACCATATCAATAGACACGTCCAAGAAGCAGTTCTCCCTGCGGCTGACTTCTGTGACCGCCGCGGACACGGCGGCATATTTCTGTGCGAGTGGCCTCTCGGATAGTGTAACTCGTCGGGGCCCACCCGCTAAGGCTATGGACGTCTGGGGCCAAGGGACCACGGGTCACCGTCTCCTC
>EF544966
CAGGTGCTGCTACAGCAGTGGGGCGCAGGACTGTTGAAGGCTTCGGAGACCCTGTCCCTCACCTGCGGTGTCTATGGTGGGTCCTTCACTGGTGACTTCTGGACCTGGATCCGCCAGCCCCCAGGGAAGGGGCTGGAGTGGATTGGGGAAATCAATCATGGTGGAAGCACCAACTACAACCCGTCCCTCAAGAGTCGAGTCACCATATCAATAGACACGTCCAAGAACCAATTCTCCCTGAGGCTGAGTTCTTTGACCGCCGCGGACACGGCTGGATATTTCTGTGCGAGAGGCCTCTCGGGTACTGCAGGCCGTCGGGGCCCACCCGCTAAGGCTATGGACGTCTGGGGCCAAGGGACCACGGTCACCGTCTCCTCA
>EF544967
CAGGTGCAGCTGCAGGAGTGGGGAGCCGGACTGGTGAAGCCCTCGGAGACCCTGTCCCTCACCTGCGCTGTCTATGGTGGGTCCTTCACTGGTTACTCCTGGACCTGGATCCGCCAGCCCCCAGGGAAGGGGCTGGAGTGGATTGGGGAAATCGATCAAAGTGGAGCCACCAAGTACACTCTTTCCCTCGAGAGTCGAGTCACCATATCCATAGACACGTCCAAGAACCACTTCTCCCTGAGGCTGAGGTCTATGACCGCCGCGGACACGGCTGCATATTTCTGTGCGAGAGGCCTCTCGGGGACTGCAGGTCGTCGGGGCCCACCCGCTAAGGCTATGGACGTCTGGGGCCAAGGGACCATGGTCACCGTCTCCTCA
>EF544968
CAGGTGCAGCTACAGCAGTGGGGCGCAGGACTGTTGAAGCCTTCGGAGACCCTGTCCCTCACCTGCGGTGTCTATGGTGGGTCCTTCTCTGGTTACTCCTGGACCTGGATCCGCCAGCCCCCAGGGAAGGGGCAGGAGTGGATCGGGGAAATCAATCAAAGTGGAGCCTCCCACTACAGTCGTTCCCTCGACAGTCGAGTCACCATATCCATTGACACCTCTAAGAACCGATTCTCCCTGAGGCTGAGTGCCATGGCCGCCGCGGACACGGCTAAATACTTCTGTGCGAGAGGCCTCTCGGGTACTGCAGCTCGTCGGGGCCAACCCACTAACGCCCTGGACGTCTGGGGCCAAGGGGACCACGGTCACCGTCTCCTC
>EF544969
CAGGTGCAGTTACAGCAGTGGGGCGCAGGACTGTTGAAGCCTTCGGAGACCCTGTCCCTCACCTGCGGTGTCTATGGTGGGTCCTTCACTGGTTACTTCTGGACCTGGATCCGCCAGCCCCCAGGGAAGGGACTGGAGTGGATTGGGGAAATCAGTCAAAGTGGAAGCGCCAACTACAACCCGTCCCTCAAGAGTCGCGTCACCATTTCAATAGACACGTCCAAGAACCTATTCTCCCTGAGGCTGACTTCTATGACCGCCGCGGACACGGCTGCATATTTCTGTGCGAGAGGCCTCTCGAATACTGCAGGTCGTCGGGGCCCACCCGCTAAGGCTATGGACGTCTGGGGCCAAGGGACCACGGTCACCGTCTCCTCA
>EF544970
CAGGTGCAGCTACAGCAGTGGGGCGCAGGACTGTTGAAGCCTTCGGAGACGCTGTCCCTCACCTGCACTGTCTCTGGTGTGTCCTTCAGTGATCACTACTGGACTTGGATCCGCCAGTCCCCAGGAAAGGGGCTGGAGTGGATTGGTGAAATCAATCATAGTGGAGCCAGCATCAACAACCCGTCCCTCGAGAGTCGAGTCACCACATCAGTTGACACCTCCAAGAATCAGTTCTCCCTGATGCTGACTTCTGTGACCGCCGCGGACACGGCTGCATACTTCTGTGCGAGAGGCCTCTCGGTTACTGCAGGTCGTCGGGGCCCACCCGCTAAGGCAATGGACGTCTGGGGCCAAGGGACCACGGTCACCGTCTCCTCA
>EF544971
CAGGTGCTACTACATCAGTGGGGCGCAGGACTGTTGAAGCCTTCGGAGACCCTGTCCCTCACCTGCGGTGTCTATGGTGGGTCCTTCACTGGTGACTTGTGGACCTGGATCCGCCAGTCCCCAGGTAAGGGGCTGGAATGGATTGGGGAAATCAATCAAAGTGGAATCACCAACTACAACCCGTCCCTCAAGAGTCGAGTCACCATCTCATTAGACACGTCCAAAAACCAATTCTCCCTGAGGCTGAGTTCTTTGACCGCCGCGGACACGGCTGCATATTTCTGTGCGAGAGGCCTCTCGGGTACTGCAGGTCGTCGGGGCCCACTCGCTCGGGCTATGGACGTCTGGGGCCAAGGGACCACGGTCACCGTCTCCTCA
>EF544972
CAGGTGCAGCTACAGCAGTGGGGCGCAGGACTCTTGAGGCCTTCGGAGACCCTGTCCCTCACCTGCGGTGTCTATGGTGAGTCCTTCACTGGTGACTTCTGGACCTGGATCCGCCAGCCCCCCGGGAAGGGGCTGGAGTGGATTGGGGAGATCAGTCAAAGTGGAGGCACCAAGTACAGCCCGTCCCTCAAGAGTCGAGTCACCATATCAAGAGACACGTCCAAGAACCAATTCTCCTTGAGGCTGAGTTCTTTGACCGCCGCGGACACGGCTAAATATTTCTGTGCGAGAGGCCTCTCGGGTACTGCAGGTCGTCGGGGCCCACCCGCTAAGGCTATGGACGTCTGGGGCCAAGGGACCACAGTCACCGTCTCCTCA
>EF544973
CAGGTGCAGCTACAGCAGTGGGGCGCAGGACTGTTGAAGCCTTCGGAGACCCTGTCCCTCACCTGCGGTGTCTACGGTGGGTCCTTCATTGGTTACTCCTGGACCTGGATCCGCCAGCCCCCAGGGAAGGGACTGGAGTGGATTGGGGAAATCAATCAAAGTGGAAGCACCAACTACAAGCCGTCCCTCAAGAGTCGAGTCACCATATCAATAGACACGTCCAAGAATCAATTCTCCCTGCGACTGATTTCTTTGACCGCCGCGGACACAGGTCAATATTTCTGTGCGAGAGGCCTCTCGGGTAGTGTAGGTCGTCGGGGCCCACCCGCAAAGGCTATGGACGTCTGGGGCCAAGGGACCACGGTCACCGTCTCCTCA
>EF544974
CAGGCGCAGCTGCGGCAGTGGGGCGCAGGACTGTTGAAGCCTTCGGAGACCCTGTCCCTCACCTGCGGTGTCTATGGTGGGTCCTTCAGAGGATACTTCTGGACCTGGATCCGCCAGCCCCCAGGGAAGGGGCTGGAGTGGATTGGGGAAATCAATGAAAGTGGAAACACCAACTACAACCCGTCCCTCAGGGGTCGAGTCACCATGTCAATAGACACGTCCAAGAAGCAATTCTCCCTGAGGCTGAGTTCTTTGACCGCCGCGGACACGGCTGAGTACTTCTGTGCGAGAGGCCTCTCGGATACTGCAGGTCGTCGGGGCCCACCCCCTATCGCTATGGACGTCTGGGGCCCAGGGACCACGGTCACCGTCTCCTCA
>EF544975
CAGGTGGAGCTACAGCAGTGGGGCGCAGGACTGTTGAAGCCCTCGGAGACCCTGTCCCTCACCTGCGCTGTCTATGGTGTGTTCATCAGTGATCATTCCTGGACCTGGATCCGCCAGCCCCCCGGAAAGGGACTGGAATACATTGGGGAAATCGATCATAGTGGAACCACCAACTACAACCCGTCCCTCAAGAGTCGAGTCACCGTGTCAGGAGACACGTCCAAGAATGAGCTCTCACTGGAGATACACTCTGTGACCGCCGCGGACACGGCTGTATATTACTGTGCGAGAGGCCTCTCGGATACTGCAGGTCGTCGGGGCCCACCCNNNAAGGCTATGGACGTCTGGGGCCAAGGGACCACGGTCACCGTCTTCCCA
>EF544976
CAGGTGCAGCTACATCAGTGGGGCGCAGGACTGTTGAAGGCTTCGGAGACCCTGTCCCTCACCTGCGGTGTCTATGGTGGGTCCTTCAATGGTTACTTCTGGACCTGGATCCGCCAGCCCCCAGGGAAGGGACTGGAGTGGATTGGGGAAATCAATCAAAGTGGAGCCACCAACTACAACCCGTCCCTCAAGAGTCGAGTCTCCATCTCAATAGACACGTCCAAGAACCAATTCTCCCTGAGGCTGACCTCTATGACCGCCGCGGACGCGGCTGCATATTTCTGTGCGAGAGGCCTCTCGCATACTGCATCTCGTCGGGGCCCACCCGCAAAGGCTATGGACGTCTGGGGCCAAGGGACCACGGTCAAGCGTCTTCTC
>EF544977
CAGGTGCAGTTACAGCAGTGGGGCGCAGGACTGTTGAAGCCTTCGGCGACCCTGTCCCTCACCTGCGGTGCCTATGGTGGGTCCTTCACTGATTACTTCTGGACCTGGATCCGCCAGCCCCCAGGGAAGGGGCTGGAGTGGATTGGGGAAGTCAATCAAAGTGGAAGCACCAACTACAACCCGTCCCTCAAGAGTCGAGTCACCATGTCAGTAGACACGTCCAAGAACCAATTCTCCCTGAGGCTGAGTTGTATGACCGCCGCGGACACGGCTAGATATTTCTGTGCGAGAGGCCTCTCGGATACTGCAGCTCGTCGGGGCCCAACCACTAAGGCTATGGGCGTCTGGGGCCAAGGGACCACGGTCACCGTTTCCTCA
>EF544978
CAGGTGCAGCTACAGCAGTGGGGCGCAGGACTGTTGAAGCCTTCGGAGACCCTGTCCCTCACCTGCGCGGTCTATGGTGGGTCCTTCAGTGGTTACTACTGGAGTTGGATCCGCCAGCCCCCAGGGAAGGGGCTGGAGTGGATTGGGGAAATCATTGATAGTGGAAGCACCAACTACAAGCCGTCCCTCAAGAGTCGAGTCACCATCTCATTAGACACGTCCAAGAACCAATTCTCCCTGAGGCTGACTTCTTTGACCGCCGCGGACACGGCTGCATATTTCTGTGCGAGAGGCCTCTCGAATACTGCAGCTCGTCGGGGCCCACCCGCAAAGGCTATGGACGTCTGGGGCCAAGGGACCACGGTCACCGTCTCCTCA
>EF544979
CAGGTGCAGCTACATCAGTGGGGCGCAGGACTGTTGAAGCCTTCGGAGACCCCGTCCCTCACCTGCGGTGTCTATGGTGGGTCCCTAACTGGTTACTTCTGGACCTGGATCCGCCAGGCCCCAGGGAAGGGGCTGGAGTGGATTGGGGAAATCAGTCAAAGTGGAAGCACCAACTACAACCCGTCCCTCAAGAGTCGAGTCACCATATCAATAGACACGGCCAAGAAGCAATTCTCCGTGCGGCTGACTTCGTTGACCGCCGCGGACACAAGTGAATACTTCTGTGCGAGAGGCCTCTCGGGTATTGCAGGTCGTCGGGGCCCACCCGCTAAGGCTATGGACGTCTGGGGCCAAGGGACCTCGGTCACCGTCTCCTCA
>EF544980
CAGGTGCAGCTACAGCAGTGGGGCGCAGGACTGGTGAAGCCTTCGGAGACCCTGTCCCTCACCTGCGGTGTCTATGGTGGGTCCTTCACTGGTTACTTCTGGACCTGGATCCGCCAGCCCCCAGGGAAGGGGCTGGAGTGGATTGGGGAAATCAATCAAAGTGGAAGCACCAATTACAATCCGTCCCTCAAGAGTCGAGTCACCATATCAATAGACACGTCCAAGAACCAATTCTCCCTGAGGCTGACTTCTTTGACCGCCGCGGACACGGCTGGATATTTCTGTGCGAGAGGCCTCTCGGGTACTGCAGGTCGTCGGGGCCCACCCGCTCAGACTATGGACGTCTGGGGCCAAGGGACCACGGTCACCGTCTCCTCA
>EF544981
CAGGTGCAGCTACAGCAGTGGGGCGCAGGACTGTTGAAGCCTTCGGAGACCCTGTCCCTCACCTGCGGTGTCTATGGCGGGTCCTTCACTGGTTACTTCTGGACCTGGATCCGCCAGCCCCCAGGGAAGGGACTGGAGTGGATTGGGGAAATCAATCAAAGTGGAAGAACCAACTACAACCCGTCCCTCAGGAGTCGAGTCACCATATCAATAGACACGTCCAAGAACCAATTCTCCCTGAGGCTGACTTCTTTGACCGCCGCGGACACGGCTGCATATTTCTGTGCGAGAGGCCTCTCGGATACTGCAGCTCGTCGGGGCCCACCCGCAAAGGCTATGGACGTCTGGGGCCAAGGGACCACGGTCACCGTCTCCTCA
>EF544982
CAGGTCCAGCTACAGCAGTGGGGCGCAGGACTGTTGAAGCCTTCGGAGACCCTGTCCCTCAACTGCGCTGTCTATGGTGGGTCCTTCAGTGGTCACTATTGGAGGTGGATCCGCCAGCCCCCAGGGAAGGGGCTGGAGTGGATTGGGGAAATCAATCATAGTGAATACACCAACTACAATCCGCCCCTCAAGAGTCGAGTCAGCATATCAGTAGACACGTCCAAGAACCAGTTCTCCCTGAGGCTGACTTCTGTGACCGCCGCGGACACGGCTGTATATTACTGTGCGAGAGGCCTCTCGGGTATTGCAGCTCGTCGGGGCCCACCCGCTCACGCTATGGACGTCTGGGGCCTAGGGACCACGGTCACCGTCTCCTCA
>EF544983
CAGGTGCAGCTACAGCAGTGGGGCGCAGGACTGTTGAAGCCTTCGGAGACCCTGTCCCTCACCTGCGGTGTCTATGGTGGGTCCTTCTCTGCTTACTTCTGGACCTGGATCCGCCAGGCCCCAGGGAAGGGGCTGGAGTGGATTGGGGAAATCAATCAAAGTGGAAGCACCAACTACAACCCGTCCCTCAAGAGTCGAGTCACCATATCAATAGACACGTCCAACCACCAATTCTCCCTGCGGCTGAGTTCTTTGACCGCCGCGGACACAGCTGAATATTTCTGTGCGAGAGGCCTCTCGGGTGCTGCAGGTCGTCGGGGCCCACCCGCTAAGGCTATGGACATCTGGGGCCAAGGGACCACGGTCATCGTCTCCTCA
>EF544984
CAGGTGCAGCTACAGCAGTGGGGCGCAGGACTGTTGAAGCCTTCGGAGACCCTGTCCCTCACCTGCGGTGTCTATGGTGGGTCCTTCACTGGCTACTTCTGGACCTGGATCCGCCAGCCCCCAGGGAAGGGACTGGAGTGGATTGGGGAAATCAATCAAAGTGGAAGCACCAACTACAACCCGTCCCTCAAGAGTCGACTCACCATATCAATAGACACGTCCAAGAATGAATTCTCCCTGAGGCTGACTTCTATGACCGCCGCGGACACGGCTGGATACTTCTGTGCGAGAGGCCTCTCGGAGACTGCAAGCTCGTCGCGGCCACCCGCGAGGGGTATGGACGTCTGGGGCCAAGGGACCACGGTCACCGTCTCCTTA
>EF544985
CAGGTGCAGCTACAGCAGTGGGGCGCAGGACTGTTGAAGCCTTCGGAGACCCTGTCCCTCACCTGCGGTGTCTATGGGGGGTCCTTCACTGGTTACTTCTGGACCTGGATCCGCCAGCCCCCAGGGAAGGGTCTGGAGTGGATTGGGGAAATCAATCAAAGTGGAAGCACCAACTACAACCCGTCCCTCAAGAGTCGAGTCACCATGTCAATAGACACGTCCAAGAACCAATTCTCCCTGAGGCTGAGTTCTATGACCGCCGCGGACACGGCTGCTTATTTCTGTGCAAGAGGCCTCTCGGACACTGCAGCTCGTCGGGGCCCACCCCCTAAGACTATGGACGTCTGGGGCCAGGGGACCACGGTCACCGTCTCCTCA
>EF544986
CAGGTGCAGCTTCAGCAGTGGGGCGCAGGACTGTTGAAGCCTTCGGAGACCCTGTCCCTCACCTGCGGTGTCTATGGTGGGTCCTTCACTGGTTACTTCTGGACCTGGATCCGCCAGTCCCCAGGGAAGGGACTGGAGTGGATTGGGGAAATCAATCAAAGTGGAAGCACCAACTACAACCCGTCCCTCAAGAGTCGAGTCACCATATCAATAGACACGCCCAAGAACCAATTCTCCCTGAGGCTGACTTCTATGACCGCCGCGGACACGGCTGCTTATTTCTGTGGGAGAGGCCTCTCGGATACTGCAGCTCGTCGGGGCCCACCCGCTAAGACTATGGACGTCTGGGGCCAGGGGACCACGGTCACCGTCTCCTCA
>EF544987
CAGGTGCAGCTACAGCAGTGGGGCGCAGGACTGTTGAAGCCTTCGGAGACCCTGTCCCTCACCTGCGGTGTCTATGGGGGGTCCTTCACTAGTTACTTCTGGATCTGGATCCGCCAGCCCCCAGGGAAGGGACTGGAGTGGATTGGGGAAATCAATGAAAGTGGAAGCACCAACTACAACCCGTCCCTCAAGAGTCGAGTCACCATGTCAATAGACAAGTCCAAGAACCAATTCTCCCTGAAACTGAGTTCTATGACCGCCGCGGACACGGCTGCATATTTCTGTGCGAGAGGCCTCTCGGACACTGCAGCTCGTCGGGGCCCACCCCCTAAGGCTATGGACGTCTGGGGCCACGGGACCACGGTCACCGTCTCCTCA
>EF544988
CAGGTGCAGCTACAGCAGTGGGGCGCGGGACTGTTGAAGCCTTCGGAGACCCTGTCCCTCACCTGCGGTGTCTATGGTGGGTCCTTCAGTGGTCACTTCTGGACCTGGATCCGCCAGCCCCCAGGGAAGGGGCTGGAGTGGATTGGGGAAATCAATCAAAGTGGAAGCACCAACTACAACCCGTCCCTCAAGAGTCGACTCACCATATCAAAAGACACGTCCAAGAACCAATTCTCCCTGAGGCTGACTTCTATGACCGCCGCGGACACGGCTGGATATTTCTGTGCGAGAGGCCTCTCGGATACTGCAGGTCGTCGGGGCCCACCCGCTAAGGCTATGGACGTCTGGGGCCAAGAGACCACGGTCACCGTCTCCTCA
