# Supplementary material for: Assigning and visualizing germline genes in antibody repertoires
Source: Philos Trans R Soc Lond B Biol Sci. 2015 Sep 5;370(1676):20140240. doi: 10.1098/rstb.2014.0240 (PMC4528417; doi:10.1098/rstb.2014.0240)
Supplement: Evaluation datasets [file rstb20140240supp2.zip › evaluation_datasets/PW57.fas]

>AF262145
CAGGTGCAGCTCCAGCAGTGGGGCGCAGGACTGGTGAAGCCTTCGGAGACCCTGTCCCTCACCTGCGCTGTCTCTGGTGTGTCCTTCAGTGGTAACGTCTGGACTTGGATCCGGCAGCCCCCAGGAAAGGGGCTGGAGTGGATTGGTGAAATCTCTCATAGTGGAACCACCATCACCAGCCCGTCCCTCCAGAGTCGAGTCACCACATCCCTTGACGCGGCCAAGAATCAATTCTCCCTGGTGCTGACTTCTGTGACCGCCGCGGACACGGCTCTTTATTACTGTGTGAGGAAGACTGGGGATCGGGGTGCCTTTGATATCTGGGGCCAAGGGGCAATGGTCACCGTCTCTTCAGCACCCACCAAGGCTCCGGATGTGTTCCCCATCATATCAGGGTGCA
>AF262146
CAGGTGCAGCTACACCAGTGGGGCGCAGGACTGGTGAAGCCTTCGGAGACCCTGTCCCTCACCTGCGCTGTCTCTGGTGTGTCCTTCAGTGGTTACTTCTGGACTTGGATCCGGCAGCCCCCAGGCAAGGGGCTGCAATGGATTGGTGAAATCACTCATAGTGGAACCACCATCAACAACCCCTCCCTCCAGAGTCGAGTCAGCACATCAGTTGACGCGGCCAAGAATCAGTTCTCCCTGGTGCTGACTTCTGTGACCGCCGCGGACACGGCTGTATATTACTGTGTGAGGAAAACTGGGGATCGGGGTGCCTTTGATCTCTGGGGCCAAGGTGCGCTGGTCACCGTCTCTTCAGCACCCACCAAGGCTCCGGATGTGTTCCCCATCATATCAGGGTGCA
>AF262147
CAGGTGCAGTTACACCAGTGGGGCGCAGGACTGGTGAAGCCTCCGGAGACCCTGTCCCTCACTTGCGCTGTCTCTGGTGTGTCCTTCAGTGATTACTACTGGACTTGGATCCGCCAGCCCCCAGGAAAGGGGCTGGAGTGGATTGGTGAAGTCAATTACAGTGGCACCACCATCAACAACCCGTCCCTCAAGAGTCGAGTCGCCACATCAGCTGGCACGTCCAAGAATCAGTTCTCCCTTATGTTGACTTCTGTGACCGCCGCGGACACGGCTCTTTATTACTGTGTGAGGAAAACTGGGGATCGGGGTGCCTTTGATATCTGGGGCCAAGGGGCAATGGTCACCGTCTCTTCAGCACCCACCAAGGCTCCGGATGTGTTCCCCATCATATCAGGGTGCA
>AF262148
CAGGTGCGGCTACAACAATGGGGCGCAGGACTCTTGAAGCCTTCGGAGACCCTGTCCCTCACCTGCGGTGTCTTCGGTGTGTCCCTCAGTGGTTACTACTGGACCTGGATCCGCCAGCCCCCAAACAAGGGGCTAGAGTGGATAGGGGAAATCACTCAGACTGGAGGCACCATCTACAACCCGTCCCTCCAGAGTCGAGTCACCATTTCAGTTGCCACGTCCAAGGCACAGTTGTCCCTGAAGATGACCTCTGTGACCGCCGCGGACACGGCTACTTATTTCTGTGCGCGGATGACTGTGGATCGGCGTACTTTTGATCTCTGGGGCCAGGGGACACCGGTCACCGTCTCCTCAGCACCCACCAAGGCTCCGGATGTGTTCCCCATCATATCAGGGTGCA
>AF262149
CAGGTGCAGCTACAGCAGTGGGGCGCAGGACTGGTGAAGCCTTCGGAGACCCTGTCCCTCACCTGCGCTGTCTCTGGTGTGTCCTTCAGTGGTTACTTCTGGACTTGGATCCGGCAGCCCCCAGGAAAGGGGCTGGAGTGGATTGGTGAAATCACTCATAGTGGATCCACCGTCATCAACCCGTCCCTCCAGAATCGAGTCACTACATCAATTGACGCGGCCAAGAGTCAATTCTCCCTGGTGCTGACTTCTGTGACCGCCGCGGACACGGCTGTTTATTACTGTGTGAGGAAAACTGGGGATCGGGGTGCCTTTGATATCTGGGGCCAGGGGGCACTGGTCACCGTCTCTTCAGCACCCACCAAGGCTCCGGATGTGTTCCCCATCATATCAGGGTGCA
>AF262150
CAGGTGCAGCTACAGCAGTGGGGCGCAGGACTGTTGAAGCCTGCGGAGACCCTGTCCCTCACCTGCGCTGTCTATGGTGGGTCCTTCAGTGTGTACATCTGGACCTGGATCCGCCAGCCCCCAGGGAAGGGTCTGGAGTGGATTGGGGAAATCAGTCATGCTGGAAGCACCAACTACAACCCCTCCCTCAAGACTCGAGTCATCATATCACAAGACACGTCCAAGAAGCAGTTCTCCCTGATGCTGAGCTCTGTGACCGCCGCGGAGACGGCTATTTATTACTGTGCGAGGATAAGTGGGGATCGGGGTGCTTTTGATATCTGGGGCCAAGGGACAATGGTCACCGTCTCCTCAGCACCCACCAAGGCTTCGGATGTATTCCCCATCATATCAGGGTGCA
>AF262151
CAGGTGCAGCTACAGCAGTGGGGCGCAGGACTGGTGAAGCCTTCGGAGACCCTGTCCCTCACGTGCGCTGTCTCTGGTGTGTCCTTCACTGATTACTACTGGACTTGGATCCGCCAGCCCCCAGGAAAGGGGCTGGAGTGGATTGGTGAAATCAATCATAGTGGTACCACCATCAACAACCCGTCCCTCAAGAGTCGAGTCACCACATCAGTTGACACGTCCAACAATCAGTTCTCCCTTATGCTGACTTCTGTGACCGCCGCGGACACGGCTGTGTATTACTGTGTGAGGAATACTGGGAATCGGGGTGCCTTTGATCTCTGGGGCCAAGGTGCGCTGGTCACCGTCTCTTCAGCACCCACCAAGGCTCCGGATGTGTTCCCCATCATATCAGGGTGCA
>AF262152
CAGGTGCAGCTGCAGGAGTGGGGAGCCGGACTGGTGAAGCCCTCGGAGACCCTGTCCCTCACCTGCGCTGTCTATGGTGTCTCCTTCACTGATTACTCCTGGACCTGGATCCGCCAGCCCCCAGGAAAGGGGCTGGAGTGGATTGGGACAATCGATCATAATGGAGGCACCATCTACAACCCGTCCCTCAAGGGTCGAGTCACCCTTTCACTCGACGCGTCCAAGAATCAGTTCTCCCTGATGGTGACCTCTATGACCGCCGCGGATACGGCTGTTTATTACTGTGCGAGGATAACTGGGGATCGGGGCGCTTTT
>AF262153
CAGGTGCAACTACAGCAGTGGGGCGCAGGACTGGTGAAGCCTTCGGAGACCCTGTCCCTCACCTGCGCTGTCTCTGGTGTGTCCTTCAGTGGATACTTCTGGACTTGGATCCGGCAGCCCCCAGGAAAGGGGCTGGAGTGGATTGGTGAAATCAGTCATAGTGGAACCACCATCAACAACCCGTCCCTCCTGAGTCGAGTCACCACATCCGTTGACGCGGCCAAGAATCAGTTCTCCCTGGCGCTGACTTCTGTGACCGACGCGGACACGGCTGTTTATTACTGCGTGAGGAAAACTGGTGATCGGGGTGCCTTTGATATCTGGGGCCAAGGGGCAATGGTCACCGTCTCTTCAGCACCCACCAAGGCTCCGGATGTGTTCCCCATCATATCAGGGTGCA
>AF262154
CAGGTGCAGCTACAACAGTGGGGCGCAGGACTGTTGAAGCCTTCGGAGACCCTGTCCCTCACCTGCGCTGTCTCTGGTGTGTCCTTCACTGATTACTACTGGACTTGGATCCGCCAGCCCCCAGGAAAGGGGCTGGAGTGGATTGGTGAAATCAATCATAGTGGTACCACCATCAACAACCCGTCCCTCAAGAGTCGAGTCACCACATCAGTTGACCCGTCCAACAATCAGTTCTCCCTTATGCTGACTTCTGTGACCGCCGCGGACACGGCTGTGTATTACTGTGTGAGGAATACTGGGAATCGGGGTGCTTTTGATATCTGGGGCCAAGGGACCACGGTCACCGTCTCCTCAGCACCCACCAAGGCTCCGGATGTGTTCCCCATCATATCAGGGTGCA
>AF262155
CAGGTGCAGCTACAGCAGTGGGGCGCAGGACTGTTGAAGCCTTCGGAGACCCTGTCCCTCACCTGCGCTGTCTCCGGTGTGTCCTTCAGTGGATACTTCTGGACTTGGATCCGGCAGCCCCCAGGAAGGGGGCTGGAGTGGATTGGTGAAATCACTCACAGTGGCTCCACCATCAACAACCCGTCCCTCCAGAGTCGAGTCATCACATCAGTTGACGCGGCCAAGAATCAATTCTCCCTGGTGCTGACTTCTGTGACCGCCGCGGACACGGCTGTTTATTACTGTGTGGGGAGAACTGGGGATCGGGGTGCCTTTGATGTCTGGGGCCAAGGGGCAATGGTCACCGTCTCTTCAGCACCCACCAAGGCTCCGGATGTGTTCCCCATCATATCAGGGTGC
>AF262156
CAGGTGCAGCTACAGCAGTGGGGCGCAGGACTGGTGAAGCCTTCGGAGACCCTGTCCCTCAGCTGCGCTGTCTCTGGTGTGTCCTTCAGTGAGTACTTCTGGACTTGGATCCGGCAGCCCCCAGGAAAGGGGCTGGAGTGGATTGGTGAAATCACTCATAGTGGATCCACCATCAACAACCCGTCCCTCCAGAGTCGAGTCATCACATCAGTTGACGCGGCCAAGAATCAATTGTCCCTGGTGCTGACTTCTGTGACCGCCGCGGACACGGCTGTTTATTATTGTGTGAGGAGAAGTGGGGATCGGGGTGACTTTGATGTCTGGGGCCAAGGGGCAATGGTCACCGTCTCTTCAGCACCCACCAAGGCTCCGGATGTGTTCCCCATCATATCAGGGTGCA
>AF262157
CAGGTGCAGCTACAGCAGTGGGGCGCAGGACTGTTGAAGCCTTCGGAGACCCTGTCCCTCACCTGCGCTGTCTCTGTCTATGGTGTGTCCTTCAATGATTACCACTGGACCTGGATCCGCCAGCCCCCCGGCAAGGGGCTGGAGTGGATTGGGGAAATCAATCAAAGTGGAAGCACCAATTACAGCCCGTCCCTCAAGAGTCGAGTCACCACATCAGTTGACACGTCCAACAATCAGTTCTCCCTTATGCTGACTTCTGTGACCGCCGCGGACACGGCTGTGTATTACTGTGTGAGGAATACTGGGAATCGGGGTGCTTTTGATATCTGGGGCCAAGGGACAATGGTCACCGTCTCCTCAGCACCCACCAAGGCTCCGGATGTGTTCCCCATCATATCAG
>AF262158
CAGGTCCTTCTACAGCAGTGGGGCGCAGGACTGGTGAAGCCTTCGGAGACCCTGTCCCTCACCTGCGCTGTCTCTGGTATGTCCTTCACTGATTACTACTGGACTTGGATCCGCCAGCCCCCAGGAAAGGGGCTGGAGTGGATTGCTGCAATCAATCATAGTGGTACCACCATCAACAACCCGTCCCTCAAGAGTCGAGTCACCACATCAGTTGACACGTCCAACAATCAGTTCTCCCTTATGCTGACTTCTGTGACCGCCGCGGACACGGCTGTTTATTACTGCGTGAGGAAAACTGGGAATCGGGGTGCCTTTGATATCTGGGGCCAAGGGTCAGTGGTCACCGTCTCTTCAGCACCCACCAAGGCTCCGGATGTGTTCCCCATCATATCAGGGTGCA
>AF262159
CAGGTGCAGCTACAACAGTGGGGCGCAGGACTGGTGAAGCCTTCGGAGACCCTGTCCCTCACCTGCGCTGTCTCTGGTGTGTCCTTCAGTGATTACTTCTGGACTTGGATCCGGCAGCCCCCAGGAAAGGGGCTGGAGTGGATTGGTGAAATCGCTCATAGTGGAACCACCATCAACAACCCGTCCCTCCTGAGTCGAGTCACCACATCCGTTGACGCGGCCAAGAATCAGTTCTCCCTGGCGCTGACTTCTGTGACCGACGCGGACACGGCTGTTTATTACTGCGTGAGGAAAACTGGGGATCGGGGTGCCTTTGATATCTGGGGCCAAGGGGCAATGGTCACCGTCTCTTCAGCACCCACCAAGGCTCCGGATGTGTTCCCCATCATATCAGGGT
>AF262160
CAGGTGCAGCTACAGCAGTGGGGCGCAGGACTGTTGAAGCCTTCGGGGACCCTGTCCCTCACCTGCGCTGTCTCTGGTGCGTCCTTCAGTGGTTACTACTGGACTTGGATCCGTCAGCCCCCAGGAAAGGGGCTGGAGTGGATTGTTGAAGACAATCATCGTGGGTCCACCATTAACAACCCGTCCCTTAAGAGTCGAGCCACCACATCACTTGACACGTCCAAGAATGAGTTCTCCCTTATCCTGGCTTCTGTGACCGCCGCGGACACGGCTGGGTATTACTGTGTGAGGATTACTGGGAATCGGGGTGCTATTGATATCTGGTGCCAAGGGACAATGGTCACCGACTCCTTAAGACCCACCACGGCTCCGGATTTGGTCCCCATCATATCACGGTTC
>AF262161
CAGGTGCAGCTACAGCAGTGGGGCGCAGGACTGTTGAAGCCTTCGGAGACCCTGTCCCTCACCTGCGCTGTCTATGGTGGGTCCTTCAGTGGTTACTACTGGAGCTGGATCCGCCAGCCCCCAGGAAAGGGGCTGGAGTGGATTGGTGAAATCAATCATAGTGGTACCACCATCAACAACCCGTCCCTCAGGAGTCGAGTCACCACATCAGTTGACACGTCCAACAATCAGTTCTCCCTTATGTTGACTTCTGTGACCGCCGCGGACACGGCTGTGTATTACTGTGTGAGGAATACTGGGAATCGGGGTGCTTTGGATATCTGGGGCCAAGGGACAATGGTCACCGTCTCCTCAGCACCCACCAAGGCTCCGGATGTGTTCCCCATCATATCAGGGTGCA
>AF262162
CAGGTGCAGCTACAGCAGTGGGGCGCAGGACTGGTGAAGCCTTCGGAGACCCTGTCCCTCACCTGCGCTGTCTCTGGTGTGTCCTTCAGTGGTTACTTCTGGACTTGGATCCGGCAGCCCCCAGGAAAGGGGCTGGAGTGGATTGGTGAAATCACTCATAGTGGATCCACCGTCATCAACCCGTCCCTCCAGAGTCGAGTCACTACATCAATTGACGCGGCCAAGAGTCAATTCTCCCTGGTGCTGACTTCTGCGACCGCCGCGGACACGGCTGTTTATTACTGTGTGAGGAAAACTGGGGATCGGGGTGCCTTTGATATCTGGGGCCAAGGGGCAATGGTCACCGTCTCTTCAGCACCCACCAAGGCTCCGGATGTGTTCCCCATCATATCAGGGTGCA
>AF262163
CAGGTGCAGCTGCTGGAGTGGGGAGCCGGACTGGTGAAGCCCTCGGAGACCCTGTCCCTCACCTGCGCTGTCTATGGTGTCTCCTTCACTGATTACTCCTGGACCTGGATCCGCCAGCCCGCCGGAAAGGGGCTGGAGTGGATTGGGAAAATCGATCATGAAAGAGGCACCATCTACAACCCGTCCCTCGAGAGTCGAGTCACCATTTCACTAGACACGTCCAAGAATCAACTCTCCTTGATGCTGAAGTCTATGACGGTCGCGGATATGGCTGTTTATTACTGTGCGAGGATCACTGGGGATCGGGGCGCTTTTGATACCTGGGGCCAAGGGGCAATGGTCACCGTCTCTTCAGCACCCACCAAGGCTCCGGATGTGTTCCCCATCATATCAGGGT
>AF262164
CAGGTGCAGCTGCAGCAGTGGGGCGCAGGACTGGTGAAGCCTTCGGAGACCCTGTCCCTCACCTGCGCTGTCTCTGGTGTGCCCCTCAGTGATTACTCCTGGACTTGGATCCGACAGCCCCCAGGAAAGGGGCTGGAGTGGATTGGTGAAATCACTCATACTGGAACCACCATGAACAACCCGTCCCTCCTGAGTCGAGTCACCACATCCGTTGACGCGGCCAAGAATCAGTTCTCCCTGGCGCTGACTTCTGTGACCGCCGTGGACACGGCTGTTTATTTCTGCGTGAGGAAGACTGGGGATCGGGGTGCCTTTGATATCTGGGGCCAAGGGGCAATGGTCACCGTCTCTTCAGCACCCACCAAGGCTCCGGATGTGTTCCCCATCATATCAGGGTG
>AF262165
CAGGTGCAGCTACAGCAGTGGGGCGCAGGACTGGTGAAGCCTTCGGAGACCCTGTCCCTCACCTGCGCTGTCTCTGGTGTGTCCTTCAGTGGTTACGTCTGGACTTGGATCCGGCAGCCCCCAGGAAAGGGGCTGGAGTGGATTGGTGAAATCACTCATAGTGGAACCACCATCACCAACCCGTCCCTCCAGAGTCGAGTCACCACATCACTTGACGCGGCCAAGAATCAATTCTCCCTGGTGCTGACTTCTGTGACCGCCGCGGACACGGCTGTTTATTACTGTGTGAGGAAGACTGGGGATCGGGGTGCCTTTGATATCTGGGGCCAAGGGGCAATGGTCACCGTCTCTTCAGCACCCACCAAGGCTCCGGATGTGTTCCCCATCATATCAGGGTG
>AF262166
CAGGTGCAGCTACAGCAGTGGGGCGCAGGACTGTTGAAGCCTTCGGAGACCCTGTCCCTCACCTGCGCTGTCTCCGTCTATGGTGTGTCCTTCAATGATTACCACTGGACCTGGATCCGCCAGCCCCCCGGCAAGGGGCTGGAGTGGATTGGAGAAATCGATCATCGTGGAACCACCATCTACAGCCCGTCCCTCAAGAGCCGAGTCACCATGTCAGTAGACACGGCCAAGAATCAGGTCTCCCTGAGGGTGACCTCTATGACCGCGGCGGACACGGCTGTATATTACTGTGCGAGGATAACTGGGGATCGGGGTGCTTTTGATTTCTGGGGCCAAGGGACAAGGGTCACCGTCTCTTCAGCACCCACCAAGGCTCCGGATGTGTTCCCCATCATATC
>AF262167
CAGGTGCAGCTACAGCAGTGGGGCGCAGGACTGGTGAAGCCTTCGGAGACCCTGCCCCTCACCTGCGCTGTCTCTGGTGTGTCCTTCAGTGATTACTTCTGGACTTGGATCCGTCAGCCCCCAGGAAAGGGGCTGGAGTGGATTGGTGAAATCGCTCATAGTGAAACCACCATCAACAACCCGTCCCTCCTGAGTCGAGTCACCACATCCGTTGACACGGCCAACAATCAGTTCTCCCTGGCGCTGACTTCTGTGACCGCCGCGGACACGGCTGTTTATTACTGTGTGAGGAAAACTGGGGATCGGGGTGCCTTTGATATCTGGGGCCAAGGGGCACCGGTCACCGTCTCTTCAGCACCCACCAAGGCTCCGGATGTGTTCGCCATCATATCAGGGTG
>AF262168
CAGGTGCAGCTACAGCAGTGGGGCGCAGGACTGGTGAAGCCTTCGGAGACCCTGTCCCTCACCTGCGCTGTCTCTGGTGTGTCCTTCACTGATTACCACTGGACGTGGATCCGCCAGCCCCCAGGCAAGGGCCTGGAGTGGATTGGAGAAATCGATCATCGTGGAGACACCATCTACAGCCCGTCCCTCAAGAGTCGAGTCACCTTATCAGTAGACACGGCCAAGAATCAGGTCTCCCTAATGGTGACCTCTGTGACCGCCGCGGACACGGCTCTTTATTACTGTGCGAGGATAACTGGGGATCGGGGTGCTTTTGATTTCTGGGGCCAAGGGACAAGGGTCGCCGTCTCTTCAGCACCCACCAAGGCTCCGGATGTGTTCCCCATCATATCAGGGTG
>AF262169
CAGGTGCAGATACAGCAGTGGGGCGCAGGACTGTTGAAGCCTTCGGAGACCCTGTCCCTCACCTGCGCTGTCTCTGTCTATGGAGTGACCTTCAATGATTACCACTGGACCTGGATCCGCCAGCCCCCAGGCAAGGGACTGGAGTGGATTGGAGAAACCGATCATCGTGGAGACACCATCTACAGCCCGTCCCTCAAGAGTCGAGTCACCATGTCAGTAGACACGGCCAACAATGAGGTCTCCCTGATGGTGACCTCTGTGACCGCGGCGGACACGGCTGTATATTACTGTGCGAGGATAAATGGGGATCGGGGTGCTTTTGATTTCTGGGGCCAAGGGACAAGGGTCACCGTCTCCTCAGCACCCACCAAGGCTCCGGATGTGTTCCCCATCATAT
>AF262170
CAGGTGCAGCTGCAGCAGTGGGGCGCAGGACTGTTGAAGCCTTCGGAGACCCTGTCCCTCACCTGCGCTGTCTCTGGTGTGTCCTTCACTGATTACTACTGGACTTGGATCCGCCAGCCCCCAGGAAAGGGGCTGGAGTGGATTGGTGAAATCAATCATAGTGGCACCACCATCAACAACCCGTCCCTCAAGAGTCGAGTCACCACATCAGTTGACACGTCCAACAATCAGTTCTCCCTTATGCTGACCTCTGTGACCGCCGCGGACACGGCTGTGTATTACTGTGTGAGGAATACTGGGAATCGGGGTGCTTTTGATATCTGGGGCCAAGGGACAATGGTCACCGTCTCCTCAGCACCCACCAAGGCTCCGGATGTGTTCCCCATCATATCAGGGTG
>AF262171
CAGGTGCAGCTACAGCAGTGGGGCGCAGGACTGGTGAAGCCTTCGGAGACCCTGTCCCTCACCTGCGCTGTCTCTGGTGTGTCCTTCAGTAGTTACTTCTGGACTTGGATCCGCCAGCCCCCAGGAAAGGGGCTGCAGTGGATTGGTGAAATCAGTCCTAGTGGAACTACCATCAACAACCCGTCCCTCAAGAGTCGAGTCACCACATCAATTGACACGTCCAAGAATCAGTTCTCCCTGGTCCTGACTTCTGTGACCGCCGCGGACATGGCTGTGTATTATTGTGTGAGGAAAACTGGGGATCGGGGTGCCTTTGATATCTGGGGCCAAGGGGCAATGGTCACCGTCTCTTCAGCACCCACCAAGGCTCCGGATGTGTTCCCCATCATATCAAGGG
>AF262172
CAGGTGCAGCTACAGCAGTGGGGCGCAGGACTGGTGAAGCCTTCGGAGACCCTGTCCCTCAGCTGCGCTGTCTCTGGTGTGTCCTTCAGTGGGTACTTCTGGACTTGGATCCGGCAGTCCCCAGGAAAGGGGCTGGAGTGGATTGGTGAAATCACCCATAGTGGATCCACCATCAACAACCCGTCCCTCCAGAGTCGAGTCATCACATCAATTGACGCGGCCAAGAATCAATTGTCCCTGGTTCTGACTTCTGTGACCGCCGCGGACACGGCTGTTTATTATTGTGTGAGGAGAAGTGGGGATCGGGGTGCCTTTGATGTCTGGGGCCAAGGGGCAATGGTCACCGTCTCTTCAGCACCCACCAAGGCTCCGGATGTGTTCCCCATCATATCAGGGTG
>AF262173
CAGGTGCAGCTACAGCAGTGGGGCGCAGGACTGTTGAAGCCTTCGCAGACCCTGTCCCTCACTTGCGCTGTCTATGGTGGGTCCTTCAGTGGTTACTACTGGAGCTGGATCCGCCAGCCCCCAGGGAAGGGACTGGAGTGGGTTGGGTATATCCACTACAGTGGGAGCACCAACTACAACCCCTCCCTCACGACTCGAGTCACCATATCACAAGACACGTCCAAGAATCAGTTCTCCCTGATGCTGAGCTCTGTGACCGCCGCGGAAACGGCTATTTATTACTGTGCGAGGATAAGTGGGGATCGGGGTGCTTTTGATATCTGGGGCCAAGGGACAATGGTCACCGTCTCCTCAGCACCCACCAAGGCTCCGGATGTGTTCCCCATCATATCAAGGG
>AF262174
CAGGTGCAACTACAGCAGTGGGGCGCAGAACTGTTGAAGCCTTCGCAGACCCTGTCCCTCACCTGCGCTGTCTATGGTGGGTCCTTCTATGATAACAACTGGAACTGGATCCGCCAGCCCCCAGGGAAGGGGCTGGAGTGGATTGGGGAAATCAATCATAGCGGAAGCACCAACTACAACCCGTCCCTCAAGAGTCGAGTCACCATATCAATAGACACGTCCAAGAACCAGTTCTCCCTGAGGTTGAATTCTGTGACCGCCGCGGACACGGCTTTGTATTACTGTGTGAGGAAAACTGGGGATCGGGGTGCCTTTGATATCTGGGGCCAAGGGGCAATGGTCACCGTCTCTTCAGCACCCACCAAGGCTCCGGATGTGTTCCCCATCATATCAGGGTG
>AF262175
CAGGTGCAGCTACAGCTGTGGGGCGCAGGACTGGTAAAGCCTTCGGAGACCCTGTCCCTCACCTGCGCTGTCTCTGGTGTGTCCTTCAGTGGTAACGTCTGGACTTGGATCCGCAAGCCCCCAGGAAAGGGGCTGGAGTGGATTGGTGAAATCTCTCATAGTGGAACCACCATCACCAGCCCGTCCCTCCAGGGTCGAGTCACCACATCCCTTGACGCCGCCAAGAATCAATTCTCCCTGGTGCTGACTTCTGTGACCGCCGCGGACACGGCTCTTTACTACTGTGTGAGGAAGACTGGGGATCGGGGTGCCTTTGATATCTGGGGCCAAGGGGCAATGGTCACCGTCTCTTCAGCACCCACCAAGGCTCCGGATGTGTTCCCCATCATATCAGGGT
>AF262176
CAGGTGCAGCTACAGCAGTGGGGCGCAGGACTGGTGAAGCCTTCGGAGACCCTGTCCCTCACCTGCGCTGTCTCTGGTATGTCCTTCAGTGATTACTACTGGACTTGGATCCGCCAGCCCCCAGGAAAGGGGCTGGAGTGGATTGGTGAAATCAATCATAGTGGAACCAGCTTCAACAACCCGTCCCTCGAGAGTCGAGTCACCACATCAGTTGACACGTCCAAGAATCAGTTCTCCCTGATGCTGACTTCTGTGACCGCCGCGGACACGGCTGTGTATTACTGTGTGAGGAAAACTGGGAATCGGGGTGCTTTTGACCTCTGGGGCCAAGGGACAATGATCACCGTCTCCTCAGCACCCACCAAGGCTCCGGATGTGTTCCCCATCATATCAGGGGT
>AF262177
CAGGTGCAGCTACAGCAGTGGGGCGCAGGACTGGTGAAGCCTTCGGAGACCCTGTCCCTCACCTGCGCTGTCTCTGGTGTGTCCTTCAGTGATTACTTCTGGACTTGGATCCGGCAGCCCCCAGGAAAGGGGCTGGAGTGGATTGGTGAAATCGCTCATAGTGGAACCACCATCAACAACCCGTCCCTCCTGAGTCGAGTCACCACATCCGTTGACGCGGCCAAGAATCAGTTCTCCCTGAAGCTGACTTCTGTGACCGACGCGGACACGGCTGTTTATTACTGCGTGAGGAAAACTGGGGATCGGGGTGCCTTTGATATCTGGGGCCAAGGGGCAATGGTCACCGTCTCTTCAGCACCCACCAAGGCTCCGGATGTGTTCCCCATCATATCAGGGTGCA
>AF262178
CAGGTGCAGCTACAGCAGTGGGGCGCAGCACTGGTGAAGCCTTCGGAGACCCTGTCCCTCACCTGCGCTGTCTCTGGTGTGTCCTTCAGTGATTACTACTGGACTTGGATCCGCCAGCCCCCAGGAAAGGGGCTGGAGTGGATTGGTGAAGTCAATCATAGTGGCACCACCATCAACAACCCGGCCCTCAAGAGTCGGGTCGCCACATCAGTTGACACGTCCAAGAATCAGTTCTCCCTTATGCTGACTTCTGTGACCGCCGCGGACACGGCTGTGTATTACTGTGTGAGGAATACTGGGAATCGGGGTGCTTTTGATATCTGGGGCCAAGGGACAATGGTCACCGTCTCCTCAGCACCCACCAAGGCTCCGGATGTGTTCCCCATCATATCAGGGTG
>AF262179
CAGGTGCAGCTACAGCAGTGGGGCGCAGGACTGGTGAAGCCTTCGGAGACCCTGTCCCTCACCTGCGCTGTCTCTGGTGTGTCCCTCAGTGGTTACTTCTGGACTTGGATCCGGCAGCCCCCAGGCAAGGGGCTGGAGTGGATTGGTGAAATAAGTCATAGTGGACCCACCATCAACAACCCGTCCCTCCAGAGTCGAGTCACCACATCAGTTGACGCGGCCACGAATCAATTCTCCCTGCTGCTGACTTCTGTGACCGCCGCGGACACGGCTGTTTATTACTGTGTGAGGAAAACTGGGGATCGGGGTGCCTTTGATATCTGGGGCCAAGGGGCAGAGGTCACCGTCTCTTCAGCACCCACCAAGGCTCCGGATGTGTTCCCCATCATATCAAGGGT
>AF262180
CAGGTGCAGCTGCAGGAGTGGGGAGCCGGACTGGTGAAGCCCTCGGAGACCCTGTCCCTCACCTGCGCTGTCTATGGTGTCTCCTTGACTGATTACTCCTGGACCTGGATCCGCCAGCCCCCAGGCGAGGGGCTGGAGTGGATTGGGAAAATCGATCATAATAGAGGCACCATCTACAACCCGTCCCTCAAGAGTCGAGTCACCATTTCACTAGACACGTCCAAGAATCAATTCTCCCTGATGCTGAGCTCTATGACCGTCGCGGATACGGCTGTATATTACTGTGCGAGGATAACTGGGGATCGGGGCGCTTTTGATACCTGGGGCCAAGGGACAATGGTCACCGTCTCTTCAGCACCCACCAAGGCTCCGGATGTGTTCCCCATCATGTCAGGGTG
>AF262181
CAGGTGCAGCTACAGCAGTGGGGCGCAGGACTGGTGAAGCTTCGGAAGACCCTGTCCCTCTCCTGCGGTGTCTCTGGTGTGTCCTTCAGTGATTACGTCTGGTCTTGGATCCGCCAGCCCCCAGGAAAGGGGCTGGAGTGGATTGCTGACATCACTCATAGTGGAACCACCATCAACAACCCGTCCCTCCTGAGTCGAGTCACCGCGTCCGTTGACGCGGCCAAGAATCAGTTCTCCCTGGCGCTGAGTTCTGTGACCGCCGCGGACACGGCTGTTTATTACTGTGTGAGGAAAACTGGGGATCGGGGTGCCTTTGATATCTGGGGCCAAGGGGCTATGGTCACCGTCTCTTCAGCACCCACCAAGGCTCCGGATGTGTTCCCCATCATATCAGGGTG
>AF262182
CAGGTGCAACTACAGCAGTGGGGCCCAGGGCTGGTGAAGCCTTCGGAGACCCTGTCCCTCACCTGCGCTGTCTCTGGTGTGTCCTTGAGTGATTACTCCTGGACTTGGATCCGCCAGCCCCCAGGAAAGGGGCTGGAGTGGATTGGTGAAATCAACCCTGGCGGAACCACCATCAACAACCCGTCCCTCAGGAGTCGAGTCACCACATCAGTGGACACGTCCAGCAATCAGTTCTCCCTCATAATGACTTCTGTGACCGCCGCGGACACGGCTCTATATTATTGTGTGAGGAAGACTGGGGATCGGGGTGCTTTTGATATCTGGGGCCGAGGGACAATGGTCACCGTCTCTTCAGCACCCACCAAGGCTCCGGATGTGTTCCCCATCATATCAGGGTG
>AF262183
CAGGTGCAGCTACAGCAGTGGGGCGCAGGACTGGTGAAGCCTTCGGAGACCCTGTCCCTCACCTGCGCTGTCTCTGGTATGTCCTTCAGTGATTACTACTGGACTTGGATCCGCCAGCCCCCAGGAAAGGGGCTGGAGTGGATTGGTGAAATCAATCATAGTGGAAGCAACATCAACAACCCGTCCCTCGAGAGTCGAGTCACCACACCAGTTGACACGTCCAAGAATCAGTTCTCCCTGATGTTGACTTCTGTGACCGCCGCGGACACGGCTGTGTATTATTGTGTGAGGAAAACTGGGAATAGGGGTGCTTTTGATCTCTGGGGCCAAGGGACAATGATCACCGTCTCCTCAGCACCCACCAAGGCTCCGGATG
>AF262184
CAGGTGCAGCTGCAGCAGTGGGGCGCAGGACTGGTGAAGCCTTCGGAGACCCTGTCCCTCACCTGCGCTGTGTCTGGTGTGTCCTTCAGTGATTACTCCTGGACTTGGATCCGACAGCCCCCAGGAAAGGGGCTGGAGTGGATTGGTGAATTCACTCATAGTGGAACCACCATGAGCAGCCCGTCCCTCCTGAGTCGAGTCACCACATCCGTTGACGCGGCCAAGAATCAGTTCTCCCTGGCGCTGACTTCTGTGACCGCCGCGGACACGGCTGTTTACTACTGCGTGAGGAAGACTGGGGATCGGGGTGCCTTTGATATCTGGGCCCAAGGGGCAATGGTCACCGTCTCTTCAGCACCCACCAAGG
>AF262185
CAGGTGCAGTTATAGTAGTGGGGCGCAGGACTGTTGAAGCCTTCGGAGACCCTGTCCCTCACCTGCGCTGTCTCTGGTGTGTCCTTCAGTGATCACTACTGGACTTGGATCCCGCAGCCCCCAGGAAAGGGGCTGGAGTGGATTGGTGAAATCAATCATAGTGGAGCCAGCATCAACAACCCGTCCCTCGAGAGTCGAGTCACCACATCAGTTGACACCTCCAAGAGTCAGTTCTCCCTGATGCTGACTTCTGTGACCGCCGCGGACACGGCTGTCTATTACTGTGTGAGGAAAACTGGGAATCGGGGTGCATTTGATCTATGGGGCCAAGGGACAATGATCACCGTCTCCTCAGCACCCACCAAGGCTCCGGATGTGTTCCCCATCATATCAGGGTG
>AF262186
CAGGTGCAGCTACAGCTGTGGGGCGCAGGACTGGTGAAGCCTTCGGGGACCCTGTCCCTCACCTGCGCTGTCTCTGGTGTGTCCTTCAGTGGTAACGTCTGGACTTGGATCCGGCAGCCCCCAGGAAAGGGGCTGGAGTGGATTGGTGAAGTCTCTCATAGTGGAACCACCATCACCAGCCCGTCCCTCCAGAGTCGAGTCACCACATCCCTTGACACGGCCAAGAATCAATTCTCCCTGGTGCTGACTTCTGTGACCGCCGCGGACACGGCTCTTTATTACTGTGTGAGGAAGACTGGGGATCGGGGTGCCTTTGATATCTGGGGCCAAGGGGCAATGGTCACCGTCTCTTCAGCACCCACCAAGG
>AF262187
CAGGTGCAGCTACAACAGTGGGGCGCAGGACTGGTGAAGCCTTCGGAGACCCTGTCCCTCAGCTGCGCTGTCTCTGGTGTGTCCTTCAGTGGTTCCTTCTGGACTTGGATCCGGCAGCCCCCCGGAAAGGGGCTGGAGTGGATTGGTGACATCTCTCATGCTGGATCCACCATCAACAACCCGTCCCTCCGGAGTCGAGTCACCACATCACTTGACGCGGCCAAGAATCAGTTCTCCCTGGTGCTGACTTCTGTGACCGCCGCGGACACGGCTGTTTATTACTGTGTGAGGAAAACTGGGGATCGGGGTGCCTTTGATATCTGGGGCCAAGGGGCAATGGTCACCGTCTCTTCAGCACCCACCAAGGCTCCGGATGTGTTCCCCATCATATCAGGGTGCA
>AF262188
CAGGTGCAGCTACAGCAGTGGGGCGCAGGACTGTTGAAGCCTTCGGAGACCCTGTCCCTCACCTGCGCTGTCTATGGTGGGTCCTTCAGTAATTACTACTGGACTTGGATCCGCCAGCCCCCAGGGAAGGGGCTGCAGTGGATTGGGGAAATCAATCAAGGTGGAATCACCAACTACAACCCGTCCCTCAAGAGTCGAGTCACCACATCCGTTGACGCGGCCAAGAATCAGTTCTCCCTGCCGCTGACTTCTGTGACCGACGCGGACACGGCTGTTTATTACTGCGTGAGGAAAACTGGGGATCGGGGTGCCTTTGATATCTGTGGCCAAGGGGCGATGGTCACCGTCTCTTCAGCACCCACCAAGGCTCCGGATGTGTTCCCCATCATATCAAGGGTGC
>AF262189
CAGGTGCAGCTACAGCAGTGGGGCAGAGGACTGTTGGAGCCTTCGGAGACCCTGTCCCTCACCTGTGCTGTCTATGGTGGGTCCTTCGGTGGTTACTACTGGACCTGGATCCGCCAGGCCCCCGGGAAGGGTCTGGAGTGGATTGGGGACATTAGTCATAGTGGAGGCACCAGGTACAACCCGTTGCTCAGGAGTCGACTCACCATAACATTAGACACCAGCAATCAGTTCTCCCTGAAGCTGAACTCTGTGACCGCCGCGGACACGGCTCTCTATTACTGTGTGAGGAAAACTGGGAATCGGGGTGCTTTTGATCTCTGGGGCCAAGGGACAATGATCACCGTCTCCTCAGCACCCACCAAGGCTCCGGATGTGTTCCCCATCATATCAGGGTGCAAGA
>AF262190
CAGGTGCAGCTACAGCAGTGGGGCGCAGGACTGGTGAAGCCTTCGGAGACCCTGTCCCTCACCTGCGCTGTTTCTGGTGTGTCCTTCAGTGATTACTTCTGGACTTGGATCCGGCAGCCCCCAGGAAAGGGGCTGGAGTGGATTGGTGAAATCACTCATAGTGGAGCCACCATCAACAACCCGTCCCTCCTGAGTCGAGTCACCACATCCGTTGACGCGGCCAAGAATCAGTTCTCCCTGGCGCTGACTTCAGTGACCGCCGCGGACACGGCTATTTATTACTGCGTGACGAAAACTGGGGATCGGGGTGCCTTTGATATCTGGGGCCAAGGGGCAATGGTCACCGTCTCTTCAGCACCCACCAAGGCTCCGGATGTGTTCCCCATCATATCAGGGTGCA
>AF262191
CAGGTGCAGCTGCAGGAGTGGGGAGCCGGACTGGTGAAGCCCTCGGAGACCCTGTCCCTCACCTGCGCTGTCTATGGTGTCTCCTTCACTGATTACTCCTGGACCTGGATCCGCCAGCCCCCAGGAAAGGGGCTGGAGTGGATTGGAAAAATCGATCATAATAGAGGCACCATCTACAACCCGTCCCTCAAGAGTCGAGTCACCATTTCACTAGACACGTCCAAGAATCAATTCTCCCTGATGCTGAGGTCTATGACCGTCGCGGAAACGGCTGTTTATTACTGTGCGAGGATAACTGGGGATCGGGGCGCTTTTGATACCTGGGGCCAAGGGACAATGGTCACCGTCTCTTCAGCACCCACCAAGGCTCCGGATGTGTTCCCCATCATGTCAGGGTGCA
>AF262192
CAGGTGCAGCTACAGCAGTGGGGCGCAGGACTGGTGAAGCCTTCGGAGACCCTGTCCCTCACCTGCGCTGTCTCTGGTATGTCCTTCAGTGATTACTACTGGACTTGGATCCGCCAGCCCCCAGGAAAGGGGCTGGAGTGGATTGGTGAAATCAATCATAGTGGAAGCAACATCAATAACCCGTCCCTCGAGAGTCGAGTCACCACATCAGTTGACACGTCCAAGAATCAGTTCTCCCTGATGCTGACTTCTGTGACCGCCGCGGACACGGCTGTGTATTATTGTGTGAGGAAAACTGGGAATAGGGGTGCTTTTGATCTCTGGGGCCAAGGGACAATGATCACCGTCTCCTCAGCACCCACCAAGGCTCCGGATGTGTTCCCCATCATATCAGGGTGCA
>AF262193
CAGGTGCAGCTACAGCAGTGGGGCGCAGGACTGGTGAAGCCTTCGGAGACCCTGTCCCTCACCCGCGCTGTCTCTGGTGTGTCCTTCACTGATTACTACTGGACTTGGATCCGCCAGCCCCCAGGAAAGGGGCTGGAGTGGATTGGTGAAATCAATCATAGTGGTACCACCATCAACAACCCGTCCCTCAAGAGTCGAGTCACCACATCAGTTGACACGTCCAACAATCAGTTCTCCCTTATGCTGACTTCTGTGACCGCCGCGGACACGGCTGTGTATTACTGTGTGAGGAATACTGGGAATCGGGGTGCTTTTGATATCTGGGGCCAAGGGACAATGGTCACCGTCTCCTCAGCACCCACCAAGGCTCCGGATGTGTTCCCCATCATATCAGGGTGCA
>AF262194
CAGGTGCAGCTACACTTGTGGGGCGCAGGACTGGTGAAGCCTTCGGAGACCCTGTCCCTCACCTGCGCTGTCTCTGGTGTGTCCTTCAGTGATAACGTCTGGACTTGGATCCGGCAGCCCCCAGGAAAGGGGCTGGAGTGGATTGGTGAAATCTCTCATAGTGGAACCACCATCACCAGCCCGTCCCTCCAGAGTCGAGTCACCACATCCCTTGACGCGGCCAAGAATCAATTCTCCCTGGTGCTGACTTCTGTGACCGCCGCGGACACGGCTCTTTATTACTGTGTGAGGAAGACTGGGGATCGGGGTGCCTTTGATATCTGGGGCCAAGGGGCCATGGTCACCGTCTCTTCAGCACCCACCAAGGCTCCGGATGTGTTCCCCATCATATCAGGGTGCA
>AF262195
CAGGTGCAGCTACAGCAGTGGGGCGCAGGAGTGGTGAAGCCTTCGGAGACCCTGTCCCTCACCTGCGCTGTCTCTGGTGTGTCCTTCAGTGATTACTACTGGACTTGGATCCGCCAGCCCCCAGGAAAGGGGCTGGAGTGGATTGGTGAAATCAATCATAGTGGTACCACCATCAACAACCCGTCCCTCAAGAGTCGAGTCACCACATCAGTTGACACGTCCAACAATCAGTTCTCCCTTATGCTGACTTCTGTGACCGCCGCGGACACGGCTGTGTATTACTGTGTGAGGAATACTGGGAATCGGGGTGCTTTTGATATCTGGGGCCAAGGGACAATGGTCACCGTCTCTTCAGCACCCACCAAGGCTCCGGATGTGTTCCCCATCATATCAGGGTGCA
>AF262196
CAGGTGCAGCTACAGCAGTGGGGCGCAGGACTTGGTAAGCCTTCGGACACCCTGTCCCTCACCCGCGCTGTCTCTGGTGTGTCCTTCAGTGGTTACTTCTGGACTTGGATCCGGCAGCCCCCAGGAAAGGGGCTGGAGTGGATTGGTGAAATCACTCATAGTGGAACCACCATCATCAACCCGTCCCTCCAGAGTCGACTCTCCGCATCACTTGACGCGGCCAAGAATCAGTTCTCCCTGGTGTTGACTTCTGTGACCGCCGCGGACACGGCTGTGTATTACTGTGTGAGGAAAACTGGGGATCGGGGTGCCTTTGATATCTGGGGCCAAGGGGCAATGGTCACCGTCTCTTCAGCACCCACCAAGGCTCCGGATGTGTTCCCCATCATATCAGGGTGCA
>AF262197
CAGGTGCAGCTACAGCAGTGGGGCGCGGGACTGGTGAAGCCTTCGGAGACCCTGTCCCTCACCTGCGCTGTCTCTGGTATGTCCTTCAGTAATTACTACTGGACTTGGATCCGCCAGCCCCCAGGAAAGGGGCTGGAGTGGATTGGTGAAATCAATCATAGTGGAAGCAACATCAACAACCCGTCCCTCGAGAGTCGAGTCACCACATCAGTTGACACGTCCAAGAATCAGTTCTCCCTGAAGCTGACTTCTGTGACCGCCGCGGACACGGCTGTGTATTATTGTGTGAGGAAAACTGGGAATAGGGGTGCTTTTGATCTCTGGGGCCAAGGGACAATGATCACCGTCTCCTCAGCACCCACCAAGGCTCCGGATGTGTTCCCCATCATATCAGGGTGCA
>AF262198
CAGGTGCAGCTGCAGCAGTTGGGCGCAGGACTGTTGAAGCCTCCGGAGACCCTGTCCCTCTCCTGCACTGTGTATGGTGGGTCCTTCAGTGGTTACTACTGGAACTGGATCCGCCAGCCCCCAGGGAAGGGGCTGGAGTGGATTGGGAATATCCATCATAGTGGAAGCACCAACTACACCCCGTCCCTCAGGAGTCGAGTCACCATATCAATAGACACGTCCAAGAATCAGTTCTCCCTGATGTTGACTTCTGTGACCGCCGCGGACACGGCTGTGTATTACTGTGTGAGGAAAACTGGGAATCGGGGTGCTTTTGATCTCTGGGGCCAAGGGACAATGATCACCGTCTCCTCAGCACCCACCAAGGCTCCGGATGTGTTCCCCATCATATCAAGGGTGC
>AF262199
CAGGTGCAGCTACAGCAGTGGGGCGCAGCACTGGTGAAGCCTTCGGAGACCCTGTCCCTCACCTGCGCTGTCTCTGGTGTGTCCTTCAGTGATTACTACTGGACTTGGATCCGCCAGCCCCCAGGAAAGGGGCTGGAGTGGATTGGTGAAGTCAATCATAGTGGCACCACCATCAACAACCCGTCCCTCAAGAGTCGAGTCGCCACATCAGTTGACACGTCCAAGAATCAGTTCTCCCTTATGCTGACTTCTGTGACCGCCGCGGACACGGCTGTGTATTACTGTGTGAGGAATACTGGGAATCGGGGTGCTTTTGATATCTGGGGCCAAGGGACACTGGTCACCGTCTCCTCAGCACCCACCAAGGCTCCGGATGTGTTCCCCATCATATCAGGGTGCA
>AF262200
CAGGTGCAGCTACAGCAGTGGGGCGCAGGACTGTTGAAGCCTTCGGAGACCCTGTCCCTCAGCTGCGCTGTCTCCGGTGTGTCCTTCAGTGGATACTTCTGGACTTGGATCCGGCAGCCCCCAGGAAAGGGGCTGGAGTGGATTGGTGAAATCACTCACAGTGGCTCCACCATCAACAACCCGTCCCTCCAGAGACGAGTCATCACATCAGTTGACGCGGCCAAGAATCAATTCTCCCTGGTGCTGACTTCTGTGACCGCCGCGGACACGGCTGTCTATTACTGTGTGAGGAGAACTGGGGATCGGGGTGCCTTTGATGTCTGGGGCCAAGGGGCAATGGTCACCGTCTCTTCAGCACCCACCAAGGCTCCGGATGTGTTCCCCATCATATCAGGGTGCA
>AF262201
CAGGTGCAGCTACAGCAGTGGGGCGCAGGACTGGTGAAGCCTTCGGAGACCCTGTCCCTCACCTGCGCTGTCTCTGGTGTGTCCTTCACTGATTACTACTGGACTTGGATCCGCCAGCCCCCAGGAAAGGGGCTGGAGTGGATTGGTGAAATCACTCATAGTGGTACCACCATCAACAACCCGTCCCTCAAGAGTCGAGTCACCACATCAGTTGACACGTCCAACAATCAGTTCTCCCTTATGCTGACTTCTGTGACCGCCGCGGACACGGCTGTGTATTACTGTGTGAGGAATACTGGGAATCGGGGTGCTTTTGATATCTGGGGCCAAGGGACAATGGTCACCGTCTCCTCAGCACCCACCAAGGCTCCGGATGTGTTCCCCATCATATCAAGGGTG
