# Supplementary material for: Assigning and visualizing germline genes in antibody repertoires
Source: Philos Trans R Soc Lond B Biol Sci. 2015 Sep 5;370(1676):20140240. doi: 10.1098/rstb.2014.0240 (PMC4528417; doi:10.1098/rstb.2014.0240)
Supplement: Evaluation datasets [file rstb20140240supp2.zip › evaluation_datasets/S22.fas]

>FLN1FA002RWEZA
GGCTGGAGTGGGTTTCATACATTAGTAGTAATAGTGGTGCCATATACTACGCAGACTCTGTGAAGGGCCGATTCACCATC
TCCAGAAACAATGCCAAGGACTCACTGTATCTGCAAATGAACAGCCTGAGAGCCGAGGACACGGCTGTGTATTACTGTGC
GAGAGCGATCCCCCGGTATTACTATGATACTAGTGGCCCAAACGACTACTGGGGCCAGGGAACCCTGGTCACCGTCTCCT
CAG
>FLN1FA001BLION
AGGCTTGAGTGGATGGGATGGATCAACGCTGGCAATGGTAACACAAAATATTCACAGAAGTTCCAGGGCAGAGTCACCAT
TACCAGGGACACATCCGCGAGCACAGCCTACATGGAGCTGAGCAGCCTGAGATCTGAAGACACGGCTGTGTATTACTGTG
CGAGAGTGGGCAGCAGCTGGTCTGATGCTTTTGATTATCTGGGGCCAAGGGACAATGGTCACCGTCTCCTCAG
>FLN1FA002SGU3N
GGGCCTGGAGTGGGTCTCAGGTATTAGTTGGAATAGTGGTAGAATAGGCTATGCGGACTCTGTGAACGGCCGATTCACCA
TCTCCAGAGACAACGCCAAGAACTCCCTGTATCTGCAAATGAACAGTCTGAGAGCTGAGGACACGGCCTTGTATTACTGT
GCAAAAGATAAAATTGGGTATTATGATTACGTTTGGGGGAGTTATCGTTTGGGTCTACTGGGGCCAGGGAACCCTGGTCA
CCGTCTCCTCAG
>FLN1FA001D9GHY
GGCTGGAGTGGGTGGCAGTTATATGGTATGATGGAAGTAATAAATACTATGCAGACTCCGTGAAGGGCCGATTCACCATC
TCCAGAGACAATTCCAAGAACACGCTGTATCTGCAAATGAACAGCCTGAGAGCCGAGGACACGGCTGTGTATTACTGTGC
GAGAGAGATGTATTACTATGATAGTAGTGGTTATTACTACGCATTTGACTACTGGGGCCAGGGAACCCTGGTCACCGTCT
CCTCAG
>FLN1FA001A1B0O
GGCTGGAGTGGGTCTCAGCTATTAGTGGTAGTGGTGGTAGCACATACTACGCAGACTCCGTGAAGGGCCGGTTCACCATC
TCCAGAGACAATTCCAAGAACACGCTGTATCTGCAAATGAACAGCCTGAGAGCCGAGGACACGGCCGTGTATTACTGTGC
GAGAGATATGAAGGGCTACGATTGGAGTTGGGTCTACTGGGGCCAGGGAACCCTGGTCACCGTCTCCTCAG
>FLN1FA001DNXA5
GGCTGGAGTGGATTGGGAGTATCTATTATAGTGGGAGCACCTACTACAACCCGTCCCTCAAGAGTCGAGTCACCATATCC
GTAGACACGTCCAAGAACCAGTTCTCCCTGAAGCTGAGCTCTGTGACCGCTGCGGACACGGCCGTGTATTACTGTGCGAG
AGATAGGCCAGCTGCTATGAAGGGCTACTATGGTTCGGGGAGTTACCTAATGGGGAACTGGTTCGACCCCTGGGGCCAGG
GAACCCTGGTCACCGTCTCCTCAG
>FLN1FA002TLD0B
GGGCTTGAGTGGATGGGATGGATCAACACCAACACTGGGAACCCAACGTATGCCCAGGGCTTCACAGGACGGTTTGTCTT
CTCCTTGGACACCTCTGTCAGCACGGCATATCTGCAGATCAGCAGCCTAAAGGCTGAGGACACTGCCGTGTATTACTGTG
CGAGAGGGAGTAGGTGGTTGGAGGTAAATTACTATGGTTCGGGGAGTTATAGCTCAGAAAAAGGTCCCTTTGACTACTGG
GGCCAGGGAACCCTGGTCACCGTCTCCTCAG
>FLN1FA001DMRRX
GACTGGAGTGGATTGGGTATATCTATTACAGTGGGAGCACCAACTACAACCCCTCCCTCAAGAGTCGAGTCACCATATCA
GTAGACACGTCCAAGAACCAGTTCTCCCTGAAGCTGAGCTCTGTGACCGCCGCAGACACGGCTGTGTATTACTGTGCGAG
AGCGCTATGGTTCGGGGAGTTCTGGGGCCAGGGAACCCTGGTCACCGTCTCCTCAG
>FLN1FA001DN3RX
GGGGCTGGAGTGGGTTGGCCGTACTAGAAACAAAGCTAACAGTTACACCACAGAATACGCCGCGTCTGTGAAAGGCAGAT
TCACCATCTCAAGAGATGATTCAAAGAACTCACTGTATCTGCAAATGAACAGCCTGAAAACCGAGGACACGGCCGTGTAT
TACTGTGCTAGAGATCGTTTGGGTCGTTCCCGTGTTTACGATATTTTGACCTTCTACCTAAATTGACTACTGGGGCCAGG
GAACCCTGGTCACCGTCTCCTCAG
>FLN1FA001AOHI5
GGCCTGGAGTGGATTGGATACATCCATTACAGGGGGAACACCTACTCCAATCCGTCCCTCAAGAGTCGTGTTACCATTTC
AGTAGACACGTCTAAGAACCAGGTCTCCCTGAAGCTGAGCTCTGTGACGGCCGCGGACACGGCCGTCTATTTCTGTGCGA
GAACGAGTGGTTATAGATTAGCGCCCCATTCGGACTACTGGGGCCAGGGAACCCTGGTCACCGTCTCCTCAG
>FLN1FA001BDTSO
GACTGGAGTGGATTGGGTATATCTATTACAGTGGGAGCACCAACTACAACCCCTCCCTCAAGAGTCGAGTCACCATATCA
GTAGACACGTCCAAGAACCAGTTCTCCCTGAAGCTGAGCTCTGTGACCGCTGCGGACACGGCCGTGTATTACTGTGCGAG
AAGGTTGGTGGGAGCTACTACGTTCTGGTTCGACCCCTGGGGCCAGGGAACCCTGGTCACCGTCTCCTCAG
>FLN1FA002SF2Z0
GGGGCTGGAGTGGGTTGGCCGTATTAAAAGCAAAACTGATGGTGGGACAACAGACTACGCTGCACCCGTGAAAGGCAGAT
TCACCATCTCAAGAGATGATTCAAAAAACACGCTGTATCTGCAAATGAACAGCCTGAAAACCGAGGACACAGCCGTGTAT
TACTGTACCACAGCCCCGGGGGGTATTACTATGGTTCGGGGAGTTATTATAACTCTACATACTACTACTACATGGACGTC
TGGGGCAAAGGGACCACGGTCACCGTCTCCTCA
>FLN1FA002TMETW
GGGCTTGAGTGGATGGGATTAATCAACCCTAGTGATGGTATCACAGCCTACGCACAGGAGTTCCAGGGGAGAGTCACCAT
GACCAGGGACACGTCCACGAGCACAATCTATATGGAGCTGAACAGCCTGAGATCTGAGGACACGGCCGTTTTTTACTGTG
CGAGAGTTGGAATTAGTAGTGGCTGGCCTGATTCCTGGGGCCAGGGAACCCTGGTCACCGTCTCCTCAG
>FLN1FA001ETM6M
GGCTGGAGTGGGTGGCAGTTATATGGTATGATGGAAGTAATAAATACTATGCAGACTCCGTGAAGGGCCGATTCACCATC
TCCAGAGACAATTCCAAGAACACGCTGTATCTGCAAATGAACAGCCTGAGAGCCGAGGACACGGCTGTGTATTACTGTGC
GAAAGATCCTATAGCAGCAGCTGTCACGGGATACTTCCAGCACTGGGGCCAGGGCACCCTGGTCACCGTCTCCTCAG
>FLN1FA002PSN2U
GGGGCTGGAGTGGGTCTCAGTTATTTATAGCGGTGGTAGCACATACTACGCAGACTCCGTGAAGGGCCGATTCACCATCT
CCAGAGACAATTCCAAGAACACGCTGTATCTTCAAATGAACAGCCTGAGAGCCGAGGACACGGCCGTGTATTACTGTGCG
AGAGATTACTATGATAGTAGTGGTTATTACTATACTTTGACTACTGGGGCCAGGGAACCCTGGTCACCGTCTCCTCAG
>FLN1FA002SFSNV
GGCTGGAGTGGATTGGGAGTATCTATTATAGTGGGAGCACCTACTACAACTCGTCCCTCAAGAGTCGAGTCACCATATCC
GTAGACACGTCCAAGAACCACTTCTTCCTGAAGCTGAGCTCTGTGACCGCCGCAGACACGGCTGTGTATTCCTGTGCGGG
ACAGCGGATGATTACGTTTGCTTTTGATATCTGGGGCCAAGGGACAATGGTCACCGTCTCCTCAG
>FLN1FA002PZ31G
GGGCTTGAGTGGATGGGATGGATCAGCGCTTACAATGGTAACACAAACTATGCACAGAAGCTCCAGGGCAGAGTCACCAT
GACCACAGACACATCCACGAGCACAGCCTACATGGAGCTGAGGAGCCTGAGATCTGACGACACGGCCGTGTATTACTGTG
CGAGAGTCGGGGGTGGGCGGTGGTAACTCCTGACTACTGGGGCCAGGGAACCCTGGTCACCGTCTCCTCAG
>FLN1FA002QQ7S5
GACTGGAGTGGATTGGGTATATCTATTACAGTGGGAGCACCAACTACAACCCCTCCCTCAAGAGTCGAGTCACCATATCA
GTAGACACGTCCAAGAACCAGTTCTCCCTGAAGCTGAGCTCTGTGACCGCTGCGGACACGGCCGTGTATTACTGTGCGGT
AGTACCAGCTGCTACGGGCCCGGATGCTTTTGATATCTGGGGCCAAGGGACAATGGTCACCGTCTCCTCAG
>FLN1FA001DJUVL
GGGGCTGGAGTGGGTCTCAGCTATTAGTGGTAGTGGTGGTAGCACATACTACGCAGACTCCGTGAAGGGCCGGTTCACCA
TCTCCAGAGACAATTCCAAGAACACGCTGTATCTGCAAATGAACAGCCTGAGAGCCGAGGACACGGCCGTATATTACTGT
GCGAAAGTCGGGGGAGTGGTGGTGACTGCTAACCCCTACTCCTACTACTTTGACTACTGGGGCCAGGGAACCCTGGTCAC
CGTCTCCTCAG
>FLN1FA001CXGIK
GGGCTTGAGTGGATGGGATGGATGTTCCCTAACAGTGGTGACACAGGCTATGCACAGAAGTTCCAGGGCAGAGTCACCAT
GACGAGGAGTACCTCCATAAGCACAGCCTACATGGAGCTGAGCGACCTGACATCTGAGGATACGGCCGTATATTACTGTG
CGAGAGGCCCCCTTACTCTGGCTCGAGGAATTTTTTATGACTACTGGGGCCAGGGAGCCCTGGTCACCGTCTCCTCAG
>FLN1FA001CLTOM
GGACTGGAGTGGATTGGGTATATCTATTACAGTGGGAGCACCAACTACAACCCCTCCCTCAAGAGTCGAGTCACCATATC
AGTAGACACGTCCAAGAACCAGTTCTCCCTGAAGCTGAGCTCTGTGACCGCTGCGGACACGGCCGTGTATTACTGTGCGA
GAGGATCAGCGCAAGCAGCAGCTCGTAGTCAGGCTACTGGGGCCAGGGAACCCTGGTCACCGTCTCCTCAG
>FLN1FA001EGKL7
CCTGGAGTGGATGGGGATCATCTATCCTGGTGACTCTGATACCAGATACAGCCCGTCCTTCCAAGGCCAGGTCACCATCT
CAGCCGACAAGTCCATCAGCACCGCCTACCTGCAGTGGAGCAGCCTGAAGGCCTCGGACACCGCCATGTATTACTGTGCG
AGACAGGATTGTAGTAGTACCAGCTGCTATGAATACTACTACGGTATGGACGTCTGGGGCCAAGGGACCACGGTCACCGT
CTCCTCA
>FLN1FA002SKVNF
GGGCTTGAGTGGATGGGATGGATGAACCCTAACAGTGGTAACACAGGCTATGCACAGAAGTTCCAGGGCAGAGTCACCAT
GACCAGGAACACCTCCATAAGCACAGCCTACATGGAGCTGAGCAGCCTGAGATCTGAGGACACGGCCGTGTATTACTGTG
CGAGAGATCGAGTGGGAGCTTACTTTGACTACTGGGGCCAGGGAACCCTGGTCACCGTCTCCTCAG
>FLN1FA001EP9M2
CCCTGGAGTGGCTTGCACACATTTTTTCGAATGACGAAAAATCCTACAGCACATCTCTGAAGAGCAGGCTCACCATCTCC
AAGGACACCTCCAAAAGCCAGGTGGTCCTTACCATGACCAACATGGACCCTGTGGACACAGCCACATATTACTGTGCACG
GATGATGGAGGTGGATACAGCTAGCCACTTCGATCTCTGGGGCCGTGGCACCCTGGTCACCGTCTCCTCAG
>FLN1FA001D2GTF
GGGCTTGAGTGGATGGGAGGGATCATCCCTATCCTTGGTATAGCAAACTACGCACAGAAGTTCCAGGGCAGAGTCACGAT
TACCGCGGACAAATCCACGAGCACAGCCTACATGGAGCTGAGCAGCCTGAGATCTGAGGACACGGCCGTGTATTACTGTG
CGAGAGTAAGAAATATTGTGGTGGTGACTGCTATTCACGGCTGGTTCGACCCCTGGGGCCAGGGAACCCTGGTCACCGTC
TCCTCAG
>FLN1FA001APF66
GCCTGGAGTGGGTCTCAGGTATTAGTTGGAATAGTGGTAGCATAGGCTATGCGGACTCTGTGAAGGGCCGATTCACCATC
TCCAGAGACAACGCCAAGAACTCCCTGTATCTGCAAATGAACAGCCTGAGAGCTGAGGACACGGCTGTGTATTACTGTGC
GAGAGTCTCCTGCCTACGGTGCGGGTGGGGCCAGGGAACCCTGGTGACCGTCTCCTCAG
>FLN1FA002Q6OFP
GGGCTGGAGTGGATTGGGAGTATCTATTATAGTGGGAGCACCTACTACAACCCGTCCCTCAAGAGTCGAGTCACCATATC
CGTAGACACGTCCAAGAACCAGTTCTCCCTGAAGCTGAGCTCTGTGACCGCCGCAGACACGGCTGTGTATTACTGTGCGA
GGCAGTATAGCAGCAGCTGGTAAACAACTGGTTCGACCCCTGGGGCCAGGGAACCCTGGTCACCGTCTCCTCAG
>FLN1FA002QB1NM
GACTGGAGTGGATTGGGTATATCTACTACAGTGAGAGCACCAACTACAACCCCTCCCTCAAGAGTCGAGTCACCATATCA
GTAGACACGTCCAAGAACCAGTTCTCCCTGAAGCTGAGCTCCGTGACCGCCGCAGACACGGCTGTGTATTACTGTGCGAG
ACATTGTGATAGTAGTGGTTATTACTTTGACTACTGGGGCCAGGGAACCCTGGTCACCGTCTCCTCAG
>FLN1FA002R173O
GGGGCTGGAGTGGGTCTCTGGTATTAATTGGAATGGTGGTAGCACAGGTTATGCAGACTCTGTGAAGGGCCGATTCACCA
TCTCCAGAGACAACGCCAAGAACTCCCTGTATCTGCAAATGAGCAGCCTGAGAGCCGATGACACGGCTGTGTATTACTGT
ACGAGAGTGGGCCTGGGGAGTATGGACGTCTGGGGCCAAGGGACCACGGTCACCGTCTCCTCA
>FLN1FA002SVJ11
GGGCTTGAGTGGATGGGATGGATGAACCCTAACAGTGGTAACACAGGCTATGCACAGAAGTTCCAGGGCAGAGTCACCAT
GACCAGGAACACCTCCATAAGCACAGCCTACATGGAGCTGAGCAGCCTGAGATCTGAGGACACGGCCGTGTATTACTGTG
CGAGAGATCAAAGCTACGGTGACTACGTGAAGGACGTCTGGTACTTCGATCTCTGGGGCCGTGGCACCCTGGTCACCGTC
TCCTCAG
>FLN1FA002RJ282
GGCTGGAGTGGATTGGGAGTATCTATTATAGTGGGAGCACCTACCACAACCCGTCCCTCAAGAGTCGAGTCACCATATCC
GTAGACACGTCCAAGAACCAGTTCTCCCTGAAGCTGAGCTCTGTGACCGCCGCAGACACGGCTGTGTATTACTGTGCGAG
ACTGGGGGAAGGTTTCTTTGACTACTGGGGCCAGGGAACCCTGGTCACCGTCTCCTCAG
>FLN1FA001CWBE7
GGGGCTGGAGTGGGTTTCATACATTAGTAGTAGTGGTAGTACCATATACTACGCAGACTCTGTGAAGGGCCGATTCACCA
TCTCCAGGGACAACGCCAAGAACTCACTGTATCTGCAAATGAACAGCCTGAGAGCCGAGGACACGGCCGTGTATTACTGT
GCGAGAGGTCTCAGAATTGTAGTGGTGGTAGCTGCTACGGGTGCTTTTGATATCTGGGGCCAAGGGACAATGGTCACCGT
CTCCTCAG
>FLN1FA001DG31N
GGCTGGAGTGGGTGGCAGTTATATCATATGATGGAAGTAATAAATACTACGTAGACTCCGTGAAGGGCCGATTCACCATC
TCCAGAGACAATTCCAAGAACACGCTGTATCTGCAAATGAACAGCCTGAGAGCTGAGGACACGGCTGTGTATTACTGTGC
GAGAACCCCAGTCCTTCAGCGGCAGCAGCTGGTACCGAACTGGTACTTCGATCTCTGGGGCCGTGGCACCCTGGTCACCG
TCTCCTCAG
>FLN1FA001BEZJN
GGCTGGAGTGGGTGGCAGTTATATCATATGATGGAAGTAATAAATACTACGTAGACTCCGTGAAGGGCCGATTCACCATC
TCCAGAGACAATTCCAAGAACACGCTGTATCTGCAAATGAACAGCCTGAGAGCTGAGGACACGGCTGTGTATTACTGTGC
GAGAGATCGATGGCGAGATAGCAGTGGCTGGTACGCATGGGTGTTTGACTACTGGGGCCAGGGAACCCTGGTCACCGTCT
CCTCAG
>FLN1FA002TLCMR
GGGTCCGGAGTGGGTATCAGCTATTGGTACTGGTGGTGATACATACTATGCAGACTCCGTGATGGGCCGATTCACCATCT
CCAGAGACAACGCCAAGAAGTCCTTGTATCTTCAAATGAACAGCCTGATAGCTGAGGACATGGCTGTGTATTATTGTGCA
AGTAGGGCCCTCTATAGATAAGTGGGGCTTTGACTGGTTCGACCCCTGGGGCCAGGGAACCCTGGTCACCGTCTCCTCAG
>FLN1FA002RN67L
GGGGCTGGAGTGGGTGGCCAACATAAAGCAAGATGGAAGTGAGAAATACTATGTGGACTCTGTGAAGGGCCGATTCACCA
TCTCCAGAGACAACGCCAAGAACTCACTGTATCTGCAAATGAACAGCCTGAGAGCCGAGGACACGGCTGTGTATTACTGT
GCGAGAGATCAGCCCCCCCTTATAACACTGGCTGGCGCGGCCCTTGACTCCTGGGGCCAGGGAACCCTGGTCACCGTCTC
CTCAG
>FLN1FA001A5RBG
GGGCTGGAGTGGGTCTCATCCATTAGTAGTAGTAGTAGTTACATAAACTACGCAGACTCAGTGAAGGGCCGATTCACCAT
CTCCAGAGACAACGCCAAGAACTCACTGTATCTGCAAATGAACAGCCTGAGAGCCGAGGACACGGCTGTGTATTACTGTG
CGAGAGATCCCGCACTCGGCCCAAATATTGTAGTGGTGGTAGCTGCTCCAACTTTGACTACTGGGGCCAGGGAACCCTGG
TCACCGTCTCCTCAG
>FLN1FA002PWO7S
GACTGGAGTGGATTGGGTATATCTATTACAGTGGGAGCACCAACTACAACCCCTCCCTCAAGAGTCGAGTCACCATATCA
GTAGACACGTCCAAGAACCAGTTCTCCCTGAAGCTGAGCTCTGTGACCGCTGCGGACACGGCCGTGTATTACTGTGCGAG
AGTCTCTCCGGCTAGGATATTGTACCGGCGGGGCTGGTTCGACCCCTGGGGCCAGGGAACCCTGGTCACCGTCTCCTCAG
>FLN1FA001DAKY0
AGGCTTGAGTGGATGGGATGGATCAACGCTGGCAATGGTAACACAAAATATTCACAGAAGTTCCAGGGCAGAGTCACCAT
TACCAGGGACACATCCGCGAGCACAGCCTACATGGAGCTGAGCAGCCTGAGATCTGAAGACACGGCTGTGTATTACTGTG
CGAGAGATCCTAAGGTGCGGGCCCGTGAATGGTTCGGGGAGTTGAGAGGGAAGCCCAGCTCAGGGATCTACTACTACTAC
TACATGGACGTCTGGGGCAAAGGGACCACGGTCACCGTCTCCTCA
>FLN1FA001EGKKM
GACTGGAGTGGATTGGGTATATCTATTACAGTGGGAGCACCAACTACAACCCCTCCCTCAAGAGTCGAGTCACCATATCA
GTAGACACGTCCAAGAACCAGTTCTCCCTGAAGCTGAGCTCTGTGACCGCTGCGGACACGGCCGTGTATTACTGTGCGAC
GATCAGCAGTGGCTGGTTCCTCGGGATCTGGGGCCAAGGGACAATGGTCACCGTCTCCTCAG
>FLN1FA001DJUTG
GGGCTTGAGTGGATGGGATGGATCAGCGCTTACAATGGTAACACAAACTATGCACAGAAGCTCCAGGGCAGAGTCACCAT
GACCACAGACACATCCACGAGCACAGCCTACATGGAGCTGAGGAGCCTGAGATCTGACGACACGGCCGTGTATTACTGTG
CGAGAGGAGGGTGGTTCGGGGAGTTATCAGCCCCGTCATACTACTACTACGGTATGGACGTCTGGGGCCAAGGGACCACG
GTCACCGTCTCCTCA
>FLN1FA002QP72L
GGGCTTGAGTGGATGGGAGGTTTTGATCCTGAAGATGGTGAAACAATCTACGCACAGAAGTTCCAGGGCAGAGTCACCAT
GACCGAGGACACATCTACAGACACAGCCTGCATGGAGCTGAGCAGCCTGAGATCTGAGGACACGGCCGTGTATTACTGTG
CAACAGCGGGGCAGTGGCTGGTACGAGAAGGATGGTCATGGTATTCCGGTAGGCGCGATGCTTTTGATATCTGGGGCCAA
GGGACAATGGTCACCGTCTCCTCAG
>FLN1FA001CBE86
AGCCTTGAGTGGATGGGATGGATCAACGCTGGCAATGGTGACACAGAATATTCACAGAAGTTCCAGGGCAGAGTCACCAT
TTACAGGGACACATCCGCGAGCACAGCCTACATGGAATTGAGCAGCCTGAGATCTGAAGACACGGCTGTGTATTACTGTG
CGAGAGGGGACGCTATGGTTCGGGGAGTTACGGGAGGCTACTACTACGGTATGGACGTCTGGGGCCAAGGGACCACGGTC
ACCGTCTCCTCA
>FLN1FA001BLIPM
GGCTGGAGTGGGTGGCAGTTATATGGTATGATGGAAGTAATAAATACTATGCAGACTCCGTGAAGGGCCGATTCACCATC
TCCAGAGACAATTCCAAGAACACGCTGTATCTGCAAATGAACAGCCTGAGAGCCGAGGACACGGCTGTGTATTACTGTGC
GAAAGATGCCCTGGAATTACGATATTTTGACTGGTTATTATCTTACTTTGACTACTGGGGCCAGGGAACCCTGGTCACCG
TCTCCTCAG
>FLN1FA001DGRXZ
GGGGCTGGAGTGGGTGGCCAACATAAAGCAAGATGGAAGTGAGAAATACTATGTGGACTCTGTGAAGGGCCGATTCACCA
TCTCCAGAGACAACGCCAAGAACTCACTGTATCTGCAAATGAACAGCCTGAGAGCCGAGGACACGGCTGTGTATTACTGT
GCGAGACGGTGTACCAGCTGCCAAGGGATCGCTTTTGATATCTGGGGCCAAGGGACAATGGGCACCGTCTCCTCAG
>FLN1FA001BAVZ0
GGGGCTGGAGTGGGTGGCAGTTATATGGTATGATGGAAGTAATAAATACTATGCAGACTCCGTGAAGGGCCGATTCACCA
TCTCCAGAGACAATTCCAAGAACACGCTGTATCTGCAAATGAACAGCCTGAGAGCCGAGGACACGGCTGTGTATTACTGT
GCGAAAGACCATAGGGGGCCTATTACTATGGTTCGGGAGTTATTAAACCCTGGTTACTGGGGCCAGGGAACCCTGGTCAC
CGTCTCCTCAG
>FLN1FA002RG4B5
GCTGGAGTGGGTGGCAGTTATATGGTATGATGGAAGTAATAAATACTATGCAGACTCCGTGAAGGGCCGATTCACCATCT
CCAGAGACAATTCCAAGAACACGCTGTATCTGCAAATGAACAGCCTGAGAGCCGAGGACACGGCTGTGTATTACTGTGCG
AGAGAGCGGCGGGGGTTCGGGGAGTTATATGATGCTTTTGATATCTGGGGCCAAGGGACAATGGTCACCGTCTCCTCAG
>FLN1FA001DCMJS
GGGGCTGGAGTGGGTTTCATACATTAGTAGTAGTAGTAGTACCATATACTACGCAGACTCTGTGAAGGGCCGATTCACCA
TCTCCAGAGACAATGCCAAGAACTCACTGTATCTGCAAATGAACAGCCTGAGAGACGAGGACACGGCTGTGTATTACTGT
GCGAACCTCGCGTATAGCAGTGGCTGGTACGCTTTTGATATCTGGGGCCAAGGGACAATGGTCACCGTCTCCTCAG
>FLN1FA002R4HNK
GGCTGGAGTGGGTTGGCCGTATTAAAAGCAAAACTGATGGTGGGACAACAGACTACGCTGCACCCGTGAAAGGCAGATTC
ACCATCTCAAGAGATGATTCAAAAAACACGCTGTATCTGCAAATGAACAGCCTGAAAACCGAGGACACAGCCGTGTATTA
CTGTACCACAGATCCGGTCAAGTATTACTATGATAGTAGTGGTTATCAAATTGCTATATTTGACTACTGGGGCCAGGGAA
CCCTGGTCACCGTCTCCTCAG
>FLN1FA001DDP0O
AAGGGGCTGGAGTGGGTCTCTGGTATTAATTGGAATGGTGGTAGCACAGGTTATGCAGACTCTGTGAAGGGCCGATTCAC
CATCTCCAGAGACAACGCCAAGAACTCCCTGTATCTGCAAATGAACAGTCTGAGAGCCGAGGACACGGCCTTGTATTACT
GTGCGAGAGATGGGGCCTTCGATAGCAGCAGCCGCCGTAATTACTTTGACTACTGGGGCCAGGGAACCCTGGTCACCGTC
TCCTCAG
>FLN1FA001C2NRT
GGCTGGAGTGGGTGGCAGTTATATGGTATGATGGAAGTAATAAATACTATGCAGACTCCGTGAAGGGCCGATTCACCATC
TCCAGAGACAATTCCAAGAACACGCTGTATCTGCAAATGAACAGCCTGAGAGCCGAGGACACGGCTGTGTATTACTGTGC
GAGAGATCGACGTTGTAGTAGTACCAGCTGCTCCTCGGGGGCTTTTGATATCTGGGGCCAAGGGACAATGGTCACCGTCT
CCTCAG
>FLN1FA001BA301
GGGGCTGGAGTGGGTTTCATACATTAGTAGTAGTAGTAGTACCATATACTACGCAGACTCTGTGAAGGGCCGATTCACCA
TCTCCAGAGACAATGCCAAGAACTCACTGTATCTGCAAATGAACAGCCTGAGAGACGAGGACACGGCTGTGTATTACTGT
GCGAGCCGCTACGGTGACTACGAAGCCGACTACTTTGACTACTGGGGCCAGGGAACCCTGGTCACCGTCTCCTCAG
>FLN1FA001AWOEJ
GGGGCTGGAGTGGGTTTCATACATTAGTAGTAGTAGTAGTACCATATACTACGCAGACTCTGTGAAGGGCCGATTCACCA
TCTCCAGAGACAATGCCAAGAACTCACTGTATCTGCAAATGAACAGCCTGAGAGACGAGGACACGGCTGTGTATTACTGT
GCGAGAGATCTAGGTATAGTGGGAGCTACAGGCGCTTTTGATATCTGGGGCCAAGGGACAATGGTCACCGTCTCCTCAG
>FLN1FA001D1FNB
AAGGGGCTGGAGTGGGTAGGTTTCATTAGAAGCAAAGCTTATGGTGGGACAACAGAATACGCCGCGTCTGTGAAAGGCAG
ATTCACCATCTCAAGAGATGATTCCAAAAGCATCGCCTATCTGCAAATGAACAGCCTGAAAACCGAGGACACAGCCGTGT
ATTACTGTACTACTTACGTTTGGGGGAGTTATCGTCGGGCTACTGGGGCCAGGGAACCCTGGTCACCGTCTCCTCAG
>FLN1FA001CZHYB
GGGGCTGGAGTGGGTCTCATCCATTAGTAGTAGTAGTAGTTACATATACTACGCAGACTCAGTGAAGGGCCGATTCACCA
TCTCCAGAGACAACGCCAAGAACTCACTGTATCTGCAAATGAACAGCCTGAGAGCCGAGGACACGGCTGTGTATTACTGT
GCGAGAGATAGGGGATATTGTAGTGGTGGTAGCTGCTACAGGGACTACTGGGGCCAGGGAACCCTGGTCACCGTCTCCTC
AG
>FLN1FA001AQKDR
GGCTGGGGTGGATTGGGGAAATCAATCATAGTGGAAGCACCAACTACAACCCGTCCCTCAAGAGTCGAGTCACCATATCA
GTAGACACGTCCAAGAACCAGTTCTCCCTGAAGCTGAGCTCTGTGACCGCCGCGGACACGGCTGTGTATTACTGTGCGAG
AGGCCGGTATAGCAGCAGCCGGCACTTTGACTACTGGGGCCAGGGAACCCTGGTCACCGTCTCCTCAG
>FLN1FA001AXPA7
GGCTGGAGTGGGTCTCAGTTATTTATAGCGGTGGTAGCACATACTACGCAGACTCCGTGAAGGGCCGATTCACCATCTCC
AGAGACAATTCCAAGAACACGCTGTATCTTCAAATGAACAGCCTGAGAGCCGAGGACACGGCCGTATATTACTGTGCGGA
AGGCAGTGGCTGGACGCCTTTTCCCTGGGGCCAGGGAACCCTGGTCACCGTCTCCTCAG
>FLN1FA001DF1D1
GGCTGGAGTGGATTGGGAGTATCTATTATAGTGGGAGCACCTACTACAACCCGTCCCTCAAGAGTCGAGTCACCATATCC
GTAGACACGTCCAAGAACCAGTTCTCCCTGAAGCTGAGCTCTGTGACCGCCGCAGACACGGCTGTGTATTACTGTGCGAG
ACACATGCCTCCCGATATTTTGACTGGTTATTATACAGACTTTGACTACTGGGGCCAGGGAACCCTGGTCACCGTCTCCT
CAG
>FLN1FA001DO9CZ
GGCTGGAGTGGGTTTCATACATTAGTAGGAGTAGTAGTTCCATATACTACGCAGACTCTGTGAAGGGCCGATTCACCATC
TCCAGAGACAATGCCAAGAACTCACTGTATCTGCAAATGAACAGCCTGAGAGCCGAGGACACGGCCGTATATTACTGTGT
TACACGACTATGGTTCGGGGAGTTACATGCTTTTGATATCTGGGGCCAAGGGACAATGGTCACCGTCTCCTCAG
>FLN1FA001CQH3N
GGCTGGAGTGGGTTGGGGAAATCAATCCTACTGGAGGCACCACCTACAACCCGTCCCTCGAGAGTCGAGTCACCATATCA
GTAGACACGTCCAGCAAGCAATTCTCCCTGAGGCTGACTTCTGTGACCGCCGCGGACACGGCTGTTTATTACTGTGCGAG
AGGCCCGCGGCAGTATGATAGTGGTGGTTATTCCGTCAAGCTTGACTACTGGGGCCAGGGAACCCTGGTCACCGTCTCCT
CAG
>FLN1FA001EO3T1
GGCTGGAGTGGATTGGGAGTATCTATTATAGTGGGAGCACCTACTACAACCCGTCCCTCAAGAGTCGAGTCACCATATCC
GTAGACACGTCCAAGAACCAGTTCTCCCTGAAGCTGAGCTCTGTGACCGCCGCAGACACGGCTGTGTATTACTGTGCGAG
ACACCCTTTTATAACTGGAACTACCACCACCCCCTTTGACTACTGGGGCCAGGGAACCCTGGTCACCGTCTCCTCAG
>FLN1FA001EP9HG
GGGCTTGAGTGGATGGGATGGATGAACCCTAACAGTGGTAACACAGGCTATGCACAGAAGTTCCAGGGCAGAGTCACCAT
GACCAGGAACACCTCCATAAGCACAGCCTACATGGAGCTGAGCAGCCTGAGATCTGAGGACACGGCCGTGTATTACTGTG
CGAGAGACATGTACGTCTGGGGGAGTTATCGTTGCTTTGACTACTGGGGCCAGGGAACCCTGGTCACCGTCTCCTCAG
>FLN1FA001B5GYG
GGGCTTGAGTGGATGGGAGGGATCATCCCTATCCTTGGTATAGCAAACTACGCACAGAAGTTCCAGGGCAGAGTCACGAT
TACCGCGGACAAATCCACGAGCACAGCCTACATGGAGCTGAGCAGCCTGAGATCTGAGGACACGGCCGTGTATTACTGTG
CGAGAGTACTTATCGGGACTACGGTGGTAACTAGTATAGGCTACTACTACTACTACATGGACGTCTGGGGCAAAGGGACC
ACGGTCACCGTCTCCTCA
>FLN1FA001APEQD
GGGCTTGAGTGGATGGGATGGATGAACCCTAACAGTGGTAACACAGGCTATGCACAGAAGTTCCAGGGCAGAGTCACCAT
GACCAGGAACACCTCCATAAGCACAGCCTACATGGAGCTGAGCAGCCTGAGATCTGAGGACACGGCCGTGTATTACTGTG
CGAGAGGCCTAGTTTTGTATAGCAGTGGCCGGTGGGCGGGGGTGGATATCTGGGGCCAAGGGGACAATGGTCACCGTCTC
CTCAG
>FLN1FA001ANCJY
GGGCCTGAGTGGATGGGAATAATCCTCCCTATGCTTGATCTACCAAACTCCGCACAGACATTCCAGGGCAGAGTCACGAT
TACCGCGGACAAATCTACGAACACAGCCTACATGGAGCTGAGCAGCCTGAGATCTGACGACAGGGCCGTCTATTATTGTG
TATTCATCGGTGACGACCTCGACTACTGGGGCCAGGGAACCCTGGTCACCGTCTCCTCAG
>FLN1FA002TKC7N
GGCTGGAGTGGGTGGCAGTTATATGGTATGATGGAAGTAATAAATACTATGCAGACTCCGTGAAGGGCCGATTCACCATC
TCCAGAGACAATTCCAAGAACACGCTGTATCTGCAAATGAACAGCCTGAGAGCCGAGGACACGGCTGTGTATTACTGTGC
AAGAGCCCTAGGATATTGTAGTAGTACCAGCTGCTCAAAGATCTACTACTACGGTATGGACGTCTGGGGCCAAGGGACCA
CGGTCACCGTCTCCTCA
>FLN1FA001B2KE9
CCTGGAGTGGATGGGGATCATCTATCCTGGTGACTCTGATACCAGATACAGCCCGTCCTTCCAAGGCCAGGTCACCATCT
CAGCCGACAAGTCCATCAGCACCGCCTACCTGCAGTGGAGCAGCCTGAAGGCCTCGGACACCGCCATGTATTACTGTGCG
AGACTAGAGGGTATAGCAGCAGCTGGAGGCGCTTTTGATATCTGGGGCCAAGGGACAATGGTCACCGTCTCCTCAG
>FLN1FA001AJTCE
GGGCTTGAGTGGATGGGAGGGATCATCCCTATCTTTGGTACAGCAAACTACGCACAGAAGTTCCAGGGCAGAGTCACGAT
TACCGCGGACGAATCCACGAGCACAGCCTACATGGAGCTGAGCAGCCTGAGATCTGAGGACACGGCCGTGTATTACTGTG
CAACCTACGACCTGTATAGCAGCAGCCGACTCTTTGACTACTGGGGCCAGGGAACCCTGGTCACCGTCTCCTCAG
>FLN1FA001A4119
GGCCTGGAGTGGATTGGGTACATCTATTACAGTGGGAGCACCTACTACAACCCGTCCCTCAAGAGTCGAGTTACCATATC
AGTAGACACGTCTAAGAACCAGTTCTCCCTGAAGCTGAGCTCTGTGACTGCCGCGGACACGGCCGTGTATTACTGTGCGA
GAGATCTCGGTAGCAGTGGCTGGTACTACTTTGACTACTGGGGCCAGGGAACCCTGGTCACCGTCTCCTCAG
>FLN1FA001A4115
GGCTGGAGTGGGTCTCATCCATTAGTAGTAGTAGTAGTTACATATACTACGCAGACTCAGTGAAGGGCCGATTCACCATC
TCCAGAGACAACGCCAAGAACTCACTGTATCTGCAAATGAACAGCCTGAGAGCCGAGGACACGGCTGTGTATTACTGTGC
GAGGGATTGTAGTGGTGGTAGCTGCTACTTGGGGATCTACTACTACTACTACATGGACGTCTGGGGCAAAGGGACCACGG
TCACCGTCTCCTCA
>FLN1FA001EFK5D
GGGGCTGGAATGGGTTTCATACATTAGTGGTAGTAGTGGTACCATATACTATGCAGACTCTGTGAAGGGCCGATTCACCA
TCTCCAGAGACAATGCCAAGAACTCACTGTCTCTGCAAATGAACAGCCTGAGAGACGAGGACACGGCTGTGTATTACTGT
GCGAGACCTTCCGGAGCATCAACCCCATTCCTGGATGCTTTTGATATCTGGGGCCAAGGGACACTGGTCACCGTCTCCAC
AG
>FLN1FA001AOHO9
GGGGCTGGAGTGGGTCTCATCCATTAGTAGTAGTAGTAGTTACATATACTACGCAGACTCAGTGAAGGGCCGATTCACCA
TCTCCAGAGACAACGCCAAGAACTCACTGTATCTGCAAATGAACAGCCTGAGAGCCGAGGACACGGCTGTGTATTACTGT
GCGAGGCTAGAGATGGCTACAACCAGCGGTGCTTTTGATATCTGGGGCCAAGGGACAATGGTCACCGTCTCCTCAG
>FLN1FA001C7TO6
GACTGGAGTGGATTGGGTATATCTATTACAGTGGGAGCACCAACTACAACCCCTCCCTCAAGAGTCGAGTCACCATATCA
GTAGACACGTCCAAGAACCAGTTCTCCCTGAAGCTGAGCTCTGTGACCGCTGCGGACACGGCCGTGTATTACTGTGCGAG
ACATGAGGCTTTACTATGGTTCGGGGAGTTATTTGCCCATGGGGCCTTTGATATCTGGGGCCAAGGGACAATGGTCACCG
TCTCCTCAG
>FLN1FA001B1F2X
CCCTGGAATGGCTTGCACTCATTTATTGGGATGATGATAAGCGCTTCAGCCCATCTCTGAACAGCGGGCTCACCATCACC
AAGGACACCTCCAAAAACCAGGTGGTCCTTACAATGACCAACATGGACCCTGTGGACACAGCCACATATTACTGTGCACA
CCGACCGATCTATGGTTCGGGGAGTAGCCCCCACTTTGACTACTGGGGCCAGGGAACCCTGGTCACCGTCTCCTCAG
>FLN1FA001EYCOC
GGGCTTGAGCGGATGGGATGGATCAGCGCTTACAATGGTAACACAAACTATGCACAGAAGCTCCAGGGCAGAGTCACCAT
GACCACAGACACATCCACGAGCACAGCCTACATGGAGCTGAGGAGCCTGAGATCTGACGACACGGCCGTGTATTACTGTG
CGAGAGTCTGGTTCGGGGAGTTCGCCAGTTTTGACTACTGGGGCCAGGGAACCCTGGTCACCGTCTCCTCAG
>FLN1FA002PKFP1
GGGCTGGAGTGGATTGGGGAAATCAATCATAGTGGAAGCACCAACTACAACCCGTCCCTCAAGAGTCGAGTCACCATATC
AGTAGACACGTCCAAGAACCAGTTCTCCCTGAAGCTGAGCTCTGTGACCGCCGCGGACACGGCTGTGTATTACTGTGCGA
GAGTAGTTAAGGGACGATATTTTGACTCTGATGCTTTTGATATCTGGGGCCAAGGGACAATGGTCACCGTCTCCTCAG
>FLN1FA002QGJP1
GGGCTTGAGTGGATGGGATGGATCAGCGCTTACAATGGTAACACAAACTATGCACAGAAGCTCCAGGGCAGAGTCACCAT
GACCACAGACACATCCACGAGCACAGCCTACATGGAGCTGAGGAGCCTGAGATCTGACGACACGGCCGTGTATTACTGTG
CGAGAGTCCCGGAATACATATGGTTCGGGGCCCTCCAGGGCGCCTACTACATGGACGTCTGGGGCAAAGGGACCACGGTC
ACCGTCTCCTCA
>FLN1FA001DIPDY
GGGGCTGGAGTGGGTCTCAGCTATTAGTGGTAGTGGTGGTAGCACATACTACGCAGACTCCGTGAAGGGCCGGTTCACCA
TCTCCAGAGACAATTCCAAGAACACGCTGTATCTGCAAATGAACAGCCTGAGAGCCGAGGACACGGCCGTATATTACTGT
GCGAAAGATCACTACGGGGGGCCGGATTGTAGTGGTGGTAGCTGCTACTCTGACCCCCAACGACCTGACTACTGGGGCCA
GGGAACCCTGGTCACCGTCTCCTCAG
>FLN1FA001AK5DF
GGGGCTGGAGTGGGTCGCAAGTATTAGTGGCGCTAGTGGTGACACATACTACGCAGACTCCGTGAAGGGCCGGTTCACCA
TCTCCAGAGACAATTCCAAGAACACGCTGTTTCTGCAAATGAGCAGCCTGAGAGCCGAGGACACGGCCGTATATTACTGT
ACGCAAGTCTGTCGTGGGTGGTTCCCTGAGTACTGGGGCCAGGGAACCCTGGTCACCGTCTCCTCAG
>FLN1FA001DH49G
GGGGCTGGAGTGGGTGGCAGTTATATGGTATGATGGAAGTAATAAATACTATGCAGACTCCGTGAAGGGCCGATTCACCA
TCTCCAGAGACAATTCCAAGAACACGCTGTATCTGCAAATGAACAGCCTGAGAGCCGAGGACACGGCTGTGTATTACTGT
GTGCAGGGAGATGAGTCTTATGATAGTAGTGGTTAGAATTTGGACCCCCCGGACTACTGGGGCCAGGGAACCCTGGTCAC
CGTCTCCTCAG
>FLN1FA002TDIRB
GGCTGGAGTGGATTGGGGAAATCAATCATAGTGGAAGCACCAACTACAACCCGTCCCTCAAGAGTCGAGTCACCATATCA
GTAGACACGTCCAAGAACCAGTTCTCCCTGAAGCTGAGCTCTGTGACCGCCGCGGACACGGCTGTGTATTACTGTGCGAG
ACACGAGGCAGCTGGCTCTAACTCGTTTGACTACTGGGGCCAGGGAACCCTGGTCACCGTCTCCTCAG
>FLN1FA001B8OI1
GGCTGGAGTGGATTGGGGAAATCAATCATAGTGGAAGCACCAACTACAACCCGTCCCTCAAGAGTCGAGTCACCATATCA
GTAGACACGTCCAAGAACCAGTTCTCCCTGAAGCTGAGCTCTGTGACCGCCGCGGACACGGCTGTGTATTACTGTGCGAG
AGGCGGCCATTACTATGATAGTAGTGGTTAATTAGGCTTCCTTGATGCTTTTGATATCTGGGGCCAAGGGACAATGGTCA
CCGTCTCCTCAG
>FLN1FA001AK5DP
GACCGGAATGGATTGGATATATCTCTTACAGTGGGAGACCCTACTACAACCCCTCCCTCAAGAGTCGACTCACCATGTCA
GTAGACACGTCGAAGAACCAGTTCTCCCTGAGGCTGACCTCTGTGACCGCTGCGGACACGGCCGTCTATTACTGTGCGAG
GTCTATATTTTATGACTATGGTTGGGGTTGGTTCGACCGCTGGGGCCAGGGAACCCTGGTCACCGTCTCCTCAG
>FLN1FA001AY1CK
GGGGCTGGAGTGGGTCTCATCCATTAGTAGTAGTAGTGGTAACATATACTACGCAGACTCAGTGAAGGGCCGATTCACCG
TCTCCAGAGACAACGCCAAGAACTCACTGTATCTGCAAATGAACAGCCTGAGAGCCGAGGGCACGGCTGTGTATTACTGT
GCGAGACCCCATTACTATGGTTCGGGGAGTTATTATTTTAGGTTGGGTATGGACGTCTGGGGCCAAGGGACCACGGTCAC
CGTCTCCTCA
>FLN1FA001ESHBK
GGGCTTGAGTGGATGGGATGGATCAGCGCTTACAATGGTAACACAAACTATGCACAGAAGCTCCAGGGCAGAGTCACCAT
GACCACAGACACATCCACGAGCACAGCCTACATGGAGCTGAGGAACCTGAGATCTGACGACACGGCCGTGTATTACTGTG
CGAGAGGACAAACTGAGCATAGCAGCAGCTGGTACGCCGATGCTTTTGATATCTGGGGCCAAGGGACAATGGTCACCGTC
TCCTCAG
>FLN1FA002TYT8F
GGCCTGGAGTTGATTGGGGAAATCTATCATAGTAGAAATACCTACTACAATCCGTCCCTCAAGAGTCGAGTCACCATATC
AATAGACACGTCCAAGAATCAGATCTCCCTGAAGGTGAGCTCTGTGACCGCCGCGGACACGGCTGTCTATGACTGTGCGA
GATGAGTTCGGGGGATGCCGTGGCCCAATGTATTACTATTATAGTGCTGCGTATCCTCATGCCGTTGGGGATTATTGGGG
CCAGGGAACCCTGGTCACCGTCTCCTCAG
>FLN1FA001EV2X6
GGGCTTGAGTGGATGGGAGGGATCATCCCTATCTTTGGTACAGCAAACTACGCACAGAAGTTCCAGGGCAGAGTCACGAT
TACCGCGGACGAATCCACGAGCACAGCCTACATGGAGCTGAGCAGCCTGAGATCTGAGGACACGGCCGTGTATTACTGTG
CGAGCGGACGTATTATGATTACGTTTGGGGGAGTTCCCGCTGTTTTTGACTACGTGGGGCCAGGGAACCCTGGTCACCGT
CTCCTCAG
>FLN1FA002S077O
GGGGCTGGAGTGGGTGGCAGTTATATGGTATGATGGAAGTAATAAATACTATGCAGACTCCGTGAAGGGCCGATTCACCA
TCTCCAGAGACAATTCCAAGAACACGCTGTATCTGCAAATGAACAGCCTGAGAGCCGAGGACACGGCTGTGTATTACTGT
GCGAAAGATCTCGCCTGGCGTTACTATGGTTCGGGGATGAGGGGTGCTTTTGATATCTGGGGCCAAGGGACAATGGTCCC
GTCTCCTCAGG
>FLN1FA002RENCI
GGGGCTGGAGTGGGTGGCAGTTATATGGTATGATGGAAGTAATAAATACTATGCAGACTCCGTGAAGGGCCGATTCACCA
TCTCCAGAGACAATTCCAAGAACACGCTGTATCTGCAAATGAACAGCCTGAGAGCCGAGGACACGGCTGTGTATTACTGT
GCGAGAGATAGTGGGAGCTACCGCCTCGGTCGGGGCTACTTTGACTACTGGGGCCAGGGAACCCTGGTCACCGTCTCCTC
AG
>FLN1FA002R16XT
GCCTGGAGTGGATTGGGTACATCTATTACAGTGGGAGCACCTACTACAACCCGTCCCTCAAGAGTCGAGTTACCATATCA
GTAGACACGTCTAAGAACCAGTTCTCCCTGAAGCTGAGCTCTGTGACTGCCGCGGACACGGCCGTGTATTACTGTGCGAG
AGGGGTGGGGTATTGTAGTGGTGGTAGCTGCTACCCTGATGCTTTTGATATCTGGGGCCAAGGGACAATGGTCACCGTCT
CCTCAG
>FLN1FA002POK1X
GGGCTTGAGTGGATGGGAATAATCAACCCTAGTGGTGGTAGCACAAGCTACGCACAGAAGTTCCAGGGCAGAGTCACCAT
GACCAGGGACACGTCCACGAGCACAGTCTACATGGAGCTGAGCAGCCTGAGATCTGAGGACACGGCCGTGTATTACTGTG
CGAGAGATCGGGCTAGTGGGAGCTACCCTGACTACTGGGGCCAGGGAACCCTGGTCACCGTCTCCTCAG
>FLN1FA002QW829
CCTGGAGTGGGTCTCAGGTATTAGTTGGAATAGTGGTAGCATAGGCTATGCGGACTCTGTGAAGGGCCGATTCACCATCT
CCAGAGACAACGCCAAGAACTCCCTGTATCTGCAAATGAACAGTCTGAGAGCTGAGGACACGGCCTTGTATTACTGTGCG
AGAGCGATCCCCCGGTATTACTATGATACTAGTGGCCCAAACGACTACTGGGGCCAGGGAACCCTGGTCACCGTCTCCTC
AG
>FLN1FA001D9H1R
GGGCTGGAGTGGATTGGGAGTATCTATTATAGTGGGAGCACCTACTACAACCCGTCCCTCAAGAGTCGAGTCACCATATC
CGTAGACACGTCCAAGAACCAGTTCTCCCTGAAGCTGAGCTCTGTGACCGCCGCAGACACGGCTGTGTATTACTGTGCGA
GAGTATTACTATGGTTCGGCGACCCCTGGGGCCAGGGAACCCTGGTCACCGTCTCCTCAG
>FLN1FA001EAY78
GGGCTTGAGTGGATGGGATGGATGAACCCTAACAGTGGTAACACAGGCTATGCACAGAAGTTCCAGGGCAGAGTCACCAT
GACCAGGAACACCTCCATAAGCACAGCCTACATGGAGCTGAGCAGCCTGAGATCTGAGGACACGGCCGTGTATTATTGTG
CGAGATTGGTAGCAGCAGCTGGCTTCCCCTTTGACTACTGGGGCCAGGGAACCCTGGTCACCGTCTCCTCAG
>FLN1FA002RVA8G
GGCTGGAGTGGGTTTCATACATTAGTAGTAGTGGTAGTACCATATACTACGCAGACTCTGTGAAGGGCCGATTCACCATC
TCCAGGGACAACGCCAAGAACTCACTGTATCTGCAAATGAACAGCCTGAGAGCCGAGGACACGGCCGTGTATTACTGTGC
GAGAGATGGGGTTTATAGCAGCTGGTACTACCGGCGTGGTGGCTTTGACTACTGGGGCCAGGGAACCCTGGTCACCGTCT
CCTCAG
>FLN1FA002P3R23
GGACTGGAGTGGATTGGGTATATCTATTACAGTGGGAGCACCAACTACAACCCCTCCCTCAAGAGTCGAGTCACCATATC
AGTAGACACGTCCAAGGACCAGTTCTCCCTGAAGCTGAGCTCTGTGACCGCTGCGGACACGGCCGTGTATTACTGTGCGA
GAGGGAACTATGATAGTAGTGGTTATTACTACGTAGGTGCTTTTGATATCTGGGGCCAAGGGACAATGGTCACCGTCTCC
TCAG
>FLN1FA001CQGNA
GGGCTGGAGTGGATTGGGAGTATCTATTATAGTGGGAGCACCTACTACAACCCGTCCCTCAAGAGTCGAGTCACCATATC
CGTAGACACGTCCAAGAACCAGTTCTCCCTGAAGCTGAGCTCTGTGACCGCCGCGGACACGGCTGTGTATTACTGTGCGA
GAAAGAATAGGATTACTATGGTTCGGGGAGTTATTTACTTTGACTACTGGGGCCAGGGAACCCTGGTCACCGTCTCCTCA
G
>FLN1FA001BPMT3
GGGGCTGGAGTGGGTTTCATACATTAGTAGTAGTAGTAGTACCATATACTACACAGACTCTGTGAAGGGCCGATTCACCA
TCTCCAGAGACAATGCCAAGAACTCACTGTATCTGCAAATGAACAGCCTGAGAGACGAGGACACGGCTGTGTATTACTGT
GCGAAAGCGGGCTACGAGGGTGGGTTTGACTACTGGGGCCAGGGAACCCTGGTCACCGTCTCCTCAG
>FLN1FA001DUEFW
GGACTTGAGTGGATGGGATGGATCAGTCCTTACAATGGTAATACAAACTATCTAGAGAACCTCCAGGGCAGAGCCACCTT
GACCACAGACACATCCACGACCACAGCCTACATGGAGTTGAGCGGCCTGAGATCTGACGACACGGCCATGTATTACTGTG
CGAGAGATCACGGTGACTTTGACTTTAGTGGTCCTGACTACTGGGGCCAGGGAACCCTGGTCACCGTCTCCNCAG
>FLN1FA001EC68L
CTGGAGTGGATTGGGAGTATCTATTATAGTGGGACCACCTACTACAACCCGTCCCTGAAGAGTCGAGTCACCGTTTCCTT
GGACACGTCCAAGAACCAGTTCTCCCTGAAGCTGAGGTCTGTGACCACCGCAGACACAGCTGTTTATTTTTGTGCGAGAC
TTTTCAACTACTATGGTTCATGCTTTGACCCCTGGGGCCAGGGAACCCTGGTCACCGTCTCCTCAG
>FLN1FA002P42PY
GGCTGGAGTGGATTGGGGAAATCAATCATAGTGGAAGCACCAACTACAACCCGTCCCTCAAGAGTCGAGTCACCATATCA
GTAGACACGTCCAAGAACCAGTTCTCCCTGAAGCTGAGCTCTGTGACCGCCGCGGACACGGCTGTGTATTACTGTGCGAG
AGGTGTATTACTATGATAGTAGTGGTTATTACGCCCATGACTACTGGGGCCAGGGAACCTTGGTCACCGACTCCTCAG
>FLN1FA002TRPFM
GGGCCTGGAGTGGGTCTCAGGTATTAGTTGGAATAGTGGTAGCATAGGCTATGCGGACTCTGTGAAGGGCCGATTCACCA
TCTCCAGAGACAACGCCAAGAACTCCCTGTATCTGCAAATGAACAGTCTGAGAGCTGAGGACACGGCCTTGTATTACTGT
GCAAAAGAAGGGGGTAGTGGGAGCTACTACGGGGATGCTTTTGATATCTGGGGCCAAGGGACAATGGTCACCGTCTCCTC
AG
>FLN1FA002SY51D
GGCTGGAGTGGATTGGGAGTATCTATTATAGTGGGAGCACCTACTACAACCCGTCCCTCAAGAGTCGAGTCACCATATCC
GTAGACACGTCCAAGAACCAGTTCTCCCTGAAGCTGAGCTCTGTGACCGCCGCAGACACGGCTGTGTATTACTGTGCGAG
TCTAACCTCCTTCCTATGATAGTAGTGGTTATTAGACTACTACTACTACTACATGGACGTCTGGGGCAAAGGGACCACGG
TCACCGTCTCCTCA
>FLN1FA001BA2S4
GGCTGGAGTGGGTGGCAGTTATATCATATGATGGAAGTAATAAATACTACGTAGACTCCGTGAAGGGCCGATTCACCATC
TCCAGAGACAATTCCAAGAACACGCTGTATCTGCAAATGAACAGCCTGAGAGCTGAGGACACGGCTGTGTATTACTGTGC
GAGAGGGGCCCTACCCCAGTGGCTGGTACCAAGTCATGCTTTTTGATATCTGGGGGCCAAGGGACAATGGTCACCGTCTC
CTCAG
>FLN1FA001EC5V3
GGCTGGAGTGGGTCTCTGGTATTAATTGGAATGGTGGTAGCACAGGTTATGCAGACTCTGTGAAGGGCCGATTCACCATC
TCCAGAGACAACGCCAAGAACTCCCTGTATCTGCAAATGAACAGTCTGAGAGCCGAGGACACGGCCTTGTATTACTGTGC
GAGGTATTGGAGTGGGAGCTACCGCTTCTTTGACTACTGGGGCCAGGGAACCCTGGTCACCGTCTCCTCAG
>FLN1FA001EKA5B
GGGCTGGAGTGGGTGGCCAACATAAAGCAAGATGGAAGTGAGAAATACTATGTGGACTCTGTGAAGGGCCGATTCACCAT
CTCCAGAGACAACGCCAAGAACTCACTGTATCTGCAAATGAACAGCCTGAGAGCCGAGGACACGGCTGTGTATTACTGTG
CGAGAGATGGGGGCAGCAGCTGGGCCATTGACTACTGGGGCCAGGGAACCCTGGTCACCGTCTCCTCAG
>FLN1FA001DK6NE
GGCTGGAGTGGGTTGGCCGTATTAAAAGCAAAACTGATGGTGGGACAACAGACTACGCTGCACCCGTGAAAGGCAGATTC
ACCATCTCAAGAGATGATTCAAAAAACACGCTGTATCTGCAAATGAACAGCCTGAAAACCGAGGACACAGCCGTGTATTA
CTGTACCACAGACCTGGAGCAGCAGCCCACTCCAGACTACTGGGGCCAGGGAACCCTGGTCACCGTCTCCTCAG
>FLN1FA001EO492
CCCTGGAGTGGCTTGCACTCATTTATTGGGATGATGATAAGCGCTACAGCCCATCTCTGAAGAGCAGGCTCACCATCACC
AAGGACACCTCCAAAAACCAGGTGGTCCTTACAATGACCAACATGGACCCTGTGGACACAGCCACATATTACTGTGCACA
ATTTTAATTTTATTACTATGGTTCGGGGAGTTATTCTCGGCCGGGTAGACTACTGGGGCCAGGGAACCCTGGTCACCGTC
TCCTCAG
>FLN1FA002QAQ57
GGCTGGAGTGGGTTTCATACATTAGTAGTAGTAGTAGTACCATATACTACGCAGACTCTGTGAAGGGCCGATTCACCATC
TCCAGAGACAATGCCAAGAACTCACTGTATCTGCAAATGAACAGCCTGAGAGACGAGGACACGGCTGTGTATTACTGTGC
GAAAGATCATTACTATGATAGTAGTGGTTATTACCATACCCATTTTGACTACTGGGGCCAGGGAACCCTGGTCACCGTCT
CCTCAG
>FLN1FA001A4PKZ
GGGCTTGAGTGGATGGGATGGATCAACACCAACACTGGGAACCCAACGTATGCCCAGGGCTTCACAGGACGGTTTGTCTT
CTCCTTGGACACCTCTGTCAGCACGGCATATCTGCAGATCAGCAGCCTAAAGGCTGAGGACACTGCCGTGTATTACTGTG
CGAGAGATCGGACTTTACGATATTTTGACTGGTTATTATCTGGGGATGATGCTTTTGATATCTGGGGGCCAAGGGACAAT
GGTCACCGTCTCCTCAG
>FLN1FA001DF21D
GGCTGGAGTGGGTCTCAGTTATTTATAGCGGTGGTAGCACATACTACGCAGACTCCGTGAAGGGCCGATTCACCATCTCC
AGAGACAATTCCAAGAACACGCTGTATCTTCAAATGAACAGCCTGAGAGCCGAGGACACGGCTGTCTATTACTGTGCGAC
TGACCCTGCGCGTATAACAGACACTGACTACTGGGGCCAGGGAACCCTGGTCACCGTCTCCTCAG
>FLN1FA001EGKQ8
GGCTGGAGTGGATTGGGAGTATCTATTATAATGGGAGCACCTACTACAACCCGTCCCTCAAGAGTCGAGTCACCATATCC
GTAGACACGTCCAAGAACCAGTTCTCCCTGAAGCTGAGCTCTGTGACCGCCGCAGACACGGCTGTGTATTACTGTGCGAG
ACCGCTCTACGGATTAGCTGGACCCTCTGCTTTTGATATCTGGGGCCAAGGGACAATGGTCACCGTCTCCTCAG
>FLN1FA002SWJTW
GGGCTTGAGTGGATGGGAATAATCAACCCTAGTGGTGGTAGCACAAGCTACGCACAGAAGTTCCAGGGCAGAGTCACCAT
GACCAGGGACACGTCCACGAGCACAGTCTACATGGAGCTGAGCAGCCTGAGATCTGAGGACACGGCCGTGTATTACTGTG
CGAGAAATTTTAAGTACCAGCTGACCGTCAATGCTTTTGATATCTGGGGGCCAAGGGACAATGGTCACCGTCTCCTCAG
>FLN1FA001CE120
GACTGGAGTGGATTGGGTATATCTATTACAGTGGGAGCACCAACTACAACCCCTCCCTCAAGAGTCGAGTCACCATATCA
GTAGACACGTCCAAGAACCAGTTCTCCCTGAAGCTGAGCTCTGTGACCGCTGCGGACACGGCCGTGTATTACTGTGCGAG
AGTAGAGGGGACCCAGTATTACTATGGTTCGGGGAGTTATTCGTTTGACTACTGGGGCCAGGGAACCCTGGTCACCGTCT
CCTCAG
>FLN1FA002P53E4
CCCTGGAGTGGCTTGCACACATTTTTTCGAATGACGAAAAATCCTACACTCCATCTCTGAAGAGCAGGCTCACCATCTCC
AAGGACACCTCCAAAAGCCAGGTGGTCCTTACAATGACCAACATGGACCCTGTGGACACAGCCACATATTACTGTGTACG
GATAAGGCCCCTTATAGCAACAACTGGCGGGTACTACTTTGACTCCTGGGGCCAGGGAACCCTGGTCACCGTCTCCTCAG
>FLN1FA002PQM7K
GACTGGAGTGGATTGGGTATATCTATTACAGTGGGAGCACCAACTACAACCCCTCCCTCAAGAGTCGAGTCACCATATCA
GTAGACACGTCCAAGAACCAGTTCTCCCTGAAGCTGAGCTCTGTGACCGCTGCGGACACGGCCGTGTATTACTGTGCGAG
ACAGGGGTATAGCAGTGGTCCGGGTCCCAGTAACGATGCTTTTGATATCTGGGGCCAAGGGACAATGGTCACCGTCTCCT
CAG
>FLN1FA002TEK3S
GGGCTTGAGTGGATGGGATGGATCAGCGCTTACAATGGTAACACAAACTATGCACAGAAGCTCCAGGGCAGAGTCACCAT
GACCACAGACACATCCACGAGCACAGCCTACATGGAGCTGAGGAGCCTGAGATCTGACGACACGGCCGTGTATTACTGTG
CGAGAGGACGACTCCCCAGCAGCTGGTACGTAATTTTGACTACTGGGGCCAGGGAACCCTGGTCACCGTCTCCTCAG
>FLN1FA001ECZJT
GGGCTTGAGTGGATGGGAATAATCAACCCTAGTGGTGGTAGCACAAGCTACGCACAGAAGTTCCAGGGCAGAGTCACCAT
GACCAGGGACACGTCCACGAGCACAGTCTACATGGAGCTGAGCAGCCTGAGATCTGACGACACGGCCGTGTATTACTGTG
CGAGAATCAACTACTATGATAGTAGTGGTTATTATCATAAGGGGATGTACTACTTTGACTACTGGGGCCAGGGAACCCTG
GTCACCGTCTCCTCAG
>FLN1FA002QI15S
GGACTGGAGTGGATTGGGTATATCTATTACAGTGGGAGCACCAACTACAACCCCTCCCTCAAGAGTCGAGTCACCATATC
AGTAGACACGTCCAAGAACCAGTTCTCCCTGAAGCTGAGCTCTGTGACCGCTGCGGACACGGCCGTGTATTACTGTGCGA
GACATGGGGTGATGGTTCGGGGAGTAGTGGATGCTTTTGATATCTGGGGCCAAGGGACAATGGTCACCGTCTCCTCAG
>FLN1FA001DGS6V
GGGCTTGAGTGGATGGGATGGATCAGCGCTTACAATGGTAACACAAACTATGCACAGAAGCTCCAGGGCAGAGTCACCAT
GACCACAGACACATCCACGAGCACAGCCTACATGGAGCTGAGGAGCCTGAGATCTGACGACACGGCCGTGTATTAGTGTG
CGAGAGCCTGGAAACGAAGGATAACGATTTTTGACTGGTTCTTTAGCCCGTGGTGACTGCTGGGGCCAGGGAAACCTGGT
CACCGTCTCCTCAG
>FLN1FA001EC5VD
GGGCTTGAGTGGATGGGATGGATGAACCCTAACAGTGGTAACACAGGCTATGCACAGAAGTTCCAGGGCAGAGTCACCAT
GACCAGGAACACCTCCATAAGCACAGCCTACATGGAGCTGAGCAGCCTGAGATCTGAGGACACGGCCGTGTATTACTGTG
CGAGGCGATTTTACGGTGACTACGGGGAGACTGATGATGACTACTGGGGCCAGGGAACCCTGGTCACCGTCTCCTCAG
>FLN1FA001DKZHF
GGGGCTGGAGTGGGTGGCAGTTATATGGTATGATGGAAGTAATAAATACTATGCAGACTCCGTGAAGGGCCGATTCACCA
TCTCCAGAGACAATTCCAAGAACACGCTGTATCTGCAAATGAACAGCCTGAGAGCCGAGGACACGGCTGTGTATTACTGT
GCGAGAGAGGGGTGGGGGTATAGCAGTGGCTGGTACACGGCCTACTGGGGCCAGGGAACCCTGGTCACCGTCTCCTCAG
>FLN1FA001B3FPO
GCCTGGAGTGGGTCTCAGGTATTAGTTGGAATAGTGGTAGCATAGGCTATGCGGACTCTGTGAAGGGCCGATTCACCATC
TCCAGAGACAACGCCAAGAACTCCCTGTATCTGCAAATGAACAGTCTGAGAGCTGAGGACACGGCCTTGTATTACTGTGC
AAAAGTAGCGGTGGGGTTCAGCCCTGGTGCTTTTGATATCTGGGGCCAAGGGACAATGGTCACCGTCTCCTCAG
>FLN1FA001EZN84
CCTGGAGTGGATGGGGATCATCTATCCTGGTGACTCTGATACCAGATACAGCCCGTCCTTCCAAGGCCAGGTCACCATCT
CAGCCGACAAGTCCATCAGCACCGCCTACCTGCAGTGGAGCAGCCTGAAGGCCTCGGACACCGCCATGTATTACTGTGCG
AGACGACCGTATAGCAGTGGCTGGTACGAGGTAGAGTACTACTTTGACTACTGGGGCCAGGGAACCCTGGTCACCGTCTC
CTCAG
>FLN1FA002P5T70
GGCTGGAGTGGGTCTCAGCTATTAGTGGTAGTGGTGGTAGCACATACTACGCAGACTCCGTGAAGGGCCGGTTCACCATC
TCCAGAGACAATTCCAAGAACACGCTGTATCTGCAAATGAACAGCCTGAGAGCCGAGGACACGGCCGTATATTACTGTGC
GAACACTCCCCAGCTAACTGGGGATGACTACTGGGGCCAGGGAACCCTGGTCACCGTCTCCTCAG
>FLN1FA002PKFIS
GGCTGGAGTGGGTTGGCCGTACTAGAAACAAAGCTAACAGTTACACCACAGAATACGCCGCGTCTGTGAAAGGCAGATTC
ACCATCTCAAGAGATGATTCAAAGAACTCACTGTATCTGCAAATGAACAGCCTGAAAACCGAGGACACGGCCGTGTATTA
CTGTGTAGGGGTATACCCCTACGCAGGGAGTGCTTTTGATATCTGGGGGCCAAGGGACAATGGTCACCGTCTCCTCAG
>FLN1FA001CLTCJ
GGGCTTGAGTGGATGGGATGGATCAACACCAACACTGGGAACCCAACGTATGCCCAGGGCTTCACAGGACGGTTTGTCTT
CTCCTTGGACACCTCTGTCAGCACGGCATATCTGCAGATCAGCAGCCTAAAGGCTGAGGACACGGCCTTGTATTACTGTG
CAAAATAGGCCCGAAATGGGAGCATGGTATTACTATGGTTCGGGGAGTTATTATACTAACACCTTCCCGCTGAATACTTC
CAGCACTGGGGCCAGGGCACCCTGGTCACCGTCTCCTCAG
>FLN1FA001AISEA
AGGCTTGAGTGGATGGGATGGATCAACGCTGGCAATGGTAACACAAAATATTCACAGAAGTTCCAGGGCAGAGTCACCAT
TACCAGGGACACATCCGCGAGCACAGCCTACATGGAGCTGAGCAGCCTGAGATCTGAAGACACGGCTGTGTATTACTGTG
CGAGAGATCGAGTGGTTCGGGGAGTTATTATAACCTCTCGTGTCTTTTGATATCTGGGGCCAAGGGACAATGGTCACCGT
CTCCTCAG
>FLN1FA001EUQYF
GGGCTTGAGTGGATGGGAGGTTTTGATCCTGAAGATGGTGAAACAATCTACGCACAGAAGTTCCAGGGCAGAGTCACCAT
GACCGAGGACACATCTACAGACACAGCCTACATGGAGCTGAGCAGCCTGAGATCTGAGGACACGGCCGTGTATTACTGTG
CAACGCGAACCGGGGGTTTTACTATGGTTCGGGGAGTCAGGGGTGCTTTTGATATCTGGGGCCAAGGGACAATGGTCACC
GTCTCCTCAG
>FLN1FA002QNL7U
GACTGGAGTGGATTGGGTATATCTATTACAGTGGGAGCACCAACTACAACCCCTCCCTCAAGAGTCGAGTCGCCATATCA
GTAGACACGTCCAAGAACCAGTTCTCCCTGAAGCTGAGCTCTGTGACCGCTGCGGACACGGCCGTGTATTACTGTGCGAG
AGAAGGAAGTATAGCAGTGGCTGGTACGGATGCTTTTGATATCTGGGGCCAAGGGACAATGGTCACCGTCTCCTCAG
>FLN1FA002QZLC4
GGCTGGAGTGGGTGGCCAACATAAAGCAAGATGGAAGTGAGAAATACTATGTGGACTCTGTGAAGGGCCGATTCACCATC
TCCAGAGACAACGCCAAGAACTCACTGTATCTGCAAATGAACAGCCTGAGAGCCGAGGACACGGCTGTGTATTACTGTGC
GAGAGCAAACCTACGATTCGAGGGCTACTACTACTACGGTATGGACGTCTGGGGCCAAGGGACCACGGTCACCGTCTCCT
CA
>FLN1FA002SERF4
GACTGGAGTGGATTGGGTATATCTATTACAGTGGGAGCACCAACTACAACCCCTCCCTCAAGAGTCGAGTCACCATATCA
GTAGACACGTCCAAGAACCAGTTCTCCCTGAAGCTGAGCTCTGTGACCGCTGCGGACACGGCCGTGTATTACTGTGCGAG
AGCCCCCTACCAGCTGCTTTATTCGTTTGACTACTGGGGCCAGGGAACCCTGGTCACCGTCTCCTCAG
>FLN1FA001A4PNM
GGGCTTGAGTGGATGGGAGGGATCATCCCTATCTTTGGTACAGCAAACTACGCACAGAAGTTCCAGGGCAGAGTCACGAT
TACCGCGGACGAATCCACGAGCACAGCCTACATGGAGCTGAGCAGCCTGAGATCTGAGGACACGGCCGTGTATTACTGTG
CGAGAGCCCTTGGGGGGGAGGTACTATGGTTCGGGGAGTTATTCTCACTACTACTACTACGGTATGGACGTCTGGGGCCA
AGGGACCACGGTCACCGTCTCCTCA
>FLN1FA001CZHT8
GGGGCTGGAGTGGGTTTCATACATTAGTAGTAGTAGTAGTACCATATACTACGCAGACTCTGTGAAGGGCCGATTCACCA
TCTCCAGAGACAATGCCAAGAACTCACTGTATCTGCAAATGAACAGCCTGAGAGACGAGGACACGGCTGTGTATTACTGT
GCGAGAGATGGGTTATTACGATATTTTGACTGGCTATCTTTTGATATCTGGGGCCAAGGGACAATGGTCACCGTCTCCTC
AG
>FLN1FA001A9EZ7
GGCTGGAGTGGATTGGGGAAATCAATCATAGTGGAAGCACCAACTACAACCCGTCCCTCAAGAGTCGAGTCACCATATCA
GTAGACACGTCCAAGAACCAGTTCTCCCTGAAGCTGAGCTCTGTGACCGCCGCGGACACGGCTGTGTATTACTGTGCGAG
AGGTGTTTACTATGGTTCGGGGAGTTATTATAACGTCAAAATATACTTTGACTACTGGGGCCAGGGAACCCTGGTCACCG
TCTCCTCAG
>FLN1FA002SL7F3
AGGCTTGAGTGGATGGGATGGATCAACGCTGGCAATGGTAACACAAAATATTCACAGAAGTTCCAGGGCAGAGTCACCAT
TACCAGGGACACATCCGCGAGCACAGCCTACATGGAGCTGAGCAGCCTGAGATCTGAAGACACGGCTGTGTATTACTGTG
CGAGAGAGAGAGGGGATTACTATGGTTCGGGGAGTTATTATAACGACTACTGGGGCCAGGGAACCCTGGTCACCGTCTCC
TCAG
>FLN1FA001CXGP7
GGGCCTGGAGTGGGTCTCAGGTATTAGTTGGAATAGTGGTAGCATAGGCTATGCGGACTCTGTGAAGGGCCGATTCACCA
TCTCCAGAGGCAACGCCAAGAACTCCCTGTATCTGCAAATGAACAGTCTGAGAGCTGAGGACACGGCCTTGTATTACTGT
GCAAAAGATAGGTATTACTATGATAGTAGTGGTTTTGACTACTGGGGCCAGGGAACCCTGGTCACCGTCTCCTCAG
>FLN1FA001BAVWC
GGGCTTGAGTGGATGGGATGGATCAGCGCTTACAATGGTAACACAAACTATGCACAGAAGCTCCAGGGCAGAGTCACCAT
GACCACAGACACATCCACGAGCACAGCCTACATGGAGCTGAGGAGCCTGAGATCTGACGACACGGCCGTGTATTACTGTG
CGAGAGATCGAGATGGCTAACAACCATGATGTCTTTTGATATCTGGGGCCAAGGGACAATGGTCACCGTCTCCTCAG
>FLN1FA001EA4SW
AAGGGGCTGGAGTGGGTCTCATCCATTAGTAGTAGTAGTAGTTACATATACTACGCAGACTCAGTGAAGGGCCGATTCAC
CATCTCCAGAGACAACGCCAAGAACTCACTGTATCTGCAAATGAACAGCCTGAGAGCCGAGGACACGGCTGTGTATTACT
GTGCGGAGGGGGAGTTCGGGGAGTTATCGCCTTTGACTACTGGGGCCAGGGAACCCTGGTCACCGTCTCCTCAG
>FLN1FA001EB9VS
GGGGCTGGAGTGGGTGGCAGTTATATCATATGATGGAAGTAATAAATACTACGTAGACTCCGTGAAGGGCCGATTCACCA
TCTCCAGAGACAATTCCAAGAACACGCTGTATCTGCAAATGAACAGCCTGAGAGCTGAGGACACGGCTGTGTATTACTGT
GCGAGAGATCGACGTTGTAGTAGTACCAGCTGCTCCTCGGGGGCTTTTGATATCTGGGGCCAAGGGACAATGGTCACCGT
CTCCTCAG
>FLN1FA001ESHG4
GGCTGGAGTGGGTTTCATACATTAGTAGTAGTGGTAGTACCATATACTACGCAGACTCAGTGAAGGGCCGATTCACCATC
TCCAGAGACAACGCCAAGAACTCACTGTATCTGCAAATGAACAGCCTGAGAGCCGAGGACACGGCTGTGTATTACTGTGC
GAGAGTGGGCCGTTTCGAATATTGTAGTGGTGGTAGCTGCTACTCCGATTACTACTACTACTACGGTATGGACGTCTGGG
GCCAAGGGACCACGGTCACCGTCTCCTCA
>FLN1FA001C6HB4
GCTGGAGTGGGTGGCAGTTATATGGTATGATGGAAGTAATAAATACTATGCAGACTCCGTGAAGGGCCGATTCACCATCC
CCAGAGACAATTCCAAGAACACGCTGTATCTGCAAATGAACAGCCTGAGAGCCGAGGACACGGCTGTGTATTACTGTGCG
AAAGATGGGGGCGGGGTGGTGACCGGAGGCTACTTTGACTACTGGGGCCAGGGAACCCTGGTCACCGTCTCCTCAG
>FLN1FA001DO8T9
GGGGCTGGAGTGGGTGGCAGTTATATGGTATGATGGAAGTAATAAATACTATGCAGACTCCGTGAAGGGCCGATTCACCA
TCTCCAGAGACAATTCCAAGAACACGCTGTATTTGCAAATGAACAGCCTGAGAGCCGAGGACACGGCTGTGTATTACTGT
GCGAGAGAGTGGGGTATATGATTACGTTTGGGGGAGTTATCGAAATCATGATGCTTTTGATATCTGGGGCCAAGGGACAA
TGGTCACCGTCTCCTCAG
>FLN1FA002TV1YI
GGCTGGAGTGGATTGGGAGTATCTATTATAGTGGGAGCACCTACTACAACCCGTCCCTCAAGAGTCGAGTCACCATATCC
GTAGACACGTCCAAGAACCAGTTCTCCCTGAAGCTGAGCTCTGTGACCGCCGCGGACACGGCTGTGTATTACTGTGCGAG
AGGCATCGGGTCCAGGTTATTACTACGTAGAAGGGGCCCTTACTTTGACTACTGGGGCCAGGGAACCCTGGTCACCGTCT
CCTCAA
>FLN1FA002P53BG
AGGCTTGAGTGGATGGGATGGATCAACGCTGGCAATGGTAACACAAAATATTCACAGAAGTTCCAGGGCAGAGTCACCAT
TACCAGGGACACATCCGCGAGCACAGCCTACATGGAGCTGAGCAGCCTGAGATCTGAAGACACGGCTGTGTATTACTGTG
CGAGAGAGTGGGGATTATTTTGACTGGTTACCCGAACGGGGGGGCCCCATGCTTTTGATATCTGGGGCCAAGGGACAATG
GTCACCGTCTCCTCAG
>FLN1FA002PQM60
GGGCTTGAGTGGATGGGATGGATCAGCGCTTACAATGGTAACACAAACTATGCACAGAAGCTCCAGGGCAGAGTCACCAT
GACCACAGACACATCCACGAGCACAGCCTACATGGAGCTGAGGAGCCTGAGATCTGACGACACGGCCGTGTATTACTGTG
CGAGAGACGGAGCAGCAGCTGGCGAGATTTATATGGACGTCTGGGGCAAAGGGACCACGGTCACCGTCTCCTCA
>FLN1FA001DIQ2B
GGGCCTGGAGTGGGTCTCAGGTATTAGTTGGAATAGTGGTAGCATAGGCTATGCGGACTCTGTGAAGGGCCGATTCACCA
TCTCCAGAGACAACGCCAAGAACTCCCTGTATCTGCAAATGAACAGTCTGAGAGCTGAGGACACGGCCTTGTATTACTGT
GCAAAAGATATCAAGGGACCTCCGGTACGTGGATATAGTGGCTACGACCCCAGGTACTTTGACTACTGGGGCCAGGGAAC
CCTGGTCACCGTCTCCTCAG
>FLN1FA002S2AAA
GGGCTTGAGTGGATGGGAATAATCAACCCTAGTGGTGGTAGCACAAGCTACGCACAGAAGTTCCAGGGCAGAGTCACCAT
GACCAGGGACACGTCCACGAGCACAGTCTACATGGAGCTGAGCAGCCTGAGATCTGAGGACACGGCCGTGTATTACTGTG
CGAGAGATTTAACGCCTACGTATTACTATGGTTCGGGGAGTGCGGTGAACTACTACGGTATGGACGTCTGGGGCCAAGGG
ACCACGGTCACCGTCTCCTCA
>FLN1FA002SR2VM
GGGGCTGGAGTGGGTCTCAGTTATTTATAGCGGTGGTAGCACATACTACGCAGACTCCGTGAAGGGCCGATTCACCATCT
CCAGAGACAATTCCAAGAACACGCTGTATCTTCAAATGAACAGCCTGAGAGCCGAGGACACGGCCGTGTATTACTGTGCG
AGCACCAGGGCGTCAGTATTACGATATTTTGGTGGCGTTGACTACTGGGGCCAGGGAACCCTGGTCACCGTCTCCTCAG
>FLN1FA001C8YUY
GGGGCTGGTGTGGGTCTCACGTATTAATAGTGATGGGAGTAGCACAAGCTACGCGGACTCCGTGAAGGGCCGATTCACCA
TCTCCAGAGACAACGCCAAGAACACGCTGTATCTGCAAATGAACAGTCTGAGAGCCGAGGACACGGCTGTGTATTACTGT
GCAAGAGGAAATGTAGAGATGGCTACAATTGAACACCTTGACTACTGGGGCCAGGGAACCCTGGTCACCGTCTCCTCAG
>FLN1FA002TAT43
GGGCCTGGAGTGGGTCTCAGGTATTAGTTGGAATAGTGGTAGCATAGGCTATGCGGACTCTGTGAAGGGCCGATTCACCA
TCTCCAGAGACAACGCCAAGAACTCCCTGTATCTGCAAATGAACAGTCTGAGAGCTGAGGACACGGCCTTGTATTACTGT
GCAAAAGATATAGGCGAGCAGCAGCTGGTCGGGAGTGCTTTTGATATCTGGGGCCAAGGGACAATGGTCACCGTCTCCTC
AG
>FLN1FA002PYQET
GGGCTTGAGTGGATGGGATGGATCAGCGCTTACAATGGTAACACAAACTATGCACAGAAGCTCCAGGGCAGAGTCACCAT
GACCACAGACACATCCACGAGCACAGCCTACATGGAGCTGAGGAGCCTGAGATCTGACGACACGGCCGTGTATTACTGTG
CGAGAGAGATGTCGTATTGGCTGGGCTACTACTACTACGGTATGGACGTCTGGGGCCAAGGGACCACGGTCACCGTCTCC
TCA
>FLN1FA001CZI1X
GGGCTGGAGTGGATTGGGGAAATCAATCATAGTGGAAGCACCAACTACAACCCGTCCCTCAAGAGTCGAGTCACCATATC
AGTAGACACGTCCAAGAACCAGTTCTCCCTGAAGCTGAGCTCTGTGACCGCCGCGGACACGGCTGTGTATTACTGTGCGA
GAGACGCCTATAGCAGTGGCTGGTACTCCCACTGGGGCTATGATGCTTTTGATATCTGGGGCCAAGGGACAATGGTCACC
GTCTCCTCAG
>FLN1FA002TRPK1
GGGCTTGAGTGGATGGGATGGATCAGCGCTTACAATGGTAACACAAACTATGCACAGAAGCTCCAGGGCAGAGTCACCAT
GACCACAGACACATCCACGAGCACAGCCTACATGGAGCTGAGGAGCCTGAGATCTGAGGACACGGCCGTGTATTACTGTG
CGAGGGAAAGTATAGCAGCAGCTGGTACGGGCTGGTTCGACCCCTGGGGCCAGGGAACCCTGGTCACCGTCTCCTCAG
>FLN1FA001CZI2E
GGCTGGAGTGGATTGGGAGTATCTATTATAGTGGGAGCACCTACTACAACCCGTCCCTCAAGAGTCGAGTCACCATATCC
GTAGACACGTCCAAGAACCAGTTCTCCCTGAAGCTGAGCTCTGTGACCGCCGCAGACACGGCTGTGTATTACTGTGCGAG
ACATAACTCGATGGGTAGGTGGGAGCTAAGGGAGTACTACTACGGTATGGACGTCTGGGGCCAAGGGACCACGGTCACCG
TCTCCTCA
>FLN1FA002S9BI6
GGGCTTGAGTGGATGGGATGGATCAGCGCTTACAATGGTAACACAAACTATGCACAGAAGCTCCAGGGCAGAGTCACCAT
GACCACAGACACATCCACGAGCACAGCCTACATGGAGCTGAGGAGCCTGAGATCTGACGACACGGCCGTGTATTACTGTG
CGAGAGATTTAGGCCATCGGTCGACTACGGTGACTACTAAGGGCAACGGGTTCGACCCCTGGGGCCAGGGAACCCTGGTC
ACCGTCTCCTCAG
>FLN1FA001EA4V3
GGCTGGAGTGGGTAGGTTTCATTAGAAGCAAAGCTTATGGTGGGACAACAGAATACGCCGCGTCTGTGAAAGGCAGATTC
ACCATCTCAAGAGATGGTTCCAAAAGCATCGCCTATCTGCAAATGAACAGCCTGAAAACCGAGGACACAGCCGTGTATTA
GTCGGTATTACTATGATAGTAGTGGTTATTACTACTACATTGCTGGGGCCAGGGAACCCTGGTCACCGTCTCCTCAG
>FLN1FA001BUHGA
GGGCTTGAGTGGATGGGATGGATCAACACCAACACTGGGAACCCAACGTATGCCCAGGGCTTCACAGGACGGTTTGTCTT
CTCCTTGGACACCTCTGTCACCACGGCATATCTGCAGATCAGCAGCCTAAAGGCTGAGGACACTGCCGTGTATTACTGTG
CGACGGGGGGCAGTGGCTGGCCTAATGACTACTGGGGCCAGGGAACCCTGGTCACCGTCTCCTCAG
>FLN1FA002TASPF
GGCCTGGAGTGGATTGGGTACATCTATTACACTGGGAGCACCTACTATACCCCGTCCCTCAGGAGTCGACTTACCATGTC
ACTTGACACGTCTAAGACACAGTTCTCCCTGAAGCTGAGCTCTGTGACGGCCGCGGACACGGCCGTGTATTACTGTGCGA
CTTTGGGAGCTACTAACTACTGGGGCCAGGGAACCCTGGTCACCGTCTCCTCAG
>FLN1FA002QB28V
GACTGGAGTGGATTGGGTATATCTATTACAGAGGGAGCACCAACTACAACCCCTCCCTCAAGAGTCGAGTCACCATATCA
CTAGACACGTCCAAGAACCAGTTCTCCCTGAAGCTGACCTCTGTGACCGCTGCGGACACGGCCGTGTATTACTGTACGAG
AACACACGGGTACAATAGTGGCTGGTCTCCCCAAAACAACCACTTCTACTACATGGACGTCTGGGGCAAAGGGACCACGG
TCACCGTCTCCTCA
>FLN1FA002QOUT9
GGGTCTGGGGTGGGTTGGCCGTATTGAAAGCAGAACTGATGGTGGGACAACAGACTACGCTGCACCCGTCAAAGGCAGAT
TCACCATCTCAAGAGATGATTCTAAAAACACGCTGTATCTGCAGATGAACAGCCTAAAAAGCGAGGACACGGCCGTGTAT
TACTGTACCACAGGTTTGCGGGTTTATAGCAGCAGCTGGTACTCTGGAATACTTCTGCCTAATTACTACTACTCCTACGG
TCTGGACGTCTGGGGCCAAGGGACCACGGTCACCGTCTCCTCA
>FLN1FA001BNDBB
GGCTGGAGTGGGTCTCAGCTATTAGTGGTAGTGGTGGTAGCACATACTACGCAGACTCCGTGAAGGGCCGGTTCACCATC
TCCAGAGACAATTCCAAGAACACGCTGTATCTGCAAATGAACAGCCTGAGAGCCGAGGACACGGCCGTATATTACTGTGC
GAAAGAACCAAGTGTCGATATTGTAGTGGTGGTAGCTGCTCCTTTTGACTACTGGGGCCAGGGAACCCTGGTCACCGTCT
CCTCAG
>FLN1FA002QHOXW
GGGCTTGAGTGGATGGGAGGGATCATCCCTATCTTTGGTACAGCAAACTACGCACAGAAGTTCCAGGGCAGAGTCACGAT
TACCGCGGACGAATCCACGAGCACAGCCTACATGGAGCTGAGCAGCCTGAGATCTGAGGACACGGCCGTGTATTACTGTG
CGAGAGGCGAAGCAGTGGCCGTTAGCTACTGGTACTTCGATCTCTGGGGCCGTGGCACCCTGGTCACCGTCTCCTCAG
>FLN1FA002S06TH
GACTGGAGTGGATTGGGTATATCTATTACAGTGGGAGCACCAACTACAACCCCTCCCTCAAGAGTCGAGTCACCATATCA
GTAGACACGTCCAAGAACCAGTTCTCCCTGAAGCTGAGCTCTGTGACCGCTGCGGACACGGCCGTGTATTACTGTGCGAG
AGCGATCCGTCTACGGTGGTACCAACTCGGACACAACTGGTTCCGACCCCTGGGGCCAGGGAACCCTGGTCACCGTCTCC
TCAG
>FLN1FA001EGKM3
GGGGCTGGAGTGGGTGGCAGTTATATCATATGATGGAAGTAATAAATACTACGTAGACTCCGTGAAGGGCCGATTCACCA
TCTCCAGAGACAATTCCAAGAACACGCTGTATCTGCAAATGAACAGCCTGAGAGCTGAGGACACGGCTGTGTATTACTGT
GCGAAACATCGGGCAGCAGCTGGGCGGGGGGCTTTTGATATCTGGGGCCAAGGGACAATGGTCACCGTCTCCTCAG
>FLN1FA001CDGLA
GGGCTTGAGTGGATGGGATGGATGAACCCTAACAGTGGTAACACAGGCTATGCACAGAAGTTCCAGGGCAGAGTCACCAT
GACCAGGAACACCTCCATAAGCACAGCCTACATGGAGCTGAGCAGCCTGAGATCTGAGGACACGGCCGTGTATTACTGTG
CGAGAGTGGGGGGGGTCAGCAGTGGCTGGTACAACTGGTTCGACCCCTGGGGCCAGGGAACCCTGGTCACCGTCTCCTCA
G
>FLN1FA002S8FFP
AAGGGGCTGGAGTGGGTGGCACTTATTTGGCATGATGGGACTCAGTATTCCTATGCAGACTCCGTGAAGGGCCGATTCAT
CATCTCCAGAGACAATTCCAAGAACACGCTGTATCTGCAAATGAACAGCCTGAGAGCCGAGGACACGGCTGTGTATTACT
GTGCGAAAGGAGGTGGGAGCTACTACGGGGTCTACTACTTTGACTACTGGGGCCAGGGAACCCTGGTCACCGTCTCCTCA
G
>FLN1FA001C7TWS
GGGCTGGAGTGGATTGGGAGTATCTATTATAGTGGGAGCACCTACTACAACCCGTCCCTCAAGAGTCGAGTCACCATATC
CGTAGACACGTCCAAGAACCAGTTCTCCCTGAAGCTGAGCTCTGTGACCGCCGCAGACACGGCTGTGTATTACTGTGCGA
GACGAGATATTTTGACTGGCTACCATGCTTTTGATATCTGGGGCCAAGGGACAATGGTCACCGTCTCCTCAG
>FLN1FA001EAY4I
GGGGCTGGAGTGGGTTTCATACATTAGTAGTAGTGGTAGTACCATATACTACGCAGACTCTGTGAAGGGCCGATTCACCA
TCTCCAGGGACAACGCCAAGAACTCACTGTATCTGCAAATGAACAGCCTGAGAGCCGAGGACACGGCTGTGTATTACTGT
GCGAAAGAGGCTCTATGGTTCGGGGAGTTACACAACTACTACTACGGTATGGACGTCTGGGGCCAAGGGACCACGGTCAC
CGTCTCCTCA
>FLN1FA001ARFLE
GGGGCTGGAGTGGGTGGCAGTTATATGGTATGATGGAAGTAATAAATACTATGCAGACTCCGTGAAGGGCCGATTCACCA
TCTCCAGAGACAATTCCAAGAACACGCTGTATCTGCAAATGAACAGCCTGAGAGCCGAGGACACGGCTGTGTATTACTGT
GCGAGAGGTTTAGGATATTGTAGTGGTGGTAGCTGCTACTCCGAGGGGGGCTACTACTTTGACTACTGGGGCCAGGGAAC
CCTGGTCACCGTCTCCTCAG
>FLN1FA002SL7BM
GGGGCTGGAGTGGGTGGCCAACATAAAGCAAGATGGAAGTGAGAAATACTATGTGGACTCTGTGAAGGGCCGATTCACCA
TCTCCAGAGACAACGCCAAGAACTCACTGTATCTGCAAATGAACAGCCTGAGAGCCGAGGACACGGCTGTGTATTACTGT
GCAAGAGAGGAAAGACACGATGATTACGTTTGGGGGAGTTATCGTCCGCGCTACTACTACTACATGGACGTCTGGGGCGA
AGGGACCACGGTCACCGTCTCCTCA
>FLN1FA002P2ARE
GGCTGGAGTGGGTTGGCCGTATTAAAAGCAAAACTGATGGTGGGACAACAGACTACGCTGCACCCGTGAAAGGCAGATTC
ACCATCTCAAGAGATGATTCAAAAAACACGCTGTATCTGCAAATGAACAGCCTGAGAGCCGAGGACACGGCCGTCTATTA
CTGTGCGAAAGGCGGGTATGATAGTAATGGTCGAATTGACTACTGGGGCCAGGGAAGCCTGGTCACCGTCTCCTCAG
>FLN1FA002QW87T
GGGGCTGGAGTGGGTTTCATACATTAGTAGTAGTAGTAGTACCATATACTACGCAGACTCTGTGAAGGGCCGATTCACCA
TCTCCAGAGACAATGCCAAGAACTCACTGTATCTGCAAATGAACAGCCTGAGAGACGAGGACACGGCTGTGCATTACTGT
GCGAGAGGTAGAATGCAGTGGCTGGTCATATACTATGATGCTTTTGATATCTGGGGCCAAGGGACAATGGTCACCGTCTC
CTCAG
>FLN1FA001CQGGB
GGCTGGAGTGGGTCTCAGCTATTAGTGGTAGTGGTGGTAGCACATACTACGCAGACTCCGTGAAGGGCCGGTTCACCATC
TCCAGAGACAATTCCAAGAACACGCTGTATCTGCAAATGAACAGCCTGAGAGCCGAGGACACGGCTGTGTATTACTGTGC
GAAAGCCGATTTAACTGTGGCTGGTCACCTTGAGTACTGGGGCCAGGGAACCCTGGTCACCGTCTCCTCAG
>FLN1FA002SY52Z
GGGTCTCAGCTATTAGTGGTAGTGGTGGTAGCACATACTACGCAGACTCCGTGAAGGGCCGGTTCACCATCTCCAGAGAC
AATTCCAAGAACACGCTGTATCTGCAAATGAACAGCCTGAGAGCCGAGGACACGGCCGTATATTACTGTGCGAAAGATAC
AGCAGCTGGTAAGGTGGGGCTTTGACTACTGGGGCCAGGGAACCCTCGGTCACCGTCTCCTCA
>FLN1FA001AYQV5
GGGGCTGGAGTGGGTGGCAGTTATATCATATGATGGAAGTAATAAATACTACGTAGACTCCGTGAAGGGCCGATTCACCA
TCTCCAGAGACAATTCCAAGAACACGCCGTATCTGCAAATGAACAGCCTGAGAGCTGAGGACACGGCTGTGTATTACTGT
GCGAGAGATCTGGGGATTACTATGATAGTAGTGGTTATTCCCAAGGAGATGCTTTTGATATCTGGGGCCAAGGGACAATG
GTCACCGTCTCCTCAG
>FLN1FA002PHCDZ
GGGCTTGAGTGGATGGGATGGATCAGCGCTTACAATGGTAACACAAACTATGCACAGAAGCTCCAGGGCAGAGTCACCAT
GACCACAGACACATCCACGAGCACAGCCTACATGGAGCTGAGGAGCCTGAGATCTGACGACACGGCCGTGTATTACTGTG
CGAGGACCCCCCATTGGGGTGGTAAACCCTTTGACTACTGGGGCCAGGGAACCCTGGTCACCGTCTCCTCAG
>FLN1FA002PVN98
GGGCTTGAGTGGATGGGATGGATCAGCGCTTACAATGGTAACACAAACTATGCACAGAAGCTCCAGGGCAGAGTCACCAT
GACCACAGACACATCCACGAGCACAGCCTACATGGAGCTGAGGAGCCTGAGATCTGACGACACGGCCGTGTATTACTGTG
CGAGGGGGGAGAGATACCAGCTGCAACCTAAAACGGCCTGGTTCGACCCCTGGGGCCAGGGAACCCTGGTCACCGTCTCC
TCAG
>FLN1FA001D1FV5
GGGCTTGAGTGGATGGGAATAATCAACCCTAGTGGTGGTAGCACAAGTTACGCACAGAAGTTCCAGGGCAGAGTCACCAT
GACCAGGGACACGTCCACGAGCACAGTCTACATGGAGCTGAGCAGCCTGAGATCTGAGGACACGGCCGTGTATTACTGTG
CGAGAGATCAGGGCCGTACGTATTACGATATTTTGACTGGTTATTCCCTCTACTACTACTACGGTATGGACGTCTGGGGC
CAAGGGACCACGGTCACCGTCTCCTCA
>FLN1FA001DYJV6
GCCTGGAGTGGATTGGGTACATCTATTACAGTGGGAGCACCTACTACAACCCGTCCCTCAAGAGTCGAGTTACCATATCA
GTAGACACGTCTAAGAACCAGTTCTCCCTGAAGCTGAGCTCTGTGACTGCCGCGGACACGGCCGTGTATTACTGTGCGAG
AGAAAATGGTTCGGGGGCCACGGTGATCTGGGGCCAAGGGACAATGGTCACCGTCTCCTCAG
>FLN1FA001CZHOT
GGCTGGAGTGGGTGGCAGTTATATCATATGATGGAAGTAATAAATACTACGTAGACTCCGTGAAGGGCCGATTCACCATC
TCCAGAGACAATTCCAAGAACACGCTGTATCTGCAAATGAACAGCCTGAGAGCTGAGGACACGGCTGTGTATTACTGTGC
GAGAGGGGAACGTTACTATGGTTCGGGGAGCAAAGGAAATTACTACTACTACTACGGTATGGACGTCTGGGGCCAAGGGA
CCACGGTCACCGTCTCCTCA
>FLN1FA001A417N
GGGCTTGAGTGGATGGGATGGATGAACCCTAACAGTGGTAACACAGGCTATGCACAGAAGCTCCAGGGCAGAGTCACCAT
GACCAGGAACACCTCCATAAGCACAGCCTACATGGAGCTGAGCAGCCTGAGATCTGAGGACACGGCCGTGTATTACTGTG
CGAGAGCCCCAGATGACGATGATTACGTTTGGGGGAGTTATCGTTCCCCTTACTACTTTGACTACTGGGGCCAGGGAACC
CTGGTCACCGTCTCCTCAG
>FLN1FA002RYGLQ
GGCTGGAGTGGATTGGGAGTATCTATTATAGTGGGAGCACCTACTACAACCCGTCCCTCAAGAGTCGAGTCACCATATCC
GTAGACACGTCCAAGAACCAGTTCTCCCTGAAGCTGAGCTCTGTGACCGCCGCAGACACGGCTGTGTATTACTGTGCGAG
ACAGGATAGCAGCAGCTGGTATGACTACTGGGGCCAGGGAACCCTGGTCACCGTCTCCTCAG
>FLN1FA002S077C
GGGCTTGAGTGGATGGGATGGATCAACACCAACACTGGGAACCCAACGTATGCCCAGGGCTTCACAGGACGGTTTGTCTT
CTCCTTGGACACCTCTGTCAGCACGGCATATCTGCAGATCAGCAGCCTAAAGGCTGAGGACACTGCCGTGTATTACTGTG
CGAGAGGGCCCATAATATTGTAGTAGTACCAGCTGCTAAACGAGCTTTTGATATCTGGGGCCAAGGGACAATGGTCACCG
TCTCCTCAG
>FLN1FA001BE6CJ
GCCTGGAGTGGATTGGGTACATCTATTACAGTGGGAGCACCTACTACAACCCGTCCCTCAAGAGTCGAGTTACCATATCA
GTAGACACGTCTAAGAACCAGTTCTCCCTGAAGCTGAGCTCTGTGACTGCCGCGGACACGGCCGTGTATTACTGAGCCTA
TTGTAGTAGTACCAGCTGCTATTGGATACTACTACGGTATGGACGTCTGGGGCCAAGGGACCACGGTCACCGTCTCCTCA
>FLN1FA001EA59A
GGCTGGAGTGGGTTTCATACATTAGTAGTAGTGGTAGTACCATATACTACGCAGACTCTGTGAAGGGCCGATTCACCATC
TCCAGGGACAACGCCAAGAACTCACTGTATCTGCAAATGAACAGCCTGAGAGCCGAGGACACGGCCGTGTATTACTGTGC
CAGAAGGTCCGGCTATGGCCCCTACTACTACTACTACTACATGGACGTCTGGGGCAAAGGGACCACGGTCACCGTCTCCT
CA
>FLN1FA002PUNXQ
GGCTGGAGTGGGTCTCATCCATTAGTAGTAGTAGTAGTTACATATACTACGCAGACTCAGTGAAGGGCCGATTCACCATC
TCCAGAGACAACGCCAAGAACTCACTGTATCTGCAAATGAACAGCCTGAGAGCCGAGGACACGGCTGTGTATTACTGTGC
GAGAGGGCTCCCCCGGCCGTATAGTGGGAGCTACTCAGGGTTTGACTACTGGGGCCAGGGAACCCTGGTCACCGTCTCCT
CAG
>FLN1FA002R3CNX
GGCTGGAGTGGGTGGCAGTCATATGGGATGATGGAAGAAATGAATACTATGCAGACTCCGTGAAGGGCCGATTCACCATC
TCCAGAGACAATTCCAAGAACACGCTGTATCTGCAAATGAACAGCCTGAGAGCCGAGGACACGGCTGTGTATTATTGTGC
GAGAGATCATTACGTTTGGGGGAGTCCTGCGCCTTTTGATATCTGGGGCCAAGGGACAATGGTCACCGCTCCCAGGT
>FLN1FA001ERBOI
GGCTGGAGTGGGTGGCAGTTATATGGTGTGATGGAAGTAATAAATACTATGCAGACTCCGTGAAGGGCCGGTTCACCATC
TCCAGAGACAATTCCAAGAACACGCTGTATCTGCAAATGAACAGCCTGAGAGCCGAGGACACGGCCGTATATTACTGTGC
GAAAGCGGATTACTATGATAGTGCGGCCTTTGACTACTGGGGCCAGGGAACCCTGGTCACCGTCTCCTCAG
>FLN1FA001CHA54
GGCTATATTGGGTCTCATCCATTCGTAGTAGTACTGATTACATATACTACCCAGACTCACTCAAGGGCCGATTCACCATC
TCCAGAGACAACGCCAAGACCTCACTGTCTCTGCAAATGAACAGCCTGAGAGCCGAGGACACGGCTGTGTATTACTGTGC
GAGAGTTTACGGTGACTACCCGGGGTACTTTGACTACTGGGGCCAGGGAACCCTGGTCACCGTCTCCTCAG
>FLN1FA002QGJAA
GGGCTTGAGTGGATGGGATGGATCAGCGCTTACAATGGTAACACAAACTATGCACAGAAGCTCCAGGGCAGAGTCACCAT
GACCACAGACACATCCACGAGCACAGCCTACATGGAGCTGAGGAGCCTGAGATCTGACGACACGGCCGTGTATTACTGTG
CGAGAGTTTGGAATATTTTGGCTTACTTTGACTACTGGGGCCAGGGAACCCTGGTCACCGTCTCCTCAG
>FLN1FA001CKNJ1
GGGGCTGGAGTGGGTCTCAGCTATTAGTAGTAGTGGTGGTAGAACATACTACGCAGACTCCGTGAAGGGCCGGTTCACCA
TCTCCAGAGACAATCCCAAGAACACGCTGTTTCTGCAAGTGAACAGCCTGAGAGCCGAGGACACGGCCGTATATTACTGT
GCGAAAGCCGATAGATATTGTACTAGTAGAAGTTGCTATGGAAGGGTCTACTACTACTACTATATGGACGTCTGGGGCAA
AGGGACCACGGTCACCGTCTCCTCA
>FLN1FA001A3OY5
GGCTGGAGTGGGTGGCAGTTATATCATATGATGGAAGTAATAAATACTACGTAGACTCCGTGAAGGGCCGATTCACCATC
TCCAGAGACAATTCCAAGAACACGCTGTATCTGCAAATGAACAGCCTGAGAGCTGAGGACACGGCTGTGTATTACTGTGC
GAGAGGTGGCTGGTACGGCTACTGGGGCCAGGGAACCCTGGTCACCGTCTCCTCAG
>FLN1FA002TZU1F
GGCTAGAGTGGGTCTCAGTTGTTAGTGGTAGTGGTACTAGCACATACTACGGAGACTCCGTGAAGGGCCGGTTCACCATC
TCCAGAGACAATCCCACGAGCACGCTGTATCTGCAAATGAACAGCCTGAGAGCCGAGGACACGGCCGTATATTACTGTGC
GAAAGAGGTAATTCCGTATTGTAGTAGTGCCAGTTGCAAGAACGAAAGGCTCTGACTACTGGGGCCAGGGAACCCTGGTC
ACCGTCTCCTCAG
>FLN1FA001CRS6I
GGCTGGAGTGGGTTTCATACATTAGTAGTAGTGGTAGTACCATATACTACGCAGACTCTGTGAAGGGCCGATTCACCATC
TCCAGAGACAACGCCAAGAACTCACTGTATCTGCAAATGAACAGCCTGAGAGCCGAGGACACGGCTGTGTATTACTGTGC
GAGATATCGCCTATTACTATGGTTCGGGGAGTTATACTACTACTACTACGGTATGGACGTCTGGGGCCAAGGGACCACGG
TCACCGTCTCCTCA
>FLN1FA002P42ZN
GGCTGGAGTGGGTCTCAGCTATTAGTGGTAGTGGTGGTAGCACATACTACGCAGACTCCGTGAAGGGCCGGTTCACCATC
CCCAGAGACAATTCCAAGAACACGCTGTATCTGCAAATGAACAGCCTGAGAGCCGAGGACACGGCCGTATATTACTGTGC
GAAAGATCAGGGTGGCTGGTCCCCGTCCTACTTTGACTACTGGGGCCAGGGAACCCTGGTCACCGTCTCCTCAG
>FLN1FA001D446N
GGGCTTGAGTGGATGGGATGGATCAACACCAACACTGGGAACCCAACGTATGCCCAGGGCTCCACAGGACGGTTTGTCTT
CTCCTTGGACACCTCTGTCAGCACGGCATATCTGCAGATCAGCAGCCTAAAGGCTGAGGACACCGCCATGTATTACTGTG
CGAGACGGGGGTATAGCAGCACCTACGAGGACAATGATGCTTTTGATATCTGGGGCCAAGGGACAATGGTCACCGTCTCC
TCAG
>FLN1FA002TUQDC
GCCTTGAGTGGCTGGGAAGGACATACTACAGGTCCAAGTGGTATAATGATTATGCAGTATCTGTGAAAAGTCGAATAACC
ATCAACCCAGACACATCCAAGAACCAGTTCTCCCTGCAGCTGAACTCTGTGACTCCCGAGGACACGGCTGTGTATTACTG
TGCAAGAGATCTGGGTGGGAGGCAGTGGCTGGCCGGAGAATGTCTTTTGATATCGTGGGGCCAAGGGACAATGGTCACCG
TCTCCTCAG
>FLN1FA002Q9P59
GGCTGGAGTGGATTGGGAGTATCTATTATAGTGGGAGCACCTACTACAACCCGTCCCTCAAGAGTCGAGTCACCATATCC
GTAGACACGTCCAAGAACCAGTTCTCCCTGAAGCTGAGCTCTGTGACCGCCGCAGACACGGCTGTGTATTACTGTGCGAG
ACATGGGGGATGGGTATACGGTGACTACGGCTACTTCCAGCACTGGGGCCAGGGCACCCTGGTCACCGTCTCCTCAG
>FLN1FA001EV43U
GGCCTGGAGTGGATTGGGTACATCTATTACAGTGGGAGCACCTACTACAACCCGTCCCTCAAGAGTCGAGTTACCATATC
AGTAGACACGTCTAAGAACCAGTTCTCCCTGAAGTTGAGCTCTGTGACTGCCGCGGACACGGCCGTGTATTACTGTGCGA
GAGATGTCCCCGGGTACGGTGACTACGGAGCTTTTGATATCTGGGGCCAAGGGACAATGGTCACCGTCTCCTCAG
>FLN1FA002RO711
AGGCTTGAGTGGATGGGATGGATCAACGCTGGCAATGGTAACACAAAATATTCACAGAAGTTCCAGGGCAGAGTCACCAT
TACCAGGGACACATCCGCGAGCACAGCCTACATGGAGCTGAGCAGCCTGAGATCTGAAGACACGGCTGTGTATTACTGTG
CGAGAGGACGACAAATAACGTATTACGATATTTTGACCGGCCTACACGGGGTTAATGATGCTTTTGATATCTGGGGCCAA
GGGACAATGGTCACCGTCTCCTCAG
>FLN1FA002RN5DG
GGGCTTGAGTGGATGGGAGGGATCATCCCTATCTTTGGTACAGCAAACTACGCACAGAAGTTCCAGGGCAGAGTCACGAT
TACCGCGGACGAATCCACGAGCACAGCCTACATGGAGCTGAGCAGCCTGAGATCTGAGGACACGGCCGTGTATTACTGTG
CGAGAGATAAGATGTTGGGTTACTATGGTTCGGGGAGTTATTGGCATGATGCTTTTGATATCTGGGGCCAAGGGACAATG
GTCACCGTCTCCTCAG
>FLN1FA001C5D3J
GCCTGGAGTGGGTCTCAGGTATTAGTTGGAATAGTGGTAGCATAGGCTATGCGGACTCTGTGAAGGGCCGATTCACCATC
TCCAGAGACAACGCCAAGAACTCCCTGTATCTGCAAATGAACAGTCTGAGAGCTGAGGACACGGCCTTGTATTACTGTGC
AAAAGAATGACTACGGTGATCCCCCACTTTGGGGCCAGGGAACCCTGGTCACCGTCTCCTCAG
>FLN1FA002SD0TI
CCCTGGAGTGGCTTGCACTCATTTATTGGGATGATGATAAGCGCTACAGCCCATCTCTGAAGAGCAGGCTCACCATCACC
AAGGACACCTCCAAAAACCAGGTGGTCCTTACAATGACCAACATGGACCCTGTGGACACAGCCACATATTACTGTGCACA
CCTTAACAAGTATGGTAAGCAGTGGCTGGTACCGGACCGATTTGACTACTGGGGCCAGGGAACCCTGGTCACCGTCTCCA
CAG
>FLN1FA002SYUDY
GGACTGGAGTGGATTGGGTATATCTATTACAGTGGGAGCACCAACTACAACCCCTCCCTCAAGAGTCGAGTCACCATATC
AGTAGACACGTCCAAGAACCAGTTCTCCCTGAAGCTGAGCTCTGTGACCGCTGCGGACACGGCCGTGTATTACTGTGCGA
CTAGTCTCCAACCACCCTTTCAGGATTACTATGATAGTAGTGGTTATCCCCATGACTACTACATGGACGTCTGGGGCAAA
GGGACCACGGTCACCGTCTCCTCA
>FLN1FA002P8FD9
CCCTGGAGTGGCTTGCACGCATTGATTGGGATGATGATAAATACTGCAGCACATCTCTGAAGACCAGGCTCACCATCTCC
AAGGCCACCTCCAAAAACCAGGTGGTCCTTACAATGACCAACATGGACCCTGTGGACACAGCCACGTATTACTGTGCACG
GATAATAAGGGCGAAGGGTTCGGGGAGTTATTACCTTCGTTTGACTACTGGGGCCAGGGAACCCTGGTCACCGTCTCCTC
AG
>FLN1FA002QHSZH
CCTGGAGTGGATGGGGATCATCTATCCTGGTGACTCTGATACCAGATACAGCCCGTCCTTCCAAGGCCAGGTCACCATCT
CAGCCGACAAGTCCATCAGCACCGCCTACCTGCAGTGGAGCAGCCTGAAGGCCTCGGACACCGCCATGTATTACTGTGCG
AGACATCAAGTGGGAGCTACCACCCATACCTGGTTCGACCCCTGGGGCCAGGGAACCCTGGTCACCGTCTCCTCAG
>FLN1FA002PPFZR
GGCTGGAGTGGGTGGCAGTTATATGGTATGATGGAAGTAATAAATACTATGCAGACTCCGTGAAGGGCCGATTCACCATC
TCCAGAGACAATTCCAAGAACACGCTGTATCTGCAAATGAACAGCCTGAGAGCCGAGGACACGGCTGTGTATTACTGTGC
GAAAGGTTCCCCCAACGGCCCCCCACTATATGATAGTAGTGGTTATTACTACTTTGACTACTGGGGCCAGGGAACCCTGG
TCACCGTCTCCTCAG
>FLN1FA001AQJMU
AGGCTTGAGTGGATGGGATGGATCAACGCTGGCAATGGTAACACAAAATATTCACAGAAGTTCCAGGGCAGAGTCACCAT
TACCAGGGACACATCCGCGAGCACAGCCTACATGGAGCTGAGCAGCCTGAGATCTGAAGACACGGCTGTGTATTACTGTG
CGAGAGCTGGTGCGGTGGCTGGTACTCGGCTGGAGGAAGTATACTACTTTGACTACTGGGGCCAGGGAACCCTGGTCACC
GTCTCCTCAG
>FLN1FA002RVA02
GACTGGAGTGGATTGGGTATATCTATTACAGTGGGAGCACCAACTACAACCCCTCCCTCAAGAGTCGAGTCACCATATCA
GTAGACACGTCCAAGAACCAGTTCTCTCTGAAGCTGAGCTCTGTGACCGCTGCAGACACGGCCGTGTATTACTGTGCGAG
GGGGCACGTATTACGATTTTTTGACTCGGTTACCCCTTGACTACTGGGGCCAGGGAACCCTGGTCACCGTCTCCTCAG
>FLN1FA002RTE97
GCCTGGAGTGGATTGGGTACATCTATTACAGTGGGAGCACCTACTACAACCCGTCCCTCAAGAGTCGAGTTACCATATCA
GTAGACACGTCTAAGAACCAGTTCTCCCTGAAGCTGAGCTCTGTGACTGCCGCGGATACGGCCGTGTATTACTGTGCTGT
GGTGACTGCTACTCTGAGCCGGTACTTCGATCTCTGGGGGCCGTGGCACCCTGGTCACCGTCTCCTCAG
>FLN1FA001EC71K
GCCTGGAGTGGGTCTCAGGTATTAGTTGGAATAGTGGTAGCATAGGCTATGCGGACTCTGTGAAGGGCCGATTCACCATC
TCCAGAGACAACGCCAAGAACTCCCTGTATCTGCAAATGAACAGTCTGAGGGCTGAGGACACGGCCTTGTATTACTGTGC
AAAAGATAAGGCCCTCTATGGTTCGGGGACCCTAATTGACTACTGGGGCCAGGGAACCCTGGTCACCGTCTCCTCAG
>FLN1FA001ETMFP
GGGCTTGAGTGGATGGGATGGATCAACACCAACACTGGGAACCCAACGTATGCCCAGGGCTTCACAGGACGGTTTGTCTT
CTCCTTGGACACCTCTGTCAGCACGGCATATCTACAGATCAGCAGCCTAAAGGCTGAGGACACTGCCGTGTATTACTGTG
CGAGAGAAAGTATGTGGCGGTGGGGTACTTTGACTACTGGGGCCAGGGAACCCTGGTCACCGTCTCCTCAG
>FLN1FA002RADD3
GGGGCTGGAGTGGGTGGCCAACATAAAGCAAGATGGAAGTGAGAAATACTATGTGGACTCTGTGAAGGGCCGATTCACCA
TCTCCAGAGACAACGCCAAGAACTCACTGTATCTGCAAATGAACAGCCTGAGAGCCGAGGACACGGCTGTGTATTACTGT
GCGAGAGGGCCCGATGGTTCGGGGATTACTGGGGCCAGGGAACCCTGGTCACCGTCTCCTCAG
>FLN1FA002T0F8Y
AGGCTTGAGTGGATGGGATGGATCAACGCTGGCAATGGTAACACAAAATATTCACAGAAGTTCCAGGGCAGAGTCACCAT
TACCAGGGACACATCCGCGAGCACAGCCTACATGGAGCTGAGCAGCCTGAGATCTGAAGACACGGCTGTGTATTACTGTG
CGAGAATGGGCTAGACTGAACAACTATGGTTCGGGGAGTTACATTTGACTACTGGGGCCAGGGAACCCTGGTCACCGTCT
CCTCAG
>FLN1FA002PY11Z
AAGGGGCTGGAGTGGGTTTCATACATTAGTAGTAGTGGTAGTACCATATACTACGCAGACTCTGTGAAGGGCCGATTCAC
CATCTCCAGGGACAACGCCAAGAACTCACTGTATCTGCAAATGAACAGCCTGAGAGCCGAGGACACGGCCGTGTATTACT
GTGCGAGAGGCCCTTGGGGGAGCAGCAGCTCGGGCCCCCCCGGTTGTCTCCTTTGACTACTGGGGCCAGGGAACCCTGGT
CACCGTCTCCTCAG
>FLN1FA001ECZU9
GGGTCCGGAGTGGGTATCAGCTATTGGTACTGGTGGTGATACATACTATGCAGACTCCGTGATGGGCCGATTCACCATCT
CCAGAGACAACGCCAAGAAGTCCTTGTATCTTCAAATGAACAGCCTGATAGCTGAGGACATGGCTGTGTATTATTGTGCA
AGAGAGGGGAAATTACTATGGTTCGGGGAGTTATTATGGGGGCTTTTGATATCTGGGGCCAAGGGACAATGGTCACCGTC
TCCTCAG
>FLN1FA001AY212
GGGCTTGAGTGGATGGGATGGATGAACCCTAACAGTGGTAACACGGGCTATGCACAGAAGTTCCAGGGCAGAGTCACCAT
GACCAGGAACACCTCCATAAGCACAGCCTACATGGAGCTGAGCAGCCTGAGATCTGAGGACATGGCCGTGTATTACTGTG
CGAGAGGCTCCGCAATAAGTTGGGGGACTACGGTGACTTTCTTTGACTACTGGGGCCAGGGAACCCTGGTCACCGTCTCC
TCAG
>FLN1FA001C2003
GGGCTGGAGTGGATTGCTTCTTTCGCTTATAGTGGGAGCACCTACTACAACCCGTCCCTCAAGAGTCGAGTCACCATATC
CGTAGACACGTCCAAGAACCAGTTCTCCCTGAAGCTGAGCTCTGTGACCGCCGCAGACACGGCTGTGTATTACTGTGCGG
GTCCTTGGGGTATAGCAGTGGCTGGTAGACGGTTGATGCTTTTGATATCTGGGGCCAAGGGACAATGGTCACCGTCTCCT
CAG
>FLN1FA001BOE2Z
GGCTGGAGTGGGTGGCAGTTATATGGTATGATGGAAGTAATAAATACTATGCAGACTCCGTGAAGGGCCGATTCACCATC
TCCAGAGACAATTCCAAGAACACGCTGTATCTGCAAATGAACAGCCTGAGAGCCGAGGACACGGCTGTGTATTACTGTGC
GAGGACAGATTACTATGGTTCGGGGGCCGGCTACTACTACTACATGGACGTCTGGGGCAAAGGGACCACGGTCACCGTCT
CCTCA
>FLN1FA002P8FCD
GGGGCTGGAGTGGGTGGCAGTTATATGGTTTGATGGAGGTAATAAAGACTATGCAGACTCCGTGAAGGGCCGATTCACCA
TCTCCAGAGACAATTCGAAGAACACGCTGTATCTGCAAATGAACAGCCTGAGAGCCGAGGACACGGCCGTATATTACTGT
GCGAAAAGTGGGGGATACAGCTATGGTTACGGTTTCAACTACTACTACGGTATGGACGTCTGGGGCCAAGGGACCACGGT
CACCGTCTCCTCA
>FLN1FA001EBV2U
GGGGCTGGAGTGGGTGGCCAACATAAAGCAGGATGGAAGTGAGAAATACTATGTGGACTCTGTGAAGGGCTGATTCACCA
TCTCCAGAGACAACGCCAAGAACTCACTGTATCTGCAAATGAACAGCCTGAGAGCCGAGGACACGGCTGTGTATTACTGT
GCGAGAGGGTGGGAGATGGCTACCTATTACTTAAGATCTCTAGCCTACTTTGACTACTGGGGCCAGGGAACCCTGGTCAC
CGTCTCCTCAG
>FLN1FA002SK1HR
AAGGGGCTGGAGTGGGTGGCAGTTATATCATATGATGGAAGTAATAAATACTACGTAGACTCCGTGAAGGGCCGATTCAC
CATCTCCAGAGACAATTCCAAGAACACGCTGTATCTGCAAATGAACAGCCTGAGAGCTGAGGACACGGCTGTGTATTACT
GTGCGAGAAGGGATATTTTGACTGGGTTACCTTCTTCGCGATACTACTACGGTATGGACGTCTGGGGCCAAGGGACCACG
GTCACCGTCTCCTCA
>FLN1FA001D4SMZ
GGGCTTGAGTGGATGGGATGGATGAACCCTAACAGTGGTAACACAGGCTATGCACAGAAGTTCCAGGGCAGAGTCACCAT
GACCAGGAACACCTCCATAAGCACAGCCTACATGGAGCTGAGCAGCCTGAGATCTGAGGACACGGCCGTGTATTACTGTG
CGAGAGGCACGGGAGCTACGGACTACTGGGGCCAGGGAACCCTGGTCACCGTCTCCTCAG
>FLN1FA002S072R
GGCTGGAGTGGGTCTCAGCTATTAGTGGTAGTGGTGGTAGCACATACTACGCAGACTCCGTGAAGGGCCGGTTCACCATC
TCCAGAGACAATTCCAAGAACACGCTGTATCTGCAAATGAACAGCCTGAGAGCCGAGGACACGGCCGTATATTACTGTGC
GAAAGAGAATTTTTCCCCGGTTGTAGTGGTGGTAGCTGCTACGGACGTTAGGGCTACTGGGGCCAGGGAACCCTGGTCAC
CGTCTCCTCAG
>FLN1FA002PWOHT
GGCTGGAGTGGATTGGGAGTATCTATTATAGTGGGAGCACCTACTACAACCCGTCCCTCAAGAGTCGAGTCACCATATCC
GTAGACACGTCCAAGAACCAGTTCTCCCTGAAGCTGAGCTCTGTGACCGCCGCAGACACGGCTGTGTATTACTGAGCCTA
TTGTAGTAGTACCAGCTGCTATTGGATACTACTACGGTATGGACGTCTGGGGCCAAGGGACCACGGTCACCGTCTCCTCA
>FLN1FA001EAY13
AGGCTTGAGTGGATGGGATGGATCAACGCTGGCAATGGTAACACAAAATATTCACAGAAGTTCCAGGGCAGAGTCACCAT
TACCAGGGACACATCCGCGAGCACAGCCTACATGGAGCTGAGCAGCCTGAGATCTGAAGACACGGCTGTGTATTACTGTG
CGAGAGATAGGGTCGCAGTGGCTGGATTTTTGACTACTGGGGCCAGGGAACCCTGGTCACCGTCTCCTCAG
>FLN1FA002QFEIM
GCCTGGAGTGGGTCTCAGGTATTAGTTGGAATAGTGGTAGCATAGGCTATGCGGACTCTGTGAAGGGCCGATTCACCATC
TCCAGAGACAACGCCAAGAACTCCCTGTATCTGCAAATGAACAGTCTGAGAGCTGAGGACACGGCCTTGTATTACTGTGC
AAAACTCCTCGTATTCCTGGTAGTACCAGCTGCTATGCGAGAGCTACTGGGGCCAGGGAACCCTGGTCACCGTCTCCTCA
G
>FLN1FA001CRRS7
GGGCTTGAGTGGATGGGATGGATGAACCCTAACAGTGGTAACACAGGCTATGCACAGAAGTTCCAGGGCAGAGTCACCAT
GACCAGGAACACCTCCATAAGCACAGCCTACATGGAGCTGAGCAGCCTGAGATCTGAGGACACGGCCGTGTATTACTGTG
CGAGACTAGGGAATTACTATGATAGTAGTGGTTATCCGAATGCTTTTGATATCTGGGGCCAAGGGACAATGGTCACCGTC
TCCTCAG
>FLN1FA002R5EH3
GGGGCTGGAGTGGGTTTCATACATTAGTAGTAGTAGTAGTACCATATACTACGCAGACTCTGTGAAGGGCCGATTCACCA
TCTCCAGAGACAATGCCAAGAACTCACTGTATCTGCAAATGAACAACCTGAGAGACGAGGACACGGCTGTGTATTACTGT
GGGAGTGGACAGCTATGGTTCGGTTGGAACTGGTTCGACCCCTGGGGCCAGGGAACCCTGGTCACCGTCTCCTCAG
>FLN1FA001C30JJ
GGGCTTGAGTGGATGGGAGGGATCATCCCTATCCTTGGTATAGCAAACTACGCACAGAAGTTCCAGGGCAGAGTCACGAT
TACCGCGGACAAATCCACGAGCACAGCCTACATGGAGCTGAGCAGCCTGAGATCTGAGGACACGGCCGTGTATTACTGTG
CAACAGGACGACGGTGGAGGGGGGCTATGATGGCAGTGGCTGGTACGGATCCCTCTTGACTACTGGGGCCAGGGAACCCT
GGTCACCGTCTCCTCAG
>FLN1FA002TB5KN
CCTGGAGTGGATGGGGATCATCTATCCTGGTGACTCTGATACCAGATACAGCCCGTCCTTCCAAGGCCAGGTCACCATCT
CAGCCGACAAGTCCATCAGCACCGCCTACCTGCAGTGGAGCAGCCTGAAGGCCTCGGACACCGCCATGTATTACTGTGCG
ACCCAGAACCGGGTTTTTTACTATGATAGTAGCGGTCCCGTTGCCGCTTTTGATATCTGGGGCCAAGGGACAATGGTCAC
CGTCTCCTCAG
>FLN1FA001EO4AF
GGCTGGAGTGGGTGGCAGTTATATGGTATGATGGAAGTAATAAATACTATGCAGACTCCGTGAAGGGCCGATTCACCATC
TCCAGAGACAATTCCAAGAACACGCTGTATCTGCAAATGAACAGCCTGAGAGCCGAGGACACGGCTGTGTATTACTGTGC
GAGAGAGTGTGATTACGTTTGGGGGAGTTATCGTCTAGATGCTTTTGATATCTGGGGCCAAGGGACAATGGTCACCGTCT
CCTCAG
>FLN1FA001DXIGR
GGCTGGAGTGGGTGGCAGTTATATGGTATGATGGAAGTAATAAATACTATGCAGACTCCGTGAAGGGCCGATTCACCATC
TCCAGAGACAATTCCAAGAACACGCTGTATCTGCAAATGAACAGCCTGAGAGCCGAGGACACGGCTGTGTATTACTGTGC
GAGAGATTTGGAGGTGGTGACTGCTATTCGGGTGTACTACTACTACGGTATGGACGTCTGGGGCCAAGGGACCACGGTCA
CCGTCTCCTCA
>FLN1FA001B6MZK
GGGGCTGGTGTGGGTCTCACGTATTAATAGTGATGGGAGTAGCACAAGCTACGCGGACTCCGTGAAGGGCCGATTCACCA
TCTCCAGAGACAACGCCAAGAACACGCTGTATCTGCAAATGAACAGTCTGAGAGCCGAGGACACGGCTGTGTATTACTGT
GCAATCCCCGCTAGCAGTGGCTGGTACGGGGGCTATGATGCTTTTGATATCTGGGGCCAAGGGACAATGGTCACCGTCTC
CTCAG
>FLN1FA002P8FC2
AGGCTTGAGTGGATGGGATGGATCAACGCTGGCAATGGTAACACAAAATATTCACAGAAGTTCCAGGGCAGAGTCACCAT
TACCAGGGACACATCCGCGAGCACAGCCTACATGGAGCTGAGCAGCCTGAGATCTGAAGACACGGCTGTGTATTACTGTG
CGAGAGATCTGGGCTACGATTCCGATGCTTTTGATATCTGGGGCCAAGGGACAATGGTCACCGTCTCCTCAG
>FLN1FA002QRBOA
GGGCTTGAGTGGATGGGAGGGATCATCCCTATCCTTGGTATAGCAAACTACGCACAGAAGTTCCAGGGCAGAGTCACGAT
TACCGCGGACAAATCCACGAGCACAGCCTACATGGAGCTGAGCAGCCTGAGATCTGAGGACACGGCCGTGTATTACTGTG
CGAGAGGAAAATATAGTGGGAGCTATCTGTACTACTTTGACTACTGGGGCCAGGGAACCCTGGTCACCGTCTCCTCAG
>FLN1FA002P3R8V
GGGGCTGGTGTGGGTCTCACTCATTAATAGTGATGGGAGTACCACAAACTACGCGGACTCCGTGAAGGGCCGATTCACCA
TCTCCAGAGACAACGCCAAGAACATGGTGTATCTGCAAATGAACAGTCTGAGAGCCGAGGACACGGCTGTATATTACTGT
GCAAGAGGAAGGGATTACTATGGTTCGGGGAGTTGGGATGATGCTTTAAATATCTGGGGCCAAGGGACAATGGTCACCGT
CTCCTCAG
>FLN1FA001AK4MV
GGGGCTGGAGTGGGTCTCATCCATTAGTAGTAGTAGTAGTTACATATACTACGCAGACTCAGTGAAGGGCCGATTCACCA
TCTCCAGAGACAACGCCAAGAACTCACTGTATCTGCAAATGAACAGCCTGAGAGCCGAGGACACGGCTGTGTATTACTGT
GCGAGAGATCGCCGGGACAGACGTATTACTATGGTTCGGGGAGAGGAGAGGGACTACTGGGGCCAGGGAACCCTGGTCAC
CGTCTCCTCAG
>FLN1FA001BY7YO
GGCTGGAGTGGGTCTCTGGTATTAATTGGAATGGTGGTAGCACAGGTTATGCAGACTCTGTGAAGGGCCGATTCACCATC
TCCAGAGACAACGCCAAGAACTCCCTGTATCTGCAAATGAACAGTCTGAGAGCCGAGGACACGGCCTTGTATTACTGTGC
GAGAGGGGACCAAACTGGGTTTGACTACTGGGGCCAGGGAACCCTGGTCACCGTCTCCTCAG
>FLN1FA002RG4PV
GCCTGGAGTGGGTCTCAGGTATTAGTTGGAATAGTGGTAGCATAGGCTATGCGGACTCTGTGAAGGGCCGATTCACCATC
TCCAGAGACAACGCCAAGAACTCCCTGTATCTGCAAATGAACAGTCTGAGAGCTGAGGACACGGCCTTGTATTACTGTGC
AAAAGATATATGGCAGCAGCCCTGATGCTTTTGATATCTGGGGCCAAGGGACAATGGTCACCGTCTCCTCAG
>FLN1FA002QTEG7
CTGGAGTGGATTGGGAGTATCTATTATAGTGGGAGCACCTACTACAACCCGTCCCTCAAGAGTCGAGTCACCATATCCGT
AGACACGTCCAAGAACCAGTTCTCCCTGAAGCTGAGCTCTGTGACCGCTGCGGACACGGCCGTGTATTACTGTGCGAGAC
ATGGAAGCGGGGGCAGCAGCTGGGACTTTGACTACTGGGGCCAGGGAACCCTGGTCACCGTCTCCTCAG
>FLN1FA002TOPJ4
GGGCTTGAGTGGATGGGATGGATGAACCCTAACAGTGGTAACACAGGCTATGCACAGAAGTTCCAGGGCAGAGTCACCAT
GACCAGGAACACCTCCATAAGCACAGCCTACATGGAGCTGAGCAGCCTGAGATCTGAGGACACGGCCGTGTATTACTGTG
CGAGAGTGGGCGGGGGATATTGTAGTGGTGGTAGCTGCTACTTGGACTACTACTACTACATGGACGTCTGGGGCAAAGGG
ACCACGGTCACCGTCTCCTCA
>FLN1FA001C9VYU
GACTGGAGTGGATTGGGTATATCTATTACAGTGGGAGCACCAACTACAACCCCTCCCTCAAGAGTCGAGTCACCATATCA
GTAGACACGTCCAAGAACCAGTTCTCCCTGAAGCTGAGCTCTGTGACCGCTGCGGACACGGCCGTGTATTACTGTGCGAG
ACGATAACTGGCGATAGTAGTGGTTATTAGGTACTACTTTGACTACTGGGGCCAGGGAACCCTGGTCACCGTCTCCTCAG
>FLN1FA002SZ6BE
GGCTGGAGTGGATTGGGAGTATCTATTATAGTGGGAGCACCTACTACAACCCGTCCCTCAAGAGTCGAGTCACCATATCC
GTAGACACGTCCAAGAACCAGTTCTCCCTGAAGCTGAGCTCTGTGACCGCCGCGGACACGGCTGTGTATTACTGTGCGAG
ATGGAAAGGGATAGTAGTGGTTATTACACGGCAAGCCCTGGGTGCTTTTGATATCTGGGGCCGAGGGACAATGGTCACCG
TCTCCTCAG
>FLN1FA002RKZVC
CCCCGGAGTGGCTTGCACTCATATTTTGGGATGATTATAAGAGCTACAATGTCTCTCTGGAGAGCAGGCTCACCATCACC
AAGGACACTTCAAAAAACCAGGTGGTCCTGACAATGACCAACATGGACCCAGACGACACAGGCACATACTTTTGCGCACA
CAGGGCTGTTGAGGGGGTGGCGACAACCTACTTTGACTACTGGGGGCCAGGGAGCCCAGGTCACCGTCTCCTCAG
>FLN1FA002QHT5N
GCCTGGAGTGGGTCTCAGGTATTAGTTGGAATAGTGGTAGCATAGGCTATGCGGACTCTGTGAAGGGCCGATTCACCATC
TCCAGAGACAACGCCAAGAACTCCCTGTATCTGCAAATGAACAGTCTGAGAGCTGAGGACACGGCCTTGTATTACTGTGC
AAAATCAGGAGGTTCGGGGAGTTATCCTGACTACTGGGGCCAGGGAACCCTGGTCACCGTCTCCTCAG
>FLN1FA002SR3UX
GGCTGGAGTGGGTCTCAGTTATTTATAGCGGTGGTAGCACATACTACGCAGACTCCGTGAAGGGCCGATTCACCATCTCC
AGAGACAATTCCAAGAACACGCTGTATCTTCAAATGAACAGCCTGAGAGCCGAGGACACGGCCGTGTATTACTGTGCGAG
AGTCTACTATGGTTCGGGGAGTTATTATAAGGGTAGTGCTTTTGATATCTGGGGCCAAGGGACAATGGTCACCGTCTCCT
CAG
>FLN1FA002TT6WD
GGGGCTGGAGTGGGTGGCAGTTATATCATATGATGGAAGTAATAAATACTACGTAGACTCCGTGAAGGGCCGATTCACCA
TCTCCAGAGACAATTCCAAGAACACGCTGTATCTGCAAATGAACAGCCTGAGAGCTGAGGACACGGCTGTGTATTACTGT
GCGAGCCAGCAGCAGCTGGTTCTTTTTGACTACTGGGGCCAGGGAACCCTGGTCACCGTCTCCTCAG
>FLN1FA002PGAS9
AAGGGGCTGGAGTGGGTCTCTGGTATTAATTGGAATGGTGGTAGCACATACTACGCAGACTCCGTGAAGGGCCGGTTCAC
CATCTCCAGAGACAATTCCAAGAACACGCTGTATCTGCAAATGAACAGCCTGAGAGCCGAGGACACGGCCGTATATTACT
GTGCGAAAGCGGATTACTATGATAGTGCGGCCTTTGACTACTGGGGCCAGGGAACCCTGGTCACCGTCTCCTCAG
>FLN1FA001CF5FF
GCCTTGAGTGGCTGGGAAGGACATACTACAGGTCCAAGTGGTACAATGATTATGCAGTATCTGTGAAAAGTCGAATAACC
ATCAACCCAGACACATCCAAGAACCAGTTCTCCCTGCAGCTGAACTCTGTGACTCCCGAGGACACGGCTGTGTATTACTG
TGCAAGAGGGTCGGGTATAGCAGCAGCTTATTACTACTACTACTACGGTATGGACGTCTGGGGCCAAGGGACCACGGTCA
CCGTCTCCTCA
>FLN1FA001BLICK
GGGCTGGAGTGGATTGGGGAAATCAATCATAGTGGAAGCACCAACTACAACCCGTCCCTCAAGAGTCGAGTCACCATATC
AGTAGACACGTCCAAGAACCAGTTCTCCCTGAAGCTGAGCTCTGTGACCGCCGCGGACACGGCTGTGTATTACTGTGCGA
GAGAGGGGGCCTAGCATATTGTGGTGGTGACTGCTATCGGAACTGGTTCGACCCCCTGGGGCCAGGGAACCCTGGTCACC
GTCTCCTCAG
>FLN1FA002PV0UX
GCTGGAGTGGGTCTCATCCATTAGTAGTAATAGTGCTTACATATACTACGCAGACTCAGTGAAGGGCCGATTCACCATCT
CCAGAGACAACGCCAAGAACTCACTATATCTGCAAATGAACAGCCTGAGAGCCGAGGACACGGCTGTGTATTACTGTGCG
AGGAGTATATGGTTCGGGGAGTTCGGGCCTCCATATTACTACTACTACTACGGGATGGACGTCTGGGGCCAAGGGACCAC
GGTCACCGTCTCCTCA
>FLN1FA001BVUCB
GGGGCTGGAGTGGGTCTCAGCTATTAGTGGTAGTGGTGGTAGCACATACTACGCAGACTCCGTGAAGGGCCGGTTCACCA
TCTCCAGAGACAATTCCAAGAACACGCTGTATCTGCAAATGAACAGCCTGAGAGCCGAGGACACGGCCGTATATTACTGT
GCGAAATGTTGGGAGCTACTACGCTACTACTTTGACTACTGGGGCCAGGGAACCCTGGTCACCGTCTCCTCAG
>FLN1FA002TGM4J
GGGCCTGGAGTGGGTCTCAGGTATTAGTTGGAATAGTGGTAGCATAGGCTATGCGGACTCTGTGAAGGGCCGATTCACCA
TCTCCAGAGACAACGCCAAGAACTCCCTGTATCTGCAAATGAACAGTCTGAGAGCTGAGGACACGGCCTTGTATTACTGT
GCAAAAGATGGGAGTAGTGGCTTTTACTACATGGACGTCTGGGGCAAAGGGACCACGGTCACCGTCTCCTCA
>FLN1FA002P3R66
GGGGCTGGAGTGGGTTTCATACATTAGTAGTAGTGGTAGTACCATATACTACGCAGACTCTGTGAAGGGCCGATTCACCA
TCTCCAGGGACAACGCCAAGAACTCACTGTATCTGCAAATGAACAGCCTGAGAGCCGAGGACACGGCCGTGTATTACTGT
GCGAGAGGACGGTATACTTACTATGATAGTAGTGGTTATCCCGACTACTGGGGCCAGGGAACCCTGGTCACCGTCTCCTC
AG
>FLN1FA001EXB0A
CCCTGGAGTGGCTTGCACTCATTTATTGGGATGATGATAAGCGCTACAGCCCATCTCTGAAGAGCAGGCTCACCATCACC
AAGGACACCTCCAAAAACCAGGTGGTCCTTACAATGACCAACATGGACCCTGTGGACACAGCCACATATTACTGTGCACA
CATTATACGTATATATAGCAGCAGCCGGCACTACTACTACTACTACATGGACGTCTGGGGCAAAGGGACCACGGTCACCG
TCTCCTCA
>FLN1FA001C2OD7
GGGCTTGAGTGGGTGGGATGGATCAGCGCTTACAATGGTAACACAAACTATGCACAGAAGCTCCAGGGCAGAGTCACCAT
GACCACAGACACATCCACGAGCACAGCCTACATGGAGCTGAGGAGCCTGAGATCTGACGACACGGCCGTGTATTACTGTG
CGAGAGATAGAATGGGTTATTACTATGGTTCGGGGAGTTATTATAGAGATGCTTTTGATATCTGGGGCCAAGGGACAATG
GTCACCGTCTCCTCAG
>FLN1FA002PGARD
GGGCTGGAGTGGATTGGGAGTATCTATTATAGTGGGAGCACCTACTACAACCCGTCCCTCAAGAGTCGAGTCACCATATC
CGTAGACACGTCCAAGAACCAGTTCTCCCTGAAGCTGAGCTCTGTGACCGCCGCAGACACGGCTGTGTATTACTGTGCGA
GACAGCATGTAGGAGCAGTGGCTGTTTGGTTCGACCCCTGGGGCCAGGGAACCCTGGTCACCGTCTCCTCAG
>FLN1FA001DBM9V
GGGCTTGAGTGGATGGGATGGATCAACACCAACACTGGGAACCCAACGTATGCCCAGGGCTTCACAGGGCGGTTTGTCTT
CTCCTTGGACACCTCTGTCAGCACGGCATATCTGCAGATCAGCAGCCTAAAGGCTGAGGACACTGCCGTGTATTACTGTG
CGAGAGATCGGCTACGAGAAGACTACTGGGGCCAGGGAACCCTGGTCACCGTCTCCTCAG
>FLN1FA002PVO68
AAGGGGCTGGAGTGGGTGGCAGTTATATGGTATGATGGAAGTAATAAATACTATGCAGACTCCGTGAAGGGCCGATTCAC
CATCTCCAGAGACAATTCCAAGAACACGCTGTATCTGCAAATGAACAGCCTGAGAGCCGAGGACACGGCTGTGTATTACT
GTGCGAGAGATGGTATAGCAGTGGCTGGTACGCAGAAAGCAGAAAATGCTTTTGATATCTGGGGCCAAGGGACAATGGTC
ACCGTCTCCTCAG
>FLN1FA002PF98Q
GGGGCTGGAGTGGGTTGGCCGTATTAAAAGCAAAACTGATGGTGGGACAACAGACTACGCTGCACCCGNGAAAGGCAGAT
TCACCATCTCAAGAGATGATTCAAAAAACACGCTGTATCTGCAAATGAACAGCCTGAAAACCGAGGACACAGCCGTGTAT
TACTGTACCACAGATGCTACTATGGTTCGGGGGAGCTCCTCTATTACTAAGATACATGGACGTCTGGGGGCAAAGGGGAC
CACGGTCACCGTCTCCTCA
>FLN1FA002P436T
GGCTGGAGTGGATTGGGAGTATCTATTATAGTGGGAGCACCTACTACAACCCGTCCCTCAAGAGTCGAGTCACCATATCC
GTAGACACGTCCAAGAACCAGTTCTCCCTGAAGCTGAGCTCTGTGACCGCCGCAGACACGGCTGTGTATTACTGTGCGAG
CCTCAGTATAGCAGCAGCTGGTACGCGGGGGCTCTTTGACTACTGGGGCCAGGGAACCCTGGTCACCGTCTCCTCAG
>FLN1FA002RRZY1
GGGCTTGAGTGGATGGGAATAATCAACCCTAGTGGTGGTAGCACAAGCTACGCACAGAAGTTCCAGGGCAGAGTCACCAT
GACCAGGGACACGTCCACGAGCACAGTCTACATGGAGCTGAGCAGCCTGAGATCTGAGGACACGGCCGTGTATTACTGTG
CGAGAGTTGGGAGCAGCTGGTACAGATACTTCCAGCACTGGGGCCAGGGCACCCTGGTCACCGTCTCCTCAG
>FLN1FA002R27GG
AAGGGGCTGGAGTGGGTGGCCAACATAAAGCAAGATGGAAGTGAGAAATACTATGTGGACTCTGTGAAGGGCCGATTCAC
CATCTCCAGAGACAACGCCAAGAACTCACTGTATCTGCAAATGAACAGCCTGAGAGCCGAGGACACGGCTGTGTATTACT
GTGCGAGCGAGGGGAGAGCAGGTGGCTGGTAGGGGGGGTACTACTTTGACTACTGGGGCCAGGGAACCCTGGTCACCGTC
TCCTCAG
>FLN1FA001BR0CZ
GGAGTGGCTTGCACTCATTTATTGGGATGATGATAAGCGCTACAGCCCATCTCTGAAGAGCAGGCTCACCATCACCAAGG
ACACCTCCAAAAACCAGGTGGTCCTTACAATGACCAACATGGACCCTGTGGACACAGCCACATATTACTGTGCACGCAGA
CAGGCTTATTACTATGATAGTGATGCTTTTGATATCTGGGGCCAAGGGACAATGGTCACCGTCTCCTCAG
>FLN1FA002PX0CR
GGCTGGAGTGGATTGGGAGTATCTATTATAGTGGGAGCACCTACTACAACCCGTCCCTCAAGAGTCGAGTCACCATATCC
GTAGACACGTCCAAGAACCAGTTCTCCCTGAAGCTGAGCTCTGTGACCGCCGCAGACACGGCTGTGTATTACTGTGCGAG
ACAAGGGTCTGGTTCGGGGAGTAAGTACCCTGTCTACTACTACTACATGGACGCCTGGGGCAAAGGGACCACGGTCACCG
TCTCCTCA
>FLN1FA002SGTFX
CCCTGGAGTGGCTTGCACTCATTTATTGGGATGATGATAAGCGCTACAGCCCATCTCTGAAGAGCAGGCTCACCATCACC
AAGGACACCTCCAAAAACCAGGTGGTCCTTACAATGACCAACATGGACCCTGTGGACACAGCCACATATTACTGTGCACA
CAGACCCACGGTGACCAACCCCCATGCTTTTGATATCTGGGGCCAAGGGACAATGGTCACCGTCTCCTCAG
>FLN1FA001AHK0L
GGGGCTGGAGTGGGTCTCATCCATTAGTAGTAGTAGTAGTTACATATACTACGCAGACTCAGTGAAGGGCCGATTCACCA
TCTCCAGAGACAACGCCAAGAACTCACTGTATCTGCAAATGAACAGCCTGAGAGCCGAGGACACGGCTGTGTATTACTGT
GCGAGAGATTTTCGGTCTGGTTCGGGGAGTTATTATGAGTACTACTACTACGGTATGGACGTCTGGGGCCAAGGGACCAC
GGTCACCGTCTCCTCA
>FLN1FA002Q0JR6
GGGCTTGAGTGGATGGGATGGATCAGCGCTTACAATGGTAACACAAACTATGCACAGAAGCTCCAGGGCAGAGTCACCAT
GACCACAGACACATCCACGAGCACAGCCTACATGGAGCTGAGGAGCCTGAGATCTGAGGACACGGCCGTGTATTACTGTG
CGAGGGGCAGAATCGGTATCGGCAGCTGGTCCCCCGACTACTACTACATGGACGTCTGGGGCAAAGGGACCACGGTCACC
GTCTCCTCA
>FLN1FA001DTE5Y
CCTGGAGTGGATGGGGATCACCTATCCTGGTGACTCTGATACCAGATACAGCCCGTCCTTCCAAGGCCAGGTCACCATCT
CAGCCGACAAGTCCATCAGCACCGCCTACCTGCAGTGGAGCAGCCTGAAGGCCTCGGACACCGCCATGTATTACTGTGCG
AGACGTGGTAGTAGTAGTACCAGTTCCCCCGACGAGAACTACTACTACGGTATGGACGTCTGGGGCCAAGGGACCACGGT
CACCGTCTCCTCA
>FLN1FA001CLSWV
GGGCTTGAGTGGATGGGATGGATGAACCCTAACAGTGGTAACACAGGCTATGCACAGAAGTTCCAGGGTAGAGTCACCAT
GACCAGGAACACCTCCATAAGCACAGCCTACATGGAGCTGAGCAGCCTGAGATCTGAGGACACGGCCGTGTATTACTGTG
CGAGAGGCCTAGTTTTGTATAGCAGTGGCCGGTGGGCGGGGGCGGATATCTGGGGCCAAGGGACAATGGTCACCGTCTCC
TCAG
>FLN1FA002PQLH6
GACTGGAGTGGATTGGGTATATCTATTACAGTGGGAGCACCAACTACAACCCCTCCCTCAAGAGTCGAGTCACCATATCA
GTAGACACGTCCAAGAACCAGTTCTCCCTGAAGCTGAGCTCTGTGACCGCTGCGGACACGGCCGTGTATTACTGTGCGAG
AGCTGGGCGACCTATGGTTCGGGGAGTTAGGATTGCCCTGTTTGATATCTGGGGCCAAGGGACAATGGTCACCGTCTCCT
CAG
>FLN1FA001BB8LZ
GGGCTTGAGTGGATGGGAATAATCAACCCTAGTGGTGGTAGCACAAGCTACGCACAGAAGTTCCAGGGCAGAGTCACCAT
GACCAGGGACACGTCCACGAGCACAGTCTACATGGAGCTGAGCAGCCTGAGATCTGAGGACACGGCCGTGTATTACTGTG
CGAGGAGAGGTTCGGGGAGTCTTGACTACTGGGGCCAGGGAACCCTGGTCACCGTCTCCTCAG
>FLN1FA002R27J1
GGCTGGAGTGGGTTTCATACATTAGTAGTAGTGGTAGTACCATATACTACGCAGACTCTGTGAAGGGCCGATTCACCATC
TCCAGGGACAACGCCAAGAACTCACTGTATCTGCAAATGAACAGCCTGAGAGCCGAGGACACGGCCGTGTATTACTGTGC
GAGAGGTTGGTATAGCAGCAGCGTGGGGATGGTTCCGACCCCTGGGGCCAGGGAACCCTGGTCACCGTCTCCTCAG
>FLN1FA002RUEQ3
GGCTGGAGTGGGTCTCATCCATTAGTTTTAGGAGTGATTACATATATTACGGAGACTCAGTGAAGGGCCGATTCACCATC
TCCAGAGACAACGCCCAGAATTCACTGTATCTTCAAATGAACAGCCTGAGAGCCGAGGATACGGCTCTTTATTACTGTAC
GAGAGTTCGCGGAACTTATGATAGTAGTGGTTTTGACTCCTGGGGTCAGGGAACCCTGGTCACCGTCTCCTCAG
>FLN1FA001DJ0SX
GGCTGGAGTGGATTGGGCAAATCAATCTTAGTGGAAGCACCAACTACAATCCGTCCCTCAAGAGTCGAGTCACCATATCA
CTAGACACGTCCACGAACCAGTTCTCCCTGAGTCTGAGCTCTGTGACCGCCGCGGACACGGCTTTATATTACTGTGCGAG
ATCCCCCGATACTGGGACCTACGGGGTGGGCGCTGAGTCCTTCCACCACTGGGGCCAGGGCACCCTGGTCACCGTCTCCT
CAG
>FLN1FA001EW8W5
GGGGCTGGAGTGGGTTTCATACATTAGTAGTAGTGGTAGTACCATATACTACGCAGACTCTGTGAAGGGCCGATTCACCA
TCTCCAGGGACAACGCCAAGAACTCACTGTATCTGCAAATGAACAGCCTGAGAGCCGAGGACACGGCCGTGTATTACTGT
GCGAAACACTATGATAGTAGTGGTTATTTGACTACTGGGGCCAGGGAACCCTGGTCACCGTCTCCTCAG
>FLN1FA001CM56Z
GCCTGGAGTGCGTCTCAGGTGTTTCTTGGAATACTGATAGCAAAGTCTATGCGGACTCTGTGAAGGGCCGATTCACCATC
TCCAGAGACAATGCCAAGGACTCCCTGTATATGCAAATGAACAGTCTGAGAGGTGAGGACACGGCCTTGTGTTTCTGTGC
AAAAGATATACGGCCCAGGAGGTTCGGGGAGTGACTGTAATGTTATGGGTACCTCCGCCTTCAATTACTACTACTACATT
GTGGACGTCTGGGGCCGAGGGACCACGGTCACCGTCTCCTCA
>FLN1FA002T3SH5
GGGGCTGGAGTGGGTCTCAGTTATTTATAGCGGTGGTAGCACATACTACGCAGACTCCGTGAAGGGCCGATTCACCATCT
CCAGAGACAATTCCAAGAACACGCTGTATCTTCAAATGAACAGCCTGAGAGCCGAGGACACGGCCGTGTATTACTGTGCG
AGACGACCCCCGTATAGTGGGAGCTACTACCAACTACTGGGGCCAGGGAACCCTGGTCACCGTCTCCTCAG
>FLN1FA001DRYZ1
GGGACTGGAATATGTTTCAGCTATTAGTAGTAATGGGGGTAGCACATATTATGCAAACTCTGTGAAGGGCAGATTCACCA
TCTCCAGAGACAATTCCAAGAACACGCTGTATCTTCAAATGGGCAGCCTGAGAGCTGAGGACATGGCTGTGTATTACTGT
GCGAGATCGCAAACCATTACAGCTATGGTTACTGGCTGGGGCCAGGGAACCCTGGTCACCGTCTCCTCAG
>FLN1FA001AJ3WT
AGGCTTGAGTGGATGGGATGGATCAACGCTGGCAATGGTAACACAAAATATTCACAGAAGTTCCAGGGCAGAGTCACCAT
TACCAGGGACACATCCGCGAGCACAGCCTACATGGAGCTGAGCAGCCTGAGATCTGAAGACACGGCTGTGTATTACTGTG
CGAGAGAGGTAGTGGATTACTATGGTTCGGGGAGTTATTATACCGCCAACTGGTTCCGACCCCTGGGGCCAGGGAACCCT
GGTCACCGTCTCCTCAG
>FLN1FA001ECZQU
AAGGGGCTGGAGTGGGTTTCATACATTAGTAGTAGTAGTAGTACCATATACTACGCAGACTCTGTGAAGGGCCGATTCAC
CATCTCCAGAGACAATGCCAAGAACTCACTGTATCTGCAAATGAACAGCCTGAGAGACGAGGACACGGCTGTGTATTACT
GTGCGGAGAGGGTACGGGATTACGGTGGTAACTTGGAGCGATGATGCTTTTGATATCTGGGGCCGAAGGGACAATGGTCA
CCGTCTCCTCAG
>FLN1FA001CJJ28
CCCTGGAGTGGCTTGCACTCATTTATTGGGATGATGATAAGCGCTACAGCCCATCTCTGAAGAGCAGGCTCACCATCACC
AAGGACACCTCCAAAAACCAGGTGGTCCTTACAATGACCAACATGGACCCTGTGGACACAGCCACATATTACTGTGCACA
CAGACGAGTATTACGATATTTTGACTGGTTACCTTTGATGCTTTTGATATCTGGGGCCAAGGGACAATGGTCACCGTCTC
CTCAG
>FLN1FA001CXG1S
GGCTGGAGTGGGTTTCATACATTAGTAGTAGTAGTAGTACCATATACTACGCAGACTCTGTGAAGGGCCGATTCACCATC
TCCAGAGACAATGCCAAGAACTCACTGTATCTGCAAATGAACAGCCTGAGAGACGAGGACACGGCTGTGTATTACTGTGC
GGCCGGTATTACTATGGTTCGGGGAGTTACTTAAATGCTTCTGATATCTGGGGCCAAGGGACAATGGTCACCGTCTCCTC
AG
>FLN1FA002T3SGK
GGGCTTGAGTGGATGGGACGGATCAACCCTAACAGTGGTGGCACAAACTATGCACAGAAGTTTCAGGGCAGGGTCACCAT
GACCAGGGACACGTCCATCAGCACAGCCTACATGGAGCTGAGCAGGCTGAGATCTGACGACACGGCCGTGTATTACTGTG
CGAGTACAGAGTCTGGTGGTTATTACTTTGATGCTTTTGATATCTGGGGCCAAGGGACAATGGCCACCGCTCCTCAGG
>FLN1FA001CDG31
GGGGCTGGAGTGGGTCTCATCCATTAGTAGTAGTAGTAGTTACATATACTACGCAGACTCAGTGAAGGGCCGATTCACCA
TCTCCAGAGACAACGCCAAGAACTCACTGTATCTGCAAATGAACAGCCTGAGAGCCGAGGACACGGCTGTGTATTACTGT
GCGAGAGATGAACAGGGGACTACGGTGATCTACTACTACATGGACGTCTGGGGCAAAGGGACCACGGTCACCGTCTCCTC
A
>FLN1FA001C0DNR
GGGGCTGGAGTGGGTGGCAGTTATATCATATGATGGAAGTAATAAATACTACGTAGACTCCGTGAAGGGCCGATTCACCA
TCTCCAGAGACAATTCCAAGAACACGCTGTATCTGCAAATGAACAGCCTGAGAGCTGAGGACACGGCTGTGTATTACTGT
GCGAGACAAACCTTACTTAATTACTATGGTTCGGGGAGGGATGGCTGGTTCGACCCCTGGGGCCAGGGAACCCTGGTCAC
CGTCTCCTCAG
>FLN1FA001DXICH
GGCTGGAGTGGGTCTCATCCATTAGTAGTAGTAGTAGTTACATATACTACGCAGACTCAGTGAAGGGCCGATTCACCATC
TCCAGAGACAACGCCAAGAACTCACTGTATCTGCAAATGAACAGCCTGAGAGCCGAGGACACGGCTGTGTATTACTGTGC
GACCAGGGGTGGATACAGCTATGGTCTACTACTACTACATGGACGTCTGGGGCAAAGGGACCACGGTCACCGTCTCCTCA
>FLN1FA001EAXKB
GGCTGGAGTGGGTCTCAGCTATTAGTGGTAGTGGTGGTAGCACATACTACGCAGACTCCGTGAAGGGCCGGTTCACCATC
TCCAGAGACAATTCCAAGAACACGCTGTATCTGCAAATGAACAGCCTGAGAGCCGAGGACACGGCCGTATATTACTGTGC
GAAAGGACGGGGGTATAGCAGTGGCTGGCCCGGCTACTGGGGCCAGGGAACCCTGGTCACCGTCTCCTCAG
>FLN1FA001D9FQ5
GGGCTTGAGTGGATGGGATGGATGAACCCTAACAGTGGTAACACAGGCTATGCACAGAAGTTCCAGGGCAGAGTCACCAT
GACCAGGAACACCTCCATAAGCACAGCCTACATGGAGCTGAGCAGCCTGAGATCTGAGGACACGACCGTGTATTACTGTG
CGCGAGGGAGTGACTACGGTGGTAACCTCTTTGACTACTGGGGCCAGGGAACCCTGGTCACCGTCTCCTCAG
>FLN1FA001D8AVA
GGCTGGAGTGGATTGGGGAAATCAATCATAGTGGAAGCACCAACTACAACCCGTCCCTCAAGAGTCGAGTCACCATATCA
GTAGACACGTCCAAGAACCAGTTCTCCCTGAAGCTGAGCTCTGTGACCGCCGCGGACACGGCTGTGTATTACTGTGCGAG
AGGCGTGCCCCCCTCCTTTGCCCCCCTTACGGGTGGTTCGGGGAGTCACCCCCGGTTCGACCCCTGGGGCCAGGGAACCC
TGGTCACCGTCTCCTCAG
>FLN1FA002RHKWA
CCCTGGAGTGGCTTGCAGACATCTTTTCGACTGACGAAAAATCCTACCTCACATCTCTGAAGAGCAGGCTCACCATCTCC
AAGGACACCTCCAAAAGCCAGGTCGTCCTTACCATGACCAACATGGGCCCTGTGGACACAGGCACATATTACTGTGCACG
GATAAACCCCCCTTCGGCCCTTTTGAAAGCAGCAGCTGGTGCGAGGTTGAAGTACTATTACGGTATGGACGTCTGGGGCC
AAGGGACCACGGTCACCGTCTCCTCA
>FLN1FA002QMKB0
GGACTGGAGTGGATTGGGTATATCTATTACAGTGGGAGCACCAACTACAACCCCTCCCTCAAGAGTCGAGTCACCATATC
AGTAGACACGTCCAAGAACCAGTTCTCCCTGAAGCTGAGCTCTGTGACCGCTGCGGACACGGCCGTGTATTACTGTGCGA
GAGTACTCCCGTCAGCAGCTCGGCCCTTATTTGACTACTGGGGCCAGGGAACCCTGGTCACCGTCTCCTCAG
>FLN1FA001C8ZHS
GACTGGAGTGGATTGGGTATATCTATTACAGTGGGAGCACCAACTACAACCCCTCCCTCAAGAGTCGAGTCACCATATCA
GTAGACACGTCCAAGAACCAGTTCTCCCTGAAGCTGAGCTCTGTGACCGCTGCGGACACGGCCGTGTATTACTGTGCGAG
TTACCTATACGGTGACTTTATACTCTGGGGCCAGGGAACCCTGGTCACCGTCTCCTCAG
>FLN1FA001DRYN1
GGGCTTGAGTGGATGGGATGGATGAACCCTAACAGTGGTAACACAGGCTATGCACAGAAGTTCCAGGGCAGAGTCACCAT
GACCAGGAACACCTCCATAAGCACAGCCTACATGGAGCTGAGCAGCCTGAGATCTGAGGACACGGCCGTGTATTACTGTG
CGAGAGAGATATCGGCGGGGACGTATTACTATGGTTCGGGGAGTTATTATCATGACTACTGGGGCCAGGGAACCCTGGTC
ACCGTCTCCTCAG
>FLN1FA002Q710W
GGGCTTGAGTGGATGGGATGGATCAGCGCTTACAATGGTAACACAAACTATGCACAGAAGCTCCAGGGCAGAGTCACCAT
GACCACAGACACATCCACGAGCACAGCCTACATGGAGCTGAGGAGCCTGAGATCTGACGACACGGCCGTGTATTACTGTG
CGAGAGATAAGGGTCGACTATGGTTCGGGGAGTTATTTGCTTTTGATATCTGGGGCCAAGGGACAATGGTCACCGTCTCC
TCAG
>FLN1FA002QAPCM
GGGCTTGAGTGGATGGGATGGATCAGCGCTTACAATGGTAACACAAACTATGCACAGAAGCTCCAGGGCAGAGTCACCAT
GACCACAGACACATCCACGAGCACAGCCTACATGGAGCTGAGGAGCCTGAGATCTGACGACACGGCCGTGTATTACTGTG
CGAGAGGACGCATTACTATGGTTCGGGGAGTTATTAAAAACTGGTACTTCGATCTCTGGGGCCGTGGCACCCTGGTCACC
GTCTCTCAGG
>FLN1FA002TZ4UD
AGGCTTGAGTGGATGGGATGGATCAACGCTGGCAATGGTAACACAAAATATTCACAGAAGTTCCAGGGCAGAGTCACCAT
TACCAGGGACACATCCGCGAGCACAGCCTACATGGAGCTGAGCAGCCTGAGATCTGAAGACACGGCTGTGTATTACTGTG
CGAGAGACTACGGTGACTCCACTACTGGCTACTTCGATCTCTGGGGCCGTGGCACCCTGGTCACCGTCTCCTCAG
>FLN1FA002TPUOZ
GGGCTTGAGTGGATGGGATGGATCAACACCAACACTGGGAACCCAACGTATGCCCAGGGCTTCACAGGACGGTTTGTCTT
CTCCTTGGACACCTCTGTCAGCACGGCATATCTGCAGATCAGCAGCCTAAAGGCTGAGGACACTGCCGTGTATTACTGTG
CGAGAGTGAGGAGGTGGGCAGCAGCAGCTGGTAAGGGGAGCTGGTACTTCGATCTCTGGGGCCGTGGCACCCTGGTCACC
GTCTCCTCAG
>FLN1FA002Q6P1F
AGGCTTGAGTGGATGGGATGGATCAACGCTGGCAATGGTAACACAAAATATTCACAGAAGTTCCAGGGCAGAGTCACCAT
TACCAGGGACACATCCGCGAGCACAGCCTACATGGAGCTGAGCAGCCTGAGATCTGAAGACATGGTCGTGTATTCCTGTG
TGAGAGGACAATTACTATGATAGTAGTGGTTATTACTACGGGAGCGGTCCGGTGCAGTGCAGAGGCCGTACTACTTTGAC
TACTGGGGCCAGGGAACCCTGGTCACCGTCTCCTCAG
>FLN1FA001B4KJV
GGGCTTGAGTGGATGGGATGGATCAGCGCTTACAATGGTAGCACAAACTATGCACAGAAGCTCCAGGGCAGAGTCACCAT
GACCACAGACACATCCACGAGCACAGCCTACATGGAGCTGAGGAGCCTGAGATCTGACGACACGGCCGTGTACTACTGTG
CGAGAGTGGGGATATGGTTCGGGGAGTTAAGGCCCCATGACTACTGGGGCCAGGGAACCCTGGTCACCGTCTCCTCAG
>FLN1FA001A3CMH
GGGGCTGGAGTGGGTGGCCAACATAAAGCAAGATGGAAGTGAGAAATACTATGTGGACTCTGTGAAGGGCCGATTCACCA
TCTCCAGAGACAACGCCAAGAACTCACTGTATCTGCAAATGAACAGCCTGAGAGCCGAGGACACGGCTGTGCATTACTGT
GCGAGAGGACAGCGTGGCTACGGAGGTTTTGACTACTGGGGCCAGGGAACCCTGGTCACCGTCTCCTCAG
>FLN1FA001AQJFI
GGGCCTGGAGTGGGTCTCAGGTATTAGTTGGAATAGTGGTAGCATAGGCTATGCGGACTCTGTGAAGGGCCGATTCACCA
TCTCCAGAGACAACGCCAAGAACTCCCTGTATCTGCAAATGAACAGTCTGAGAGCTGAGGACACGGCCTTGTATTACTGT
GCCACTGCCCCCCCGCGGCCAATATTACTATGATAGTAGTGGTTATTTGGGCTTTGGGATACTGGGGCCAGGGAACCCTG
GTCACCGTCTCCTCAG
>FLN1FA002SDQPC
GGTCTTGAGTGGATGGGGTGCATCAGTTCTTCCAATGGTAACACCAAGTATACACAGAAATTTGAGGGCAGAGTCTCCAT
GACCACAGACACATCAACGAGCACAGCCTACATGGAACTGAGGAGCCTGACATCTGACGGCACGGCCCGCTACTACTGTG
TCAGAGGGGGCATGATGCCTATATGGAAGTTCTACTACATGGACGTCTGGGGCTCAGGGACCACGGTCACCGTCTCCTCA
>FLN1FA001EKAG4
GGCTGGAGTGGATTGGGAGTATCTATTATAGTGGGAGCACCTACTACAACCCGTCCCTCAAGAGTCGAGTCACCATATCC
GTAGACACGTCCAAGAACCAGTTCTCCCTGAAGCTGAGCTCTGTGACCGCCGCAGACACGGCTGTGTATTACTGTGCGAG
CCGGTATAGCAGCAGCTGGTACTACTTTGACTACTGGGGCCAGGGAACCCTGGTCACCGTCTCCTCAG
>FLN1FA001CKNR8
GGGCTTGAGTGGATGGGATGGATCAGCGCTTACAATGGTAACACAAACTATGCACAGAAGCTCCAGGGCAGAGTCACCAT
GACCACAGACACATCCACGAGCACAGCCTACATGGGGCTGAGGAGCCTGAGATCTGACGACACGGCCGTGTATTACTGTG
CGAGATATCCGCATGATAGTAGTGGTTATTACCCCCGAGACGGCTTTATTGACTACTGGGGCCAGGGAACCCTGGTCACC
GTCTCCTCAG
>FLN1FA001A1A7G
AAGGGGCTGGAGTGGGTTGGCCGTATTAAAAGCAAAACTGATGGTGGGACAACAGACTACGCTGCACCCGTGAAAGGCAG
ATTCACCACCTCAAGAGATGATTCAAAAAACACGCTGTATCTGCAAATGAACAGCCTGAAAACCGAGGACACAGCCGTGT
ATTACTGTACCACAGGAGGGAGGTATAGCAGTGGCTGGTACCTTGGTGATGCTTTTGATATCTGGGGCCAAGGGACAATG
GTCACCGTCTCCTCAG
>FLN1FA001AK4U7
GGCTGGTGTGGGTCTCACGTATTAATAGTGATGGGAGTAGCACAAGCTACGCGGACTCCGTGAAGGGCCGATTCACCATC
TCCAGAGACAACGCCAAGAACACGCTGTATCTGCAAATGAACAGTCTGAGAGCCGAGGACACGGCTGTGTATTACTGTGC
AAGAGATGGGAGTCCTCGGTCCGGGTATAGCAGCAGCTGGTATTGGGGGATTGTATGGACGTCTGGGGCCAAGGGACCAC
GGTCACCGTCTCCTCA
>FLN1FA002Q8OSC
GGGCTGGAGTGGATTGGGGGTATCTATTATAGTGGGAGCACCTACTACAACCCGTCCCTCAAGAGTCGAGTCACCATATC
CGTAGACACGTCCAAGAACCAGTTCTCCCTGAAGCTGTGCTCTGTGACCGCCGCAGACACGGCTGTGTATTACTGTGCGA
GACAGGTTGGAGATGGCTCCTTTGACTACTGGGGCCAGGGAACCCTGGTCACCGTCTCCTCAG
>FLN1FA001EO4GL
GGCTGGAGTGGGTTTCATACATTAGTAGTAGTAGTAGTACCATATACTACGCAGACTCTGTGAAGGGCCGATTCACCATC
TCCAGAGACAATGCCAAGAACTCACTGTATCTGCAAATGAACAGCCTGAGAGACGAGGACACGGCTGTGTATTACTGTGC
GAGAGGTTTTCCAGATTACTATGATAGTAGTGGTTATTACTTGTTTGACTACTGGGGCCAGGGAACCCTGGTCACCGTCT
CCTCAG
>FLN1FA001BNCNO
GGGCCTGGAGTGGGTCTCAGGTATTAGTTGGGATAGTGGTAGCATAGGCTATGCGGACTCTGTGAAGGGCCGATTCACCA
TCTCCAGAGACAACGCCAAGAACTCCCTGTATCTGCAAATGAACAGTCTGAGAGCTGAGGACACGGCCTTGTATTACTGT
GCAAAAGATATGGCCATCGTGGGAGGACCCTTTGACTACTGGGGCCAGGGAACCCTGGTCACCGTCTCCTCAG
>FLN1FA002Q1GA5
GGGCTTGAGTGGATGGGATGGATCAACACCAACACTGGGAACCCAACGTATGCCCAGGGCTTCACAGGACGGTTTGTCTT
CTCCTTGGACACCTCTGTCAGCACGGCATATCTGCAGATCAGCAGCCTAAAGGCTGAGGACACTGCCGTGTATTACTGTG
CGAGTGGGGTTCGGGCGGCTTATGGTTCGGGGAGTTATTATAACAGTTTCGACAATGCTTTTGATATCTGGGGCCAAGGG
ACAATGGTCACCGTCTCCTCAG
>FLN1FA002SLZ5R
GACTGGAGTGGATTGGGTATATCTATTACAGTGGGAGCACCAACTACAACCCCTCCCTCAAGAGTCGAGTCACCATATCA
GTAGACACGTCCAAGAACCAGTTCTCCCTGAAGCTGAGCTCTGTGACCGCTGCGGACACGGCCGTGTATTACTGTGCGAG
AGTAAGGGGAAGTAGATATTGTAGTGGTGGTAGCTGCTACGATTACTACTACTACTACTACATGGACGTCTGGGGCAAAG
GGACCACGGTCACCGTCTCCTCA
>FLN1FA002QI4S2
GCTTGAGTGGATGGGAGGGATCATCCCTATCCTTGGTATAGCAAACTACGCACAGAAGTTCCAGGGCAGAGTCACGATTA
CCGCGGACAAATCCACGAGCACAGCCTACATGGAGCTGAGCAGCCTGAGATCTGAGGACACGGCCGTGTATTACTGTGCG
AGAGCGGATGGACGGTATAGTGGGACCTGGGAGGGGTACTACTACTACTACTACATGGACGTCTGGGGCAAAGGGACCAC
GGTCACCGTCTCCTCA
>FLN1FA001AUMS1
GGGGCTGGAGTGGGTCTCATCCATTAGTAGTAGTAGTAGTTACATATACTACGCAGACTCAGTGAAGGGCCGATTCACCA
TCTCCAGAGACAACGCCAAGAACTCACTGTATCTGCAAATGAACAGCCTGAGAGCCGAGGACACGGCTGTGTATTACTGT
GCGAGGGTTTACGATATTTTGACTGGCCATATCAGGGGGTTTGACTACTGGGGCCAGGGAACCCTGGTCACCGTCTCCTC
AG
>FLN1FA001A3D09
GGGCTTGAGTGGATGGGATGGATCAGCGCTTACAATGGTAACACAAACTATGCACAGAAGCTCCAGGGCAGAGTCACCAT
GACCACAGACACATCCACGAGCACAGCCTACATGGAGCTGAGGAGCCTGAGATCTGACGACACGGCCGTGTATTACTGTG
CGAGAAGGAACGACTATGGTTCGGGGAGTTATTATAAACAGTCCTACTTTGACTACTGGGGCCAGGGAACCCTGGTCACC
GTCTCCTCAG
>FLN1FA001CM54R
GACTGGAGTGGATTGGGTATATCTATTACAGTGGGAGCACCAACTACAACCCCTCCCTCAAGAGTCGAGTCACCATATCA
GTAGACACGTCCAAGAACCAGTTCTCCCTGAAGCTGAGCTCTGTGACCGCCGCAGACACGGCTGTGTATTACTGTGCGAG
ACATAATTACTATGGTTCGGGGAGCTCTTTCCTCTTTGACTACTGGGGCCAGGGAACCCTGGTCACCGTCTCCTCAG
>FLN1FA002QI4RX
GGGGCTGGAGTGGGTCTCATCCATTAGTAGTAGTAGTAGTTACATATACTACGCAGACTCAGTGAAGGGCCGATTCACCA
TCTCCAGAGACAACGCCAAGAACTCACTGTATCTGCAAATGAACAGCCTGCGAGCCGAGGACACGGCCGTATATTACTGT
GCGAAAGAGGCCGATTACTATGGTTCGGGCACTTTCGGCTACTGGGGCCAGGGAACCCTGGTCACCGTCTCCTCAG
>FLN1FA001AWOU0
GGGCTTGAGTGGATGGGATGGATCAACACCAACACTGGGAACCCAACGTATGCCCAGGGCTTCACAGGACGGTTTGTCTT
CTCCTTGGACACCTCTGTCAGCACGGCATATCTGCAGATCAGCAGCCTAAAGGCTGAGGACACTGCCGTGTATTACTGTG
CGAGAGGGCCTCACTATGGTTCGGGGACCTATCCATTCCCCTGGGGCCAGGGAACCCTGGTCACCGTCTCCTCAG
>FLN1FA001AQJI5
GGCTGGAGTGGATTGGGAGTATCTATTATAGTGGGAGCACCTACTACAACCCGTCCCTCAAGAGTCGAGTCACCATATCC
GTAGACACGTCCAAGAACCAGTTCTCCCTGAAGCTGAGCTCTGTGACCGCCGCAGACACGGCTGTGTATTACTGTGCGAG
GTCAGTTTGGCAGCAGCTGGAAACTAGTGCTTTTGATATCTGGGGCCAAGGGACAATGGTCACCGTCTCCTCAG
>FLN1FA002PZS27
GGCTGGAGTGGGTTGGCCGTATTAAAAGCAAAACTGATGGTGGGACAACAGACTACGCTGCACCCGTGAAAGGCAGATTC
ACCATCTCAAGAGATGATCCAATAAACACGGTGTATCTGCAAATGAACAGCCTGAAAACCGAGGACACAGCCGTGTCTTA
GTGTACCACAGATCCCCTTGATGCGATATTTTGACTGGTAATTATCAGGGGCGTCCTTTTGATATCTGGGGCCAAGGGAC
AATGGTCACCGTCTCCTCAG
>FLN1FA002RK6R0
GGGGCTGGAGTGGGTGGCAGTTATATCATATGATGGAAGTAATAAATACTACGTAGACTCCGTGAAGGGCCGATTCACCA
TCTCCAGAGACAATTCCAAGAACACGCTGTATCTGCAAATGAACAGCCTGAGAGCTGAGGACACGGCTGTGTATTACTGT
GCGAGAGACGGGCCATATAGCAGTGGCTGGTACTCCGGTTTGGTGGCATACTACTTTGACTACTGGGGCCAGGGAACCCT
GGTCACCGTCTCCTCAG
>FLN1FA002RJUQO
GCTGGAGTGGGTCTCAGCTATTAGTGGTAGTGGTGGTAGCACATACTACGCAGACTCCGTGAAGGGCCGGTTCACCATCT
CCAGAGACAATTCCAAGAACACGCTGTATCTGCAAATGAACAGCCTGAGAGCCGAGGACACGGCCGTATATTACTGTGCG
AAATAGGCTGAAATAGCAGTGGCTGGCCTGCGTTGGTGCTTTGATATCTGGGGCCAAGGGACAATGGTCACCGTCTCCTC
AG
>FLN1FA001EAXFU
GGACTGGAATGGATTGGCTCTATCTATTTCAGTGGGACCACCAGCTACAACCCCTCCCTCAAGAGTCGAGTCACAATGTC
AATAGGCACGTCCAAGAAGGAGTTCTCCCTGAAGCTGAACTCTGTGACCGCTGCGGATACGGCCGTGTACTACTGTGCGA
GGAGCCAGTTTAGCAGCAGCTGGCATTACTACTTCTACATGGACGTCTGGGGCAAAGGGACCACGGTCACCGTCTCCTCA
>FLN1FA001BUHQZ
GGGGCTGGAGTGGGTCTCATCCATTAGTAGTAGTAGTAGTTACATATACTACGCAGACTCAGTGAAGGGCCGATTCACCA
TCTCCAGAGACAACGCCAAGAACTCACTGTATCTGCAAATGAACAGCCTGAGAGCCGAGGACACGGCTGTGTATTACTGT
GCGAGGGGGGGTCGGGGAGTTATTAACTACTACTACGGTATGGACGTCTGGGGCCAAGGGACCACGGTCACCGTCTCCCA
G
>FLN1FA001ESGT9
GGCTGGAGTGGATTGGGGAAATCAATCATAGTGGAAGCACCAACTACAACCCGTCCCTCAAGAGTCGAGTCACCATATCA
GTAGACACGTCCAAGAACCAGTTCTCCCTGAAGCTGAGCTCTGTGACCGCCGCGGACACGGCTGTGTATTACTGTGCGAC
AGCAGCGGAACTATGATTACGTTTGGGGGAGTTATCGTTATCCCTTGACTACTGGGGCCGGGGAACCCTGGTCACCGTCT
CCTCAG
>FLN1FA002PQLDR
AGGCTTGAGTGGATGGGATGGATCAACGCTGGCAATGGTAACACAAAATATTCACAGAAGTTCCAGGGCAGAGTCACCAT
TACCAGGGACACATCCGCGAGCACAGCCTACATGGAGCTGAGCAGCCTGAGATCTGAAGACACGGCTGTGTATTACTGTG
CGAGAGAACGTTGTAGTGGTGGTAGCTGCTACCAAAATTTTGACTACTGGGGCCAGGGAACCCTGGTCACCGTCTCCTCA
G
>FLN1FA001CT4UI
GGGCTTGAGTGGATGGGAGGGATCATCCCTATCTTTGGTACAGCAAACTACGCACAGAAGTTCCAGGGCAGAGTCACGAT
TACCGCGGACGAATCCACGAGCACAGCCTACATGGAGCTGAGCAGCCTGAGATCTGAGGACACGGCCGTGTATTACTGTG
CGAGAGACCCGGGTGGATATAGTGGCTACGGGGGAGGTATGGACGTCTGGGGCCAAGGGACCACGGTCACCGTCTCCTCA
>FLN1FA001B915A
GGGCTTGAGTGGATGGGATGGATCAGCGCTTACACTGGTAACACCAATTATGCACGGAGGCTCCGGGGCAGAGTCACCAT
GACCACAGACACATCCACGAGCACAGCCTACATGGAACTGAGGAGCCTGAGATCTGACGACACGGCCGTCTATTACTGTG
ACGAAAAATTGGGAAAGGGGGGGGAATATTATAGTGGTGGTTGCTACTTAAGCCCCATTGGCCGCGAAAATCCAACATGG
TTCTGATGTCTGGGGCCAAGGGACAATGGTCACCGTCTCCTCAG
>FLN1FA002QXXI3
GGGCTTGAGTGGATGGGATGGATCAGCGCTTACAATGGTAACACAAACTATGCACAGAAGCTCCAGGGCAGAGTCACCAT
GACCACAGACACATCCACGAGCACAGCCTACATGGAGCTGAGGAGCCTGAGATCTGACGACACGGCCGTGTATTACTGTG
CGAGAGGACGATCCCCAGCAGCTGGTACGAATTTTGACTACTGGGGCCAGGGAACCCTGGTCACCGTCTCCTCAG
>FLN1FA002TA87F
GGGGCTGGAGTGGGTGGCAGTTATATGGTATGATGGAAGTAATAAATACTATGCAGACTCCGTGGAGGGCCGATTCACCA
TCTCCAGAGACAATTCCAAGAACACGCTGTATCTGCAAATGAACAGCCTGAGAGCCGAGGACACGGCTGTGTATTACTGT
GCGAGAGGAGGGTACTACGATATTTTGACTGGTTAGAGGACGATCTCCCAACATGAAACTGGTTCGACCCCTGGGGCCAG
GGAACCCTGGTCACCGTCTCCTCAG
>FLN1FA001ELC57
GGCTGGTGTGGGTCTCACGTATTAATAGTGATGGAAGTAGCACAAGTTACGCGGAATCAGTGAAGGGCCGATTCACCATC
TCCAGAGACAACGCCAAAAACACGCTGTATGTGCAAATGAACAGTCTGAGAGCCGAGGACACGGCTGTGTATTACTGTGC
AAAAGGGTTCGGCATAGCAGCAGCTGGTCAAGTTGACTTCTGGGGCCAGGGAACCCTGGTCACCGTCTCCTCAG
>FLN1FA001ANCWG
AGGCTTGAGTGGATGGGATGGATCAACGCTGGCAATGGTAACACAAAATATTCACAGAAGTTCCAGGGCAGAGTCACCAT
TACCAGGGACACATCCGCGAGCACAGCCTACATGGAGCTGAGCAGCCTGAGATCTGAAGACACGGCTGTGTATTACTGTG
CGAGAGACTCCCCCCCATTACGATATTTTGACTGGTTACCCTTTGACTACTGGGGCCAGGGAACCCTGGTCACCGTCTCC
TCAG
>FLN1FA001AK4W7
GGGCTTGAGTGGATGGGACGGATCAACCCTAACAGTGGTGGCACAAACTATGCACAGAAGTTTCAGGGCAGGGTCACCAT
GACCACGGACACGTCCATCAGCACAGCCTACATGGAGCTGAGCAGGCTGAGATCTGACGACACGGTCGTGTATTACTGTG
CGAGAGATCGGTAGACTACGGTGAGGTATGGTTCGACCCCTGGGGCCAGGGAACCCTGGTCACCGTCTCCTCAG
>FLN1FA002PRGTP
GGGGCTGGAGTGGGTCTCATCCATTAGTAGTAGTAGTAGTTACATATACTACGCAGACTCAGTGAAGGGCCGATTCACCA
TCTCCAGAGACAACGCCAAGAACTCACTGTATCTGCAAATGAACAGCCTGAGAGCCGAGGACACGGCTGTGTATTACTGT
GCGAGGGGAGTGCGGTATTGTAGTGGTGGTAGCTGCTACTGGGGCTACTGGGGCCAGGGAACCCTGGTCACCGTCTCCTC
AG
>FLN1FA002RCER7
GACTGGAGTGGATTGGGTATATCTATTACAGTGGGAGCACCAACTACAACCCCTCCCTCAAGAGTCGAGTCACCATATCA
GTAGACACGTCCAAGAACCAGTTCTCCCTGAAGCTGAGCTCTGTGACCGCTGCGGACACGGCCGTGTATTACTGTGCGTC
GCATGGTTCGGGGAGTTCCGCAGCTGACTACTGGGGCCAGGGAACCCTGGTCACCGTCTCCTCAG
>FLN1FA002R0UJY
GGGGCTGGAGTGGGTCTCATCCATTAGTAGTAGTAGTAGTTACATATACTACGCAGACTCAGTGAAGGGCCGATTCACCA
TCTCCAGAGACAACGCCAAGAACTCACTGTATCTGCAAATGAACAGCCTGAGAGCCGAGGACACGGCTGTGTATTACTGT
GCGAGAGATCGCCTCCCGACGTATTACTATGATAGTAGAGGGAGGGATACGGGGTTTGACTACTGGGGCCAGGGAACCCT
GGTCACCGTCTCCTCAG
>FLN1FA001AZQZQ
GGCTGGAGTGGATTGGGGAAATCAATCATAGTGGAAGCACCAACTACAACCCGTCCCTCAAGAGTCGAGTCACCATATCA
GTAGACACGTCCAAGAACCAGTTCTCCCTGAAGCTGAGCTCTGTGACCGCCGCGGACACGGCTGTGTATTACTGTGCGAG
AGGGTTTTTAAGTGGCTGGAAGGCCTTTGACTACTGGGGCCAGGGAACCCTGGTCACCGTCTCCTCAG
>FLN1FA001EVWZS
GGGCTTGAGTGGATGGGAGGGATCATCCCTATCCTTGGTATAGCAAACTACGCACAGAAGTTCCAGGGCAGAGTCACGAT
TACCGCGGACAAATCCACGAGCACAGCCTACATGGAGCTGAGCAGCCTGAGATCTGAGGACACGGCCGTGTATTACTGTG
CCAGAGGACTTGGGGGCACGTATTACTATGATAGTAGTGGTTCTGGGGGTTACTTTGACTACTGGGGCCAGGGAACCCTG
GTCACCGTCTCCTCAG
>FLN1FA001BTCGY
GGCTGGAGTGGATTGGGGAAATCAATCATAGTGGAAGCACCAACTACAACCCGTCCCTCAAGAGTCGAGTCACCATATCA
GTAGACACGTCCAAGAACCAGTTCTCCCTGAAGCTGAGCTCTGTGACCGCCGCGGACACGGCTGTGTATTACTGTGCGAG
AGGGTTTCCGTACTTCAGTGGCTGGTACGGAAGAAGGCTAGGATACTACGGTATGGACGTCTGGGGCCAAGGGACCACGG
TCACCGTCTCCTCA
>FLN1FA002SERWU
GGGCTTGAGTGGATGGGATGGATCAGCGCTTACAATGGTAACACAAACTATGCACAGAAGCTCCAGGGCAGAGTCACCAT
GACCACAGACACATCCACGAGCACAGCCTACATGGAGCTGAGGAGCCTGAGATCTGACGACACGGCCGTGTATTACTGTG
CGACTGTAGCAGCAGCTGGTTCGCATGATGCTTTTGATATCTGGGGCCAAGGGACAATGGTCACCGTCTCCTCAG
>FLN1FA002QZKTY
GGCTGGAGTGGGTCTCAGTTATTTATAGCGGTGGTAGCACATACTACGCAGACTCCGTGAAGGGCCGATTCACCATCTCC
AGAGACAATTCCAAGAACACGCTGTATCTTCAAATGAACAGCCTGAGAGCCGAGGACACGGCCGTGTATTACTGTGCGAG
AGGACATACGTATTACTATGGTTCGGGGAGTTATTATTCCCTTGACTACTGGGGCCAGGGAACCCTGGTCACCGTCTCCT
CAG
>FLN1FA001DH3B3
GGCTGGAGTGGATTGGGAGTATCTATTATAGTGGGAGCACCTACTACAACCCGTCCCTCAAGAGTCGAGTCACCATATCC
GTAGACACGTCCAAGAACCAGTTCTCCCTGAAGCTGAGCTCTGTGACCGCCGCAGACGCGGCTGTGTATTACTGTGCGAG
ACTTACCCCGTGGGGAGAACGTGGATATAGTGGCTACGATTCAACCCGGTCCTACTACTTTGACTACTGGGGCCAGGGAA
CCCTGGTCACCGTCTCCTCAG
>FLN1FA001A4Q9E
GGCTGGAGTGGGTCGCAACCATTAGTTATGATGGCAGTATCACTTATTATCGAGACTCCATGAAGGGCCGGTTCACCATC
TCCCGGGACAATTCCAAGAACACGCTGTACCTGCAAATGAACAGCCTGCGAGCCGAGGGCACGGCCACCTATTACTGTAC
CCGGGAGGAAATATAGCAGCTGGTACTTTGACTTCTGGGGCCAGGGATCCTGGTCACCGTCTCCTCAGG
>FLN1FA001AQJJE
AGGCTTGAGTGGATGGGATGGATCAACGCTGGCAATGGTAACACAAAATATTCACAGAAGTTCCAGGGCAGAGTCACCAT
TACCAGGGACACATCCGCGAGCACAGCCTACATGGAGCTGAGCAGCCTGAGATCTGAAGACACGGCTGTGTATTACTGTG
CGAGAGATCGGGGCAGTGGCTGGCCCCTGCCGGCCTTTGACTACTGGGGCCAGGGAACCCTGGTCACCGTCTCCTCAG
>FLN1FA001AYQDO
GGCTGGAGTGGGTGGCCAACATAAAGCAAGATGGAAGTGAGAAATACTATGTGGACTCTGTGAAGGGCCGATTCACCATC
TCCAGAGACAACGCCAAGAACTCACTGTATCTGCAAATGAACAGCCTGAGAGCCGAGGACACGGCTGTGTATTACTGTGC
GAAAGTGATGATTACGTTTGGGGGAGTTATCGTTGATGATGCTTTTGATATCTGGGGCCAAGGGACAATGGTCACCGTCT
CCTCAG
>FLN1FA001EV400
GGGACTGGAGTGGGTTGGCCGTATTAAAAGCAAAACTGATGGTGGGGCAACAGACTACGGTGCACCCGTGAAAGGCAGAT
TCACCATCTCAAGAGATGATTCAGAAAACACACTGTATCTGCAAATGAACAGCCTGAAAATCGAGGACACAGCCGTGTAT
TACTGTACCATAGATAGAGCCCCGGACTATGTCAGTAGTGCTTCTTCCAACCAGTTCCGCGACTGGGGCCAGGGAACCCT
GGTCACCGTCTCCTCAG
>FLN1FA002RDI4Y
AGGCTTGAGTGGATGGGATGGATCAACGCTGGCAATGGTAACACAAAATATTCACAGAAGTTCCAGGGCAGAGTCACCAT
TACCAGGGACACATCCGCGAGCACAGCCTACATGGAGCTGAGCAGCCTGAGATCTGAAGACACGGCTGTGTATTACTGTG
CGAGACTCTACCATATAGCAGTGGCTGGTCCTGGGGCCAGGGAACCCTGGTCACCGTCTCCTCAG
>FLN1FA001CPGIP
ACTGGAGTGGATTGGGTATATCTATTACAGTGGGAGCACCAACTACAACCCCTCCCTCAAGAGTCGAGTCACCATATCAG
TAGACACGTCCAAGAACCAGTTCTCCCTGAAGCTGAGCTCTGTGACCGCTGCGGACACGGCCGTGTATTACTGTGCGAGA
CGCGGGGGCCATACGTATTACTATGATAGTAGTGGTTATTACTACTTTGACTACTGGGGCCAGGGAACCCTGGTCACCGT
CTCCTCAG
>FLN1FA001ANCRB
GGCTGGAGTGGGTTTCATACATTAGTAGTAGTGGTAGTACCATATACTACGCAGACTCTGTGAAGGGCCGATTCACCATC
TCCAGGGACAACGCCAAGAACTCACTGTATCTGCAAATGAACAGCCTGAGAGCCGAGGACACGGCCGTGTATTACTGTGC
GAGAGAGTATAGCAGCAGCTCGGTACCCCAGAGGATGACTACTGGGGCCAGGGAACCCTGGTCACCGTCTCCTCAG
>FLN1FA002SCOPT
GGGCTTGAGTGGATGGGAGGGATCATCCCTATCTTTGGTACAGCAAACTACGCACAGAAGTTCCAGGGCAGAGTCACGAT
TACCGCGGACGAATCCACGAGCACAGCCTACATGGAGCTGAGCAGCCTGAGATCTGAGGACACGGCCGTGTATTACTGTG
CGAGATTATATTACTATGATAGTAGTGCCGATGCTTTTGATATCTGGGGCCAAGGGACAATGGTCACCGTCTCCTCAG
>FLN1FA002SD11U
GGGGCTGGAGTGGGTGGCTCATATATCACATGATGGAAGTAATGACTACTACGTGGACTCCGTGAAGGGCCGATTCACCA
TCTCCAGAGACAATTCCAAGAGCACCCTGTATCTGCAATTGAACAGCCTGAGACCTGAGGACACGGCTGTATATTTCTGT
GCGAGCGGAGGCTCTTACTTCTATCATAGTCGCGGTTATTCTCAGGACTTTAAGTACTGGGGCCAGGGAATCCTGGTCAC
CGTCTCCTCAG
>FLN1FA002RWEUX
GGGGCTGGAGTGGGTTTCATACATTAGTAGTAGTAGTAGTACCATATACTACGCAGACTCTGTGAAGGGCCGATTCACCA
TCTCCAGAGGCAATGCCAAGAACTCACTGTATCTGCAAATGAACAGCCTGAGAGACGAGGACACGGCTGTGTATTACTGT
GCGAGAGATGGGGTTACTATGGTTCGGGGAGTTTCTGACTACTGGGGCCAGGGAACCCTGGTCACCGTCTCCTCAG
>FLN1FA001EV836
GGCTGGAGTGGATTGGGGAAATCAATCATAGTGGAAGCACCAACTACAACCCGTCCCTCAAGAGTCGAGTCACCATATCA
GTAGACACGTCCAAGAACCAGTTCTCCCTGAAGCTGAGCTCTGTGACCGCCGCGGACACGGCTGTGTATTACTGTGCGAG
AGCCGGTGCTGGTTACTATGATAGTAGTGCCCAAGGGGCTTTTGACTACTGGGGCCAGGGAACCCTGGTCACCGTCTCCT
CAG
>FLN1FA002SF3Y3
GGGCTTGAGTGGATGGGAGGGATCATCCCTATCTTTGGTACAGCAAACTACGCACAGAAGTTCCAGGGCAGAGTCACGAT
TACCGCGGACAAATCCACGAGCACAGCCTACATGGAGCTGAGCAGCCTGAGATCTGAGGACACGGCCGTGTATTACTGTG
CGAGTACCGGTAGCAGCAGCTTAGTTGACTACTGGGGCCAGGGAACCCTGGTCACCGTCTCCTCAG
>FLN1FA001DCN43
GGCTGGAGTGGGTGGCAGTTATATCATATGATGGAAGTAATAAATACTACGTAGACTCCGTGAAGGGCCGATTCACCATC
TCCAGAGACAATTCCAAGAACACGCTGTATCTGCAAATGAACAGCCTGAGAGCTGAGGACACGGCTGTGTATTACTGTGC
GAGAGAAGGGGGATGGGAGCTAGTCGAGCATGCCCGGAAGGCTGAATACTTCCAGCACTGGGGCCAGGGCACCCTGGTCA
CCGTCTCCTCAG
>FLN1FA002RN63Q
GGCTGGAGTGGGTCTCATCCATTAGTAGTAGTAGTAGTTACATATACTACGCAGACTCAGTGAAGGGCCGATTCACCATC
TCCAGAGACAACGCCAAGAACTCACTGTATCTGCAAATGAACAGCCTGAGAGCCGAGGACACGGCTGTGTATTACTGTGC
GAGAGACCTACCCAATACAGCTTGGGGACCCGATGCTTTTGATATCTGGGGCCAAGGGACAATGGTCACCGTCTCCTCAG
>FLN1FA002TROXP
GGGCTTGAGTGGCTGGGAGGGATCATCCCTATCCTTGGTATAACAAAATATGCACAGAACTTCCAGGGCAGAGTCTCGAT
TACCGCGGACAAATCCACGAGCACAGCCTACATGGAGCTGAGCAGCCTGGGATCTGAGGACACGGCCATCTATTATTGTG
CGAGAGATCGTCACTATGATGGCAGTGACTATTTCTTCGAGTCTGACCAGTGGGGCCAGGGAACCCTGGTCACCGTCTCC
TCAG
>FLN1FA001CIE09
GGGGCTGGAGTGGGTTTCATACATTAGTAGTAGTGGTAGTACCATATACTACGCAGACTCTGTGAAGGGCCGATTCACCA
TCTCCAGGGACAACGCCAAGAACTCACTGTATCTGCAAATGAACAGCCTGAGAGCCGAGGACACGGCCGTGTATTACTGT
GCGAGAGCACGAGCAGAACCCCGATGGTTCGGGGAGTTATTAGGTTACCCACAAAGCGGCGGTATGGACGTCTGGGGCCA
AGGGACCACGGTCACCGTCTCCTCA
>FLN1FA001BUHUP
GACTGGAGTGGATTGGGTATATCTATTACAGTGGGAGCACCAACTACAACCCCTCCCTCAAGAGTCGAGTCACCATATCA
GTAGACACGTCCAAGAACCAGTTCTCCCTGAAGCTGAGCTCTGTGACCGCTGCGGACACGGCCGTGTATTACTGTGCGAG
ACGCAGGGTTCGGGGAGTTATTGACGATCCTAATGCTTTTGATATCTGGGGCCAAGGGACAATGGTCACCGTCTCCTCAG
>FLN1FA001CRROF
GGCTGGAGTGGATTGGGGAAATCAATCATAGTGGAAGCACCAACTACAACCCGTCCCTCAAGAGTCGAGTCACCATATCA
GTAGACACGTCCAAGAACCAGTTCTCCCTGAAGCTGAGCTCTGTGACCGCCGCGGACACGGCTGTGTATTACTGTGCGAG
AGGCCCGAGGCGGGAGCTACTTCGGAAAGGACGCTACTTTGACTACTGGGGCCAGGGAACCCTGGTCACCGTCTCCTCAG
>FLN1FA001CRROB
GGACTGGAGTGGATTGGGGAAATTAATCAGAGTGGAAGTACCAACTACAACCCGTCCCTCAAGAGTCGAGTCACCATATC
AGTAGACACGTCCAAGAACCAGTTCTCCCTGAAGCTGACCTCTGTGACCGCCGCGGACACGGCTGTGTATTACTGTGCGA
GAGGCGAGAACTATGATAGTAGGGGCCTGCTCTTGATATCTGGGGCCAAGGGACAATGGTCACCGTCTCCTCAG
>FLN1FA001B5I5E
GGCTGGAGTGGGTCTCAGCTATTAGTGGTAGTGGTGGTAGCACATACTACGCAGACTCCGTGAAGGGCCGGTTCACCATC
TCCAGAGACAACTCCAAGAACACGCTGTATCTGCAAATGAACAGCCTGAGAGCCGAGGACACGGCCGTATATTACTGTGC
GAAAGACCCCGGGGTAATTAGTAGTGGCTGGTACGGGGACTACTGGGGCCAGGGAACCCTGGTCGCCGTCTCCTCAG
>FLN1FA001E09IR
GGGCTTGAGTGGATGGGATGGATGAACCCTAACAGTGGTAACACAGGCTATGCACAGAAGTTCCAGGGCAGAGTCACCAT
GACCAGGAACACCTCCATAAGCACAGCCTACATGGAGCTGAGCAGCCTGAGATCTGAGGACACGGCCGTGTATTACTGTG
CGAGGGGCATTCGGTATAGCAGTGGCTGGTACAAAAGGGACCATAAAGCGAACATGGACGTCTGGGGCAAAGGGACCACG
GTCACCGTCTCCTCA
>FLN1FA001D2GYH
GGGGCTGGAGTGGGTCTCATCCATTAGTAGTAGTAGTAGTTACATATACTACGCAGACTCAGTGAAGGGCCGATTCACCA
TCTCCAGAGACAACGCCAAGAACTCACTGTATCTGCAAATGAACAGCCTGAGAGCCGAGGACACGGCTGTGTATTACTGT
GCGGCAGAGTCGTCCCCTTCTGTACAGGGCAGCAGCTGGTCACTGGAATACTTCCAGCACTGGGGCCAGGGCACCCTGGT
CACCGTCTCCTCAG
>FLN1FA001EDI7C
GGCCTGGAGTGGATTGGGTACATCTATTATAGTGGGAGCACCTACTACAACCCGTCCCTCAAGAGTCGAGTCACCATATC
CGTAGACACGTCCAAGAACCAGTTCTCCCTGAAGCTGAGCTCTGTGACCGCCGCAGACACGGCTGTGTATTACTGTGCGA
GATTGATGCTCGGGACTATGGTTAAAACGCCTGATGCTTTTGATATCTGGGGCCAAGGGACAATGGTCACCGTCTCCTCA
G
>FLN1FA001CZIAR
AGGGCATAGTGGTTGGGATGCATCAACCCTTACAATGATAACACACACTACGCACAGAAGTTCCGGGGCAGAGTCACCAT
TACCAGTGACAGGTCCGTGAGCACAGCCTACATGGAGCTGAGCAGCCTGAGATCTGAAGACACGGCTGTGTATTACTGTG
CGAGAGATGCTAATCCCGGGTATAGCAGCAGCTGGTACGGCTACTGGGGCCAGGGAACCCTGGTCACCGTCTCCTCAG
>FLN1FA001EUVTV
ACTGGAATATGTTTCAGCTATTAGTAGTAATGGGGGTAGCACATATTATGCAGACTCTGTGAAGGGCAGATTCACCATCT
CCAGAGACAATTCCAAGAACACGCTGTATCTTCAAATGGGCAGCCTGAGAGCTGAGGACATGGCTGCGTATTACTGTGCG
AGCCCCCCTCCCCCCCTCTACGGTGGTAACTCGTATTACTACTACTACTACGGTATGGACGTCTGGGGCCAAGGGACCAC
GGTCACCGTCTCCTCA
>FLN1FA002T3SO9
AGGCTTGAGTGGATGGGATGGATCAACGCTGGCAATGGTAACACAAAATATTCACAGAAGTTCCAGGGCAGAGTCACCAT
TACCAGGGACACATCCGCGAGCACAGCCTACATGGAGCTGAGCAGCCTGAGATCTGAAGACACGGCTGTGTATTACTGTG
CGAGAGAGGTAGTGGATTACTATGGTTCGGGGAGTTATTATACCGCCAACTGGTTCGACCCCTGGGGCCAGGGAACCCTG
GTCACCGTCTCCTCAG
>FLN1FA001CWAOM
GGCTGGAGTGGATTGGGGAAATCAATCATAGTGGAAACACCAACTACAACCCGTCCCTCAAGAGTCGAGTCACCATATCA
GTAGACACGTCCAAGAACCAGTTCTCCCTGAAGCTGAGCTCTGTGACCGCCGCGGACACGGCTGTGTATTACTGTGCGAG
AGGCGGATATTTTGACTTTACTACTTTGACTACTGGGGCCAGGGAACCCTGGTCACCGTCTCCTCAG
>FLN1FA002SK25T
GACTGGAGTGGATTGGGTATATCTATTACAGTGGGAGCACCAACTACAACCCCTCCCTCAAGAGTCGAGTCACCATATCA
GTAGACACGTCCAAGAACCAGTTCTCCCTGAAGCTGAGCTCTGTGACCGCTGCGGACACGGCCGTGTATTACTGTGCGAG
AGTGGGGCATTGACTGGTTATTCAATTACCCGGCCTCCCCGTCTTTGACTACTGGGGCCAGGGAACCCTGGTCACCGTCT
CCTCAG
>FLN1FA001D440Q
GGCTGGAGTGGATTGGGAGTATCTATTATAGTGGGAGTACCTACTACAACCCGTCCCTCCAGAGTCGAGTCACCATTTCC
GTAGACACGTCCAAGAACCAGTTCTCCCTGAAGCTAAGCTCTGTGACCGCCGCAGACACGGCTATGTATTACTGTGCGAG
AACGGGCGACTCCGGATACAGCAGTGGCTGGTACCATCCTCGGTACAACTGGTTCGACCCCTGGGGCCAGGGAACCCTGG
TCACCGTCTCCTCAG
>FLN1FA001AUMUX
GGGCTTGAGTGGATGGGAGGGATCATCCCTATCCTTGGTATAGCAAACTACGCACAGAAGTTCCAGGGCAGAGTCACGAT
TACCGCGGACAAATCCACGAGCACAGCCTACATGGAGCTGAGCAGCCTGAGATCTGAGGACACGGCCGTGTATTACTGTG
CGACGGTCTATAGCAGTGGCTGGTACTATGACTACTGGGGCCAGGGAACCCTGGTCACCGTCTCCTCAG
>FLN1FA001B4KOH
GGACTGGAGTGGATTGGGTATATCTATTACAGTGGGAGCACCAACTACAACCCCTCCCTCAAGAGTCGAGTCACCATATC
AGTAGACACGTCCAAGAACCAGTTCTCCCTGAAGCTGAGCTCTGTGACCGCTGCGGACACGGCCGTGTATTACTGTGCGA
GAAGATTTGGGGTGCGCTGGGGATCAGGTTATGATGCTTTTGATATCTGGGGCCAAGGGACAATGGTCACCGTCTCCTCA
G
>FLN1FA001AWOOX
GGCTGGAGTGGGTTGGCCGTATTAAAAGCAAAACTGATGGTGGGACAACAGACTACGCTGCACCCGTGAAAGGCAGATTC
ACCATCTCAAGAGATGATTCAAAAAACACGCTGTATCTGCAAATGAACAGCCTGAAAACCGAGGACACAGCCGTGTATTA
CTGTACCACATCCGGGACGACCTATGGTTCTTTTGACTACTGGGGCCAGGGAACCCTGGTCACCGTCTCCTCAG
>FLN1FA002RTDUP
GGGCTTGAGTGGATGGGATGGATGAACCCTAACAGTGGTAACACAGGCTATGCACAGAAGTTCCAGGGCAGAGTCACCAT
GACCAGGAACACCTCCATAAGCACAGCCTACATGGAGCTGAGCAGCCTGAGATCTGAGGACACGGCCGTGTATTACTGTG
CGAGAGGCGGCGTGTGGTACTATGATAGTAGTGGTTATTATCGGTATTACTTTGACTACTGGGGCCAGGGAACCCTGGTC
ACCGTCTCCTCAG
>FLN1FA002SCP44
GGCTGGAGTGGGTGGCCAACATAAAGCAAGATGGAAGTGAGAAATACTATGTGGACTCTGTGAAGGGCCGATTCACCATC
TCCAGAGACAACGCCAAGAACTCACTGTATCTGCAAATGAACAGCCTGAGAGCCGAGGACACGGCTGTGTATTACTGTGC
GAGAGGGGGGAGTGGGAGCTACTACGTAAGTCCCCCCTACTACTACTACTACATGGACGTCTGGGGCAAAAGGGACCACG
GTCACCGTCTCCTC
>FLN1FA001ELC0Z
AAAGGGCTGGAATGGGTTGGCCAAATTACGGGCAAACCTAACAGTCACGCGACAGCATATGCTGCGTCGGTGAAAGGCCG
GTTCATCATCTCCAGAGATGATTCAAACAACACGTCGTATCTGCAAATGAAGAGTCTGAAAACCGAGGACACGGCCGTGT
ATTTCTGTACTAGAACCGCTATGATTCGGGGAATGATTATGGTCGACTACTACGGTCTGGACGTCTGGGGCCAAGGGACC
ACGGTCACCGTCTCCTCA
>FLN1FA001B5HSC
GGCTGGAGTGGGTCTCATCCATTAGTAGTAGTAGTAGTTACATATACTACGCAGACTCAGTGAAGGGCCGATTCACCATC
TCCAGAGACAACGCCAAGAACTCACTGTATCTGCAAATGAACAGCCTGAGAGCCGAGGACACGGCTGTGTATTACTGTGC
GAGAGATCTCCGGGCGATTACGGTGACTACGGGTTCTGACTACTGGGGCCAGGGAACCCTGGTCACCGTCTCCTCAG
>FLN1FA002PZS7B
GGGCTTGAGTGGATGGGACGGATCAACCCTAACAGTGGTGGCACAAACTATGCACAGAAGTTTCAGGGCAGGGTCACCAT
GACCAGGGACACGTCCATCAGCACAGCCTACATGGAGCTGAGCAGGCTGAGATCTGACGACACGGTCGTGTATTACTGTG
CGAGACGAATTACTATGATAGTAGTGGTTAATCCAACTGGTCCCGACCCCTGGGGCCAGGGAACCCTGGTCACCGTCTCC
TCAG
>FLN1FA001B8OP1
GGGGCTGGAGTGGGTGGCCAACATAAAGCAAGATGGAAGTGAGAAATACTATGTGGACTCTGTGAAGGGCCGATTCACCA
TCTCCAGAGACAACGCCAAGAACTCACTGTATCTGCAAATGAACAGCCTGAGAGCCGAGGACACGGCTGTGTATTACTGT
GCGAGAGGAACGTATAGCAGTGGCTGGAAACCATTCTTTGACTACTGGGGCCAGGGAACCCTGGTCACCGTCTCCTCAG
>FLN1FA002TJB4D
GGCTGGAGTGGATTGGGAGTATCTATTATAGTGGGAGCACCTACTACAACCCGTCCCTCAAGAGTCGAGTCACCATATCC
GTAGACACGTCCAAGAACCAGTTCTCCCTGAAGCTGAGCTCTGTGACCGCCGCAGACACGGCTGTGTATTACTGTGCGAG
AGATCAGTATTACTATGATAGTAGTGGTTATTACCAAAGCTACTACGGTATGGACGCCTGGGGCCAAGGGACCACGGTCA
CCGTCTCCTCA
>FLN1FA002TQJSW
GCTGGAGTGGGTCTCATCCATTAGTAGTAGTAGTAGTTACATATACTACGCAGACTCAGTGAAGGGCCGATTCACCATCT
CCAGAGACAACGCCAAGAACTCACTGTATCTGCAAATGAACAGCCTGAGAGCCGAGGACACGGCTGTGTATTACTGTGCG
AGAGCTGGGTATTACTATGGTTCGGGGAGTTATAAGGAGGGCTTTGACTACTGGGGCCAGGGAACCCTGGTCACCGTCTC
CTCAG
>FLN1FA001EW9DB
GGGCTGGAGTGGGTGGCAGTTATATCATATGATGGAAGTAATAAATACTACGTAGACTCCGTGAAGGGCCGATTCACCAT
CTCCAGAGACAATTCCAAGAACACGCTGTATCTGCAAATGAACAGCCTGAGAGCTGAGGACACGGCTGTGTATTACTGTG
CGAGAGGGCGCTATGGTTCGGGAGTTATTCGGGCTACTTTGACTACTGGGGCCAGGGAACCCTGGTCACCGTCTCCTCAG
>FLN1FA001DBMCN
GCCTGGAGTGGGTCTCAGGTATTAGTTGGAATAGTGGTAGCATAGGCTATGCGGACTCTGTGAAGGGCCGATTCACCATC
TCCAGAGACAACGCCAAGAACTCCCTGTATCTGCAAATGAACAGTCTGAGAGCTGAGGACACGGCCTTGTATTACTGTGC
AAAAGGGGATTGTAGTAGTACCAGCTGCTATGATAACTGGGGCCAGGGAACCCTGGTCACCGTCTCCTCAG
>FLN1FA001CPGJP
GGGCTTGAGTGGATGGGACGGATGAACCCTAACAGTGGTAACACAGGCTATGCACAGAAGTTCCAGGGCAGAGTCACCAT
GACCAGGAACACCTCCATAAGCACAGCCTACATGGAGCTGAGCAGCCTGAGATCTGAGGACACGGCCGTGTATTACTGTG
CAACAGATCGAACTACTATGGTTCGGGGAGTTATATCATCTGATGGGGTTATGGACGTCTGGGGCCAAGGGACCACGGTC
ACCGTCTCCTCA
>FLN1FA001BDUY4
GGCTGGAGTGGATTGGGGAAATCAATCATAGTGGAAGCACCAACTACAACCCGTCCCTCAAGAGTCGAGTCACCATATCA
GTAGACACGTCCAAGAACCAGTTCTCCCTGAAGCTGAGCTCTGTGACCGCCGCGGACACGGCTGTGTATTACTGTGCGAG
AGGCCGTATTACTATGATAGTAAAAGGGGGTACTACTTTGACTACTGGGGCCAGGGAACCCTGGTCACCGTCTCCTCAG
>FLN1FA001BUFW1
GGCTGGAGTGGGTATCGGGTGTTAGTTGGAATGGCAGTAGGACGCACTATGCAGACTCTGTGAAGGGCCGATTCATCATC
TCCAGAGACAATTCCAGGAACACCCTGTATCTGCAAACGAATAGCCTGAGGGCCGAGGACACGGCTGTGTATTACTGTGT
GTTCGAAGTAATGACTACGGTGAAAGCTCCCCGATTACTGGGGCCAGGGAACCCTGGTCACCGTCTCCTCAG
>FLN1FA002QW8LW
GCCTGGAGTGGGTCTCAGGTATTAGTTGGAATAGTGGTAGCATAGGCTATGCGGACTCTGTGAAGGGCCGATTCACCATC
TCCAGAGACAACGCCAAGAACTCCCTGTATCTGCAAATGAACAGTCTGAGAGCTGAGGACACGGCCTTGTATTACTGTGC
AAAAGATCGGTATTACTATGGTTCTACCGCCCCCAGTTACTTTGACTACTGGGGCCAGGGAACCCTGGTCACCGTCTCCT
CAG
>FLN1FA001BNBV5
GGGCTTGAGTGGATGGGATGGATCAGCGCTTACAATGGTAACGCAAACTATGCACAGAAGCTCCAGGGCAGAGTCACCAT
GACCACAGACACATCCACGAGCACAGCCTACATGGAGCTGAGGAGCCTGAGATCTGAGGACACGGCCGTGTATTACTGTG
CAAGACAAGTCGCTCAGGTGATAGTAGTGGTTATTAGGTTACGCTGAATACTTCCAGCACTGGGGCCAGGGCACCCTGGT
CACCGTCTCCTCAG
>FLN1FA001AGI6G
GGGGCTGGAGTGGGTGGCAGTTATATCATATGATGGAAGTAATAAATACTACGTAGACTCCGTGAAGGGCCGATTCACCA
TCTCCAGAGACAATTCCAAGAACACGCTGTATCTGCAAATGAACAGCCTGAGAGCTGAGGACACGGCTGTGTATTACTGT
GCGAGAGATGGCTATGATAGTAGTGGTTATTACGTCGGCGGTGCTCTCAGGCTGGGAGTCTTACAGAGCTACTACGGTAT
GGACGTCTGGGGCCAAGGGACCACGGTCACCGTCTCCTCA
>FLN1FA001DDNHB
GGCTGGAGTGGATTGGGAGTATCTATTATAGTGGGAGCACCTACTACAACCCGTCCCTCAAGAGTCGAGTCACCATATCC
GTAGACACGTCCAAGAACCAGTTCTCCCTGAAGCTGAGCTCTGTGACCGCCGCAGACACGGCTGTGTATTACTGTGCGAG
ACATCGGCGGGCCAAAACGGCAATAGTGGGAGCTACTAACTTTGACTACTGGGGCCAGGGAACCCTGGTCACCGTCTCCT
CAG
>FLN1FA001EC7D1
GGGCTTGAGTGGATGGGATGGATCAGCGCTTACAATGGTAACACAAACTATGCACAGAAGCTCCAGGGCAGAGTCACCAT
GACCACAGACACATCCACGAGCACAGCCTACATGGAGCTGAGGAGCCTGAGATCTGACGACACGGCCGTGTATTACTGTG
CGAGAGATAAGAATTGGGGGACGTATTGTAGTAGTACCAGCTGCTATAATATCTGGTTCGACCCCTGGGGCCAGGGAACC
CTGGTCACCGTCTCCTCAG
>FLN1FA001EUWS7
GCTGGAGTGGGTCTCATCCATTAGTGATAGTAGTAGTCACATATACTATGCAGACTCAGTGAAGGGCCGATTCACCATCT
CCAGAGACAACGCCAAGAACTCACTGTATCTGCAAATGAATAGCCTGAGAGCCGAGGACACGGCTGTCTATTATTGTGCG
AGAGACCACTTCGTTTGGGGGAGTCCAAGTCCAATGGATATCTGGGGCCAAGGGACAATGGTCACCGTCTCCTCAG
>FLN1FA001DEOCD
GGCTGGAGTGGATTGGGAGTATCTATTATAGTGGGAGCACCTACTACAACCCGTCCCTCAAGAGTCGAGTCACCATATCC
GTAGACACGTCCAAGAACCAGTTCTCCCTGAAGCTGAGCTCTGTGACCGCCGCAGACACGGCTGTGTATTACTGTGCGGG
CGATAGCAGCAGCTGGTACGAGGTGAGGTCGGTGGGGGACTACTGGGGCCAGGGAACCCTGGTCACCGTCTCCTCAG
>FLN1FA002TZVB9
GGGGCTGGAGTGGGTCTCTGGTATTAATTGGAATGGTGGTAGCACAAGTTATGCAGACTCTGTGAAGGGCCGATTCACCA
TCTCCAGAGACAACGCCAAGAACTCCCTGTATCTGCAAATGAACAGTCTGAGAGCCGAGGACACGGCCTTGTATTACTGT
GCGAGAGATCTGTGCGAGGGAGCTACTATCTGCCATGTCTTTTGATATCTGGGGCCAAGGGACAATGGTCACCGTCTCCT
CAG
>FLN1FA002Q4O3K
GGGGCTGGAGTGGGTCTCAGCTATTAGTGGTAGTGGTGGTAGCACATACTACGCAGACTCCGTGAAGGGCCGGTTCACCA
TCTCCAGAGACAATTCCAAGAACACGCTGTATCTGCAAATGAACAGCCTGAGAGCCGAGGACACGGCCGTATATTACTGT
GCGAAAGCGAGGGAAGGGTATAGCAGCAGCTGGGCCTTCTTGGGGTACTGGGGCCAGGGAACCCTGGTCACCGTCTCCTC
AG
>FLN1FA001DEOCK
GGGGCTGGAGTGGGTTTCATACATTAGTAGTAGTAGTAGTACCATATACTACGCAGACTCTGTGAAGGGCCGATTCACCA
TCTCCAGAGACAATGCCAAGAACTCACTGTATCTGCAAATGAACAGCCTGAGAGCCGAGGACACGGCTGTGTATTACTGT
GCGAGAAATAGGTATTACTATGGTTCGGGGAGTTACTGGGCCCTTGACTACTGGGGCCAGGGAACCCTGGTCACCGTCTC
CTCAG
>FLN1FA001BMKMD
GGCTGGAGTGGGTTTCATACATTAGTAGTAGTAGTAGTACCATATACTACGCAGACTCTGTGAAGGGCCGATTCACCATC
TCCAGAGACAATGCCAAGAACTCACTGTATCTGCAAATGAACAGCCTGAGAGACGAGGACACGGCTGTGTATTACTGTGC
GAGAGCCTCCCAAGCCACCTACGGTGCCAAACCCGACTACTGGGGCCAGGGAACCCTGGTCACCGTCTCCTCAG
>FLN1FA001C9XP4
GGGGCTGGAGTGGGTCTCATCCATTAGTAGTAGTAGTAGTTACATATACTACGCAGACTCAGTGAAGGGCCGATTCACCA
TCTCCAGAGACAACGCCAAGAACTCACTGTATCTGCAAATGAACAGCCTGAGAGCCGAGGACACGGCTGTGTATTACTGT
GCGAGAGATCGGGATTACGATATTTTGACTGGTTACTCTGATGCTTTTGATATCTGGGGCCAAGGGACAATGGTCACCGT
CTCCTCAG
>FLN1FA002RCDUT
GGCTGGAGTGGGTCTCAGCTATTAGTGGTAGTGGTGGTAGCACATACTACGCAGACTCCGTGAAGGGCCGGTTCACCATC
TCCAGAGACAATTCCAAGAACACGCTGTATCTGCAAATGAACAGCCTGAGAGCCGAGGACACGGCCGTATATTACTGTGC
GAAAGGCTCACTTCGGGGGGTATAGCAGACGCCGATTACTTCCAGCACTGGGGCCAGGGCACCCTGGTCACCGTCTCCTC
AG
>FLN1FA002PSO6P
GGCTGGAGTGGGTCTCTGGTATTAATTGGAATGGTGGTAGCACAGGTTATGCAGACTCTGTGAAGGGCCGATTCACCATC
TCCAGAGACAACGCCAAGAACTCCCTGTATCTGCAAATGAACAGTCTGAGAGCCGAGGACACGGCCTTGTATTACTGTGC
GAGAGAATGGTCCTATGGTTCGGGGAGTTATTACTTTGACTACTGGGGCCAGGGAACCCTGGTCACCGTCTCCTCAG
>FLN1FA001BLJQS
GCTGGAGTGGGTTGGCCGTATTAGAAGCAAAGCTAACAGTTACGCGACAGCATATGCTGCGTCGGTGAAAGGCAGGTTCA
CCATCTCCAGAGATGATTCAAAGAACACGGCGTATCTGCAAATGAACAGCCTGAAAACCGAGGACACGGCCGTGTATTAC
TGTACTAGACATGGAGGGTGGCGTATAGCAGCAGCTGGTTCGGGGTTCGACCCCTGGGGCCAGGGAACCCTGGTCACCGT
CTCCTCAG
>FLN1FA001CRQBL
GGCTGGAGTGGGTCTCATCCATTAGTAGTAGTAGTAGTTACATATACTACGCAGACTCAGTGAAGGGCCGATTCACCATC
TCCAGAGACAACGCCAAGAACTCACTGTATCTGCAAATGAACAGCCTGAGAGCCGAGGACACGGCCGTGTATTACTGTGC
GAGAGATATGGATTATTACTATGGTTCGGGAGTTGACTACTGGGGCCAGGGAACCCTGGTCACCGTCTCCTCAG
>FLN1FA001EYDIY
GGCTGGAGTGGGTGGCAGTTATATGGTATGATGGAAGTAATAAATACTATGCAGACTCCGTGAAGGGCCGATTCACCATC
TCCAGAGACAATTCCAAGAACACGCTGTATCTGCAAATGAACAGCCTGAGAGCCGAGGACACGGCTGTGTATTACTGTGC
GAAAGATAAGACCTACGGTGACTCCCTTGACTACTGGGGCCAGGGAACCCTGGTCACCGTCTCCTCAG
>FLN1FA001AOGF7
GGCTGGAGTGGGTGGCAGTTATATGGTATGATGGAAGTAATAAATACTATGCAGACTCCGTGAAGGGCCGGTTCACCATC
TCCAGAGACAATTCCAAGAACACGCTGTATCTGCAAATGAACAGCCTGAGAGCCGAGGACACGGCCGTATATTACTGTGC
GAAAAGCATCCTTGGGGGCCGTGGCTGGTACGGGGTCTACTGGGGCCAGGGAACCCTGGTCACCGTCTCCTCAG
>FLN1FA002TS0MG
GGCTGGAGTGGGTCTCTGATATTAATTGGAATGGTGGTAGCACAGGTTATGCAGACTCTGTGAAGGGCCGATTCACCATC
TCCAGAGACAACGCCAAGAACTCCCTGTATCTGCAAATGAACAGTCTGAGAGCCGAGGACACGGCCTTGTATTACTGTGC
GAGAGACACTAGCAGTGGCGCTTGGAGCTACTGGGGCCAGGGAACCCTGGTCACCGTCTCCTCAG
>FLN1FA002PKER8
GGGCTTGAGTGGATGGGAGGGATCATCCCTATCTTTGGTACAGCAAACTACGCACAGAAGTTCCAGGGCAGAGTCACGAT
TACCGCGGACGAATCCACGAGCACAGCCTACATGGAGCTGAGCAGCCTGAGATCTGAGGACACGGCCGTGTATTACTGTG
CGAGAGATCCAGGGTTAAATCCCGGTATTACTATGGTTCGGGGAGTTATAAACTACGGTATGGACGTCTGGGGCCAAGGG
ACCACGGTCACCGTCTCCTCA
>FLN1FA002TUP0O
GGGGCTGGAGTGGGTCTCATCCATTAGTAGTAGTAGTAGTTACATATACTACGCAGACTCAGTGAAGGGCCGATTCACCA
TCTCCAGAGACAACGCCAAGAACTCACTGTATCTGCAAATGAACAGCCTGAGAGCCGAGGACACGGCTGTGTATTACTGT
GCGAAGGAACGTGGATACAGCTATGGTTACGCCCTAAGGTGATACTACTACTACGGTATGGACGTCTGGGGCCAAGGGAC
CACGGTCACCGTCTCCTCA
>FLN1FA001D3QAY
GGCTGGAGTGGGTAGGTTTCATTAGAAGCAAAGCTTATGGTGGGACAACAGAATACGCCGCGTCTGTGAAAGGCAGATTC
ACCATCTCAAGAGATGATTCCAAAAGCATCGCCTATCTGCAAATGAACAGCCTGAAAACCGAGGACACAGCCGTGTATTA
CTGTACTAGAGTCTTACGTGGCTACGATACAAACTTTGACTACTGGGGCCAGGGAACCCTGGTCACCGTCTCCTCAG
>FLN1FA001CQI8N
GGACTGGAGTGGATTGGGTATATCTATTACAGTGGGAGCACCAACTACAACCCCTCCCTCAAGAGTCGAGTCACCATATC
AGTAGACACGTCCAAGAACCAGTTCTCCCTGAAGCTGAGCTCTGTGACCGCTGCGGACACGGCCGTGTATTACTGTGCGA
GACCCAATAGTAGTGGTTACCCTGATGCTTTTGATATCTGGGGCCAAGGGACAATGGTCACCGTCTCCTCAG
>FLN1FA002TGNCI
GCCTTGAGTGGCTGGGAAGGACATACTACAGGTCCAAGTGGTATAATGATTATGCAGTATCTGTGAAAAGTCGAATAACC
ATCAACCCAGACACATCCAAGAACCAGTTCTCCCTGCAGCTGAACTCTGTGGCTCCCGAGGACACGGCTGTGTATTACTG
TGCAAGATGCCCTAGAGATGGCTACAATTACTACTGGTACTTCGATCTCTGGGGCCGTGGCACCCTGGTCACCGTCTCCT
CAG
>FLN1FA001AYS43
GGGCCTGGAGTGGGTCTCAGGTATTAGTTGGAATAGTGGTAGCATAGGCTATGCGGACTCTGTGAAGGGCCGATTCACCA
TCTCCAGAGACAACGCCAAGAACTCCCTGTATCTGCAAATGAACAGTCTGAGAGCTGAGGACACGGCCTTGTATTACTGT
GCAAAAGATAGCAGTGGCTGGGGTTACTACTTTGACTACTGGGGCCAGGGAACCCTGGTCACCGTCTCCTCAG
>FLN1FA001ARGZI
GGCTGGAGTGGATTGGGGAAATCAATCATAGTGGAAGCACCAACTACAACCCGTCCCTCAAGAGTCGAGTCACCATATCA
GTAGACACGTCCAAGAACCAGTTCTCCCTGAAGCTGAGCTCTGTGACCGCCGCGGACACGGCTGTGTATTACTGTGCGAG
AGGCCGTAGCAGCAGCTGGTATCTTTACCCGCCGGATGCTTTTGATATCTGGGGCCAAGGGACAATGGTCACCGTCTCCT
CAG
>FLN1FA001DK5T5
GGCTGGAGTGGATTGGGAGTATCTATTATAGTGGGAGCACCTACTACAACCCGTCCCTCAAGAGTCGAGTCACCATATCC
GTAGACACGTCCAAGAACCAGTTCTCCCTGAAGCTGAGCTCTGTGACCGCCGCAGACACGGCTGTGTATTACTGTGCGAG
GTACCGTGGCTGGCTTGACTACTGGGGCCAGGGAACCCTGGTCACCGTCTCCTCAG
>FLN1FA002SJOXO
GACTGGAGTGGATTGGGTATATCTATTACAGTGGGAGCACCAACTACAACCCCTCCCTCAAGAGTCGAGTCACCATATCA
GTAGACACGTCCAAGAACCAGTTCTCCCTGAAGCTGAGCTCTGTGACCGCTGCGGACACGGCCGTGTATTACTGTGCGAG
ATATACCCTCTCTTATTGTAGTAGTACCAGCTGCCTTGATGCTTTTGATATCTGGGGCCAAGGGACAATGGTCACCGTCT
CCTCAG
>FLN1FA001DMT68
CTTGAGTGGATGGGATGCATCAACGCTGGCAATGGTAACACAAAATATTCACAGAAGTTCCAGGGCAGAGTCACCATTAC
CAGGGACACATCCGCGAGCACAGCCTACATGGAGCTGAGCAGCCTGAGATCTGAAGACACGGCTGTGTATTACTGTGCGA
GTGTTCACTATGATAGTAGTGGTTATGTTGACTATTGGGGCCAGGGAACCCTGGTCACCGTCTCCTCAG
>FLN1FA002PKET0
GGGCTTGAGTGGATGGGAGGGATCATCCCTATCTTTGGTACAGCAAACTACGCACAGAAGTTCCAGGGCAGAGTCACGAT
TACCGCGGACGAATCCACGAGCACAGCCTACATGGAGCTGAGCAGCCTGAGATCTGAGGACACGGCCGTGTATTACTGTG
CGAGAGAAGCCGAGGAGGGTTACGATATTTTGACTGGTTACCTTAACTGGTTCGACCCCTGGGGCCAGGGAACCCTGGTC
ACCGTCTCCTCAG
>FLN1FA002PZ42Z
GGCTGGAGTGGGTTGGCCGTATTAAAAGCAAAACTGATGGTGGGACAACAGACTACGCTGCACCCGTGAAAGGCAGATTC
ACCATCTCAAGAGATGATTCAAAAAACACGCTGTATCTGCAAATGAACAGCCTGAAAACCGAGGACACAGCCGTGTATTA
CTGTACCACAGATCCCGGTATAAGTAGTGTGGGTCCCTACTACTACTACTACGGTATGGACGTCTGGGGCCAAGGGACCA
CGGTCACCGTCTCCTCA
>FLN1FA001D2HXX
CCCTGGAGTGGCTTGCACTCATTTATGGGGATGATGATAAGCGCTACAGTCCATCTCTGAAGAGTAGACTCACCATCACC
AAGGACACCTCCAAAAACCAGGTGGTCCTTAGAATGACCAACATGGACCCTCTGGACACAGGCACATATTTCTGTGCACA
CAGGCGGAAGGGAGTTAGCATTCAGTACTTTGACTACTGGGGCCAGGGAATCCAGGTCACCGTCTCCTCAG
>FLN1FA002SF299
GGGGCTGGAGTGGGTTTCATACATTAGTAGTAGTAGTAGTACCATATACTACGCAGACTCTGTGAAGGGCCGATTCACCA
TCTCCAGAGACAATGCCAAGAACTCACTGTATCTGCAAATGAACAGCCTGAGAGACGAGGACACGGCTGTGTATTACTGT
GCGATCTCCCGGTATTACTATGATAGTAGTGGTTATTACTAGACTTGACTACTGGGGCCAGGGAACCCTGGTCACCGTCT
CCTCAG
>FLN1FA002R9ZI8
GGGCTTGAGTGGATGGGAGGTTTTGATCCTGAAGATGGTGAAACAATCTACGCACAGACGTTCCAGGGCAGAGTCACCAT
GACCGAGGACACATCTACAGACACTACCTACATGGAACTGAGCAGCCTGAGATCTGAGGACACGGCCGTGTATTACTGTG
CAACAATAGGGGGGAAGCTACGGACAGAATACTACTTTGACTACTGGGGCCAGGGAACCCTGGTCACCGTCTCCTCAG
>FLN1FA002QRBCA
GGGGCTGGAGTGGGTCTCATCCATTAGTAGTAGTAGTAGTTACATATACTACGCAGACTCAGTGAAGGGCCGATTCACCA
TCTCCAGAGACAACGCCAAGAACTCACTGTATCTGCAAATGAACAGCCTGAGAGCCGAGGACACGGCTGTGTATTACTGT
GCGAGGTTTCATAGCAGCAGCTGGTGTTTTGACTACTGGGGCCAGGGAACCCTGGTCACCGTCTCCTCAG
>FLN1FA002QAP1E
GGGGCTGGAGTGGGTCTCTGGTATTTATTGGAATGGTGCTAGGGCAGGCTATGCAGACTCTGTGAAGGGCCGATTTACCA
TCTCCAGAGACAACGCCAAGAACTCCCTGTATCTACAAATGAACAGTCTGAGAGTCGAGGACACGGCCTTGTATTACTGT
GCCGAGAGCGGGGTTTTACTATGATTCGGGGAGTTTTAATGATGCTCTTGACTATCGTGGGGCCAAGGGACAATGGTCAC
CGTCTCCTCAG
>FLN1FA002SOFJX
GACTGGAGTGGATTGGGTATATCTATTACAGTGGGAGCACCAACTACAACCCCTCCCTCAAGAGTCGAGTCACCATATCA
GTAGACACGTCCAAGAACCAGTTCTCCCTGAAGCTGACCTCTGTGACCGCCGCGGACACGGCTGTGTATTACTGTGCGAG
AGCCCCGAGGCACTATGATAGTAGTGGTTATTACTATCGCGAGGACTACTGGGGCCAGGGAACCCTGGTCACCGTCTCCT
CAG
>FLN1FA001D4QUJ
GGCTGGAGTGGGTTTCATACATTGGTACCAGTAGTGGTACCATATACTACGCAGACTCTGTGAAGGGCCGATTCACCATC
TCCAGAGACAATGCCAAGAACTCACTGTATCTGCAACTGAACAGCCTGAGAGACGAGGACACGGCTGTGTATTACTGTGC
GAAAGTAAGGTATTATGGTTCGGGGAGTTCGGGGAGTTACTACTACTACTACATGGAGGTCTGGGGCAAAGGGACCACGG
TCACCGTCTCCTCA
>FLN1FA001BGADQ
GGCCTGGAGTGGATTGGGTACATCTATTACAGTGGGAGCACCTACTACAACCCGTCCCTCAAGAGTCGAGTTACCATATC
AGTAGACACGTCTAAGAACCAGTTCTCCCTGAAGCTGAGCTCTGTGACTGCCGCGGACACGGCCGTGTATTACTGTGCGA
GCCACAGTATAGCAGCAGCTGATTACTACTACTACTACGGTATGGACGTCTGGGGCCAAGGGACCACGGTCACCGTCTCC
TCA
>FLN1FA002SNAQ1
GGCTGGAGTGGATTGGCGAGATCAATCATAGTGGAAGCACCAACTACAACACGTCCCTCAAGAGTCGAGTCACCATATCG
GGAGACACGTCCAGGAACCAGTTCTCCCTGAAGGTGACCTCTGTGACCGCCGCGGACACGGCCGTCTATTATTGTGCGAG
AGGCGTGGCGGGTTACTACGACTACTACTACATGGACGTCTGGGGCACAGGGACCACGGTCACCGTCTCCTCA
>FLN1FA001DKYJ8
GACTGGAGTGGATTGGGTATATCTATTACAGTGGGAGCACCAACTACAACCCCTCCCTCAAGAGTCGAGTCACCATATCA
GTAGACACGTCCAAGAACCAGTTCTCCCTGAAGCTGAGCTCTGTGACCGCTGCGGACACGGCCGTGTATTACTGTGCGAG
GAGCTATGGTTCGGGGAGTTATTATGGCTGGTTCGACCCCTGGGGCCAGGGAACCCTGGTCACCGTCTCCTCAG
>FLN1FA002QW91V
GGGGCTGGAGTGGGTTTCATACATTAGTAGTAGTGGTAGTACCATATACTACGCAGACTCTGTGAAGGGCCGATTCACCA
TCTCCAGGGACAACGCCAAGAACTCACTGTATCTGCAAATGAACAGCCTGAGAGCCGAGGACACGGCCGTGTATTACTGT
GCGGGGGAACATTACTATGATAGTAGTGGTTATTACGATTTTGACTACTGGGGCCAGGGAACCCTGGTCACCGTCTCCTC
AG
>FLN1FA002PY2HQ
GGGGCTGGAGTGGGTCTCATCCATTAGTAGTAGTAGTAGTTACATATACTACGCAGACTCAGTGAAGGGCCGATTCACCA
TCTCCAGAGACAACGCCAAGAACTCACTGTATCTGCAAATGAACAGCCTGAGAGCCGAGGACACGGCTGTGTATTACCGT
GCGAGACCAACAGCAGTGGCCCATTTTGACTACTGGGGCCAGGGAACCCTGGTCACCGTCTCCTCAG
>FLN1FA002RFRBZ
GCCTGGAGTGGATTGGGTTCATCTATTACAGTGGGAGCACCTACTACAACCCGTCCCTCAAGAGTCGAGTTAACATATCA
GTAGACACGTCTAAGAACCAGTTCTCCCTGAGGTTGAGCTCTGTGACTGCCGCGGACACGGCCGTGTATTACTGTGCGAG
AGGCTTCACGTTCGGGGAGTTATTATACAGTGGTGATGCTTTTGATATCTGGGGCCAAGGGACAATGGTCACCGTCTCCT
CAG
>FLN1FA002QRBDO
GGGCTTGAGTGGATGGGATGGATCAACACCAACACTGGGAACCCAACGTATGCCCAGGGCTTCACAGGACGGTTTGTCTT
CTCCTTGGACACCTCTGTCAGCACGGCATATCTGCAGATCAGCAGCCTAAAGGCTGAGGACACTGCCGTGTATTACTGTG
CGAGAGACGGGAAGATTTTGACTGGTTATTCCACCGCCTTCGGGTACTGGGGCCAGGGAACCCTGGTCACCGTCTCCTCA
G
>FLN1FA001EA62W
GGGGCTGGAGTGGGTTGGCCGTATTAAAAGCAAAACTGATGGTGGGACGACAGACTACGCTGCACCCGTGAAAGGCAGAT
TCACCATCTCAAGAGATGATTCAAAAAACACGCTGTATCTGCAAATGAACAGCCTGAAAACCGAGGACACAGCCGTGTAT
TACTGTACCACAGAAAAGTGGTTCGGGGAGTTATTCGTTGATATCTGGGGCCAAGGGACAATGGTCACCGTCTCCTCAG
>FLN1FA002TLC14
GGGCTTGAGTGGATGGGAGGGATCATCCCTATCTTTGGTACAGCAAACTACGCACAGAAGTTCCAGGGCAGAGTCACGAT
TACCGCGGACGAATCCACGAGCACAGCCTACATGGAGCTGAGCAGCCTGAGATCTGAGGACACGGCCGTGTATTACTGTG
CGAGGCGGGCAGCAGCTGGCCATTACTACTACTACTACGGTATGGACGTCTGGGGCCAAGGGACCACGGTCACCGTCTCC
TCA
>FLN1FA002SYSIZ
GGCTGGAGTGGGTCTCTGGTATTAATTGGAATGGTGGTAGCACAGGTTATGCAGACTCTGTGAAGGGCCGATTCACCATC
TCCAGGGACAACGCCAAGAACTCCCTGTATCTGCAAATGAACAGTCTGAGAGCCGAGGACACGGCCTTGTATTACTGTGC
GAGAGGGGATTACTATGGTTCGGGGAGTTATTATCGGACCCCTCCGTGGTGGGACTACTGGGGCCAGGGAACCCTGGTCA
CCGTCTCCTCAG
>FLN1FA002RHLJ1
GGGCTGGAGTGGATTGGGAGTATCTATTATAGTGGGAGCACCTACTACAACCCGTCCCTCAAGAGTCGAGTCACCATATC
CGTAGACACGTCCAAGAACCAGTTCTCCCTGAAGCTGAGCTCTGTGACCGCCGCAGACACGGCTGTGTATTACTGTGCGA
AGACGAGAATGTATAGCAGCAGCTGGTCTTTTGACTACTGGGGCCAGGGAACCCTGGTCACCGTCTCCTCAG
>FLN1FA001EYDQ1
GGCTGGAGTGGGTCTCAGCTATTAGTGGTAGTGGTGGTAGCACATACTACGCAGACTCCGTGAAGGGCCGGTTCACCATC
TCCAGAGACAATTCCAAGAACACGCTGTATCTGCAAATGAACAGCCTGAGAGCCGAGGACACGGCCGTATATTACTGTGC
GAAAAATTCCAGGGATACAGCTATGGTTCAGATTTTTAACTACTGGGGCCAGGGAACCCTGGTCACCGTCTCCTCAG
>FLN1FA002P4QMG
GGCTGGAGTGGGTTTCATACATTAGTAGTAGTAGTAGTACCATATACTACGCAGACTCTGTGAAGGGCCGATTCACCATC
TCCAGAGACAATGCCAAGAACTCACTGTATCTGCAAATGAACAGCCTGAGAGACGAGGACACGGCTGTGTATTACTGTGC
GAGTCTCCGCATAGCAGCAGCTGGTACAAGAGGGGCTGATGCTTTTGATATCTGGGGCCAAGGGACAATGGTCACCGTCT
CCTCAG
>FLN1FA002PQKYW
GGGCTTGAGTGGATGGGATGGATCAACACCAAAAATGGGAGCCCAAAGTATGCCCAGGGTTTCACAGGACGGTTTGTCTT
CTCCTTCGACACCTCTGTCAGTACGACATATCTGCAGATCAGCAGTCTCAAGGCTGAGGACACTGCCATGTATTACTGTG
CGAGAGCAAATTTTGTCGTAATCACAGACCACTTCGGAATGGACGCCTGGGGCCAAGGGACCACGGTCACCGTCTCCTCA
>FLN1FA001EXCC6
GGGCTTGAGTGGATGGGATGGATCAACACCAACACTGGGAACCCAACGTATGCCCAGGGCTTCACAGGACGGTTTGTCTT
CTCCTTGGACACCTCTGTCAGCACGGCATATCTGCAGATCAGCAGCCTAAAGGCTGAGGACACTGCCGTGTATTACTGTG
CGAGAGAGGGAGCGGTGCGTCGCACACAACCCCCAGATTTTCAAGCGCTATGGTTCGGGGAGTTATCAAACTCGATAAAC
CCACCGGGGGGCTGGTTCGACCCCTGGGGCCAGGGAACCCTGGTCACCGTCTCCTCAG
>FLN1FA002QUHPY
GGGGCTGGAGTGGGTCTCAGCTATTAGTGGTAGTGGTGGTAGCACATACTACGCAGACTCCGTGAAGGGCCGGTTCACCA
TCTCCAGAGACAATTCCAAGAACACGCTGTATCTGCAAATGAACAGCCTGAGAGCCGAGGACACGGCCGTATATTACTGT
GCGAATAAGCCCGCGGGTGGTCGGGTGGTAGTGGGAGTAAAGAAGAACTGGTACTTCGATCTCTGGGGCCGTGGCACCCT
GGTCACCGTCTCCTCAG
>FLN1FA001A6R5T
GGGCTTGAGTGGATGGGATGGATCAACACCAACACTGGGAACCCAACGTATGCCCAGGGCTTCACAGGACGGTTTGTCTT
CTCCTTGGACACCTCTGTCAGCACGGCATATCTGCAGATCAGCAGCCTAAAGGCTGAGGACACTGCCGTGTATTACTGTG
CGAGAGATGGTTACTATGGTTCGGGGGGCTTGGTAAACTTTGACTACTGGGGCCAGGGAACCCTGGTCACCGTCTCCTCA
G
>FLN1FA001DJTYO
GGGCTTGAGTGGATGGGAATAATCAACCCTAGTGGTGGTAGCACAAGCTACGCACAGAAGTTCCAGGGCAGAGTCACCAT
GACCAGGGACACGTCCACGAGCACAGTCTACATGGAGCTGAGCAGCCTGAGATCTGAGGACACGGCCGTGTATTACTGTG
CGAGCGTAGTACCAGCAGTGTACTACTTTGACTACTGGGGCCAGGGAACCCTGGTCACCGTCTCCTCAG
>FLN1FA002TP2ZF
GACTGGAGTGGATTGGGTGTATCTATTACAGTGGGAGCACCAACTACAACCCCTCCCTCAAGAGTCGAGTCACCATATCA
GTAGACACGTCCAAGAACCAGTTCTCCCTGAAGCTGAGCTCTGTGACCGCTGCGGACACGGCCGTGTATTACTGTGCGAG
AGTTGCAGCAGTGGATTACTTTGACTACTGGGGCCAGGGAACCCTGGTCACCGTCTCCTCAG
>FLN1FA001A3AMV
GCTGGAGTGGATTGGGGAAATCAATCATAGTGGAAGCACCAACTACAACCCGTCCCTCAAGAGTCGAGTCACCATATCAG
TAGACACGTCCAAGAACCAGTTCTCCCTGAAGCTGAGCTCTGTGACCGCCGCGGACACGGCCGTGTATTACTGTGCGAGT
TTGATGGCTACAATCAACTGGGGCCAGGGAACCCTGGTCACCGTCTCCTCAG
>FLN1FA001C7USJ
GGCTGGAGTGGATTGGGAGTATCTATTATAGTGGGAGCACCTACTACAACCCGTCCCTCAAGAGTCGAGTCACCATATCC
GTAGACACGTCCAAGAACCAGTTCTCCCTGAAGCTGAGCTCTGTGACCGCCGCAGACACGGCTGTGTATTACTGTGCGAG
AGTTGATAGTAGTGGTTCCCAGGGTGGAGCTGGCTACTGGGGCCAGGGAACCCTGGTCACCGTCTCCTCAG
>FLN1FA002SE1CB
CCCTGGAGTGGCTTGCACTCATTGATTGGGATGATGATAAATACTACAGCACATCTCTGAAGACCAGGCTCACAATCTCC
AAGGACACCTCCAAAAACCAGGTGGTCCTTACAATGACCAACATGGACCCTGTGGACACAGCCACGTATTACTGTGCACA
GACGGATAGCAGTGGCTGGGTGGGCCGGGCTTTTGATATCTGGGGCCAAGGGACAATGGTCACCGTCTCCTCAG
>FLN1FA001CL1AD
AGGCTTGAGTGGATGGGATGGATCAACGCTGGCAATGGTAACACAAAATATTCACAGAAGTTCCAGGGCAGAGTCACCAT
TACCAGGGACACATCCGCGAGCACAGCCTACATGGAGCTGAGCAGCCTGAGATCCGAAGACACGGCTGTGTATTACTGTG
CGAGAGTTTGTAACCCGTATTACTATGCTCCGGGGGATGCTTTTGATATCTGGGGCCAAGGGACAATGGTCACCGTCTCC
TCAG
>FLN1FA001B8PGV
GGGGCTGGAGTGGGTGGCAGTTATATGGTATGATGGAAGTAATAAATACTATGCAGACTCCGTGAAGGGCCGATTCACCA
TCTCCAGAGACAATTCCAAGAACACGCTGTATCTGCAAATGAACAGCCTGAGAGCCGAGGACACGGCCGTGTATTACTGT
GCGAGAGACGTCCTAGCAGCAGCTGGTTACTACTACTACTACTACATGGACGTCTGGGGCAAAGGGACCACGGTCACCGT
CTCCTCA
>FLN1FA001A72SI
GCCTGGAGTGGATTGGGTACATCTATTACAGTGGGAGCACCTACTACAACCCGTCCCTCAAGAGTCGAGTTACCATATCA
GTAGACACGTCTAAGAACCAGTTCTCCCTGAAGCTGAGCTCTGTGACTGCCGCGGACACGGCCGTGTATTACTGTGCGAG
AGCCACAGCAACCCGAACTGTGGTGGTGACCGACTTTGACTACTGGGGCCAGGGAACCCTGGTCACCGTCTCCTCAG
>FLN1FA001AE9TM
GGGGCTGGAGTGGGTGGCCAACATAAAGCAAGATGGAAGTGAGAAATACTATGTGGACTCTGTGAGGGGCCGATTCACCA
TCTCCAGAGACAACGCCAAGAACTCACTGTATCTGCAAATGAACAGCCTGAGAGCCGAGGACACGGCCGTGTATTACTGT
GCGAGAGATAGCGCTGGGTGGCAGCAGCAGCTCTTTGACTACTGGGGCCAGGGAACCCTGGTCACCGTCTCCTCAG
>FLN1FA001C7V41
GGCTGGAGTGGGTCTCAGCTATTAGTGGTAGTGGTGGTAGCACATACTACGCAGACTCCGTGAAGGGCCGGTTCACCATC
TCCAGAGACAATTCCAAGAACACGCTGTATCTGCAAATGAACAGCCTGAGAGCCGAGGACACGGCCGTATATTACTGTGC
GAAAGGCTCACTTTCGGGGGGTATAGCAGACGCCGATTACTTCCAGCACTGGGGCCAGGGCACCCTGGTCACCGTCTCCT
CAG
>FLN1FA001EBVF2
GGCTGGAGTGGATTGGGAGTATCTATTATAGTGGGAGCACCTACTACAACCCCTCCCTCAAGAGTCGAGTCACCATATCA
GTAGACACGTCCAAGAACCAGTTCTCCCTGAAGCTGAGCTCTGTGACCGCTGCGGACACGGCCGTGTATTACTGTGCGGC
TCAAGGACGTATTACTATGGTTCGGGGAGTTCTCGGGGATGCTTTTGATATCTGGGGCCAAGGGACAATGGTCACCGTCT
CCTCAG
>FLN1FA001D1GQK
GGCTGGAGTGGGTGGCAGTTATATGGTATGATGGAAGTAATAAATACTATGCAGACTCCGTGAAGGGCCGATTCACCATC
TCCAGAGACAATTCCAAGAACACGCTGTATCTGCAAATGAACAGCCTGAGAGCCGAGGACACGGCTGTGTATTACTGTGC
GAAAGACGAGGACATGATAGTAGTGGGAGGGGATCTTGACTACTGGGGCCAGGGAACCCTGGTCACCGTCTCCTCAG
>FLN1FA002SPL8J
GGGCTTGAGTGGATGGGATGGATCAACACCAACACTGGGAACCCAACGTATGCCCAGGGCTTCACAGGACGGTTTGTCTT
CTCCTTGGACACCTCTGTCAGCACGGCATATCTGCAGATCAGCAGCCTAAAGGCCGAGGACACTGCCGTGTATTACTGTG
CGAGAGATCAGTTTGATTACTATGGTTCGGGGAGCCTTGACTACTGGGGCCAGGGAACCCTGGTCACCGTCTCCTCAG
>FLN1FA001D2HTS
GGGGCTGGAGTGGGTCTCATCCATTAGTAGTAGTAGTAGTTACATATATTACGCAGACTCAGTGAAGGGCCGATTCACCA
TCTCCAGAGACAACGCCAAGAACTCACTGTATCTGCAAATGAACAGCCTGAGAGCCGAGGACACGGCTGTGTATTACTGT
GCGAGAGACCCGCGTATAACAGTGGTTATTAAGACTACGGTATGGACGTCTGGGGCCAAGGGACCACGGTCACCGTCTCC
TCA
>FLN1FA001BKA11
GCCTTGAGTGGCTGGGAAGGACATACTACAGGTCCAAGTGGTATAATGATTATGCAGTATCTGTGAAACGTCGAATAACC
ATCAACCCAGACACATCCAAGAACCAGTTCTCCCTGCAACTGAACTCTGTGACTCCCGAGGACACGGCTGTCTATTACTG
TGCACGTGCCCCCGTGGGGTATGATAGTAGTGGTTACCATAAGGTTGATGCTTTTGATATCTGGGGCCAAGGGACAATGG
TCACCGTCTCCTCAG
>FLN1FA002R3BAT
GGGGCTGGAGTGGGTCTCAGCTATTAGTGGTAGTGGTGGTAGCACATACTACGCAGACTCCGTGAAGGGCCGGTTCACCA
TCTCCAGAGACAATTCCAAGAACACGCTGTATCTGCAAATGAACAGCCTGAGAGCCGAGGACACGGCCGTATATTACTGT
GCGAAAGAGTTTAGGTTGGCTATGGTTCGGGGAGTTATCGGCGGCTACTTTGACTACTGGGGCCAGGGAACCCTGGTCAC
CGTCTCCTCAG
>FLN1FA001EA5P3
GGGGCTGGAGTGGGTTTCATACATTAGTAGTAGTAGTAGTACCATATACTACGCAGACTCTGTGAAGGGCCGATTCACCA
TCTCCAGAGACAATGCCAAGAACTCACTGTATCTGCAAATGAACAGCCTGAGAGCCGAGGACACGGCCGTATATTACTGT
GCGAAAAGGGCAGTGGCTGGTGGGCTAGGTCCATTTGACTACTGGGGCCAGGGAACCCTGGTCACCGTCTCCTCAG
>FLN1FA001DBMLC
GGGGCTGGAGTGGGTCTCAGCTATTAGTGGTAGTGGTGGTAGCACATACTACGCAGACTCCGTGAAGGGCCGATTCACCA
TCTCCAGAGACAATTCCAAGAACACGCTGTATCTGCAAATGAACAGCCTGAGAGCCGAGGACACGGCTGTGTATTACTGT
GCGAAAGAGGATATAGCAGCAGCTGGTACAATGGCTACTGGGGCCAGGGAACCCTGGTCACCTCTCCTCAGG
>FLN1FA001AJUIP
GGGGCTGGAGTGGGTCTCTGGTATTAATTGGAATGGTGGTAGCACAGGTTATGCAGACTCTGTGAAGGGCCGATTCACCA
TCTCCAGAGACAACGCCAAGAACTCCCTGTATCTGCAAATGAACAGTCTGAGAGCCGAGGACACGGCCTTGTATTACTGT
GCGAGGGGTATGGTTCGGGGAGTTAATTACTACTACTACTACGGTATGGACGTCTGGGGCCAAGGGACCACGGTCACCGT
CTCCTCA
>FLN1FA001D53BU
GGGCATAGTGGTTGGGATGCATCAACCCTTACAATGATAACACACACTACGCACAGAAGTTCCGGGGCAGAGTCACCATT
ACCAGTGACAGGTCCGTGAGCACAGCCTACATGGAGCTGAGCAGCCTGAGATCTGAAGACATGGTCGTGTATTCCTGTTC
TCCCTAGTGGCCGAGGCAGACTACTGGGGCCAGGGAACCCTGGTCACCGTCTCCTCAG
>FLN1FA001D3Q7L
GGCTGGAGTGGGTTTCATACATTAGTAGTAGTAGTAGTACCATATACTACGCAGACTCTGTGAAGGGCCGATTCACCATC
TCCAGAGACAATGCCAAGAACTCACTGTATCTGCAAATGAACAGCCTGAGAGACGAGGACACGGCTGTGTATTACTGTGC
GAGAGTCTAAATAGCAGCAGCTGGACCCATCGACTACTGGGGCCAGGGAACCCTGGTCACCGTCTCCTCAG
>FLN1FA001ENQW7
GACTGGAGTGGATTGGGTATATCTATTACAGTGGGAGCACCAACTACAACCCCTCCCTCAAGAGTCGAGTCACCATATCA
GTAGACACGTCCAAGAACCAGTTCTCCCTGAAGCTGAGCTCTGTGACCGCTGCGGACACGGCCGTGTATTACTGTGCGAG
AGTGGATGGCTACAATTCGTACTACTTTGACTACTGGGGCCAGGGAACCCTGGTCACCGTCTCCTCAG
>FLN1FA001BA1SG
GGGCTTGAGTGGATGGGAGGGATCATCCCTATCCTTGGTATAGCAAACTACGCACAGAAGTTCCAGGGCAGAGTCACGAT
TACCGCGGACAAATCCACGAGCACAGCCTACATGGAGCTGAGCAGCCTGAGATCTGAGGACACGGCCGTGTATTACTGTG
CGGGAGGGGCCACGTATTACTATGGTTCGGGGAGTTATGGGGCCTGGGGCCAAGGGACAATGGTCACCGTTCTCCTCA
>FLN1FA002TS0C6
GGGCTTGAGTGGATGGGATGGATCAGCGCTTACAATGGTAACACAAACTATGCACAGAAGCTCCAGGGCAGAGTCACCAT
GACCACAGACACATCCACGAGCACAGCCTACATGGAGCTGAGGAGCCTGAGATCTGACGACACGGCCGTGTATTACTGTG
CGAGAGAAGCCGCGCTATGGTTCGGGGAGTTATACCCGAACTGGTTCGACCCCTGGGGCCAGGGAACCCTGGTCACCGTC
TCCTCAG
>FLN1FA001ETNB8
GGGCTTGAGTGGATGGGAGGGATCATCCCTATCTTTGGTACAGCAAACTACGCACAGAAGTTCCAGGGCAGAGTCACGAT
TACCGCGGACGAATCCACGAGCACAGCCTACATGGAGCTGAGCAGCCTGAGATCTGAGGACACGGCCGTGTATTACTGTG
CGAGATCTGGAGGAATTGTAGTAGTACCAGCTGCTATGGTTGACTACTACTACGGTATGGACGTCTGGGGCCAAGGGACC
ACGGTCACCGTCTCCTCA
>FLN1FA001DCNFR
GCCCTGGAGTGGCTTGCACTCATTTATTGGGATGATGATAAGCGCTACAGCCCATCTCTGAAGAGCAGGCTCACCATCAC
CAAGGACACCTCCAAAAACCAGGTGGTCCTTACAATGACCAACATGGACCCTGTGGACACAGCCACATATTACTGTGCAC
TCGCCCTATTACGATATTTGACTGGTTACCATATGGGTATGCTTTTGATATCTGGGGCCAAGGGACAATGGTCACCGTCT
CCTCAG
>FLN1FA002TA9JJ
GGCTGGAGTGGATTGGGGAAATCAATCATAGTGGAAGCACCAACTACAACCCGTCCCTCAAGAGTCGAGTCACCATATCA
GTAGACACGTCCAAGAACCAGTTCTCCCTGAAGCTGAGCTCTGTGACCGCCGCGGACACGGCTGTGTATTACTGTGCGAG
TATGCAGCAGCTGGTACCTGGGAACTGGTTCGACCCCTGGGGCCAGGGAACCCTGGTCACCGTCTCCTCAG
>FLN1FA001DIP0V
GGCTGGAGTGGGTGGCAGTTATATCATATGATGGAAGTAATAAATACTACGTAGACTCCGTGAAGGGCCGATTCACCATC
TCCAGAGACAATTCCAAGAACACGCTGTATCTGCAAATGAACAGCCTGAGAGCTGAGGACACGGCTGTGTATTACTGTGC
GAGAGATCAATATAGCAGTGGCTCTTTTGACTACTGGGGCCAGGGAACCCTGGTCACCGTCTCCTCAG
>FLN1FA002RFQTN
CCCTGGAGTGGCTTGCACACATTTTTTCGAATGACGAAAAATCCTACAGCACATCTCTGAAGAGCAGGCTCACCATCTCC
AAGGACACCTCCAAAAGCCAGGTGGTCCTTACCATGACCAATATGGACCCTGTGGACACAGCCACATATTACTGTGCATG
GATACGCTTGTACTATGATAGTAGTGGTTATTACTACCTTGATGCTTTTGATATCTGGGGCCAAGGGACAATGGTCACCG
TCTCCTCAG
>FLN1FA002PZ3HR
GGACTGGAGTGGATTGGGTATATCTATTACAGTGGGAGCACCAACTACAACCCCTCCCTCAAGAGTCGAGTCACCATATC
AGTAGACACGTCCAAGAACCAGTTCTCCCTGAAGCTGAGCTCTGTGACCGCTGCGGACACGGCCGTGTATTACTGTGCGA
GAGATGCTCACTATGGTCTAGTTTGACTACTGGGGCCAGGGAACCCTGGTCACCGTCTCCTCAG
>FLN1FA001ENQVJ
GGCTGGAGTGGATTGGGAGTATCTATTATAGTGGGAGCACCTACTACAACCCGTCCCTCAAGAGTCGAGTCACCATATCA
GCAGACACGTCCAAGAACCAGTTCTCCCTGAAGCTGAGCTCTGTGACCGCTGCGGACACGGCCGTGTATTACTGTGCGAG
AGCCCGGGGAGTTACCTATAGGGCCTACAACTGGTTCGACCCCTGGGGCCAGGGAACCCTGGTCACCGTCTCCTCAG
>FLN1FA002TNL9J
GGCTGGAGTGGGTGGCAGTTATATCATATGATGGAAGTAATAAATACTACGTAGACTCCGTGAAGGGCCGATTCACCATC
TCCAGAGACAATTCCAAGAACACGCTGTATCTGCAAATGAACAGCCTGAGAGCTGAGGACACGGCTGTGTATTACTGTGC
GAGAGCCCCCCGTAGTGGTTATTAATGGGGCCGGGTACTACGGTATGGACGTCTGGGGCCAAGGGACCACGGTCACCGTC
TCCTCA
>FLN1FA002SIJL9
GGGCTTGAGTGGATGGGAGGGATCATCCCTATCTTTGGTACAGCAGACTACGCACAGAAGTTCCAGGGCAGAGTCACGAT
TACCGCGGACAAATCCACGAGCACAGCCTACATGGAGCTGAGCAGCCTGAGATCTGAGGACACGGCCGTGTATTACTGTG
CGAGAGTTGGGAGCAGCAGCGGGAGTGCCTTTGACTACTGGGGCCAGGGAACCCTGGTCACCGTCTCCTCAG
>FLN1FA002TUP7X
GGCTGGAGTGGGTAGGTTTCATTAGAAGCAAAGCTTATGGTGGGACAACAGAATACGCCGCGTCTGTGAAAGGCAGATTC
ACCATCTCAAGAGATGATTCCAAAAGCATCGCCTATCTGCAAATGAACAGCCTGAAAACCGAGGACACAGCCGTGTATTA
CTGTACTAGAGATTCTTCCATTGGTTACTATGGTTCGGGGAGTTATTCGTACTACTACTACTACTACATGGACGTCTGGG
GCAAAGGGACCACGGTCACCGTCTCCTCA
>FLN1FA002SBOM2
GGGCCTGGAGTGGGTCTCAGGTATTAGTTGGAATAGTGGTAGCATAGGCTATGCGGACTCTGTGAAGGGCCGATTCACCA
TCTCCAGAGACAACGCCAAGAACTCCCTGTATCTGCAAATGAACAGTCTGAGAGCTGAGGACACGGCCTTGTATTACTGT
GCAAAAGATATCTCACTTAGAGATGAAGGTGATAGCAGTGTAGGCTATGACTACTGGGGCCAGGGAACCCTGGTCACCGT
CTCCTCAG
>FLN1FA001DYIP7
GGCCTGGAGTGGATTGGGTACATCTATTACAGTGGGAGCACCTACTACAACCCGTCCCTCAAGAGTCGAGTCACCATATC
CGTAGACACGTCCAAGAACCAGTTCTCCCTGAAGCTGAGCTCTGTGACCGCCGCAGACACGGCTGTGTATTACTGTGCGA
GACATGGGGGATGGGTATACGGTGACTACGGCTACTTCCAGCACTGGGGCCAGGGCACCCTGGTCACCGTCTCCTCAG
>FLN1FA001AOH1Y
GACTGGAGTGGATTGGGTATATCTATTACAGTGGGAGCACCAACTACAACCCCTCCCTCAAGAGTCGAGTCACCATATCA
GTAGACACGTCCAAGAACCAGTTCTCCCTGAAGCTGAGCTCTGTGACCGCTGCGGACACGGCCGTGTATTACTGTGCGAG
AGTCGGGAGCAGCAGCACGTATATGGACTGGTACTTCGATCTCTGGGGCCGTGGCACCCTGGTCACCGTCTCCTCAG
>FLN1FA001D3PWV
GCCTGGAGTGGGTCTCAGGTATTAGTTGGAATAGTGGTAGCATAAGCTATGCGGACTCTGTGAAGGGCCGATTCACCATC
TCCAGAGACAACGCCAAGAACTCCCTGTATCTGCAAATGAACAGTCTGAGAGCTGAGGACACGGCCTTGTATTACTGTGC
AAAAGATATTTCCCCGGAGGTAGCAGCAGCTGAGTCCATAGCTTTTGATATCTGGGGCCAAGGGACAATGGTCACCGTCT
CCTCAG
>FLN1FA002QMJ1F
ACCGGAGTGGATTGGGAATATCCATAGAACTGGGAACACCAACTACAACCCCTCCCTCAAGAGTCGAGTCACCATATCAG
TAGACACGTCCAAGAACCAGTTCTCCCTGAAGCTGAGCTCTGTGACCGCTGCGGACACGGCCGTGTATTACTGTGCGAGA
GTTGGGGGACCGTATTACTATGATAGTAGTGGTTATCGGAACTGGTTCGACCCCTGGGGCCAGGGAACCCTGGTCACCGT
CTCCTCAG
>FLN1FA001DH32T
GGCTGGAGTGGGTCTCTGGTATTAATTGGAATGGTGGTAGCACAGGTTATGCAGACTCTGTGAAGGGCCGATTCACCATC
TCCAGAGACAACGCCAAGAACTCCCTGTATCTGCAAATGAACAGTCTGAGAGCCGAGGACACGGCCTTGTATTACTGTGC
GAGAGTGGCTTCGGCAGCAGCTGGCTACTACTTTGACTACTGGGGCCAGGGAACCCTGGTCACCGTCTCCTCAG
>FLN1FA001EO38G
GGCTGGAGTGGATTGGGGAAATCAATCATAGTGGAAGCACCAACTACAACCCGTCCCTCAAGAGTCGAGTCACCATATCA
GTAGACACGTCCAAGAACCAGTTCTCCCTGAAGCTGAGCTCTGTGACCGCCGCGGACACGGCTGTGTATTACTGTGCGAG
AGGCCCGGAGCACTATGATAGTAGTGGTTATTATCCTAGCTGGTACTTCGATCTCTGGGGCCGTGGCACCCTGGTCACCG
TCTCCTCAG
>FLN1FA001A73BV
GGCTGGAGTGGATTGGGAGTATCTATTATAGTGGGAGCACCTACTACAACCCGTCCCTCAAGAGTCGAGTCACCATATCC
GTAGACACGTCCAAGAACCAGTTCTCCCTGAAGCTGAGCTCTGTGACCGCCGCAGACACGGCTGTGTATTACTGTGCGAG
ATGTCTCCAGTGGGAGCAAATACGGGACTGGTTCGACCCCTGGGGCCAGGGAACCCTGGTCACCGTCTCCTCAG
>FLN1FA001EXD3B
CTGGAGTGGATTGGTGAAATCGATCTTAGTGGAAGCACCAACTTCAATTCGTCCCTCAAGAGTCGCGTCACCATTTCACG
AGACACGTCCAAGAACCAGCTTTCCCTGAAATTGACTTCTGTGAGCGCCGCGGACACGGCTGTCTATTACTGTGCGAGAG
GCGTGTCGGGTTACTACTACTTTTTCTACATGGACGTCTGGGGCAAAGGGACCACGGTCACCGTCTCCTCA
>FLN1FA002R15XM
GGCTGGAGTGGATTGGGAGTATCTATTATAGTGGGAGCACCTACTACAACCCGTCCCTCAAGAGTCGAGTCACCATATCC
GTAGACACGTCCAAGAACCAGTTCTCCCTGAAGCTGAGCTCTGTGACCGCCGCGGACACGGCTGTGTATTACTGTGCGAG
AGGCGGCCATTACTATGATAGTAGTGGTTAATTAGGCTTCCTTGATGCTTTTGATATCTGGGGCCAAGGGACAATGGTCA
CCGTCTCCTCAG
>FLN1FA001EAZ90
GGCTGGAGTGGGTTTCATACATTAGTAGTAGTGGTAGTACCATATACTACGCAGACTCTGTGAAGGGCCGATTCACCATC
TCCAGGGACAACGCCAAGAACTCACTGTATCTGCAAATGAACAGCCTGAGAGCCGAGGACACGGCCGTGTATTACTGTGC
GAGAAGGGGGTGAAGGGATAGTAGTACCAGCTGCCTCCCCCTACTTTGACTACTGGGGCCAGGGAACCCTGGTCACCGTC
TCCTCAG
>FLN1FA002TQJJI
GGCTGGAGTGGGTCTCAGCTATTAGTGGTAGTGGTGGTAGCACATACTACGCAGACTCCGTGAAGGGCCGGTTCACCATC
TCCAGAGACAATTCCAAGAACACGCTGTATCTGCAAATGAACAGCCTGAGAGCCGAGGACACGGCCGTGTATTACTGTGC
GAGAGAGAAATCCTTTACGTATTACTATGATAGTAGTCCCTTTGACTACTGGGGCCAGGGAACCCTGGTCACCGTCTCCT
CAG
>FLN1FA001A4OJU
GGGCTTGAGTGGATGGGATGGATCAGCACTTACAATGGTAACACGAAGTGTGCACAGAAGCTCCAGGGCAGAGTCACCAT
GACCACAGACACATCCACGAGCACAGCCCACGTGGAGCTGAGGAGCCTGAGATCTGACGACACGGCCGTGTATTATTGTG
CGAGGCTCTATGGTTCGGGGACTTATTATGGGGGGCGATTGACTACTGGGGCCAGGGAACCCTGGTCACCGTCTCCTCAG
>FLN1FA001EAYX5
GGGGCTGGAGTGGGTGGCAGTTATATGGTATGATGGAAGTAATAAATACTATGCAGACTCCGTGAAGGGCCGATTCACCA
TCTCCAGAGACAATTCCAAGAACACGCTGTATCTGCAAATGAACAGCCTGAGAGCCGAGGACACGGCTGTGTATTACTGT
GCGAAAGGACGGGGTGGTGGTAGCTGCTACTCCGAGGTGTTGTTGACTACTGGGGCCAGGGAACCCTGGTCACCGTCTCC
TCAG
>FLN1FA002Q9QPR
GGCTGGAGTGGGTCTCAGTTATTTATAGCGGTGGTAGCACATACTACGCAGACTCCGTGAAGGGCCGATTCACCATCTCC
AGAGACAATTCCAAGAACACGCTGTATCTTCAAATGAACAGCCTGAGAGCCGAGGACACGGCCGTGTATTACTGTGCGAG
AGTTCCGGTAACTCCGAGCTACTACTACTACTACATGGACGTCTGGGGCAAAGGGACCACGGTCACCGTCTCCTCA
>FLN1FA001CPGTP
GGGCTGGAGTGGATTGGGAGTATCTATTATAGTGGGAGCACCTACTACAACCCGTCCCTCAAGAGTCGAGTCACCATATC
CGTAGACACGTCCAAGAACCAGTTCTCCCTGAAGCTGGGCTCTGTGACCGCCGCAGACACGGCTGTGTATTACTGTGCGA
GACAGATGACTACGGTGACTACAGGTGGTGCTGGGGCTTTTGATATCTGGGGCCAAGGGACAATGGTCACCGTCTCCTCA
G
>FLN1FA001BW7A1
GGCCTGGAGTGGATTGGGTACATCTATTACAGTGGGAGCACCTACTACAACCCGTCCCTCAAGAGTCGAGTCACCATATC
AGTAGACACGTCCAAGAACCAGTTCTCCCTGAAGCTGAGCTCTGTGACCGCCGCGGACACGGCTGTGTATTACTGTGCGA
GAGCCGGTGCTGGTTACTATGATAGTAGTGCCCAAGGGGCTTTTGACTACTGGGGCCAGGGAACCCTGGTCACCGTCTCC
TCAG
>FLN1FA002Q9QPH
GACTGGAGTGGATTGGGTATATCTATTACAGTGGGAGCACCAACTACAACCCCTCCCTCAAGAGTCGAGTCACCATATCA
GTAGACACGTCCAAGAACCAGTTCTCCCTGAAGCTGAGCTCTGTGACCGCTGCGGACACGGCCGTGTATTACTGTGCGAG
ACACCCTTATTACTATGGTTCGGGGAGTTATTATAACGTGAATGCTTTTTGATATCTGGGGCCAAGGGACAATGGTCACC
GTCTCCTCAG
>FLN1FA002Q91DZ
GACTGGAGTGGATTGGGTATATCTATTACAGTGGGAGCACCAACTACAACCCCTCCCTCAAGAGTCGAGTCACCATATCA
GTAGACACGTCCAAGAACCAGTTCTCCCTGAAGCTGAGCTCTGTGACCGCTGCGGACACGGCCGTGTATTACTGTGCGAG
ATTAGGGCCCTTTGGACATATTACTATGGTTCGGGGAGTTCCTTACAGACCGTACTACTACTTTGACTACTGGGGCCAGG
GAACCCTGGTCACCGTCTCCTCAG
>FLN1FA001E2ZP1
GGCTGGAGTGGGTTTCATACATTAGTAGTAGTGGTAGTACCATATACTACGCAGACTCTGTGAAGGGCCGATTCACCATC
TCCAGGGACAACGCCAAGAACTCACTGTATCTGCAAATGAACAGCCTGAGAGCCGAGGACACGGCCGTGTATTACTGTGC
GAGAGCGCTGAAGGGGATTACGATATTTTGACTGGTTAGCCCGCCCTTGACTACTGGGGCCAGGGAACCCTGGTCACCGT
CTCCTCAG
>FLN1FA002SPL5A
GGCTGGAGTGGGTAGGTTTCATTAGAAGCAAAGCTTATGGTGGGACAACAGAATACGCCGCGTCTGTGAAAGGCAGATTC
ACCATCTCAAGAGATGATTCCAAAAGCATCGCCTATCTGCAAATGAACAGCCTGAAAACCGAGGACACAGCCGTGTATTA
CTGTACTAGAGACTACCAGGATGGTTCGGGGAGTTATCAGCGGGCAATATTACTACTACTACTACGGTATGGACGTCTGG
GGCCAAGGGACCACGGTCACCGTCTCCTCA
>FLN1FA001CRPY6
GGGCTTGAGTGGATGGAATGGATGAACCCATAGAGTGCAAACACAGGCTCTGCACAGAAGTTGCAGGGCAGAGTCTCCGT
GACCAAGAACACCTCCATAAGCATGGCCTCCACGGAGGTGACCAGCCGGTATGTGTTACAGTGGGAGAGGAAGACTCGTA
CAGCAGCAGATGGTTGAACTCCTGGGGCCGGGGAATTCTGGTCACCGTCTCCTCAG
>FLN1FA002SB09R
CCCTGGAGTGGCTTGCACTCATTTATTGGGATGATGATAAGCGCTACAGCCCATCTCTGAAGAGCAGGCTCACCATCACC
AAGGACACCTCCAAAAACCAGGTGGTCCTTACAATGACCAACATGGACCCTGTGGACACAGCCACATATTACTGTGCACA
CAGGGGCCGGGGGGTGGGGAGCTACTTAGACTACTGGGGCCAGGGAACCCTGGTCACCGTCTCCTCAG
>FLN1FA002R9YYI
GGGGCTGGAGTGGGTCTCAGCTATTAGTGGTAGTGGTGGTAGCACATACTACGCAGACTCCGTGAAGGGCCGGTTCACCA
TCTCCAGAGACAATTCCAAGAACACGCTGTATCTGCAAATGAACAGCCTGAGAGCCGAGGACACGGCCGTATATTACTGT
GCGAGGGGGTATAGCAGTGGCTGGTCCCGAGGCTTTGACTACTGGGGCCAGGGAACCCTGGTCACCGTCTCCTCAG
>FLN1FA002TAU74
GGCTGGAGTGGATTGGGGAAATCAATCATAGTGGAAGCACCAACTACAACCCGTCCCTCAAGAGTCGAGTCACCATATCA
GTAGACACGTCCAAGAACCAGTTCTCCCTGAAGCTGAGCTCTGTGACCGCCGCGGACACGGCTGTGTATTACTGTGCGAG
AGGGGCTAGCAGTGGAGAAATCGGCTACTGGGGCCAGGGAACCCTGGTCACCGTCTCCTCAG
>FLN1FA001DG29A
GGACTGGAGTGGATTGGGTATATCTATTACAGTGGGAGCACCAACTACAACCCCTCCCTCAAGAGTCGAGTCACCATATC
AGTAGACACGTCCAAGAACCAGTTCTCCCTGAAGCTGAGCTCTGTGACCGCCGCAGACACGGCTGTGTATTACTGTGCGA
GACCACCCCCTCCGAGTGGCTCGCCCCCAACTCATCCTGGGGCCAAGGGACAATGGTCACCGTCTCCTCAG
>FLN1FA001CPH5X
CAGTGGGAGCACCCTTTACAACCCCTCCCTCAAGAGTCGAGTCACCATATCAGAAGACACGTCCGAGAACCAGTTCTCCC
TGAAGCTGAGCTCTGTGACCGCTGCGGACACGGCCGTGTATTACTGTGCGAGACATGGAGAGATGGGTGCGGAGGAGGTC
TACTACTACTACTACATGGACGTCTGGGGCAAAGGGACCACGGTCACCGTCTCCTCA
>FLN1FA001DIOQH
GGGGCTGGAGTGGGTCTCATCCATTAGTAGTAGTAGTAGTTACATATACTACGCAGACTCAGTGAAGGGCCGATTCACCA
TCTCCAGAGACAACGCCAAGAACTCACTGTATCTGCAAATGAACAGCCTGAGAGCCGAGGACACGGCTGTGTATTACTGT
GCGAGACGCTCGATTATATGGTTCGGGGAGTTATTTGGTGCTTTTGATATCTGGGGCCAAGGGACAATGGTCACCGTCTC
CTCAG
>FLN1FA001DH35H
GGCTGGAGTGGGTGGCCGATATATGGTATGATGGAAGTAATAGACACTATGCAGACTCCGTGAAGGGCCGATTCACCATC
TCCAGAGACAATTCCAGGAACACGCTGTATCTGCAAATGAACAGCCTGAGAGCCGAGGACACGGCTGTGTATTACTGTGC
GAAAGATCAGGGGGCGCCTCGGTATTACTATGATAGACCCCGAAATGGGGGGTTTGACTACTGGGGCCAGGGAACCCTGG
TCACCGTCTCCTCAG
>FLN1FA002RBD5D
GGCTGGAGTGGGTCTCAGTTATTTATAGCGGTGGTAGCACATACTACGCAGACTCCGTGAAGGGCCGATTCACCATCTCC
AGAGACAATTCCAAGAACACGCTGTATCTTCAAATGAACAGCCTGAGAGCCGAGGACACGGCCGTGTATTACTGTGCGAG
TGGCTGGTACTATGATGCTTTTGATATCTGGGGCCAAGGGACAATGGTCACCGTCTCCTCAG
>FLN1FA002SOG1D
GGCTGGAGTGGATTGGGAGTATCTATTATAGTGGGAGCACCTACTACAACCCGTCCCTCAAGAGTCGAGTCACCATATCC
GTAGACACGTCCAAGAACCAGTTCTCCCTGAAGCTGAGCTCTGTGACTGCCGCGGACACGGCCGTGTATTACTGTGCGAG
AGATCGCAGGGAGTACTATGATAGTAGTGGTTATTTGCCTCTCTGGGGCCAGGGAACCCTGGTCACCGTCTCCTCAG
>FLN1FA001BUGAF
GCTGGAGTGGGTTTCATACATTAGTAGTAGTAGTAGTACCATATACTACGCAGACTCTGTGAAGGGCCGATTCACCATCT
CCAGAGACAATGCCAAGAACTCACTGTATCTGCAAATGAACAGCCTGAGAGACGAGGACACGGCTGTGTATTACTGTGCG
AGAGATTCCCCCCTACGCTACGGTGACTACGTACCCTTTGACTACTGGGGCCAGGGAACCCTGGTCACCGTCTCCTCAG
>FLN1FA002Q2KTC
GGGCTGGAGTGGGTGGCAGTTATATCATATGATGGAAGTAATAAATACTACGTAGACTCCGTGAAGGGCCGATTCACCAT
CTCCAGAGACAATTCCAAGAACACGCTGTATCTGCAAATGAACAGCCTGAGAGCTGAGGACACGGCTGTGTATTACTGTG
CGAGAGATTTGCACCCATCCAGTAAAGTGGATACAGCTATGGGGGATTACTGGGGCCAGGGAACCCTGGTCACCGTCTCC
TCAG
>FLN1FA002SS5FY
GGGGCTGGAGTGGGTGGCAGTTATATGGTATGATGGAAGTAATAAATACTATGCAGACTCCGTGAAGGGCCGATTCACCA
TCTCCAGAGACAATTCCAAGAACACGCTGTATCTGCAAATGAACAGCCGGAGAGCCGAGGACACGGCTGTGTATTACTGT
GCAAGAGATGGAGCAGCAGCTGGAGACTACTACTACTACGGTATGGACGTCTGGGGCCAAGGGACCACGGTCACCGTCTC
CTCA
>FLN1FA002SANX1
GACTGGAGTGGATTGGGTATATCTATTACAGTGGGAGCACCAACTACAACCCCTCCCTCAAGAGTCGAGTCACCATATCA
GTAGACACGTCCAAGAACCAGTTCTCCCTGAAGCTGAGCTCTGTGACCGCTGCGGACACGGCCGTGTATTACTGTGCGAG
AGGTAGGGGTTTTTGGTTCCGACCCCTGGGGCCAGGGAACCCTGGTCACCGTCTCCTCAG
>FLN1FA001DH2T6
GGGCTTGAGTGGATGGGATGGATCAGCGCTTACAATGGTAACACAAACTATGCACAGAAGCTCCAGGGCAGAGTCACCAT
GACCACAGACACATCCACGAGCACAGCCTACATGGAGCTGAGGAGCCTGAGATCTGACGACACGGCCGTGTATTACTGTG
CGAGAGATGGGATAGTAGTACCAGCTGCTACTGACTACTGGGGCCAGGGAACCCTGGTCACCGTCTCCTCAG
>FLN1FA002S3YCV
GGGGCTGGAGTGGGTTTCATACATTAGTAGTAGTAGTAGTACCATATACTACGCAGACTCTGTGAAGGGCCGATTCACCA
TCTCCAGAGACAATGCCAAGAACTCACTGTATCTGCAAATGAACAGCCTGAGAGACGAGGACACGGCTGTGTATTACTGT
GCGAGATTTGCCAAGGCCCCATATTACTATGATAGTAGTGGTTACTATGATGCTTTTGATATCTGGGGCCAAGGGACAAT
GGTCACCGTCTCCTCAG
>FLN1FA001CDFF6
GGGCTTGAGCGGATGGGATGGATCAACACCAACACTGGGAACCCAACGTATGCCCAGGGCTTCACAGGACGGTTTGTCTT
CTCCTTGGACACCTCTGTCAGCACGGCATATCTGCAGATCAGCAGCCTAAAGGCTGAGGACACTGCCGTGTATTACTGTG
CGAGAGATTGGTCGGCTATGGTTCGGGGAGTTATTATACTCAACTACTGGGGCCAGGGAACCCTGGTCACCGTCTCCTCA
G
>FLN1FA002SANWJ
AGGGCTGGAGTGGGTTGGCCGTATTAGAAGCAAAGCTAACAGTTACGCGACAGCATATGCTGCGTCGGTGAAAGGCAGGT
TCACCATCTCCAGAGATGATTCAAAGAACACGGCGTATCTGCAAATGAACAGCCTGAAAACCGAGGACACGGCCGTGTAT
TACTGTACTAGGGGGATAGCAGTGGCTGGTACGGTGGGGAACTACTGGGGCCAGGGAACCCTGGTCACCGTCTCCTCAG
>FLN1FA002QAOQJ
GGCTGGAGTGGGTGGCCAACATAAAGCAAGATGGAAGTGAGAAATACTATGTGGACTCTGTGAAGGGCCGATTCACCATC
TCCAGAGACAACGCCAAGAACTCACTGTATCTGCAAATGAACAGCCTGAGAGCCGAGGACACGGCTGTGTATTACTGTGC
GAGAGGTCGATCTACCTATAGCAGTGGCTGGTACACTGATGCTTTTGATATCTGGGGCCAAGGGACAATGGTCACCGTCT
CCTCAG
>FLN1FA002R0TVG
GGGCTTGAGTGGATGGGAGGGATCATCCCTATCTTTGGTACAGCAAACTACGCACAGAAGTTCCAGGGCAGAGTCACGAT
TACCGCGGACGAATCCACGAGCACAGCCTACATGGAGCTAAGCAGCCTGAGATCTGAGGACACGGCCGTGTATTACTGTG
CGACTATAGCAGCAGCTGGTAAAGGAGGACTCGACCCCTGGGGCCAGGGAACCCTGGTCACCGTCTCCTCAG
>FLN1FA001APE86
GACTGGAGTGGATTGGGTATATCTATTACAGTGGGAGCACCAACTACAACCCCTCCCTCAAGAGTCGAGTCACCATATCA
GTAGACACGTCCAAGAACCAGTTCTCCCTGAAGCTGAGCTCTGTGACCGCTGCGGACACGGCCGTGTATTACTGTGCGAG
AGTAAGGGATATAGCAGCAGCTGGTACGGGGCGGTTCGACTTTGACTACTGGGGCCAGGGAACCCTGGTCACCGTCTCCT
CAG
>FLN1FA001AJUN5
GGGGCTGGAGTGGGTTGGCCGTATTAAAAGCAAAACTGATGGTGGGACAACAGACTACGCTGCACCCGTGAAAGGCAGAT
TCACCATCTCAAGAGATGATTCAAAAAACACGCTGTATCTGCAAATGAACAGCCTGAAAACCGAGGACACAGCCGTGTAT
TACTGTACCACAGCCCTGCCGTATAGCAGCAGCAGGGGATACTTCCAGCACTGGGGCCAGGGCACCCTGGTCACCGTCTC
CTCAG
>FLN1FA002Q2L03
AGGGCTGGAGTGGGTTGGCCGTATTAGAAGCAAAGCTAACAGTTACGCGACAGCATATGCTGCGTCGGTGAAAGGCAGGT
TCACCATCTCCAGAGATGATTCAAAGAACACGGCGTATCTGCAAATGAACAGCCTGAAAACCGAGGACACGGCCGTGTAT
TACTGTACTACGTCGTATTACTATGGTTCGGGGAGTTTTCGTGACTACTGGGGCCAGGGAACCCTGGTCACCGTCTCCTC
AG
>FLN1FA002TDJZZ
GGCTGGAGTGGGTTGGCCGTATTAAAAGCAAAACTGATGGTGGGACAACAGACTACGCTGCACCCGTGAAAGGCAGATTC
ACCATCTCAAGAGATGATTCAAAAAACACGCTGTATCTGCAAATGAACAGCCTGAAAACCGAGGACACAGCCGTGTATTA
CTGTACCACAGATCAAAAAGCCCTGGTTCGGGGAGTTATCTACTACTTTGACTACTGGGGCCAGGGAACCCTGGTCACCG
TCTCCTCAG
>FLN1FA002TFMBC
GGACTGGAGTGGATTGGGTATATCTATTACAGTGGGAGCACCAACTACAACCCCTCCCTCAAGAGTCGAGTCACCATATC
AGTAGACACGTCCAAGAACCAGTTCTCCCTGAAGCTGAGCTCTGTGACCGCTGCGGACACGGCCGTGTATTACTGTGCGA
GAGGGGGCACTATGATAGTAGTGGTTATTACTCTGATGCTTTTGATATCTGGGGCCAAGGGACAATGGTCACCGTCTCCT
CAG
>FLN1FA001CDNOO
GGACTGGAGTGGATTGGGTATATCTATTACAGTGGGAGCACCAACTACAACCCCTCCCTCAAGAGTCGAGTCACCATATC
AGTAGACACGTCCAAGAACCAGTTCTCCCTGAAGCTGAGCTCTGTGACCGCCGCGGACACGGCTGTGTATTACTGTGCGA
GAGGCCCCCGCCCCGGGTATAGCAGTTCTTTCTACGGTATGGACGTCTGGGGCCAAGGGACCACGGTCACCGTCTCCTCA
>FLN1FA002RG2Y1
AGGCTTGAGTGGATGGGATGGATCAACGCTGGCAATGGTAACACAAAATATTCACAGAAGTTCCAGGGCAGAGTCACCAT
TACCAGGGACACATCCGCGAGCACAGCCTACATGGAGCTGAGCAGCCTGAGATCTGAAGACACGGCTGTGTATTACTGTG
CGAGAGGAATAGCAGTGGTTCGAAGAGGGTGGTTCCGACCCCTGGGGCCAGGGAACCCTGGTCACCGTCTCCTCAG
>FLN1FA001DUFIF
GGGCTTGAGTGGATGGGAGGGATCATCCCTATCTTTGGTACAGCAAACTACGCACAGAAGTTCCAGGGCAGAGTCACGAT
TACCGCGGACGAATCCACGAGCACAGCCTACATGGAGTTGAGCAGCCTGGGATCTCAGGACACGGCCATCTATTTTTGTG
CGAGAGATCGTTTCTCTGATGGTAGTGATTTTTCTTCGAGTCTGCCTCCTGGGGCCAGGGAACCCTGGTCACCGTCTCCT
CAG
>FLN1FA001DUFIM
GGCTGGAGTGGGTCTCATCCATTAGTAGTAGTAGTAGTTACATATACTACGCAGACTCAGTGAAGGGCCGATTCACCATC
TCCAGAGACAACGCCAAGAACTCACTGTATCTGCAAATGAACAGCCTGAGAGCCGAGGACACGGCCGTCTATTACTGTGA
CGAAAGGCGGGTATGATAGTAATGGTCGAATTGACTACTGGGGCCAGGGAAGCCTGGTCACCGTCTCCTCAG
>FLN1FA001EOWPG
GGCTGGAGTGGGTCTCTGGTATTAATTGGAATGGTGGTAGCACAGGTTATGCAGACTCTGTGAAGGGCCGATTCACCATC
TCCAGAGACAACGCCAAGAACTCCCTGTATCTGCAAATGAACAGTCTGAGAGCCGAGGACACGGCCTTGTATTACTGTGC
GAGAGTCCCGGATATGGTTCGGGGAGTTACTATATACGGTATGGACGTCTGGGGCCAAGGGACCACGGTCACCGTCTCCT
CA
>FLN1FA001BTB01
GGCTGGAGTGGGTCTCAGTTATTTATAGCGGTGGTAGTACATACTACGCAGACTCCGTGAAGGGCCGATTCACCATCTCC
AGAGACAATTCTAAGAACACGCTGTATCTTCAAATGAACAGCCTGAGAGCCGAGGACACGGCCGTGTATTACTGTGCGAC
CCGGTCGATTACTATGGTTCGGGGAGTTATCTTTGATGCTTTTGATATCTGGGGCCAAGGGACAATGGTCACCGTCTCCT
CAG
>FLN1FA001APE95
GCCTGGAGTGGATTGGGTACATCTATTACAGTGGGAGCACCTACTACAACCCGTCCCTCAGGAGTCGAGTTACCATATCA
GTAGACACGTCTAAGAACCAGTTCTCCCTGAAGCTGAGCTCTGTGACTGCCGCGGACACGGCCGTGTATTACTGTGCGAG
AGGGTGGTGGTTCGGGGAGTTATTAACGCCGGGCTTTGACTACTGGGGCCAGGGAACCCTGGTCACCGTCTCCTCAG
>FLN1FA001DF0GW
GGGGCTGGAGTGGGTCTCATCCATTAGTAGTAGTAGTAGTTACATATACTACGCAGACTCAGTGAAGGGCCGATTCACCA
TCTCCAGAGACAACGCCAAGAACTCACTGTATCTGCAAATGAACAGCCTGAGAGCCGAGGACACGGCTGTGTATTACTGT
GCGAGAGATCCCCAGTATTACTATGATAGTAGTGGTTATTCAGGACCTAGTGACTACTGGGGCCAGGGAACCCTGGTCAC
CGTCTCCTCAG
>FLN1FA002Q1G59
GGGCTGGAGTGGGTCTCAGCTATTAGTGGTAGTGGTGGTAGCACATACTACGCAGACTCCGTGAAGGGCCGGTTCACCAT
CTCCAGAGACAATTCCAAGAACACGCTGTATCTGCAAATGAACAGCCTGAGAGCCGAGGACACGGCCGTATATTACTGTG
CGAAAGTCCGAGTGGGAGCAGGGGGGGGTTTGGATGCTTTTGATATCTGGGGCCAAGGGACAATGGTCACCGTCTCCTCA
G
>FLN1FA002Q7NYA
GGCTGGAGTGGGTCTCAGCTATTAGTGGTAGTGGTGGTAGCACATACTACGCAGACTCCGTGAAGGGCCGGTTCACCATC
CCCAGAGACAATTCCAAGAACACGCTGTATCTGCAAATGAACAGCCTGAGAGCCGAGGACACGGCCGTATATTACTGTGC
AGCGGTAGGGTTCTTGGGGGAGCTACCCTCTACCCCCCCTGCAACTGGTTCGACCCCTGGGGCCAGGGAACCCTGGTCAC
CGTCTCCTCAG
>FLN1FA001C1LWA
GGGGCTGGAGTGGGTGGCCAACATAAAGCAAGATGGAAGTGAGAAATACTATGTGGACTCTGTGAAGGGCCGATTCACCA
TCTCCAGAGACAACGCCAAGAACTCACTGTATCTGCAAATGAACAGCCTGAGAGCCGAGGACACGGCTGTGTATTACTGT
GCGAGAGCGGGGCTATATAGTGGCTACGATTCGGAATACTACTGGGGCCAGGGAACCCTGGTCACCGTCTCCTCAG
>FLN1FA002RYFJJ
GACTGGAGTGGATTGGGTATATCTATTACAGTGGGAGCACCAACTACAACCCCTCCCTCAAGAGTCGAGTCACCATATCA
GTAGACACGTCCAAGAACCAGTTCTCCCTGAAGCTGAGCTCTGTGACCGCTGCGGACACGGCCGTGTATTACTGTGCGGG
ACTTTATTACTATGATAGTAGTGGTCGTAATGCTTTTGATATCTGGGGCCAAGGGACAATGGTCACCGTCTCCTCAG
>FLN1FA001ERD8V
GGGGCTGGAGTGGGTTGGCCGTATTAAAAGCAAAACTGATGGTGGGACAACAGACTACGCTGCACCCGTGAAAGGCAGAT
TCACCATCTCAAGAGATGATTCAAAAAACACGCTGTATCTGCAAATGAACAGCCTGAAAACCGAGGACACAGCCGTGTAT
TACTGTACCACAGATTCCACGGGGGGATATTGTAGTAGTACCAGCTGCTATGTCGGGGATGCTTTTGATATCTGGGGCCA
AGGGACAATGGTCACCGTCTCCTCAG
>FLN1FA002TA9P1
GGCTGGAGTGGATTGGGAGTATCTATTATAGTGGGAGCACCTACTACAACCCGTCCCTCAAGAGTCGAGTCACCATATCC
GTAGACACGTCCAAGAACCAGTTCTCCCTGAAGCTGAGCTCTGTGACCGCCGCAGACACGGCTGTGTATTACTGTGCGAG
ACGGACGGGGGCCTACGGTGACTACCCACGGGGGCAGGACTTTGACTACTGGGGCCAGGGAACCCTGGTCACCGTCTCCT
CAG
>FLN1FA001BQMYX
GGCTGGAGTGGGTTTCATACATTAGTAGTAGTGGTAGTACCATATACTACGCAGACTCTGTGAAGGGCCGATTCACCATC
TCCAGGGACAACGCCAAGAACTCACTGTATCTGCAAATGAACAGCCTGAGAGCCGAGGACACGGCCGTGTATTACTGTGC
GAGAGTTCGTTTTGACTGGTTATTATCCGTCTACTACTACTACGGTATGGACGTCTGGGGCCAAGGGACCACGGTCACCG
TCTCCTCA
>FLN1FA002PPFVF
GGACCGGAGTGGATTGGGAATATCCATAGAACTGGGAACACCAACTACAAGCCCTCCCTGAAGAGTCGAGTTACAACATC
ACTAGACATGTCCAAGAACCAGTTCTCCCTGATGCTGACCGCTGTGACCGCTGTGGACACGGCCGTGTATTACTGTGCGA
GATCTTTATATGACACCAACTGGCAGTCTTTTGACTGCTGGGGCCAGGGAATCCTGGTCACCGTCTCCTCAG
>FLN1FA001CZGNY
GGGGCTGGTGTGGGTCTCACGTATTAATAGTGATGGGAGTAGCACAAGCTACGCGGACTCCGTGAAGGGCCGATTCACCA
TCTCCAGAGACAACGCCAAGAACACGCTGTATCTGCAAATGAACAGTCTGAGAGCCGAGGACACGGCTGTGTATTACTGT
GCAAGAGATGGGAGTCCTCGGGTCCGGGTATAGCAGCAGCTGGTATTGGGGGGATTGTATGGACGTCTGGGGCCAAGGGA
CCACGGTCACCGTCTCCTCA
>FLN1FA001DH2OG
GGGGCTGGAGTGGGTAGGTTTCATTAGAAGCAAAGCTTATGGTGGGACAACAGAATACGCCGCGTCTGTGAGAGGCAGAT
TCACCATCTCAAGAGATGATTCCAAAAGCATCGCCTATCTGCAAATGAACAGCCTGAAAACCGAGGACACAGCCGTGTAT
TACTGTACTAGAGGTCCCCCGCGAATCCCACATTACTATGGTTCGGGGAGTTATCTGAACGGGCACTTTGACTACTGGGG
CCAGGGAACCCTGGTCACCGTCTCCTCAG
>FLN1FA001CBCT2
GGGGCTGGAGTGGGTCTCAGTTATTTATAGCGGTGGTAGCACATACTACGCAGACTCCGTGAAGGGCCGATTCACCATCT
CCAGAGACAATTCCAAGAACACGCTGTATCTTCAAATGAACAGCCTGAGAGCCGAGGACACGGCCGTGTATTACTGTGCG
AGAATCCCACACTCGGATGTATGGTTCGGGGAGTCATTACCCCAGGGCTGGTACTTCGATCTCTGGGGCCGTGGCACCCT
GGTCACCGTCTCCTCAG
>FLN1FA002R0U4I
GGGGCTGGAGTGGGTCTCAGCTATTAGTGGTAGTGGTGGTAGCACATACTACGCAGACTCCGTGAAGGGCCGGTTCACCA
TCTCCAGAGACAATTCCAAGAACATGCTGTATCTGCAAATGAACAGCCTGAGAGCCGAGGACACGGCCGTATATTACTGT
GCGAAACTGCTTCCTAGCAGTGGCTGGGACTACTACTTTGACTACTGGGGCCAGGGAACCCTGGTCACCGTCTCCTCAG
>FLN1FA001CQHL0
GGGCTTGAGTGGATGGGAGGGATCATCCCTATCTTTGGTACAGCAAACTACGCACAGAAGTTCCAGGGCAGAGTCACGAT
TACCGCGGACGAATCCACGAGCACAGCCTACATGGAGCTGAGCAGCCTGAGATCTGAGGACACGGCCGTGTATTACTGTG
CGAAAGACGTTGACTACGGTGGTAACTCCCTTGACTACTGGGGCCAGGGAACCCTGGTCACCGTCTCCTCAG
>FLN1FA002RN7D9
GGGCTTGAGTGGATGGGATGGATCAACACCAACACTGGGAACCCAACGTATGCCCGGGGCTTCACAGGACGGTTTGTCTT
CTCCTTGGACACCTCTGTCAGCACGGCATATCTGCAGATCAGCAGCCTAAAGGCTGAGGACACTGCCGTGTATTACTGTG
CGAGAGAATCCCACTGGTATGGGTCTCGGTTCGACCCCTGGGGCCAGGGAACCCTGGTCACCGTCTCCTCAG
>FLN1FA001BAUOA
GGGCTTGAGTGGATGGGAGGGATCATCCCTATCTTTGGTACAGCAAACTACGCACAGAAGTTCCAGGGCAGAGTCACGAT
TACCGCGGACGAATCCACGAGCACAGCCTACATGGAGCTGAGCAGCCTGAGATCTGAGGACACGGCCGTGTATTACTGTG
CGAGATCGTTAGGGTATTACTATGATAGTAGTGGTTATTCATCTGGTGCTTTTGATATCTGGGGCCAAGGGACAATGGTC
ACCGTCTCCTCAG
>FLN1FA001APE6V
GGCTGGAGTGGGTTTCATACATTAGTAGTAGTGGTAGTACCATATACTACGCAGACTCTGTGAAGGGCCGATTCACCATC
TCCAGGGACAACGCCAAGAACTCACTGTATCTGCAAATGAACAGCCTGAGAGCCGAGGACACGGCCGTGTATTACTGTGC
GAGAGCCCCCGTATTCCTATCAATGGGGTATGCTTTTGATATCTGGGGCCAAGGGACAATGGTCACCGTCTCCTCAG
>FLN1FA002RJ2JZ
GGGCCTGGAGTGGGTTTCATACATTAGTGGTAGTGGTGATACCATTTTCTACGCAGACTCTGTGAAGGGCCGATTCACCA
TCTCCAGGGACAACGCCAAGAACTCACTGCATCTTCAAATGAACCGCCTGAGAGCCGAGGACACGGCCGTGTATTACTGT
GCGAGAGATCGTAGTTCTATGGTTCGGGACAGGGACGCCGTTGACTACTGGGGCCAGGGAACCCTGGTCACCGTCTCCTC
AG
>FLN1FA001C4EOI
GGCTGGAGTGGGTGGCAGTTATATGGTCTGACGGAACTAATAAGTACTATGCAGACTCCGTGAAGGGCCGATTCACCATC
TCCAGAGACAATTCCAAGGACACGCTGTATCTGCAAATGAACAGCCTGAGAGCCGACGACACGGCTGTGTATTACTGTGC
GAGAGTTCAATACGTTTGGGACAGTCCAGGTGCTTTTGATATCTGGGGCCAAGGGACAATGGTCACCGTCTCCTCAG
>FLN1FA001B0H3F
GGGGCTGGAGTGGGTCTCAACTATTAGTGGTAGTGATGGTAGCACATACTACGCAGACTCCGTGAAGGGCCGGTTCACCA
TCTCCAGAGACAATTCCAAGAACACGCTGTATCTGCAATTGAACAGCCTGAGAGCCGACGACACGGCCGCATATTACTGT
GCGAAAGCCCCGCGGAGCAGCAGCTGGTACTTCGCCCCCCTGACTACTGGGGCCAGGGAACCCTGGTCACCGTCTCCTCA
G
>FLN1FA002SY41V
GGGCTTGAGTGGATGGGATGGATCAGCGCTTACAATGGTAACACAAACTATGCACAGAAGCTCCAGGGCAGAGTCACCAT
GACCACAGACACATCCACGAGCACAGCCTACATGGAGCTGAGGAGCCTGAGATCTGACGACACGGCCGTGCATTACTGTG
CGAGAGAACGTATTACTATGGTTCGGGGAGTTAGAGAGCTTGAGTCTTGTGCTTTTGATATCTGGGGCCAGGGGACAATG
GTCACGTCTCCTCAGG
>FLN1FA001BQN8L
GGCTGGAGTGGGTCTCATCCATTAGTAGTAGTAGTAGTTACATATACTACGCAGACTCAGTGAAGGGCCGATTCACCATC
TCCAGAGACAACGCCAAGAACTCACTGTATCTGCAAATGAACAGCCTGAGAGCCGAGGACACGGCTGTGTATTACTGTGC
GAGATTACCGGTAGAGATGGCTACAATTACCTACTACTACTACTACGGTATGGACGTCTGGGGCCAAGGGACCACGGTCA
CCGTCTCCTCA
>FLN1FA002SOG4X
GGGCTTGAGTGGATGGGATGGATCAGCGCTTACAATGGTAACACAAACTATGCACAGAAGCTCCAGGGCAGAGTCACCAT
GACCACAGACACATCCACGAGCACAGCCTACATGGAGCTGAGGAGCCTGAGATCTGACGACACGGCCGTGTATTACTGTG
CGAGAAAGGGACTGATGGACTATAGCAGTGGCTGGTTTGGTGCTTTTGATATCTGGGGCCAAGGGACAATGGTCACCGTC
TCCTCAG
>FLN1FA001A4OE7
GGGCTTGAGTGGATGGGAGGGATCATCCCTATCTTTGGTACAGCAAACTACGCACAGAAGTTCCAGGGCAGAGTCACGAT
TACCGCGGACGAATCCACGAGCACAGCCTACATGGAGCTGAGCAGCCTGAGATCTGAGGACACGGCCGTGTATTACTGTG
CGAGAGACTTGGGGGTCCTAGGATATTGTAGTGGTGGTAGCTGTTACTCCCACGTCTGGGGCCAAGGAACCCTGGTCACC
GTCCCTCAGG
>FLN1FA002RXAEW
GGCTGGAGTGGGTGGCCAACATAAAGCAAGATGGAAGTGAGAAATGCTATGTGGACTCTGTGAAGGGCCGATTCACCATC
TCCAGAGACAACGCCAAGAACTCACTGTATCTGCAAATGAACAGCCTGAGAGCCGAGGACACGGCTGTGTATTACTGTGC
GAGAGTAGGGATAGCAGCAGCTGGTGCCGAATTTGACTACTGGGGCCAGGGAACCCTGGTCACCGTCTCCTCAG
>FLN1FA001AZ482
GGCTGGAGTGGGTCTCAGCTATTAGTGGTAGTGGTGGTAGCACATACTACGCAGACTCCGTGAAGGGCCGGTTCACCATC
TCCAGAGACAATTCCAAGAACACGCTGTATCTGCAAATGAACAGCCTGAGAGCCGAGGACACGGCCACCTATTACTGTAC
CCGAGAGGAACAATATAGCAGCTGGTACTTTGACTTCTGGGGCCAGGAGATCCTGGTCACCGTCTCCTCAG
>FLN1FA002QW99R
GGGCTGGAGTGGATTGGGGAAATCAATCATAGTGGAAGCACCAACTACAACCCGTCCCTCAAGAGTCGAGTCACCATATC
AGTAGACACGTCCAAGAACCAGTTCTCCCTGAAGCTGAGCTCTGTGACCGCCGCGGACACGGCTGTGTATTACTGTGCGA
GAGGCCGTCGTGGATACAGCTATGGTTCCTTTGACTACTGGGGCCAGGGAACCCTGGTCACCGTCTCCTCAG
>FLN1FA002SG41E
GCTGGTGTGGGTCTCACGTATTAATAGTGATGGGAGTAGCACAAGCTACGCGGACTCCGTGAAGGGCCGATTCACCATCT
CCAGAGACAACGCCAAGAACACGCTGTATCTGCAAATGAACAGTCTGAGAGCCGAGGACACGGCTGTGTATTACTGTGCA
AGAGACCCTAGGATATTGGGACGGTTCGACCCCTGGGGCCAGGGAACCCTGGTCACCGTCTCCTCAG
>FLN1FA001CE048
GACTGGAGTGGATTGGGTATATCTATTACAGTGGGAGCACCAACTACAACCCCTCCCTCAAGAGTCGAGTCACCATATCA
GTAGACACGTCCAAGAACCAGTTCTCCCTGAAGCTGAGCTCTGTGACCGCTGCGGACACGGCCGTGTATTACTGTGCGAG
ACATTTTGGTTCGGGGAGTTACTCCCGAATTACCACTACTACTACTACATGGACGTCTGGGGCAAAGGGACCACGGTCAC
CGTCTCCTCA
>FLN1FA001DDNXX
GACTGGAGTGGATTGGGTATATCTATTACAGTGGGAGCACCAACTACAACCCCTCCCTCAAGAGTCGAGTCACCATATCA
GTAGACACGTCCAAGAACCAGTTCTCCCTGAAGCTGAGCTCTGTGACCGCTGCGGACACGGCCGTGTATTACTGTGCGAG
ATCATATAGCAGCAGCTGGTATTTTGACTACTGGGGCCAGGGAACCCTGGTCACCGTCTCCTCAG
>FLN1FA001AXQR3
AGGCTTGAGTGGATGGGATGGATCAACGCTGGCAATGGTAACACAAAATATTCACAGAAGTTCCAGGGCAGAGTCACCAT
TACCAGGGACACATCCGCGAGCACAGCCTACATGGAGCTGAGCAGCCTGAGATCTGAAGACACGGCTGTGTATTACTGTG
CGAGAGTCCCCGATTTTAAGGACTATGATAGTAGTGGTTATTACAATGCATTTGACTACTGGGGCCAGGGAACCCTGGTC
ACCGTCTCCTCAG
>FLN1FA002SD1X1
GGCTGGACTGGGTCTCAGCTATTAGTGGTAGTGGTTATACCACATACCACGCAGACTCCGTGAGGGGCCGGTTCACCACC
TCCAGAGACAATTCCAAGAACACTCTGTATCTGCAAATGAACAGCCTGAGAGCCGAGGACACGGCCGTATATTACTGTGC
GAAAGATATGAGCGGGGGAATTACTATGGTTCGGGGAGTTACTGACTACTGGGGCCAGGGAACCCTGGTCACCGTCTCCT
CAG
>FLN1FA001AXR31
GGGCTTGAGTGGATGGGATGGATCAGCGCTTACAATGGTAACACAAACTATGCACAGAAGCTCCAGGGCAGAGTCACCAT
GACCACAGACACATCCACGAGCACAGCCTACATGGAGCTGAGGAGCCTGAGATCTGACGACACGGCCGTGTATTACTGTG
CGAGGGGTAGGGCAGTGGCTGCCCATGATGCTTTTGATATCTGGGGCCAAGGGACAATGGTCACCGTCTCCTCAG
>FLN1FA001CJJWH
AAGGGGCTGGAGTGGGTCTCAGTTATTTATAGCGGTGGTAGCACATACTACGCAGACTCCGTGAAGGGCCGATTCACCAT
CTCCAGAGACAATTCCAAGAACACGCTGTATCTTCAAATGAACAGCCTGAGAGCCGAGGACACGGCCGTGTATTACTGTG
CGAGTTTTTCTCTCGATTACTATGATAGTAGTGGGATCTCTGACTACTGGGGCCAGGGAACCCTGGTCACCGTCTCCTCA
G
>FLN1FA002QRANX
GGCTGGAGTGGGTCTCAGCTATTAGTGGTAGTGGTGGTAGCACATACTACGCAGACTCCGTGAAGGGCCGGTTCACCATC
TCCAGAGACAATTCCAAGAACACGCTGTATCTGCAAATGAACAGCCTGAGAGCCGAGGACACGGCCGTATATTACTGTGC
GAAAGATCTGGGGATAGTGGGAGCTACTGAGTACTTTGACTACTGGGGCCAGGGAACCCTGGTCACCGTCTCCTCAG
>FLN1FA001BHFRD
GGACATAGTGGTTGGGATGCATCAACCCTTACAATGATAACACACACTCCGGACAGCAGTTCCGGGGCAGAGTCACCATT
AACAGTGACAGGTCCGTGACCACAGCCTACATGGACCTGAGCAGCCTGAGATCTGAAGACATGGTCGTCTATTCCTCTGT
GAGAGGCTTCAGGGCAGTGACTGACCCTCCTAGTGCTACTACTTCTACATGGACGACTGGGGCAAAGGGACCACGGTCAC
CGTCTCCTCA
>FLN1FA001DALIH
GGGCTTGAGTGGATGGGATGGGTCAGCCCTTACAATGGTAACGCAAACTATGCACAGAACCTGCAGGGCAGAGTCACCAT
GACCACAGACACATCCACGAGCACAGCCTACATGGAGCTGAGGGGCCTGAGATCTGACGACACGGCCGTCTATTACTGTG
CGAGAGGGCTTTACGTTTGGGGGAGCCGCCATGAGGTTTTTGATATCTGGGGCCAAGGGACAATGGTCACCGTCTCCTCA
G
>FLN1FA001EV4VC
GGGGCTGGAGTGGGTTTCATACATTAGTAGTAGTAGTAGTACCATATACTACGCAGACTCTGTGAAGGGCCGATTCACCA
TCTCCAGAGACAATGCCAAGAACTCACTGTATCTGCAAATGAACAGCCTGAGAGACGAGGACACGGCTGTGTATTACTGT
GCGAGAGAGAGTATTACTATGATAGTAGTGGCCCATGATGCTTTTGATATCTGGGGCCAAGGGACAATGGTCACCGTCTC
CTCAG
>FLN1FA002TW2CB
GGCTGGAGTGGGTGGCAGTTATATCATATGATGGAAGTAATAAATACTACGTAGACTCCGTGAAGGGCCGATTCACCATC
TCCAGAGACAATTCCAAGAACACGCTGTATCTGCAAATGAACAGCCTGAGAGCTGAGGACACGGCTGTGTATTACTGTGC
GAGAGTAATTAGGTAGTTAGCAGCAGCTGGCTTTTGACTACTGGGGCCAGGGAACCCTGGTCACCGTCTCCTCAG
>FLN1FA001CJJX8
GGGCTGGAGTGGGTGGCAGTTATATGGTATGATGGAAGTAATAAATACTATGCAGACTCCGTGAAGGGCCGATTCACCAT
CTCCAGAGACAATTCCAAGAACACGCTGTATCTGCAAATGAACAGCCTGAGAGCCGAGGACACGGCTGTGTATTACTGTG
CGAGAGTGGCCGACGTGGATATAGTGGCTTACTTTTGACTACGTGGGGCCGGGGAACCCTGGTCACCGTCTCCTCAG
>FLN1FA001DUFMI
GGCTGGAGTGGATTGGGAGTATCTATTATAGTGGGAGCACCTACTACAACCCGTCCCTCAAGAGTCGAGTCACCATATCC
GTAGACACGTCCAAGAACCAGTTCTCCCTGAAGCTGAGCTCTGTGACCGCCGCAGACACGGCTGTGTATTACTGTGCGAG
ACTTGGAGGAGGGTTACTATGGTTCGGGAGTTAAGGGGTTCGACCCCTGGGGCCAGGGAACCCTGGTCACCGTCTCCTCA
G
>FLN1FA002TWZEZ
GGGGCTGGAGTGGGTCTCATCCATTAGTAGTAGTAGTAGTTACATCTATTATGCAGACTCAGTGAAGGGCCGATTCACAA
TTTCCAGAGACAACGCCAAGAACTCAATGTATCTGCAAATGAACAGCCTGAGAGCCGAAGACACGGCTGTCTATTACTGT
GCGAGAGATCCCTTTAGCAGTGGCTGGCACGGGAGTGAGTACTTTGACCACTGGGGCCTGGGAATCCTGGTCACCGTCTC
CTCAG
>FLN1FA001DBN4Y
GGGCTTGAGTGGATGGGAATAATCAACCCTAGTGGTGGTAGCACAAGCTACGCACAGAAGTTCCAGGGCAGAGTCACCAT
GACCAGGGACACGTCCACGAGCACAGTCTACATGGAGCTGAGCAGCCTGAGATCTGAGGACACGGCCGTGTATTACTGTG
CGAGAGCCTCCCGGGGTGATTGTAGTGGTGGTAGCTGCTACTACTACTACGGTATGGACGTCTGGGGGCCAAGGGACCAC
GGTCACCGTCTCCTCA
>FLN1FA001D9ESB
GGGCTTGAGTGGATGGGAGGGATCATCCCTATCCTTGGTATAGCAAACTACGCACAGAAGTTCCAGGGCAGAGTCACGAT
TACCGCGGACAAATCCACGAGCACAGCCTACATGGAGCTGAGCAGCCTGAGATCTGAGGACACGGCCGTGTATTACTGTG
CGAGAGATCATCCCTGGGGGATATTGTAGTGGTGGTAGCTGCTACGGAGGTCGACTACTGGGGCCAGGGAACCCTGGTCA
CCGTCTCCTCAG
>FLN1FA002S5D8Y
CCCTGGAGTGGCTAGCAATGATTTATTGGAATAATGATGAGCGATACAGGCCATCTCTTAAGAACAGACTCGGTATCACC
AAGGAGACCGCCAGAAACCAGGTGGTCCTTACGTTGACTAACATGGACCCTGCAGACACAGGCACCTATTATTGTGTTCA
CAGCAGGCTTTATGATGACCTTTGGGAGAATTGGCGTTACTACTTTGACATCTGGGGCCCGGGAACCCTGGTCACCGTCT
CCTCAG
>FLN1FA001BHFSM
GGCTGGAGTGGGTTGGCCGTATTAAAAGCAAAACTGATGGTGGGACAACAGACTACGCTGCACCCGTGAAAGGCAGATTC
ACCATCTCAAGAGATGATTCAAAAAACACGCTGTATCTGCAAATGAACAGCCTGAAAACCGAGGACACAGCCGTGTATTA
CTGTACCACTAACAGCGGGCCTTTACTATGGTTCGGGGAGATGGACTACTGGGGCCAGGGAACCCTGGTCACCGTCTCCT
CAG
>FLN1FA001BB80M
GGCTGGAGTGGGTAGGTTTCATTAGAAGCAAAGCTTATGGTGGGACAACAGAATACGCCGCGTCTGTGAAAGGCAGATTC
ACCATCTCAAGAGATGATTCCAAAAGCATCGCCTATCTGCAAATGAACAGCCTGAAAACCGAGGACACAGCCGTGTATTA
CTGTACTAGAGCGGCTTCCTTTATACTATGGTCCTTTAAGTACTACTTTGACTACTGGGGCCAGGGAACCCTGGTCACCG
TCTCCTCAG
>FLN1FA002S9AUF
GCCCTGGAGTGGCTTGCACTCATTGATTGGGATGATGATAAATATTACAGCACATCTCTGAAGACCAGGCTCACAATCTC
CAAGGACACCTCCAGAAAGCAGGTGGTCCTTACAATGACCAACATGGACCCTGTGGACACAGCCACGTATTACTGTGCAC
GGGCCAAGGCTATAGCAGCAGCTGGTACCCATAGCTCTTACTTTTACTTCGATCTCTGGGGCCGTGGCACCCTGGTCACC
GTCTCCTCAG
>FLN1FA001CDNCQ
GGGGCTGGAGTGGGTGGCAGTTATATGGTATGATGGAAGTAATAAATACTATGCAGACTCCGTGAAGGGCCGATTCACCA
TCTCCAGAGACAATTCCAAGAACACGCTGTATCTGCAAATGAACAGCCTGAGAGCCGAGGACACGGCTGTGTATTACTGT
GCGAGAGCCCCACAGTGGCTGGTATCTCAACCCGTCTACATGGACGTCTGGGGCAAAGGGACCACGGTCACCGTCTCCTC
A
>FLN1FA002RTCXD
GGCTGGAGTGGATTGGGAGTATCTATTATAGTGGGAGCACCTACTACAACCCGTCCCTCAAGAGTCGAGTCACCATATCC
GTAGACACGTCCAAGAACCAGTTCTCCCTGAAGCTGAGCTCTGTGACCGCCGCAGACACGGCTGTGTATTACTGTGCGAG
ACGGTTATTGTGGCCGGTACGAGCGGGCTTTGACTACTGGGGCCAGGGAACCCTGGTCACCGTCTCCTCAG
>FLN1FA001CSRJZ
AAGGGGCTGGAGTGGGTGGCAGTTATATCATATGATGGAAGTAATAAATACTACGTAGACTCCGTGAAGGGCCGATTCAC
CATCTCCAGAGACAATTCCAAGAACACGCTGTATCTGCAAATGAACAGCCTGAGAGCTGAGGACACGGCTGTGTATTACT
GTGCGAGGGGATACTATGGTTCGGGGAGTTATTATAGCCCCTCTTTGACTACTGGGGCCAGGGAACCCTGGTCACCGTCT
CCTCAG
>FLN1FA001EEJXU
GGACTTGAGTGGGTGGGAGGTGTCATCCCTATTTTTGGTGCAGCAAAGTACGCACAGAACTTCCAGGGCAGAGTCATAAT
TACCGCGGACAAATCCACGAGCACAGCCTACATGGAGCTGAGCAGCCTGAGATCTGAGGACACGGCCGTGTATTACTGTG
CGAGAGGTATAGCAGCAGCCGCTGATGCTTTTGATATCTGGGGCCAAGGGACAATGGTCACCGTCTCCTCAG
>FLN1FA002S39QG
GGCTGGAGTGGGTTTCATACATTAGTAGTAGTGGTAGTACCATATACTACGCAGACTCTGTGAAGGGCCGATTCACCATC
TCCAGGGACAACGCCAAGAACTCACTGTATCTGCAAATGAACAGCCTGAGAGCCGAGGACACGGCCGTGTATTACTGTGC
GAGAGAACTTTACGGTGACGATGACTACTGGGGCCAGGGAACCCTGGTCACCGTCTCCTCAG
>FLN1FA002RR9QT
GGGCCTGGAGTGGGTCTCAGGTATTAGTTGGAATAGTGGTAGCATAGGCTATGCGGACTCTGTGAAGGGCCGATTCACCA
TCTCCAGAGACAACGCCAAGAACTCCCTGTATCTGCAAATGAACAGTCTGAGAGCTGAGGACACGGCCTTGTATTACTGT
GCAAGATATAGCAGAGGCTTAGAAGGTTTTGACTACTGGGGCCAGGGAACCCTGGTCACCGTCTCCTCAG
>FLN1FA001DE09S
GGCTGGAGTGGATTGGGAGTATCTATTATAGTGGGAGCACCTACTACAACCCGTCCCTCAAGAGTCGAGTCACCATATCC
GTAGACACGTCCAAGAACCAGTTCTCCCTGAAGCTGAGCTCTGTGACCGCCGCGGACACGGCTGTGTATTACTGTGCGGG
AGTAGTACCAGCTGCTATGCCCCCAGTGGTGTACTACTACTACGGTATGGACGTCTGGGGCCAAGGGACCACGGTCACCG
TCTCCTCA
>FLN1FA002SBOV6
GCTGGAGTGGGTGGCAGTTATATCATATGATGGAAGTAATAAATACTACGTAGACTCCGTGAAGGGCCGATTCACCATCT
CCAGAGACAATTCCAAGAACACGCTGTATCTGCAAATGAACAGCCTGAGAGCTGAGGACACGGCTGTGTATTACTGTGCG
AGCGGCCGCTGGGCTACGTATTACTATGATAGTAGTGGTTATTCGCCCGATGCTTTTGATATCTGGGGCCAAGGGACAAT
GGTCACCGTCTCCTCAG
>FLN1FA001BDUHR
TGGAGTGGGTGGCAGTTATATGGTATGATGGAAGTAATAAATACTATGCAGACTCCGTGAAGGGCCGATTCACCATCTCC
AGAGACAATTCCAAGAACACGCTGTATCTGCAAATGAACAGCCTGAGAGCCGAGGACACGGCTGTGTATTACTGTGCGAG
AGGCCTTAGTGGGAGCTATTCCCATCCTTTTGACTACTGGGGCCAGGGAACCCTGGTCACCGTCTCCTCAG
>FLN1FA001A6QGB
GGGGCTGGAGTGGGTCTCAGTTATTTATAGCGGTGGTAGCACATACTACGCAGACTCCGTGAAGGGCCGATTCACCATCT
CCAGAGACAATTCCAAGAACACGCTGTATCTTCAAATGAACAGCCTGAGAGCCGAGGACACGGCCGTGTATTACTGTGCG
AGAGCCTGGGTCTATGATAGTAGTGGTTATTACTACTCCCCCCTTACTACTTTGACTACTGGGGCCAGGGAACCCTGGTC
ACCGTCTCCTCAG
>FLN1FA002SS60D
GACTGGAATATGTTTCAGCTATTAGTAGTAATGGGGGTAGCACATATTATGCAAACTCTGTGAAGGGCAGATTCACCATC
TCCAGAGACAATTCCAAGAACACGCTGTATCTTCAAATGGGCAGCCTGAGAGCTGAGGACATGGCTGTGTATTACTGTGC
GAGAAGGTGGGGATACAGCTATGGTTACCCGCCCTGTATTACTACTACTACTACTACATGGACGTCTGGGGCAAAGGGAC
CACGGTCACCGTCTCCTCA
>FLN1FA001C4ED1
GGGCTGGAGTGGATTGGGGAAATCAATCATAGTGGAAGCACCAACTACAACCCGTCCCTCAAGAGTCGAGTCACCATATC
AGTAGACACGTCCAAGAACCAGTTCTCCCTGAAGCTGAGCTCTGTGACCGCCGCGGACACGGCTGTGTATTACTGTGCGA
GAGGCTGGTACTATGGTTCGGGGAACAAAAAAAGGGATGCTTTTGATATCTGGGGCCAAGGGACAATGGTCACCGTCTCC
TCAG
>FLN1FA001CF4J4
GGCTTGAGTGGATGGGATGGATCGACGCTGGCAATGGTAACACAATGTATTCACAGAAGTTCCAGGGCAGAGTCACCATT
ACCAGGGACACATCCGCGAGCACAGCCTACATGGAGCTGAGCAGCCTGAGATCTGAAGACACGGCTGTGTATTACTGTGC
GAGATGAGGGCCCCCGGCTATGATAGTAGTGGTTATTAGTGGCGCTACTTTGACTACTGGGGCCAGGGAACCCTGGTCAC
CGTCTCCTCAG
>FLN1FA002SQT5A
GGGCTTGAGTGGATGGGATGGATCAGCGCTTACAATGGTAACACAAACTATGCACAGAAGCTCCAGGGCAGAGTCACCAT
GACCACAGACACATCCACGAGCACAGCCTACATGGAGCTGAGGAGCCTGAGATCTGACGACACGGCCGTGTATTACTGTG
CGGAGGGGGTCTATTACTATGGTTCGGGGAGTTACCGGCGGCCTTGACTACTGGGGCCGGGGAACCCTGGTCACCGTCTC
CTCAG
>FLN1FA001AOGWE
GGACTGGAGTGGATTGGGTATATCTATTACAGTGGGAGCACCAACTACAACCCCTCCCTCAAGAGTCGAGTCACCATATC
AGTAGACACGTCCAAGAACCAGTTCTCCCTGAAGCTGAGCTCTGTGACCGCTGCGGACACGGCCGTGTATTACTGTGCGA
GAGCGGGTATAGCAGCAGCTGGTTACTACTTTGACTACTGGGGCCAGGGAACCCTGGTCACCGTCTCCTCAG
>FLN1FA002SXRUN
GGGGCTGGAGTGGGTGGCAGTTATATGGTATGATGGAAGTAATAAATACTATGCAGACTCCGTGAAGGGCCGATTCACCG
TCTCCAGAGACAATTCCCAGAACACGCTGTATCTGCAAATGAACAGCCTGAGAGCCGAGGACACGGCTGTGTATTACTGT
GCGAGAGACAGATATGGTTCGGGGTAGTTTTGACTACTGGGGCCAGGGAACCCTGGTCACCGTCTCCTCAG
>FLN1FA001CKOKQ
CCCTGGAGTGGCTTGCACTCATTTATTGGGATGATGATAAGCACTACAGCCCATCTCTGAAGAGCAGGCTCACCATCACC
AAGGACACCTCCAAAAACCAGGTGGTCCTTACAATGACCAACATGGACCCTGTGGACACAGCCACATATTACTGTGCACA
CAGTCGTTATGGCAGCAGCTGGTACGGATCCCATCGCTTGGCCGAGGCTGAATACTTCCAGCACTGGGGCCAGGGCACCC
TGGTCACCGTCTCCTCAG
>FLN1FA001EEK6Q
GGGGCTGGAGTGGGTTGGCCGTATTAAAAGCAAAACTGATGGTGGGACAACAGACTACGCTGCACCCGTGAAAGGCAGAT
TCACCATCTCAAGAGATGATTCAAAAAACACGCTGTATCTGCAAATGAACAGCCTGAAAACCGAGGACACAGCCGTGTAT
TACTGTACCACAGAAACGGTGGTGGTGACTGCTATTCACCCAGGGAATGATGCTTTTGATATCTGGGGCCAAGGGACAAT
GGTCACCGTCTCCTCAG
>FLN1FA002QANX8
CCTGGAGTGGATGGGGATCATCTATCCTGGTGACTCTGATACCAGATACAGCCCGTCCTTCCAAGGCCAGGTCACCATCT
CAGCCGACAAGTCCATCAGCACCGCCTACCTGCAGTGGAGCAGCCTGAAGGCCTCGGACACCGCCATGTATTACTGTGCG
AGACGGTCCTACGGTGACTACTCGGACTGGTTCTTCGATCTCTGGGGCCGTGGCACCCTGGTCACCGTCTCCTCAG
>FLN1FA002PXQ6Q
GGGGCTGGAGTGGGTTTCATACATTAGTAGTAGTGGTAGTACCATATACTACGCAGACTCTGTGAAGGGCCGATTCACCA
TCTCCAGGGACAACGCCAAGAACTCACTGTATCTGCAAATGAACAGCCTGAGAGCCGAGGACACGGCCGTGTATTACTGT
GCGAGAGAGTTTGGTGGTTCGGGGAGTAAGGGATACTTTGACTACTGGGGCCAGGGAACCCTGGTCACCGTCTCCTCAG
>FLN1FA002SEQIV
GGCTGGAGTGGATTGGGAGTATCTATTATAGTGGGAGCACCTACTACAACCCGTCCCTCAAGAGTCGAGTCACCATATCC
GTAGACACGTCCAAGAACCAGTTCTCCCTGAAGCTGAGCTCTGTGACCGCCGCAGACACGGCTGTGTATTACTGTGCGAG
GGGGGATGACTGGTTATCAACCTCATACTGGGGCCAGGGAACCCTGGTCACCGTCTCCTCAG
>FLN1FA002PUPZC
AAGGGACTGGAGTGGGTGGCCTACATAAAGGACGATGGAAGTGAGAGACACTATGTGGACTCTGTGAAGGGCCGATTCAC
CATCTCCAGAGACAACGCCAAGAACTCACTGTATCTGCAAATGAACAGCCTGAGAGCCGAGGACACGGCTGTGTATTCCT
GTGCGAGAGATCGGACATATTGTAGTGATGGTACTTGCTACTCGCTGTTTGACTACTGGGGCCAGGGAAGCCTGGTCACC
GTCTCCTCAG
>FLN1FA001CQIJA
GGGGCTGGAGTGGGTGGCAGTAATATCATATCATGGAAGTGATAAATACTACGTAGACTCCGTGAAGGGCCGATTCACCA
TCTCCAGAGACAATTCCAAGAACACCCTGTATCTGCAAATGAGCAGCCTGAGAGCTGAGGACACGGCTGTCTATTACTGT
GCGAGAGATACTCCCGGATATGGTTCGGGGGGCTCCGGGGCTTTTGATATCTGGGGGCCAAGGGACAATGGTCACCGTCT
CCTCAG
>FLN1FA002P9HK4
GGGCTTGAGTGGATGGGATGGATCAGCGCTTACAATGGTAACACAAACTATGCACAGAAGCTCCAGGGCAGAGTCACCAT
GACCACAGACACATCCACGAGCACAGCCTACATGGAGCTGAGGAGCCTGAGATCTGACGACACGGCCGTGTATTACTGTG
CGGCAGCGTCAGCTGGTGGGGATGCTTTGATATCTGGGGCCAAGGGACAATGGTCACCGTCTCCTCAG
>FLN1FA001DF0VO
GGGCTTGAGTGGATGGGATGGATCAGCGCTTACAATGGTAACGCAAACTATGCACAGAAGCTCCAGGGCAGAGTCACCAT
GACCACAGACACATCCACGAGCACAGCCTACATGGAGCTGAGGAGCCTGAGATCTGACGACACGGCCGTGTATTACTGTG
CGAGAGATCTGAGGTCCAGGGGCGGGCTCCCGGGGGTACAGGGGCCAGTGGCTGGTACGCACTTGGGCTACTGGGGCCAG
GGAACCCTGGTCACCGTCTCCTCAG
>FLN1FA001A9FQR
GACTGCAGTGGATTGGTTATATCTATTATAGTGGGAGAACCAACTACAACCCCTCCTTCGGGAGTCGAGTCACCTTCTCA
GTAGACATGTCCAAGACGCAGTTCTCCTTGAGGCTGAACTCTGTGACTGCTGCGGACACGGCCGTATATTACTGTGCGAG
AATCCCGGATATCAGTGGCTGGCCCTTTGACTACTGGGGCCAGGGAATCGTGGTCACCGTCTCCTCAG
>FLN1FA002TKBL6
GGGGCTGGAGTGGGTCTCAGTTATTTATAGCGGTGGTAGCACATACTACGCAGACTCCGTGAAGGGCCGATTCACCATCT
CCAGAGACAATTCCAAGAACACGCTGTATCTTCAAATGAACAGCCTGAGAGCCGAGGACACGGCCGTGTATTACTGTGCG
AGAGGGGGATAGCAGCAGCCGGGGCGACTACTGGGGCCAGGGAACCCTGGTCACCGTCTCCTCAG
>FLN1FA001EDIK9
GGGCTTGAGTGGATGGGAGGGATCATCCCTATCTTTGGTACAGCAAACTACGCACAGAAGTTCCAGGGCAGAGTCACAAT
TACGGCGGACGAATCCACGAGCACAGCCTACATGGAGCTGAGCAGCCTGAGATCTGAGGACACGGCCGTGTATTACTGTG
CGAGTCACTATGATAGTAGTGGTTATTACTACGACTACTGGGGCCAGGGAACCCTGGTCACCGTCTCCTCAG
>FLN1FA001ERCPV
GGGGCTGGAGTGGGTTTCATACATTAGTAGTAGTGGTAGTACCATATACTACGCAGACTCTGTGAAGGGCCGATTCACCA
TCTCCAGGGACAACGCCAAGAACTCACTGTATCTGCAAATGAACAGCCTGAGAGCCGAGGACACGGCCGTGTATTACTGT
GCGAGTCCTAGTATTACTATGGTTCGGGGAGTTATCCCCACTGACTACTGGGGCCAGGGAACCCTGGTCACCGTCTCCTC
AG
>FLN1FA001BSEDP
GGGCTTGAGTGGATGGGAATAATCAACCCTAGTGGTGGTAGCACAAGCTACGCACAGAAGTTCCAGGGCAGAGTCACCAT
GACCAGGGACACGTCCACGAGCACAGTCTACATGGAGCTGAGCAGCCTGAGATCTGAGGACACGGCCGTGTATTACTGTG
CGAGAGATTACTATGGTTCGGGGAGTTATCTCCATGCTTTTGATATCTGGGGCCAAGGGACAATGGTCACCGTCTCCTCA
G
>FLN1FA002TMGH4
GGGCTTGAGTGGATGGGATGGATCAGCGCTTACAATGGTAACACAAACTATGCACAGAAGCTCCAGGGCAGAGTCACCAT
GACCACAGACACATCCACGAGCACAGCCTACATGGAGCTGAGGAGCCTGAGATCTGACGACACGGCCGTGTATTACTGTG
CGAGACGAACCCCCCCATGGCAGCAGCTGGTACGTAAACTACTACTACTACTACATGGACGTCTGGGGCAAAGGGACCAC
GGTCACCGTCTCCTCA
>FLN1FA001CESHP
GGGCTTGAGTGGATGGGAGGTTTTGATCCTGAAGATGGTGAAACAATCTACGCACAGAAGTTCCAGGGCAGAGTCACCAT
GACCGAGGACACATCTACAGACACAGCCTACATGGAGCTGAGCAGCCTGAGATCTGAGGACACGGCCGTGTATTACTGTG
CAACGGGGGGGAGCTATCTCTACTACTACGGTATGGACGTCTGGGGCCAAGGGACCACGGTCACCGTCTCCTCA
>FLN1FA002QIUNQ
GGGGCTGGAGTGGGTTTCATACATTAGTAGTAGTGGTAGTACCATATACTACGCAGACTCTGTGAAGGGCCGATTCACCA
TCTCCAGGGACAACGCCAAGAACTCACTGTATCTGCAAATGAACAGCCTGAGAGCCGAGGACACGGCCGTGTATTACTGT
GCGAGAGGCTCTCCAATGGTTCGGGGACTTGACTACTGGGGCCAGGGAACCCTGGTCACCGTCTCCTCAG
>FLN1FA002QQ6AT
GACTGGAATACATTGGGTATATCTATTACACTGGGCACACCATCTACAATCCCTCCCTCGAGAGTCGAGTCACCATATCA
CTAGACATGTCCAAGAACCAGTTCTCCCTAAGGCTTACCTCTGTGACCACTGCGGACACGGCCGTGTATTTCTGTGCGAG
AGCCGCAATCACCAGAGATGGCTACAATTCCGGTTGGGGGTACTTTGACTACTGGGGCCAGGGAACCGTGGTCACCGTCT
CCTCAG
>FLN1FA001EAYP2
GCCGGAGTGGATTGGGAGCATCTATTATAGTGGTACCACCTACTACAACCCGTCCCTCAAGAGTCGAGTCACCATATCCG
TAGACACGTCCACAAACCAGTTCTCCCTGAGGCTGAGCTCTGCGACCGCCGCAGACACGGCTGTGTATTACTGCGCGACG
TCCCTGCAATATAGCACTGGCGAGGATAGAGCACTTGAATACATCCAATACTGGGGCCAGGGCACCCTGGTCACCGTCTC
CTCAG
>FLN1FA002P3Q94
AAGGGGCTGGAGTGGGTGGCAGTTATTTCATATGATGGAAGTAATATATACTACGTTGACTCCGTGAAGGGCCGATTCAC
CATCTCCAGAGACAATTCCAAGAACACGCTGTATCTGCAAATGAACAGCCTGAGAGCTGAGGACACGGCTGTGTATTACT
GTGCGAGAACGTATTACTATGGTTCGGGGAGTTATTATTACTACGGTATGGACGTCTGGGGCCAAGGGACCACGGTCACC
GTCTCCTCA
>FLN1FA002SNAFK
GGGCTGGAGTGGGTCTCAGCTATTAGTGGTAGTGGTGGTAGCACATACTACGCAGACTCCGTGAAGGGCCGGTTCACCAT
CTCCAGAGACAATTCCAAGAACACGCTGTATCTGCAAATGAACAGCCTGAGAGCCGAGGACACGGCCGTATATTACTGTG
ACGAAAAATGTGGCAGTGGCTGGCAAGGAAGACTACTACTACTACTACATGGACGTCTGGGGCAAAGGGACCACGGTCAC
CGTCTCCTCA
>FLN1FA001EZLJL
GGGGCTGGAGTGGGTCTCAGCTATTAGTGGTAGTGGTGGTAGCACATACTACGCAGACTCCGTGAAGGGCCGGTTCACCA
TCTCCAGAGACAATTCCAAGAACACGCTGTATCTGCAAATGAACAGCCTGAGAGCCGAGGACACGGCCGTATATTACTGT
GCGAAAGAGGTTAGGGGTATTACTATGATAGTAGCGAAGGGCAGTATGGACGTCTGGGGCCAAGGGACCACGGTCACCGT
CTCCTCA
>FLN1FA001EYCX7
GGCTGGAGTGGGTCTCAGCTATTAGTGGTAGTGGTGGTAGCACATACTACGCAGACTCCGTGAAGGGCCGGTTCACCATC
TCCAGAGACAATTCCAAGAACACGCTGTATCTGCAAATGAACAGCCTGAGAGCCGAGGACACGGCCGTATATTACTGTGC
GAAAGTGGGCAAACGGGACCACGTATTACTATGGTTCGGGGAGTTCCTTGATGCTTTTGATATCTGGGGCCAAGGGACAA
TGGTCACCGTCTCCTCAG
>FLN1FA002PVP3K
GCCTGGAGTGGGTCTCAGGTATTAGTTGGAATAGTGGTAGCATAGGCTATGCGGACTCTGTGAAGGGCCGATTCACCATC
TCCAGAGACAACGCCAAGGACTCCCTGTATCTGCAAATGAACAGTCTGAGAGCTGAGGACACGGCCTTGTATTACTGTGC
AAAAGATATCTCATTAAGAGATGAAGGTGATAGCAGTGTAGGCTATGACTACTGGGGCCAGGGAACCCTGGTCACCGTCT
CCTCAG
>FLN1FA002SR55N
GGCTGGAGTGGGTGGCAGTTATATGGTATGATGGAAGTAATAAATACTATGCAGACTCCGTGAAGGGCCGATTCACCATC
TCCAGAGACAATTCCAAGAACACGCTGTATCTGCAAATGAACAGCCTGAGAGCTGAGGACACGGCTGTGTATTACTGTGC
GAGAGAATACCCATTTGTAGTAGTACCAGCTGCTAACTACTACTACTACGGTATGGACGTCTGGGGCCAAGGGACCACGG
TCACCGTCTCCTCA
>FLN1FA002RACAT
GGGCTTGAGTGGATGGGAGGGATCATCCCTATCCTTGGTATAGCAAACTACGCACAGAAGTTCCAGGGCAGAGTCACGAT
TACCGCGGACAAATCCACGAGCACAGCCTACATGGAGGTGAGCAGCCTGAGATCTGAGGACACCGCCGTGTATTACTGTG
CGAGAAGTATAGCAGCAGCTGAGGGGGTTTGCGACTACTGGGGCCAGGGAACCCTGGTCACCGTCTCCTCAG
>FLN1FA001D9EPJ
CCCTGGAGTGGCTTGCACTCATTGATTGGGATGATGATAAATACTACAGCACATCTCTGAAGACCAGGCTCACAATCTCC
AAGGACACCTCCAAAAACCAGGTGGTCCTTGCAATGACCAACATGGACCCTGTGGACACAGCCACGTATTACTGTGCACG
GCGGCACAGCTATGGGCACTTTGACTACTGGGGCCAGGGAACCCTGGTCACCGTCTCCTCAG
>FLN1FA002SIJP5
AAGGGCCTGGAGTGGGTCTCAGGTATTAGTTGGAATAGTGGTAGCATAGGCTATGCGGACTCTGTGAAGGGCCGATTCAC
CATCTCCAGAGACAACGCCAAGAACTCCCTGTATCTGCAAATGAACAGTCTGAGAGCTGAGGACACGGCCTTGTATTACT
GTGCAAAGGTTAGGAGGGGGGACTATGGTTCGGGGAGTTACTCCTTTTGACTACTGGGGCCAGGGAACCCTGGTCACCGT
CTCCTCAG
>FLN1FA001CDNI2
GGCTGGAGTGGGTCTCTGGTATTAATTGGAATGGTGGTAGCACAGGTTATGCAGACTCTGTGAAGGGCCGATTCACCATC
TCCAGAGACAACGCCAAGAACTCCCTGTATCTGCAAATGAACAGTCTGAGAGCCGAGGACACGGCCTTGTATTACTGTGC
GAGAGAGGGGGACTCCGATTACTATGGTTCGGGGATAAGTGCTTTTGATATCTGGGGCCAAGGGACAATGGTCACCGTCT
CCTCAG
>FLN1FA002RNW1C
CCCTGGAGTGGCTTGCACTCATTTATTGGGATGATGATAAGCGCTACAGCCCATCTCTGAAGAGCAGGCTCACCATCACC
AAGGACACCTCCAAAAACCAGGTGGTCCTTACAATGACCAACATGGACCCTGTGGACACAGCCACATATTACTGTGCACA
CAGAGCCGGATTACTATGGTTCGAGGATGCTTTTGATATCTGGGGCCAAGGGACAATGGTCACCGTCTCCTCAG
>FLN1FA002TDKEH
GGCTGGAGTGGGTGGCAGTTATATGGTATGATGGAAGTAATAAATACTATGCAGACTCCGTGAAGGGCCGATTCACCATC
TCCAGAGACAATTCCAAGAACACGCTGTATCTGCAAATGAACAGCCTGAGAGCCGAGGACACGGCCGTGTATTACTGTGC
GAGAGTCTCTCAGGCGGGTTACTATGATAGTAGTGGTTATTGGATCAACTACTACTACTACATGGACGTCTGGGGCAAAG
GGACCACGGTCACCGTCTCCTCA
>FLN1FA002TB6J6
GGCTGGAGTGGGTCTCAGCTATTAGTGGTAGTGGTGGTAGCACATACTACGCAGACTCCGTGAAGGGCCGGTTCACCATC
TCCAGAGACAATTCCAAGAACACGCTGTATCTGCAAATGAACAGCCTGAGAGCCGAGGACACGGCCGTATATTACTGTGG
GGGGCACGGGCCGTATAGCAGTGGCTGGTATATTGACTACTGGGGCCAGGGAACCCTGGTCACCGTCTCCTCAG
>FLN1FA001ADYHV
CGCCTTGAGTGGATAGGATGGATCGTCGTTGGCAGTGGTAACACAAACTACGCACAGAAGTTCCAGGAAAGAGTCACCAT
TACCAGGGACATGTCCACAAGCACAGCCTACATGGAGCTGAGCAGCCTGAGATCCGAGGACACGGCCGTGTATTACTGTG
AGGTCTATTACTATGGTTCGGGGAGTTATCAAGATGCTTTTGATATCTGGGGCCAAGGGACAATGGTCACCGTCTCCTCA
G
>FLN1FA002RZDX9
AGGCTTGAGTGGATGGGATGGATCAACGCCGGCAATGGTAACACAAAATATTCACAGAAGTTCCAGGGCAGAGTCACCAT
TACCAGGGACACATCCGCGAGCACAGCCTACATGGAGCTGAGCAGCCTGAGATCTGAAGACACGACTGTGTATTACTGTG
CGAGAGAGGTTATAGGGAGCTACAACCCCTTTGACTACTGGGGCCAGGGAACCCTGGTCACCGTCTCCTCAG
>FLN1FA002SEQOQ
GACTGGAGTGGATTGGGTATATCTATTACAGTGGGAGCACCAACTACAACCCCTCCCTCAAGAGTCGAGTCACCATATCA
GTAGACACGTCCAAGAACCAGTTCTCCCTGAAGCTGAGCTCTGTGACCGCTGCGGACACGGCCGTGTATTACTGTGCGAG
AGATCTGGGCTACGATTCCGATGTCTTTTGATATCTGGGGCCAAGGGACAATGGTCACCGTCTCCTCAG
>FLN1FA001ERD1D
GGGCTTGAGTGGATGGGATGGATGAACCCTAACAGTGGTAACACAGGCTATGCACAGAAGTTCCAGGGCAGAGTCACCAT
GACCAGGAACACCTCCATAAGCACAGCCTACATGGAGCTGAGCAGCCTGGGATCTGAGGACACGGCCGTGTATTACTGTG
CGAGAGCAAAGTTCCCAAAGGGGGAGAGATGGCTACAATTATGGGGGGCCCATTACTACTACTACTACGGTATGGACGTC
TGGGGCCAAGGGACCACGGTCACCGTCTCCTCA
>FLN1FA002SE1V2
GCCTGGAGTGGGTCTCAGGTATTAGTTGGAATAGTGGTAGCATAGGCTATGCGGACTCTGTGAAGGGCCGATTCACCATC
TCCAGAGACAACGCCAAGAACTCCCTGTATCTGCAAATGAACAGTCTGAGAGCTGAGGACACGGCCTTGTATTACTGTGC
AAAAGGGGCGGGGAGTTTTGACTACTGGGGCCAGGGAACCCTGGGCACCGTCTCCTCAG
>FLN1FA001AK663
CGCCTTGAGTGGATAGGATGGATCGTCGTTGGCAGTGGTAACACAAACTACGCACAGAAGTTCCAGGAAAGAGTCACCAT
TACCAGGGACATGTCCACAAGCACAGCCTACATGGAGCTGAGCAGCCTGAGATCCGAGGACACGGCCGTGTATTACTGTG
CGGCAGATCGGAGACTATGGTTCGGGGAGTTTTTTCCCTCGAATGATGCTTTTGATATCTGGGGCCAAGGGACAATGGTC
ACCGTCTCCTCAG
>FLN1FA001DMTAH
GGCTGGAGTGGATTGGGAGTATCTATTATAGTGGGAGCACCTACTACAACCCGTCCCTCAAGAGTCGAGTCACCATATCC
GTAGACACGTCCAAGAACCAGTTCTCCCTGAAGCTGAGCTCTGTGACCGCCGCAGACACGGCTGTGTATTACTGTGCGAG
AGCTGGACCTTACTATGGTTCGGGTCGCTTTGACTACTGGGGCCAGGGAACCCTGGTCACCGTCTCCTCAG
>FLN1FA002Q1EZU
GGGGCTGGAGTGGGTCTCAGCTATTAGTGGTAGTGGTGGTAGCACATACTACGCAGACTCCGTGAAGGGCCGGTTCACCA
TCTCCAGAGACAATTCCAAGAACACGCTGTATCTGCAAATGAACAGCCTGAGAGCCGAGGACACGGGTCTATATTACTGT
GCAAGAGTTCAATATGTTTGGGGCGGTCCAGGCGCTTTTGACACGTGGGGCCAAGGGACAATGGTCACCGTCTCCTCAG
>FLN1FA002PUQ6V
GGGGCTGGAGTGGGTTGGCCGTATTAAAGGCAAAAGTGATGGTGAGACAACAGATTACGCTGCACCCGTGAAAGGCAGAT
TCACCATCTCAAGAGATGATTCAAAAAACATGCTGTATCTGCAAATGAACAGCCTGAAAACCGAGGACACAGCCGTGTAT
TATTGTGCCCCCCATACGGGTCAAGTAACAACTGCTACAGACTGGGGCCAGGGAACCCTGGTCACCGTCTCCTCAG
>FLN1FA001C7VCK
GACTGGAGTGGATTGGGTATATCTATTACAGTGGGAGCACCAACTACAACCCCTCCCTCAAGAGTCGAGTCACCATATCA
GTAGACACGTCCAAGAACCAGTTCTCCCTGAAGCTGAGCTCTGTGACCGCTGCGGACACGGCCGTGTATTACTGTGCGAG
AGAGAGAGCGCCATGGGACGATATTTTGACTGGTGATACGGATTACTACTACTACTACGGTATGGACGTCTGGGGCCAAG
GGACCACGGTCACCGTCTCCTCA
>FLN1FA002QC5SB
GGGGCTGGAGTGGGTGGCCAACATAAAGCAAGATGGAAGTGAGAAATACTATGTGGACTCTGTGAAGGGCCGATTCACCA
TCTCCAGAGACAACACCAAGAACTCACTGTATCTGCAAATGAACAGCCTGAGAGCCGAGGACACGGCTGTGTATTACTGT
GCGAGAGGGGGAGGTTGGTATAGCAGTGGCTGGTACCTTGACTACTGGGGCCAGGGAACCCTGGTCACCGTCTCCTCAG
>FLN1FA002Q8PFS
GGGCTTGAGTGGATGGGAGGGATCATCCCTATCCTTGGTATAGCAAACTACGCACAGAAGTTCCAGGGCAGAGTCACGAT
TACCGCGGACAAATCCACGAGCACAGCCTACATGGAGCTGAGCAGCCTGAGATCTGAGGACACGGCCGTGTATTACTGTG
CGACGGGGAGTTACGATATTTTGACTGGTGATGCTTTTGATATCTGGGGGCCAAGGGACAATGGTCACCGTCTCCTCAG
>FLN1FA001CRR60
GACTGGAGTGGATTGGGTATATCTATTACAGTGGGAGCACCAACTACAACCCCTCCCTCAAGAGTCGAGTCACCATATCC
GTAGACACGTCCAAGAACCAGTTCTCCCTGAAGCTGAGCTCTGTGACCGCCGCAGACACGGCTGTGTATTACTGTGCGAG
AGATTTATCCTACCCGTATAGCAGCAGCTGGTATGCCCCCCCGCCTAGCCTTGACTACTGGGGCCAGGGAACCCTGGTCA
CCGTCTCCTCAG
>FLN1FA001EEJTN
GGCTGGAGTGGGTCTCTGGTATTAATTGGAATGGTGGTAGCACAGGTTATGCAGACTCTGTGAGGGGCCGATTCACCATC
TCCAGAGACAACGCCAAGAACTCCCTGTATCTGCAAATGAACAGTCTGAGAGCCGAGGACACGGCCTTGTATTACTGTGC
GAGAGGGCCGTACGGTGACTATCTTGACTACTGGGGCCAGGGAACCCTGGTCACCGTCTCCTCAG
>FLN1FA002SHEVO
GACTGGAGTGGATTGGGTATATCTATTACAGTGGGAGCACCAACTACAACCCCTCCCTCAAGAGTCGAGTCACCATATCA
GTAGACACGTCCAAGAACCAGTTCTCCCTGAAGCTGAGCTCTGTGACCGCTGCGGACACGGCCGTGTATTACTGTGCGAG
AGGGGGGAGCTACTACTGCTACTACTACTACATGGACGTCTGGGGCAAAGGGACCACGGTCACCGTCTCCTCA
>FLN1FA002SPLH9
GGCTGGAGTGGGTCTCAGCTATTAGTGGTAGTGGTGGTAGCACATACTACGCAGACTCCGTGAAGGGCCGGTTCACCATC
TCCAGAGACAATTCCAAGAACACGCTGTATCTGCAAATGAACAGCCTGAGAGCCGAGGACACGGCCGTATATTACTGTGC
GAAAGATATTTCGGGTATAGCAGCAGCTGGTACCTTCTTTTGACTACTGGGGCCAGGGAACCCTGGTCACCGTCTCCTCA
G
>FLN1FA002SDPVA
GGGCTTGAGTGGATGGGATGGATCAGCGCTTACAATGGTAACACAAACTACGCACAGAAGCTCCAGGGCAGAGTCACCAT
GACCACAGACACATCCACGAGCACAGCCTACATGGAGCTGAGGAGCCTGAGATCTGACGACACGGCCGTGTATTACTGTG
CGAGAGATCTTCCCGGATGGGGGCTGGTACAGGTTGACTACTGGGGCCAGGGAACCCTGGTCACCGTCTCCTCAG
>FLN1FA001A6259
CCCTGGAGTGGCTTGCACTCATTTATTGGGATGATGATAAGCGCTACAGCCCATCTCTGAAGAGCAGGCTCACCATCACC
AAGGACACCTCCAAAAACCAGGTGGTCCTTACAATGACCAACATGGACCCTGTGGACACAGCCACATATTACTGTGCACA
CAGAGAAGCTAGCAGTGGCTGGTACGACTACTTTGACTACTGGGGCCAAGGGACAATGGTCACCGTCTCCTCAG
>FLN1FA002SWI4E
TGGAGTGGGTGGCAGTTATATGGTATGATGGAAGTAATAAATACTATGCAGACTCCGTGAAGGGCCGATTCACCATCTCC
AGAGACAATTCCAAGAACACGCTGTATCTGCAAATGAACAGCCTGAGAGCCGAGGACACGGCTGTGTATTACTGTGCGAA
AGTATCGGGTTCCCTATAGCAGTGGCTGGTACCAGGACTACTGGGGCCAGGGAACCCTGGTCACCGTCTCCTCAG
>FLN1FA001B91ZC
GGGCTTGAGTGGATGGGATGGATGAACCCTAACAGTGGTAACACAGGCTATGCACAGAAGTTCCAGGGCAGAGTCACCAT
GACCAGGAACACCTCCATAAGCACAGCCTACATGGAGCTGAGCAGCCTGAGATCTGAGGACACGGCCGTGTATTACTGTG
CGAGAGGGGCCGGGATGTGGGAGCTACCCCCACGACGTTACTGGTACTTCGATCTCTGGGGCCGTGGCACCCTGGTCACC
GTCTCCTCAG
>FLN1FA001A624U
GGGGCTGGAGTGGGTGGCCAACACAAAGCAAGATGGAAGTGAGAAATACTATGTGGACTCTGTGAAGGGCCGATTCACCA
TCTCCAGAGACAACGCCAAGAACTCACTGTATCTGCAAATGAACAGCCTGAGAGCCGAGGACACGGCTGTGTATTACTGT
GCGAGAGAGATGGAGTTTGGGGGTGGCTGGTACGGAGGCTACTTTGACTACTGGGGCCAGGAAACCCTGGTCACCGTCTC
CTCAG
>FLN1FA001AD4SD
GGGGCTGGAGTGGGTCTCAGCTATTAGTGGTAGTGGTGGTAGCACATACTACGCAGACTCCGTGAAGGGCCGGTTCACCA
TCTCCAGAGACAATTCCAAGAACACGCTGTATCTGCAAATGAACAGCCTGAGAGCCGAGGACACGGCTGTGTATTACTGT
GCGAAACGCCCCTGGGAGCAGTGGCTGGTACGGAGTTGACTACTGGGGCCAGGGAACCCTGGTCACCGTCTCCTCAG
>FLN1FA002Q2KFJ
GCCTGGAGTGGATTGGGTACATCTTTTACAGTGGGAACACCTACTACAACCCGTCCCTCAAGAGTCGAGTTATCATATCA
GTGGACACGTCTAAGAACCAGTTCTCCCTGAACCTGAGGTCCGTGACTGCCGCGGACACGGCCGTGTATTACTGTGCGAG
AGATCGAACGTATTATTATGATAGCAGTGGTTATCACTACCCGAGGGGAGGGTACTACGGTATGGACGTCTGGGGCCAAG
GGACCACGGTCACCGTCTCCTCA
>FLN1FA001C1N2E
GGGCTTGAGTGGATGGGAGGGATCATCCCTATCTTTGGTACAGCAAACTACGCACAGAAGTTCCAGGGCAGAGTCACGAT
TACCGCGGACGAATCCACGAGCACAGCCTACATGGAGCTGAGCAGCCTGAGATCTGAGGACACGGCCGTGTATTACTGTG
CGTTGTTCCATTATAGCAGTGGCTGGTATGATGCTTTTGATATCTGGGGGCCAAGGGACAATGGTCACCGTCTCCTCAG
>FLN1FA002R5DHQ
GCCTGGAGTGGGTCTCAGGTATTAGTTGGAATAGTGGTAGCATAGGCTATGCGGACTCTGTGAAGGGCCGATTCACCATC
TCCAGAGACAACGCCAAGAACTCCCTGTATCTGCAAATGAACAGTCTGAGAGCTGAGGACACGGCCTTGTATTACTGTGC
AAAAGATATTCATGTGGGTGACTTAAAGGACCTAGACCCTCATTTTGACTACTGGGGCCAGGGAACCCTGGTCACCGTCT
CCTCAG
>FLN1FA002POJ40
GGCCTGGAGTGGATTGGGTACATCTATTACAGTGGGAGCACCTACTACAACCCGTCCCTCAAGAGTCGAGTTACCATATC
AGTAGACACGTCTAAGAACCAGTTCTCCCTGAAGCTGAGCTCTGTGACTGCCGCGGACACGGCCGTGTATTACTGTGCGA
GAGGCCTCCGTGCGAGATATTGTAGTAGTACCAGCTGCTATGCCCTCTTTGACTACTGGGGCCAGGGAACCCTGGTCACC
GTCTCCTCAG
>FLN1FA002QIUQU
GCCTGGAGTGGATTGGGTACATCTATTACAGTGGAAGCACCTACTACAACCCGTCCCTCAAGAGTCGAGTTACCATATCA
GTAGACACGTCTAAGAACCAGTTCTCCCTGAAGCTGAGCTCTGTGACTGCCGCGGACACGGCCGTGTATTACTGTGCGAG
GGCGACTACGGTGACTACAGAAGAAAACTGGTACTTCGATCTCTGGGGCCGTGGCACCCTGGTCACCGTCTCCTCAG
>FLN1FA001C87DB
GGCTGGAGTGGGTGGGTGTCAGTAGAAGGAATTTTTATGGTGGGACAACAGAATACGCCGCGTCTGTGAAAGGCAGTTTC
TCCATTTCAAGAGATGACTCCAAAAGTATCGTCTATCTGCAAATGAACAGCCTGAAAACCGAGGACACAGCCGTGTATTA
TTGTACTAGAGGATTGTGTACTGATAGTGGTGCTGTCTGCTACTGGCCCGACTACTTTGACTACTGGGGCCAGGGAACCG
TGGTCACCGTCTTCTCAG
>FLN1FA002R159N
GGGCTGGAGTGGATTGGGGAAATCAATCATAGTGGAAGCACCAACTACAACCCGTCCCTCAAGAGTCGAGTCACCATATC
AGTAGACACGTCCAAGAACCAGTTCTCCCTGAAGCTGAGCTCTGTGACCGCCGCGGACACGGCTGTGTATTACTGTGCGA
GTTTGGTAGTAGTGGTTATTACTACGCGGGTCTTGGGGATGATGCTTTTGATATCTGGGGCCAAGGGACAATGGTCACCG
TCTCCTCAG
>FLN1FA001EUT9I
GGGGCTGGAGTGGCTTGGCCTTATTAAAAGCAAAAGTGATGGTGGGCCAACAGACTACGCTGCACCCGTGAAAGGCAGAT
TCACCATCTCAAGAGATGATTCAAAAAACACGCTGTATCTGCAAATGAACAGCCTGAAAACCGAGGACACAGCCGTGTAT
TACTGTACCACAGGGGCGGCTATGGTTCGGGGAGCCTCCCCGATCTCGGCGTCTCGGGGGGGCTACTACTACTACGGTAT
GGACGTCTGGGGCCAAGGGACCACGGTCACCGTCTCCTCA
>FLN1FA001AX1XM
GCCTTGAGTGGCTGGGAAGGACATACTACAGGTCCAAGTGGTATAATGATTATGCAGTATCTGTGAAAAGTCGAATAACC
ATCAACCCAGACACATCCAAGAACCAGTTCTCCCTGCAGCTGAACTCTGTGACTCCCGAGGACACGGCTGTGCATTACTG
TGCAAGAGATGGTAGCAGCGCTCAGTTCGACCCCTGGGGCCAGGGAACCCTGGTCACCGTCTCCTCAG
>FLN1FA002TZV7T
GCTGGAGTGGGTTTCATACATTAGTAGTAGTAGTAGTACCATATACTACGCAGACTCTGTGAAGGGCCGATTCACCATCT
CCAGAGACAATGCCAAGAACTCACTGTATCTGCAAATGAACAGCCTGAGAGACGAGGACACGGCTGTGTATTACTGTGCG
AGAGTTCAATACGTTTGGGACAGTCCAGGTGCTTTTGATATATGGGGCCAAGGGACAATGGTCACCGTCTCCTCAG
>FLN1FA001DEOR5
GGGCCTGGAGTGGGTCTCAGGTATTAGTTGGAATAGTGGTAGCATAGGCTATGCGGACTCTGTGAAGGGCCGATTCACCA
TCTCCAGAGACAACGCCAAGAACTCCCTGTATCTGCAAATGAACAGTCTGAGAGCTGAGGACACGGCCTTGTATTACTGT
GCAAAAGATATAGAAGGTACGGTGACTACGACTACTGGGGCCAGGGAACCCTGGTCACCGTCTCCTCAG
>FLN1FA001DTEYP
GGGCTTGAGTGGATGGGAGGGATCATCCCTATCCTTGGTATAGCAAACTACGCACAGAAGTTCCAGGGCAGAGTCACGAT
TACCGCGGACAAATCCACGAGCACAGCCTACATGGAGCTGAGCAGCCTGAGATCTGAGGACACGGCCGTGTATTACTGTG
CGAGAGGAGGGGGCGACTACGGTGACTACCGCGATTACTACTACTACTACTACATGGACGTCTGGGGCAAAGGGACCACG
GTCACCGTCTCCTCA
>FLN1FA001C4EGU
GACTGGAGTGGATTGGGTATATCTATTACAGTGGGAGCACCAACTACAACCCCTCCCTCAAGAGTCGAGTCACCATATCA
GTAGACACGTCCAAGAACCAGTTCTCCCTGAAGCTGAGCTCTGTGACCGCTGCGGACACGGCCGTGTATTACTGTGCGAG
GGCCGGGGTTTGGGGGAGTTATCGTCTACATGACTACTGGGGCCAGGGAACCCTGGTCACCGTCTCCTCAG
>FLN1FA002R3B1O
GGGCTTGAGTGGATGGGAATAATCAACCCTAGTGGTGGTAGCACAAGCTACGCACAGAAGTTCCAGGGCAGAGTCACCAT
GACCAGGGACACGTCCACGAGCACAGTCTACATGGAGCTGAGCAGCCTGAGATCTGAGGACACGGCCGTGTATTACTGTG
CGAGATCCAATATAGTGGCTACGATTGGGGGATCCGCCTACTGGGGCCAGGGAACCCTGGTCACGTCTCCTCAGG
>FLN1FA001AXR4R
GACTGGAGTGGATTGGGTATATCTATTACAGTGGGAGCACCAACTACAACCCCTCCCTCAAGAGTCGAGTCACCATATCA
GTAGACACGTCCAAGAACCAGTTCTCCCTGAAGCTGAGCTCTGTGACCGCCGCGGACACGGCCGTGTATTGCTGTGCGAG
ACATACCGGATTAGTATGATAGTAGCGTTTGGGGCCAGGGAACCCTGGTCACCGTCTCCTCAG
>FLN1FA002SWI66
GGCTGGAGTGGGTGGCAGTTATATGGAATGATGGAAGTAATAAACGCTATGCAGACTCCGTGAAGGGCCGATTCACCATC
TCCAGAGACAATGCCAAGAACACGCTGTATCTGCAAATGAACAGCCTGAGAGCCGAGGACACGGCTGTGTATTACTGTGC
GAAAGATCTGAGGTTACTGGGTGGTTCGGGGAGTTCGGAAAAAGCAAATTGACTACTGGGGCCAGGGAACCCTGGTCACC
GTCTCCTCAG
>FLN1FA002PV1W6
GACTGGAGTGGATTGGGTATATCTATTACAGTGGGAGCACCAACTACAACCCCTCCCTCAAGAGTCGGGTCACCATATCA
GTAGACACGTCCAAGAACCAGTTCTCCCTGAAGCTGAGCTCTGTGACCGCTGCGGACACGGCCGTGTATTACTGTGCGAG
AGGGAGATCTACGGTGACTACGGAGGATGCTTTTGATATCTGGGGCCAAGGGACAATGGTCACCGTCTCCTCAG
>FLN1FA001EEJQB
GGGCTTGAGTGGATGGGAGGGATCATCCCTATCTTTGGGTCCGCAAACTACGCACAGAAGTTCCAGGGCAGAGTCACGAT
TACCGCGGACGAATCCACGAGCACAGCCTACATGGAGCTGAGCAGCCTGAGATCTGAGGACACGGCCGTGTATTACTGTG
CGAGAGACGTCGTGTACTATGGTTCGGGGAGCTATGGGTGGTTCGACCCCTGGGGCCAGGGAACCCTGGTCACCGTCTCC
TCAG
>FLN1FA001BSEH0
GGCTGGAGTGGGTCTCAGCTATTAGTGGTAGTGGTGGTAGCACATACTACGCAGACTCCGTGAAGGGCCGGTTCACCATC
TCCAGAGACAATTCCAAGAACACGCTGTATCTGCAAATGAACAGCCTGAGAGCCGAGGACACGGCCGTATATTACTGTGC
GAAAGACCTTTCTGGGAGCTACCTCAGGTGTTTTGACTACTGGGGCCAGGGAACCCTGGTCACCGTCTCCTCAG
>FLN1FA002R158Z
GGCTGGAGTGGGTCTCATCCATTAGTAGTAGTAGTAGTTACATATACTACGCAGACTCAGTGAAGGGCCGATTCACCATC
TCCAGAGACAACGCCAAGAACTCACTGTATCTGCAAATGAACAGCCTGAGAGCCGAGGACACGGCTGTGTATTACTGTGC
GAGAGATTACTATGATAGTAGTGGTTATTATGGTCGTGGCTACTGGGGCCAGGGAACCCTGGTCACCGTCTCCTCAG
>FLN1FA002QRB1A
GGGCTGGAGTGGATTGGGAGTATCTATTATAGTGGGAGCACCTACTACAACCCGTCCCTCAAGAGTCGAGTCACCATATC
CGTAGACACGTCCAAGAACCAGTTCTCCCTGAAGCTGAGCTCTGTGACCGCCGCAGACACGGCCGTGTATTACTGTGCGA
GATGCCCGGTAAATTTCTGGTGGTGACTGCTACCCCACAGGCCCGGCCATGATGCTTTTGATATCTGGGGCCAAGGGACA
ATGGTCACCGTCTCCTCAG
>FLN1FA002QMJCJ
GGGGCTGGAGTGGGTGGCAGTTATATCATATGATGGAAGTAATAAATACTACGTAGACTCCGTGAAGGGCCGATTCGCCA
TCTCCAGAGACAATTCCAAGAACACGCTGTATCTGCAAATGAACAGCCTGAGAGCTGAGGACACGGCTGTGTATTACTGT
GCGAGAGAGGGACTAGGATATTGTAGTGGTGGTAGCTGCTACGGGGGATGGTTCGACCCCTGGGGCCAGGGAACCCTGGT
CACCGTCTCCTCAG
>FLN1FA002PVP6T
GGCCTGGAGTGGATTGGGTACATCTATTACAGTGGGAGCACCTACTACAACCCGTCCCTCAAGAGTCGAGTTACCATATC
AGTAGACACGTCTAAGAACCAGTTCTCCCTGAAGCTGAGCTCTGTGACTGCCGCGGACACGGCCGTGTATTACTGTGCGA
GAGCCCGCAAAACGTATTACTATGGTTCGGGGAGTTATCCCCTCTTTGACTACTGGGGCCAGGGAACCCTGGTCACCGTC
TCCTCAG
>FLN1FA002TWZDF
GCCTGGAGTGGGTCTCAGGTATTAGTTGGAATAGTGGTAGCATAGGCTATGCGGACTCTGTGAAGGGCCGATTCACCATC
TCCAGAGACAACGCCAAGAACTCCCTGTATCTGCAAATGAACAGTCTGAGAGCTGAGGACACGGCCTTGTATTACTGTGC
AAAAGCGGTCGGGGTAGCAGTGGCTGGCAATAGGGCTCATGATGCTTTTGATATCTGGGGCCAAGGGACAATGGTCACCG
TCTCCTCAG
>FLN1FA002RJ3E6
GGGCTTGAGTGGATGGGATGGATCAGCGCTTACAATGGTAACACAAACTATGCACAGAAGCTCCAGGGCAGAGTCACCAT
GACCACAGACACATCCACGAGCACAGCCTACATGGAGCTGAGGAGCCTGAGATCTGACGACACGGCCGTGTATTACTGTG
CGAGAGATCACGAAGGGGTTCGGGGAAAATGGTACTTATCGAACTACTTTGACTACGTGGGGCCAGGGAACCCTGGTCAC
CGTCTCCTCAG
>FLN1FA001CS2VY
GGCTGGAGTGGGTCTCAGGTGTTGGTGGTAGTGGTGGTAGCACATACTACGCAGACTCCGTGAGGGGCCGGTTCACCATC
TCCAGAGACAATTCCAAGAACACGCTGTATCTGCAAATGAACAGCCTGAGAGCCGAGGACACGGCCGTATATTACTGTGC
GAAAGTCCCCCCTATGATAGTAGTGGTTACCTACTTTGACTACTGGGGCCAGGGAACCCTGGTCACCGTCTCCTCAG
>FLN1FA002TGMUI
GGCTGGAGTGGGTCTCAGTTATTTATAGCGGTGGTAGCACATACTACGCAGACTCCGTGAAGGGCCGATTCACCATCTCC
AGAGGCAATTCCAAGAACACGCTGTATCTTCAAATGAACAGCCTGAGAGCCGAGGACACGGCCGTGTATTACTGTGCGAG
AGATCGTGGCTATGATAGTAGCTTGGGTGCTTTTGATATCTGGGGCCAAGGGACAATGGTCACCGTCTCCTCAG
>FLN1FA002RDGHL
GGCTGGAGTGGATTGGGAGTATCTATTATAGTGGGAGCACCTACTACAACCCGTCCCTCAAGAGTCGAGTCACCATATCC
GTAGACACGTCCAAGAACCAGTTCTCCCTGAAGCTGAGCTCTGTGACCGCCGCAGACACGGCTGTGTATTACTGTGCGGT
AGATAGCAGTGGCTGGTACCGGTTGATTGACTACTGGGGCCAGGGAACCCTGGTCACCGTCCCTCAGG
>FLN1FA001A5Q2M
GGGGCTGGAGTGGGTGGCCAACATAAAGCAAGATGGAAGTGAGAAATACTATGTGGACTCTGTGAAGGGCCGATTCACCA
TCTCCAGAGACAACGCCAAGAACTCACTGTATCTGCAAATGAACAGCCTGAGAGCCGAGGACACGGCTGTGTATTACTGT
GCGAGAGTGAGGCAGGGCTGGTTCGACCCCTGGGGCCAGGGAACCCTGGTCACCGTCTCCTCAG
>FLN1FA002RXB04
AGGCTTGAGTGGATGGGATGGATCAACGCTGGCAATGGCAACACAAAATATTCACAGAAGTTCCAGGGCAGAGTCACCAT
TACCAGGGACACATCCGCGAGCACAGCCTACATGGAGCTGAGTAGCCTGAGATCTGAAGACACGGCTGTGTATTACTGTG
CGAGAGAAACAGGTCGATATTGTAGTAGTACCAGCTGCCCCCCATATTACTACTACTACTACGGTATGGACGTCTGGGGC
CAAGGGACCACGGTCACCGTCTCCTCA
>FLN1FA002Q7OVI
GGCTGGAGTGGGTGGCCAACATAAAGCAAGATGGAAGTGAGAAATACTATGTGGACTCTGTGAAGGGCCGATTCACCATC
TCCAGAGACAACGCCAAGAACTCACTGTATCTGCAAATGAACAGCCTGAGAGCCGAGGACACGGCTGTGTATTACTGTGC
GAGAGATCCCGCACTCGGCCCAAATATTGTAGTGGTGGTAGCTGCTCCAACTTTGACTACTGGGGCCAGGGAACCCTGGT
CACCGTCTCCTCAG
>FLN1FA002PRIFH
GGCTGGAGTGGATTGAGGAAATCAATCATAGTGGAAGCACCAACTACAACCCGTCCCTCAAGAGTCGAGTCACCATATCA
GTAGACACGTCCAAGAACCAGTTCTCCCTGAAGCTGAGCTCTGTGACCGCCGCGGACACGGCTGTGTATTACTGTGCGAG
AGATCGTATCGTCCCCGGGGAGTTTGAAGACGAGGGCTACTACTACTACTACATGGACGTCTGGGGCAAAGGGACCACGG
TCACCGTCTCCTCA
>FLN1FA001C1MOE
GGGGCTGGAGTGGGTCTCATCCATTAGTAGTAGTAGTAGTTACATATACTACGCAGACTCAGTGAAGGGCCGATTCACCA
TCTCCAGAGACAACGCCAAGAACTCACTGTATCTGCAAATGAACAGCCTGAGAGCCGAGGACACGGCTGTGTATTACTGT
GCGAGGGGGTATAGCAGCAGCTGGTATGGTGGGGGTGATAAGGACTGGTTCGACCCCTGGGGCCAGGGAACCCTGGTCAC
CGTCTCCTCAG
>FLN1FA002QHU8O
GGACTGGAGTGGATTGGGTATATCTATTACAGTGGGAGCACCAACTACAACCCCTCCCTCAAGAGTCGAGTCACCATATC
AGTAGACACGTCCAAGAACCAGTTCTCCCTGAAGCTGAGCTCTGTGACCGCCGCAGACACGGCTGTGTATTACTGTGCGA
GACTTACATCTTATTCGGGGAGTTATTATAACGAGGTCGGAGACTACTTTGACTACTGGGGCCAGGGAACCCTGGTCACC
GTCTCCTCAG
>FLN1FA001B9QS9
AGGCTTGAGTGGATGGGATGGATCAACGCTGGCAATGGTAACACAAAATATTCACAGAAGTTCCAGGGCAGAGTCACCAT
TACCAGGGACACATCCGCGAGCACAGCCTACATGGAGCTGAGCAGCCTGAGATCTGAAGACACGGCTGTGCATTACTGTG
CGAGAGGAGGTGGTAGGTAGATTGTTGGCAGTGGCTTCTCCGACTTTGACTACTGGGGCCAGGGAACCCTGGTCACCGTC
TCCTCAG
>FLN1FA001D8A6W
GGCTGGAGTGGGTTGGCCGTATTAAAAGCAAAACTGATGGTGGGACAACAGACTACGCTGCACCCGTGAAAGGCAGATTC
ACCATCTCAAGAGATGATTCAAAAAACACGCTGTATCTGCAAATGAACAGCCTGAAAACCGAGGACACAGCCGTGTATTA
CTGTACCACAGAGGGGGCCTACGGTGACTACGAGTATGCTTTTGATATCTGGGGCCAAGGGACAATGGTCACCGTCTCCT
CAG
>FLN1FA002RGWKH
GGGCCTGAGTGGATGGGATGGATCAGCGCTTACAATGGTAACACAAACTATGCACAGAAGCTCCAGGGCAGAGTCACCAT
GACCACAGACACATCCACGAGCACAGCCTACATGGAGCTGAGGAGCCTGAGATCTGACGACACGGCCGTGTATTACTGTG
CGCGAGGAGGGCGCTTCCTACTAGGACATTGTCGTAGTGGTAGCTGCTACGGGGCCCCCGAGAAGTGGGGCCAGGGAACC
CTGGTCACCGTCTCCTCAG
>FLN1FA001D8A6Z
GACTGGAGTGGATTGGGTATATCTTTTACAGTGGGAGCACCAACTACAACCCCTCCCTCAAGAGTCGAGTCACCATATCA
GTAGACACGTCCAAGAACCAGTTCTCCCTGAAGCTGAGCTCTGTGACCGCTGCGGACACGGCCGTGTATTACTGTGCGAG
AGAAAGTATAGCAGTGGCTGGTTACATTGACTACTGGGGCCAGGGAACCCTGGTCACCGTCTCCTCAG
>FLN1FA001EP84D
GGCTGGAGTGGGTCTCATCCATTAGTAGTAGTAGTAGTTACATATACTACGCAGACTCAGTGAAGGGCCGATTCACCATC
TCCAGAGACAACGCCAAGAACTCACTGTATCTGCAAATGAACAGCCTGAGAGCCGAGGACACGGCTGTGTATTACTGTGC
AAGTCCGGATTACTATGATAGTAGTGGTTATTACTGGGAGGATGCTTTTGATATCTGGGGCCAAGGGACAATGGTCACCG
TCTCCTCAG
>FLN1FA001AK62W
GCTGGAGTGGGTCTCAGCTATTAGTGGTAGTGGTGGTAGCACATACTACGCAGACTCCGTGAAGGGCCGGTTCACCATCT
CCAGAGACAATTCCAAGAACACGCTGTATCTGCAAATGAACAGCCTGAGAGCCGAGGACACGGCTGTGTATTACTGTGCG
AGAGGCCAACTCTCCTCATACGGTGGTAACTCCCTTTGACTACTGGGGCCAGGGAACCCTGGTCACCGTCTCCTCAG
>FLN1FA002TDKG2
GACTGGAATATGTTTCAGCTATTAGTAGTAATGGGGGTAGCACATATTATGCAAACTCTGTGAAGGGCAGATTCACCATC
TCCAGAGACAATTCCAAGAACACGCTGTATCTTCAAATGGGCAGCCTGAGAGCTGAGGACATGGCTGTGTATTACTGTGC
GAGAGAAAACCCCGGGGGACTAACTGGGGATAGGTACTTCGATCTCTGGGGCCGTGGCACCCTGGTCACCGTCTCCTCAG
>FLN1FA001DKZ6C
GGGCTTGAGTGGATGGGAGGGATCATCCCTATCCTTGGTATAGCAAACTACGCACAGAAGTTCCAGGGCAGAGTCACGAT
TACCGCGGACAAATCCACGAGCACAGCCTACATGGAGCTGAGCAGCCTGAGATCTGAGGACACGGCCGTGTATTACTGTG
CGAGAGTGAACTGGAACGACTCGATGGATGCTTTTGATATCTGGGGCCAAGGGACAATGGTCACCGTCTCCTCAG
>FLN1FA001DALS0
CCCTGGAGTGGCTTGCACGCATTGATTGGGATGATGATAAATACTGCAGCACATCTCTGAAGACCAGGCTCACCATCTCC
AAGGCCACCTCCAAAAACCAGGTGGTCCTTACAATGACCAACATGGACCCTGTGGACACAGCCACGTATTACTGTGCACG
GATAGGACTCCCGCTGAATGCTTTTGATATCTGGGGCCAAGGGACAATGGTCACCGTCACCTCAG
>FLN1FA002TQJ8U
GGGCTTGAGTGGATGGGATGGATCAGCGCTTACAATGGTAACACAAACTATGCACAGAAGCTCCAGGGCAGAGTCACCAT
GACCACAGACACATCCACGAGCACAGCCTACATGGAGCTGAGGAGCCTGAGATCTGACGACACGGCCGTGTATTACTGTG
CGAGAGATCTTTTAGCAGCAGCTGGGGATGCTTTTGATATCTGGGGCCAAGGGACAATGGTCACCGTCTCCTCAG
>FLN1FA002RELSC
GGCTGGAGTGGGTCTCAGCTATTAGTGGTAGTGGTGGTAGCACATACTACGCAGACTCCGTGAAGGGCCGGTTCACCATC
TCCAGAGACAATTCCAAGAACACGCTGTATCTGCAAATGAACAGCCTGAGAGCCGAGGACACGGCCGTATATTACTGTGC
GAAAGATATGGGGATTACTATGATAGTAGTGGTTATTGCGTTGAGCTTTGACTACTGGGGCCAGGGAACCCTGGTCACCG
TCTCCTCAG
>FLN1FA002TYU6B
CCCTGGAGTGGCTTGCACTCATTTATTGGGATGATGATAAGCGCTACAGCCCATCTCTGAAGAGCAGGCTCACCATCACC
AAGGACACCTCCAAAAACCAGGTGGTCCTTACAATGACCAACATGGACCCTGTGGACACAGCCACATATTACTGTGCACA
CAGACCTCTATGGTTCGGGGAGTTATATGCTTTTGATATCTGGGGCCAAGGGACAATGGTCACCGTCTCCTCAG
>FLN1FA001CL0RN
GGCTGGAGTGGATTGGGAGTATCTATTATAGTGGGAGCACCTACTACAACCCGTCCCTCAAGAGTCGAGTCACCATATCC
GTAGACACGTCCAAGAACCAGTTCTCCCTGAAGCTGAGCTCTGTGACCGCTGCGGACACGGCCGTGTATTACTGTGCGAG
AGGTTTCGAGCGGGGTGGTGAGTACTACTACTACTACATGGACGTCTGGGGCAAAGGGACCACGGTCACCGTCTCCTCA
>FLN1FA001CSRTS
GGGGCTGGAGTGGGTTTCATACATTAGTAGTAGTAGTAGTACCATATACTACGCAGACTCTGTGAAGGGCCGATTCACCA
TCTCCAGAGACAATGCCAAGAACTCACTGTATCTGCAAATGAACAGCCTGAGAGACGAGGACACGGCTGTGTATTACTGT
GCGAGAGATCAGTCATATCTAGCAGTGGCTGGTACCGGAGTTGACTACTGGGGCCAGGGAACCCTGGTCACCGTCTCCTC
AG
>FLN1FA002RABZV
GGGCTTGAGTGGATGGGATGGATCAACACCAACACTGGGAACCCAACGTATGCCCAGGGCTTCACAGGACGGTTTGTCTT
CTCCTTGGACACCTCTGTCAGCACGGCATATCTGCAGATCAGCAGCCTAAAGGCTGAGGACACTGCCGTGTATTACTGTG
CGAGAGGGGCCTATGGTTCGGGGAGTACCGTTATTTACTGGGGCCAGGGAACCCTGGTCACCGTCTCCTCAG
>FLN1FA002RJW4N
GGCTGGAGTGGGTTTCATACATTAGTAGTAGTAGTAGTACCATATACTACGCAGACTCTGTGAAGGGCCGATTCACCATC
TCCAGAGACAATGCCAAGAACTCACTGTATCTGCAAATGAACAGCCTGAGAGACGAGGACACGGCTGTGTATTACTGTGC
GAGAGATTCCATCCGAACGTATTACTATGATAGTAGTGGTGATATTACCTACTACTACTACGGTATGGACGTCTGGGGCC
AAGGGACCACGGTCACCGTCTCCTCA
>FLN1FA001B9287
GGACTGGAGTGGATTGGGTATATCTATTACAGTGGGAGCACCAACTACAACCCCTCCCTCAAGAGTCGAGTCACCATATC
AGTAGACACGTCCAAGAACCAGTTCTCCCTGAAGCTGAGCTCTGTGACCGCTGCGGACACGGCCGTGTATTACTGTGCGA
GACAACGCGCTAGCAGTGGCTGGCCTTACTACTTTGACTACTGGGGCCAGGGAACCCTGGTCACCGTCTCCTCAG
>FLN1FA001B3GD3
GCCTGGAGTGGATTGGGTACATCTATTACAGTGGGAGCACCTACTACAACCCGTCCCTCAAGAGTCGAGTTACCATATCA
GTAGACACGTCTAAGAACCAGTTCTCCCTGAAGCTGAGCTCTGTGACTGCCGCGGACACGGCCGTGTATTACTGTGCGAG
AGATAAAGGAAGCTGACGGAGTATTATGATTACGTTTGGGGGAGTTATCGTCCTATTACTTTGACTACTGGGGCCAGGGA
ACCCTGGTCACCGTCTCCTCAG
>FLN1FA002TELCZ
GGACTGGAGTGGATTGGGTATATCTATTACAGTGGGAGCACCAACTACAACCCCTCCCTCAAGAGTCGAGTCACCATATC
AGTAGACACGTCCAAGAACCAGTTCTCCCTGAAGCTGAGCTCTGTGACCGCTGCGGACACGGCCGTGTATTACTGTGCGA
GAGACCCCGGGTACGGTGGTAACTCGGGTAGAGGCTGGTACTTCGATCTCTGGGGCCGTGGCACCCTGGTCACCGTCTCC
TCAG
>FLN1FA002PX24W
CTGGAGTGGATTGGGAGTATCTATTATAGTGGGAGCACCTACTACAACCCGTCCCTCAAGAGTCGAGTCACCATATCCGT
AGACACGTCCAAGAACCAGTTCTCCCTGAAGCTGAGCTCTGTGACCGCCGCAGACACGGCTGTGTATTACTGTGCGAGAC
GGGAGGTATTACGATATTTTGACTGGTTATTAGAGAATGATGCTTTTGATATCTGGGGCCAAGGGACAATGGTCACCGTC
TCCTCAG
>FLN1FA002RWE2G
GACTGGAGTGGATTGGGTATATCTATTACAGTGGGAGCACCAACTACAACCCCTCCCTCAAGAGTCGAGTCACCATATCA
GTAGACACGTCCAAGAACCAGTTCTCCCTGAAGCTGAGCTCTGTGACCGCTGCGGACACGGCTGTGTATTACTGTGCGAG
AGGCCCAATTCGTCGGTCGTATAGCAGCAGCTGGTACAACTGGTTCGACCCCTGGGGCCAGGGAACCCTGGTCACCGTCT
CCTCAG
>FLN1FA001CKOQV
GGCTGGAGTGGGTGGCAGTTATATCATATGATGGAAGTAATAAATACTATGCAGACTCCGTGAAGGGCCGATTCACCATC
TCCAGAGACAATTCCAAGAACACGCTGTATCTGCAAATGAACAGCCTGAGAGCCGAGGACACGGCTGTGTATTACTGTGC
GAGAGACCCAACCCGTTACGATATTTTGACTGGTTTTGGCTACTACTACTACATGGACGTCTGGGGCAAAGGGACCACGG
TCACCGTCTCCTCA
>FLN1FA001DUFVZ
GACTGGAGTGGATTGGGTATATCTATTACAGTGGGAGCACCAACTACAACCCCTCCCTCAAGAGTCGAGTCACCATATCA
GTAGACACGTCCAAGAACCAGTTCTCCCTGAAGCTGAGCTCTGTGACCGCTGCGGACACGGCCGTGTATTACTGTGCGAG
ATCACGAGACATTACTATGATCATGGACGTCTGGGGCAAAGGGACCACGGTCACCGTCTCCTCA
>FLN1FA001AE9ZN
GGGGCTGGAGTGGGTCTCAGTTATTTATAGCGGTGGTAGCACATACTACGCAGACTCCGTGAAGGGCCGATTCACCATCT
CCAGAGACAATTCCAAGAACACGCTGTATCTTCAAATGAACAGCCTGAGAGCCGAGGACACGGCCGTGTATTACTGTGCG
AGAGGTATTTTGGTTCGGGGAGTTATTAGGGGTGCTTTTGATATCTGGGGCCAAGGGACAATGGTCACCGTCTCCTCAG
>FLN1FA001ATIY3
GGGCCTGGAGTGGGTCTCAGGTATTAGTTGGAATAGTGGTAGCATAGGCTATGCGGACTCTGTGAAGGGCCGATTCACCA
TCTCCAGAGACAACGCCAAGAACTCCCTGTATCTGCAAATGAACAGTCTGAGAGCTGAGGACACGGCCTTGTATTACTGT
GCAAAAGATTCGGATTATAGCAGTGGCCGGGGACTTTTGATATCTGGGGCCAAGGGACAATGGTCACCGTCTCCTCAG
>FLN1FA001CDESZ
GGGGCTGGAGTGGGTGGCCAACATAAAGCAAGATGGAAGTGAGAAATACTATGTGGACTCTGTGAAGGGCCGATTCACCA
TCTCCAGAGACAACGCCAAGAACTCACTGTATCTGCAAATGAACAGCCTGAGAGCCGAGGACACGGCTGTGTATTACTGT
GCGAGATACCCTTATTGTGGTGGTGACTGCTATTCGGCTTGGATTGACTACTGGGGCCAGGGAACCCTGGTCACCGTCTC
CTCAG
>FLN1FA001BE71Y
GGCTGGAGTGGATTGGGAGTATCTATTATAGTGGGAGCACCTACTACAACCCGTCCCTCAAGAGTCGAGTCACCATATCC
GTAGACACGTCCAAGAACCAGTTCTCCCTGAAGCTGAGCTCTGTGACCGCCGCAGACACGGCTGTGTATTACTGTGCGAG
TCCCCCCGGGTATAGCAGTGGCTGGTACTCGGGGTACTTTGACTACTGGGGCCAGGGAACCCTGGTCACCGTCTCCTCAG
>FLN1FA001DD07U
GGCTGGAGTGGGTTTCATACATTAGTAGTAGTGGTAGTACCATATACTACGCAGACTCTGTGAAGGGCCGATTCACCATC
TCCAGGGACAACGCCAAGAACTCACTGTATCTGCAAATGAACAGCCTGAGAGCCGAGGACACGGCTGTGTATTACTGTGC
GAGAGAGGGTATTATGATTACGTTTGGGGGAGTTATCGTTAATGGTTTGGAGGTTGCTTTTGATATCTGGGGCCAAGGGA
CAATGGTCACCGTCTCCTCAG
>FLN1FA002RO7JO
GGCTGGAGTGGGTCTCATCCATTAGTAGTAGTAGTAGTTACATATACTACGCAGACTCAGTGAAGGGCCGATTCACCATC
TCCAGAGACAACGCCAAGAACTCACTGTATCTGCAAATGAACAGCCTGAGAGCCGAGGACACGGCTGTGTATTACTGTGC
GAGAAGCCCCCAGGGGGGTATAGCAGCAGCTTACCGGTACTTCGATCTCTGGGGCCGTGGCACCCTGGTCACCGTCTCCT
CAG
>FLN1FA001AQIF2
GGGCTTGAGTGGATGGGAGGGATCATCCCTATCTTTGGTACAGCAAACTACGCACAGAAGTTCCAGGGCAGAGTCACGAT
TACCGCGGACGAATCCACGAGCACAGCCTACATGGAGCTGAGCAGCCTGAGATCTGAGGACACGGCCGTGTATTACTGTG
CGAGAGTTGGGGGCAGCTATGGCATTTTTTTTGACTACTGGGGCCAGGGAACCCTGGTCACCGTCTCCTCAG
>FLN1FA001ADXZ6
GGGCTGGAGTGGATTGGGGACATCAATCATAGTGGAAGCACCAACTACAACATGTCCCTCAAGAGTCGAGTCACCATTTC
AGCAGACACGTCCAAGAACCAGTTCTCGCTGAAGCTGAGGTCTGTGACCGCCGGGGACACGGCTGTCTATTATTGTGCGA
GAGGCGTCACGGGTTATTATGACCTATTATTACATGGACGTCTGGGGCAAAGGGACGACGGTCACCGTCTCCTCA
>FLN1FA002RQC2G
GGGCTTGAGTGGATGGGAATAATCAACCCTAGTGGTGGTAGCACAAGCTACGCACAGAAGTTCCAGGGCAGAGTCACCAT
GACCAGGGACACGTCCACGAGCACAGTCTACATGGAGCTGAGCAGCCTGAGATCTGAGGACACGGCCGTGTATTACTGTG
CGAGAGGCACACTGCGGGTTCGGGGAGCCTCCGACTACTGGGGCCAGGGAACCCTGGTCACCGTCTCCTCAG
>FLN1FA002SH479
GGCTGGAGTGGATTGGGAGTATCTATTATAGTGGGAGCACCTACTACAACCCGTCCCTCAAGAGTCGAGTCACCATATCC
GTAGACACGTCCAAGAACCAGTTCTCCCTGAAGCTGAGCTCTGTGACCGCTGCGGACACGGCCGTGTATTACTGTGCGAG
AGTAGGTACTATGGTTCGGGCCCCAGTAAACTACTACTACTACTACATGGACGTCTGGGGCAAAGGGACCACGGTCACCG
TCTCCTCA
>FLN1FA001CT3VG
CCCTGGAGTGGCTTGCACTCATTTATTGGGATGATGATAAGCGCTACAGCCCATCTCTGAAGAGCAGGCTCACCATCACC
AAGGACACCTCCAAAAACCAGGTGGTCCTTACAATGACCAACATGGACCCTGTGGACACAGCCACATATTACTGTGCACA
CAGGAGATCTAGAGCAGCAGCTGGCCAGGGGGTTGCTTTTGATATCTGGGGCCAAGGGACAATGGTCACCGTCTCCTCAG
>FLN1FA001ARGA8
AAGGGGCTGGAGTGGGTCTCTGGTATTAGTTGGAATAGTGGTAGCATAGGCTATGCGGACTCTGTGAAGGGCCGATTCAC
CATCTCCAGAGACAACGCCAAGAACTCCCTGTATCTGCAAATGAACAGTCTGAGGGCTGAGGACACGGCCTTGTATTACT
GTGCAAAAGATATCGGCGGTGGACCCATATTACTATGGTTCGGGGAGTTATCGGCTGATGCTTTTGATATCTGGGGCCAA
GGGACAATGGTCACCGTCTCCTCAG
>FLN1FA002PUPR9
GACTGGAGTGGATTGGGTATATCTATTACAGTGGGAGCACCAACTACAACCCCTCCCTCAAGAGTCGAGTCACCATATCA
GTAGACACGTCCAAGAACCAGTTCTCCCTGAAGCTGAGCTCTGTGACCGCTGCGGACACGGCCGTGTATTACTGTGCGAG
ACGCAGGGGCCATACGTATTACTATGATAGTAGTGGTTATTACTACTTTGACTACTGGGGCCAGGGAACCCTGGTCACCG
TCTCCTCAG
>FLN1FA001CACMR
GCCTGGAGTGGGTCTCAGGTATTAGTTGGAATAGTGGTAGCATAGGCTATGCGGACTCTGTGAAGGGCCGATTCACCATC
TCCAGAGACAACGCCAAGAACTCCCTGTATCTACAAATGAACAGTCTGAGAGCTGAGGACACGGCTGTGTATTACTGTGC
AACTCAGGAAGGGAGCTACTACGGGTTTGACTACTGGGGCCAGGGAACCCTGGTCACCGTCTCCTCAG
>FLN1FA002QXYJA
GGCTGGAGTGGGTTGGCCGTATTAAAAGCAAAACTGATGGTGGGACAACAGACTACGCTGCACCCGTGAAAGGCAGATTC
ACCATCTCAAGAGATGATTCAAAAAACACGCTGTATCTGCAAATGAACAGCCTGAAAACCGAGGACACAGCCGTGTATTA
CTGTACCACAGCCACCGCTCATTATTGTAGTGGTGGTAGCTGCTACCAAGACCCTGATGCTTTTGATATCTGGGGCCAAG
GGACAATGGACACCGTCTCCTCAG
>FLN1FA002QRB5V
GACTGGAGTGGATTGGGTATATCTATTACAGTGGGAGCACCAACTACAACCCCTCCCTCAAGAGTCGAGTCACCATATCA
GTAGACACGTCCAAGAACCAGTTCTCCCTGAAGCTGAGCTCTGTGACCGCTGCGGACACGGCCGTGTATTACTGTGCGAG
ATGGAGTGGTTCGAACCCCGACTTTGACTACTGGGGCCAGGGAACCCTGGTCACCGTCTCCTCAG
>FLN1FA002TLCGK
GGGGCTGGAGTGGGTCTCAGCTATTAGTGGTAGTGGTGGTAGCACATACTACGCAGACTCCGTGAAGGGCCGGTTCACCA
TCTCCAGAGACAATTCCAAGAACACGCTGTATCTGCAAATGAACAGCCTGAGAGCCGAGGACACGGCCGTATATTACTGT
GCGAAAGGGAGTGGGAGCTACTGGGAGGCCTCGGTCTTTGGCTACTGGGGCCAGGGAACCCTGGTCACCGTCTCCTCAG
>FLN1FA001BEZPH
AGGGCTGGAGTGGGTTGGCCGTATTAGAAGCAAAGCTAACAGTTACGCGACAGCATATGCTGCGTCGGTGAAAGGCAGGT
TCACCATCTCCAGAGATGATTCAAAGAACACGGCGTATCTGCAAATGAACAGCCTGAAAACCGAGGACACGGCCGTGTAT
TACTGTACTAGACAGTACTATGATACCCCAGCTGATGCTTTTGATATCTGGGGCCAAGGGACAATGGTCACCGTCTCCTC
AG
>FLN1FA002RCDO4
GGCTGGAGTGGGTCTCAGTTATTTATAGCGGTGGTAGCACATACTACGCAGACTCCGTGAAGGGCCGATTCACCATCTCC
AGAGACAATTCCAAGAACACGCTGTATCTTCAAATGAACAGCCTGAGAGCCGAGGACACGGCCGTGTATTACTGTGCGAG
CATCGACTACAGATTCGGGTTCGAGGGGAGTTATTACCACTGGGGCCAGGGAACCCTGGTCACCGTCNCCTCAG
>FLN1FA001DUG9A
GGCTGGAGTGGATTGGGAGTATCTATTATAGTGGGAGCACCTACTACAACCCGTCCCTCAAGAGTCGAGTCACCATATCC
GTAGACACGTCCAAGAACCAGTTCTCCCTGAAGCTGAGCTCTGTGACCGCCGCAGACACGGCTGTGTATTACTGTGCGAG
ACTCGGGCTCTTGGAGTAGTACCAGCTGCTATAACCTACTACTACATGGACGTCTGGGGCAAAGGGACCACGGTCACCGT
CTCCTCA
>FLN1FA002P52S9
GGGGCTGGAGTGGGTGGCCAACATAAAGCAAGATGGAAGTGAGAAATACTATGTGGACTCTGTGAAGGGCCGATTCACCA
TCTCCAGAGACAACGCCAAGAACTCACTGTATCTGCAAATGAACAGCCTGAGAGCCGAGGACACGGCTGTGTATTACTGT
GCGAGAGGACAGCAGCTATATAACTGGTACTTCGATCTCTGGGGCCGTGGCACCCTGGTCACCGTCTCCTCAG
>FLN1FA001DYIB7
GGCTGGAGTGGGTGGCCAACATAAAGCAAGATGGAAGTGAGAAATACTATGTGGACTCTGTGAAGGGCCGATTCACCATC
TCCAGAGACAACGCCAAGAACTCACTGTATCTGCAAATGAACAGCCTGAGAGCCGAGGACACGGCTGTGTATTACTGTGC
GAGATATCGCCTATTACTATGGTTCGGGGAGTTATACTACTACTACTACGGTATGGACGTCTGGGGCCAAGGGACCACGG
TCACCGTCTCCTCA
>FLN1FA001D2IBI
GCCCTGGAGTGGCTTGCACTCATTTATTGGGATGATGATAAGCGCTACAGCCCATCTCTGAAGAGCAGGCTCACCATCAC
CAAGGACACCTCCAAAAACCAGGTGGTCCTTACAATGACCAACATGGACCCTGTGGACACAGCCACATATTACTGTGCAC
GGTTGTATAGCAGTGGCTGGGTACCGTAAGGCGTTGATTGACTACTGGGGCCAGGGAACCCTGGTCACCGTCTCCTCAG
>FLN1FA002RH98S
GGGGCTGGAGTGGGTGGCAGTTATATGGTATGATGGAAGTAATAAATACTATGCAGACTCCGTGAAGGGCCGATTCACCA
TCTCCAGAGACAATTCCAAGAACACGCTGTATCTGCAAATGAACAGCCTGAGAGCCGAGGACACGGCCGTATATTACTGT
GCGAAAGACGCCCGAAATTACTATGGTTCGGGGAGTTATGAATACTACTTTGACTACTGGGGCCAGGGAACCCTGGTCAC
CGTCTCCTCAG
>FLN1FA002R1TWP
GGCTGGAGTGGATTGGGAGTATCTATTATAGTGGGAGCACCTACTACAACCCGTCCCTCAAGAGTCGAGTCACCATATCC
GTAGACACGTCCAAGAACCAGTTCTCCCTGAAGCTGAGCTCTGTGACCGCCGCAGACACGGCTGTGTATTACTGTGCGAG
ACATCTCTTGTGGATACAGCTATGGTTACGACTACTGGGGCCAGGGAACCCTGGTCACCGTCTCCTCAG
>FLN1FA001EUWWI
GGGCTTGAGTGGATGGGAATAATCAACCCTAGTGGTGGTAGCACAAGCTACGCACAGAAGTTCCAGGGCAGAGTCACCAT
GACCAGGGACACGTCCACGAGCACAGTCTACATGGAGCTGAGCAGCCTGAGATCTGAGGACACGGCCGTGTATTACTGTG
CGAGAGCACCCCGGAGAGCAGCAGCTGGTAGGGATGATGCTTTTGATATCTGGGGCCAAGGGACAATGGTCACCGTCTCC
TCAG
>FLN1FA002Q6Q48
AGGCTTGAGTGGATGGGATGGATCAACGCTGGCAATGGTAACACAAAATATTCACAGAAGTTCCAGGGCAGAGTCACCAT
TACCAGGGACACATCCGCGAGCACAGCCTACATGGAGCTGAGCAGCCTGAGATCTGAAGACACGGCTGTGTATTACTGTG
CGAGAGACGTGTGGGCAGCAGCAGGTGGTATCGTTTACTACTTTGACTACTGGGGCCAGGGAACCCTGGTCACCGTCTCC
TCAG
>FLN1FA002PTL0W
AAGGGGCTGGAGTGGGTGGCAGTTATATCATATGATGGAAGTAATAAATACTACGTAGACTCCGTGAAGGGCCGATTCAC
CATCTCCAGAGACAATTCCAAGAACACGCTGTATCTGCAAATGAACAGCCTGAGAGCTGAGGACACGGCTGTGTATTACT
GTGCGAGAGAACTGGCGCCCCTAAGGTACTTCGATCTCTGGGGCCGTGGCACCCTGGTCACCGTCTCCTCAG
>FLN1FA002QGKM9
AAGGGGCTGGAGTGGGTTTCATACATTAGTAGTAGTGGTAGTACCATATACTACGCAGACTCTGTGAAGGGCCGATTCAC
CATCTCCAGGGACAACGCCAAGAACTCACTGTATCTGCAAATGAACAGCCTGAGAGCCGAGGACACGGCCGTGTATTACT
GTGCGAGAATGAGTGGGAGCTACGGGGATGCTTTTGATATCTGGGGCCGAAGGGACGAATGGTCACCGTCTCCTC
>FLN1FA001EFJWL
AAGGGGCTGGAGTGGGTGGCAGTTATATCATATGATGGAAGTAATAAATACTACGTAGACTCCGTGAAGGGCCGATTCAC
CATCTCCAGAGACAATTCCAAGAACACGCTGTATCTGCAAATGAACAGCCTGAGAGCTGAGGACACGGCTGTGTATTACT
GTGCGAGAGGAAGAGAGGTAGTACCAGCTGCGAGCTACTACTACTACGGTATGGACGTCTGGGGCCAAGGGACCACGGTC
ACCGTCTCCTCA
>FLN1FA001B1DI1
GGCTGGAGTGGGTGGCAGTTATATGGTATGATGGAAGTAATAAATACTATGCAGACTCCGTGAAGGGCCGATTCACCATC
TCCAGAGACAATTCCAAGAACACGCTGTATCTGCAAATGAACAGCCTGAGAGCCGAGGACACGGCTGTGTATTACTGTGC
GAGAGATTTTATGAGGAATTACTATGGTTCGGGGAGTCCGGACTACTGGGGCCAGGGAACCCTGGTCACCGTCTCCTCAG
>FLN1FA002QFG2V
GGGCTTGAGCGGATGGGATGGATCAACACCAACACTGGGAACCCAACGTATGCCCAGGGCTTCACAGGACGGTTTGTCTT
CTCCTTGGACACCTCTGTCAGCACGGTATATCTGCAGATCAGCAGCCTAAAGGCTGAGGACACTGCCGTGTATTACTGTG
CGAGAGATAGGCCTCTATGGTTCGGGGAATTAGATGCTTTTGATATCTGGGGCCAAGGGACAATGGTCACCGTCTCCTCA
G
>FLN1FA001B9QVT
GGGCTTGAGTGGATGGGATGGATCAACACCAACACTGGGAACCCAACGTATGCCCAGGGCTTCACAGGACGGTTTGTCTT
CTCCTTGGACACCTCTGTCAGCACGGCATATCTGCAGATCAGCAGCCTAAAGGCTGAGGACACTGCCGTGTATTACTGTG
CGAGAGATAAACCGGCTACGGTGGTAACTCGCAATGCTTTTGATATCTGGGGCCAAGGGACAATGGTCACCGTCTCCTCA
G
>FLN1FA001DN60X
CTGGAGTGGATTGGGAGTATCTATTATAGTGGGAGCACCTACTACAACCCGTCCCTCAAGAGTCGAGCCACCATATCCGT
AGACACGTCCAAGAACCAGTTCTCCCTGAAGCTGAGCTCTGTGACCGCTGCGGACACGGCCGTGTATTACTGTGCGAGAC
ACCGGGATACAGCTATGGCACAATACTACTTTGACTACTGGGGCCAGGGAACCCTGGTCACCGTCTCCTCAG
>FLN1FA002SK0R2
GGGCTGGAGTGGATTGGGGAAATCAATCATAGTGGAAGCACCAACTACAACCCGTTCCTCAAGAGTCGAGTCACCATATC
AGTAGACACGTCCAAGAACCAGTTCTCCCTGAAGCTGAGCTCTGTGACCGCCGCGGACACGGCTGTGTATTACTGTGCGA
GACAAGTGGGAGCTACCTACTACTACTACATGGACGTCTGGGGCAAAGGGACCACGGTCACCGTCTCCTCA
>FLN1FA001AK5VS
GACTGGAGTGGATTGGGTATATCTATTACAGTGGGAGCACCAACTACAACCCCTCCCTCAAGAGTCGAGTCACCATATCA
GTAGACACGTCCAAGAACCAGTTCTCCCTGAAGCTGAGCTCTGTGACCGCTGCGGACACGGCCGTGTATTACTGTGCGAG
AGCGTTCGGGTATTGTAGTAGTACCAGCTGCTATCGGGGGGGCTGGTTCGACCCCTGGGGCCAGGGAACCCTGGTCACCG
TCTCCTCAG
>FLN1FA001BUGSH
GGGCTGGAGTGGATTGGGAGTATCTATTATAGTGGGAGCACCTACTACAACCCGTCCCTCAAGAGTCGAGTCACCATATC
CGTAGACACGTCCAAGAATCAGTTCTCCCTGAAGCTGAGCTCTGTGACCGCCGCAGACACGGCTGTGTATTACTGTGCGA
GATCACCGGCGAATTACGATATTTTGACTGGTTACCCCCCCTTCTACGGTATGGACGTCTGGGGCCAAGGGACCACGGTC
ACCGTCTCCTCA
>FLN1FA002S5CMS
CCTGGAGTGGATGGGGATCATCTATCCTGGTGACTCTGATACCAGATACAGCCCGTCCTTCCAAGGCCAGGTCACCATCT
CAGCCGACAAGTCCATCAGCACCGCCTACCTGCAGTGGAGCAGCCTGAAGGCCTCGGACACCGCCATGTATTACTGTGCG
AGACATGACTCTTCTATGGTTCGGGGAGACCAGCCTGATGCTTTTGATATCTGGGGCCAAGGGACAATGGTCACCGTCTC
CTCAG
>FLN1FA002TPW5D
GGGGCTGGAGTGGGTGGCCAACATAAAGCAAGATGGAAGTGAGAAATACTATGTGGACTCTGTGAAGGGCCGATTCACCA
TCTCCAGAGACAACGCCAAGAACTCACTGTATCTGCAAATGAACAGCCTGAGAGCCGAGGACACGGCTGTGTATTACTGT
GCGAGAGAATCGGATTGTAGTGGTGGTAGCTGCTACTCCCTTGACTACTGGGGCCAGGGAACCCTGGTCACCGTCTCCTC
AG
>FLN1FA001AGHJ8
GGGGCTGGAGTGGGTGGCAGTTATATCATATGATGGAAGTAATAAATACTACGTAGACTCCGTGAAGGGCCGATTCACCA
TCTCCAGAGACAATTCCAAGAACACGCTGTATCTGCAAATGAACAGCCTGAGAGCTGAGGACACGGCTGTGTATTACTGT
GCGAGTGAGGGAGATGGCTACACCTACGGGGCTTTTGATATCTGGGGCCAAGGGACAATGGTCACCGTCTCCTCAG
>FLN1FA001BB7C5
GGGGCTGGAGTGGGTCTCAGCTATTAGTGGTAGTGGTGGTAGCACATACTACGCAGACTCCGTGAAGGGCCGGTTCACCA
TCTCCAGAGACAATTCCAAGAACACGCTGTATCTGCAAATGAACAGCCTGAGAGCCGAGGACACGGCCGTATATTACTGT
GCGAAAGAGGGATACTATGGTTCGGGGAGTTATTACAACCCGTTTGACTACTGGGGCCAGGGAACCCTGGTCACCGTCTC
CTCAG
>FLN1FA002Q5L1W
AGGCTTGAGTGGATGGGATGGATCAACGCTGGCAATGGTAACACAAAATATTCACAGAAGTTCCAGGGCAGAGTCACCAT
TACCAGGGACACATCCGCGAGCACAGCCTATATGGAGCTGAGCAGCCTGAGATCTGAAGACACGGCTGTGTATTACTGTG
CGAGTAAGGCTGTATTACTATGGTTCGGGGAGTTATCCGGTTGATGCTTTTGATATCTGGGGCCAAGGGACAATGGTCAC
CGTCTCCTCAG
>FLN1FA002RTCTO
GGCTGGAGTGGGTGGCAGTTATATCATATGATGGAAGTAATAAATACTACGTAGACTCCGTGAAGGGCCGATTCACCATC
TCCAGAGACAATTCCAAGAACACGCTGTATCTGCAAATGAACAGCCTAAGAGCTGAGGACACGGCTGTGTATTACTGTGC
GAGCCCTAAGGAGGGCAGCAGCTGGGATCACTACTTTGACTACTGGGGCCAGGGAACCCTGGTCACCGTCTCCTCAG
>FLN1FA001DQYWE
GGCTGGAGTGGATTGGGGAAATCAATCATAGTGGAAGCACCAACTACAACCCGTCCCTCAAGAGTCGAGTCACCATATCA
GTAGACACGTCCAAGAACCAGTTCTCCCTGAAGCTGAGCTCTGTGACCGCCGCGGACACGGCTGTGTATTACTGTGCGAG
AGGCCGATACTATGATAGTAGTGGTTATTACTACTTCTCAACTTTTGACTACTGGGGCCAGGGAACCCTGGTCACCGTCT
CCTCAG
>FLN1FA001CESKY
GGACTGGAGTGGATTGGAAATATCTATTATAGTGCGTACGCCAACTACAACCCGTCCCTCAAGAGTCGAGTCACCATATC
AGTAGACACGTCCAAGAACCAGTTCTCCCTGAAGCTGAGCTCTGTGACCGCCGCGGACACGGCTGTGTATTACTGTGCGA
GAGGCCAAGGTACGGTGACTACTGAAATTGACTACTGGGGCCAGGGAACCCTGGTCACCGTCTCCTCAG
>FLN1FA001D2HZZ
GGCTGGAGTGGGTCTCATCCATTAGTAGTAGTAGTAGTTACATATACTACGCAGACTCAGTGAAGGGCCGATTCACCATC
TCCAGAGACAACGCCAAGAACTCACTGTATCTGCAAATGAACAGCCTGAGAGCCGAGGACACGGCTGTGTATTACTGTGC
GAGAGGTAGCGGTGACTACTTTGACTACTGGGGCCAGGGAACCCTGGTCACCGTCTCCTCAG
>FLN1FA001C1MGW
GGGGCTGGAGTGGGTGGCCAACATAAAGCAAGATGGAAGTGAGAAATACTATGTGGACTCTGTGAAGGGCCGATTCACCA
TCTCCAGAGACAACGCCAAGAACTCACTGTATCTGCAAATGAACAGCCTGAGAGCCGAGGACACGGCTGTGTATTACTGT
GCGAGAGGGGGAGTGGGAGCTACTACGTAAGTCCCCCTACTACTACTACTACATGGACGTCTGGGGCAAAGGGACCACGG
TCACCGTCTCCTCA
>FLN1FA001EBVOY
GGCTGGAGTGGATTGGGGAAATCAATCATAGTGGAAGCACCAACTACAACCCGTCCCTCAAGAGTCGAGTCACCATATCA
GTAGACACGTCCAAGAACCAGTTCTCCCTGAAGCTGAGCTCTGTGACCGCCGCGGACACGGCTGTGTATTACTGTGCGAG
GGCGTCCCATGACCACCTCTTAGGGCAGTGGCTGGTACCCGGTGCTTTTGATATCTGGGGCCAAGGGACAATGGTCACCG
TCTCCTCAG
>FLN1FA002PGBKD
GGGCTTGAGTGGATGGGATGGATCAGCGCTTACAATGGTAACACAAACTATGCACAGAAGCTCCAGGGCAGAGTCACCAT
GACCACAGACACATCCACGAGCACAGCCTACATGGAGCTGAGGAGCCTGAGATCTGACGACACGGCCGTGTATTACTGTG
CGAGAGACTTATCCGCCCCAAGCAGTGGCTGTCGCTACTGGGGCCAGGGAACCCTGGTCACCGTCTCCTCAG
>FLN1FA001DYID8
GGCTGGAGTGGGTGGCCAACATAAAGCAAGATGGAAGTGAGAAATACTATGTGGACTCTGTGAAGGGCCGATTCACCATC
TCCAGAGACAACGCCAAGAACTCACTGTATCTGCAAATGAACAGCCTGAGAGCCGAGGACACGGCTGTGTATTACTGTGC
GAGAGACCTAATTAGCAGTGGCTGGTACGTTGAGGACTACTGGGGCCAGGGAACCCTGGTCACCGTCTCCTCAG
>FLN1FA002RFRKF
GACTGGAGTGGATTGGGTATATCTATTACAGTGGGAGCACCAACTACAACCCCTCCCTCAAGAGTCGAGTCACCATATCA
GTAGACACGTCCAAGAACCAGTTCTCCCTGAAGCTGAGCTCTGTGACCGCTGCGGACACGGCCGTGTATTACTGTGCGAG
AGTGGGGGGGGATTACTATGATAGTAGTGGTTATTACTACCCTTACTTTGACTACTGGGGCCAGGGAACCCTGGTCACCG
TCTCCTCAG
>FLN1FA002QSG77
GGGGCTGGAGTGGGTCTCATCCATTAGTAGTAGTAGTAGTTACATATACTACGCAGACTCAGTGAAGGGCCGATTCACCA
TCTCCAGAGACAACGCCAAGAACTCACTGTATCTGCAAATGAACAGCCTGAGAGCCGAGGACACGGCTGTGTATTACTGT
GCGAGTTTTTGGGGCCAACCCCCTCAGGTATGGTTCGGGGAGTCATTCTGGGGCCAGGGAACCCTGGTCACCGTCTCCTC
AG
>FLN1FA002QXZ1H
GCTGGAGTGGGTCTCAGTTATTTATACCGGTGGTAGCACATACTACGCAGACTCCGTGAAGGGCCGATTCACCCTCTCCA
GAGACAATTCCAAGAACACGCTGTATCTTCAAATGAACAGCCTGAGAGCCGAGGACACGGCCGTGTATTACTGTGCGAGA
GCCCAGGATTACTATGATACTAGTGGTTATTACTACGGGAATGCTTTTGATGTCTGGGGCCAAGGGACAATGGTCACCGT
CTCCTCAG
>FLN1FA001E2Z8W
GGCTGGAGTGGGTGGCCAACATAAAGCAAGATGGAAGTGAGAAATACTATGTGGACTCTGTGAAGGGCCGACTCACCATC
TCCAGAGACAACGCCAAGAACTCACTGTATCTGCAAATGAACAGCCTGAGAGCCGAGGACACGGCTGTGTATTACTGTGC
GAGAGATCGGGTAGCAGCAGCAGCTGAAGGCGGCTTTGACTACTGGGGCCAGGGAACCCTGGTCACCGTCTCCTCAG
>FLN1FA002RO7H9
GGGGCTGGAGTGGGTTTCATACATTAGTAGTAGTAGTAGTACCATATACTACGCAGACTCTGTGAAGGGCCGATTCACCA
TCTCCAGAGACAATGCCAAGAACTCACTGTATCTGCAAATGAACAGCCTGAGAGCCGAGGACACGGCTGTGTATTACTGT
GCGAGGTCCGTCCCTTTCGGGGACCCCTGGTCTGGTGCTTTTGATCTCTGGGGCCAAGGGACAATGGTCACCGTCTCCTC
AG
>FLN1FA001CDEWY
GGGCTTGAGTGGATGGGAGGGATCATCCCTATCCTTGGTATAGCAAACTACGCACAGAAGTTCCAGGGCAGAGTCACGAT
TACCGCGGACAAATCCACGAGCACAGCCTACATGGAGCTGAGCAGCCTGAGATCTGAGGACACGGCCGTGTATTACTGTG
CAAACTACGGTGGTAACTTGTTTGACTACTGGGGCCAGGGAACCCTGGTCACCGTCTCCTCAG
>FLN1FA001D3QLC
GACTGGAGTGGATTGGGTATATCTATTACAGTGGGAGCACCAACTACAACCCCTCCCTCAAGAGTCGAGTCACCATATCA
GTAGACACGTCCAAGAACCAGTTCTCCCTGAAGCTGAGCTCTGTGACCGCTGCGGACACGGCTGTGTATTACTGTGCGAG
AGAGCCCACGGTGACTACGACATCAGAGGATGCTTTTGATATCTGGGGCCAAGGGACAATGGTCACCGTCTCCTCAG
>FLN1FA001BGALM
GGACTGGAGTGGATTGGGTATATCTATTACAGTGGGAGCACCAACTACAACCCCTCCCTCAAGAGTCGAGTCACCATATC
AGTAGACACGTCCAAGAACCAGTTCTCCCTGAAGCTGAGCTCTGTGACCGCTGCGGACACGGCCGTGTATTACTGTGCGA
GACAGAGTATAGCAGCAGCTGGCGCTTTTGACTACTGGGGCCAGGGAACCCTGGTCACCGTCTCCTCAG
>FLN1FA002SVGXQ
GGGGCTGGAGTGGGTTGGCCGTATTAAAAGCAAAACTGATGGTGGGACAACAGACTACGCTGCACCCGTGAAAGGCAGAT
TCACCATCTCAAGAGATGATTCAAAAAACACGCTGTATCTGCAAATGAACAGCCTGAAAACCGAGGACACAGCCGTGTAT
TACTGTACCACATCCACCCATAGCAGTGGCTGGCTGTACAACTGGTTCGACCCCTGGGGCCAGGGAACCCTGGTCACCGT
CTCCTCAG
>FLN1FA002QGKJT
GGGCTTGAGTGGATGGGATGGATCAACACCAACACTGGGAACCCAACGTATGCCCAGGGCTTCACAGGACGGTTTGTCTT
CTCCTTGGACACCTCTGTCAGCACGGCATATCTGCAGATCAGCAGCCTAGAGGCTGAGGACACTGCCGTGTATTACTGTG
CGAGAGTTGGAGGTCGCACAGCAGCGGATTGGTTTTGATATCTGGGGCCAAGGGACAATGGTCACCGTCTCCTCAG
>FLN1FA001BGAM2
GGGCTTGAGTGGATGGGATGGATGAACCCTAACAGTGGTAACACAGGCTATGCACAGAAGTTCCAGGGCAGAGTCACCAT
GACCAGGAACACCTCCATAAGCACAGCCTACATGGAGCTGAGCAGCCTGAGATCTGAGGACACGGCCGTGTATTACTGTG
CGAGAGGCCTATTATCGTATAGCAGCAGCTGGTATTGGGTCTACTGGGGCCAGGGAACCCTGGTCACCGTCTCCTCAG
>FLN1FA002SANO1
GGGCTGGAGTGGGTCTCAGCTATTAGTGGTAGTGGTGGTAGCACATACTACGCAGACTCCGTGAAGGGCCGGTTCACCAT
CTCCAGAGACAATTCCAAGAACACGCTGTATCTGCAAATGAACAGCCTGAGAGCCGAGGACACGGCTGTGTATTACTGTG
CGAAAGATCGGGTTCCCTATAGCAGTGGCTGGTACCAGGACTACTGGGGCCAGGGAACCCTGGTCACCGTCTCCTCAG
>FLN1FA001CACHG
GGGCTTGAGTGGATGGGAGGGATCATCCCTATCTTTGGTACAGCAAACTACGCACAGAAGTTCCAGGGCAGAGTCACGAT
TACCGCGGACGAATCCACGAGCACAGCCTACATGGAGCTGAGCAGCCTGAGATCTGAGGACACGGCCGTGTATTACTGTG
CGAGAGATCGGGGTTACTATGATAGTAGTGGTTGGACAGGATGGTTCGACCCCTGGGGCCAGGGAACCCTGGTCACCGTC
TCCTCAG
>FLN1FA002QNKIO
GGGGCTGGAGTGGGTCTCAGTTATTTATAGCGGTGGTAGCACATACTACGCAGACTCCGTGAAGGGCCGATTCACCATCT
CCAGAGACAATTCCAAGAACACGCTGTATCTTCAAATGAACAGCCTGAGAGCCGAGGACACGGCCGTGTATTACTGTGCG
AGCTATTACTATGATAGTAGTGGTTGCGGCTGGGGCCAGGGAACCCTGGTCACCGTCTCCTCAG
>FLN1FA002R89JQ
GGGCTTGAGTGGATGGGAGGGATCATCCCTATCTTTGGTACAGCAAACTACGCACAGAAGTTCCAGGGCAGAGTCACGAT
TACCGCGGACGAATCCACGAGCACAGCCTACATGGAGCTGAGCAGCCTGAGATCTGAGGACACGGCCGTGTATTACTGTG
CGAGAGTAGGTCCCCAGTATTACGATATTTTGACTGGTTATTATAGGTCTCTTGGCTACTTTGACTACTGGGGCCAGGGA
ACCCTGGTCACCGTCTCCTCAG
>FLN1FA002QGKJG
CCCTGGAGTGGCTTGCACTCATTGATTGGGATGATGATAAATACTACAGCACATCTCTGAAGACCAGGCTCACAATCTCC
AAGGACACCTCCAAAAACCAGGTGGTCCTTACAATGACCAACATGGACCCTGTGGACACAGCCACGTATTACTGTGCACA
CAGTTTATGGGGTTCGGGGAGTGATTTTGACTACTGGGGCCAGGGAACCCTGGTCACCGTCTCCTCAG
>FLN1FA001AJ52O
AGGCTTGAGTGGATGGGATGGATCAACCGTGGCGATGCTAAGACAAAATTTTCACAGAAGGTCCAGGGCAGAGTCACCAT
TACCAGGGACACATCCGCGAGCACAGCCTACATGGAGCTGAGCAGCCTGAGATCTGAAGACACGGCTGTGTATTACTGTG
CGAGAGATCGCACGATAGCAGTGGCTGGCCGAACTGGAAGTGATGCTTTTGATATCTGGGGCCAAGGGACAATGGTCACC
GTCTCCTCAG
>FLN1FA002P5359
GGCTGGAGTGGGTCTCAGTTATTTATAGCGGTGGTAGCACATACTACGCAGACTCCGTGAAGGGCCGATTCACCATCTCC
AGAGACAATTCCAAGAACACGCTGTATCTTCAAATGAACAGCCTGAGAGCCGAGGACACGGCCGTGTATTACTGTGCGAG
AGTCGCTGGTGGTTCGGGGGAGTTATTATCCAACCCCTCGGCCCGGCTACATGGACGTCTGGGGCAAAGGGACCACGGTC
ACCGTCTCCTCA
>FLN1FA001DALLJ
GCCTTGAGTGGCTGGGAAGGACATACTACAGGCCCAAGTGGTATAATGATTATGCAGTATCTGTGAAAAGTCGAATAACC
ATCAACCCAGACACATCCAAGAACCAGTTCTCCCTGCAGCTGAACTCTGTGACTCCCGAGGACACGGCTGTGTATTACTG
TGCAAGAGAAGAGGGTAGCAGTGGCTGGTATGATTGGGGCCAGGGAACCCTGGTCACCGTCTCCTCAG
>FLN1FA002R5DAK
GGCTGGAGTGGGTTGGCCGTATTAAAAGCAAAACTGATGGTGGGACAACAGACTACGCTGCACCCGTGAAAGGCAGATTC
ACCATCTCAAGAGATGATTCAAAAAACACGCTGTATCTGCAAATGAACAGCCTGAAAACCGAGGACACAGCCGTGTATTA
CTGTACCACAGCTAACGCTTGGGAGCTACCCCCCCACCTGTATGCTTTTGATATCTGGGGGCCAAGGGACAATGGTCACC
GTCTCCTCAG
>FLN1FA002TPVRQ
GGGCTTGAGTGGATGGGAATAATCAACCCTAGTGGTGGTAGCACAAGCTACGCACAGAAGTTCCAGGGCAGAGTCACCAT
GACCAGGGACACGTCCACGAGCACAGTCTACATGGAGCTGAGCAGCCTGAGATCTGAGGACACGGCCGTGTATTACTGTG
CGGCAATCCCACCTATAGGTGGGAGCTAGGTAAGGGGAAAACACTGGGGCCAGGGAACCCTGGTCACCGTCTCCTCAG
>FLN1FA001C6H6I
GCCTGGAGTGGATTGGGTACATCTATTACAGTGGGAGCACCTACTACAACCCGTCCCTCAAGAGTCGAGTTACCATATCA
GTAGACACGTCTAAGAACCAGTTCTCCCTGAAGCTGAGCTCTGTGACTGCCGCGGACACGGCCGTGTATTACTGTGCGAG
AGGGGGACTATGGTTCGGGGAGTTAGATGGTAACTGGTTCGACCCCTGGGGCCAGGGAACCCTGGTCACCGTCTCCTCAG
>FLN1FA002PTL46
GGGCTGGAGTGGATTGGGGAAATCAATCATAGTGGAAGCACCAACTACAACCCGTCCCTCAAGAGTCGAGTCACCATATC
AGTAGACACGTCCAAGAACCAGTTCTCCCTGAAGCTGAGCTCTGTGACCGCCGCGGACACGGCTGTGTATTACTGTGCGA
GAGAGTTCGGCTGGAGGAGGTGGCAGTGGCTGGTCCGCGCTACTACTACTACATGGACGTCTGGGGCAAAGGGACCACGG
TCACCGTCTCCTCA
>FLN1FA002RN75F
AAGGGCCTGGAGTGGGTCTCAGGCATTAGTTATAGTAGTGGTAGCATGGCCTACGCGGACTCTGTGAAGGGCCGATTCAC
CATCTCCAGAGACAACGCCAAGAACTGCCTGTATTTGCAAGTGAACAGTCTGAGAGCTGAGGACACGGCCTTGTATTATT
GTGCGAGAGGCCCCCGTAGGGACTGGGGATTCCCCTCTACTGGTACTTCGATCTCTGGGGCCGGTGGCACCCTGGTCACC
GTCTCCTCAG
>FLN1FA002QHPK0
GGCTGGAGTGGGTCTCAGCTATTAGTGGTAGTGGTGGTAGCACATACTACGCAGACTCCGTGAAGGGCCGGTTCACCATC
TCCAGAGACAATTCCAAGAACACGCTGTATCTGCAAATGAACAGCCTGAGAGCCGAGGACACGGCCGTATATTACTGTGC
GAGAGTTTTAAGGGACCAATCTACTGGCTACGATTCAGCCCTGGCCTTCTGGGGCCAGGGAACCCTGGTCACCGTCTCCT
CAG
>FLN1FA001B6NVO
CCTGGAGTGGATGGGGATCATCTATCCTGGTGACTCTGATACCAGATACAGCCCGTCCTTCCAAGGCCAGGTCACCATCT
CAGCCGACAAGTCCATCAGCACCGCCTACCTGCAGTGGAGCAGCCTGAAGGCCTCGGACACCGCCATGTATTACTGCGCG
AGACGAAAAAGAGCAGCAGCTGGTCCCCTATCCAGCACTGGGGCCAGGGCACCCTGGTCACCGTCTCCTCAG
>FLN1FA001C87KX
GGCCTGGAGTGGATTGGGTACATCTATTACAGTGGGAGCACCTACTACAACCCGTCCCTCAAGAGTCGAGTTACCATATC
AGTAGACACGTCTAAGAACCAGTTCTCCCTGAAGCTGAGCTCTGTGACTGCCGCGGACACGGCCGTGTATTACTGTGCGA
GAGGCCGAGTGGGAGCTACGACATTGGGTGCTTTTGATATCTGGGGCCAAGGGGACAATGGTCACCGTCTCCTCAG
>FLN1FA001DCNVK
GGCTGGAGTGGGTCTCAGTTATTTATAGCGGTGGTAGCACATACTACGCAGACTCCGTGAAGGGCCGATTCACCATCTCC
AGAGACAATTCCAAGAACACGCTGTATCTTCAAATGAACAGCCTGAGAGCCAAGGACACGGCTGTGTATTACTGTGCGAG
AGATCCAAGGTCACTATGATAGTAGTGGTTATTACATGCCAGATGCTGGATGCTTTTGATATCTGGGGCCAAGGGACAAT
GGTCACCGTCTCCTCAG
>FLN1FA001BTBBI
AAGGGGCTGGAGTGGGTTTCATACATTAGTAGTAGTAGTAGTACCATATACTACGCAGACTCTGTGAAGGGCCGATTCAC
CATCTCCAGAGACAATGCCAAGAACTCACTGTATCTGCAAATGAACAGCCTGAGAGACGAGGACACGGCTGTGTATTACT
GTGCGAGAGAGGACTTACGATATTTTGACTGGTTGGAGAGCTACTTTGACTACTGGGGCCAGGGAACCCTGGTCACCGTC
TCCTCAG
>FLN1FA002TB6D1
GGGCTTGAGTGGATGGGATGGATCAACACCAACACTGGGAACCCAACGTATGCCCAGGGCTTCACAGGACGGTTTGTCTT
CTCCTTGGACACCTCTGTCAGCACGGCATATCTGCAGATCAGCAGCCTAAAGGCTGAGGACACTGCCGTGTATTACTGTG
CGAGATGGCAACGAAATTACTATGATAGTAGTGGTTATTACTACGAAGACTACTGGGGCCAGGGAACCCTGGTCACCGTC
TCCTCAG
>FLN1FA001CESND
GGCTGGAGTGGGTCTCATCCATTAGTAGTAGTAGTAGTTACATATACTACGCAGACTCAGTGAAGGGCCGATTCACCATC
TCCAGAGACAACGCCAAGAACTCACTGTATCTGCAAATGAACAGCCTGAGAGCCGAGGACACGGCCGTGTATTACTGTGC
GAGAGATATCTGAGTATTACTATGATAGTAGTGGTTATTAAAGGGACTACTGGGGCCAGGGAACCCTGGTCACCGTCTCC
TCAG
>FLN1FA002QLB2E
GGCTGGAGTGGGTTGGCCGTATTAAAAGCAAAACTGATGGTGGGACAACAGACTACGCTGCACCCGTGAAAGGCAGATTC
ACCATCTCAAGAGATGATTCAAAAAACACGCTGTATCTGCAAATGAATAGCCTGAAAACCGAGGACACAGCCGTGTATTA
CTGTACCACAGGCTATGGTTCGGGGAGTTATTATAATGATCTACTACTACTACTACATGGACGTCTGGGGCAAAGGGACC
ACGGTCACCGTCTCCTCA
>FLN1FA002S5CRA
GCCTGGAGTGGGTCTCAGGTATTAGTTGGAATAGTGGTAGCATAGGCTATGCGGACTCTGTGAAGGGCCGATTCACCATC
TCCAGAGACAACGCCAAGAACTCCCTGTATCTGCAAATGAACAGTCTGAGAGCTGAGGACACGGCCTTGTATTACTGTGC
AAAAGAGCTAAGTAGTGGTTACTGGTACTGGGGCCAGGGAACCCTGGTCACCGTCTCCTCAG
>FLN1FA002Q91OX
GGCTGGAGTGGGTTTCATACATTAGTAGTAGTAGTAGTACCATATACTACGCAGACTCTGTGAAGGGCCGATTCACCATC
TCCAGAGACAATGCCAAGAGCTCACTGTATCTGCAAATGAACAGCCTGAGAGACGAGGACACGGCTGTGTATTACTGTGC
GACCAAAAGAGGGCATTACTATGATAGTAGTGGTTATTACCCTGATGCTTTTGATATCTGGGGCCAAGGGACAATGGTCA
CCGTCTCCTCAG
>FLN1FA002RK7UQ
GGACTGGAGTGGATTGGGTATATCTATTACAGTGGGAGCACCAACTACAACCCCTCCCTCAAGAGTCGAGTCACCATATC
AGTAGACACGTCCAAGAACCAGTTCTCCCTGAAGCTGAGCTCTGTGACCGCTGCGGACACGGCCGTGTATTACTGTGCGA
GAGTCTCTCCGGCTAGGATATTGTACCGGCGGGGCTGGTTCGACCCCTGGGGCCAGGGAACCCTGGTCACCGTCTCCTCA
G
>FLN1FA002TPVUJ
GGGCTTGAGTGGATGGGAGGGATCATCCCTATCTTTGGTACAGCAAACTACGCACAGAAGTTCCAGGGCAGAGTCACGAT
TACCGCGGACGAATCCACGAGCACAGCCTACATGGAGCTGAGCAGCCTGAGATCTGAGGACACGGCCGTGTATTACTGTG
CGAGAGATAAAACCCCTTATGGTTCGGGGAGTTCGTCCTACTTTGACTACTGGGGCCAGGGAACCCTGGTCACCGTCTCC
TCAG
>FLN1FA001C6H88
GGGGCTGGAGTGGGTCTCATCCATTAGTAGTAGTAGTAGTTACATATACTACGCAGACTCAGTGAAGGGCCGATTCACCA
TCTCCAGAGACAACGCCAAGAACTCACTGTATCTGCAAATGAACAGCCTGAGAGCCGAGGACACGGCTGTGTATTACTGT
GCGAGAGGACAGCGTGGCTACGGAGGTTTTGACTACTGGGGCCAGGGAACCCTGGTCACCGTCTCCTCAG
>FLN1FA002SANM1
GGGCTTGAGTGGATGGGAGGTTTTGATCCTGAAGATGGTGAAACAATCTACGCACAGAAGTTCCAGGGCAGAGTCACCAT
GACCGAGGACACATCTACAGACACAGCCTACATGGTGCTGAGCAGCCTGAGATCTGAGGACACGGCCGTGTATTACTGTG
CAACAGGCGGGATTACGTTTGGGGGAGTTATCGCCCCGGGTTACTACTACGGTATGGACGTCTGGGGCCAAGGGACCACG
GTCACCGTCTCCTCA
>FLN1FA002S9AVQ
GGGCTGGAGTGGATTGGGGAAATCAATCATAGTGGAAGCACCAACTACAACCCGTCCCTCAAGAGTCGAGTCACCATATC
AGTAGACACGTCCAAGAACCAGTTCTCCCTGAAGCTGAGCTCTGTGACCGCCGCGGACACGGCTGTGTATTACTGTGCGA
GACATCTGTTAGATAGTAGTGGTTATCTAAACGGCGCTTTTGATATCTGGGGCCAAGGGACAATGGTCACCGTCTCCTCA
G
>FLN1FA002QGKI6
GGGCTTGAGTGGATGGGAGGGATCATCCCTATCTTTGGTACAGCAAACTACGCACAGAAGTTCCAGGGCAGAGTCACGAT
TACCGCGGACGAATCCACGAGCACAGCCTACATGGAGCTGAGCAGCCTGAGATCTGAGGACACGGCCGTGTATTACTGTG
CGAGGAGGGGACGCTATGGGTTCGGGGAGTTACGGGAGGCTACTACTACGGTATGGACGTCTGGGGCCAAGGGACCACGG
TCACCGTCTCCTCA
>FLN1FA001EDIWO
CCTGGAGTGGATGGGGATCATCTATCCTGGTGACTCTGATACCAGATACAGCCCGTCCTTCCAAGGCCAGGTCACCATCT
CAGCCGACAAGTCCATCAGCACCGCCTACCTGCAGTGGAGCAGCCTGAAGGCCTCGGACACCGCCATGTATTACTGTGCG
AGACATGGGCATACTACTATGGTTCGGGGAGTGAGCTCCTACTACTACTACGGTATTGGACGTCTGGGGCCAAGGGACCA
CGGTCACCGTCTCCTCA
>FLN1FA002RBCGA
GGGGCTGGAGTGGGTCTCATCCATTAGTAGTAGTAGTAGTTACATATACTACGCAGACTCAGTGAAGGGCCGATTCACCA
TCTCCAGAGACAACGCCAAGAACTCACTGTATCTGCAAATGAACAGCCTGAGAGCCGAGGACACGGCTGTATATTACTGT
GCGAGAGGGGGAACGGACAACTGGTTCGACCCCTGGGGCCAGGGAACCCTGGTCACCGTCTCCTCAG
>FLN1FA002RH94P
GGGGCTGGAGTGGGTAGGTTTCATTAGAAGCAAAGCTTATGGTGGGACAACAGAATACGCCGCGTCTGTGAAAGGCAGAT
TCACCATCTCAAGAGATGATTCCAAAAGCATCGCCTATCTGCAAATGAACAGCCTGAAAACCGAGGACACAGCCGTGTAT
TACTGTACTAGCGCGCGTACGGTGACTACGGGGGGCTGGTTCGACCCCTGGGGCCAGGGAACCCTGGTCACCGTCTCCTC
AG
>FLN1FA001C6GVR
GGGGCTGGTGTGGGTCTCACGTATTAATAGTGATGGGAGTAGCACAAGCTACGCGGACTCCGTGAAGGGCCGATTCACCA
TCTCCAGAGACAACGCCAAGAACACGCTGTATCTGCAAATGAACAGTCTGAGAGCCGAGGACACGGCTGTGTATTACTGT
GCAAGAGAAAGTGGCTACGTATTTTGGGGGGTTCATGGACGTCTGGGGCAAAGGGACCACGGTCACCGTCTCCTCA
>FLN1FA002RH8SH
GGGCTTGAGTGGATGGGATGGATGAACCCTAACAGTGGTAACACAGGCTATGCACAGAAGTTCCAGGGCAGAGTCACCAT
GACCAGGAACACCTCCATAAGCACAGCCTACATGGAGCTGAGCAGCCTGAGATCTGAGGACACGGCCGTGTATTACTGTG
CGACCCCAGCGGTTCGGGGAGTTAAAGGCGACTACTGGGGCCAGGGAACCCTGGTCACCGTCTCCTCAG
>FLN1FA001BXWR2
GGGGCTGGAGTGGGTCTCAGCTATTAGTGGTAGTGGTGGTAGCACATACTACGCAGACTCCGTGAAGGGCCGGTTCACCA
TCTCCAGAGACAATTCCAAGAACACGCTGTATCTGCAAATGAACAGCCTGAGAGCCGAGGACACGGCCGTATATTACTGT
GCGAAAGTTTTCTATGATAGTAGTGGTTATTTCTTTGACTACTGGGGCCAGGGAACCCTGGTCACCGTCTCCTCAG
>FLN1FA001C0CBR
GGGCTTGAGTGGATGGGAGGGATCATCCCTATCTTTGGTACAGCAAACTACGCACAGAAGTTCCAGGGCAGAGTCACGAT
TACCGCGGACGAATCCACGAGCACAGCCTACATGGAGCTGAGCAGCCTGAGATCTGAGGACACGGCCGTGTATTACTGTG
CGAGAGCCCATTCGGGGAGTTACCTATACTACTTTGACTACTGGGGCCAGGGAACCCTGGTCACCGTCTCCTCAG
>FLN1FA001BPMH3
GGGGCTGGAGTGGGTGGCAGTTATATGGTATGATGGAAGTAATAAATACTATGCAGACTCCGTGAAGGGCCGATTCACCA
TCTCCAGAGACAATTCCAAGAACACGCTGTATCTGCAAATGAACAGCCTGAGAGCCGAGGACACGGCTGTGTATTACTGT
GCGAAAGATGGGGGTATAGCAGCAGCTGGTAGGGCTTTTGATATCTGGGGCCAAGGGACAATGGTCACCGTCTCCTCAG
>FLN1FA002QFFUS
GGCTGGAGTGGGTGGCAGTTATATCATATGATGGAAGTAATAAATACTACGTAGACTCCGTGAAGGGCCGATTCACCATC
TCCAGAGACAATTCCAAGAACACGCTGTATCTGCAAATGAACAGCCTGAGAGCTGAGGACACGGCTGTGTATTACTGTGC
GAGAGATGGGAGTTACCGAAACGACTATAGTAGTGGTTATTTGTACTACTTTGACTACTGGGGCCAGGGAGCCCTGGTCA
CCGTCTCCTCAG
>FLN1FA002T0GFK
GGGCTTGAGTGGATGGGATGGATGAACCCTAACAGTGGTAACACAGGCTATGCACAGAAGTTCCAGGGCAGAGTCACCAT
GACCAGGAACACCTCCATAAGCACAGCCTACATGGAGCTGAGCAGCCTGAGATCTGAGGACACGGCCGTGTATTACTGTG
CGAGAGTTGGCAGTGGCTGGTACGAGTCCCCTCACAACTGGTTCGACCCCTGGGGCCAGGGAACCCTGGTCACCGTCTCC
TCAG
>FLN1FA001BW7N2
GGGGCTGGAGTGGGTCTCAGCTATTAGTGGTAGTGGTGGTAGCACATACTACGCAGACTCCGTGAAGGGCCGGTTCACCA
TCTCCAGAGACAATTCCAAGAACACGCTGTATCTGCAAATGAACAGCCTGAGAGCCGAGGACACGGCCGTATATTACTGT
GCGAAAGGGCTTTCGGGGCCGGAAAATGATGCTTTTGATATCTGGGGCCAAGGGACAATGGTCACCGTCTCCTCAG
>FLN1FA001DE075
GACTGGAGTGGATCGGGTATCTCTATTATAGTGGGGACACCAACTACAACCCCTCCCTCAAGAGTCGAGTCACCATGTCA
TTCGACACGTCCAAGAATCAGCTCTCCCTGAAGCTCAGGTCTGTGACCGCTGCGGACACGGCCGTGTATTACTGTGCGAG
AGATCAGGTAGCAGCAGCTGGTACGTTCGACCCCTGGGGCCAGGGAGCCCTGGTCACCGTCTCCTCAG
>FLN1FA002SOGP0
GGGCTTGAGTGGATGGGATGGATCAGCGCTTACAATGGTAACACAAACTATGCACAGGAGCTCCAGGGCAGAGTCACCAT
GACCACAGACACATCCACGAGCACAGCCTACATGGAGCTGAGGAGCCTGAGATCTGACGACACGGCCGTGTATTACTGTG
CGAGAGATGCATAGCAGTGGCTGGTTGCGGGTTCCCCGGGCATGCTTTTGATATCTGGGGCCAAGGGACAATGGTCACCG
TCTCCTCAG
>FLN1FA001B4J2M
GGCTGGTGTGGGTCTCACGTATTAATAGTGATGGGAGTAGCACAAGCTACGCGGACTCCGTGAAGGGCCGATTCACCATC
TCCAGAGACAACGCCAAGAACACGCTGTATCTGCAAATGAACAGTCTGAGAGCCGAGGACACGGCTGTGTATTACTGTGC
AAGAGCTATTGAACTATGGTTCGGGGAGTTATTATCAACCTTTTGGCTACTGGGGCCAGGGAACCCTGGTCACCGTCTCC
TCAG
>FLN1FA002PYT2K
GGGCTTGAGTGGATGGGGGGGATCATCCCTATCCTTGGTATAGCAAACTACGCACAGAAGTTCCAGGGCAGAGTCACGAT
TACCGCGGACAAATCCACGAGCACAGCCTACATGGAGCTGAGCAGCCTGAGATCTGAGGACACGGCCGTGTATTACTGTG
CGAGAGCCGGGTGGCTACAAATCAAAGCCGAGTTTGACTACTGGGGCCAGGGAACCCTGGTCACCGTCTCCTCAG
>FLN1FA002TTXE2
GGGGCTGGAGTGGGTGGCCAACATAAAGCAAGATGGAAGTGAGAAATACTATGTGGACTCTGTGAAGGGCCGATTCACCA
TCCCCAGAGACAACGCCAAGAACTCACTGTATCTGCAAATGAACAGCCTGAGAGCCGAGGACACGGCTGTGTATTACTGT
GCGAGAGTCCACTACGGTGACTACCCGAGGCCTGGTGCTTTTGATATCTGGGGCCAAGGGACAATGGTCACCGTCTCCTC
AG
>FLN1FA002SK4DZ
GGGCTTGAGTGGATGGGATGGATGAACCCTAACAGTGGTAACACAGGCTATGCACAGAAGTTCCAGGGCAGAGTCACCAT
GACCAGGAACACCTCCATAAGCACAGCCTACATGGAGCTGAGCAGCCTGAGATCTGAGGACACGGCCGTGTATTACTGTG
CGAGAGAGGGTATAGCAGTGGCTGGTACGAGGCATGCTTTTGATATCTGGGGCCAAGGGACAATGGTCACCGTCTCCTCG
G
>FLN1FA002PXNF4
CCCTGGAGTGGCTTGCACACATTTTTTCGAATGACGAAAAATCCTACAGCACATCTCTGAAGAGCAGGCTCACCATCTCC
AAGGACACCTCCAAAAGCCAGGTGGTCCTTACCATGACCAACATGGACCCTGTGGACACAGCCACATATTACTGTGCACG
GATCGTCGTTCCTCGTATAAAAGCAGTCTACTACTTTGACTACTGGGGCCAGGGAACCCTGGTCACCGTCTCCTCAG
>FLN1FA001DJT8A
GGGCTTGAGTGGATGGGAGGTTTTGATCCTGAAGATGGTGAAACAATCTACGCACAGAAGTTCCAGGGCAGAGTCACCAT
GACCGAGGACACATCTACAGACACAGCCTACATGGAGCTGAGCAGCCTGAGATCTGAGGACACGGCCGTGTATTACTGTG
CGAGATCTGGAGGAATTGTAGTAGTACCAGCTGCTATGGTTGACTACTACTACGGTATGGACGTCTGGGGCCAAGGGACC
ACGGTCACCGTCTCCTCA
>FLN1FA002QHRCI
AGCCTTGAGTGGATGGGATGCATCAACGCTGGCAATGGTAACACAAAATATTCACAGAAGTTCCAGGGCAGAGTCACCAT
TACCAGGGACACATCCGCGAGCACAGTCTACATGGAGCTGAGCAGCCTGAGATCTGAAGACACGGCTGTGTATTACTGTG
CGAGAGATCGTTACTATGATAGTAGTGGTTACTTTGACTACTGGGGCCAGGGAACCCTGGTCACCGTCTCCTCAG
>FLN1FA002Q1ITU
AGGCTTGAGTGGATGGGATGGATCGACGCTGGCAATGGTAACACAAAATATTCGCAGAGGTTCCAGGGCAGAGTCACCAT
TACCAAGGACACATCCGCGAGCACAGCCTACATGGAGCTGAGCAGCCTGAGATCTGAAGACACGGCTGTTTATTACTGTG
CGAGAAGAGATAGTAGTGGTCCCTACCCGTACTACTTTGACTACTGGGGCCAGGGAACCCTGGTCACCGTCTCCTCAG
>FLN1FA002QOSGA
GGGCTTGAGTGGATGGGAATAATCAACCCTAGTGGTGGTAGCACAAGCTACGCACAGAAGTTCCAGGGCAGAGTCACCAT
GACCAGGGACACGTCCACGAGCACAGTCTACATGGAGCTGAGCAGCCTGAGATCTGAGGACACGGCCGTGTATTACTGTG
CGAGATGCGCAGCAGCAGCTGGACGTCTAGACAACTGGTTCGACCCCTGGGGCCAGGGAACCCTGGTCACCGTCTCCTCA
G
>FLN1FA001C99A4
GGCTGGAGTGGGTCTCATCCATTAGTAGTAGTAGTAGTTACATATACTACGCAGACTCAGTGAAGGGCCGATTCACCATC
TCCAGAGACAACGCCAAGAACTCACTGTATCTGCAAATGAACAGCCTGAGAGCCGAGGACACGGCTGTGTATTACTGTGC
GAGAGGACGACGTCCTATTACTATGGTTCGGGGAGTTCGTCCCAAAGCTTTGACTACTGGGGCCAGGGAACCCTGGTCAC
CGTCTCCTCAG
>FLN1FA002RDKB1
GGCTGGAGTGGGTGGCCAACATAAAGCAAGATGGAAGTGAGAAATACTATGTGGACTCTGTGAAGGGCCGATTCACCATC
TCCAGAGACAACGCCAAGAACTCACTGTATCTGCAAATGAACAGCCTGAGAGCCGAGGACACGGCTGTGTATTACTGTGC
GAGAGATGTAGCAGCAGCTGTAGAATGGTTCGACCCCTGGGGCCAGGGAACCCTGGTCACCGTCTCCTCAG
>FLN1FA001EFHNJ
GCCTTGAGTGGCTGGGAAGGACATACTCTAGGTCCAAGTGGTATAATGATTATGCAGTATCTGTGAAAAGTCGAGTAACC
GTCAACCCAGACACACCCAAGAACCAGTTCTCCCTGCAGCTGAACTCTGTGACTCCCGAGGACACGACTGTGTATTACTG
TGCAAGAGACGTGGGTATTACTATGGTTCGGGGAGTATCCGAGTCCTAGACTGACTTCTGGGGCCAGGGAACCCTGGTCA
CCGTCTCCTCAG
>FLN1FA002RHMJ3
GGCTGGAGTGGGTCGCAACCATTAGTTATGATGGCAGTATCACTTATTATCGAGACTCCGTGAAGGGCCGGTTCACCATC
TCCCGGGACAATTCCAAGAACACGCTGTATCTGCAAATGAACAGCCTGAGAGCCGAGGACACGGCCGTATATTACTGTGC
GAAAGACCCCGACTCAGTGGGAACTACAGCCTTTGACTACTGGGGCCAGGGAACCCTGGTCACCGTCTCCTCAG
>FLN1FA001BX9AH
GGGGCTGGAGTGGGTCTCAGCTATTAGTGGTAGTGGTGGTAGCACATACTACGCAGACTCCGTGAAGGGCCGGTTCACCA
TCTCCAGAGACAATTCCAAGAACACGCTGTATCTGCAAATGAACAGCCTGAGAGCCGAGGACACGGCCGTATATTACTGT
GCGAAAGCGAAGCATACAGCTATGGTTCGAGGGTGGTTCGACCCCTGGGGCCAGGGAACCCTGGTCACCGTCTCCTCAG
>FLN1FA002RQBUV
GGCTGGAGTGGGTCTCAGTTATTTATAGCGGTGGTAGCACATACTACGCAGACTCCGTGAAGGGCCGATTCACCATCTCC
AGAGACAATTCCAAGAACACGCTGTATCTTCAAATGAACAGCCTGAGAGCCGAGGACACGGCCGTGTATTACTGTGCGAG
TGCCGACGGGAGATATTGTAGTAGCACCAGCTGCTATCTTGACTACTGGGGCCAGGGAACCCTGGTCACCGTCTCCTCAG
>FLN1FA002SOGML
GGCTGGAGTGGATTGGGAGTATCTATTATAGTGGGAGCACCAACTACAACCCCTCCCTCAAGAGTCGAGTCACCATATCA
GTAGACACGTCCAAGAACCAGTTCTCCCTGAAGCTGAGCTCTGTGACCGCTGCGGACACGGCCGTGTATTACTGTGCGAG
AGGAGGGGTTTTTTGGTTCGACCCCTGGGGCCAGGGAACCCTGGTCACCGTCTCCTCAG
>FLN1FA001DYLRK
GGGCTTGAGTGGATGGGATGGATGAACCCTAACAGTGGTAACACAGGCTATGCACAGAAGTTCCAGGGCAGAGTCACCAT
GACCAGGAACACCTCCATAAGCACAGCCTACATGGAGCTGAGCAGCCTGAGATCTGAGGACACGGCCGTGTATTACTGTG
CGAGAGACCCTACTAATCTAGCTCATACAGCTATGGCTCAAGGCGATGCTTTTGATATCTGGGGCCAAGGGACAATGGTC
ACCGTCTCCTCAG
>FLN1FA001D41AS
GGCTGGAGTGGATTGGGAGTATCTATTATAGTGGGAGCACCTACTACAACCCGTCCCTCAAGAGTCGAGTCACCATATCC
GTAGACACGTCCAAGAACCAGTTCTCCCTGAAGCTGAGCTCTGTGACCGCCGCAGACACGGCTGTGTATTACTGTGCGAG
ACGTACGGGCCCCATATGGTTCGGGGAGTTATTCACGACTACTGGGGCCAGGGAACCCTGGTCACCGTCTCCTCAG
>FLN1FA002SY2EH
GGGCTTGAGTGGATGGGAGGGATCATCCCTATCTTTGGTACAGCAAACTACGCACAGAAGTTCCAGGGCAGAGTCACGAT
TACCGCGGACGAATCCACGAGCACAGCCTACATGGAGCTGAGCAGCCTGAGATCTGAGGACACGGCCGTGTATTATTGTG
CGAGAGTAAGAAATATTGTGGTGGTGACTGCTATTCACGGCTGGTTCGACCCCTGGGGCCAGGGAACCCTGGTCACCGTC
TCCTCAG
>FLN1FA001BUF9X
GGCTGGAGTGGATTGGGGAAATCAATCATAGTGGAAGCACCAACTACAACCCGTCCCTCAAGAGTCGAGTCACCATATCA
GTAGACACGTCCAAGAACCAGTTCTCCCTGAAGCTGAGCTCTGTGACCGCCGCGGACACGGCTGTGTATTACTGTGCGAG
AGAGGGGGGTGTTTACTATGATAGTAGTGGTTATTACTTTGACTACTGGGGCCAGGGAACCCTGGTCACCGTCTCCTCAG
>FLN1FA002TQMAS
GGCTGGAGTGGGTCTCAGTTATTTATAGCGGTGGTAGCACATACTACGCAGACTCCGTGAAGGGCCGATTCACCATCTCC
AGAGACAATTCCAAGAGCACGCTGTATCTTCAAATGAACAGCCTGAGAGCCGAGGACACGGCCGTGTATTACTGTGCGAG
AGCCATACCCTATAGCAGCAGCTGGTCTGATGCTTTTGATATCTGGGGCCAAGGGACAATGGTCACCGTCTCCTCAG
>FLN1FA001DFP1L
GGGCTTGAGTGGATGGGAGGGATCATCCCTATCTTTGGTACAGCAAACTACGCACAGAAGTTCCAGGGCAGAGTCACGAT
TACCGCGGACGAATCCACGAGCACAGCCTACATGGAGCTGAGCAGCCTGAGATCTGAGGACACGGCCGTGTATTACTGTG
CGAGAGGGCGGAGTTATTATGATGCTTTTGATATCTGGGGCCAAGGGACAATGGTCACCGTCTCCTCAG
>FLN1FA001CQISI
GCCTGGAGTGGGTCTCAGGTATTAGTTGGAATAGTGGTAGCATAGGCTATGCGGACTCTGTGAAGGGCCGATTCACCATC
TCCAGAGACAACGCCAAGAACTCCCTGTATCTGCAAATGAACAGTCTGAGAGCTGAGGACACGGCCTTGTATTACTGTGC
AAAAGATATCGATAGCAGCAGCTGGTACTACTTTGACTACTGGGGCCAGGGAACCCTGGTCACCGTCTCCTCAG
>FLN1FA001BB68U
GGCTGGAGTGGGTTTCATACATTAGTAGTAGTAGTAGTACCATATACTACGCAGACTCTGTGAAGGGCCGATTCACCATC
TCCAGAGACAATGCCAAGAACTCACTGTATCTGCAAATGAACAGCCTGAGAGCCGAGGACACGGCTGTGTATTACTGTGC
GAGTGGAAGTCGTAGCAGCACCCCCTTTGACTACTGGGGCCAGGGAACCCTGGTCACCGTCTCCTCAG
>FLN1FA001A4RVQ
GGACTGGAGTGGATTGGGTATATCTATTACAGTGGGAGCACCAACTACAACCCCTCCCTCAAGAGTCGAGTCACCATATC
AGTAGACACGTCCAAGAACCAGTTCTCCCTGAAGCTGAGCTCTGTGACCGCCGCGGACACGGCCGTGTATTACTGTGCGA
GAGGCGGTACTCATTCGGGGAGTCCATATGACTACTGGGGCCAGGGAACCCTGGTCACCGTCTCCTCAG
>FLN1FA002P6W9B
GGCTGGAGTGGATTGGGAGTATCTATTATAGTGGGAGCACCTACTACAACCCGTCCCTCAAGAGTCGAGTCACCATATCC
GTAGACACGTCCAAGAACCAGTTCTCCCTGAAGCTGAGCTCTGTGACCGCCGCAGACACGGCTGTGTATTACTGTGCGAG
ACATCGGGACGATATTTTGACTGGTTATTTTCCCGAGTCTTTAGCTTTTGATATCTGGGGCCAAGGGACAATGGTCACCG
TCTCCTCAG
>FLN1FA001ARHYG
AAGGGGCTGGAGTGGGTCGCTATTATTTATAGCGGTGGTAGCACATACTACACAGACTCCGTGAAGGGCCGATTCACCAT
CTCCAGAGACAATTCCAAGAATACGCTGAATCCTCAAATGAACAGCCTGAGAGCCGAGGACACGGCCCTATATTACTGTG
CGAGAGATGCCCCGTATGTTTACTATGATACCCGGTCTGTTGATGTGTGGGGCCAAGGGACAATGGTCACCGTCTCCTCA
G
>FLN1FA001CWDLA
GGCTGGAGTGGGTTGGCCGTATTAAAAGCAAAACTGATGGTGGGACAACAGACTACGCTGCACCCGTGAAAGGCAGATTC
ACCATCTCAAGAGATGATTCAAAAAACACGCTGTATCTGCAAATGAACAGCCTGAAAACCGAGGACACAGCCGTGTATTA
CTGTACCACAGATCGCCCCTATTACTATGGTTTGGGGAGTTCCTTTGACTACTGGGGTCAGGGAACCCTGGTCACCGTCT
CCTCAG
>FLN1FA001ELCYR
CCCTGGAGTGGCTTGCACTCATTTATTGGGATGATGATAAGCGCTACAGCCCATCTCTGAAGAGCAGGCTCACCATCACC
AAGGACACCTCCAAAAACCAGGTGGTCCTTACAATGACCAACATGGACCCTGTGGACACAGCCACATATTACTGTGCACA
CAGACAGGATATTGTAGTGGTGGTAGCTGCTACCGGGGGTGCTTTTGATATCTGGGGCCAAGGGACAATGGTCACCGTCT
CCTCAG
>FLN1FA002SQPA4
GGGCTTGAGTGGATGGGAGGGATCATCCCTATCTTTGGTACAGCAAACTACGCACAGAAGTTCCAGGGCAGAGTCACGAT
TACCGCGGACGAATCCACGAGCACAGCCTACATGGAGCTGAGCAGCCTGAGATCTGAGGACACGGCCGTGTATTACTGCT
TAGTGGGAGCTTACCGTGTTTGACTACGTGGGGCCAGGGAACCCTGGTCACCGTCTCCTCAG
>FLN1FA002P6W8Y
GGGCTGGAGTGGATTGGGAGTATCTATTATAGTGGGAGCACCTACTACAACCCGTCCCTCAAGAGTCGAGTCACCATATC
CGTAGACACGTCCCAGAACCAGTTCTCCCTGAAGCTGAGCTCTGTGACCGCCGCAGACACGGCTGTGTATTACTGTGCGG
GGGGCGTGTGGGGTTATTATAACGCCTACTTTGACTACTGGGGCCAGGGAACCCTGGTCACCGTCTCCTCAG
>FLN1FA001E2AU3
GGCTGGAGTGGGTTTCATACATTAGTAGTAGTAGTAGTACCATATACTACGCAGACTCTGTGAAGGGCCGATTCACCATC
TCCAGAGACAATGCCAAGAACTCACTGTATCTGCAAATGAACAGCCTGAGAGACGAGGACACGGCTGTGTATTACTGTGC
GAGAGGAGGCAGTGGCTGGTACAAGGATGTCTTTTGATATCTGGGGCCAAGGGACAATGGTCACCGTCTCCTCAG
>FLN1FA001DQB5Q
GGCTGGAGTGGGTAGGTTTCATTAGAAACAAAGCTAATGGTGGGACAACAGAATAGACCACGTCTGTGAAAGGCAGATTC
ACAATCTCAAGAGATGATTCCAAAAGCATCACCTATCTGCAAATGAACAGCCTGAGAGCCGAGGACACGGCCGTGTATTA
CTGTGCGAGAGATGGCCACAATAAGTAGTGGTTATTACTCCGCCCGTGACTACTGGGGCCAGGGAACCCTGGTCACCGTC
TCCTCAG
>FLN1FA002S2WD6
GGCTGGAGTGGGTGGCAGTTATATGGTATGATGGAAGTAATAAATACTATGCAGACTCCGTGAAGGGCCGATTCACCATC
TCCAGAGACAATTCCAAGAACACGCTGTATCTGCAAATGAACAGCCTGAGAGCCGAGGACACGGCTGTGTATTACTGTGC
GAAAGGGGGCACGAAGGCTTCAACTATTACTATGGTTCGGGGAGTTCAACCTTGGTACTTCGATCTCTGGGGCCGTGGCA
CCCTGGTCACCGTCTCCTCAG
>FLN1FA001CYF26
GGGGCTGGAGTGGGTCTCAGTTATTTATAGCGGTGGTAGCACATACTACGCAGACTCCGTGAAGGGCCGATTCACCATCT
CCAGAGACAATTCCAAGAACACGCTGTATCTTCAAATGAACAGCCTGAGAGCCGAGGACACGGCCGTATATCACTGTGCG
CCCTTACGGTTCGGGGAGTTATTATACCCGGGTGACTACTGGGGCCAGGGAACCCTGGTCACCGTCTCCTCAG
>FLN1FA002TEMBN
GGCTGGAGTGGATTGGGGAAATCAATCATAGTGGAAGCACCAACTACAACCCGTCCCTCAAGAGTCGAGTCACCATATCA
GTAGACACGTCCAAGAACCAGTTCTCCCTGAAGCTGAGCTCTGTGACCGCCGCGGACACGGCTGTGTATTACTGTGCGAG
ATGGTATAGCTATGGTTCGGGGAGTTATTATATCGACAACTGGTTCGACCCTGGGGCCAGGGAACCCTGGTCACCGTCTC
CTCAG
>FLN1FA001BHC8B
GGGCTGGAGTGGATTGGGAGTATCTATTATAGTGGGAGCACCTACTACAACCCGTCCCTCAAGAGTCGAGTCACCATATC
CGTAGACACGTCCAAGAACCAGTTCTCCCTGAAGCTGAGCTCTGTGACCGCCGCAGACACGGCTGTGTATTACTGTGCGA
GCATCTACGGTGACTACGGGTACTGGGGCCAGGGAACCCTGGTCACCGTCTCCTCAG
>FLN1FA001DYM2O
GGCTGGAGTGGGTGGCAGTTATATCATATGATGGAAGTAATAAATACTACGTAGACTCCGTGAAGGGCCGATTCACCATC
TCCAGAGACAATTCCAAGAACACGCTGTATCTGCAAATGAACAGCCTGAGAGCTGAGGACACGGCTGTGTATTACTGTGC
GAGAGACCAGTTCGGGGTGGTGACTGTTAAGGGAGGATACTTCCAGCACTGGGGCCAGGGCACCCTGGTCACCGTCTCCT
CAG
>FLN1FA001DXGO4
GGGGCTGGAGTGGGTGGCCAACATAAAGCAAGATGGAAGTGAGAAATACTATGTGGACTCTGTGAAGGGCCGATTCACCA
TCTCCAGAGACAACGCCAAGAACTCACTGTATCTGCAAATGAACAGCCTGAGAGCCGAGGACACGGCTGTGTATTACTGT
GCGAGAGATGGTCGGAGGGCTACTTACTATAGTAGTGGTTATTACCATGACTACTGGGGCCAGGGAACCCTGGTCACCGT
CTCCTCAG
>FLN1FA001APGV4
GGGCTGGAGTGGATTGGGAGTATCTATTATAGTGGGAGCACCTACTACAACCCGTCCCTCAAGAGTCGGGTCACCATATC
CGTAGACACGTCCAAGAACCAGTTCTCCCTGAAGCTGAGCTCTGTGACCGCCGCAGACACGGCTGTGTATTACTGTGCGA
GACTTAAAGGTATAGCAGTGGCCCGAGCAGTGGCTGTTTATTACTACTACTACTACTACATGGACGTCTGGGGCAAAGGG
ACCACGGTCACCGTCTCCTCA
>FLN1FA001A53V4
GACTGGAGTGGATTGGGTATATCTATTACAGTGGGAGCACCAACTACAACCCCTCCCTCAAGAGTCGAGTCACCATATCA
GTAGACACGTCCAAGAACCAGTTCTCCCTGAAGCTGAGCTCTGTGACCGCTGCGGACACGGCCGTGTATTACTGTGCAAC
GCCCCGTAGTACCAGCTGTTTAGGGGGACTACTGGGGCCAGGGAACCCTGGTCACCGTCTCCTCAG
>FLN1FA001EB87I
GGCTGGAGTGGGTCTCATCCATTAGTAGTAGTAGTAGTTACATATACTACGCAGACTCAGTGAAGGGCCGATTCACCATC
TCCAGAGACAACGCCAAGAACTCACTGTATCTGCAAATGAACAGCCTGAGAGCCGAGGACACGGCTGTGTATTACTGTGC
GAGAGATCGTTGGCAGCAGCTGGCCTCTTGGTACTTTGACTACTGGGGCCAGGGAACCCTGGTCACCGTCTCCTCAG
>FLN1FA001C883C
GGGGCTGGAGTGGGTCTCAAGTATTAGGAATAGTGGTGATAGTACATACTACGCAGACTCCGTGAAGGGCCGGTTCACCA
TCTCCAGAGACACTTCCAAGAACACGCTGTATCTGCAGATGAACAGCCTGAGAGCCGAGGACACGGCCGTGTATTACTGT
GCGAGAGAGTTATGGACGGTGGTTCATCTGTTTGACTACTGGGGCCAGGGAACCCTGGTCACCGTCTCCTCAG
>FLN1FA002PKDKB
GGGCTTGAGTGGATGGGAATAATCAACCCTAGTGGTGGTAGCACAAGCTACGCACAGAAGTTCCAGGGCAGAGTCACCAT
GACCAGGGACACATCGACAAGCACGGTCTACATGGAGTTGACCAGCCTGAGATCTGAGGACACGGCCGTGTTCTACTGTG
CGAGGGGGGAATATCACTATGGTTCGCGGAGTTTCTCTATCCCCCCACCCTCCTGGGGCCAGGGAACCCTGGTCACCGTC
TCCTCAG
>FLN1FA002TLF78
GGCTGGAGTGGATTGGGAGTATCTATTATAGTGGGAGCACCTACTACAACCCGTCCCTCAAGAGTCGAGTCACCATATCC
GTAGACACGTCCAAGAACCAGTTCTCCCTGAAGCTGAGCTCTGTGACCGCCGCAGACACGGCTGTGTATTACTGTGCGAG
ACATGCCCCTTCTATGGTTCGGGGAGTTATTAATGAATACTTCCAGCACTGGGGCCAGGGCACCCTGGTCACCGTCTCCT
CAG
>FLN1FA002TPT6R
GGCTGGAGTGGGTCTCAGCTATTAGTGGTAGTGGTGGTAGCACATACTACGCAGACTCCGTGAAGGGCCGGTTCACCATC
TCCAGAGACAATTCCAAGAACACGCTGTATCTGCAAATGAACAGCCTGAGAGCCGAGGACACGGCCGTATATTACTGTGC
GACTCCCCTGGTGGGCCGTATAGCAGTGGCCGAGGAGGGCTGGTTCGACCCCTGGGGCCAGGGAACCCTGGTCACCGTCT
CCTCAG
>FLN1FA001DFP1T
GACTGGAGTGGATTGGGTATATCTATTACAGTGGGAGCACCAACTACAACCCCTCCCTCAAGAGTCGAGTCACCATATCA
GTAGACACGTCCAAGAACCAGTTCTCCCTGAAGCTGAGCTCTGTGACCGCCGCGGACACGGCTGTGTATTACTGTGCGAG
AGGCCCGGATACTATGGTTCGGGGAAATCCCTGGTTCGACCCCGTGGGGCCAGGGAACCCTGGTCACCGTCTCCTCAG
>FLN1FA002TYQSS
AAGGGGCTGGAGTGGGTCTCATCCATTAGTAGTAGTAGTAGTTACATATACTACGCAGACTCAGTGAAGGGCCGATTCAC
CATCTCCAGAGACAACGCCAAGAACTCACTGTATCTGCAAATGAACAGCCTGAGAGCCGAGGACACGGCTGTGTATTACT
GTGCGAGAGATCAAGAGGAGTGGCTGGTAGGGTACTACTTTGACTACTGGGGCCAGGGAACCCTGGTCACCGTCTCCTCA
G
>FLN1FA002QQ9X9
GGCTGGAGTGGATTGGAAGTATCTATTATAGTGGGAGCACCTACTACAACCCGTCCCTCAAGAGTCGAGTCACCATATCC
GTAGACACGTCCAAGAACCAGTTCTCCCTGAAGCTGAGCTCTGTGACCGCCGCAGACACGGCTGTGTATTACTGTGCGAG
ACACGGGTCGCCGGGCAGTGGCTGGTACTACTTTGACTACTGGGGCCAGGGAACCCTGGTCACCGTCTCCTCAG
>FLN1FA002P77VE
GGCCTTGAGTGGGTGGGATGGATCAACGCTTACGACGGTATTACAAACTATGCACAGAGATTCCAAGGCAGAGTCACGAT
GACCGTAGACATATCCACGACCACAGCCTACATGGAGGTGAGGAGCCTAAGATCTGAGGACACGGGCGTCTATTACTGTG
CGAGACGCGATGGGCAATCCGGGTCGTTGTTTGGAGCGGATGATGGTTTTGATATCTGGGGCCAGGGACAAAGGTCACCG
TCTCCTCAG
>FLN1FA001CIFH4
AAGGGGCTGGAGTGGGTTTCATACATTAGTAGTAGTAGTAGTACCATATACTACGCAGACTCTGTGAAGGGCCGATTCAC
CATCTCCAGAGACAATGCCAAGAACTCACTGTATCTGCAAATGAACAGCCTGAGAGACGAGGACACGGCTGTGTATTACT
GTGCAAAAGGAGGCCCATTAACACTCATAGCAGCAGCTGGTACGAGCCCGGGTGCTTTTGATATCTGGGGCCAAGGGACA
ATGGTCACCGTCTCCTCAG
>FLN1FA002PYSUU
CGCCTTGAGTGGATAGGATGGATCGTCGTTGGCAGTGGTAACACAAACTACGCACAGAAGTTCCAGGAAAGAGTCACCAT
TACCAGGGACATGTCCACAAGCACAGCCTACATGGAGCTGAGCAGCCTGAGATCCGAGGACACGGCCGTGTATTACTGTG
CGGCATATGATCCCCCACGAGCTATGATTGCCCGGATGCTTTTGATATCTGGGGCCAAGGGACAATGGTCACCGTCTCCT
CAG
>FLN1FA001A9HET
GGGCTTGAGTGGATGGGAATAATCAACCCTAGTGGTGGTAGCACAAGCTACGCACAGAAGTTCCAGGGCAGAGTCACCAT
GACCAGGGACACGTCCACGAGCACAGTCTACATGGAGCTGAGCAGCCTGAGATCTGAGGACACGGCCGTGTATTACTGTG
CGAGAGGATACGGCAGCAGCTGGATTGACTACTGGGGCCAGGGAACCCTGGTCACCGTCTCCTCAG
>FLN1FA001CIFGO
GGGCTTGAGTGGATGGGAGGGATCATCCCTATCTTTGGTACAGCAAACTACGCACAGAAGTTCCAGGGCAGAGTCACGAT
TACCGCGGACGAATCCACGAGCACAGCCTACATGGAGCTGAGCAGCCTGAGATCTGAGGACACGGCCGTGTATTACTGTG
CGAGAGTGGGTATAGCAGTGGAGTACTACTACTACGGTATGGACGTCTGGGGCCAAGGGACCACGGTCACCGTCTCCTCA
>FLN1FA001DR8AO
GGCTGGAGTGGATTGGGAGTATCTATTATAGTGGGAGCACCAACTACAACCCCTCCCTCAAGAGTCGAGTCACCATATCA
GTAGACACGTCCAAGAACCAGTTCTCCCTGAAGCTGAGCTCTGTGACCGCTGCGGACACGGCCGTGTATTACTGTGCGAG
AGGGTCGGGCAGTGGGAGCTACCGGGCCTACTTTGACTACTGGGGCCAGGGAACCCTGGTCACCGTCTCCTCAG
>FLN1FA002SL5LN
GGCTGGAGTGGGTCTCAGTTATTTATAGCGGTGGTAGCACATACTACGCAGACTCCGTGAAGGGCCGATTCACCATCTCC
AGAGACAATTCCAAGAACACGCTGTATCTTCAAATGAACAGCCTGAGAGCCGAGGACACGGCCGTGTATTACTGTGCGAG
AGATCTCCTACTATGGTTCGGGGAGCCCGGGGGTACGGTATGGACGTCTGGGGCCAAGGGACCACGGTCACCGTCTCCTC
A
>FLN1FA002QHMYU
AGGCTTGAGTGGATGGGATGGATCAACGCTGGCAATGGTAACACAAAATATTCACAGAAGTTCCAGGGCAGAGTCACCAT
TACCAGGGACACATCCGCGAGCACAGCCTACATGGAGCTGAGCAGCCTGAGATCTGAAGACACGGCTGTGTATTACTGTG
CGAGAGATGGGCTATGGTTCGGGGATCAATGGGACTGGTTCGACCCCTGGGGCCAGGGAACCCTGGTCACCGTCTCCTCA
G
>FLN1FA001CTZW6
GGGGCTGGAGTGGGTAGGTTTCATTAGAAGCAAAGCTTATGGTGGGACAACAGAATACGCCGCGTCTGTAAAAGGCAGAT
TCACCATCTCAAGAGATGATTCCAAAAGCATCGCCTATCTGCAAATGAACAGCCTGAAAACCGAGGACACAGCCGTGTAT
TACTGTACTACGGTTTTCGTTCGGGGAGACTACTGGGGCCAGGGAACCCTGGTCACCGTCTCCTCAG
>FLN1FA002Q1IQ3
GGCTGGAGTGGATTGGGAGTATCTTTTATAGTGGGAACACCTACTACAACCCGTCCCTCAAGAGTCGAGTCACCATATCT
GTAGACACGTCCAAGAACCAGTTCTCCCTGAAGTTGAGTTCTGTGACCGCCGCAGACACGGCTGTGTATTACTGTGCGAG
ACCGATGAGGGGCGGTGACTACGAATCCGGCTTTGACTACTGGGGCCAGGGAACCCGGGTCACCGTCTCCTCAG
>FLN1FA001EU09Q
GGCTGGAGTGGGTAGGTTTCATTAGAAACAAAGCTAATGGTGGGACAACAGAATAGATCACGTCTGTGAAAGGCAGATTC
ACAATCTCAAGAGATGATTCCAAAAGCATCACCTATCTGCAAATGAACAGCCTGAGAGCCGAGGACACGGCCGTGTATTA
CTGTGCGGGGGCACGGTATTTTGACTGGTTATGGAGTATTACTAGTACTACTACGGTATGGACGTCTGGGGCCAAGGGAC
CACGGTCACCGTCTCCTCA
>FLN1FA002TQ4RI
GGACTGGAGTGGATTGGGTATATCTATTACGGTGGGAGCACCAACTACAACCCCTCCCTCAAGAGTCGAGTCACCATATC
AGTAGACACGTCCAAGAACCAGTTCTCCCTGAAGCTGAGCTCTGTGACCGCTGCGGACACGGCCGTGTATTACTGTGCGA
GAGGAAGCGAGGCAGCAGGAGTTTTTGACTACTGGGGCCAGGGAACCCTGGTCACCGTCTCCTCAG
>FLN1FA002RFUB2
GACTGGAGTGGATTGGGTATATCTATTACAGTGGGAGCACCAACTACAACCCCTCCCTCAAGAGTCGAGTCACCATATCA
GTAGACACGTCCAAGAACCAGTTCTCCCTGAAGCTGAGCTCTGTGACCGCTGCGGACACGGCCGTGTATTACTGTGCGAG
TGCAGTGGCTGGTACCCTCCCCTACTTTGACTACTGGGGCCAGGGAACCCTGGTCACCGTCTCCTCAG
>FLN1FA001A4S9S
GGGGCTGGAGTGGGTGGCAGTTATATGGTATGATGGAAGTAATAAATACTATGCAGACTCCGTGAAGGGCCGATTCACCA
TCTCCAGAGACAATTCCAAGAACACGCTGTATCTGCAAATGAACAGCCTGAGAGCCGAGGACACGGCTGTGTATTACTGT
ACCACAGATGGTTCGGGGGGCCCTAACTACTGGGGCCAGGGAACCCTGGTCACCGTCTCCTCAG
>FLN1FA001AFB6M
GCCTGGAGTGGGTCTCAGGTATTAGTTGGAATAGTGGTAGCATAGGCTATGCGGACTCTGTGAAGGGCCGATTCACCATC
TCCAGAGACAACGCCAAGAACTCCCTGTATCTGCAAATGAACAGTCTGAGAGCTGAGGACACGGCCTTGTATTACTGTGT
AAAAGCACGCAGTCTGGTACTGACTACTGGGGCCAGGGAACCCTGGTCACCGTCTCCTCAG
>FLN1FA002SYVUS
GGCTGGAGTGGGTGGCCAACATAAAGCAAGATGGAAGTGAGAAATACTATGTGGACTCTGTGAAGGGCCGATTCACCATC
TCCAGAGACAACGCCAAGAACTCACTGTATCTGCAAATGAACAGCCTGAGAGCCGAGGACACGGCTGTGTATTACTGTGC
GAGAGATATTTTCGGGGAGACCCCTTACTACTACTACTACTACATGGACGTCTGGGGCAAAGGGACCACGGTCACCGTCT
CCTCA
>FLN1FA002PPINZ
GGGCTTGAGTGGATGGGATGGATGAACCCTAACAGTGGTAACACAGGCTATGCACAGAAGTTCCAGGGCAGAGTCACCAT
GACCAGGAACACCTCCATAAGCACAGCCTACATGGAGCTGAGCAGCCTGAGATCTGAGGACACGGCCGTGTATTACTGTG
CGAGAGTGTCGGGGTATAGCGGGACTTCCGCCCCCTGGGGCCAGAGAACCCTGGTCACCGTCTCCTCAG
>FLN1FA002SWLP6
GGGCTTGAGTGGATGGGAGGTTTTGATCCTGAAGATGGTGAAACAATCTACGCACAGAAGTTCCAGGGCAGAGTCACCAT
GACCGAGGACACATCTACAGACACAGCCTACATGGAGCTGAGCAGCCTGAGATCTGAGGACACGGCCGTGTATTACTGTG
CAACAGGGGTGGTAGCAGCAGCTGGTACGGGTGATGCTTTTGATATCTGGGGCCAAGGGACAATGGTCACCGTCTCCTCA
G
>FLN1FA001AMAHZ
GGGCTTGAGTGGATGGGAGGGATCATCCCTATCCTTGGTATAGCAAACTACGCACAGAAGTTCCAGGGCAGAGTCACGAT
TACCGCGGACAAATCCACGAGCACAGCCTACATGGAGCTGAGCAGCCTGAGATCTGACGACACGGCCGTGTATTACTGTG
CGAGAGGAAGAGATGGCTACAATTACGATCCTCACTACTGGGGCCAGGGAACGCTGGTCACCGTCTCCTCAG
>FLN1FA001BUEVO
GGGCTTGAGTGGATGGGGTGGATCAGCGCTTACAATGGTAACACAAACTATGCACAGAAGCTCCAGGGCAGAGTCACCAT
GACCACAGACACATCCACGAGCACAGCCTACATGGAGCTGAGGAGCCTGAGATCTGACGACACGGCCGTGTATTACTGTG
CGAGAGATGTTACTATGGTTCGGGGAGTTATTATCCGAGGTGCTTTTGATATCTGGGGCCAAGGGACAATGGTCACCGTC
TCCTCAG
>FLN1FA001ASJ08
GGCTTGAGTGGATGGGATGGATCAACGTTGGCAATGGTAACACAAGATATTCACAGAACTTCCAGGGCAGAGTCACCATT
ACCAGGGACACATCCGCGAGCATAGCCTACATGGAGCTGAGCAGCCTGAGATCTGAAGACACGGCCGTGTATTATTGTGC
GAGATATAAGAATGGAAATCGAGACATCTCCCTTGATATCTGGGGCCAAGGGACAATGGTCACCGTCTCCTCAG
>FLN1FA002PVKYP
GCCTTGAGTGGCTGGGAAGGACATACTACAGGTCCAAGTGGTATAATGATTATGCAGTATCTGTGAAAAGTCGAATAACC
ATCAACCCAGACACATCCAAGAACCAGTTCTCCCTGCAGCTGAGCTCTGTGACTCCCGAGGACACGGCTGTGTATTACTG
TGCAAGGGAGCAGCAGCTGGTACTCTTTGACTACTGGGGCCAGGGAACCCTGGTCACCGTCTCCTCAG
>FLN1FA002QNN0B
GGGCTTGAGTGGATGGGATGGATCAGCGCTTACAATGGTAACACAAACTATGCACAGAAGCTCCAGGGCAGAGTCACCAT
GACCACAGACACATCCACGAGCACAGCCTACATGGAGCTGAGGAGCCTGAGATCTGACGACACGGCCGTGTATTACTGTG
CGAGAGATCGCCCATTCGGGGAGCCATACTACTTTGACTACTGGGGCCAGGGAACCCTGGTCACCGTCTCCTCAG
>FLN1FA001EA71H
GGCTGGAGTGGGTTGGCCGTACTAGAAACAAAGCTAACAGTTACACCACAGAATACGCCGCGTCTGTGAAAGGCAGATTC
ACCATTTCGAGAGATGATTCAAAGAACTCAGTGTATCTGCAAATGAACAGCCTGAAAACCGAGGACACGGCCGTGTATTA
CTGTGCTAGGGCGTATAGTGGGAGGTTCGAAATTGATTACTGGGGCCAGGGAACCCTGGTCACCGTCTCCTCAG
>FLN1FA001DNUYQ
GGGCTTGAGTGGATGGGAATAATCAACCCTAGTGGTGGTAGCACAAGCTACGCACAGAAGTTCCAGGGCAGAGTCACCAT
GACCAGGGACACGTCCACGAGCACAGTCTACATGGAGCTGAGCAGCCTGAGATCTGAGGACACGGCCGTGTATTACTGTG
CGAGGGATTCGTATTATGATTACGTCGGGCGATTTGACTACTGGGGCCAGGGAACCCTGGTCACCGTCTCCTCAG
>FLN1FA002SXQAK
GGCTGGAGTGGGTTTCATACATTAGTAGTAGTAGTAGTACCATATACTACGCAGACTCCGTGAAGGGCCGATTCACCATC
TCCAGAGACAATGCCAAGAACTCACTGTATCTGCAAATGAACAGCCTGAGAGACGAGGACACGGCTGTGTATTACTGTGC
GAGAGTCCGTTACTATTCCATCTGGGGCCAAGGGACAATGGTCACCGTCTCCTCAG
>FLN1FA002PRJQY
GGGCTTGAGTGGATGGGAATAATCAACCCTAGTGGTGGTAGCACAAGCTACGCACAGAAGTTCCAGGGCAGAGTCACCAT
GACCAGGGACACGTCCACGAGCACAGTCTACATGGAGCTGAGCAGCCTGAGATCTGAGGACACGGCCGTGTATTACTGTG
CGAGAGGGGGAGGGGTGGGAGCTACTCTGGGGAATTACTACTACTACTACTACATGGACGTCTGGGGCAAAGGGACCACG
GTCACCGTCTCCTCA
>FLN1FA002QW9O6
GGCTGGAGTGGGTGGCAGTTATATCATATGATGGAAGTAATAAATACTACGTAGACTCCGTGAAGGGCCGATTCACCATC
TCCAGAGACAATTCCAAGAACACGCTGTATCTGCAAATGAACAGCCTGAGAGCTGAGGACACGGCTGTGTATTACTGTGC
GAAACACGATATTTTGACTGGTTATTACTACTACGGTATGGACGTCTGGGGCCAAGGGACCACGGTCACCGTCTCCTCA
>FLN1FA002SCQJQ
CGCCTTGAGTGGATAGGATGGATCGTCGTTGGCAGTGGTAACACAAACTACGCACAGAAGTTCCAGGAAAGAGTCACCAT
TACCAGGGACATGTCCACAAGCACAGCCTACATGGAGCTGAGCAGCCTGAGATCCGAGGACACGGCCGTGTATTACTGTG
CGACGACCGACTACTGGGGCCAGGGAACCCTGGTCACCGTCTCCTCAG
>FLN1FA001CVAHN
GGCTGGAGTGGGTGGCAGTTATATGGTATGATGGAAGTAATAAATACTATGCAGACTCCGTGAAGGGCCGATTCACCATC
TCCAGAGACAATTCCAAGAACACGCTGTATCTGCAAATGAACAGCCTGAGAGCCGAGGACACGGCTGTGTATTACTGTGC
AAGGGGCGACCATGATAGTAGTGGTTATTACTTCATTGATGCTTTTGATATCTGGGGCCAAGGGACAATGGTCACCGTCT
CCTCAG
>FLN1FA001DXH5G
GGCTGGAGTGGGTCTCAGCTATTAGTGGTAGTGGTGGTAGCACATACTACGCAGACTCCGTGAAGGGCCGGTTCACCATC
TCCAGAGACAATTCCAAGAACACGCTGTATCTGCAAATGAACAGCCTGAGAGCCGAGGACACGGCCGTATATTACTGTGC
GAAAGATTTACCGAGACGATATAGCAGCAGCTGGTTACCGCAACCTCTTTTTGACTACTGGGGCCAGGGAACCCTGGTCA
CCGTCTCCTCAG
>FLN1FA001AMAIZ
GGCTGGAGTGGATTGGGAGTATCTATTATAGTGGGAGCACCTACTACAACCCGTCCCTCAAGAGTCGGGTCACCATATCC
GTAGACACGTCCAAGAACCAGTTCTCCCTGAAGCTGAGCTCTGTGACCGCCGCAGACACGGCTGTGTATTACTGTGCGAG
ATGGCAGCAGCTGGTACAGGGCTTTGACTACTGGGGCCAGGGAACCCTGGTCACCGTCTCCTCAG
>FLN1FA001DTBDC
GGGGCTGGAGTGGGTGGCAGTTATATCATATGATGGAAGTAATAAATACTACGTAGACTCCGTGAAGGGCCGATTCACCA
TCTCCAGAGACAATTCCAAGAACACGCTGTATCTGCAAATGAACAGCCTGAGAGCTGAGGACACGGCTGTGTATTACTGT
GCGAGGGCGGGTGTTAGCAGCAGCTGGTACTACTTTGACTACTGGGGCCAGGGAACCCTGGTCACCGTCTCCTCAG
>FLN1FA001EA70G
GGCTGGAGTGGGTGGCAGTTATATCATATGATGGAAGTAATAAATACTACGTAGACTCCGTGAAGGGCCGATTCACCATC
TCCAGAGACAATTCCAAGAACACGCTGTATCTGCAAATGAACAGCCTGAGAGCTGAGGACACGGCTGTGTATTACTGTGC
GAGGGGACGTATAGCAGCAGCTCCCGATGCTTTTGATATCTGGGGCCAAGGGACAATGGTCACCGTCTCCTCAG
>FLN1FA002SFQLU
GACTGGAGTGGATTGGGTATATCTATTACAGTGGGAGCACCAACTACAACCCCTCCCTCAAGAGTCGAGTCACCATATCA
GTAGACACGTCCAAGAACCAGTTCTCCCTGAAGCTGAGCTCTGTGACCGCTGCGGACACGGCCGTGTATTACTGTGCGAG
AGTGGATACAGCTATGGCCGAGTACTACTTTGACTACTGGGGCCAGGGAACCCTGGTCACCGTCTCCTCAG
>FLN1FA002TZWCN
GGGCTTGAGTGGATGGGATGGATGAACCCTAACAGTGGTAACACAGGCTATGCACAGAAGTTCCAGGGCAGAGTCACCAT
GACCAGGAACACCTCCATAAGCACAGCCTACATGGAGCTGAGCAGCCTGAGATCTGAGGACACGGCCGTGTATTACTGTG
CGAGAGGGATAGCAGTGGCTGGAGGGACTACTGGGGCCAGGGAACCCTGGTCACCGTCTCCTCAG
>FLN1FA001BX8Z0
GGCTGGAGTGGGTCTCAGTTATTTATAGCGGTGGTAGCACATACTACGCAGACTCCGTGAAGGGCCGATTCACCATCTCC
AGAGATAATTCCAAGAACACGCTGTATCTTCAAATGAACAGCCTGAGAGCCGAGGACACGGCCGTGTATTACTGTGCGAG
AGATAGGGTATATAGCAGTGGCTGGTACGGGGCTTTTGATATCTGGGGCCAAGGGACAATGGTCACCGTCTCCTCAG
>FLN1FA002QNMQ6
GGGGCTGGAGTGGGTCCCATCCATTAGTAGTAGCAGTAGTTACATATACTACGCAGACTCAGTGAAGGGCCGATTCACCA
TCTCCAGAGACAACGCCAAGAACTCACTGTATCTGCAAATGAACAGCCTGAGAGCCGAGGACACGGCTGTGTATTACTGT
GCGAGAGACTACTATGGTTCGGGGAGTTATCTTGACTACTGGGGCCAGGGAACCCTGGTCACCGTCTCCTCAG
>FLN1FA001BPL9M
GGCTGGAGTGGGTCTCAGTTATTTATAGCGGTGGTAGCACATACTACGCAGACTCCGTGAAGGGCCGATTCACCATCTCC
AGAGACAATTCCAAGAACACGCTGTATCTTCAAATGAACAGCCTGAGAGCCGAGGACACGGCCGTGTATTACTGTGCGAG
AGATCACGGTGACTACAGTTTTGACTACTGGGGCCAGGGAACCCTGGTCACCGTCTCCTCAG
>FLN1FA001DMTUP
GCCTTGAGTGGCTGGGAAGGACATACTACAGGTCCAAGTGGTATAATGATTATGCAGTATCTGTGAAAAGTCGAATAACC
ATCAACCCAGACACATCCAAGAACCAGTTCTCCCTGCAGCTGAACTCTGTGACTCCCGAGGACACGGCTGTGTATTACTG
TGCAAGAGATACGGGCGGGCCTCTCTATGGTTCGGGGAGTTATTATTTTGACTACTGGGGCCAGGGAACCCTGGTCACCG
TCTCCTCAG
>FLN1FA001CSUAN
GGCTGGAGTGGATTGGGGAAATCAATCATAGTGGAAGCACCAACTACAACCCGTCCCTCAAGAGTCGAGTCACCATATCA
GTAGACACGTCCAAGAACCAGTTCTCCCTGAAGCTGAGCTCTGTGACCGCCGCGGACACGGCTGTGTATTACTGTGCGAG
AGGCCGGGGGGGTAGCAGCGATGCTTTTGATATCTGGGGCCAAGGGACAATGGTCACCGTCTCCTCAG
>FLN1FA001DIRLW
GGCTGGAGTGGATTGGGAGTATCTATTATAGTGGGAGCACCTACTACAACCCGTCCCTCAAGAGTCGAGTCACCATATCC
GTAGACACGTCCAAGAACCAGTTCTCCCTGAAGCTGAGCTCTGTGACCGCCGCAGACACGGCTGTGTATTACTGTGCGAG
AGAGACCCTGCATTACTATGATAGTAGCCGGGACTTTGACTACTGGGGCCAGGGAACCCTGGTCACCGTCTCCTCAG
>FLN1FA002SZ85N
GGCTGGAGTGGGTGGCAGTTATATCATATGATGGAAGTAATAAATACTACGTAGACTCCGTGAAGGGCCGATTCACCATC
TCCAGAGACAATTCCAAGAACACGCTGTATCTGCAAATGAACAGCCTGAGAGCTGAGGACACGGCTGTGTATTACTGTGC
GAGAACCCCCGCCTGGGGCTATAGCAGCAGCTGGTCCGAATCTTACTTTGACTACTGGGGCCAGGGAACCCTGGTCACCG
TCTCCTCAG
>FLN1FA002Q3JQL
AGGCTTGAGTGGATGGGATGGATCAACGCTGGCAATGGTAACACAAAATATTCACAGAAGTTCCAGGGCAGAGTCACCAT
TACCAGGGACACATCCGCGAGCACAGCCTACATGGAGCTGAGCAGCCTGAGATCTGAAGACACGGCTGTGTATTACTGTG
CGAGAGAACAATCCCCTATAGCAGTGGCTGGCAGAACCCGCCCGTTGGGGCCTAGGAGCTTTGACTACTGGGGCCAGGGA
ACCCTGGTCACCGTCTCCTCAG
>FLN1FA001B9RBV
GGGGCTGGAGTGGGTCTCAGTTATTTATAGCGGTGGTAGCACATACTACGCAGACTCCGTGAAGGGCCGATTCACCATCT
CCAGAGACAATTCCAAGAACACGCTGTATCTTCAAATGAACAGCCTGAGAGCCGAGGACACGGCCGTGTATTACTGTGCG
AGAAGCTCGGTTCGGTCCATAGCAGCAGCTGGTACATACCACTTTGACTACTGGGGCCAGGGAACCCTGGTCACCGTCTC
CTCAG
>FLN1FA002QGLX4
GGGCTTGAGTGGATGGGAATAATCAACCCTAGTGGTGGTAGCACAAGCTACGCACAGAAGTTCCAGGGCAGAGTCACCAT
GACCAGGGACACGTCCACGAGCACAGTCTACATGGAGCTGAGCAGCCTGAGATCTGAGGACACGGCCGTGTATTACTGTG
CGAGATACGGTGACTACGCTGAGGACTGGTTCGACCCCCTGGGGCCAGGGAACCCTGGTCACCGTCTCCTCAG
>FLN1FA002SZ85K
GGCTGGAGTGGGTTTCATACATTAGTAGTAGTGGTAGTACCATATACTACGCAGACTCTGTGAAGGGCCGATTCACCATC
TCCAGGGACAACGCCAAGAACTCACTGTATCTGCAAATGAACAGCCTGAGAGCCGAGGACACGGCCGTGTATTACTGTGC
GAGAGGCGTTCCGTATTACTATGATAGTAGTGGTTGGGCGTTTGACTACTGGGGCCAGGGAACCCTGGTCACCGTCTCCT
CAG
>FLN1FA001AGH5Z
GGCTGGAGTGGATTGGGAGTATCTATTATAGTGGGAGCACCTACTACAACCCGTCCCTCAAGAGTCGAGTCACCATATCC
GTAGACACGTCCAAGAACCAGTTCTCCCTGAAGCTGAGCTCTGTGACCGCCGCAGACACGGCTGTGTATTACTGTGCGAG
AGATTTCCGCGGGTTCGGGGAGTTATTACCAACCTTTTCTTTGACTACTGGGGCCAGGGAACCCTGGTCACCGTCTCCTC
AG
>FLN1FA001BUF5E
GGGCTTGAGTGGATGGGATGGATGAACCCTAACAGTGGTAACACAGGCTATGCACAGAAGTTCCAGGGCAGAGTCACCAT
GACCAGGAACACCTCCATAAGCACAGCCTACATGGAGCTGAGCAGCCTGAGATCTGAGGACACGGCCGTGTATTACTGTG
CGAGAGGCCTAGTTTTGTATAGCAGTGGCCGGTGGGCGGGGGTGGATATCTGGGGCCAAGGGACAATGGTCACCGTCTCC
TCAG
>FLN1FA002SF5A1
GGGCTTGAGTGGATGGGAGGCTTTGATCCTGAAGATGGTGAAACAATCTACGCACAGAAGTTCCAGGGCAGAGTCACCAT
GACCGAGGACACATCTACAGACACAGCCTACATGGAGCTGAGCAGCCTGAGATCTGAGGACACGGCCGTGTATTACTGTG
CAACAGGGGCCATGACTACGGTGATGGGGGGTGATGCTTTTTGATATCTGGGGGCCAAGGGACAATGGTCACCGTCTCCT
CAG
>FLN1FA001AOFP5
GCCTGGAGTGGGTCTCAGGTATTAGTTGGAATAGTGGTAGCATAGGCTATGCGGACTCTGTGAAGGGCCGATTCACCATC
TCCAGAGACAACGCCAAGAACTCCCTGTATCTGCAAATGAACAGTCTGAGAGCTGAGGACACGGCCTTGTATTACTGTGC
AAAAGATACAGGGTATACAGCAGTGGCTGCCACTGCCCCTGGGGCTTTTGATATCTGGGGCCAAGGGACAATGGTCACCG
TCTCCTCAG
>FLN1FA001BWWYA
GGGCTTGAGTGGATGGGATGGATGAACCCTAACAGTGGTAACACAGGCTATGCACAGAAGTTCCAGGGCAGAGTCACCAT
GACCAGGAACACCTCCATAAGCACAGCCTACATGGAGCTGAGCAGCCTGAGATCTGAGGACACGGCCGTGTATTACTGTG
CGAGAAAATCGGATTACTATGATAGTAGTGGTTATTACAAAGTGGATGACTACTGGGGCCAGGGAACCCTGGTCACCGTC
TCCTCAG
>FLN1FA001EGMR5
GGGCTTGAGTGGATGGGAGGGATCATCCCTATCTTTGGTACAGCAAACTACGCACAGAAGTTCCAGGGCAGAGTCACGAT
TACCGCGGACGAATCCACGAGCACAGCCTACATGGAGCTGAGCAGCCTGAGATCTGAGGACACGGCCGTGTATTACTGTG
CGAGGGGCAGAATCGGTATCGGCAGCTGGTCCCCCGACTACTACTACATGGACGTCTGGGGCAAAGGGACCACGGTCACC
GTCTCCTCA
>FLN1FA002SE092
GGGCTGGAGTGGATTGGGAGTATATATTATAGTGGGACCACTTATTACAAGCCGTCCCTGAAGAGTCGAGTCGGCATATC
CGTAGACACGTCCAAGAACCAATTCTCCCTGAAGTTGAGCTCTGTGACCGCCGCAGACTCGGCTGTGTATTACTGTGCGA
GACGGGCTCAAATGCTTGTAACAGCTAGTCTAGACTTCTTCTTCTACATGGACGTCTGGGGCAAAGGGGCCACGGTCACC
GTCTCCTCA
>FLN1FA002QB069
GGACTGGAGTGGATTGGGTATATCTATTACAGTGGGAGCACCAACTACAACCCCTCCCTCAAGAGTCGAGTCACCATATC
AGTAGACACGTCCAAGAACCAGTTCTCCCTGAAGCTGAGCTCTGTGACCGCTGCGGACACGGCCGTGTATTACTGTGCGA
GAGGGACATGGTATAACGACGGCTGGCCTCACTTTGACTACTGGGGCCCGGGAACCCTGGTCACCGTCTCCTCAG
>FLN1FA001A4RLU
GGGCTGGAGTGGATTGGGAGTATCTATTATAGTGGGAGCACCTACTACAATCCGTCCCTCAAGAGTCGAGTCACCATATC
CGTAGACACGTCCAAGAACCAGTTCTCCCTGAAGCTGAGCTCTGTGACCGCCGCAGACACGGCTGTGTATTACTGTGGCG
GGCGGAAGGTGGGGGAGTGGCTACGATTGGAGCTTCGGTGACTACTGGGGCCAGGGAACCCTGGTCACCGTCTCCTCAG
>FLN1FA002R0SPI
GGGCTTGAGTGGATGGGAATAATCAACCCTAGTGGTGGTAGCACAAGCTACGCACAGAAGTTCCAGGGCAGAGTCACCAT
GACCAGGGACACGTCCACGAGCACAGTCTACATGGAGCTGAGCAGCCTGAGATCTGAGGACACGGCCGTGTATTACTGTG
CGAGCGTAACAAGCAGCAGCTGGTACCGGGGCTACTACTACTACGGTATGGACGTCTGGGGCCAAGGGACCACGGTCACC
GTCTCCTCA
>FLN1FA001DTAZ6
GGGGCTGGAGTGGGTCTCATCCATTAGTAGTAGTAGTAGTTACATATACTACGCAGACTCAGTGAAGGGCCGATTCACCA
TCTCCAGAGACAACGCCAAGAACTCACTGTATCTGCAAATGAACAGCCTGAGAGCCGAGGACACGGCTGTGTATTACTGT
GCGAGAGAGACTGTAGTAGTACCAGCTGCTAACGATGCTTTTGATATCTGGGGCCAAGGGACAATGGTCACCGTCTCCTC
AG
>FLN1FA001B0G0O
GGCTGGAGTGGGTTTCATACATTAGTAGTAGTGGTAGTACCATATACTACGCAGACTCTGTGAAGGGCCGATTCACCATC
TCCAGGGACAACGCCAAGAACTCACTGTATCTGCAAATGAACAGCCTGAGAGCCGAGGACACGGCTGTGTATTACTGTGC
GAGACAAGTACTCGGTGTAGCAGTGGCTGGCTATGATGTCTTTTGATATCGTGGGGCCAAGGGACAATGGTCACCGTCTC
CTCAG
>FLN1FA002T0GWJ
GGCTGGAGTGGATTGGGGAAATCAATCATAGTGGAAGCACCAACTACAACCCGTCCCTCAAGAGTCGAGTCACCATATCA
GTAGACACGTCCAAGAACCAGTTCTCCCTGAAGCTGAGCTCTGTGACCGCCGCGGACACGGCTGTGTATTACTGTGCGAG
AGGGCGGTATAGTGGGAGCGTCTGGGGCCAAGGAACAATGGTCACCGTCTCCTCAG
>FLN1FA002T0H91
GGGGCTGGAGTGGGTGGCAGTTATATGGTATGATGGAAGTAATAAATACTATGCAGACTCCGTGAAGGGCCGATTCACCA
TCTCCAGAGACAATTCCAAGAACACGCTGTATCTGCAAATGAACAGCCTGAGAGCCGAGGACACGGCTGTGTATTACTGT
GCGAAAGATCTTAACCCGGTGGCTGGTACGGTCGGCTTTGACTACTGGGGCCAGGGAACCCTGGTCACCGTCTCCTCAG
>FLN1FA001EFHF7
GCTGGAGTGGGTCTCAGCTATTAGTGGTAGTGGTGGTAGCACATACTACGCAGACTCCGTGAAGGGCCGGTTCACCATCT
CCAGAGACAATTCCAAGAACACGCTGTATCTGCAAATGAACAGCCTGAGAGCCGAGGACACGGCCGTATATTACTGTGCG
AAAGATGCGTATAGCAGCAGCTGGTACTGGAACTACTGGGGCCAGGGAACCCTGGTCACCGTCTCCTCAG
>FLN1FA001C9YDG
CCCTGGAGTGGCTTGCACTCATTTATTGGGATGATGATAAGCGCTACAGCCCATCTCTGAAGAGCAGGCTCACCATCACC
AAGGACACCTCCAAAAACCAGGTGGTCCTTACAATGACCAACATGGACCCTGTGGACACAGCCACATATTACTGTGCAGC
ACAGGTAGGTGGGAGCTACCTTGACTACTGGGGCCAGGGAACCCTGGTCACCGTCTCCTCAG
>FLN1FA002RHMQT
GGGGCTGGAGTGGGTGGCAGTTATATGGTATGATGGAAGTAATAAATACTATGCAGACTCCGTGAAGGGCCGATTCACCA
TCTCCAGAGACAATTCCAAGAACACGCTGTATCTGCAAATGAACAGCCTGAGAGCCGAGGACACGGCTGTGTATTACTGT
GCGAAAGGTCGGGTTCGGGGAGTTATGGGCTACGGTATGGACGTCTGGGGCCAAGGGACCACGGTCACCGTCTCCTCA
>FLN1FA001BDA5H
AGGCTTGAGTGGATGGGATGGATCAACGCTGGCAATGGTAACACAAAATATTCACAGAAGTTCCAGGGCAGAGTCACCAT
TACCAGGGACACATCCGCGAGCACAGCCTACATGGAGCTGAGCAGCCTGAGATCTGAAGACACGGCTGTGTATTACTGTG
CGAGAGATCTACTATGATAGTAGTGGTTACGAGGCGGCCTGGTTCGACCCCTGGGGCCAGGGAACCCTGGTCACCGTCTC
CTCAG
>FLN1FA001EA6ZI
GGCTGGAGTGGGTCTCAGTTATTTATAGCGGTGGTAGCACATACTACGCAGACTCCGTGAAGGGCCGATTCACCATCTCC
AGAGACAATTCCAAGAACACGCTGTATCTTCAAATGAACAGCCTGAGAGCCGAGGACACGGCTGTGTATTACTGTGCGAG
GTCTAGCAGCAGCTGGTACTTGGAACCCTGCCTTGACTACTGGGGCCAGGGAACCCTGGTCACCGTCTCCTCAG
>FLN1FA001CXEJ7
GGCTGGAGTGGGTTGGCCGTATTAAAAGCAAAACTGATGGTGGGACAACAGACTACGCTGCACCCGTGAAAGGCAGATTC
ACCATCTCAAGAGATGATTCAAAAAACACGCTGTATCTGCAAATGAACAGCCTGAAAACCGAGGACACAGCCGTGTATTA
CTGTACCACAGGGCCTCACAACTGGAACGACGTAACCGATGCTTTTGATATCTGGGGGCCAAGGGACAATGGTCACCGTC
TCCTCAG
>FLN1FA002RVBUZ
GACTGGAGTGGATTGGGTATATCTATTACAGTGGGAGCACCAACTACAACCCCTCCCTCAAGAGTCGAGTCACCATATCA
GTAGACACGTCCAAGAACCAGTTCTCCCTGAAGCTGAGCTCTGTGACCGCTGCGGACACGGCCGTGTATTACTGTGCGAG
ACAAGGGCGTTCCGGTTCGGGGAGTTACGGGGACTGGGGCCAGGGAACCCTGGTCACCGTCTCCTCAG
>FLN1FA002PVKUB
GGGCATAGTGGTTGGGATGCATCAACCCTTACAATGATAACACACACTACGCACAGAAGTTCCGGGGCAGAGTCACCATT
ACCAGTGACAGGTCCGTGAGCACAGCCTACATGGAGCTGAGCAGCCTGAGATCTGAAGACATGGTCGTGTATTCCTGTGT
GAGAGACCGAGAGTATAGCAGCAGCTGGCGCGTTTCTCTTTGACTACTGGGGCCAGGGAACCCCGGTCACCGTCTCCTCA
G
>FLN1FA001EVYQL
GACTGGAGTGGATTGGGTATATCTATTACAGTGGGAGCACCAGCTACAACCCCTCCCTCAAGAGTCGAGTCACCATATCA
GTAGACACGTCCAAGAACCAGTTCTCCCTGAAGCTGAGCTCTGTGACCGCTGCGGACACGGCCGTGTATTACTGTGCGCA
GCGCAGACCCGGGTATTACGATATTTTGACTGGTTATTATCCCTGATGCTTTTGATATCTGGGGCCAAGGGACAATGGTC
ACCGTCTCCTCAG
>FLN1FA002TH13H
AAGGGGCTGGAGTGGGTGGCAGTTATATCATATGATGGAAGTAATAAATACTACGTAGACTCCGTGAAGGGCCGATTCAC
CATCTCCAGAGACAATTCCAAGAACACGCTGTATCTGCAAATGAACAGCCTGAGAGCTGAGGACACGGCTGTGTATTACT
CATACTACTATGGTTCGGGGTAGTTTTATAAGGGTACTTCGATCTCTGGGGCCGTGGCACCCTGGTCACCGTCTCCTCAG
>FLN1FA002TZWAW
GGCTGGAGTGGGCGGCAGTTATATGGTATGATGGAAGTAATAAATACTATGCAGACTCCGTGAAGGGCCGATTCACCATC
TCCAGAGACAATTCCAAGAACACGCTGTATCTGCAAATGAACAGCCTGAGAGCCGAGGACACGGCTGTGTATTACTGTGC
GAGAGACCCCCATGGGTGGCTGGCCCCTCTGCTACTACTACTACATGGACGTCTGGGGCAAAGGGACCACGGTCACCGTC
TCCTCA
>FLN1FA002RK9IO
GGCTGGAGTGGGTTTCATACATTAGTAGTAGTAGTAGTACCATATACTACGCAGACTCTGTGAAGGGCCGATTCACCATC
TCCAGAGACAATGCCAAGAACTCACTGTATCTGCAAATGAACAGCCTGAGAGACGAGGACACGGCTGTGTATTACTGTGC
GAGAAGCCGGGCCGGGTATAGCAGTGGCTGGTCCCAAGGGACCTGGTACTTCGATCTCTGGGGCCGTGGCACCCTGGTCA
CCGTCTCCTCAG
>FLN1FA001AFBBZ
GGGCTTGAGTGGATGGGATGGATCAACACCAACACTGGGAACCCAACGTATGCCCAGGGCTTCACAGGACGGTTTGTCTT
CTCCTTGGACACCTCTGTCAGCACGGCATATCTGCAGATCAGCAGCCTAAAGGCTGAGGACACTGCCGTGTATTACTGTG
CGAGAGTTAGGAGAATAGCAGCAGCTGGTACCAGGGTTCTTGACTACTGGGGCCAGGGAACCCTGGTCACCGTCTCCTCA
G
>FLN1FA002RTCB2
GGGCTTGAGTGGATGGGATGGATCAGCGCTTACAATGGTAACACAAACTATGCACAGAAGCTCCAGGGCAGAGTCACCAT
GACCACAGACACATCCACGAGCACAGCCTACATGGAGCTGAGGAGCCTGAGATCTGACGACACGGCCGTGTATTACTGTG
CGAGAGATCGAGCCACGTGGTTCGGGGAAGACTACATGGACGTCTGGGGCAAAGGGACCACGGTCACCGTCTCCTCA
>FLN1FA002RUHLU
GGACTGGAGTGGATTGGGTATCTCTATTACAGTGGGAGCTCCAACTACAACCCCTCCCTCAAGAGTCGAGTCACCATATC
AGTAGACACGTCCAAGAACCAGTTCTCCCTGAAGCTGAGCTCTGTGACCGCCGCGGACACGGCTGTGTATTACTGTGCGA
GAGGGAAACATAGTGGGAGCTACTACGTATTTGACTACTGGGGCCAGGGAACCCTGGTCACCGTCTCCTCAG
>FLN1FA001ARI0M
GCTGGAGTGGGTGGCCAACATAAAGCAAGATGGAAGTGAGAAATACTATGTGGACTCTGTGAAGGGCCGATTCACCATCT
CCAGAGACAACGCCAAGAACTCACTGTATCTGCAAATGAACAGCCTGAGAGCCGAGGACACGGCTGTGTATTACTGTGCG
AGAGCCCATGAGGATATAGCAGCAGCTGGTGTAGGCTACTGGGGCCAGGGAACCCTGGTCACCGTCTCCTCAG
>FLN1FA001DD0HC
GCCTGGAGTGGGTCTCAGGTATTAGTTGGAATAGTGGTAGCATAGGCTATGCGGACTCTGTGAAGGGCCGATTCACCATC
TCCAGAGACAACGCCAAGAACTCCCTGTATCTGCAAATGAACAGTCTGAGAGCTGAGGACACGGCCTTGTATTACTGTGC
AAAAGATGAATACTACTATGATAGTAGTGGTTATTTTGGGTACTGGGGCCAGGGAACCCTGGTCACCGTCTCCTCAG
>FLN1FA002PTLE2
AGGCTTGAGTGGATGGGATGGATCAACGCTGGCAATGGTAACACAAAATATTCACAGAAGTTCCAGGGCAGAGTCACCAT
TACCAGGGACACATCCGCGAGCACAGCCTACATGGAGCTGAGCAGCCTGAGGTCTGAAGACACGGCTGTGTATTACTGTG
CGAGAGGGGAAGTGAGAGCCCTGAGTGCTTTTGATATCTGGGGCCAAGGGACAATGGTCACCGTCTCCACAG
>FLN1FA001CDQZ1
GGACTGGAGTGGATTGGGTATATCTATTACAGTGGGAGCACCAACTACAACCCCTCCCTCAAGAGTCGAGTCACCATATC
AGTAGACACGTCCAAGAACCAGTTCTCCCTGAAGCTGAGCTCTGTGACCGCTGCGGACACGGCCGTGTATTACTGTGCGA
GAGACCCCCGGTATCATGTCGCCCCTATAGCAGCAGCTGGTACCCTCTGGGGCCAGGGAACCCTGGTCACCGTCTCCTCA
G
>FLN1FA001BDA6A
GGCTGGAGTGGGTCTCAGCTATTAGTGGTAGTGGTGGTAGCACATACTACGCAGACTCCGTGAAGGGCCGGTTCACCATC
TCCAGAGACAATTCCAAGAACACGCTGTATCTGCAAATGAACAGCCTGAGAGCCGAGGACACGGCCGTATATTACTGTGC
AAGAGAGGACAGGGTGGGAGCTACTGACTACTGGGGCCAGGGAACCCTGGTCACCGTCTCCTCAG
>FLN1FA001AZTSY
GGCTGGAGTGGGTCTCAACTATTAGTGGTAGTGGTGGTAGCACATACTACGCAGACTCCGTGAAGGGCCGGTTCACCATC
TCCAGAGACAATCCCACGAGCACGCTGTATCTGCAAATGAACAGCCTGAGAGCCGAGGACACGGCTGTGTATTACTGTGC
GAGAGAGGAGGAGTGGGAGCTACTTGGTGCTTTTGATATCTGGGGCCAAGGGACAATGGTCACCGTCTCCTCAG
>FLN1FA001C8WVZ
GGGCTGGAGTGGATTGGGAGTATCTATTATAGTGGGAGCACCTACTACAACCCGTCCCTCAAGAGTCGAGTCACCATATC
CGTAGACACGTCCAAGAACCAGTTCTCCCTGAAGCTGAGCTCTGTGACCGCCGCAGACACGGCTGTGTATTACTGTGCGA
GACCGAGGGGAGCAGCAGAGGATGCTTTTGATATCTGGGGCCAAGGGACAATGGTCACCGTCTCCTCAG
>FLN1FA002R5G77
GACTGGAGTGGATTGGGTATATCTATTACAGTGGGGGCACCAACTACAACCCCTCCCTCAAGAGTCGAGTCACCATATCA
GTAGACACGTCCAAGAACCAGTTCTCCCTGAAGCTGAGCTCTGTGACCGCTGCGGACACGGCCGTGTATTACTGTGCGAG
GAATAAATTTGATCTAGCATACTTCCAGCACTGGGGCCAGGGCACCCTGGTCACCGTCTCCTCAG
>FLN1FA001EVZ45
GGGGCTGGAGTGGGTCTCATCCATTAGTAGTAGTAGTAGTTACATATACTACGCAGACTCAGTGAAGGGCCGATTCACCA
TCTCCAGAGACAACGCCAAGAACTCACTGTATCTGCAAATGAACAGCCTGAGAGCCGAGGACACGGCTGTGTATTACTGT
GCGAGAGAGATTGTAGTAGTACCAGCTGCTAACGATGTCTTTTGATATCTGGGGCCAAGGGACAATGGTCACCGTCTCCT
CAG
>FLN1FA001C1L76
GGGCTTGAGTGGATGGGAGGGATCATCCCTATCTTTGGTACAGCAAACTACGCACAGAAGTTCCAGGGCAGAGTCACGAT
TACCGCGGACGAATCCACGAGCACAGCCTACATGGAGCTGAACAGCCTGAGATCTGAGGACACGGCCGTGTATTACTGTG
CGAGAGGCCGGCCTGATTACTATGGTTCGGGGAGTTATTATAACGATGCTTTTGATATCTGGGGCCAAGGGACAATGGTC
ACCGTCTCCTCAG
>FLN1FA001BX985
GGACTTGAGTACATGGGAGGGATCATCCCTATCTTTCGTACAGCCAACTACGCACAGAAGTTCCAGGGCAGAGTCACAAT
TACCGCGGACGAGTCCACGAGCACAGCCTACATGGAGCTGAGCAGCCTGAGATCTGAGGACACGGCCGTCTAGTACTGTG
CGCGAGAACGCATTAATGTGGCTGGTTATTATTATTATGGTATGGACGTCTGGGGCCAAGGGACCGCGGTCACCGTCTCC
TCA
>FLN1FA001EB7P9
GGGCCTGGAGTGGGTCTCAGGTATTAGTTGGAATAGTGGTAGCATAGGCTATGCGGACTCTGTGAAGGGCCGATTCACCA
TCTCCAGAGACAACGCCAAGAACTCCCTGTATCTGCAAATGAACAGTCTGAGAGCTGAGGACACGGCCTTGTATTACTGT
GCAAAAGATCCACGCCGGTATTACTATGGTTCGGGAGTCTTGACTACTGGGGCCAGGGAACCCTGGTCACCGTCTCCTCA
G
>FLN1FA001DG19C
GCCTGGAGTGGATTGGGTACATCTTTTACGATGGGAGTACCTACTACAACCCGTCCCTCAAGAGTCGAGTCACCATATCA
GTAGACACGTCTAAGAACCAGTTCTCCCTGAAGATGAGCTCTGTGACTGCCGCGGACACGGCCGTCTATTACTGTGCGAG
AGATAGGGGAGCATTAGGGTTCGAGCCTTACAACTACGGTATGGACGTCTGGGGCCAAGGGACCACGGTCACCGTCTCCT
CA
>FLN1FA001DCODE
GGCTGGAGTGGGTCTCACGTATTCAGCCTGATGGGAGTGACACAACTTACGCGGACTCCGTGAAGGGCCGCTTCACCATC
TCCAGAGACAACGCCAAGAATACGGTGTATTTACAGATGGACCGTCTGAGACCCGAGGACACGGCTGTGTATTATTGTGT
AAGAGATAATGATGCCCTTAGTGGCACGGGGCCCCACTTTGACTACTGGGGCCAGGGAACCCTGGTCACCGTCTCCTCAG
>FLN1FA001C5DVJ
AAGGGACTGGAATATGTTTCAGCTATTAGTAGTAATGGGGGTAGCACATATTATGCAAACTCTGTGAAGGGCAGATTCAG
CATCTCCAGAGACAATTCCAACAACACGCTGTATCTTCAAATGGGCAGCCTGAGAGCTGAGGACATGGCTGTGTATTACT
GTGCGAGAGGAGGTTCGGGGACCATCGGCCCATACTACATTGACTACTGGGGCCAGGGAACCCTGGTCACCGTCTCCTCA
G
>FLN1FA001CJGDK
GGCTGGAGTGGATTGGGGAAATCAATCATAGTGGAAGCACCAACTACAACCCGTCCCTCAAGAGTCGAGTCACCATATCA
GTAGACACGTCCAAGAACCAGTTCTCCCTGAAGCTGAGCTCTGTGACCGCCGCGGACACGGCTGTGTATTACTGTGCGAG
AGGCAATCACTATGATAGTAGTGGTTATTACTACTACTACATGGACGTCTGGGGCAAAGGGACCACGGTCACCGTCTCCT
CA
>FLN1FA002SG2R8
GGCTGGAGTGGATTGGGAGTATCTATTATAGTGGGAGCACCTACTACAACCCGTCCCTCAAGAGTCGAGTCACTATATCC
GTAGACACGTCCAAGAACCAGTTCTCCCTGAAGCTGAGCTCTGTGACCGCCGCAGACACGGCTGTGTATTACTGTGCGAG
AAGGGGATGGTTCGGGGAGTTATTCTTTGACTACTGGGGCCAGGGAACCCTGGTCACCGTCTCCTCAG
>FLN1FA002QD9LF
GGGGCTGGAGTGGGTCTCAGCTATTAGTGGTAGTGGTGGTAGCACATACTACGCAGACTCCGTGAAGGGCCGATTCACCA
TCCCCAGAGACAATTCCAAGAACACGCTGTATCTGCAAATGAACAGCCTGAGAGCCGAGGACACGGCTGTGTATTACTGT
GCGAGAGCCCCCACGAAAAATAGCAGCAGCTGGAGCGCTTACTACTACTACTACATGGACGTCTGGGGCAAAGGGACCAC
GGTCACCGTCTCCTCA
>FLN1FA001C6FBB
GGGCTTGAGTGGATGGGAGGGATCATCCCTATCTTTGGTACGGCAAACTACGCACAGAAGTTCCAGGGCAGAGTCACGAT
TACCGCGGACGAATCCACGAGCACAGCCTACATGGAGCTGAGCAGCCTGAGATCTGAGGACACGGCCGTGTATTACTGTG
CGAGAGCTCCTAGTGGTTATTACTACTACTACGGTATGGACGTCTGGGGCCAAGGGACCACGGTCACCGTCTCCTCA
>FLN1FA001BRCR8
GGCTGGAGTGGGTGGCCAACATAAAGCAAGATGGAAGTGAGAAATACTATGTGGACTCTGTGAAGGGCCGATTCACCATC
TCCAGAGACAACGCCAAGAACTCACTGTATCTGCAAATGAACAGCCTGAGAGCCGAGGACACGGCTGTGTATTACTGTGC
GAGAGATTGGTATAGCAGCACAGACTACTGGGGCCAGGGAACCCTGGTCACCGTCTCCTCAG
>FLN1FA001CDR80
GGGGCTGGAGTGGGTCTCAGCTATTAGTGGTAGTGGTGGTAGCACATACTACGCAGACTCCGTGAAGGGCCGGTTCACCA
TCTCCAGAGACAATTCCAAGAACACGCTGTATCTGCAAATGAACAGCCTGAGAGCCGAGGACACGGCCGTATATTACTGT
GCGAAACATCGGGCAGCAGCTGGGCGGGGGGCTTTTGATATCTGGGGCCAAGGGACAATGGTCACCGTCTCCTCAG
>FLN1FA002TELXB
GGGCTTGAGTGGATGGGAGGGATCATCCCTATCTTTGGTACAGCAAACTACGCACAGAAGTTCCAGGGCAGAGTCACGAT
TACCGCGGACGAATCCACGAGCACAGCCTACATGGAGCTGAGCAGCCTGAGATCTGAGGACACGGCCGTGTATTACTGTG
CGAGCGGTATTACTATGGTTCGGGGAGTTATCCCGAGCGGCTATGATGCTTTTGATATCTGGGGCCAAGGGACAATGGTC
ACCGTCTCCTCAG
>FLN1FA001D56E5
GGCTGGAGTGGATTGGGAGTATCTATTATAGTGGGAGCACCTACTACAACCCGTCCCTCAAGAGTCGAGTCACCATATCC
GTAGACACGTCCAAGAACCAGTTCTCCCTGAAGCTGAGCTCTGTGACCGCCGCAGACACGGCTGTGTATTACTGTGCGAG
ACATTTGTATAGCAGCAGCTGGTACCTCTACTACTACGGTATGGACGTCTGGGGCCAAGGGACCACGGTCACCGTCTCCT
CA
>FLN1FA001C3CQT
GGGGCTGGAGTGGGTGGCAGTTATATGGTATGATGGAAGTAATAAATACTATGCAGACTCCGTGAAGGGCCGATTCGCCA
TCTCCAGAGACAATTCCAAGAACACGCTGTATCTGCAAATGAACAGCCTGAGAGCCGAGGACACGGCTGTGTATTACTGT
GCGAGAAGTAGAGATGGCTACGATCCTCACTTTGACTACTGGGGCCAGGGAACCCTGGTCACCGTCTCCTCAG
>FLN1FA001C6FBH
GGCTGGAGTGGGTGGCCAACATAAAGCAAGATGGAAGTGAGAAATACTATGTGGACTCTGTGAAGGGCCGATTCACCATC
TCCAGAGACAACGCCAAGAACTCACTGTATCTGCAAATGAACAGCCTGAGAGCCGAGGACACGGCTGTGTATTACTGTGC
GAGAGATGGAGGGTTGGAAAAAGCAGTGGCTGGGATCATGATGCTTTTGATATCTGGGGCCAAGGGACAATGGTCACCGT
CTCCTCAG
>FLN1FA002P78AO
GGGGCTGGAGTGGGTGGCAGTTATATGGTATGGTGGAAGTAATAAATACTATGCAGACTCCGTGAAGGGCCGATTCACCA
TCTCCAGAGACAATTCCAAGAACACGCTGTATCTGCAAATGAACAGCCTGAGAGCCGAGGACACGGCTGTGTATTACTGT
GCGAAAGAGGCGTATGATAGTAGTGGCAGAGGCTACTACTACGGTATGGACGTCTGGGGCCAAGGGACCACGGTCACCGT
CTCCTCA
>FLN1FA001ANEGQ
GCCTGGAGTGGATTGGGTACATCTATTACAGTGGGAGCACCTACTACAACCCGTCCCTCAAGAGTCGAGTTACCATATCA
GTAGACACGTCTAAGAACCAGTTCTCCCTGAAGCTGAGCTCTGTGACTGCCGCGGACACGGCCGTGTATTACTGTGCGAG
AGAATATATAGCAGCAGCTGGTGAGGGGGATGCTTTTGATATCTGGGGCCAAGGGACAATGGTCACCGTCTCCTCAG
>FLN1FA002P8DSM
AGGCTTGAGTGGATGGGATGGATCAACGCTGGCAATGGTAACACAAAATATTCACAGAAGTTCCAGGGCAGAGTCACCAT
TACCAGGGACACATCCGCGAGCACAGCCTACATGGAGCTGAGCAGCCTGAGATCTGAAGACACGGCTGTGTATTACTGTG
CGAGAGACATCCAGGGTGGCTACGAGAGTGGGAGCTTTGACTACTGGGGCCAGGGAACCCTGGTCACCGTCTCCTCAG
>FLN1FA001BX8UH
GGCTGGAGTGGGTCTCATCCATTGGTAGTAGTAACAGTTTCATATACTACTCAGACTCAGTGAGGGGCCGATTCACCATC
TCCAGAGACAACGCCGAGAACTCACTGTATCTGCAAATGAACAGCCTGAGAGCCGAGGACACGGCTGTGTATTACTGTGC
GAGAGCCATCGCTCAGGAAAGTATTACTATGGTTCGGGGAGTCATTATAAGCAGTGGCTATTACTACTACTACATGGACG
TCTGGGGCAAAGGGACCACGGTCACCGTCTCCTCA
>FLN1FA002SH855
GGCTGGAGTGGATTGGGGAAATCAATCATAGTGGAAGCACCGACTACAACCCGTCCCTCAAGAGTCGAGTCACCATATCA
GTAGACACGTCCAAGAACCAGTTCTCCCTGAAGCTGAGCTCTGTGACCGCCGCGGACACGGCTGTGTATTACTGTGCGAG
AGGCCCGCGTCAGCGCGGTAGTGGGAGCTATCGGCTTGACTACTGGGGCCAGGGAACCCTGGTCACCGTCTCCTCAG
>FLN1FA001EO1YV
GGGCTTGAGTGGATGGGATGGATCAACACCAACACTGGGAACCCAACGTATGCCCAGGGCTTCACAGGACGGTTTGTCTT
CTCCTTGGACACCTCTGTCAGCACGGCATATCTGCAGATCAGCAGCCTAAAGGCTGAGGACACTGCCGTGTATTACTGTG
CGAGAGGGGGGCCCCTAGTGGGAGCTACGAACCTAGATGCTTTTGATATCTGGGGCCAAGGGACAATGGTCACCGTCTCC
TCAG
>FLN1FA001BWX6L
GGGGCTGGAGTGGGTCTCAGCTATTAGTGGTAGTGGTGGTAGCACATACTACGCAGACTCCGTGAAGGGCCGGTTCACCA
TCTCCAGAGACAATTCCAAGAACACGCTGTATCTGCAAATGAACAGCCTGCGAGCCGAGGACACGGCCACCTATTACTGT
ACCCGGGAGGAACAATATAGCAGCTGGTACTTTGACTTCTGGGGCCAGGGGATCCTGGTCACCGTCTCCTCAG
>FLN1FA002R4FDT
GGCTGGAGTGGATTGGGGAAATCAATCATAGCGGAAGCACCAACTACAACCCGTCCCTCAAGAGTCGAGTCACCATATCA
GTAGACACGTCCAAGAACCAGTTCTCCCTGAAGCTGAGCTCTGTGACCGCCGCGGACACGGCTGTGTATTACTGTGCGAG
AGGCGTCGTATTACGATATTTTGACTGGTTAAGGAATGACAACACTTATGACTACTGGGGCCAGGGAACCCTGGTCACCG
TCTCCTCAG
>FLN1FA002SHHBP
GGCTGGAGTGGGTGGCAGTTATATGGTATGATGGAAGTAATAAATACTATGCAGACTCCGTGAAGGGCCGATTCACCATC
TCCAGAGACAATTCCAAGAACGCGCTGTATCTGCAAATGAACAGCCTGAGAGCCGAGGACACGGCTGTGTATTACTGTGC
GAGAGATTTTTACCTTTATTGTAGTGGTGGTAGCTGCTACCCTTTTGACTACTGGGGCCAGGGAACCCTGGTCACCGCTC
CTCAGG
>FLN1FA002RG6AG
GCCTGGAGTGGATTGGGTACATCTATTACAGTGGGAGCACCTACTACAACCCGTCCCTCAAGAGTCGAGTTACCATATCA
GTAGACACGTCTAAGAACCAGTTCTCCCTGAAGCTGAGCTCTGTGACTGCCGCGGACACGGCCGTGTATTACTGTGCGAG
GGGGATTATGGTTCGGGGAGTTGACTTTGACTACTGGGGCCAGGGAACCCTGGTCACCGTCTCTTCAG
>FLN1FA001CE2T9
GACTGGAGTGGATTGGGTATATCTATTACAGTGGGAGCACCAACTACAACCCCTCCCTCAAGAGTCGAGTCACCATATCA
GTAGACACGTCCAAGAACCAGTTCTCCCTGAAGCTGAGCTCTGTGACCGCTGCGGACACGGCCGTGTATTACTGTGCGAG
GGACTCGCCTGCGTATTACTATGATAGTAGTGGTTCCCAACAGGGCTACTACTACTACATGGACGTCTGGGGCAAAGGGA
CCACGGTCACCGTCTCCTCA
>FLN1FA001CQJ2W
GGCTGGAGTGGGTCTCATCCATTAGTAGTAGTAGTAGTTACATATACTACGCAGACTCAGTGAAGGGCCGATTCACCATC
TCCAGAGACAACGCCAAGAACTCACTGTATCTGCAAATGAACAGCCTGAGAGCCGAGGGCACGGCTGTGTATTACTGTGC
GAGAGACCCCCGCGGGTCTTATAGTGGGAGCTACTACGACTACTGGGGCCAGGGAACCCTGGTCACCGTCTCCTCAG
>FLN1FA001AHM60
GCTGGAGTGGGTTGGCCGTATTAGAAGCAAAGCTAACAGTTACGCGACAGCATATGCTGCGTCGGTGAAAGGCAGGTTCA
CCATCTCCAGAGATGATTCAAAGAACACGGCGTATCTGCAAATGAACAGCCTGAAAACCGAGGACACGGCCGTGTATTAC
TGTACTACCCGGGATACAGCTATGGTTCTGGACTACTGGGGCCAGGGAACCCTGGTCACCGTCTCCTCAG
>FLN1FA001C3CXQ
GGGGCTGGAGTGGGTAGGTTTCATTAGAAGCAAAGCTTATGGTGGGACAACAGAATACGCCGCGTCTGTGAAAGGCAGAT
TCACCATCTCAAGAGATGATTCCAAAAGCATCGCCTATCTGCAAATGAACAGCCTGAAAACCGAGGACACAGCCGTGTAT
TACTGTACTAGAGCTTTTTCCGGGTATAGCAGTGGCCGGTACTTTGACTACTGGGGCCAGGGAACCCTGGTCACCGTCTC
CTCAG
>FLN1FA001D1DNT
GGCTGGAGTGGGTTGGCCGTACTAGAAACAAAGCTAACAGTTACACCACAGAATACGCCGCGTCTGTGAAAGGCAGATTC
ACCATCTCAAGAGATGATTCAAAGAACTCACTGTATCTGCAAATGAACAGCCTGAAAACCGAGGACACGGCCGTGTATTA
CTGTGCTAGAGCCCCGGCTTATGATAGTAGTGGTTACTACTTTGACTACTGGGGCCAGGGAACCCTGGTCACCGTCTCCT
CAG
>FLN1FA002RG5XO
GGGCTTGAGTGGATGGGACGGATCAACCCTAACAGTGGTGGCACAAACTATGCACAGAGGTTTCAGGGCAGGGTCACCAT
GACCAGGGACACGTCCATCAGCACAGCCTACATGGAGCTGAGCAGGCTGAGATCTGACGACACGGTCGTGTATTACTGTG
CGAGAGGGGGAGAGTTCGATACAGCTATGGTTACGGGGGCTTTTGATATCTGGGGCCAAGGGACAATGGTCACCGTCTCC
TCAG
>FLN1FA001AE8EB
AGGCTTGAGTGGATGGGATGGATCAACGCTGGCAATGGTAACACAAAATATTCACAGAAGTTCCAGGGCAGAGTCACCAT
TACCAGGGACACATCCGCGAGCACAGCCTACATGGAGCTGAGCAGCCTGAGATCTGAAGACACGGCTGTGTATTACTGTG
CGAGGCCCCACGGGATCAAACAGCAGCAGCTGGCCTGGTACTTTGACTACTGGGGCCAGGGAACCCTGGTCACCGTCTCC
TCAG
>FLN1FA001A4S1E
AGGCTTGAGTGGATGGGATGGATGAACGCTGGCAATGGTAACATAAAATATTCACAGAACTTCCAGGGCAGAGTCACCCT
GACCAGAGACACATCCGCGAGCACAGCCTACATGGAGCTGAGTAGCCTGAGATTTGAAGACACGGCTGTGTATTACTGTG
GGAGACCACCTCCTGTATGGTTCGGGGAGTCATACTTCTTTGACTACTGGGGCCGGGGAACCCTGGTCACCGTCTCCTCA
G
>FLN1FA002Q7KRJ
GGGGCTGGAGTGGGTGGCAGTTATATCATATGATGGAAGTAATAAATACTACGTAGACTCCGTGAAGGGCCGATTCACCA
TCTCCAGAGACAATTCCAAGAACACGCTGTATCTGCAAATGAACAGCCTGAGAGCTGAGGACACGGCTGTGTATTACTGT
GCGAGAGCCGGGGGTGCAGTATTACTATGATAGTAGTGGTTATCCGAACTGGTTCGACCCCTGGGGCCAGGGAACCCTGG
TCACCGTCTCCTCAG
>FLN1FA001AY3HI
GGCTGGAGTGGATTGGGAGTATCTATTATAGTGGGAGCACCTACTACAACCCGTCCCTCAAGAGTCGAGTCACCATATCC
GTAGACACGTCCAAGAACCAGTTCTCCCTGAAGCTGAGCTCTGTGACCGCCGCAGACACGGCTGTGTATTACTGTGCGAG
ACCCCCCCCGGGGGCCTATAGTGGGAGCTACTACGACTGGTACTTCGATCTCTGGGGCCGTGGCACCCTGGTCACCGTCT
CCTCAG
>FLN1FA001ARHS0
GCTGGAGTGGGTCTCAGCTATTAGTGGTAGTGGTGGTAGCACATACTACGCAGACTCCGTGAAGGGCCGGTTCACCATCT
CCAGAGACAATTCCAAGAACACGCTGTATCTGCAAATGAACAGCCTGAGAGCCGAGGACACGGCCGTATATTACTGTGCG
AAAGTGGGCAAATATTGTAGTAGTACCAGCTGCCGAGGCGCTTTTGATATCTGGGGCCAAGGGACAATGGTCACCGTCTC
CTCAG
>FLN1FA001CWDAK
AAGGGGCTGGAGTGGGTTTCATACATTAGTAGTAGTAGTAGTACCATATACTACGCAGACTCTGTGAAGGGCCGATTCAC
CATCTCCAGAGACAATGCCAAGAACTCACTGTATCTGCAAATGAACAGCCTGAGAGACGAGGACACGGCTGTGTATTACT
GTGCGAGAGCCCTCTATGATAGTAGTGGTTATTACTCGGACCTGGGGCCAGGGAACCCTGGTCACCGTCTCCTCAG
>FLN1FA001AGGYE
GGGCTTGAGTGGATGGGAGGGATCATCCCTATCTTTGGTACAGCAAACTACGCACAGAAGTTCCAGGGCAGAGTCACGAT
TACCGCGGACGAATCCACGAGCACAGCCTACATGGAGCTGAGCAGCCTGAGATCTGAGGACACGGCCGTGTATTACTGTG
CGAGAGGAGTGAGAAGTGGCTGGTACCAACCCCCGTACTACTACGGTATGGACGTCTGGGGCCAAGGGACCACGGTCACC
GTCTCCTCA
>FLN1FA001CYF7A
GGGGCTGGAGTGGGTGGCAGTTATATGGTATGATGGAAGTAATAAATACTATGCAGACTCCGTGAAGGGCCGATTCACCA
TCTCCAGAGACAATTCCAAGAACACGCTGTATCTGCAAATGAACAGCCTGAGAGCCGAGGACACGGCTGTGTATTACTGT
GCGAAAGACTATTGTAGTAGTACCAGCTGCTATTTCCACTACTACTACGGTATGGACGTCTGGGGCCAAGGGACCACGGT
CACCGTCTCCTCA
>FLN1FA002QP4TQ
GGCTGGAGTGGGTGGCAGTTATATGGTATGATGCAACTAATAAATACTATGCAGACTCCGTGAAGGGCCGATTCACCATC
TCCAGAGACACTTCCAAGAACACGGTGTATCTGCAAATGAACAGCCTGAGAGCCGAGGACACGGCTGTTTATTACTGTGC
GAAAGAGGGGATAGTGGGAGCTACCCCTAATGACTACTTTGACTACTGGGGGCCAGGGAACCCCGGTCACCGTCTCCTCA
G
>FLN1FA001EMOOI
TGAGTGGATGGGAATAATCAACCCTAGTGGCGGTGGCACAAGCTACGCACAGAAGTTCGAAGACAGAGTCTCCATGACCA
GGGACATGTCCACGACGACAGTGTACATGGACCTGAGCAGCCTGACATCTGACGACACGGCCGTATATTACTGTGCGAGA
CGTATAGTGGGAGGTATTGATGCTTTTGATCTCTGGGGTCAAGGGACAATGGTCACCGTCTCCTCAG
>FLN1FA001CRP7D
GACTGGAGTGGATTGGGTATATCTATTACAGTGGGAGCACCAACTACAACCCCTCCCTCAAGAGTCGAGTCACCATATCA
GTAGACACGTCCAAGAACCAGTTCTCCCTGAAGCTGAGCTCTGTGACCGCTGCGGACACGGCCGTGTATTACTGTGCGAG
ACATAACGGTATAGCAGCAGCTGGTACGGTTGACTACTGGGGCCAGGGAACCCTGGTCACCGTCTCCTCAG
>FLN1FA001CMYHR
GGGCTTGAGTGGATGGGAGGGATCATCCCTATCTTTGGTACAGCAAACTACGCACAGAAGTTCCAGGGCAGAGTCACGAT
TACCGCGGACGAATCCACGAGCACAGCCTACATGGAGCTGAGCAGCCTGAGATCTGAGGACACGGCCGTGTATTACTGTG
CGAGAATGAACGGGGTGGGATACAGCTATGGTTACAATCGTCTTGACGGTATGGACGTCTGGGGCCAAGGGACCACGGTC
ACCGTCTCCTCA
>FLN1FA002SGVMA
GGGGCTGGAGTGGGTGGCAGTTATATGGTATGATGGAAGTAATGAATACTATGCAGACTCCGTGAAGGGCCGATTCACCA
TCTCCAGAGACAATTCCAAGAACACGCTGTATCTGCAAATGAACAGCCTGCGAGCCGAGGGCACGGCCACCTATTACTGT
ACCCGGGAGGAAATATAGCAGCTGGTACTTTGACTTCTGGGGCCAGGGATCCTGGTCACCGTCTCCTCAGG
>FLN1FA001EO1SD
AGGCTTGAGTGGATGGGATGGATCAACGCTGGCAATGGTAACACAAAATATTCACAGAAGTTCCAGGGCAGAGTCACCAT
TACCAGGGACACATCCGCGAGCACAGCCTACATGGAGCTGAGCAGCCTGAGATCTGAAGACACGGCTGTGTATTACTGTG
CGAGAGCACTGGGGATCCATGACAACTGGGGCCAGGGAACCCTGGTCACCGTCTCCTCAG
>FLN1FA002PRJKJ
GGCTGGAGTGGGTGGCAGTTATATCATATGATGGAAGTAATAAATACTACGTAGACTCCGTGAAGGGCCGATTCACCATC
TCCAGAGACAATTCCAAGAACACGCTGTATCTGCAAATGAACAGCCTGAGAGCTGAGGACACGGCTGTGTATTACTGTGC
GAGAGGGTACCTACAGCTATGGTTAGAGGGGCCGATTTTTGACTACTGGGGCCAGGGAACCCTGGTCACCGTCTCCTCAG
>FLN1FA001DCOL6
GGCTGGAGTGGGTTGGCCGTACTAGAAACAAAGCTAACAGTTACACCACAGAATACGCCGCGTCTGTGAAAGGCAGATTC
ACCATCTCAAGAGATGATTCAAAGAACTCACTGTATCTGCAAATGAACAGCCTGAAAACCGAGGACACGGCCGTGTATTA
CTGTGCTAGGAGTATTACTATGATAGTAGTGGTTATTACCCAAATCCTGACTACTGGGGCCAGGGAACCCTGGTCACCGT
CTCCTCAG
>FLN1FA002R8Z2J
GGCTGGAGTGGGTGGCAGTTATATCATATGATGGAAGTAATAAATACTACGTAGACTCCGTGAAGGGCCGATTCACCATC
TCCAGAGACAATTCCAAGAACACGCTGTATCTGCAAATGAACAGCCTGAGAGCTGAGGACACGGCTGTGTATTACTGTGC
GAGAGATGGGTCCCGACGATATAGTGGCTACGATTTTGGCTACTGGGGCCAGGGAACCCTGGTCACCGTCTCCTCAG
>FLN1FA002Q8QF5
GGCTGGAGTGGATTGGGGAAATCAATCATAGTGGAAGCACCAACTACAACCCGTCCCTCAAGAGTCGAGTCACCATATCA
GTAGACACGTCCAAGAACCAGTTCTCCCTGAAGCTGAGCTCTGTGACCGCCGCGGACACGGCTGTGTATTACTGTGCGAG
AGGTTCTATGGTTCGGGGAGTCGTTGGGAACTACTGGGGCCAGGGAACCCTGGTCACCGTCTCCTCAG
>FLN1FA001BVWB1
GGGGCTGGAGTGGGTGGCCAACATAAAGCAAGATGGAAGTGAGAAATACTATGTGGACTCTGTGAGGGGCCGATTCACCA
TCTCCAGAGACAACGCCAAGAACTCACTGTATGTGCAAATGAACAGCCTGAGAGCCGGGGACACGGCCGTGTATTACTGT
GCGAGGCATTACTATGATTCGGGGAGTCTAGATTACTGGGGCCAGGGAACCCTGGTCACCGTCTCCTCAG
>FLN1FA002R89US
GGGGCTGGAGTGGGTGGCAGTTATATGGTATGATGGAAGTAATAAATACTATGCAGACTCCGTGAAGGGCCGATTCACCA
TCTCCAGAGACAATTCCAAGAACACGCTGTATCTGCAAATGAACAGCCTGAGAGCCGAGGACACGGCCGTATATTACTGT
GCGTCCCATGACTACGGTGACTACATTGACTACTGGGGCCAGGGAACCCTGGTCACCGTCTCCTCAG
>FLN1FA002P55IF
GGGCCTGGAGTGGGTCTCAGGTATTAGTTGGAATAGTGGTAGCATAGGCTATGCGGACTCTGTGAAGGGCCGATTCACCA
TCTCCAGAGACAACGCCAAGAACTCCCTGTATCTGCAAATGAACAGTCTGAGAGCTGAGGACACGGCCTTGTATTACTGT
GCAAAAGATAAAGGGGCACAGTGGCTGGTAGTCGGTTCTGATGCTTTTGATATCTGGGCCAAGAGACAATGGTCACCGTC
TCCTCAG
>FLN1FA001BPKNC
CCTGGAGTGGATGGGGATCATCTATCCTGGTGACTCTGATACCAGATACAGCCCGTCCTTCCAAGGCCAGGTCACCATCT
CAGCCGACAAGTCCATCAGCACCGCCTACCTGCAGTGGAGCAGCCTGAAGGCCTCGGACACCGCCATGTATTACTGTGCG
AGACTTTTTTATGGTTCGGGAGGGGAAATTGACTACTGGGGCCAGGGAACCCTGGTCACCGTCTCCTCAG
>FLN1FA001A53RF
CGCCTTGAGTGGATAGGATGGATCGTCGTTGGCAGTGGTAACACAAACTACGCACAGAAGTTCCAGGAAAGAGTCACCAT
TACCAGGGACATGTCCACAAGCACAGCCTACATGGAGCTGAGCAGCCTGAGATCCGAGGACACGGCCGTGTATTACTGTG
CGGCATATGATCCCCCACGAGCTATGATTGCCTGGATGCTTTTGATATCTGGGGCCAAGGGACAATGGTCACCGTCTCCT
CAG
>FLN1FA001DANDB
GGGGCTGGAGTGGGTCTCAGCTATTAGTGGTAGTGGTGGTAGCACATACTACGCAGACTCCGTGAAGGGCCGGTTCACCA
TCTCCAGAGACAATTCCAAGAACACGCTGTATCTGCAAATGAACAGCCTGAGAGCCGAGGACACGGCCGTATATTACTGT
GCGAAAGACCCCGCCTCCTGGGGATCGGGTTACTTTGACTACTGGGGCCAGGGAACCCCGGTCACCGTCTCCTCAG
>FLN1FA002QBX6F
GGGGCTGGAGTGGGTTGGCCGTGGTAGAAACAAAGACAACGGTTACACCACAGAATATGCCGCGTCTGTTAAAGGCAGAT
TCAGCATCTCACGAGATGATTCGGAGAACTCACTACATCTGCAAATGAATAGCCTGAAAACCGAGGACACGGCCGTCTAT
TACTGTGCTAGAGTAAGGGGCAGCATCAACTGGCGTGACTCCTATCTTGACTACTGGGGTCAGGGAGCCCTGGTCACCGT
CTCCTCAG
>FLN1FA002TB76M
GGGCTGGAGTGGATTGGCAGTATTTATAATAGTGGAAGCACCTCCTTCAACCCGTCCCTCAAGAGTCGAGTCACCATATC
CTTAGACACGTCCAAGAACCAGATCTCCCTGAAGCTGAGCTCTGTGACCGCCGCAGACACGGCTGTGTATTACTGTGCGA
GAAGGGCAAACTGGATCGACCCCTGGGGCCAGGGAACCCTGGTCACCGTCTCCTCAG
>FLN1FA001ANEK9
GGGCTTGAGTGGATGGGAGGGATCATCCCTATCCTTGGTATAGCAAACTACGCACAGAAGTTCCAGGGCAGAGTCACGAT
TACCGCGGACAAATCCACGAGCACAGCCTACATGGAGCTGAGCAGCCTGAGATCTGAGGACACGGCCGTGTATTACTGTG
CGAGCGTAGTACCAGCAGTGTACTACTTTGACTACTGGGGCCAGGGAACCCTGGTCACCGTCTCCTCAG
>FLN1FA002QD9H7
GGGCTTGAGTGGATGGGAGGGATCATCCCTATCTTTGGTACAGCAAACTACGCACAGAAGTTCCAGGGCAGAGTCACGAT
TACCGCGGACGGATCCACGAGCACAGCCTACATGGAGCTGAGCAGCCTGAGATCTGAGGACACGGCCGTGTATTACTGTG
CGAGCCCCGACTACGGTGACTATTACTACTACTACGGTATGGACGTCTGGGGCCAAGGGACCACGGTCACCGTCTCCTCA
>FLN1FA002PPJ81
GGACTGGAGTGGATTGGGTATATCTATTACAGTGGGAGCACCAACTACAACCCCTCCCTCAAGAGTCGAGTCACCATATC
AGTAGACACGTCCAAGAACCAGTTCTCCCTGAAGCTGAGCTCTGTGACCGCTGCGGACACGGCCGTGTATTACTGTGCGA
GACTCCATATTGGCAGCAGCTGGGCCCTTGGTGCTTTTGATATCTGGGGCCGAAGGGACAATGGTCACCGTCTCCTCAG
>FLN1FA002PHYQ0
GGCTGGAGTGGGTTTCATACATTAGTAGTAGTAGTAGTACCATATACTACGCAGACTCTGTGAAGGGCCGATTCACCATC
TCCAGAGACAATGCCAAGAACTCACTGTATCTGCAAATGAACAGCCTGAGAGACGAGGACACGGCTGTGTATTACTGTAC
CACAGAAAAGTGGTTCGGGGAGTTATTCGTTGATATCTGGGGCCAAGGGACAATGGTCACCGTCTCCTCAG
>FLN1FA001ESFAJ
GGCTGGAGTGGGTCTCGTCCATTAGTAGTAGTGGAAATTACGCTTACTACTCAGACTCAGTGCAGGGCCGGTTCACCATC
TCCAGAGACAACGGCAAGAACTCACTGCTCCTACAAATGACCAGGCTGAGAGTCGAGGACACGGCTGTGTATTATTGTGC
GAGAGGCTTTACATTTGGTTCGGAGGGATACTACTACTACATGGACGTCTGGGGCAAAGGGACCACGGTCACCGTCTCCT
CA
>FLN1FA001EAW4K
GGCTGGAGTGGGTCTCAGTTATTTATAGCGGTGGTAGCACATACTACGCAGACTCCGTGAAGGGCCGATTCACCATCTCC
AGAGACAATTCTAAGAACACGCTGTATCTTCAAATGAACAGCCTGAGAGCCGAGGACACGGCCGTGTATTACTGTGCGAA
AGTTCCTGAAGATGATAGTAGTGGTTATTACTACGGGTGGTACTACTTTGACTACTGGGGCCAGGGAACCCTGGTCACCG
TCTCCTCAG
>FLN1FA002RK9FK
GGCTGGAGTGGGCCTCATCCATTAGTAGTAGTAGTAGTTACATATACTACGCAGACTCAGTGAAGGGCCGATTCACCATC
TCCAGAGACAACGCCAAGAACTCACTGTATCTGCAAATGAACAGCCTGAGAGCCGAGGACACGGCTGTGTATTACTGTGC
GAGAGATCTGCGAGGGAGCTACTACTCCGCCTACTACTACTACGGTATGGACGTCTGGGGCCAAGGGACCACGGTCACCG
TCTCCTCA
>FLN1FA001ENPTU
GCCTGGAGTGGGTCTCAGGTATTAGTTGGAATAGTGGTAGCATAGGCTATGCGGACTCTGTGAAGGGCCGATTCACCATC
TCCAGAGACAACGCCAAGAACTCCCTGTATCTGCAAATGAACAGTCTGAGAGCTGAGGACACGGCCTTGTATTAGGTGGT
AGTAGTGGTTATGGCCGATGGCTACTGGGGCCAGGGAACCCTGGTCACCGTCTCCTCAG
>FLN1FA002T2ORO
CCCTGGAGTGGCTTGCACACATTTTTTCGAATGACGAAAAATCCTACAGAACATCTCTGAAGAGCAGGCTCACCATCTCC
AGGGACATCTCCAAAAGCCAGGTGGTCCTTAGCATGACCAACATGGCCCCAGTGGACACAGCCACATATTACTGTGCACG
GATCCGCGGCCTTACGGTTCGGGGAATTCTCGTCTATGATCACTGGGGCCAGGGAACCCTGGTCACCGTCTCCTCAG
>FLN1FA001DO72F
CCCTGGAGTGGCTTGCACTCATTGATTGGGATGATGATAAATACTACAGCACATCTCTGAAGACCAGGCTCACAATCTCC
AAGGACACCTCCAAAAACCAGGTGGTCCTTACAATGACCAACATGGACCCTGTGGACACAGCCACGTATTACTGTGCACG
GATAGTGGTGACTACGGGGCTCGTCAACTACTACTACGGTATGGACGTCTGGGGCCAAGGGACCACGGTCACCGTCTCCT
CA
>FLN1FA002RJXFS
GGGCTTGAGTGGATGGGAGGGATCATCCCCATCTTTGGTACAGCAAACTACGCACAGAAGTTCCAGGGCAGAGTCACGAT
TACCGCGGACGAATCCACGAGCACAGCCTACATGGAGCTGAGCAGCCTGAGATCTGAGGACACGGCCGTGTATTACTGTG
CGAGAGATCGCCGGCGTATGGTTCGGGGAGTTATGGCTGCTTTTGATATCTGGGGCCAAGGGACAATGGTCACCGTCTCC
TCAG
>FLN1FA001D40TC
GCCTGGAGTGGGTCTCAGGTATTAGTTGGAATAGTGGTAGCATAGGCTATGCGGACTCTGTGAAGGGCCGATTCACCATC
TCCAGAGACAACGCCAAGAACTCCCTGTATCTGCAAATGAACAGTCTGAGAGCTGAGGACACGGCCGTGTATTACTGTGC
GAGAGAGTATGGGGGTGGTAACTCTGATGCTTTTGATATCTGGGGCCAAGGGACAATGGTCACCGTCTCCTCAG
>FLN1FA002TGOKW
GGGCTTGAGTGGATGGGAGGGATCATCCCTATCTTTGGTACAGCAAACTACGCACAGAAGTTCCAGGGCAGAGTCACGAT
TACCGCGGACGAATCCACGAGCACAGCCTACATGGAGCTGAGCAGCCTGAGATCTGAGGACACGGCCGTGTATTACTGTG
CGGGAGATAGTAGTGGTTATTTTTTAGGCTACTACTACTACGGTATGGACGTCTGGGGCCAAGGGACCACGGTCACCGTC
TCCTCA
>FLN1FA001CYF53
GGCTGGAGTGGATTGGGAGTATCTATTATAGTGGGAGCACCTACTACAACCCGTCCCTCAAGAGTCGAGTCACCATATCC
GTAGACACGTCCAAGAACCAGTTCTCCCTGAAGCTGAGCTCTGTGACCGCTGCGGACACGGCCGTGTATTACTGTGCGAG
AGATCGGGTGGTGACTGCTATTCCGGATTACTACTACTACGGTATGGACGTCTGGGGCCAAGGGACCACGGTCACCGTCT
CCTCA
>FLN1FA002TBW9H
GGGCTTGAGTGGATGGGAATAATCAACCCTAGTGGTGGTAGCACAAGCTACGCACAGAAGTTCCAGGGCAGAGTCACCAT
GACCAGGGACACGTCCACGAGCACAGTCTACATGGAGCTGAGCAGCCTGAGATCTGAGGACACGGCCGTGTATTACTGTG
CGAGAGGTTACTATGATAGTAGTGGTTATTACGGGGTAGGGCAGTACTACTACTACTACATGGACGTCTGGGGCAAAGGG
ACCACGGTCACCGTCTCCTCA
>FLN1FA002P5R39
GGGCTGGAGTGGATTGGGAGTATCTATTATAGTGGGAGCACCTACTACAACCCGTCCCTCAAGAGTCGAGTCACCATATC
CGTAGACACGTTCAAGAACCAGTTCTCCCTGAAGCTGAGCTCTGTGACCGCCGCAGACACGGCTGTGTATTACTGTGCGA
GACGGTTTAAAGGGGTAGCAGTGGCTCCACCGGGAGACTGGGGCCAGGGAACCCTGGTCACCGTCTCCTCAG
>FLN1FA002TKA0C
GGCTGGAGTGGGTGGCAGTTATATGGTATGATGGAAGTAATAAATACTATGCAGACTCCGTGAAGGGCCGATTCACCATC
TCCAGAGACAACTCCAAGAACACGCTGTATCTGCAAATGAACAGCCTGAGAGCCGAGGACACGGCTGTGTATTACTGTGC
GAGAATCCCCTATTACTATGGTTCGGGGAGTTATCCAAGATGGGGTGTGGGGCTCTCTGGGGACGTCTGGGGCAAAGGGA
CCACGGTCACCGTCTCCTCA
>FLN1FA001CDIIY
GCTGGAGTGGGTTGGCCGTATTAGAAGCAAAGCTAACAGTTACGCGACAGCATATGCTGCGTCGGTGAAAGGCAGGTTCA
CCATCTCCAGAGATGATTCAAAGAACACGGCGTATCTGCAAATGAACAGCCTGAAAACCGAGGACACGACCTATAGCAGT
GGCTGGTACTCGTCTATGATAGTAGTGGTTAGAATCGATACTACTACTACTACGGTATGGACGTCTGGGGCCAAGGGACC
ACGGTCACCGTCTCCTCA
>FLN1FA001CYEUN
GGCTGGTGTGGGTCTCACGTATTAATAGTGATGGGAGTAGCACAAGCTACGCGGACTCCGTGAAGGGCCGATTCACCATC
TCCAGAGACAACGCCAAGAACACGCTGTATCTGCAAATGAACAGTCTGAGAGCCGAGGACACGGCTGTGTATTACTGTGC
AAGAGATGGGAGAGTTGGTTACTATGGTTCGGGGAGCCCTAGGAGCTACTGGTACTTCGATCTCTGGGGCCGTGGCACCC
TGGTCACCGTCTCCTCAG
>FLN1FA001C8X32
GCCTGGAGTGGATTGGGTACATCTTTTACAGTGGGACCACCTCCTACAACCCGTCCCTCAAGAGTCGGATTACCATATCC
GTAGACACGTCTCAGAACCGGTTCTCCCTGAATCTGACCTCTGTGACTGCCGCGGACACGGCCGTATATTTCTGTGCGAG
AGGTGCCTTGGGAGGTTCGGGGAGTTATTGGGACTTCTGGGGCCAGGGAACCCTGGTCACCGTCTCCTCAG
>FLN1FA001EA6XD
GGGCTTGAGTGGATGGGAGGGATCATCCCTATCCTTGGTATAGCAAACTACGCACAGAAGTTCCAGGGCAGAGTCACGAT
TACCGCGGACAAATCCACGAGCACAGCCTACATGGAGCTGAGCAGCCTGAGATCTGAGGACACGGCTGTGTATTACTGTG
CGAGAGATCGGTCGGGGTATTGTAGTGGTGGTAGCTGCTACTCCTTTGACTACTGGGGCCAGGGAACCCTGGTCACCGTC
TCCTCAG
>FLN1FA002PWQD4
GCTGGAGTGGGTTGGCCGTATTAGAAGCAAAGCTAACAGTTACGCGACAGCATATGCTGCGTCGGTGAAAGGCAGGTTCA
CCATCTCCAGAGATGATTCAAAGAACACGGCGTATCTGCAAATGAACAGCCTGAAAACCGAGGACACGGCCGTGTATTAC
TGTACTAGCCTGGGGATCCCAATCGACTGGGGCCAGGGAACCCTGGTCACCGTCTCCTCAG
>FLN1FA001AYP8A
GGGGCTGGAGTGGGTTGGCCGTATTAAAAGCAAAACTGATGGTGGGACAACAGACTACGCTGCACCCGTGAAAGGCAGAT
TCACCATCTCAAGAGATGATTCAAAAAACACGCTGTATCTGCAAATGAACAGCCTGAAAACCGAGGACACAGCCGTGTAT
TACTGTACCACAGACCCTATACATGACTACGGTGACTACGAGCCATTTGACTACTGGGGCCAGGGAACCCTGGTCACCGT
CTCCTCAG
>FLN1FA002SCQAL
GGGGCTGGAGTGGGTGGCAGTTATATCATATGATGGAAGTAATAAATACTACGTAGACTCCGTGAAGGGCCGATTCACCA
TCTCCAGAGACAATTCCAAGAACACGCTGTATCTGCAAATGAACAGCCTGAGAGCTGAGGACACGGCTGTGTATTACTGT
GCGAGAGCCGGGTTACGATATTTTGACTGGCCCTACCGATGGCTTGACTACTGGGGCCAGGGAACCCTGGTCACCGTCTC
CTCAG
>FLN1FA002TW4P8
GGGCTTGAGTGGATGGGATGGATCAGCGCTTACAATGGTAACACAAACTATGCACAGAAGCTCCAGGGCAGAGTCACCAT
GACCACAGACACATCCACGAGCACAGCCTACATGGAGCTGAGGAGCCTGAGATCTGACGACACGGCCGTGTATTACTGTG
CGAGAGATGGTATTACTATGGTTCGGGGAGCCCGATACGGTATGGACGTCTGGGGGCCAAGGGACCACGGTCACCGTCTC
CTCA
>FLN1FA001B0FNF
GGCTGGAGTGGGTCTCAGTTATTTATAGCGGTGGTAGCACATACTACGCAGACTCCGTGAAGGGCCGATTCACCATCTCC
AGAGACAATTCCAAGAACACGCTGTATCTTCAAATGAACAGCCTGAGAGCCGAGGACACGGCCGTGTATTACTGTGCGAG
AGGAGGTACAGGTATAGTGGGAGCTACCGCAGACTACTGGGGCCAGGGAACCCTGGTCACCGTCTCCTCAG
>FLN1FA002RGVHI
GGCTGGAGTGGATTGGGAGTATCTATTATAGTGGGAGCACCTACTACAACCCGTCCCTCAAGAGTCGAGTCACCATATCC
GTAGACACGTCCAAGAACCAGTTCTCCCTGAAGCTGAGCTCTGTGACCGCCGCGGACACGGCTGTGTATTACTGTGCGAG
AGGGGGGTTTTACTATGGTTCGGGGACTCCGAAGGGGTACTTTGACTACTGGGGCCAGGGAACCCTGGTCACCGTCCCTC
AGG
>FLN1FA002SBLHS
GGCTGGAGTGGGTCTCATCCATTAGTAGTAGTAGTAGTTACATATACTACGCAGACTCAGTGAAGGGCCGATTCACCATC
TCCAGAGACAACGCCAAGAACTCACTGTATCTGCAAATGAACAGCCTGAGAGCCGAGGACACGGCTGTGTATTACTGTGC
GAGAAGACGCCTCGGGGGGTGACTACTCTTTTGACTACTGGGGCCAGGGAACCCTGGTCACCGTCTCCTCAG
>FLN1FA002SK3S8
GGGCCTGGAGTGGGTCTCAGGTATTAGTTGGAATAGTGGTAGCATAGGCTATGCGGACTCTGTGAAGGGCCGATTCACCA
TCTCCAGAGACAACGCCAAGAACTCCCTGTATCTGCAAATGAACAGTCTGAGAGCTGAGGACACGGCCTTGTATTACTGT
GCAAAAGGTGCTGGGTACTATGGTTCGGGGAGCCTCGCCCTAGATGCTTTTGATATCTGGGGCCAAGGGACAATGGTCAC
CGTCTCCTCAG
>FLN1FA001CE2QD
GGGCTTGAGTGGATGGGAATAATCAACCCTAGTGTTAGTAGCACAAGCTACGCACAGAAGTTCCAGGGCAGAGTCACCAT
GACCAGGGACACGTCCACGAACACAATCTACATGGAGCTGAGCAGCCTGAGATCTGAGGACACGGCCGTGTATTACTGTG
CGAGAGGGGGGGGGTTTACTATGGTTCGGGGAGTTATTATTTACATGCTTTTGATATCTGGGGCCAAGGGACAATGGTCA
CCGTCTCCTCAG
>FLN1FA001A60O4
GACTGGAGTGGATTGGGTATATCTATTACAGTGGGAGCACCAACTACAACCCCTCCCTCAAGAGTCGAGTCACCATATCA
GTAGACACGTCCAAGAACCAGTTCTCCCTGAAGCTGAGCTCTGTGACCGCTGCGGACACGGCCGTGTATTACTGTGCGAG
AGACCAAAGCCCATGATAGTAGTGGTTATTCACCCAGAATACTTCCAGCACTGGGGCCAGGGCACCCTGGTCACCGTCTC
CTCAG
>FLN1FA001AD7XA
GGCTGGAGTGGATTGGGGAAATCAATCATAGTGGAAGCACCAACTACAACCCGTCCCTCAAGAGTCGAGTCACCATATCA
GTAGACACGTCCAAGGACCAGTTCTCCCTGAAGCTGAGCTCTGTGACCGCCGCGGACACGGCTGTGTATTACTGTGCGAG
AGACCCAGCTGGTACCGAGTCAGGCTACTACTACTACGGTATGGACGTCTGGGGCCAAGGGACCACGGTCACCGTCTCCT
CA
>FLN1FA002R0S7E
GGGCATAGTGGTTGGGATGCATCAACCCTTACAATGATAACACACACTACGCACAGAAGTTCCGGGGCAGAGTCACCATT
ACCAGTGACAGGTCCGTGAGCACAGCCTACATGGAGCTGAGCAGCCTGAGATCTGAAGACATGGTCGTGTATTCCTGTGT
GACGACCCCCGGGCCTATGGGTTCGGGGAAGATCGATTGACTACTGGGGCCAGGGAACCCTGGTCACCGTCTCCTCAG
>FLN1FA002QXZXO
GGCTGGAGTGGATTGGGGAAATCAATCATAGTGGAAGCACCAACTACAACCCGTCCCTCAAGAGTCGAGTCACCATATCA
GTAGACACGTCCAAGAACCAGTTCTCCCTGAAGCTGAGCTCTGTGACCGCCGCGGACACGGCTGTGTATTACTGTGCGAG
AGGCAACACCGACGCAATCTACGGTGACAACGCGGACTACTACTACTACATGGACGTCTGGGGCAAAGGGACCACGGTCA
CCGTCTCCTCA
>FLN1FA001BWXQY
GGGGCTGGAGTGGGTCTCAGCTATTAGTGGTAGTGGTGGTAGCACATACTACGCAGACTCCGTGAAGGGCCGGTTCACCA
TCTCCAGAGACAATTCCAAGAACACGCTGTATCTGCAAATGAACAGCCTGAGAGCCGAGGACACGGCCGTATATTACTGT
GCGAAAGATCTTGGGGGTTCTATGGTTCGGGGAGGGGACTACTGGGGCCAGGGAACCCTGGTCACCGTCTCCTCAG
>FLN1FA001CERCK
AGGCTTGAGTGGATGGGATGGATCAACGCTGGCAATGGTAACACAAAATATTCACAGAAGTTCCAGGGCAGAGTCACCAT
TACCAGGGACACATCCGCGAGCACAGCCTACATGGAGCTGAGCAGCCTGAGATCTGAAGACACGGCTGTGTATTACTGTG
CGAGAGTCGGTAGCAGCAGGATCTCGCCTCGTAGCTACTGGTACTTCGATCTCTGGGGCCGTGGCACCCTGGTCACCGTC
TCCTCAG
>FLN1FA002SXQWS
GGCTGGAGTGGGTTTCATACATTAGTAGTAGTGGTAGTACCATATACTACGCAGACTCTGTGAAGGGCCGATTCACCATC
TCCAGGGACAACGCCAAGAACTCACTGTATCTGCAAATGAACAGCCTGAGAGCCGAGGACACGGCCGTGTATTACTGTGC
GAGCCAGCCGAGGGGGGGCGGGGAAGAGTATATGGTTCGGGGAGTTTCCGTTTACTTTGACTACTGGGGCCAGGGAACCC
TGGTCACCGTCTCCTCAG
>FLN1FA002P62GL
CCCTGGAGTGGCTTGCACTCATTTATTGGGATGATGATAAGCGCTGCAGCCCATCTCTGAAGAGCAGGCTCACCATCACC
AAGGACACCTCCAAAAACCAGGTGGTCCTTACAATGACCAACATGGACCCTGTGGACACAGCCACATATTACTGTGCACA
CAGTTCTCAGGAGCAGCTGGTACGCGGGGACTACTTTGACTACTGGGGCCAGGGAACCCTGGTCACCGTCTCCTCAG
>FLN1FA002RBBN6
AGGCTTGAGTGGATGGGATGGATCAACGCTGGCAATGGTAACACAAAATATTCACAGAAGTTCCAGGGCAGAGTCACCAT
TACCAGGGACACATCCGCGAGCACAGCCTACATGGAGCTGAGCAGCCTGAGATCTGAAGACACGGCTGTGTATTACTGTG
CGAGCGATTACTATGGTTCGGGGAGTGGTGCTTTTGATATCTGGGGCCAAGGGACAATGGTCACCGTCTCCTCAG
>FLN1FA002S090U
CCTGGAGTGGATGGGGATCATCTATCCTGGTGACTCTGATACCAGATACAGCCCGTCCTTCCAAGGCCAGGTCACCATCT
CAGCCGACAAGTCCATCAGCACCGCCTACCTGCAGTGGAGCAGCCTGAGGGCCTCGGACACCGCCATGTATTTCTGTTTC
GTGCGGGGGGGGTGGCAGCAGCTGCACTACTGGGGCCAGGGAACCCTGGTCACCGTCTCCTCAG
>FLN1FA002TGO9D
GGGCTTGAGTGGATGGGATGGATGAACCCTAACAGTGGTAACACAGGCTATGCACAGAAGTTCCAGGGCAGAGTCACCAT
GACCAGGAACACCTCCATAAGCACAGCCTACATGGAGCTGAGCAGCCTGAGATCTGAGGACACGGCCGTGTATTACTGTG
CGAGACTACGGTGGCCAACTGGGGGTGCTTTTGATATCTGGGGCCAAGGGACAATGGTCACCGTCTCCTCAG
>FLN1FA002QGLC9
GGCTGGAGTGGGTCTCATCCATTAGTAGTAGTAGTAGTTACATATACTACGCAGACTCAGTGAAGGGCCGATTCACCATC
TCCAGAGACAACGCCAAGAACTCACTGTATCTGCAAATGAACAGCCTGAGAGCCGAGGACACGGCCGTATATTACTGTGC
GAATTCACCAGGGGTGGTTCGGGGAGTTATTGGGGATTACTACTACTACTACTACATGGACGTCTGGGGCAAAGGGACCA
CGGTCACCGTCTCCTCA
>FLN1FA001D2JGF
GGCTGGAGTGGGTTTCATACATTAGTAGTAGTAGTAGTACCATATACTACGCAGACTCTGTGAAGGGCCGATTCACCATC
TCCAGAGACAATGCCAAGAACTCACTGTATCTGCAAATGAACAGCCTGAGAGCCGAGGACACGGCCGTATATTACTGTGC
GAAAAGGTGGGGGGGTAATTACTATGATAGTAGTGGTTCTCATGATGCTTTTGATATCTGGGGCCAAGGGACAATGGTCA
CCGTCTCCTCAG
>FLN1FA002RZEY8
GGCTGGAGTGGGTGGCAGTTATATCATATGATGGAAGTAATAAATACTACGTAGACTCCGTGAAGGGCCGATTCACCATC
TCCAGAGACAATTCCAAGAACACGCTGTATCTGCAAATGAACAGCCTGAGAGCTGAGGACACGGCTGTGTATTACTGTGC
GAGAGATCGGTATTACTATGATAGTAGTGACCCTGGGTACTGGGGCCAGGGAACCCTGGTCACCGTCTCCTCAG
>FLN1FA002R7YBG
GGGCCTGGAGTGGGTCTCAGGTATTAGTTGGAATAGTGGTAGCATAGGCTATGCGGACTCTGTGAAGGGCCGATTCACCA
TCTCCAGAGACAACGCCAAGAACTCCCTGTATCTGCAAATGAACAGTCTGAGAGCTGAGGACACGGCCTTGTATTACTGT
GCGAGCGGGGCACCGTATGGCAGCAGCTGGTACCGCCGGGACTTCTACTACTACATGGACGTCTGGGGCAAAGGGACCAC
GGTCACCGTCTCCTCA
>FLN1FA002RKY37
AGGCTTGAGTGGATGGGATGGATCAACGCTGGCAATGGTAACACAAAATATTCACAGAAGTTCCAGGGCAGAGTCACCAT
TACCAGGGACACATCCGCGAGCACAGCCTACATGGAGCTGAGCAGCCTGAGATCTGAAGACACGGCTGTGTATTACTGTG
CGAGAGTCGGTAGCAGCAGGATCTCACCTCGTAGCTACTGGTACTTCGATCTCTGGGGCCGTGGCACCCTGGTCACCGTC
TCCTCAG
>FLN1FA001A6TJI
GACTGGAGTGGATTGTATATGTCGCTTCCAGTGGGAATGTCATCTACAACCCCTCCCTAAAGGGGCGAGTCACCATATCA
GTAGACACGTCCAAGAACCAGTTTTCCCTGAAGTTGAGTTCTGTGACCACTGCCGACACGGCCGTCTATTATTGTGCGAG
GCACACTGGGGCAGCAGCCTTTCAGGGCCCCTGGGGCCGGGGAACCCTGGTCACCGTCTCCTCAG
>FLN1FA001A5P0V
GGCTGGAGTGGGTTTCATACATTAGTAGTAGTGGTAGTACCATATACTACGCAGACTCTGTGAAGGGCCGATTCACCATC
TCCAGGGACAACGCCAAGAACTCACTGTATCTGCAAATGAACAGCCTGAGAGCCGAGGACACGGCCGTGTATTACTGTGC
GAGAGACGTCCTAGCAGCAGCTGGTTACTACTACTACTACGGTATGGACGTCTGGGGCCAAGGGACCACGGTCACCGTCT
CCTCA
>FLN1FA001A60OV
GCCTTGAGTGGCTGGGAAGGACATACTACAGGTCCAAGTGGTATAATGATTATGCAGTATCTGTGAAAAGTCGAATAACC
ATCAACCCAGACACATCCAAGAACCAGTTCTCCCTGCAGCTGAACTCTGTGACTCCCGAGGACACGGCTGTGTATTACTG
TGCAAGAGTTAATTACTATGATAGTAGGGGGCTTTTGATATCTGGGGCCAAGGGAAGGGCTTTTGATATCTGGGGCCAAG
GGACAATGGTCACCGTCTCCTCAG
>FLN1FA001CDI8U
GGGCTTGAGTGGATGGGATGGATGAACCCTAACAGTGGTAACACAGGCTATGCACAGAAGTTCCAGGGCAGAGTCACCAT
GACCAGGAACACCTCCATAAGCACAGCCTACATGGAGCTGAGCAGCCTGAGATCTGAGGACACGGCCGTGTATTACTGTG
CGAGCGTAACAAGCAGCAGCTGGTACCGGGGCTACTACTACTACGGTATGGACGTCTGGGGCCAAGGGACCACGGTCACC
GTCTCCTCA
>FLN1FA002RQWR5
GGCTGGAGTGGGTTTCATACATTAGTAGTAGTGGTAGTACCATATACTACGCAGACTCTGTGAAGGGCCGATTCACCATC
TCCAGGGACAACGCCAAGAACTCACTGTATCTGCAAATGAACAGCCTGAGAGCCGAGGACACGGCCGTGTATTACTGTGC
GAGAGCGTATAGTGGGAGCTACCCTAGGAGATATGACTACTGGGGCCAGGGAACCCTGGTCACCGTCTCCTCAG
>FLN1FA001D4UOK
CTGGAGTGGATTGGGTATATCTATTATAGTGGGAGCACCTACTACAACCCGTCCCTCAAGAGTCGAGTCACCATATCCGT
AGACACGTCCAAGAACCAGTTCTCCCTGAAGCTGAGCTCTGTGACCGCCGCAGACACGGCTGTGTATTACTGTGCGAGAC
GAATATGGTTCGGGGAGTCCAACAAGGACTACTGGGGCCAGGGAACCCTGGTCACCGTCTCCTCAG
>FLN1FA002PSJZ5
GGGGCTGGAGTGGGTTTCATACATTAGTAGTAGTGGTAGTACCATATACTACGCAGACTCTGTGAAGGGCCGATTCACCA
TCTCCAGGGACAACGCCAAGAACTCACTGTATCTGCAAATGAACAGCCTGAGAGCCGAGGACACGGCCGTGTATTACTGT
GCGAGAGCGGGGGGTGTGTATAGCAGCAGCTGCTACTTTGACTACTGGGGCCAGGGAACCCTGGTCACCGTCTCCTCAG
>FLN1FA002RO908
GGGCTTGAGTGGATGGGAGGGATCATCCCTATCCTTGATATAGCAAACTACGCACAGCAGTTCCAGGGCAGAGTCACGAT
TACCGCGGACAAATCCACGAACACAGCCTACGTGGAGCTGAGTAGCCTGAGATCTGAGGACACGGCCGTGTATTACTGTG
CGACTGGGACAGCAGCTGGTAGTTTGTACTACTACTACTTCATGGACGTCTGGGGCGAAGGGACCACGGTCACCGTCTCC
TCA
>FLN1FA001C8XRN
GGCTGGAGTGGGTTTCATACATTAGTAGTAGTGGTAGTACCATATACTACGCAGACTCTGTGAAGGGCCGATTCACCATC
TCCAGGGACAACGCCAAGAACTCACTGTATCTGCAAATGAACAGCCTGAGAGCCGAGGACACGGCCGTGTATTACTGTGC
GAGAGATGGAAAGTGGGAAAGCGCACCCCTTGACTACTGGGGCCAGGGAACCCTGGTCACCGTCTCCTCAG
>FLN1FA001BSDFY
GGGCTGGAGTGGATTGGGAGTATCTATTATAGTGGGAGCACCTACTACAACCCGTCCCTCAAGAGTCGAGTCACCATATC
CGTAGACACGTCCAAGAACCAGTTCTCCCTGAAGCTGAGCTCTGTGACCGCCGCAGACACGGCTGTGTATTACTGTGCGA
GATCCTCCTTAGTGGGAGCTACTACGTATCTCCCTCTCGCCTTTGACTACTGGGGCCAGGGAACCCTGGTCACCGTCTCC
TCAG
>FLN1FA001DQVI9
GGGGCTGGAGTGGGTCTCATCCATTGGTAGTAGTAGTAGTTACATATACTACGCAGACTCAGTGAAGGGCCGATTCACCA
TCTCCAGAGACAACGCCAAGAACTCACTGTATCTGCAAATGAACAGCCTGAGAGCCGAGGACACGGCTGTATATTACTGT
GCGAAGTCCGGGGATAGTAGTGGTTCCTACTACTACTACTACATGGACGTCTGGGGCAAAGGGACCACGGTCACCGTCTC
CTCA
>FLN1FA001CXDMQ
GGCTGGAGTGGATTGGGGAAATCAATCATAGTGGAAGCACCAACTACAACCCGTCCCTCAAGAGTCGAGTCACCATATCA
GTAGACACGTCCAAGAACCAGTTCTCCCTGAAGCTGAGCTCTGTGACCGCCGCGGACACGGCTGTGTATTACTGTGCGAG
AAGGGGCCGGGCACCAGCAGTGGGCGGGGGGCCGTTAGTCCGGGCTCGAGTGCAGGACTACTACATGGACGTCTGGGGCA
AAGGGACCACGGTCACCGTCTCCTCA
>FLN1FA002RCGJV
GGGCTTGAGTGGATGGGAGGGATCATCCCTATCTTTGGTACAGCAAACTACGCACAGAAGTTCCAGGGCAGAGTCACGAT
TACCGCGGACGAATCCACGAGCACAGCCTACATGGAGCTGAGCAGCCTGAGATCTGAGGACACGGCCTTGTATTACTGTG
CGAGAGACCTTAGTCAGTTTGGCGGGTATAGCAGTGGCTGGTACTGGAACTACTGGGGCCAGGGAACCCTGGTCACCGTC
TCCTCAG
>FLN1FA002PXN2V
GGCTGGAGTGGATTGGGAGTATCTATTATAGTGGGAGCACCTACTACAACCCGTCCCTCAAGAGTCGAGTCACCATATCC
GTAGACACGTCCAAGAACCAGTTCTCCCTGAAGCTGAGCTCTGTGACCGCCGCGGACACGGCTGTGTATTACTGTGCGAG
AGGAGGAAGGGTACGGTGGCCCCATTACTACTACTACTACATGGACGTCTGGGGCAAAGGGACCACGGTCACCGTCTCCT
CA
>FLN1FA001BKBE9
GGGGCTGGAGTGGGTCTCTGGTATTAATTGGAATGGTGGTAGCACAGGTTATGCAGACTCTGTGAAGGGCCGATTCACCA
TCTCCAGAGACAACGCCAAGAACTCCCTGTATCTGCAAATGAACAGTCTGAGAGCCGAGGACACGGCCTTGTATTACTGT
GCGAGACAGAGAAACGATATTTTGGGCTACTTTGACTACTGGGGCCAGGGAACCCTGGTCACCGTCTCCTCAG
>FLN1FA002TUNXY
GGCTGGAGTGGGTGGCAGTTATATGGTATGATGGAAGTAATAAATACTATGCAGACTCCGTGAAGGGCCGATTCACCATC
TCCAGAGACAATTCCAAGAACACGCTGTATCTGCAAATGAACAGCCTGAGAGCCGAGGACACGGCCGTATATTACTGTGC
GAAAGATGATGCTGTGGTGGTGACTGCTACCCCTTACTTTGACTACTGGGGCCAGGGAACCCTGGTCACCGTCTCCTCAG
>FLN1FA001DQVHM
CCTGGAGTGGATGGGGATCATCTATCCTGGTGACTCTGATACCAGATACAGCCCGTCCTTCCAAGGCCAGGTCACCATCT
CAGCCGACAAGTCCATCAGCACCGCCTACCTGCAGTGGAGCAGCCTGAAGGCCTCGGACACCGCCATGTATTACTGTGCG
AGACATCGCTATGATAGTAGTGGTTCCAACTACAACTGGTTCGACCCCTGGGGCCAGGGAACCCTGGTCACCGTCTCCTC
AG
>FLN1FA001A54GK
GGCTGGAGTGGGTGGCAGTTATATGGTATGATGGAAGTAATAAATACTATGCAGACTCCGTGAAGGGCCGATTCACCATC
TCCAGAGACAATTCCAAGAACACGCTGTATCTGCAAATGAACAGCCTGAGAGCCGAGGACACGGCTGTGTATTACTGTGC
GAGAGGAGGGATATGGTTCGGGGACCATGGGGCTTTTGATATCTGGGGCCAAGGGACAATGGTCACCGTCTCCTCAG
>FLN1FA001CL21I
GGCTGGAGTGGATTGGGAGTATCTATTATAGTGGGAGCACCTACTACAACCCGTCCCTCAAGAGTCGAGTCACCATATCC
GTAGACACGTCCAAGAACCAGTTCTCCCTGAAGCTGAGCTCTGTGACCGCCGCAGACACGGCTGTGTATTACTGTGCGAG
GGGGGAGGAAGTAGTGGGGGCTACTGCTTACTTTGACTACTGGGGCCAGGGAACCCTGGTCACCGTCTCCTCAG
>FLN1FA001BGC6S
GGGCTTGAGTGGATGGGAATAATCAACCCTAGTGGTGGTAGCACAAGCTACGCACAGAAGTTCCAGGGCAGAGTCACCAT
GACCAGGGACACGTCCACGAGCACAGTCTACATGGAGCTGAGCAGCCTGAGATCTGAGGACACGGCCGTGTATTACTGTG
CGAGAGACACGCAGTGGCTGGTACTGGGTCACCATTACTACTACTACTACGGTATGGACGTCTGGGGCCAAGGGACCACG
GTCACCGTCTCCTCA
>FLN1FA001BPLO5
GGCTGGAGTGGGTGGGAGATATATCATATGACGGAAGTCATAAATACTACGTAGACTCTGTTAAGGGCCGATTCACCATC
TCCAGAGACAATTCCAAGAACACGCTGTATCTGGAGATGAACAGCCTGAGACTTGAGGACACGGCTGTCTATTACTGTGC
GCGAGATAAGGGAGAGCAGTGGCTGGTATATGCTCCTTATATTTGGGGCCAAGGGACAATGGTCACCGTCTCCTCAG
>FLN1FA002RVC15
GGACTGGAGTGGATTGGGTATATCTATTACAGTGGGAGCACCAACTACAACCCCTCCCTCAAGAGTCGAGTCACCATATC
AGTAGACACGTCCAAGAACCAGTTCTCCCTGAAGCTGAGCTCTGTGACCGCTGCGGACACGGCCGTGTATTACTGTGCGA
GACGGGCAGGGGGGCAGTGGCTGACACGCTTTGACTACTGGGGCCAGGGAACCCTGGTCACCGTCTCCTCAG
>FLN1FA001AWMTY
GGGCTTGAGTGGATGGGAGGAATCATCCCTTTCTTTGGTTCAGGAAACCACTCAGAGAACTTCCAGGGCAGAGTCACGAT
TACCGCGGACGAATCCACGAGCACAGCCTACATGGAGCTGAGCAATTTGACATCTGAGGACACGGCCGTGTATTACCGTG
CGAGCGAGGAAAGTGGTTTGACTGGAGACTCAATACCTCAATATTATTACTATGGTATGGACGTCTGGGGCCAAGGGACC
ACGGTCACCGTCTCCTCA
>FLN1FA001AIQ69
GGCTGGAGTGGGTCTCATCTATTCATGGCGATGGCAGCACATTCTACGCAGACTCCGTGAAGGGCCGATGCACCATCTCC
AGAGACAATTCCAAGAGCTCGGTGTATCTTCAAATGAACAACCTGAGAGCCGAGGACACGGCCGTGTATTTTTGTGCGAG
AATCCTGACAGGCGATAGAAGTGGCTGGAAACCCTTTGACTACTGGGGCCAGGGAACCCTGGTCACCGTCTCCTCAG
>FLN1FA001CIFZL
GACTGGAGTGGATTGGGTATATCTATTACAGTGGGAGCACCAACTACAACCCCTCCCTCAAGAGTCGAGTCACCATATCA
GTAGACACGTCCAAGAACCAGTTCTCCCTGAAGCTGAGCTCTGTGACCGCTGCGGACACGGCCGTGTATTACTGTGCGCA
CGCGAAAAATGGTGGCTACGTCGGTGCTTTTGATATCTGGGGCCAAGGGACAATGGTCACCGTCTCCTCAG
>FLN1FA002QTH1V
CCCTGGAATGGCTTGCACTCATTTATTGGGATGATGATAAGCGCTTCAGCCCATCTCTGAACAGCAGGCTCACCATCACC
AAGGACACCTCCAAAAACCAGGTGGTCCTTACAATGACCAACATGGACCCTGTAGACACAGCCACATATTACTGTGCCCA
CATCCCTGCAGGGGCCGGAGTGCCTACAATACCTCGATTTGACTCCTGGGGCCAGGGAACCCTGGTCACCGTCTCCTCAG
>FLN1FA002P410S
GGGCTTGAGTGGATGGGAATAATCAACCCTAGTGGTGGTAGCACAAGCTACGCACAGAAGTTCCAGGGCAGAGTCACCAT
GACCAGGGACACGTCCACGAGCACAGTCTACATGGAGCTGAGCAGCCTGAGATCTGAGGACACGGCCGTGTATTACTGTG
CGAGAGACAGGGATTTAAAGGACCATCATATAGCAGCAGCTGGCTCGGGATACTACTACGGTATGGACGTCTGGGGCCAA
GGGACCACGGTCACCGTCTCCTCA
>FLN1FA001C2QIS
AAGGGACTGGAGTGGGTTTCATATATTAGTACTACTGGTACTACCATATACTACGCAGACTCTGTGAAGGGCCGATTCAC
CATCTCCAGGGACAACGCCAAGAACTCACTGTATCTCCAAATGAACAGCCTGAGAGCCGAGGACACGGCCGTGTATTACT
GTGCGAGAGTATTGAACGGTGACTACGGACAAGTTGATGCTTTTGATATCTGGGGCCAAGGGGACAATGGTCACCGTCTC
CTCA
>FLN1FA001C2QJ4
GGGCTTGAGTGGATGGGATGGATCAGCGCTTACAATGGTAACACAAACTATGCACAGAAGCTCCAGGGCAGAGTCACCAT
GACCACAGACACATCCACGAGCACAGCCTACATGGAGCTGAGGAGCCTGAGATCTGACGACACGGCCGTGTATTACTGTG
CGAGTGGGTATAGCAGCAGCTGGTCCGGGAGGGCTTTTGATATCTGGGGCCAAGGGACAATGGTCACCGTCTCCTCAG
>FLN1FA002S08QX
GGGCTGGAGTGGATTGGGGAAATCAATCATAGTGGAAGCACCAACTACAACCCGTCCCTCAAGAGTCGAGTCACCATATC
AGTAGACACGTCCAAGAACCAGTTCTCCCTGAAGCTGAGCTCTGTGACCGCCGCGGACACGGCTGTGTATTACCGTGCGA
GAGAGAGTATAGCAGCAGCTGTCTACTACTTTGACTACTGGGGCCAGGGAACCCTGGTCACCGTCTCCTCAG
>FLN1FA002QP49X
GGGCTGGAGTGGGTGGCAGTTATATGGTATGATGGAAGTAATAAATACTATGCAGACTCCGTGAAGGGCCGATTCACCAT
CTCCAGAGACAATTCCAAGAACACGCTGTATCTGCAAATGAACAGCCTGAGAGCCGAGGACACGGCTGTGTATTACTGTG
CGAAAGACGTTGACTACGGTGGTAACTCCCTTGACTACTGGGGCCAGGGAACCCTGGTCACCGTCTCCTCAG
>FLN1FA002PX2IL
GGACTGGAGTGGATTGGGTATATCTATTACAGTGGGAGCACCAACTACAACCCCTCCCTCAAGAGTCGAGTCACCATATC
CGTAGACACGTCCAAGAACCAGTTCTCCCTGAAGCTGAGCTCTGTGACCGCCGCGGACACGGCTGTGTATTACTGTGCGA
TGTACGATATTTTGACTGGGTATCGGGACTACTGGGGCCAGGGAACCCTGGTCACCGTCTCCTCAG
>FLN1FA002RO8Q1
CTTGAGTGGATGGGATGGATCAACCCTAACAGTGGTGGCACAAACTATGCACAGAAGTTTCAGGGCAGGGTCACCATGAC
CAGGGACACGTCCATCAGCACAGCCTACATGGAGCTGAGCAGGCTGAGATCTGACGACACGGTCGTGTATTACTGTGCGA
GAGAAAAGTGGTTCGGGGAGTTATGGATTATTACTACTACTACTACTACATGGACGTCTGGGGCAAAGGGACCACGGTCA
CCGTCTCCTCA
>FLN1FA001D1E9W
GGCTGGAGTGGGTTTCATACATTAGTAGTAGTGGTAGTACCATATACTACGCAGACTCTGTGAAGGGCCGATTCACCATC
TCCAGGGACAACGCCAAGAACTCACTGTATCTGCAAATGAACAGCCTGAGAGCCGAGGACACGGCCGTGTATTACTGTGC
GAGAGGTTGGTATAGCAGCAGCTGGGGATGGTTCGACCCCTGGGGCCAGGGAACCCTGGTCACCGTCTCCTCAG
>FLN1FA002P6VHB
GACTGGAGTGGATTGGGTATATCTATTACAGTGGGAGCACCAACTACAACCCCTCCCTCAAGAGTCGAGTCACCATATCA
GTAGACACGTCCAAGAACCAGTTCTCCCTGAAGCTGAGCTCTGTGACCGCTGCGGACACGGCCGTGTATTACTGTGCGGA
GGATATAGCAGCAGCTGGGACGAACCATGCTTTTGATATCTGGGGCCAAGGGACAATGGTCACCGTCTCCTCAG
>FLN1FA001E2AE3
GGGCTTGAGTGGATGGGATGGATCAACACCAACACTGGGAACCCAACGTATGCCCAGGGCTTCACAGGACGGTTTGTCTT
CTCCTTGGACACCTCTGTCAGCACGGCATATCTGCAGATCAGCAGCCTAAAGGCTGAGGACACTGCCGTGTATTACTGTG
CGAGAGAGCCCCCTGGCCCAGTGGATACAGCTATGGTCGCAGATGACTACTGGGGCCAGGGAACCCTGGTCACCGTCTCC
TCAG
>FLN1FA002Q1IB5
GGCTGGAGTGGGTTTCATACATTAGTAGTAGTGGTAGTACCATATACTACGCAGACTCTGTGAAGGGCCGATTCACCATC
TCCAGGGACAACGCCAAGAACTCACTGTATCTGCAAATGAACAGCCTGAGAGCCGAGGACACGGCCGTGTATTACTGTGC
GAGAGTGGCAGGGATAGTGGCTCGGGCAAAGAAGCTACGATTCGAGGGGTGGTTCGACCCCTGGGGCCAGGGAACCCTGG
TCACCGTCTCCTCAG
>FLN1FA001A6TLC
GGGGCTGGAGTGGGTCTCTGGTATTAATTGGAATGGTGGTAGCACAGGTTATGCAGACTCTGTGAAGGGCCGATTCACCA
TCTCCAGAGACAACGCCAAGAACTCCCTGTATCTGCAAATGAACAGTCTGAGAGCCGAGGACACGGCCTTGTATTACTGT
GCGAGGACAGATTACTATGGTTCGGGGGCCGGCTACTACTACTACATGGACGTCTGGGGCAAAGGGACCACGGTCACCGT
CTCCTCA
>FLN1FA002S9DVW
GGGGCTGGAGTGGGTCTCAGCTATTAGTGGTAGTGGTGGTAGCACATACTACGCAGACTCCGTGAAGGGCCGGTTCACCA
TCTCCAGAGACAATTCCAAGAACACGCTGTATCTGCAAATGAACAGCCTGAGAGCCGAGGACACGGCCGTATATTACTGC
GCGAAAGAACCATGGGGGACTACGGTGACTAACTACTTTGACTACTGGGGCCAGGGAACCCTGGTCACCGTCTCCTCAG
>FLN1FA001AXS88
AGGCTTGAGTGGATGGGATGGATCAACGCTGGCAATGGTAACACAAAATATTCACAGAAGTTCCAGGGCAGAGTCACCAT
TACCAGGGACACATCCGCGAGCACAGCCTACATGGAGCTGAGCAGCCTGAGATCTGAAGACACGGCTGTGTATTACTGTG
CGAGAACATATTGTAGTGGTGGTAGCTGCTTCCTCTTTGACTACTGGGGCCAGGGAACCCTGGTCACCGTCTCCTCAG
>FLN1FA001DGTJI
GGCTGGAGTGGATTGGGAGTATCTATTATAGTGGGAGCACCTACTACAACCCGTCCCTCAAGAGTCGAGTCACCATATCC
GTAGACACGTCCAAGAACCAGTTCTCCCTGAAGCTGAGCTCTGTGACCGCCGCAGACACGGCTGTGTATTACTGTGCGAG
ACTCACGGCGGGTATAGCAGCAGTGTACTGGGGCCAGGGAACCCTGGTCACCGTCTCCTCAG
>FLN1FA002RAFEA
GCCCTGGGGTGGCTTGCACTCATTTATTGGGATGATGATAAGCGCTACAGCCCATCTCTGAAGAGCAGGCTCACCATCAC
CAAGGACACCTCCAAAAACCAGGTGGTCCTTACAATGACCAACATGGACCCTGTGGACACAGCCACATATTACTGTGCAC
ACAGAGATGGCTACAATTTGGGTATGTCAGCTTTTGATATCTGGGGCCAAGGGACAATGGTCACCGTCTCCTCAG
>FLN1FA001BF8R0
GGCCTTGAGTGGATGGGAGGGATCATCCCTATCCTTGGTCTGGCAAACCTCGCACAGAAGTTCAAGGGCAGACTCACGTT
CACCGCGGACAAATCCACGAACACGGCCTACATGGAGGTGACCAGTCTGAGATCTGAGGACACGGCCGTGTATTTCTGCG
CGAGAGATAGGGTCGTTTCGTTCGGGGAGTTATCCCAGCACAACTACCAATACATGGACGTCTGGGGCAAAGGGACCACG
GTCACCGTCTCCTCA
>FLN1FA001BW8EC
GGGCTTGAGTGGATGGGACGGATCAACCCTAACAGTGGTGGCACAAACTATGCACAGAAGTTTCAGGGCAGGGTCACCAT
GACCAGGGACACGTCCATCAGCACAGCCTACATGGAGCTGAGCAGGCTGAGATCTGACGACACGGTCGTGTATTACTGTG
CGAGAGATACGGTGATAGTAGCGGTTATTACTACGTTTTGGACGCTTTTGATATCTGGGGCCAAGGGACAATGGTCACCG
TCTCCTCAG
>FLN1FA001BXXYX
GGCTGGAGTGGGTGGCAGTTATATGGTATGATGGAAGTAATAAATACTATGCAGACTCCGTGAAGGGCCGATTCACCATC
TCCAGAGACAATTCCAAGAACACGCTGTATCTGCAAATGAACAGCCTGAGAGCCGAGGACACGGCTGTGTATTACTGTGC
GAAAGGGACTATGGTTCGGGGAGTTATTCGGACCGCCCCATTTGACTACTGGGGCCAGGGAACCCTGGTCACCGTCTCCT
CAG
>FLN1FA001CSUN0
GCTGGAGTGGGTGGCAGTTATATGGTATGATGGAAGTAATAAATACTATGCAGACTCCGTGAAGGGCCGATTCACCATCT
CCAGAGACAATTCCAAGAACACGCTGTATCTGCAAATGAACAGCCTGAGAGCCGAGGACACGGCTGTGTATTACTGTGCG
AGAGAAGATGATAGTAGTGGTTATTTTGACTACTGGGGCCAGGGAACCCTGGTCACCGTCTCCTCAG
>FLN1FA002RUH8N
GGGGCTGGAGTGGGTGGCAGTTATATCATATGATGGAAGTAATAAATACTACGTAGACTCCGTGAAGGGCCGATTCACCA
TCTCCAGAGACAATTCCAAGAACACGCTGTATCTGCAAATGAACAGCCTGAGAGCTGAGGACACGGCTGTGTATTACTGT
GCGAGAGCGCCCCCTCGGCAGTGGCTCGGATGTGGCTACTGGGGCCAGGGAACCCTGGTCACCGTCTCCTCAG
>FLN1FA001DTBVR
GGGGCTGGAGTGGGTCTCAGCTATTAGTGGTAGTGGTGGTAGCACATACTACGCAGACTCCGTGAAGGGCCGGTTCACCA
TCTCCAGAGACAATTCCAAGAACACGCTGTATCTGCAAATGAACAGCCTGAGAGCCGAGGACACGGCCGTATATTACTGT
GCGAAAGATCGAAAAGCATTACTATGGTTCGGGGAGTTATTTGACTACTGGGGCCAGGGAACCCTGGTCACCGTCTCCTC
AG
>FLN1FA002RIOBP
GGGCTGGAGTGGATTGGGAGTATCTATTATAGTGGGAGCACCTACTACAACCCGTCCCTCAAGAGTCGAGTCACCATATC
CGTAGACACGTCCAAGAACCAGTTCTCCCTGAAGTTGAGCTCTGTGACCGCTGCGGACACGGCCGTGTATTACTGTGCGA
GAGTCTTGCCCTGTAGTAGCAATCCCAACTGCTACTGGACCGACAACGGATTTGACTCTTGGGGCCAGGGAACCCTGGTC
ACCGTCTCCTCAG
>FLN1FA002SGVEB
GGGGCTGGAGTGGGTCTCATCCATTAGTAGTAGTAGTAGTTACATATACTACGCAGACTCAGTGAAGGGCCGATTCACCA
TCTCCAGAGACAACGCCAAGAACTCACTGTATCTGCAAATGAACAGCCTGAGAGCCGAGGACACGGCTGTGTATTACTGT
GCGAGAGATAGGACCCTAGGATACAGCTATGGCGAATACTACATGGACGTCTGGGGCAAAGGGACCACGGTCACCGTCTC
CTCA
>FLN1FA002R9ZTH
GGCTGGAGTGGGTGGCAGTTATATCATATGATGGAAGTAATAAATACTACGTAGACTCCGTGAAGGGCCGATTCACCATC
TCCAGAGACAATTCCAAGAACACGCTGTATCTGCAAATGAACAGCCTGAGAGCTGAGGACACGGCTGTGTATTACTGTGC
GAGCGGACCAAAGATTACTATGGTTCGGGGAGACCCCGATGATGCTTTTGATATCTGGGGCCAAGGGACAATGGTCACCG
TCTCCTCAG
>FLN1FA001B3HKZ
GGGGCTGGAGTGGGTCTCAGCTATTAGTGGTAGTGGTGGTAGCACATACTACGCAGACTCCGTGAAGGGCCGGTTCACCA
TCTCCAGAGACAATTCCAAGAACACGCTGTATCTGCAAATGAACAGCCTGAGAGCCGAGGACACGGCCGTATATTACTGT
GCGAAAGGGGAGGCTATGATAGTAGCCCATGATGCTTTTGATATCTGGGGCCAAGGGACAATGGTCACCGTCTCCTCAG
>FLN1FA001D1DXG
GCTGGAGTGGGTTTCATACATTAGTAGTAGTGGTAGTACCATATACTACGCAGACTCTGTGAAGGGCCGATTCACCATCT
CCAGGGACAACGCCAAGAACTCACTGTATCTGCAAATGAACAGCCTGAGAGCCGAGGACACGGCCGTGTATTACTGTGCG
AGGTACCGTATAGCAGCAGCTGATCGACTTTGACTACTGGGGCCAGGGAACCCTGGTCACCGTCTCCTCAG
>FLN1FA001BWXN7
GGGCTGGAGTGGGTGGCAGTTATATCATATGATGGAAGTAATAAATACTACGTAGACTCCGTGAAGGGCCGATTCACCAT
CTCCAGAGACAATTCCAAGAACACGCTGTATCTGCAAATGAACAGCCTGAGAGCTGAGGACACGGCTGTGTATTACTGTG
CGAGAGCCCCCGTAGTGGTTATTAATGGGGCCGGGTACTACGGTATGGACGTCTGGGGCCAAGGGACCACGGTCACCGTC
TCCTCA
>FLN1FA002RBBIK
GCCTGGAGTGGGTCTCAGGTATTAGTTGGAATAGTGGTAGCATAGGCTATGCGGACTCTGTGAAGGGCCGATTCACCATC
TCCAGAGACAACGCCAAGAACTCCCTGTATCTGCAAATGAACAGTCTGAGAGCTGAGGACACGGCCTTGTATTACTGTGC
AAAAGACCCTTCCTCTAGCAGTGGCTGGTACTGGTTTGACTACTGGGGCCAGGGAACCCTGGTCACCGTCTCCTCAG
>FLN1FA001AHLMR
AGGCTTGAGTGGATGGGGTGGATCAACGCTGGCAATGGTAACACAAAATATTCACAGAAGTTCCAGGGCAGAGTCACCAT
TACCAGGGACACATCCGCGAGCACAGCCTACATGGAGCTGAGCAGCCTGAGATCTGAAGACACGGCCGTGTATTTCTGTG
CGAGAGGTCCTGGGAGTTATTTCAACTTATACTACTACCACATGGACGTCTGGGGCAAAGGGACCACGGTCACCGTCTCC
TCA
>FLN1FA002R29GK
GGCTTGAGTGGATGGGATGGATCAGCGCTTACAATGGTAACACAAACTATGCACAGAAGCTCCAGGGCAGAGTCACCATG
ACCACAGACACATCCACGAGCACAGCCTACATGGAGCTGAGGAGCCTGAGATCTGACGACACGGCCGTGTATTACTGTGC
GAGAGATCGGAGTGTGATCGGTGACTACGATGCTTTTGATATCTGGGGCCAAGGGACAATGGTCACCGTCTCCTCAG
>FLN1FA002SS737
GGCTGGAGTGGGTGGCAGTTATATGGTATGATGTAAGTAATAAATACTATGCAGACTCCGTGAAGGGCCGATTCACCATC
TCCAGAGACAATTCCAAGAACACGCTGTATCTGCAAATGAACAGCCAGAGAGCCGAGGACACGGCTGTGTATTACTGTGC
GAAAGATCACTTAGTCGGGGGCTATGATAGTCGTGGTTACCTAGACTACTGGGGCCAGGGGACCCTGGTCACCGTCTCCT
CAG
>FLN1FA001EZKHF
AAGGGGCTGGAGTGGGTTTCATACATTAGTAGTAGTGGTAGTACCATATACTACGCAGACTCTGTGAAGGGCCGATTCAC
CATCTCCAGGGACAACGCCAAGAACTCACTGTATCTGCAAATGAACAGCCTGAGAGCCGAGGACACGGCCGTGTATTACT
GTGCGAGACCCCGCGGCGGGTGGTATGACTACGGTGACTACGGTCAAAAAGGTGGGCGTGACAACTGGTTCGACCCCTGG
GGCCAGGGAACCCTGGTCACCGTCTCCTCAG
>FLN1FA002TRMZ5
GGGCTTGAGTGGATGGGATGGATCAGCGCTTACAATGGTAACACAAACTATGCACAGAAGCTCCAGGGCAGAGTCACCAT
GACCACAGACACATCCACGAGCACAGCCTACATGGAGCTGAGGAGCCTGAGATCTGACGACACGGCCGTGTATTACTGTG
CGAGAGATTTGGTCTATAGGAGTGGCCGATACCCTAACTGGTTCGACCCCTGGGGCCAGGGAACCCTGGTCACCGTCTCC
TCAG
>FLN1FA002P3OV5
GGGGCTGGAGTGGCTAAGTTTCATTAGAAGCAAAGCTTATGGTGGGACAACGGAATACGCCGCGTCTGTGAAAGGCAGAT
TCAACATCTCAAGAGATGATTCCAAGCGCATCGCCTATCTGCAAATGAACAGCGTGAAGACCGAGGACACAGCCGTCTAT
TACTGTTCTAGGTCCAAAGAGATAACATATTACTTTGATAGTAGTGCTTGTCCAGATGCTCTTGATGTCTGGGGCCAAGG
GACAATGGTCACCGTCTCCTCAG
>FLN1FA002PTLJB
GGGGCTGGAGTGGGTCTCAGCTATTAGTGGTAGTGGTGGTAGCACATACTACGCAGACTCCGTGAAGGGCCGGTTCACCA
TCTCCAGAGACAATTCCAAGAACACGCTGTATCTGCAAATGAACAGCCTGAGAGCCGAGGACACGGCCGTATATTACTGT
GCGCCCCGCCGTGGTTATTACCCTTACTACTTTGACTACTGGGGCCAGGGAACCCTGGTCACCGTCTCCTCAG
>FLN1FA001B3HJS
GGGCTTGAGTGGATGGGATGGATGAACCCTAACAGTGGTAACACAGGCTATGCACAGAAGTTCCAGGGCAGAGTCACCAT
GACCAGGAACACCTCCATAAGCACAGCCTACATGGAGCTGAGCAGCCTGAGATCTGAGGACACGGCCGTGTATTACTGTG
CGAGAGGTGGTTATGATTACGTTTGGGGGAGTTATCGTTATCGGATATACTTTGACTACTGGGGCCAGGGAACCCTGGTC
ACCGTCTCCTCAG
>FLN1FA002QZIC3
GGGGCTGGAGTGGGTCTCATCCATTAGTAGTAGTAGTAGTTACATATACTACGCAGACTCAGTGAAGGGCCGATTCACCA
TCTCCAGAGACAACGCCAAGAACTCACTGTATCTGCAAATGAACAGCCTGAGAGCCGAGGACACGGCTGTGTATTACTGT
GCGAGAGATCCCCCGTATTACTATGATAGTAGTGGTTATTTCGCTACAAATAGGCACACGGCCTACTTTGACTACTGGGG
CCAGGGAACCCTGGTCACCGTCTCCTCAG
>FLN1FA001BF8T7
GGCTGGAGTGGATTGGGGAAATCAATCATAGTGGAAGCACCAACCACAACCCGTCCCTCAAGAGTCGAGTCACCATATCA
GTAGACACGTCCAAGAACCAGTTCTCCCTGAAGCTGAGCTCTGTGACCGCCGCGGACACGGCTGTGTATTACTGTGCGAG
CGTGTGGTGGTAGCCTCAGACGTTCGACCCCTGGGGCCAGGGAACCCTGGTCACCGTCTCCTCAG
>FLN1FA002S6GW3
GCCTGGAGTGGGTCTCAGGTATTAGTTGGAATAGTGGTAGCATAGGCTATGCGGACTCTGTGAAGGGCCGATTCACCATC
TCCAGAGACAACGCCAAGAACTCCCTGTATCTGCAAATGAACAGTCTGAGAGCTGAGGACACGGCCTTGTATTACTGTGC
AAAATAACCCCTGAGGCGGCGGGTTCGGGGAGTTATTATTCGTTGTGACCCAGATGAGTATTCCTTTTGACTACTGGGGC
CAGGGAACCCTGGTCACCGTCTCCTCAG
>FLN1FA002PYSB7
GGGGCTGGAGTGGGTGGCAGTTATATCATATGATGGAAGTAATAAATACTACGTAGACTCCGTGAAGGGCCGATTCACCA
TCTCCAGAGACAATTCCAAGAACACGCTGTATCTGCAAATGAACAGCCTGAGAGCTGAGGACACGGCTGTGTATTACTGT
GCGAGATGCCTTGGGGGTTCGGGGAGTTATAGACTACTGGGGCCAGGGAACCCTGGTCACCGTCTCCTCAG
>FLN1FA001DCPCP
GCCTGGAGTGGGTCTCAGGTATTAGTTGGAATAGTGGTAGCATAGGCTATGCGGACTCTGTGAAGGGCCGATTCACCATC
TCCAGAGACAACGCCAAGAACTCCCTGTATCTGCAAATGAACAGTCTGAGAGCTGAGGACACGGCCTTGTATTACTGTGC
AAAAGCTCCCGCTATGGTTCGGGGATACTACTACGGTATGGACGTCTGGGGCCAAGGGACCACGGTCACCGTCTCCTCA
>FLN1FA001AHLNY
GGGGCTGGAGTGGGTTTCATACATTAGTAGTAGTGGTAGTACCATATACTACGCAGACTCTGTGAAGGGCCGATTCACCA
TCTCCAGGGACAACGCCAAGAACTCACTGTATCTGCAAATGAACAGCCTGAGAGCCGAGGACACGGCCGTGTATTACTGT
ACCACAGATCTGTTACGATATTTTGACTGGTTATTATGGCACTACTGGGGCCAGGGAACCCTGGTCACCGTCTCCTCAG
>FLN1FA001AZTJ8
GGGCTTGAGTGGATGGGATGGATGAACCCTAACAGTGGTAACACAGGCTATGCACAGAAGTTCCAGGGCAGAGTCACCAT
GACCAGGAACACCTCCATAAGCACAGCCTACATGGAGCTGAGCAGCCTGAGATCTGAGGACACGGCCGTGTATTACTGTG
CGAGAGGGGTGGGCGATAGTAGTGGTTATTACTATCAGGTCTACTGGGGCCAGGGAACCCTGGTCACCGTCTCCTCAG
>FLN1FA001D9DQO
GGGCTTGAGTGGATGGGAGGGATCATCCTTATCCTTGGTATAGCAAACTACGCACAGAAGTTCCAGGGCAGAGTCACGAT
TACCGCGGACAAATCCACGAGCACAGCCTACATGGAGCTGAGCAGCCTGAGATCTGAGGACACGGCCGTGTATTACTGTG
CGAGACTCGGGAGACTGGAACGATCTCCCTACTACTACATGGACGTCTGGGGCAAAGGGACCACGGTCACCGTCTCCTCA
>FLN1FA002RMRBG
AGGCTTGAGTGGATGGGATGGATCAACGCTGGCAATGGTAACACAAAATATTCACAGAAGTTCCAGGGCGGAGTCACCAT
TACCAGGGACACATCCGCGAGCACAGCCTACATGGAGCTGAGCAGCCTGAGATCTGAAGACACGGCTGTGTATTACTGTG
CGAGAGATAGATATGGCGGGGAGTTAAGTTATGACTACTGGGGCCAGGGAACCCTGGTCACCGTCTCCTCAG
>FLN1FA001C99KK
GGCTGGAGTGGGTGGCAGTTATATCATATGATGGAAGTAATAAATACTACGTAGACTCCGTGAAGGGCCGATTCACCATC
TCCAGAGACAATTCCAAGAACACGCTGTATCTGCAAATGAACAGCCTGAGAGCTGAGGACACGGCTGTGTATTACTGTGC
GAGAGATGTGGGGGGGCGTGGGAGCTACACCGGTGACTACTGGGGCCAGGGAACCCTGGTCACCGTCTCCTCAG
>FLN1FA001CPDVC
GGGACTGGAGTGGGTTTCATATATTAGTACTACTGGTACTACCATATACTACGCAGACTCTGTGAAGGGCCGATTCACCA
TCTCCAGGGACAACGCCAAGAACTCACTGTGTCTCCAAATGAACAGCCTGAGAGCCGAGGACACGGCCGTGTATTACTGT
GCGAGAGAGGCATCTATGGTGTCTGTGTTCTGGGGCCAGGGAACCCTGGTCACCGTCTCCTCAG
>FLN1FA002R8ZM9
AAGGGGCTGGAGTGGGTCTCATCCATTAGTAGTAGTAGTAGTTACATATACTACGCAGACTCAGTGAAGGGCCGATTCAC
CATCTCCAGAGACAACGCCAAGAACTCACTGTATCTGCAAATGAACAGCCTGAGAGCCGAGGACACGGCTGTGTATTACT
GTGCGAGAGATTTTGATAGTAGTGGCTGGTATTCGTGTGACTACTGGGGCCAGGGAACCCTGGTCACCGTCTCTCAGG
>FLN1FA002QLBZ1
GCCCTGGAGTGGCTTGCACTCATTTATTGGGATGATGATAAGCGCTACATCCCATCTCTGAAGAGCAGGCTCACACTCAC
CAAGGACACCTCCAAAAACCAGGTGGTCCTTACAATGACCAATATGGATCCTGTGGACACAGGCACATATTACTGTGCAC
ACTCTAGTACAACAATGGCTGATTCGTTTGACAGCTGGGGCCAGGGAACCCTGGTCACCGTCTCCTCAG
>FLN1FA001A3ABV
CCCTGGAGTGGCTTGCACTCATTGATTGGGATGATGATAAATACTACAGCACATCTCTGAAGACCAGGCTCACAATCTCC
AAGGACACCTCCAAAAACCAGGTGGTCCTTACAATGACCAACATGGACCCTGTGGACACAGCCACGTATTACTGTGCACG
GATACGTCCCCAAGGGTATTACTATGGTTCGGGGAGTTATTATAAGCCTGTATTCTGACTACTGGGGCCAGGGAACCCTG
GTCACCGTCTCCTCAG
>FLN1FA001CIG81
GGGGCTGGAGTGGGTCTCAGCTATTAGTGGTAGTGGTGGTAGCACATACTACGCAGACTCCGTGAAGGGCCGGTTCACCA
TCTCCAGAGACAATTCCAAGAACACGCTGTATCTGCAAATGAACAGCCTGAGAGCCGAGGACACGGCTGTGTATTACTGT
GCCCCGGCGGGGCATTGTAGTGGTGGTAGCTGCTACTCCGGGGGTCGGGGGTTACTACTACTACTACGGTATGGACGTCT
GGGGCCAAGGGACCACGGTCACCGTCTCCTCA
>FLN1FA001D7A9M
GACTGGAGTGGATTGGGTATATCTATTACAGTGGGAGCACCAACTACAACCCCTCCCTCAAGAGTCGAGTCACCATATCA
GTAGACACGTCCAAGAACCAGTTCTCCCTGAAGCTGAGCTCTGTGACCGCCGCAGACACGGCTGTGTATTACTGTGCGAG
ACATTGGATCGTCTCTAACTGGGGATCAGCGAACTTTGACTACTGGGGCCAGGGAACCCTGGTCACCGTCTCCTCAG
>FLN1FA002QXZU6
GGGCTTGAGTGGATGGGATGGATGAACCCTAACAGTGGTAACACAGGCTATGCACAGAAGTTCCAGGGCAGAGTCACCAT
GACCAGGAACACCTCCATAAGCACAGCCTACATGGAGCTGAGCAGCCTGAGGTCTGAGGACACGGCCGTGTATTACTGTG
CGAGAGTGGCCCCGGGTTACGATATTTTGACTGGTTATTATGCCTTTGACTACTGGGGCCAGGGAACCCTGGTCACCGTC
TCCTCAG
>FLN1FA002TLFBZ
GGGCTTGAGTGGATGGGAATAATCAACCCTAGTGGTGGTAGCACAAGCTACGCACAGAAGTTCCAGGGCAGAGTCACCAT
GACCAGGGACACGTCCACGAGCACAGTCTACATGGAGCTGAGCAGCCTGAGATCTGAGGACACGGCCGTGTATTACTGTG
CAATCGGGCCAGTTACTATGGTTCGGGGAGTTATTACGAGAGGCCTTCGTGGGGCCAGGGAACCCTGGTCACCGTCTCCT
CAG
>FLN1FA001B6L6R
GGGGCTGGAGTGGGTTTCATACATTGGTAGTAGTAGTAGTCCCATATACTACGCAGACTCTGTGAAGGGCCGATTCACCA
TCTCCAGAGACAATGCCAAAAACTCACTATATCTGCAAATGAACAGCCTGAGAGACGAGGACACGGCTGTATATTACTGT
GCGAGAGGGCTCCCCCGGCCGTATAGTGGGAGCTACTCAGGGTTTGACTACTGGGGCCAGGGAACCCTGGTCACCGTCTC
CTCAG
>FLN1FA001CABBE
GCCTGGAGTGGGTCTCAGGTATTAGTTGGAATAGTGGTAGCATAGGCTATGCGGACTCTGTGAAGGGCCGATTCACCATC
TCCAGAGACAACGCCAAGAACTCCCTGTATCTGCAAATGAACAGTCTGAGAGCTGAGGACACGGCCTTGTATTACTGTGC
AAAAGGCGGAGGAAGTGGCTGGTACTTGGCAAATGCTTTTGATATCTGGGGCCAAGGGACAATGGTCACCGTCTCCTCAG
>FLN1FA001C0G7O
GGCTGGAGTGGATTGGGGAAATCAATCATAGTGGAAGCACCAACTACAACCCGTCCCTCAAGAGTCGAGTCACCATATCA
GTAGACACGTCCAAGAACCAGTTCTCCCTGAAGCTGAGCTCTGTGACCGCCGCGGACACGGCTGTGTATTACTGTGCGGG
GTCCTCCCCGGGTTACTATGATAGTAGTGGTTATTATAACTTTGACTACTGGGGCCAGGGAACCCTGGTCACCGTCTCCT
CAG
>FLN1FA001ATK44
GGGCTTGAGTGGATGGGAGGGATCATCCCTATCTTTGGTACAGCAAACTACGCACAGAAGTTCCAGGGCAGAGTCACGAT
TACCGCGGACGAATCCACGAGCACAGCCTACATGGAGCTGAGCAGCCTGAGATCTGAGGACACGGCCGTGTATTACTGTG
CGAGAGGTGATCTGGTGGTGGTTCGGGGAGTTATTAATCAAGGAAAACTTGACTACTGGGGCCAGGGAACCCTGGTCACC
GTCTCCTCAG
>FLN1FA001BWXLD
GGGCTTGAGTGGATGGGATGGATCAACACCAACACTGGGAACCCAACGTATGCCCAGGGCTTCACAGGACGGTTTGTCTT
CTCCTTGGACACCTCTGTCAGCACGGCATATCTGCAGATCAGCAGCCTAAAGGCTGAGGACACTGCCGTGTATTACTGTG
CGAGAGTATTACTATGGTTCGGGGAGTACTTCCCCTACTACTACGGTATGGACGTCTGGGGCCAAGGGACCACGGTCACC
GTCTCCTCA
>FLN1FA001D9E1Q
GGGCTTGAGTGGATGGGAGGGATCATCCCTATCTTTGGTACAGCAAACTACGCACAGAAGTTCCAGGGCAGAGTCACGAT
TACCGCGGACGAATCCACGAGCACAGCCTACATGGAGCTGAGCAGCCTGAGATCTGAGGACACGGCCGTGTATTACTGTG
CGAGAGGCCTTCAGGATTGTGGTGGTGACTGCTTATTGAGTGCTTTTGATATCTGGGGCCAAGGGACAATGGTCACCGTC
TCCTCAG
>FLN1FA002T3V15
GGGCTTGAGTGGATGGGATGGATCAGCGCTTACAATGGTAACACAAACTATGCACAGAAGCTCCAGGGCAGAGTCACCAT
GACCACAGACACATCCACGAGCACAGCCTACATGGAGCTGAGGAGCCTGAGATCTGACGACACGGCCGTGTATTACTGTG
CGACCACCGAGTCCGGGTATAGCGGCGATGCTTTTGATATCTGGGGCCAAGGGACAATGGTCACCGTCTCCTCAG
>FLN1FA002TVTI4
GGCTGGAGTGGGTGGCAGCTATTTGGAATGATGGAAGTAAAGCTTACTATGCAGACTCCGTGAAGGGCCGATTCAGCATC
TCCAGAGACAATTCCAAGAACATGTTGTATCTGCAAATGAACAGCCTGGGAGCCGAGGACACGGCTGTGTACTACTGTGC
GAGAGACGTGTGGGCAGCAACAGGTGGTATCGTTTACTACTTTGACTACTGGGGCCAGGGAACCCTGGTCACCGTCTCCT
CAG
>FLN1FA001AE9AV
GGCCTGGAGTGGATTGGGTACATCTATTACAGTGGGAGCACCTACTACAACCCGTCCCTCAAGAGTCGAGTTACCATATC
AGTAGACACGTCTAAGAACCAGTTCTCCCTGAAGCTGAGCTCTGTGACTGCCGCGGACACGGCCGTGTATTACTGTGCGA
GAGATGATTACTATGGTTCGGGGAGCGAGCTCTGGGGCCAGGGAACCCTGGTCACCGTCTCCTCAG
>FLN1FA001CQJIP
GGGCTGGAGTGGATTGGGAGTATCTATTATAGTGGGAGCACCTACTACAACCCGTCCCTCAAGAGTCGAGTCACCATATC
CGTAGACACGTCCAAGAACCAGTTCTCCCTGAAGCTGAGCTCTGTGACCGCCGCAGACACGGCTGTGTATTACTGTGCGA
GAGGCCCGCGGCACTATGATAGTAGTGGTTATTGCGTCAAGCTTGACTACTGGGGCCAGGGAACCCTGGTCACCGTCTCC
TCAG
>FLN1FA001BF96P
GACTGGAGTGGATTGGGTATATCTATTACAGTGGGAGCACCAACTACAACCCCTCCCTCAAGAGTCGAGTCACCATATCA
GTAGACACGTCCAAGAACCAGTTCTCCCTGAAGCTGAGCTCTGTGACCGCTGCGGACACGGCCGTGTATTACTGTGCGAG
ACATCCTCCCATAGCAGCAGCCAAGTTTAACTACTACTACTACTACATGGACGTCTGGGGCAAAGGGACCACGGTCACCG
TCTCCTCA
>FLN1FA001AXS41
GCTGGAGTGGGTTGGCCGTATTAGAAGCAAAGCTAACAGTTACGCGACAGCATATGCTGCGTCGGTGAAAGGCAGGTTCA
CCATCTCCAGAGATGATTCAAAGAACACGGCGTATCTGCAAATGAACAGCCTGAAAACCGAGGACACGGCCGTGTATTAC
TGTACTACCCATCTAAGAGGAGCATATTGTGGTGGTGACTGCTATTCGCAGATTGACTACTGGGGCCAGGGAACCCTGGT
CACCGTCTCCTCAG
>FLN1FA002RAEZU
GGCTGGAGTGGATTGGGAGTATCTATTATAGTGGGAGCACCTACTACAACCCGTCCCTCAAGAGTCGAGTCACCATATCC
GTAGACACGTCCAAGAACCAGTTCTCCCTGAAGCTGAGCTCTGTGACCGCTGCGGACACGGCCGTGTATTACTGTGCGAG
AGTGGATGGCTACAATTCGTACTACTTTGACTACGTGGGGCCAGGGAACCCTGGTCACCGTCTCCTCAG
>FLN1FA002TEMLI
GGGGCTGGAGTGGGTGGCAGTTATATCGTATGATGGAAGTAATGAATACTATGTAGACTCCGTGAAGGGCCGATTCACCA
TCTCCAGAGACAAATCCAAGAACACGTTGTATCTGGAAATGAACAGCCTGCGATCTGAGGACACGGCTGTGTACTACTGT
GCGAGATCCCCGACCTCCATTGTGACTGTCTACCCTAAGCCATTCGACTACTGGGGCCAGGGAACCCTGGTCACCGTCTC
CTCAG
>FLN1FA002TMHNP
GGCTGGAGTGGATTGGGAGTATCTATTATAGTGGGAGCACCTACTACAACCCGTCCCTCAAGAGTCGAGTCACCATATCC
GTAGACACGTCCAAGAACCAGTTCTCCCTGAAGCTGAGCTCTGTGACCGCTGCGGACACGGCCCTATATTACTGTGCGAG
ACGACCGAGGATGACTACGCAACTTGCGGGAGACAGCTGGTTCGACCCCTGGGGCCAGGGAACCCTGGTCACCGTCTCCT
CAG
>FLN1FA002P3OZI
GGGCTTGAGTGGATGGGAATAATTAACCCTAGTGGTGGTAGCACAAGCTACGCACAGAAGTTCCAGGGCAGAGTCACCAT
GACCAGGGACACGTCCACGAGCACAGTCTACATGGAGCTGAGCAGCCTGAGATCTGAGGACACGGCCGTGTATTACTGTG
CGAGAGTGAGTACCAGCTGCTATGAACTTTGACTACTGGGGCCAGGGAACCCTGGTCACCGTCTCCTCAG
>FLN1FA001EO2I3
GGGGCTGGAGTGGGTTTCATACATTAGTAGTAGTGGTAGTACCATATACTACGCAGACTCTGTGAAGGGCCGATTCACCA
TCTCCAGGGACAACGCCAAGAACTCACTGTATCTGCAAATGAACAGCCTGAGAGCCGAGGACACGGCCGTGTATTACTGT
GCGAGAGCATCCCGGCGGGGTATAGCAGCAGCTGTCGCTCACTGGGGCCAGGGAACCCTGGTCACCGTCTCCTCAG
>FLN1FA001B0GBI
GGGCTGGAGTGGATTGGGAGTATCTATTATAGTGGGAGCACCTACTACAACCCGTCCCTCAAGAGTCGAGTCACCATATC
CGTAGACACGTCCAAGAACCAGTTCTCCCTGAAGCTGAGCTCTGTGACCGCCGCAGACACGGCTGTGTATTACTGTGCGA
GGGGTAATGACTACGGTGACTACGAGCACGCTTTTGATATCTGGGGCCAAGGGACAATGGTCACCGTCTCCTCAG
>FLN1FA001EDFOU
GACTGGAGTGGATTGGGTATATCTATTACAGTGGGAGCACCAACTACAACCCCTCTCTCAAGAGTCGAGTCACCATATCA
GTAGACACGTCCAAGAACCAGTTCTCCCTGAAGCTGAGCTCTGTGACCGCCGCAGACACGGCTGTGTATTACTGTGCGAG
ACATGACGAGGGGGAGTTAGAAAACTACTACTACGGTATGGACGTCTGGGGCCAAGGGACCACGGTCACCGTCTCCTCA
>FLN1FA001ELE1H
GGGGCTGGAGTGGGTCTCAGCTATTAGTGGTAGTGGTGGTAGCACATACTACGCAGACTCCGTGAAGGGCCGGTTCACCA
TCTCCAGAGACAATTCCAAGAACACGCTGTATCTGCAAATGAACAGCCTGAGAGCCGAGGACACGGCCGTATATTACTGT
GCGAAAAATTACTATGGTTCGGGGAGTTATTCCTTTGTCGATGCTTTTGATATCTGGGGGCCAAGGGACAATGGTCACCG
TCTCCTCAG
>FLN1FA001CSUXY
GGCTGGAGTGGGTCTCAGCTATTAGTGGTAGTGGTGGTAGCACATACTACGCAGACTCCGTGAAGGGCCGGTTCACCATC
TCCAGAGACAATTCCAAGAACACGCTGTATCTGCAAATGAACAGCCTGAGAGCCGAGGACACGGCCGTATATTACTGTGC
GAAAGATCACCCTAAGTGGGAGCTACCGACCGGCCTTAACTGGGGCCAGGGAACCCTGGTCACCGTCTCCTCAG
>FLN1FA002Q8QQZ
GCCCTGGAGTGGCTTGCACTCATTTATTGGGATGATGATAAGCGCTACAGCCCATCTCTGAAGAGCAGGCTCACCATCAC
CAAGGACACCTCCAAAAACCAGGTGGTCCTTACAATGACCAACATGGACCCTGTGGACACAGCCACATATTACTGTGCAC
ACAGGGTCGCCGGCAGCTGGTATGATGATTTTGACTACTGGGGCCAGGGAACCCTGGTCACCGTCTCCTCAG
>FLN1FA002RZEP5
GGGGCTGGAGTGGGTTTCATACATTAGTAGTAGTAGTAGTACCATATACTACGCAGACTCTGTGAAGGGCCGATTCACCA
TCTCCAGAGACAATGCCAAGAACTCACTGTATCTGCAAATGAACAGCCTGAGAGACGAGGACACGGCTGTGTATTACTGT
GCGAGAGATGTGGGGGATACAGCTATGCCGAATGCTTTTGATATCTGGGGCTAAGGGGCAATGGTCACCGTCTCCTCAG
>FLN1FA001DGTEU
CCCTGGAGTGGCTTGCACTCATTTATTGGGATGATGATAAGCGCTACAGCCCATCTCTGAAGAGCAGGCTCACCATCACC
AAGGACACCTCCAAAAACCAGGTGGTCCTTACAATGACCAACATGGACCCTGTGGACACAGCCACATATTACTGTGCACA
CAGTGGCTATGGTTACGGCTGGTTCGACCCTGGGGCCAGGGAACCCTGGTCACCGTCTCCTCAG
>FLN1FA002RFV16
GGGCTTGAGTGGATGGGATGGATCAACACCAACAATGGGAACCCAGCGTATGCCCAGGGCTTCACAGGACGGTTTGTCTT
CTCCTTGGACACCTCTGTCACTACGGCATATCTGCAGATCAGCAGCCTAAAGGCTGAGGACACTGGCGTCTATTATTGTG
CGAGAGGGCATAGTGCCAGTTGGTTCCCCGGGTACTGGGGCCAGGGAACCCTGGTCACCGTCTCCTCAG
>FLN1FA002S8D1L
GGGCTTGAGTGGATGGGAATAATCAACCCTAGTGGTGGTAGCACAAGCTACGCACAGAAGTTCCAGGGCAGAGTCACCAT
GACCAGGGACACGTCCACGAGCACAGTCTACATGGAGCTGAGCAGCCTGAGATCTGAGGACACGGCCGTGTATTACTGTG
CGAGAGCCCTAGCAGCAGCTTATAACTACTACTACATGGACGTCTGGGGCAAAGGGACCACGGTCACCGTCTCCTCA
>FLN1FA002QHME3
GGCTGGAGTGGATTGGGGAAATCAATCATAGTGGAAGCACCAACTACAACCCGTCCCTCAAGAGTCGAGTCACCATATCA
GTAGACACGTCCAAGAACCAGTTCTCCCTGAAGCTGAGCTCTGTGACCGCCGCGGACACGGCTGTGTATTACTGTGCGAG
AGTCGGTGGCTGGTACGTTCCCGGGTTTGGCGATGCTTTTGATATCTGGGGCCAAGGGACAATGGTCACCGTCTCCTCAG
>FLN1FA002R9ZOD
GGCTGGAGTGGGTCTCAGCTATTAGTGGTAGTGGTGGTAGCACATACTACGCAGACTCCGTGAAGGGCCGGTTCACCATC
TCCAGAGACAATTCCAAGAACACGCTGTATCTGCAAATGAACAGCCTGAGAGCCGAGGACACGGCCGTATATTACTGTGC
GAAAACTCCCGGTCCTTATTGTAGTGGTGGTAGCTGCTACTCCCGATACTACTACGGTATGGACGTCTGGGGCCAAGGGA
CCACGGTCACCGTCTCCTCA
>FLN1FA002P40YF
GGGGCTGGAGTGGGTGGCAGTTATATGGTATGATGGAAGTAATAAATACTATGCAGACTCCGTGAAGGGCCGATTCACCA
TCTCCAGAGACAATTCCAAGAACACGCTGTATCTGCAAATGAACAGCCTGAGAGCCGAGGACACGGCCGTGTATTACTGT
GCGAGAGGAATTCAGGGAACCTGGGGGGTTGACTACTGGGGCCAGGGAACCCTGGTCACCGTCTCCTCAG
>FLN1FA001BRCCT
GGGCTGGAGTGGATTGGGGAAATCAATCATAGTGGAAGCACCAACTACAACCCGTCCCTCAAGAGTCGAGTCACCATATC
AGTAGACACGTCCAAGAACCAGTTCTCCCTGAAGCTGAGCTCTGTGACCGCCGCGGACACGGCTGTGTATTACTGTGCGA
GAGTCTCCGGCAGGGGTGGTAGGGGCCGTGCTTTTGATATCTGGGGCCAAGGGACAATGGTCACCGTCTCCTCAG
>FLN1FA001CT6X6
GGGGCTGGAGCGGGTCTCAGCTATTAGTGGTAGTGGTGGTAGCACATACTACGCAGACTCCGTGAAGGGCCGGTTCACCA
TCTCCAGAGACAATTCCAAGAACACGCTGTATCTGCAAATGAACAGCCTGAGAGCCGAGGACACGGCCGTGTATTACTGT
GCGAGAGATCAGGGTGGGAGCTACTTGTGGGGTAACGCTTTTGATATCTGGGGCCAAGGGACAATGGTCACCGTCTCCTC
AG
>FLN1FA001BVWOO
GGGCTTGAGTGGATGGGATGGATCAACACCAACACTGGGAACCCAACGTATGCCCAGGGCTTCACAGGACGGTTTGTCTT
CTCCTTGGACACCTCTGTCAGCACGGCATATCTGCAGATCAGCAGCCTAAAGGCTGAGGACACTGCCGTGTATTACTGTG
CGAGAGATTGGAGGTTTTCGAGTTATTATATGAATGATGCTTTTGATATCTGGGGCCAAGGGACAATGGTCACCGTCTCC
TCAG
>FLN1FA002PWQT0
GCCTGGAGTGGGTCTCAGGTATTAGTTGGAATAGTGGTAGCATAGGCTATGCGGACTCTGTGAAGGGCCGATTCACCATC
TCCAGAGACAACGCCAAGAACTCCCTGTATCTGCAAATGAACAGTCTGAGAGCTGAGGACACGGCCTTGTATTACTGTGC
AAAAGATCGTCGTTACTATGATAGTAGTGGTTCCCCCATCTTTGACTACTGGGGCCAGGGAACCCTGGTCACCGTCTCCT
CAG
>FLN1FA001EU0O5
GGGGCTGGAGTGGGTGGCCAACATAAAGCAAGATGGAAGTGAGAAATACTATGTGGACTCTGTGAAGGGCCGATTCACCA
TCTCCAGAGACAACGCCAAGAACTCACTGTATCTGCAAATGAACAGCCTGAGAGCCGAGGACACGGCTGTGTATTACTGT
GCGAGAGATGGAAGGTTTACTATGGTTCGGGGAGATCTTACTGTTGGACTGGCTCGACCCCTGGGGCCAGGGCAACCTGG
TCACCGTCTCCTCAG
>FLN1FA002QQ9BX
GGGCTTGAGTGGATGGGAGGGATCATCCCTATCTTTGGTACAGCAAACTACGCACAGAAGTTCCAGGGCAGAGTCACGAT
TACCGCGGACGAATCCACGAGCACAGCCTACATGGAGCTGAGCAGCCTGAGATCTGAGGACACGGCCGTGTATTACTGTG
CGAGAGTTAGTGGCTACGTCCTTAACTGGGGCCAGGGAACCCTGGTCACCGTCTCCTCAG
>FLN1FA001DGTE8
GACTGGAGTGGATTGGGTATATCTATTACAGTGGGAGCACCAACTACAACCCCTCCCTCAAGAGTCGAGTCACCATATCA
GTAGACACGTCCAAGAACCAGTTCTCCCTGAAGCTGAGCTCTGTGACCGCCGCGGACACGGCCGTGTATTACTGTGCGAG
ATATAGGTTATAGCAGCAGCTGGACGGGGTTACTACTACTACTACTACATGGACGTCTGGGGCAAAGGGACCACGGTCAC
CGTCTCCTCA
>FLN1FA001EA6JH
GGGCTTGAGTGGATGGGCTGGATCACCAATTACAATGCTAACACATATTATGCCCAGAAGTTCCAGGGCAGAGTCACCCT
GACCACCGACACATCCACGAGCACAGCCTACATGGAAATGAGGAGCCTGACATCTGACGACACGGCCATATATTACTGTG
CGAGAGACTATGGGTCACCTGTTGGTACGAAAAATGACTGCTGGGGCCAGGGAACCCTGGTCACCGTCTCCTCAG
>FLN1FA001D4V8E
GGGGCTGGAGTGGGTGGCAGTTATATGGTATGATGGAAGTAATAAATACTATGCAGACTCTGTGAAGGGCCGATTCACCA
TCTCCAGAGACAATTCCAAGAACACGCTGTATCTGCAAATGAACAGCCTGAGAGCCGAGGACACGGCTGTGTATTACTGT
GCGAAAGACCGGGGTCCCTATGGTTCGGGGAGTTATTTTAAGTACTACTACTACTACGGTATGGACGTCTGGGGCCAAGG
GACCACGGTCACCGTCTCCTCA
>FLN1FA002S2CMW
GACTGGAGTGGATTGGGTATATCTATTACAGTGGGAGCACCAACTACAACCCCTCCCTCAAGAGTCGAGTCACCATATCA
GTAGACACGTCCAAGAACCAGTTCTCTCTGAAGCTGAGCTCTGTGACCGCTGCGGACACGGCCGTGTATTACTGTGCGAG
ACGGAAGGATTACTATGATAGTAGTGGTTATTACTATATTGCTTTTGATATCTGGGGCCAAGGGACAATGGTCACCGTCT
CCTCAG
>FLN1FA001ESEU5
GGGGCTGGAGTGGGTTTCATACATTAGTAGTAGTGGTAGTACCATATACTACGCAGACTCTGTGAAGGGCCGATTCACCA
TCTCCAGGGACAACGCCAAGAACTCACTGTATCTGCAAATGAACAGCCTGAGAGCCGAGGACACGGCCGTGTATTACTGT
GCGAGAGGTTTTGGGGTGACTACCGATGCTTTTGATATCTGGGGCCAAGGGACAATGGTCACCGTCTCCTCAG
>FLN1FA001DN6JT
GGGGCTGGAGTGGGTCTCAGTTATTTATAGCTGTGGTAGCACATACTACGCAGACTCCGTGAAGGGCCGATTCACCATCT
CCAGAGACAATTCCAAGAACACGCTGTATCTTCAAATGAACAGCCTGAGAGCTGAGGACACGGCTGTGTATTACTGTGCG
AGAGATGGTTCCCCCAAAGTATTACTATGATAGTAGTGGTTATTACACGGAGGGGGTCGGTGCTTTTGATATCTGGGGCC
AAGGGACAATGGTCACCGTCTCCTCAG
>FLN1FA001CKPXJ
GCCCTGGAGTGGCTTGCACTCATTTATTGGGATGATGATAAGCGCTACAGCCCATCTCTGAAGAGCAGGCTCACCATCAC
CAAGGACACCTCCAAAAACCAGGTGGTCCTTACAATGACCAACATGGACCCTGTGGACACAGCCACATATTACTGTGCAC
ACGGGCACTACTACTACGGTATGGACGTCTGGGGCCAAGGGACCACGGTCACCGTCTCCTCA
>FLN1FA002TV0C4
GGCTGGAGTGGATTGGGAGTATCTATTATAGTGGGAGCACCTACTACAACCCGTCCCTCAAGAGTCGAGTCACCATATCC
GTAGACACGTCCAAGAACCAGTTCTCCCTGAAGCTGAGCTCTGTGACCGCCGCAGACACGGCTGTGTATTACTGTGCGAG
ACTTTATAGCAGCAGCAGCGGGGACTACTGGGGCCAGGGAACCCTGGTCACCGTCTCCTCAG
>FLN1FA001EUTQ0
CCCTGGAGTGGCTTGCACTCATTGATTGGGATGGTGATAAATACTACAGCACATCTCTGAAGAGCAGGCTCACCATCACC
AAGGACACCTCCAAAAACCAGGTGGTCCTTACAATGACCAACATGGACCCTGTGGACACAGCCACATATTACTGTGCACA
CAAAGGATATAGCAGTGGCTGGTACTTTGACTACTGGGGCCAGGGAACCCTGGTCACCGTCTCCTCAG
>FLN1FA002Q8QP4
GGGCTTGAGTGGATGGGAGGGATCATCCCTATCTTTGGTACAGCAAACTACGCACAGAAGTTCCAGGGCAGAGTCACGAT
TACCGCGGACGAATCCACGAGCACAGCCTACACGGAGCTGAGCAGCCTGAGATCTGAGGACACGGCCGTGTATTACTGTG
CGAGAACCCCATATGATAGTAGTGGTTATTACTTACCTGCCTGGGACTACTGGGGCCAGGGAACCCTGGTCACCGTCTCC
TCAG
>FLN1FA001EFH87
GGGCTTGAGTGGATGGGATGGATCAGCGCTTACAATGGTAACACAAACTATGCACAGAAGCTCCAGGGCAGAGTCACCAT
GACCACAGACACATCCACGAGCACAGCCTACATGGAGCTGAGGAGCCTGAGATCTGACGACACGGCCGTGTATTACTGTG
CGAGAGATCGGGGGCAGTATTACTATGATAGTAGTGGTTATCTAGTTGATGCTTTTGATATCTGGGGCCAAGGGGACAAT
GGTCACCGTCTCCTCA
>FLN1FA001DIRA2
GGGCTTGAGTGGATGGGAGGGATCATCCCTATCTTTGGTACAGCAAACTACGCACAGAAGTTCCAGGGCAGAGTCACGAT
TACCGCGGACGAATCCACGAGCACAGCCTACATGGAGCTGAGCAGCCTGAGATCTGAGGACACGGCCGTGTATTACTGTG
CGAGAAGGGGAGGGTATAGCAGCAGCCCTTTTGATATCTGGGGCCAAGGGACAATGGTCACCGTCTCCTCAG
>FLN1FA001DJ3A4
GGGCTTGAGTGGATGGGATGGATCAACACCAACACTGGGAACCCAACGTATGCCCAGGGCTTCACAGGACGGTTTGTCTT
CTCCTTGGACACCTCTGTCAGCACGGCATATCTGCAGATCAGCAGCCTAAAGGCTGAGGACACTGCCGTGTATTACTGTG
CGAGAGGTGTCAGGGCCGGACATTGGCCCCCCTCAGTCGTAGTACCAGCTGCCAAAAGGGGGTTTGACTACTGGGGCCAG
GGAACCCTGGTCACCGTCTCCTCAG
>FLN1FA001EDG3M
GACTGGAGTGGATTGGGTATATCTATTACAGTGGGAGCACCAACTACAACCCCTCCCTCAAGAGTCGAGTCACCATATCA
GTAGACACGTCCAAGAACCAGTTCTCCCTGAAGCTGAGCTCTGTGACCGCTGCGGACACGGCCGTGTATTACTGTGCGAG
AGACTCCAATCACGGCTATGGCTCCCGCGGGGGCTACGGTATGGACGTCTGGGGCCAAGGGACCACGGTCACCGTCTCCT
CA
>FLN1FA001ANEX6
GGGGCTGGAGTGGGTAGGTTTCATTAGAAGCAAAGCTTATGGTGGGACAACAGAATACGCCGCGTCTGTGAAAGGCAGAT
TCACCATCTCAAGAGATGATTCCAAAAGCATCGCCTATCTGCAAATGAACAGCCTGAAAACCGAGGACACAGCCGTGTAT
TACTGTAGTAACGGTGACTCCCTCTTTGACTACTGGGGCCAGGGAACCCTGGTCACCGTCTCCTCAG
>FLN1FA002R1XF1
GGCTGGAGTGGGTCTCAGCTATTAGTGGTAGTGGTGGTAGCACATACTACGCAGACTCCGTGAAGGGCCGGTTCACCATC
TCCAGAGACAATTCCAAGAACACGCTGTATCTGCAAATGAACAGCCTGAGAGCCGAGGACACGGCCGTATATTACTGTGC
GACCTTGAAAATAACCGGGTATAGCAGCAGCTGGTACCTCCCCGCTGAATACTTCCAGCACTGGGGCCAGGGCACCCTGG
TCACCGTCTCCTCAG
>FLN1FA002S8CST
GGGCTTGAGTGGATGGGAGGGATCATCCCTATCCTTGGTATAGCAAACTACGCACAGAAGTTCCAGGGCAGAGTCACGAT
TACCGCGGACAAATCCACGAGCACAGCCTACATGGAGCTGAGCAGCCTGAGATCTGAGGACACGGCCGTGTATTACTGTG
CGAGAGTACAGGGATATTGTAGTGGTGGTAGCTGCTGGCTCGACTGGGGACTTCGTCGATCTGGGGCCAAGGGACAATGG
TCACCGTCTCCTCAG
>FLN1FA002QANF7
GGGGCTGGAGTGGGTGGCAGTTATATGGTATGATGGAAGTAATAAATACTATGCAGACTCCGTGAAGGGCCGATTCACCA
TCTCCAGAGACAATTCCAAGAACACGCTGTATCTGCAAATGAACAGCCTGAGAGCCGAGGACACGGCTGTGTATTACTGT
GCGAAAGAGGCTCTATGGTTCGGGGAGTTACACAACTACTACTACGGTATGGACGTCTGGGGCCAAGGGACCACGGTCAC
CGTCTCCTCA
>FLN1FA001ETOPF
GGGGCTGGAGTGGGTCTCATCCATTAGTAGTAGTAGTAGTTACATATACTACGCAGACTCAGTGAAGGGCCGATTCACCA
TCTCCAGAGACAACGCCAAGAACTCACTGTATCTGCAAATGAACAGCCTGAGAGCCGAGGACACGGCTGTGTATTACTGT
GCGAGTCTAGACAGTTATTACTATGGTTCGGGGAGTTATTATAACGGTCCGTTTGACTACTGGGGCCAGGGAACCCTGGT
CACCGTCTCCTCAG
>FLN1FA001DIRAM
GACTGGAGTGGATTGGGTATATCTATTACAGTGGGAGCACCAACTACAACCCCTCCCTCAAGAGTCGAGTCACCATATCA
GTAGACACGTCCAAGAACCAGTTCTCCCTGAAGCTGAGCTCTGTGACCGCTGCGGACACGGCCGTGTATTACTGTGCGAG
AGAGAGTTGGAGTGGGAGCTACAGGATTTCTTTGGGGTTCCGACCCCTGGGGCCAGGGAACCCTGGTCACCGTCTCCTCA
G
>FLN1FA002R29F6
GGGGCTGGAGTGGGTCTCAGCTATTAGTGGTAGTGGTGGTAGCACATACTACGCAGACTCCGTGAAGGGCCGGTTCACCA
TCTCCAGAGACAATTCCAAGAACACGCTGTATCTGCAAATGAACAGCCTGAGAGCCGAGGACACGGCCGTATATTACTGT
GCGAAAACTCTCCCCTCGGGATACAGCTACCCTTTAAGCCAGTTGATCGGTGCTTTTGATATCTGGGGCCAAGGGACAAT
GGTCACCGTCTCCTCAG
>FLN1FA002RTC2E
GGCTGGAGTGGATTGGGGAAATCAATCATAGTGGAAGCACCTACTACAACCCGTCCCTCAAGAGTCGAGTCACCATATCA
GTAGACACGTCCAAGAACCAGTTCTCCCTGAAGCTGAGCTCTGTGACCGCTGCGGACACGGCCGTGTATTACTGTGCGAG
AGACCCCGGGTACGGTGGTAACTCGGGTAGAGGCTGGTACTTCGATCTCTGGGGCCGTGGCACCCTGGTCACCGTCTCCT
CAG
>FLN1FA002RN3N2
GGCTGGAGTGGGTAGGTTTCATTAGAAACAAAGCTAATGGTGGGACAACAGAATAGACCACGTCTGTGAAAGGCAGATTC
ACAATCTCAAGAGATGATTCCAAAAGCATCACCTATCTGCAAATGAACAGCCTGAGAGCCGAGGACATGGCCGTGTATTA
CTGTGCGAGAGATTGTCAGTATGCCGGCAGTGGCTGGCAAAACTGGTTCGACCCCTGGGGCCAGGGAACCCTGGTCACCG
TCTCCTCAG
>FLN1FA001EO2JG
GGCTGGAGTGGATTGGGAGTATCTATTATAGTGGGAGCACCTACTACAACCCGTCCCTCAAGAGTCGAGTCACCATATCC
GTAGACACGTCCAAGAACCAGTTCTCCCTGAAGCTGAGCTCTGTGACCGCCGCAGACACGGCTGTGTATTACTGTGCGAG
ACATCGAATCGCTATTTTGACTGGCCATAGGGAAGCTTTTGATATCTGGGGCCAAGGGACAATGGTCACCGTCTCCTCAG
>FLN1FA001BHCR9
GGGGCTGGTGTGGGTCTCACGTATTAATAGTGATGGGAGTAGCACAAGTTACGCGGACTCCGTGAAGGGCCGATTCACCA
TCTCCAGAGACAACGCCAAGAACACGCTGTATCTGCAAATGAACAGCCTGAGAGCCGAGGACACGGCCGTACATTACTGT
GCGAAAGTGAATCCATTCTATGATAGTAGTGGTTATTCGGACTACTGGGGCCAGGGAACCCTGGTCACCGTCTCCTCAG
>FLN1FA001ADX7T
GGCTGGAGTGGGTGGCAGTTATATCATATGATGGAAGTAATAAATACTACGTAGACTCCGTGAAGGGCCGATTCACCATC
TCCAGAGACAATTCCAAGAACACGCTGTATCTGCAAATGAACAGCCTGAGAGCTGAGGACACGGCTGTGTATTACTGTGC
GAGGCCGCGGAGTGTAGCAGTGGCTGGTACAATCGGCGCTTTTGATATCTGGGGCCAAGGGACAATGGTCACCGTCTCCT
CAG
>FLN1FA001DAMUT
GGCCTTGAGTGGATGGGAGGGATCATCCCTATCTCTGGTTCACCAAACTACGCACGGAAGTTCCAGGGCAGAGTCACCAT
TACCGCGGACGAATCCACGAGCACGGCCTACATGGAGTTGAGCAGCCTGATATCTGAGGACACGGCCGTCTATTACTGTG
CGGGGGATGGTGTCCTGGTGGTAGTTGCTATTCCGCAAGACCTTTCTACTACCATTACGCTGTGGACGTCTGGGGCCAAG
GGACCACGGTCACCGTCTCCTCA
>FLN1FA002TLFMZ
GGCTGGAGTGGGTGGCAGTTATATGGTATGATGGAAGTAATAAATACTATGCAGACTCCGTGAAGGGCCGATTCACCATC
TCCAGAGACAATTCCAAGAACACGCTGTATCTGCAAATGAACAGCCTGAGAGCCGAGGACACGGCTGTGTATTACTGTGC
GTCTAAGCCCTATAGCAGCAGCTGGTACGGCCCGTACTACTTTGACTACTGGGGCCAGGGAACCCTGGTCACCGTCTCCT
CAG
>FLN1FA002RYESA
GGCTGGAGTGGGTCTCAGCTATTAGTGGTAGTGGTGGTAGCACATACTACGCAGACTCCGTGAAGGGCCGGTTCACCATC
TCCAGAGACAATTCCAAGAACACGCTGTATCTGCAAATGAACAGCCTGAGAGCCGAGGACACGGCCGTATATTACTGTGC
GAAAACCCCAGGGGCTATGGTTCGGGGAGTCTCCTCACACCCGCTAAACTTTGACTACTGGGGCCAGGGAACCCTGGTCA
CCGTCTCCTCAG
>FLN1FA002QOSCN
AGGCTTGAGTGGATGGGATGGATCAACGCTGGCAATGGTAACACAAAATATTCACAGAAGTTCCAGGGCAGAGTCACCAT
TACCAGGGACACATCCGCGAGCACAGCCTACATGGAGCTGAGCAGCCTGAGATCTGAAGACACGGCTGTGTATTACTGTG
CGAGAGATCGAAGAGGCTATGGTTCGGGGAGTTATAAGGTACTACTACTACATGGACGTCTGGGGCAAAGGGACCACGGT
CACCGTCTCCTCA
>FLN1FA001DDMPV
GGGCTTGAGTGGATGGGATGGGTCAGCCCTTACAATGGTAACGCAAACTATGCACAGAACCTGCAGGGCAGAGTCACCAT
GACCACAGACACATCCACGAGCACAGCCTACATGGAGCTGAGGAGCCTGAGATCTGACGACACGGCCGTCTATTACTGTG
CGAGAGAGGTTTACGTTTGGGGGAGCCGCCATGAGGTTTTTGATATCTGGGGCCAAGGGACAATGGTCACCGTCTCCTCA
G
>FLN1FA002SF5WI
GGCTGGAGTGGGTTTCATACATTAGTAGTAGTGGTAGTACCATATACTACGCAGACTCAGTGAAGGGCCGATTCACCATC
TCCAGAGACAACGCCAAGAACTCACTGTATCTGCAAATGAACAGCCTGAGAGCCGAGGACACGGCTGTGTATTACTGTGC
GAGAGATCCCGGCATAGTGGGAGCTACTTTACATGATGCTTTTGATATCTGGGGCCAAGGGACAATGGTCACCGTCTCCT
CAG
>FLN1FA001BMLE3
GGGCTTGAGTGGATGGGATGGATCAGCGCTTACAATGGTAACACAAACTATGCACAGAAGCTCCAGGGCAGAGTCACCAT
GACCACAGACACATCCACGAGCACAGCCTACATGGAGCTGAGGAGCCTGAGATCTGACGACACGGCCGTGTATTACTGTG
CGAGAGCCCGGGGGTATTACTATGGTTCGGGGAGTTATTATCCGATTGGGACTACTGGGGCCAGGGAACCCTGGTCACCG
TCTCCTCAG
>FLN1FA001EYE47
GACTGGAGTGGATTGGGTATATCTATTACAGTGGGAGCACCAACTACAACCCCTCCCTCAAGAGTCGAGTCACCATATCA
GTAGACACGTCCAAGAACCAGTTCTCCCTGAAGCTGAGCTCTGTGACCGCTGCGGACACGGCCGTGTATTACTGTGCGAA
GGGGATAGCAGCAGCTGCTCAGAGGGCTTTTGATATCTGGGGCCAAGGGACAATGGTCACCGTCTCCTCAG
>FLN1FA001C6FP2
AAGGGGCTGGAGTGGGTAGGTTTCATTAGAAGCAAAGCTTATGGTGGGACAACAGAATACGCCGCGTCTGTGAAAGGCAG
ATTCACCATCTCAAGAGATGATTCCAAAAGCATCGCCTATCTGCAAATGAACAGCCTGAAAACCGAGGACACAGCCGTGT
ATTACTGTACTAGAGATATCGATAATAGCAGTGGCTGGTACCCAGTAAAGGGGGTGAGGCTTTTGATATCTGGGGGCCAA
GGGACAATGGTCACCGTCTCCTCAG
>FLN1FA002PLJF5
GGCTGGGGTGGGTTTCATACATTAGTAGTAGTGGTAGTACCATATACTACGCAGACTCTGTGAAGGGCCGATTCACCATC
TCCAGAGACAACGCCAAGAACTCACTGTATCTGCAAATGAACAGCCTGAGAGCCGAGGACACGGCTGTGTATTACTGTGC
GAGAGATCTTATTTGGAATTACTATGGTTCGGGGAGTCCTAACTGGTTCGACCCCTGGGGCCAGGGAACCCTGGTCACCG
TCTCCTCAG
>FLN1FA001ELE6D
GGCTGGAGTGGGTCTCATCCATTAGTAGTAGTAGTAGTTACATATACTACGCAGACTCAGTGAAGGGCCGATTCACCATC
TCCAGAGACAACGCCAAGAACTCACTGTATCTGCAAATGAACAGCCTGAGAGCCGAGGACACGGCTGTGTATTACTGTGC
GAGAGTGTATTACTATGATAGTAGTCATGACTACTGGGGCCAGGGAACCCTGGTCACCGTCTCCTCAG
>FLN1FA002TYR2A
AAGGGGCTGGAGTGGGTGGCAGTTATATGGTATGATGGAAGTAATAAATACTATGCAGACTCCGTGAAGGGCCGATTCAC
CATCTCCAGAGACAATTCCAAGAACACGCTGTATCTGCAAATGAACAGCCTGAGAGCCGAGGACACGGCTGTGTATTACT
GTGCGAAAGAATTTAGTGGCTACGATTTTTCATTTTCGTACTGGGGCCAGGGAACCCTGGTCACCGTCTCCTCAG
>FLN1FA002RZESR
GGGCATAGTGGTTGGGATGCATCAACCCTTACAATGATAACACACACTACGCACAGAAGTTCCGGGGCAGAGTCACCATT
ACCAGTGACAGGTCCGTGAGCACAGCCTACATGGAGCTGAGCAGCCTGAGATCTGAAGACATGGTCGTGTATTCCTGTGT
GAGACGCTCGACATACGGTGACTTCTTTGACTACTGGGGCCAGGGAACCCTGGTCACCGTCTCCTCAG
>FLN1FA001C88RH
GGCTGGAGTGGGTCTCAGCTATTAGTGGTAGTGGTGGTAGCACATACTACGCAGACTCCGTGAAGGGCCGGTTCACCATC
TCCAGAGACAATTCCAAGAACACGCTGTATCTGCAAATGAACAGCCTGAGAGCCGAGGACACGGCCGTATATTACTGTGC
GAAAGAGGGGTATACTATGGTTCGGGGAGTCGCCTCCTACTTTGACTACTGGGGCCAGGGAACCCTGGTCACCGTCTCCT
CAG
>FLN1FA002S38VD
GGCCTGGAGTGGATTGGGTACATCTATTACAGTGGGAGCACCTACTACAACCCGTCCCTCAAGAGTCGAGTTACCATATC
AGTAGACACGTCTAAGAACCAGTTCTCCCTGAAGCTGAGCTCTGTGACTGCCGCGGACACGGCCGTGTATTACTGTGCGA
GAGTTTTAAGGGGCTGGTACGAGGGATACAACTGGTTCGACCCCTGGGGCCAGGGAACCCTGGTCACCGTCTCCTCAG
>FLN1FA001BDW1K
GGCCTGGAGTGGATTGGGTACATCTATTACAGTGGGAGCACCTACTACAACCCGTCCCTCAAGAGTCGTTTTACCATATC
AGTAGACACGTCTAAGAACCAGTTCTCCCTGAAGCTGACCTCTGTGACTGCCGCGGACACGGCCGTGTATTACTGTGCGA
GAGGGCACGTGGATACAGCTCATGATGCTTTTGATATCTGGGGCCAAGGGACAATGGTCACCGTCTCCTCAG
>FLN1FA001DFOEP
GGGCTGGAGTGGGTCTCATCCATTAGTAGTAGTAGTAGTTACATATACTACGCAGACTCAGTGAAGGGCCGATTCACCAT
CTCCAGAGACAACGCCAAGAACTCACTGTATCTGCAAATGAACAGCCTGAGAGCCGAGGACACGGCTGTGTATTACTGTG
CGAGAGATTGGGGCAGGACCTATAGCAGCAGCTGGTACTACGGTATGGACGTCTGGGGCCAAGGGACCACGGTCACCGTC
TCCTCA
>FLN1FA002S5BL4
CTGGAGTGGATTGGGAATATGCATTATAGTGGGAACACGTACTACAATCCGTCCCTCAAGAGCCGAGTCACCATCTCCGT
TGACACGTCCAACAACCAGTTCTCCCTGAAGTTGACCTCTGTGACCGCCGCAGACACGGCTATGTATTACTGTGCGAGAC
ATAACCTGAGATATAGCAGTGACTGGTTTCCCGGATACTTCTTTGACTCCTGGGGCCAGGGAACCCTGGTCACCGTCTCC
TCAG
>FLN1FA001DCOZY
GGGCTTGAGTGGATGGGATGGATCAGCGCTTACAATGGTAACACAAACTATGCACAGAAGCTCCAGGGCAGAGTCACCAT
GACCACAGACACATCCACGAGCACAGCCTACATGGAGCTGAGGAGCCTGAGATCTGACGACACGGCCGTGTATTACTGTG
CGAGAGATTACGGAAGTATTACTATGGTTCGGGGAGTTATCTACTACTACTACTACGGTATGGACGTCTGGGGCCAAGGG
ACCACGGTCACCGTCTCCTCA
>FLN1FA001D3PHG
GACTGGAGTGGATTGGGTATATCTATTACAGTGGGAGCACCTACTACAACCCGTCCCTCAAGAGTCGAGTCACCATATCA
GTAGACACGTCCAAGAACCAGTTCTCCCTGAAGCTGAGCTCTGTGACCGCCGCGGACACGGCTGTGTATTACTGTGCGAG
AGGCCCAAGCAGGGGGTATAGCAGCAGCTGTCAAACTAGGGGGCTTCCGGAGACTACTGGTACTTCGATCTCTGGGGGCC
GGTGGCACCCTGGTCACCGTCTCCTCAG
>FLN1FA001D5ZND
CCCTGGAGTGGCTTGCACGCATTGATTGGGATGATGATAAATACTGCAGCACATCTCTGAAGACCAGGCTCACAATCTCC
AGGGACACCTCCAAAAACCAGGTGGTCCTTACAATGACCAACTTGGGCCCTGTGGACACAGCCACGTATTACTGTGCACG
GATACCGACTGAGGGCAGTGCCTGGTCAAACTACCATTACTACGGTTTGGACGTCTGGGGCCGAGGGACCACGGTCACCG
TCTCCTCA
>FLN1FA002QP4DR
GGGCCTGGAGTGGGTCTCAGGTATTAGTTGGAATAGTGGTAGCATAGGCTATGCGGACTCTGTGAAGGGCCGATTCACCA
TCTCCAGAGACAACGCCAAGAACTCCCTGTATCTGCAAATGAACAGTCTGAGAGCTGAGGACACGGCCTTGTATTACTGT
GCAAAAGTAGGGTCTAAGGATACAGCTATGGGTGATGCTTTTGATATCTGGGGCCAAGGGACAATGGTCACCGTCTCCTC
AG
>FLN1FA002TBWLI
GCCTGGAGTGGGTCTCAGGTATTAGTTGGAATAGTGGTAGCATAGGCTATGCGGACTCTGTGAAGGGCCGATTCACCATC
TCCAGAGACAACGCCAAGAACTCCCTGTATCTGCAAATGAACAGTCTGAGAGCTGAGGACACGGCCTTGTATTACTGTGC
AAAAGATGGCTTCTTAGGGCAGTGGCTGAAGGGTGCCTTACTTTGACTATTGGGGCCAGGGAACCCTGGTCACCGTCTCC
TCAG
>FLN1FA001A75W1
GGCTGGAGTGGGTTTCATACATTAGTAGTAGTAGTAGTACCATATACTACGCAGACTCTGTGAAGGGCCGATTCACCATC
TCCAGAGACAATGCCAAGAACTCACTGTATCTGCAAATGAACAGCCTGAGAGACGAGGACACGGCTGTGTATTACCGTGC
GAGAGAGGGGCAACTATGGTTCGGGGAGTTATCTCTTGACTACTGGGGCCAGGGAACCCTGGTCACCGTCTCCTCAG
>FLN1FA002PSKFS
GGACTGGAGTGGATTGGGTATATCTATTACAGTGGGAGCACCAACTACAACCCCTCCCTCAAGAGTCGAGTCACCATATC
AGTAGACACGTCCAAGAACCAGTTCTCCCTGAAGCTGAGCTCTGTGACCGCTGCGGACACGGCCGTGTATTACTGTGCGA
GAGGGGGGAGCTACTACTACTACTACTACTACATGGACGTCTGGGGCAAAGGGACCACGGTCACCGTCTCCTCA
>FLN1FA001DMUS2
GACTGGAGTGGATTGGGTATATCTATTACAGTGGGAGCACCAACTACAACCCCTCCCTCAAGAGTCGAGTCACCATATCA
GTAGACACGTCCAAGAACCAGTTCTCCCTGAAGCTGAGCTCTGTGACCGCCGCAGACACGGCTGTGTATTACTGTGCGAG
ACTCGGGCTCTTGGAGTGGTACCAGCTGCTATAACCTACTACTACATGGACGTCTGGGGCAAAGGGACCACGGTCACCGT
CTCCTCA
>FLN1FA001AYOD3
GGACTGGAGTGGATTGGGTATATCTATTACAGTGGGAGCACCAACTATAACCCCTCCCTCAAGAGTCGAGTCACCATATC
AGTAGACACGTCCAAGAACCAGTTCTCCCTGAAGCTGAGCTCTGTGACCGCTGCGGACACGGCCGTGTATTACTGTGCGA
GAGCACGATATTTTGACTGGTTACCCTCAGCATTTGACTACTGGGGCCAGGGAACCCTGGTCACCGTCTCCTCAG
>FLN1FA001B3HBE
GACTGGAGTGGATTGGGTATATCTATTACAGTGGGAGCACCAACTACAACCCCTCCCTCAAGAGTCGAGTCACCATATCA
GTAGACACGTCCAAGAACCAGTTCTCCCTGAAGCTGAGCTCTGTGACTGCCGCGGACACGGCCGTGTATTACTGTGCGAG
AGATCCGACTACGGTGGTAAACAGGGATGCTTTTGATATCTGGGGCCAAGGGACAATGGTCACCGTCTCCTCAG
>FLN1FA002PKE9C
GGCTGAAGTGGGTTTCATACATTAGTAGTAGTGGTAGTACCATATACTACGCAGACTCTGTGAAGGGCCGATTCACCATC
TCCAGGGACAACGCCAAGAACTCACTGTACCTGCAAATGAACAGCCTGAGAGCCGAGGACACGGCCGTGTATTACTGTGC
GAGTGACTATATAGCAGCAGCTGGTACCCCCTTTGACTACTGGGGCCAGGGAACCCTGGTCACCGTCTCCTCAG
>FLN1FA001BA5I3
CCCTGGAGTGGCTTGCACACATTTTTTCGAATGACGAAAAATCCTACAGCACATCTCTGAAGAGCAGGCTCACCATCTCC
AAGGACACCTCCAAAAGCCAGGTGGTCCTTACCATGACCAACATGGACCCTGTGGACACAGCCACATATTACTGTGCACG
GGATTACTATGATAGTAGTGCCCCACCGCGCGGTTTTGACTACTGGGGCCAGGGAACCCTGGTCACCGTCTCCTCAG
>FLN1FA001CM2Q1
GGGCTTGAGTGGATGGGAGGGATCATCCCTATCTTTGGTACAGCAAACTACGCACAGAAGTTCCAGGGCAGAGTCACGAT
TACCGCGGACAAATCCACGAGCACAGCCTACATGGAGCTGAGCAGCCTGAGATCTGAGGACACGGCCGTGTATTACTGTG
CGAGAGATCGGGATAGCAGTGGCTGGTACAGTTGGTTCGACCCCTGGGGCCAGGGAACCCTGGTCACCGTCTCCTCAG
>FLN1FA002TT95J
GCTTGAGTGGATGGGATGGGTCAGCCCTTACAATGGTAACGCAAACTATGCACAGAACCTGCAGGGCAGAGTCACCATGA
CCACAGACACATCCACGAGCACAGCCTACATGGAGCTGAGGGGCCTGAGATCTGACGACACGGCCGTCTATTACTGTGCG
AGAGAGCTTTACGTTTGGGGGAGCCGCCATGGGGTTTTTGATATCTGGGGCCAAGGGACAATGGTCACCGTCTCCTCAG
>FLN1FA001DJ3DL
GGCTGGAGTGGGTGGCAGTTATATCATATGATGGAAGTAATAAATACTACGTAGACTCCGTGAAGGGCCGATTCACCATC
TCCAGAGACAATTCCAAGAACACGCTGTATCTGCAAATGAACAGCCTGAGAGCTGAGGACACGGCTGTGTATTACTGTGC
GAGGATCCAGGTATCTATGGTTCGGGGTGGGGTACTACTTTGACTACTGGGGCCAGGGAACCCTGGTCACCGTCTCCTCA
G
>FLN1FA002RJX6M
GGGGCTGGAGTGGATCTCATCCATTAGTCGTAGTCGTAATTACATATACTACGCACACTCAGTGAAGGGCCGATTCACCA
TCTCCAGAGACAACACCAAGAATTCACTGTATCTGCAAATGAACAGCCTGAGAGCCGAGGACACGGCTGTGTATTACTGT
GCGAGAGATAAACCATGCTTTCCCAGGGTTCGGAGACTTATTCCAACTGCTGGGGCCAGGGAACCCTGGTCACCGTCTCC
TCAG
>FLN1FA001EA6H7
GCTTGAGTGGATGGGATGGATGAACCCTAACAGTGGTAACACAGGCTATGCACAGAAGTTCCAGGGCAGAGTCACCATGA
CCAGGAACACCTCCATAAGCACAGCCTACATGGAGCTGAGCAGCCTGAGATCTGAGGACACGGCCGTGTATTACTGTGCG
AGAAGTACCGCGATTGGGCAGTGGCTGGTACTCGAATACTTCCAGCACTGGGGCCAGGGCACCCTGGTCACCGTCTCCTC
AG
>FLN1FA001EUTTB
GGGGCTGGAGTGGGTCTCATCCATTAGTAGTAGTAGTAGTTACATATACTACGCAGACTCAGTGAAGGGCCGATTCACCA
TCTCCAGAGACAACGCCAAGAACTCACTGTATCTGCAAATGAACAGCCTGAGAGCCGAGGACACGGCTGTGTATTACTGT
GCGAGAGATAGGGATACAGCTATGGTTCAGAGACTACTGGGGCCAGGGAACCCTGGTCACCGTCTCCTCAG
>FLN1FA001DJS84
CCTGGAGTGGATGGGGATCATCTATCCTGGTGACTCTGATACCAGATACAGCCCGTCCTTCCAAGGCCAGGTCACCATCT
CAGCCGACAAGTCCATCAGCACCGCCTACCTGCAGTGGAGCAGCCTGAAGGCCTCGGACACCGCCATGTATTACTGTGCG
AGACTGGGGGAGGGGGATAGCAGTGGCTGGTCTTACTACTACTACTACGGTATGGACGTCTGGGGCCAAGGGACCACGGT
CACCGTCTCCTCA
>FLN1FA001AQHDC
GGGGCTGGAGTGGGTTTCATACATTAGTAGTAGTGGTAGTACCATATACTACGCAGACTCTGTGAAGGGCCGATTCACCA
TCTCCAGGGACAACGCCAAGAACTCACTGTATCTGCAAATGAACAGCCTGAGAGCCGAGGACACGGCCGTATATTACTGT
GCGAAAGATCTTGAACCGTANAGCAGTGGCTGTGACTACTGGGGCCAGGGAACCCTGGTCACCGTCTCCTCAG
>FLN1FA001EUPHF
GGGCTGGAGTGGATTGGGGAAATCAATCATAGTGGAAGCACCAACTACAACCCGTCCCTCAAGAGTCGAGTCACCATATC
AGTAGACACGTCCAAGAACCAGTTCTCCCTGAAGCTGAGCTCTGTGACCGCCGCGGACACGGCTGTGTATTACTGTGCGA
GAGGCAAACACGGCTCTGGGTTGCGCTCAATAGTTTATAGCAGCAGCTGGTATCCCTCCCTTGACTACTGGGGCCAGGGA
ACCCTGGTCACCGTCTCCTCAG
>FLN1FA001DQW69
GGGCTTGAGTGGATGGGATGGATCAACACCAACACTGGGAACCCAACGTATGCCCAGGGCTTCACAGGACGGTTTGTCTT
CTCCTTGGACACCTCTGTCAGCACGGCATATCTGCAGATCAGCAGCCTAAAGGCTGAGGACACTGCCGTGTATTACTGTG
CGAGAGATTATGGGGATACAGCTATGGACTACTGGGGCCAGGGAACCCTGGTCACCGTCTCCTCAG
>FLN1FA002RK96Z
GGGCTTGAGTGGATGGGATGGATCAGCGCTTACAATGGTAACACAAACTATGCACAGAAGCTCCAGGGCAGAGTCACCAT
GACCACAGACACATCCACGAGCACAGCCTACATGGAGCTGAGGAGCCTGAGATCTGACGACACGGCCGTGTATTACTGTG
CGAGGCTCTATGATAGTAGTGGTTATTACCATGACTACTGGGGCCAGGGAACCCTGGTCACCGTCTCCTCAG
>FLN1FA002SD32O
CTGGAGCGGGTGTCAACCATTAGTAGTAGTCTGACTTACATATACTACGCAGAGTCAGTGAAGGGCCGATTCACCATCTC
CAGAGACAACGCCAAGAACTCGTTGTATCTGCAAATGAACAGCCTGCGAGCCGAGGACACGGCTGTTTATCACTGTGTGA
GAGGAACAGGAGTGGATTGTAGTGGTGGAAACTGCTACAGGGGGGCCTATGACTTCTGGGGCCAGGGAACCCTGGTCACC
GTCTCCTCAG
>FLN1FA002PZ3Y8
GGGCTTGAGTGGATGGGAGGGATCATCCCTATCCTTGGTATAGCAAACTACGCACAGAAGTTCCAGGGCAGAGTCACGAT
TACCGCGGACAAATCCACGAGCACAGCCTACATGGAGCTGAGCAGCCTGAGATCTGAGGACACGGCCGTGTATTACTGTG
CGAGAGATGAAGGTGGGGATAGCAGTGGCTTGTACTACTTTGACTACTGGGGCCAGGGAACCCTGGTCACCGTCTCCTCA
G
>FLN1FA002PVLAH
CCTGGAGTGGATGGGGATCATCTATCCTGGTGACTCTGATACCAGATACAGCCCGTCCTTCCAAGGCCAGGTCACCATCT
CAGCCGACAAGTCCATCAGCACCGCCTACCTGCAGTGGAGCAGCCTGAAGGCCTCGGACACCGCCATGTATTACTGTGCG
AGAGTCCCTCGGTATATGTCCTATGGTTCGGGGAGTAACCCATTTGACTACTGGGGCCAGGGAACCCTGGTCACCGTCTC
CTCAG
>FLN1FA001AYOG5
GGCTGGAGTGGGTGGCAGTTATATGGTATGATGGAAGTAATAAATACTATGCAGACTCCGTGAAGGGCCGATTCACCATC
TCCAGAGACAATTCCAAGAACACACTGTATCTGCAAATGGACAGCCTGAGAGCCGAGGACACGGCTGTGTATTACTGTGC
GACTATTACTATGGCCTACTACTTTGACTACTGGGGCCAGGGAACCCTGGTCACCGTCTCCTCAG
>FLN1FA001ASIHI
GGCTGGAGTGGGTCTCAGTTATTTATAGCGGTGGTAGCACATACTACGCAGACTCCGTGAAGGGCCGATTCACCATCTCC
AGAGACAATTCCAAGAACACGCTGTATCTTCAAATGAACAGCCTGAGAGCCGAGGACACGGCCGTGTATTACTGTGCGAG
AGAAGTAAATGACTATAGCAGTGGCTGGTACTACTTTGACTACTGGGGCCAGGGAACCCTGGTCACCGTCTCCTCAG
>FLN1FA001B4IGT
GGGGCTGGAGTGGGTCTCAAGTATTAGTGGTAGTGGAACTAGCACATACTACGCAGACTCCGTGAAGGGCCGGTTCACCA
TCTCCAGAGACAATTCCAAGAACACGCTGTATCTGCAAATGAACAGCCTGAGAGCCGAGGACACGGCCGTATATTACTGT
GCGAAAGATCTCGGGTTACGATATTTTGACTGGTCTCATCATGATGCTTTTGATATCTGGGGCCAAGGGACAATGGTCAC
CGTCTCCTCAG
>FLN1FA002RYEVD
GGCTGGAGTGGGTTTCATACATTAGTAGTAGTGGTAGTACCATATACTACGCAGACTCTGTGAAGGGCCGATTCACCATC
TCCAGGGACAACGCCAAGAACTCACTGTATCTGCAAATGAACAGCCTGAGAGCCGAGGACACGGCCGTGTATTACTGTGC
GAGAGATTCAAAGTACTATGATAGTAGTGGCCTATCCCACTACTACTACTACATGGACGTCTGGGGCAAAGGGACCACGG
TCACCGTCTCCTCA
>FLN1FA002QWZCP
GGGGCTGGAGTGGGTCTCTGGTATTAATTGGAATGGTGGTAGCACAGGTTATGCAGACTCTGTGAAGGGCCGATTCACCA
TCTCCAGAGACAACGCCAAGAACTCCCTGTATCTGCAAATGAACAGTCTGAGAGCCGAGGACACGGCCTTGTATTACTGT
GCGAGAGATTAGGGGTAGTACCAGCTGCGGAGGTCCCTACTTTGACTACTGGGGCCAGGGAACCCTGGTCACCGTCTCCT
CAG
>FLN1FA002QFCMP
GGCTGGAGTGGATTGGGAGCATCTTTTATAGCGCGAGCACCTACTACAACCCGTCCCTCAAGAGTCGAGTCACCATATCC
GTAGACACGTCCAAGAACCAGTTCTCCCTGAAGCTGAGCTCTGTGACCGCCGCAGACACGGCTGTGTATTACTGTGCGAG
GGAGCTAACTGGGGATGCTTTTGATATCTGGGGCCAAGGGACAATGGTCACCGTCTCCTCAG
>FLN1FA002Q92UG
GGCTGGAGTGGGTCTCAGCTATTAGTGGTAGTGGTGGTAGCACATACTACGCAGACTCCGTGAAGGGCCGGTTCACCATC
TCCAGAGACAATTCCAAGAACACGCTGTATCTGCAAATGAACAGCCTGAGAGCCGAGGACACGGCCGTATATTACTGTGC
GAAAGATCGGGGACAAGCAGCAGTGGCTGGGCCTGTACTACTTTGACTACTGGGGCCAGGGAACCCTGGTCACCGTCTCC
TCAG
>FLN1FA001CRPFH
GGGCTGGAGTGGATTGGGGAAATCAATCATAGTGGAAGCACCAACTACAACCCGTCCCTCAAGAGTCGAGTCACCATATC
AGTAGACACGTCCAAGAACCAGTTCTCCCTGAAGCTGAGCTCTGTGACCGCCGCGGACACGGCTGTGTATTACTGTGCGA
GAGGGGTATTACGATATTTTGACTGGTTATTAACCCCCCACTACTTTGACTACTGGGGCCAGGGAACCCTGGTCACCGTC
TCCTCAG
>FLN1FA001C6G09
GGCTGGAGTGGGTGGCAGTTATATGGTATGATGGAAGTAATAAATACTATGCAGACTCCGTGAAGGGCCGATTCACCATC
TCCAGAGACAATTCCAAGAACACGCTGTATCTGCAAATGAACAGCCTGAGAGCCGAGGACACGGCTGTGTATTACTGTGC
GAAAGATTTTGAACTGGGGAGCTACTTTGACTACTGGGGCCAGGGAACCCTGGTCACGTCTCCTCAGG
>FLN1FA002PHE4T
GGGCTGGAGTGGATTGGGGAAATCAATCATAGTGGAAGCACCAACTACAACCCGTCCCTCAAGAGTCGAGTCACCATATC
AGTAGACACGTCCAAGAACCAGTTCTCCCTGAAGCTGAGCTCTGTGACCGCCGCGGACACGGCTGTGTATTACTGTGCGA
GGAGGCCCACACCGGGGCTCTCATATATGGTTCGGGGAGGGAACTACTACATGGACGTCTGGGGCAAAGGGACCACGGTC
ACCGTCTCCTCA
>FLN1FA001E2AHI
GGCTGGAGTGGGTGGCAGTTATATCATATGATGGAAGTAATAAATACTACGTAGACTCCGTGAAGGGCCGATTCACCATC
TCCAGAGACAATTCCAAGAACACGCTGTATCTGCAAATGAACAGCCTGAGAGCTGAGGACACGGCTGTGTATTACTGTGC
GAGAGATGAGCGGCTCGGTAGTACTATGATAGTAGTGGTTATCTACGGTATGGACGTCTGGGGCCAAGGGACCACGGTCA
CCGTCTCCTCA
>FLN1FA001CN9TU
GGGGCTGGAGTGGGTGGCAGTTATATCATATGATGGAAGTAATAAATACTACGTAGACTCCGTGAAGGGCCGATTCACCA
TCTCCAGAGACAATTCCAAGAACACGCTGTATCTGCAAATGAACAGCCTGAGAGCTGAGGACACGGCTGTGTATTACTGT
GCGAGAGATCAATGACAGTACTATGATAGTAGTGGTCCTTTTGATGCTTTTGATATCTGGGGCCAAGGGACAATGGTCAC
CGTCTCCTCAG
>FLN1FA002TBWJ2
GGGGCTGGAGTGGGTCTCAGTTATTTATAGCGGTGGTAGCACATACTACGCAGACTCCGTGAAGGGCCGATTCACCATCT
CCAGAGACAATTCCAAGAACACGCTGTATCTTCAAATGAACAGCCTGAGAGCCGAGGACACGGCCGTGTATTACTGTGCG
AGAGTCAATGGGTTCGGGGAGCCAGTGTACTACTTTGACTACTGGGGCCTGGGAACCCTGGTCACCGTCTCCTCAG
>FLN1FA001A769W
GGGGCTGGAGTGGGTCTCAGCTATTAGTGGTAGTGGTGGTAGCACATACTACGCAGACTCCGTGAAGGGCCGGTTCACCA
TCTCCAGAGACAATTCCAAGAACACGCTGTATCTGCAAATGAACAGCCTGAGAGCCGAGGACACGGCTGTGTATTACTGT
GCGACCAGGGGTGGATACAGCTATGGTCTACTACTACTACATGGACGTCTGGGGCAAAGGGACCACGGTCACCGTCTCCC
AG
>FLN1FA002SE0OZ
GGGCTTGAGTGGATGGGAGGGATCATCCCTATCCTTGGTATAGCAAACTACGCACAGAAGTTCCAGGGCAGAGTCACGAT
TACCGCGGACAAATCCACGAGCACAGCCTACATGGAGCTGAGCAGCCTGAGATCTGAGGACACGGCCGTGTATTACTGTG
CGAGAGATCGGTGGGGATTACGATATTTTGACTGGTTATCCCCAACTACTACTACTACGGTATGGACGTCTGGGGCCAAG
GGACCATGGTCACCGTCTCCTCA
>FLN1FA002P567O
GGGCCTGGAGTGGGTCTCAGGTATTAGTTGGAATAGTGGTAGCATAGGCTATGCGGACTCTGTGAAGGGCCGATTCACCA
TCTCCAGAGACAACGCCAAGAACTCCCTGTATCTGCAAATGAACAGTCTGAGAGCTGAGGACACGGCCTTGTATTACTGT
GCAAAGGATATCCACTCTACAGTGGCGGACGCTTTTGATATCTGGGGCCAAGGGACAATGGTCACCGTCTCCTCAG
>FLN1FA001C337F
GGGCTTGAGTGGATGGGATGGATGAACCCTAACAGTGGTAACACAGGCTATGCACAGAAGTTCCAGGGCAGAGTCACCAT
GACCAGGAACACCTCCATAAGCACAGCCTACATGGAGCTGAGCAGCCTGAGATCTGAGGACACGGCCGTGTATTACTGTG
CGAGAGGGCCCCTCAATACTATGGTTCGGGGAGTTATTTAGGATCCTACTTTGACTACTGGGGCCAGGGAACCCTGGTCA
CCGTCTCCTCAG
>FLN1FA001D8CMN
GTGGGTGGCAGTTATATCATATGATGGAAGTAATAAATACTACGTAGACTCCGTGAAGGGCCGATTCACCATCTCCAGAG
ACAATTCCAAGAACACGCTGTATCTGCAAATGAACAGCCTGAGAGCTGAGGACACGGCTGTGTATTACTGTGCGAGGGGG
TACCAGGGCTACTACTACTACTACGGTATGGACGTCTGGGGCCAAGGGACCACGGTCACCGTCTCCTCA
>FLN1FA001BPLBX
GGCTGGAGTGGGTCTCATCCATTAGTAGTAGTAGTAGTTACATATACTACGCAGACTCAGTGAAGGGCCGATTCACCATC
TCCAGAGACAACGCCAAGAACTCACTGTATCTGCAAATGAACAGCCTGAGAGCCGAGGACACGGCTGTGTATTACTGTGC
GAGTATGGGGCCCCCCTATTACTATGGTTCGGGGAGTCCGTTTGACTACTGGGGCCAGGGAACCCTGGTCACCGTCTCCT
CAG
>FLN1FA002PSKDX
GCTGGAGTGGGTCTCATCCATTAGTAGTAGTAGTAGTTACATATACTACGCAGACTCAGTGAAGGGCCGATTCACCATCT
CCAGAGACAACGCCAAGAACTCACTGTATCTGCAAATGAACAGCCTGAGAGCCGAGGACACGGCTGTGTATTACTGTGCG
AGAGAGAGAGCTACAATGGTTCGGGGAGTTATTGGCGATGCTTTTGATATCTGGGGGCCAAGGGACAATGGGCACCGTCT
CCTCAG
>FLN1FA002QRDFZ
GGCTGGAGTGGGTTTCATACATTAGTAGTAGTAGTAGTACCATATACTACGCAGACTCTGTGAAGGGCCGATTCACCATC
TCCAGAGACAATGCCAAGAACTCACTGTATCTGCAAATGAACAGCCTGAGAGACGAGGACACGGCTGTGTATTACTGTGC
GAGAGGTGGTTCGGGGAGTTATTCCGATGATGCTTTTGATATCTGGGGCCAAGGGACAATGGTCACCGTCTCCTCAG
>FLN1FA001DEQBZ
GGGGCTGGAGTGGGTCTCAGCTATTAGTGGTAGTGGTGGTAGCACATACTACGCAGACTCCGTGAAGGGCCGGTTCACCA
TCTCCAGAGACAATTCCAAGAACACGCTGTATCTGCAAATGAACAGCCTGAGAGCCGAGGACACGGCCGTATATTACTGT
GCGAAAGACTATACGGTGACTACCCTCATCGATGCTTTTGATATCTGGGGCCAAGGGACAATGGTCACCGTCTCCTCAG
>FLN1FA001CFZRD
GGGCTTGAGTGGATGGGAGGGATCATCCCTATCTTTGGTACAGCAAACTACGCACAGAAGTTCCAGGGCAGAGTCACGAT
TACCGCGGACGAATCCACGAGCACAGCCTACATGGAGCTGAGCAGCCTGAGATCTGAGGACACGGCCGTGTATTACTGTG
CGAGCTGGTATGATAGTAGTGGTTACCCCGGCGAGGGATACTACTACTACGGTATGGACGTCTGGGGGCCAAGGGACCAC
GGTCACCGTCTCCTCA
>FLN1FA002QNLSY
AGGCTTGAGTGGATGGGATGGATCAACGCTGGCAATGGTAACACAAAATATTCACAGAAGTTCCAGGGCAGAGTCACCAT
TACCAGGGACACATCCGCGAGCACAGCCTACATGGAGCTGAGCAGCCTGAGATCTGAAGACACGGCTGTGTATTACTGTG
CGAGAGAAGAGCAGTGGCTGGTACGGGGCTTTGACTACTGGGGCCAGGGAACCCTGGTCACCGTCTCCTCAG
>FLN1FA001EYFSZ
GGGCTTGAGTGGATGGGAATAATCAACCCTAGTGGTGGTAGCACAAGCTACGCACAGAAGTTCCAGGGCAGAGTCACCAT
GACCAGGGACACGTCCACGAGCACAGTCTACATGGAGCTGAGCAGCCTGAGATCTGAGGACACGGCCGTGTATTACTGTG
CGAGAGATCTGGTGGTGGGAGCTACTACGGGTTTTGACTACTGGGGCCAGGGAACCCTGGTCACCGTCTCCTCAG
>FLN1FA002SCS27
GGGCTTGAGTGGATGGGAGGGATCATCCCTATCCTTGGTATAGCAAACTACGCACAGAAGTTCCAGGGCAGAGTCACGAT
TACCGCGGACAAATCCACGAGCACAGCCTACATGGAGCTGAGCAGCCTGAGATCTGAGGACACGGCCGTGTATTACTGTG
CGAGTGCAGCAGCGTGGTACTGACTACTGGGGCCAGGGAACCCTGGTCACCGTCTCCTCAG
>FLN1FA001EZK5P
GGCTGGAGTGGATTGGGGAAATCAATCATAGTGGAAGCACCAACTACAACCCGTCCCTCAAGAGTCGAGTCACCATATCA
GTAGACACGTCCAAGAACCAGTTCTCCCTGAAGCTGAGCTCTGTGACCGCCGCGGACACGGCTGTGTATTACTGTGCGAG
AGAAGGCCGTATTACTATGGTTCGGGGACCCAAACATGCTTTTGATATCTGGGGCCAAGGGACAATGGTCACCGTCTCCT
CAG
>FLN1FA001C317H
GGGCTTGAGTGGATGGGATGGATCAACACCAACACTGGGAACCCAACGTATGCCCAGGGCTTCACAGGACGGTTTGTCTT
CTCCTTGGACACCTCTGTCAGCACGGCATATCTGCAGATCAGCAGCCTAAAGGCTGAGGACACTGCCGTGTATTACTGTG
CGAGAAATGGGGCTACGATTGGCTACTACTACTACTACATGGACGTCTGGGGCAAAGGGACCACGGTCACCGTCTCCTCA
>FLN1FA001BMMNF
GGCTGGAGTGGGTGGCAGTTATATGGTATGATGGAAGTAATAAATACTATGCAGACTCCGTGAAGGGCCGATTCACCATC
TCCAGAGACAATTCCAAGAACACGCTGTATCTGCAAATGAACAGCCTGAGAGCCGAGGACACGGCTGTGTATTACTGTGC
GAGGCCGAGATAGCAGTGGCTGGTACTTAGGGTCTACTTACTACTACTACTACATGGACGTCTGGGGCAAAGGGACCACG
GTCACCGTCTCCTCA
>FLN1FA001CFZQO
GGCTGGAGTGGGTGGCAGTTATATGGTATGATGGAAGTAATAAATACTATGCAGACTCCGTGAAGGGCCGATTCACCATC
TCCAGAGACAATTCCAAGAACACGCTGTATCTGCAAATGAACAGCCTGAGAGCCGAGGACACGGCTGTGTATTACTGTGC
GAGAGGGACCGTACCAGCTGCTCACGGGGGTGCTTTTGATATCTGGGGCCAAGGGACAATGGTCACCGTCTCCTCAG
>FLN1FA002S37AP
GCCTGGAGTGGGTCTCAGGTATTAGTTGGAATAGTGGTAGCATAGGCTATGCGGACTCTGTGAAGGGCCGATTCACCATC
TCCAGAGACAACGCCAAGAACTCCCTGTATCTGCAAATGAACAGTCTGGGAGCTGAGGACACGGCCTTGTATTACTGTGC
AAAAGTGTACTGTAGTAGTACCAGCTGCCATGGCTACTACTACGGTATGGACGTCTGGGGCCAAGGGACCACGGTCACCG
TCTCCTCA
>FLN1FA002S37AI
GCCCTGGAGTGGCTTGCACTCATTGATTGGGATGATGATAAATACTACAGCACATCTCTGAAGACCAGGCTCACAATCTC
CAAGGACACCTCCAAAAACCAGGTGGTCCTTACAATGACCAACATGGACCCTGTGGACACAGCCACGTATTACTGTGCAC
GGATACCGGCAGTTAAGTGGGAGCTACCCCCAGCCCCTCAAGAATACTACTACGGTATGGACGTCTGGGGCCAAGGGACC
ACGGTCACCGTCTCCTCA
>FLN1FA001C9ZMT
CCCTGGAGTGGCTTGCACTCATTTATTGGGATGATGATAAGCGCTACAGCCCATCTCTGAAGAGCAGGCTCACCATCACC
AAGGACACCTCCAAAAACCAGGTGGTCCTTACAATGACCAACATGGACCCTGTGGACACAGCCACATATTACTGTGCACA
CAAGGCTTACTATGGTTCGGGGAGTTATGCGCCCTCGTCGGTTTACTTTGACTACTGGGGCCAGGGAACCCTGGTCACCG
TCTCCTCAG
>FLN1FA002TPU81
GGGGCTGGAGTGGGTCTCTGGTATTAATTGGAATGGTGGTAGCACAGGTTATGCAGACTCTGTGAAGGGCCGATTCACCA
TCTCCAGAGACAACGCCAAGAACTCCCTGTATCTGCAAATGAACAGTCTGAGAGCCGAGGACACGGCCTTGTATTACTGT
GCGAGAGGGACCTACGGTGACTACGTAGGGGACTACTGGGGCCAGGGAACCCTGGTCACCGTCTCCTCAG
>FLN1FA002P6V94
GGCTGGAGTGGGTTTCATACATTAGTAGTAGTAGTAGTACCATATACTACGCAGACTCTGTGAAGGGCCGATTCACCATC
TCCAGAGACAATGCCAAGAACTCACTGTATCTGCAAATGAACAGCCTGAGAGACGAGGACACGGCTGTGTATTACTGTGC
GAGCCCCCCCGGGGTTACTATGATAGTAGGGACAGTGGGCCTGGGGGCTACTGGGGCCAGGGAACCCTGGTCACCGTCTC
CTCAG
>FLN1FA002QNLS9
GGCTGGAGTGGGTTTCATACATTAGTAGTAGTGGTAGTACCATATACTACGCAGACTCTGTGAAGGGCCGATTCACCATC
TCCAGGGACAACGCCAAGAACTCACTGTATCTGCAAATGAACAGCCTGAGAGCCGAGGACACGGCCGTGTATTACTGTGC
GAGAGGAATTATGGTTCGGGGAGTTATTATAACGTTATTGACTACTGGGGCCAGGGAACCCTGGTCACCGTCTCCTCAG
>FLN1FA001DQC6P
GGGCTTGAGTGGATGGGATGGATCAGCGCTTACAATGGTAACACAAACTATGCACAGAAGCTCCAGGGCAGAGTCACCAT
GACCACAGACACATCCACGAGCACAGCCTACATGGAGCTGAGGAGCCTGAGATCTGACGACACGGCCGTGTATTACTGTG
CGACGGCCCCATTACTATGGGTTCGGGGAGTGATCCGGGGGGTGCTTTTGATATCTGGGGCCAAGGGACAATGGTCACCG
TCTCCTCAG
>FLN1FA001DN73Z
GGGGCTGGAGTGGGTTGGCCGTATTAAAAGCAAAACTGATGGTGGGACAACAGACTACGCTGCACCCGTGAAAGGCAGAT
TCACCATCTCAAGAGATGATTCAAAAAACACGCTGTATCTGCAAATGAACAGCCTGAAAACCGAGGACACAGCCGTGTAT
TACTGTACCACATCCCTAATAGTAGTACCAGCAAATGATGCTTTTGATATCTGGGGCCAAGGGACAATGGTCACCGTCTC
CTCAG
>FLN1FA002RQCYW
GGCTGGAGTGGATTGGGGAAATCAATCATAGTGGAAGCACCAACTACAACCCGTCCCTCAAGAGTCGAGTCACCATATCA
GTAGACACGTCCAAGAACCAGTTCTCCCTGAAGCTGAGCTCTGTGACCGCCGCGGACACGGCTGTGTATTACTGTGCGAG
ATTCCTAGGGTGGGACTACGGTGGTAACCCCGGGGCTTTTGATATCTGGGGCCAAGGGACAATGGTCACCGTCTCCTCAG
>FLN1FA002RG5GD
GGCTGGAGTGGGTAGGTTTCATTAGAAGCAAAGCTTATGGTGGGACAACAGAATACGCCGCGTCTGTGAAAGGCAGATTC
ACCATCTCAAGAGATGATTCCAAAAGCATCGCCTATCTGCAAATGAACAGCCTGAAAACCGAGGACACAGCCGTGTATTA
CTGTACTCTTTATGGTTCGGGGAGTTATATCTCTGCTTTTGATATCTGGGGCCAAGGGACAATGGTCACCGTCTCCTCAG
>FLN1FA001BHD9T
GGCTGGAGTGGGTGGCAGTTATATGGTATGATGGAAGTAATAAATACTATGCAGACTCCGTGAAGGGCCGATTCACCATC
TCCAGAGACAATTCCAAGAACACGCTGTATCTGCAAATGAACAGCCTGAGAGCCGAGGACACGGCTGTGTATTACTGTGC
GAGAGATGGGGCAGCAGCTGGTACACCTTGGTCCTACTACTACTACATGGACGTCTGGGGCAAAGGGACCACGGTCACCG
TCTCCTCA
>FLN1FA001C30UV
GGCTGGAGTGGATTGGGGAAATCAATCATAGTGGAAGCACCAACTACAACCCGTCCCTCAAGAGTCGAGTCACCATATCA
GTAGACACGTCCAAGAACCAGTTTTCCCTGAAGCTGAGCTCTGTGACCGCCGCGGACACGGCTGTGTATTACTGTGCGAT
AGACAGCAGCTGGCCAAAGGGGGCGGGTGCTTTTGGTATCTGGGGCCAAGGGACAATGGTCACCGTCTCCTCAG
>FLN1FA001DN6VG
GGCTGGAGTGGATTGGGAGTATCTATTATAGTGGGAGCACCTACTACAACCCGTCCCTCAAGAGTCGAGTCACCATATCC
GTAGACACGTCCAAGAACCAGTTCTCCCTGAAGCTGAGCTCTGTGACCGCCGCAGACACGGCTGTGTATTACTGTGCGAG
ACTCCACCCCTGGGGATGGCGCTACTTTGACTACTGGGGCCAGGGAACCCTGGTCACCGTCTCCTCAG
>FLN1FA001A3LGM
GACTGGAGTGGATTGGGTATATCTATTACAGTGGGAGCACCAACTACAACCCCTCCCTCAAGAGTCGAGTCACCATATCA
GTAGACACGTCCAAGAACCAGTTCTCCCTGAAGCTGAGCTCTGTGACCGCTGCGGACACGGCCGTGTATTACTGTGCGAG
ACATCGATCGTTCTATGATAGTAGGGATAGGGGGTGGTACTTCGATCTCTGGGGCCGTGGCACCCTGGTCACCGTCTCCT
CAG
>FLN1FA001C1JYW
AGGCTTGAGTGGATGGGATGGATCAACGCTGGCAATGGTAACACAAAATATTCACAGAAGTTCCAGGGCAGAGTCACCAT
TACCAGGGACACATCCGCGAGCACAGCCTACATGGAGCTGAGCAGCCTGAGATCTGAAGACACGGCTGTGTATTACTGTG
CGAGAGATCGGTCGGGGTATTGTAGTGGTGGTAGCTGCTACTCCTTTGACTACTGGGGCCAGGGAACCCTGGTCACCGTC
TCCTCAG
>FLN1FA002PLHM9
CCCTGGAGTGGCTTGCACTCATTTATTGGGATGATGATAAGCGCTACAGCCCATCTCTGAAGAGCAGGCTCACCATCACC
AAGGACACCTCCAAAAACCAGGTGGTCCTTACAATGACCAACATGGACCCTGTGGACACAGCCACATATTACTGTGCACA
CAGTGAACAGCAGCAGCTGGCTGGGGGTAGCTGGTTCGACCCCTGGGGCCAGGGAACCCTGGTCACCGTCTCCTCAG
>FLN1FA002QIXGV
AAGGGGCTGGAGTGGGTCTCATCCATTAGTAGTAGTAGTAGTTACATATACTACGCAGACTCAGTGAAGGGCCGATTCAC
CATCTCCAGAGACAACGCCAAGAACTCACTGTATCTGCAAATGAACAGCCTGAGAGCCGAGGACACGGCTGTGTATTACT
GTGCGAGACTTTACGGGTATTACTATGATAGTAGTGGTTATTCCGATGCTTCTGATATCTGGGGCCAAGGGACAATGGTC
ACCGTCTCCTCAG
>FLN1FA002RCG7F
GGCTGGAGTGGATTGGGAGTATCTTTTATAGTGGGAACACCTACTACAACCCGTCCCTCAAGAGTCGAGTCACCATATCC
GTAGACACGTCCAAGAACCAGTTCTCCCTGAAGCTGAGCTCTGTGACCGCCGCAGACACGGCTGTGTATTACTGTGCGAG
ACCCGCTTACCACCATTACGATATTTTGACTGGTTATTCCCGACTGGGTGCTTTTGATATCTGGGGCCAAGGGACAATGG
TCACCGTCTCCTCAG
>FLN1FA002PVMBH
GACTGGAGTGGATTGGGTATATCTATTACAGTGGGAGCACCAACTACAACCCCTCCCTCAAGAGTCGAGTCACCATATCA
GTAGACACGTCCAAGAACCAGTTCTCCCTGAAGCTGAGCTCTGTGACCGCCGCAGACACGGCTGTGTATTACTGTGCGAG
ACGAGGAAGATTAGCAGCAGCTGCCCACTTTGACTACTGGGGCCAGGGAACCCTGGTCACCGTCTCCTCAG
>FLN1FA002RMT78
CCCTGGAGTGGCTTGCACTCATTGATTGGGATGATGATAAATACTACAGCACATCTCTGAAGACCAGGCTCACAATCTCC
AAGGACACCTCCAAAAACCAGGTGGTCCTTACAATGACCAACATGGACCCTGTGGACACAGCCACGTATTACTGTGCACG
TACTATTACTATGGTTCGGGGGCTACCGCGCCCCCTTTGACTACTGGGGCCAGGGAACCCTGGTCACCGTCTCCTCAG
>FLN1FA002QIXHK
GCCTGGAGTGGGTCTCAGGTATTAGTTGGAATAGTGGTAGCATAGGCTATGCGGACTCTGTGAAGGGCCGATTCACCATC
TCCAGAGACAACGCCAAGAACTCCCTGTATCTGCAAATGAACAGTCTGAGAGCTGAGGACACGGCCTTGTATTACTGTGA
CAAAAAGCTATTACTATGGTTCGGGGAGTTATTGCTTTGACTACTGGGGCCAGGGAACCCTGGTCACCGTCTCCTCAG
>FLN1FA002SXPF9
GGCTGGAGTGGATTGGGAGTATCTATTATAGTGGGAGCACCTACTACAACCCGTCCCTCAAGAGTCGAGTCACCATATCC
GTAGACACGTCCAAGAACCAGTTCTCCCTGAAGCTGAGCTCTGTGACTGCCGCGGACACGGCCGTGTATTACTGTGCAGC
AGCCCTTGGTATAGCAGCAGCTGGTATCCTCGATGCTTTTGATATCTGGGGCCAAGGGACAATGGTCACCGTCTCCTCAG
>FLN1FA001D5YXM
AGGGCCTGGAGTGGGTCTCAGGTATTAGTTGGAATAGTGGTAGCATAGGCTATGCGGACTCTGTGAAGGGCCGATTCACC
ATCTCCAGAGACAACGCCAAGAACTCCCTGTATCTGCAAATGAACAGTCTGAGAGCTGAGGACACGGCCTTGTATTACTG
TGCAAACGGCTGACGTATTATGATTACGTTTGACCCCCGGAATCCGCTTTTGATATCTGGGGCCAAGGGACAATGGTCAC
CGTCTCCTCAG
>FLN1FA001ETOW1
GGGCTGGAGTGGATTGGGAGTATCTATTATAGTGGGAGGACCTACTACAACCTGTCCCTCAAGAGTCGAGTCACCATATC
CGTAGACACGTCCAAGAACCAGTTCTCCCTGAAGCTGAGCTCTGTGACCGCTGCGGACACGGCCGTGTATTACTGTGCGA
GAGCCGTTATCGGTGGTACCCCCCTCCCGGACTGGTACTTCGATCTCTGGGGCCGTGGCACCCTGGTCACCGTCTCCTCA
G
>FLN1FA002TYS7G
GGGCTTGAGTGGATGGGAGGTTTTGATCCTGAAGATGGTGAAACAATCTACGCACAGAAGTTCCAGGGCAGAGTCACCAT
GACCGAGGACACATCTACAGACACAGCCTACATGGAGCTGAGCAGCCTGAGATCTGAGGACACGGCCGTGTATTACTGTG
CAACAGTGGGAGCCGTAGGTTTTGACTACTGGGGCCAGGGAACCCTGGTCACCGTCTCCTCAG
>FLN1FA001CMZX1
AGGCCTGAGTGGATGGGATGGATCGAACCTGGCAATGGTTATACAATGTATTCACGGAAGTTTCAGGGCAGAATCACCAT
TACGACCGACACATCCGCGAGCACATCCTACATGGAACTGAGCAGCCTGAGATCTGAAGACACGGCTGTGTATTACTGTG
CGATGCGAAAGGGCGCCGTTTTTGAAAGTAGAGATGGCTACAATGAGGGGTGGAATGACTACTGGGGCCAGGGAACCCTG
GTCACCGTCTCCTCAG
>FLN1FA002P8END
GGGCTTGAGTGGATGGGATGGATGAACCCTAACAGTGGTAACACAGGCTATGCACAGAAGTTCCAGGGCAGAGTCACCAT
GACCAGGAACACCTCCATAAGCACAGCCTACATGGAGCTGAGCAGCCTGAGATCTGAGGACACGGCCGTGTATTACTGTG
CGAGAGGCCTTAGCCCCGAAATATAGCAGCAGCTGGTACTGGACTGGTTCGACCCCTGGGGCCAGGGAACCCTGGTCACC
GTCTCCTCAG
>FLN1FA002QVZ4S
GGCTGGAGTGGGTGGCAGTTATATGGTATGATGGAAGTAATAAATACTATGCAGACTCCGTGAAGGGCCGCTTCACTATC
TCCAGAGACAATTCCAAGAATATTCTGCATCTGGAGATGAGCAGCCTGAGAGCCGAGGACACGGCCATCTATTACTGTGC
GAATTTACTACAGCTTGACTCCTGGGGCCAGGGAACCCTGGTCACCGTCTCCTCAG
>FLN1FA001AWNE4
GGGCATAGTGGTTGGGATGCATCAACCCTTACAATGATAACACACACTACGCACAGAAGTTCCGGGGCAGAGTCACCATT
ACCAGTGACAGGTCCGTGAGCACAGCCTACATGGAGCTGAGCAGCCTGAGATCTGAAGACATGGTCGTGTATTCCTGTGT
GAGAGATCGGTGACTGCTATTCTGAATCCTTTTGACTACTGGGGCCAGGGAACCCTGGTCACCGTCTCCTCAG
>FLN1FA002SOHQ0
GGGCTTGAGTGGATGGGATGGATCAGCGCTTACAATGGTAACACAAACTATGCACAGAAGCTCCAGGGCAGAGTCACCAT
GACCACAGACACATCCACGAGCACAGCCTACATGGAGCTGAGGAGCCTGAGATCTGACGACACGGCCGTGTATTACTGTG
CGAGGAGGCCCCCATATTGTGGTGGTGACTGCTATTCGCCCTACTTTGACTACTGGGGCCAGGGAACCCTGGTCACCGTC
TCCTCAG
>FLN1FA001C7WVW
GGGCTTGAGTGGATGGGATGGATCAGCGCTTACAATGGTAACACAGACTATGCACAGAAGCTCCAGGGCAGAGTCACCAT
GACCACAGACACATCCACGAGCACAGCCTACATGGAGCTGAGGAGCCTGAGATCTGACGACACGGCCGTGTATTACTGTG
CGAGAGGAAGAGATGGCTACAATTACGATCCTCACTACTGGGGCCAGGGAACGCTGGTCACCGTCTCCTCAG
>FLN1FA002SPIRZ
GGGGCTGGAGTGGGTGGCAGTTATATGGTATGATGGAAGTAATAAATACTATGCAGACTCCGTGAAGGGCCGATTCACCA
TCTCCAGAGACAATTCCAAGAACACGCTGTATCTGCAAATGAACAGCCTGAGAGCTGAGGACACGGCTGTGTATTACTGT
GCGAGAGATGGGGGAGGAGCAGCAGCTGGTACTTATGACTACTGGGGCCAGGGAACCCTGGTCACCGTCTCCTCAG
>FLN1FA002RQCWS
GGGGCTGGAGTGGGTGGCAATTATATGGTATGATGGAAGTAATAAATACTTTGCAGACTCCGTGCAGGGCCGATTCACCA
TCTCCAGAGACAATTCCAAGAACACGCTGTATCTGCAAATGAACAGCCTGAGAGCCGAGGACACGGCTGTGTATTACTGT
GCGAGAGAAAGGCTGGATACGGTGACCGACACCTACTACTTTGACTACTGGGGCCAGGGAACCCTGGTCACCGTCTCCTC
AG
>FLN1FA002S37A2
GCTGGAGTGGGTGGCAGTTATATCATATGATGGAAGTAATAAATACTACGTAGACTCCGTGAAGGGCCGATTCACCATCT
CCAGAGACAATTCCAAGAACACGCTGTATCTGCAAATGAACAGCCTGAGAGCTGAGGACACGGCTGTGTATTACTGTGCG
AGAGATAGTAGGGGTTCTTTGATGTCTTTTGATATCTGGGGCCAAGGGACAATGGTCACCGTCTCCTCAG
>FLN1FA001CYDR0
GGCTGGAGTGGGTGGCAGTTATATCATATGATGGAAGTGATAAATACTACGTAGACTCCGTGAGGGGCCGATTCACCATC
TCCAGAGACAATTCCAAGAACACGCTATATCTGCAAATGAACAGCCTGAGAACTGAGGACACGGCTGTGTATTACTGTGC
GAGAGACTCCGGGTATGAGAACCTTTATTACTACATGGACGTCTGGGGCAAAGGGACCACGGTCACCGTCTCCTCA
>FLN1FA002QQ8YF
GGCTGGAGTGGATTGGGAGTATCTATTATAGTGGGAGCACCTACTACAACCCGTCCCTCAAGAGTCGAGTCACCATATCC
GTAGACACGTCCAAGAACCAGTTCTCCCTGAAGCTGAGCTCTGTGACCGCCGCAGACACGGCTGTGTATTACTGTGCGAG
TAGTGATATGGGAGGACATGATTACGTTTGGGGGAGTTATCGTTGGGCCCCCAGCTACTGGGGCCAGGGAACCCTGGTCA
CCGTCTCCTCAG
>FLN1FA001E2BWZ
GGCTGGAGTGGGTCTCATCCATTAGTAGTAGTAGTAGTTACATATACTACGCAGACTCGGTGAAGGGCCGATTCACCATC
TCCAGAGACAACGCCAAGAACTCACTGTATCTGCAAATGAACAGCCTGAGAGCCGAGGACACGGCTGTGTATTACTGTGC
GAGGAACGTGGATATAGTGGCTACGCTCCTCACCTGGTACTTCGATCTCTGGGGCCGTGGCACCCTGGTCACCGTCTCCT
CAG
>FLN1FA002P6US1
GGCTGGAGTGGATTGGGGAAATCAATCATAGTGGAAGCACCAACTACAACCCGTCCCTCAAGAGTCGAGTCACCATATCA
GTAGACACGTCCAAGAACCAGTTCTCCCTGAAGCTGAGCTCTGTGACCGCCGCGGACGCGGCTGTGTATTACTGTGCGAG
AGGTCTGAAGGATAGCAGCAGCTGGTACAGGGAGAGGTACTTTGACTACTGGGGCCAGGGAACCCTGGTCACCGTCTCCT
CAG
>FLN1FA002PQIWA
GGCTGGAGTGGGTCTCAGCTATTAGTGGTAGTGGTGGTAGCACATACTACGCAGACTCCGTGAAGGGCCGGTTCACCATC
TCCAGAGACAATTCCAAGAACACGCTGTATCTGCAAATGAACAGCCTGAGAGCCGAGGACACGGCCGTATATTACTGTGC
GCGGACGGGCATAGCAGCAGCTGGTTCCATCTTTGACTACTGGGGCCAGGGAACCCTGGTCACCGTCTCCTCAG
>FLN1FA001DD1SG
GGACTGGAGTGGATTGGGCATATCTATTACAGTGGGAGCACCAACTACAACCCCTCCCTCAAGAGTCGAGTCACCATATC
AGTAGACACGTCCAAGAACCAGTTCTCCCTGAAGCTGAGCTCTGTGACCGCTGCGGACACGGCCGTGTATTACTGTGCGA
GTGGGACCGAGTATTACTATGGTTCGGGGAGTTATTGGGGAGGTATCTGGTTCGACCCCTGGGGCCAGGGAACCCTGGTC
ACCGTCTCCTCAG
>FLN1FA001AY4E0
GGCTGGAGTGGATTGGGAGTATCTATTATAGTGGGAGCACCTACTACAACCCGTCCCTCAAGAGTCGAGTCACCATATCC
GTAGACACGTCCAAGAACCAGTTCTCCCTGAAGCTGAGCTCTGTGACCGCCGCAGACACGGCTGTGTATTACTGTGCGAG
ACATCAAGAGTACCAGCTGCTCCGAGAGTCTGAATACTTCCAGCACTGGGGCCAGGGCACCCTGGTCACCGTCTCCTCAG
>FLN1FA001EPZRC
GGGGCTGGAGTGGGTGGCAGTTATATCATATGATGGAAGTAATAAATACTACGTAGACTCCGTGAAGGGCCGATTCACCA
TCTCCAGAGACAATTCCAAGAACACGCTGTATCTGCAAATGAACAGCCTGAGAGCTGAGGACACGGCTGTGTATTACTGT
GCGAGACCTTTGTATTACCATGAACGGGCTCCATTCGACCCCTGGGGCCAGGGAACCCTGGTCACCGTCTCCTCAG
>FLN1FA001EGNRG
GGCTGGAGTGGGTGGCAGTTATATCATATGATGGAAGTAATAAATACTACGTAGACTCCGTGAAGGGCCGATTCACCATC
TCCAGAGACAATTCCAAGAACACGCTGTATCTGCAAATGAACAGCCTGAGAGCTGAGGACACGGCTGTGTATTACTGTGC
GAGAGCAGGGGGGTTCGGGGAGTTATTATCCCACTACTTTGACTACTGGGGCCAGGGAACCCTGGTCACCGTCTCCTCAG
>FLN1FA001DK3ON
GGACTGGAGTGGATTGGGTATATCTATTACAGTGGGAGCACCAACTACAACCCCTCCCTCAAGAGTCGAGTCACCATATC
AGTAGACACGTCCAAGAACCAGTTCTCCCTGAAGCTGAGCTCTGTGACCGCTGCGGACACGGCCGTGTATTACTGTGCGA
GACAGCCTGGCCTATATTGTAGTAGTACCAGCTGCGTCTACCTAAACCTCAACTGGTACTTCGATCTCTGGGGCCGTGGC
ACCCTGGTCACCGTCTCCTCAG
>FLN1FA001EYG1D
AGGCCTGAGTGGATGGGATGGATCGACGCTGGCAATGGTAACACAATGTATTCACGGAAGTTCCAGGGCAGAGTCACCAT
TACCACCGACACATCCGCGAGCACATCCTACATGGAGCTGAGCAGCCTGAGATCCGAAGACACGGCTGTGTATTACTGTG
CGAGGGAAAATAGTGGGCACACCGTGGGCTGGTTCGACCCCTGGGGCCAGGGAACCCTGGTCACCGTCTCCTCAG
>FLN1FA001AQGZK
GGGGCTGGAGTGGGTTTCATACATTAGTAGTAGTGGTAGTACCATATACTACGCAGACTCTGTGAAGGGCCGATTCACCA
TCTCCAGGGACAACGCCAAGAACTCACTGCATCTGCAAATGAACAGCCTGAGAGCCGAGGACACGGCCGTGTATTACTGT
GCGAGAGTCACTGGGGGTTATTACTATGGTTCGGGGAGCTTTCTCTGGTTCGACCCCTGGGGCCAGGGAACCCTGGTCAC
CGTCTCCTCAG
>FLN1FA001DCPS2
GCCTGGAGTGGGTCTCAGGTATTAGTTGGAATAGTGGTAGCATAGGCTATGCGGACTCTGTGAAGGGCCGATTCACCATC
TCCAGAGACAACGCCAAGAACTCCCTGTATCTGCAAATGAACAGTCTGAGAGCTGAGGACACGGCCTTGTATTACTGTGC
AAAAGCCCCCTTGGGGTATTGTGGTGGTGACTGCTATATTTTCGACCCCTGGGGCCAGGGAACCCTGGTCACCGTCTCCT
CAG
>FLN1FA002TDI3H
GGGGCTGGAGTGGGTGGCCAACATAAAGCAAGATGGAAGTGAGAAATACTATGTGGACTCTGTGAAGGGCCGATTCACCA
TCTCCAGAGACAACGCCAAGAACTCACTGTATCTGCAAATGAACAGCCTGAGAGCCGAGGACACGGCTGTGTATTACTGT
GGGAGAGGTCCCCAGTATAACTATGGTTCGGGAACATATACTGACGCTCTTGATATCTGGGGCCAAGGGACAATGGTCAC
CGTCTCCTCAG
>FLN1FA001C3BJJ
GCCTGGAGTGGGTCTCAGGTATTAGTTGGAATAGTGGTAGCATAGGCTATGCGGACTCTGTGAAGGGCCGATTCACCATC
TCCAGAGACAACGCCAAGAACTCCCTGTATCTGCAAATGAACAGTCTGAGAGCTGAGGACACGGCCTTGTATTACTGTGC
AAAAGCCGGTATAGCAGTGGCTAATGATGCTTTTGATATCTGGGGCCAAGGGACAATGGTCACCGTCTCCTCAG
>FLN1FA001C6E2O
AAGGGGCTGGAGTGGGTTTCATACATTAGTAGTAGTAGTAGTACCATATACTACGCAGACTCTGTGAAGGGCCGATTCAC
CATCTCCAGAGACAATGCCAAGAACTCACTGTATCTGCAAATGAACAGCCTGAGAGACGAGGACACGGCTGTGTATTACT
GTGCGAGAGATGAATTACGATATTTGACTGCATGGGCTACTGGGGCCAGGGAACCCTGGTCACCGTCTCCTCAG
>FLN1FA002TJCLC
GGGCTGGAGTGGATTGGGAGTATCTATTATAGTGGGAGCACCTACTACAACCCGTCCCTCAAGAGTCGAGTCACCATATC
CGTAGACACGTCCAAGAACCAGTTCTCCCTGAAGCTGAGCTCTGTGACCGCCGCAGACACGGCTGTGTATTACTGTGCGT
ACCAAATGGACTACGGTGACCACTTCGACTGGTACTTCGATCTCTGGGGCCGTGGCACCCTGGTCACCGTCTCCTCAG
>FLN1FA002SCRL7
GCTGGAGTGGGTGGCAGTTATATCATATGATGGAAGTAATAAATACTACGTAGACTCCGTGAAGGGCCGATTCACCATCT
CCAGAGACAATTCCAAGAACACGCTGTATCTGCAAATGAACAGCCTGAGAGCTGAGGACACGGCTGTGTATTACTGTGCG
AGAAGCGCTTCCCCGGATTACGGATTTCTACCCGCAGTGGCTGGCGACTACTGGGGCCAGGGAACCCTGGTCACCGTCTC
CTCAG
>FLN1FA002QQ987
GGCTGGAGTGGATTGGGAGTATCTATTATAGTGGGAGCACCTACTACAACCCGTCCCTCAAGAGTCGAGTCACCATATCA
GTAGACACGTCCAAGAACCAGTTCTCCCTGAAGCTGAGCTCTGTGACCGCTGCGGACACGGCCGTGTATTACTGTGCGAG
AGTCTCCGCTCCTATGGTTCGGGGAGTAGACTACTTTGACTACTGGGGCCAGGGAACCCTGGTCACCGTCTCCTCAG
>FLN1FA002S5BFA
GGGCTGGAGTGGATTGGGGAAATCAATCATAGTGGAAGCACCAACTACAACCCGTCCCTCAAGAGTCGAGTCACCATATC
AGTAGACACGTCCAAGAACCAGTTCTCCCTGAAGCTGAGCTCTGTGACCGCCGCGGACACGGCTGTGTATTACTGTGCGA
GAGGCAAGGAGGGGGGGAACTACACGGTCGGCTTTGACTACTGGGGCCAGGGAACCCTGGTCACCGTCTCCTCAG
>FLN1FA002RIP6A
GGGGCTGGAGTGGGTCTCAGCTATTAGTGGTAGTGGTGGTAGCACATACTACGCAGACTCCGTGAAGGGCCGGTTCACCA
TCTCCAGAGACAATTCCAAGAACACGCTGTATCTGCAAATGAACAGCCTGAGAGCCGAGGACACGGCCGTATATTACTGT
GCGAAAGATCGGGATGATTACGTTTGGGGGAGTTATCGTTATTTATCCTGGGGCCAGGGAACCCTGGTCACCGTCTCCTC
AG
>FLN1FA002PNFE8
GGCTGGAGTGGGTGGCAGTTATATGGTATGATGGAAGTAATAAATACTATGCAGACTCCGTGAAGGGCCGATTCACCATC
TCCAGAGACAATTCCAAGAACACGCTGTATCTGCAAATGAACAGCCTGAGAGCCGAGGACACGGCCGTATATTACTGTGC
GAAAGATCCCCGGTGGGTGACTGCTGGCTTCGATCTCTGGGGCCGTGGCACCCTGGTCACCGTCTCCTCAG
>FLN1FA002QGMYY
GGGCTTGAGTGGATGGGACGGCTGAACCCTAACAGTGATAACACAGGCTATGCACAGAAGTTCCAGGGCAGAGTCACCAT
GACCAGGAACACCTCCATAAACACAGCCTACATGGAGCTGAGCAGCCTGAGATCTGAGGACACGGCCGTGTATTACTGTG
CGAGAGGCCTGCCCCGATTACCGTATAGAAGTGGCTGGTACTCGGTGACTGCTACCCCAAACGAGTTTGACTACTGGGGC
CAGGGAACCCTGGTCACCGTCTCCTCAG
>FLN1FA002RMT6H
CCCTGGAGTGGCTTGCACACATTTTTTCGAATGACGAAAAATCCTACAGCACATCTCTGAAGAGCAGGCTCACCATCTCC
AAGGACACCTCCAAAAGCCAGGTGGTCCTTACCATGACCAACATGGACCCTGTGGACACAGCCACATATTACTGTGCACG
GACGGATACAGCTATGGCCCTTGATGCTTTTGATATCTGGGGCCAAGGGACAATGGTCACCGTCTCCTCAG
>FLN1FA001EC9H5
GGGGCTGGTGTGGGTCTCACGTCTTGATACTGATGGGAGTGACACAAGCTACGCGGACTCCGTGAAGGGCCGATTCACCA
TCTCCAGAGACAACGCCAAGAACACGCTGTATCTGCAAATGAACAGTCTGAGAGCCGAGGACACGGCTGTGTATTACTGT
GTAAGAGGAGGTTGTACTGGTGGTAGCTGCGACGGGGATTTTGCTTTTGCTGTCTGGGGCCAAGGGACAATGGTCACCGT
CTCCTCAG
>FLN1FA002P5Q9G
GGCTGGAGTGGATTGGGAGTATCTATTATAGTGGGAGCACCTACTACAACCCGTCCCTCAAGAGTCGAGTCACCATATCC
GTAGACACGTCCAAGAACCAGTTCTCCCTGAAGCTGAGCTCTGTGACCGCCGCAGACACGGCTGTGTATTACTGTGCGAG
ACAACAGCAGCCCGCTGCTTTTGATATCTGGGGCCAAGGGACAATGGTCACCGTCTCCTCAG
>FLN1FA002PXOA1
GGCTGGAGTGGATTGGGAGTATCTATTATAGTGGGAGCACCTACTACAACCCGTCCCTCAAGAGTCGAGTCACCATATCC
GTAGACACGTCCAAGAACCAGTTCTCCCTGAAGCTGAGCTCTGTGACCGCCGCAGACACGGCTGTGTATTACTGTGCGAG
ACATCGATATGGTTCGGGGAGTTATTTTGTTCCTTTTGATATCTGGGGCCAAGGGACAATGGTCACCGCTCCTCAGG
>FLN1FA001DIQK2
GGCTGGAGTGGGTCTCTGGTATTAATTGGAATGGTGGTAGCACAGGTTATGCAGACTCTGTGAAGGGCCGATTCACCATC
TCCAGAGACAACGCCAAGAACTCCCTGTATCTGCAAATGAACAGTCTGAGAGCCGAGGACACGGCCTTGTATTACTGTGC
GAGGTATTGGAGTGGGAGCTACCGCTTCCTTGACTACTGGGGCCAGGGAACCCTGGTCACCGTCTCCTCAG
>FLN1FA001AYPPF
CTGGAGTGGATTGGGTATATCTATTACAGTGGGAGCACCAACTACAACCCCTCCCTCAAGAGTCGAGTCACCATATCAGT
AGACACGTCCAAGAACCAGTTCTCCCTGAAGCTGAGCTCTGTGACCGCTGCGGACACGGCCGTGTATTACTGTGCGAGAG
ATGGACGGGATCGTAAAACGACATATGGTTCGGGGTTTGGTGCTTTTGATATCTGGGGCCAAGGGACAATGGTCACCGTC
TCCTCAG
>FLN1FA001A4QWG
GGCTGGAGTGGATTGGGAGTATCTATTATAGTGGGAGCACCTACTACAACCCGTCCCTCAAGAGTCGAGTCACCATATCC
GTAGACACGTCCAAGAACCAGTTCTCCCTGAAGCTGAGCTCTGTGACCGCCGCAGACACGGCTGTGTATTACTGTGCGAC
GGCCCCATTACTATGGTTCGGGGAGTGATCCGGGGGGTGCTTTTGATATCTGGGGCCAAGGGACAATGGTCACCGTCTCC
TCAG
>FLN1FA002R7Z01
GCCTGGAGTGGGTCTCAGGTATTAGTTGGAATAGTGGTAGCATAGGCTATGCGGACTCTGTGAAGGGCCGATTCACCATC
TCCAGAGACAACGCCAAGAACTCCCTGTCTCTGCAAATGAACAGCCTGAGACCTGAGGACACGGCCCTGTATTTCTGTGC
AGGACGCCTAGACAGTGGTGGTTACTACTTTCAATATTGGGGCCAGGGAACCCTGGTCACCGTCTCCTCAG
>FLN1FA001APG5O
GGGCTTGAGTGGATGGGAGGGATCATCCCTATCCTTGGTATAGCAAACTACGCACAGAAGTTCCAGGGCAGAGTCACGGT
TACCGCGGACAAATCCACGAGCACAGCCTACATGGAGCTGAGCAGCCTGAGATCTGAGGACACGGCCGTGTATTACTGTG
CGAGCACGATTTTACGGCCGGAGGGTGGGACTATATGGTTCGGGTTGGGAGGTATGGACGTCTGGGGCCAAGGGACCACG
GTCACCGTCTCCTCA
>FLN1FA002SHGH4
GGCTGGAGTGGGTCTCAGCTATTAGTGGTAGTGGTGGTAGCACATACTACGCAGACTCCGTGAAGGGCCGGTTCACCATC
TCCAGAGACAATTCCAAGAACACGCTGTATCTGCAAATGAACAGCCTGAGAGCCGAGGACACGGCCGTATATTACTGTGC
GAAAGACCTTTTACTATGGTTCGGGGAGTTATCCTGCTGACTACTGGGGCCAGGGAACCCTGGTCACCGTCTCCTCAG
>FLN1FA002SYV5Z
GGGGCTGGAGTGGGTTTCATACATTAGTAGTAGTGGTAGTACCATATACTACGCAGACTCTGTGAAGGGCCGATTCACCA
TCTCCAGGGACAACGCCAAGAACTCACTGTATCTGCAAATGAACAGCCTGAGAGCCGAGGACACGGCCGTGTATTACTGT
GCGAGATCGGGTTTACTATGGTTCGGGGAGTTATTATCCCACTTTGACTACTGGGGCCAGGGAACCCTGGTCACCGTCTC
CTCAG
>FLN1FA001EELJE
GGCTGGAGTGGGTGGCAGTTATATGGTATGATGGAAGTAATAAATACTATGCAGACTCCGTGAAGGGCCGATTCACCATC
TCCAGAGACAATTCCAAGAACACGCTGTATCTGCAAATGAACAGCCTGAGAGCCGAGGACACGGCTGTGTATTACTGTGC
GAGAGAGAAGGAGTGGGAGCTACTTGGTGCTTTTGATATCTGGGGCCAAGGGACAATGGTCACCGTCTCCTCAG
>FLN1FA001AFA41
GGGCTTGAGTGGATGGGAGGGATCATCCCTATCTTTGGTACAGCAAACTACGCACAGAAGTTCCAGGGCAGAGTCACGAT
TACCGCGGACGAATCCACGAGCACAGCCTACATGGAGCTGAGCAGCCTGAGATCTGAGGACACGGCCGTGTATTACTGTG
CGAGAGGTACCTCCTACGGTGACTACTACTTTGACTACTGGGGCCAGGGAACCCTGGTCACCGTCTCCTCAG
>FLN1FA001CYDL6
GGGCTTGAGCGGATGGGATGGATGAACCCTAACAGTGGTAACACAGGCTATGCACAGAAGTTCCAGGGCAGAGTCACCAT
GACCAGGAACACCTCCATAAGCACAGCCTACATGGAGCTGAGCAGCCTGAGATCTGAGGACACGGCCGTGTATTACTGTG
CGAGAGAGGGCGGGAAGGGCAGCTGGTCCTTTGACTACTGGGGCCAGGGAACCCTGGTCACCGTCTCCTCAG
>FLN1FA001CPEHA
GCGCTTGAGTGGATGGGATGGATCACACCTTTCAATGGTAACACCAACTACGCACAGAAATTCCAGGACAGAGTCACCAT
TACCAGGGACAGGTCTATGAGCACAGCCTACATGGAGCTGAGCAGCCTGAGATCTGAGGACACAGCCATGTATTACTGTG
CAAGATAGAAATAGTGGTGGTAGCCGCTACTCAAGGTGAGTGTTGGCTACTGGGGCCAGGGAACCCTGGTCACCGTCTCC
TCAG
>FLN1FA001CTZ5C
GACTGGAGTGGATTGGGTGTATCTATTACAGTGGGAGCACCAACTACAACCCCTCCCTCAAGAGTCGAGTCACCATATCA
GTAGACACGTCCAAGAACCAGTTCTCCCTGAAGCTGAGCTCTGTGACCGCTGCGGACACGGCCGTGTATTACTGTGCGAG
ACATCGGCATAGCAGTGGCTGGTACTGGTTCGACCCCTGGGGCCAGGGAACCCTGGTCACCGTCTCCTCAG
>FLN1FA001EMO6A
GGCTGGAGTGGGTGGCAGTTATATCATATGATGGAAGTAATAAATACTACGTAGACTCCGTGAAGGGCCGATTCACCATC
TCCAGAGACAATTCCAAGAACACGCTGTATCTGCAAATGAACAGCCTGAGAGCTGAGGACACGGCTGTGTATTACTGTGC
GAGAGATTTGCACCCATCCAGTAAAGTGGATACAGCTATGGGGGACTACTGGGGCCAGGGAACCCTGGTCACCGTCTCCT
CAG
>FLN1FA001AK8D5
GGGCTTGAGTGGATGGGAGGGATCATCCCTATCCTTGGTATAGCAAACTACGCACAGAAGTTCCAGGGCAGAGTCACGAT
TACCGCGGACAAATCCACGAGCACAGCCTACATGGAGCTGAGCAGCCTGAGATCTGGGGACACGGCCGAGTATTACTGTG
CGAGCGGTTGTAGTAGTACCAGCTGCTATGCAACCGATCATATGCCCCCCAATAAGATACTTCCAGCACTGGGGCCAGGG
CACCCTGGTCACCGTCTCCTCAG
>FLN1FA001BXZSM
GGCTGGAGTGGGTCTCAGCTATTAGTGGTAGTGGTGGTAGCACATACTACGCAGACTCCGTGAAGGGCCGGTTCACCATC
TCCAGAGACAATTCCAAGAACACGCTGTATCTGCAAATGAACAGCCTGAGAGCCGAGGACACGGCCGTATATTACTGTGC
GAAAGACCCTATCTGGTTCGGGGAGTTATTATACCCCCATGATGCTTTTGATATCTGGGGCCAAGGGACAATGGTCACCG
TCTCCTCAG
>FLN1FA002SWL14
GGCTGGAGTGGATTGGGAGTATCTATTATAGTGGGAGCACCTACTACAACCCGTCCCTCAAGAGTCGAGTCACCATATCC
GTAGACACGTCCAAGAACCAGTTCTCCCTGAAGCTGAGCTCTGTGACCGCCGCGGACACGGCTGTGTATTACTGTGCGAG
AAGGGGCCGGGCACCAGCAGTGGGCGGGGGGCCGTTAGTCCGGGCTCGAGTGCAGGACTACTACATGGACGTCTGGGGCA
AAGGGACCACGGTCACCGTCTCCTCA
>FLN1FA002TPU5R
GACTGGAGTGGATTGGGTATATCTATTACAGTGGGAGCACCAACTACAACCCCTCCCTCAAGAGTCGAGTCACCATATCA
GTAGACACGTCCAAGAACCAGTTCTCCCTGAAGCTGAGCTCTGTGACCGCTGCGGACACGGCCGTGTATTACTGTGCGAG
AATGGGACTTCGTATTCCGCAGCTGGTACCCTACTACTTTGACTACTGGGGCCAGGGAACCCTGGTCACCGTCTCCTCAG
>FLN1FA002RAE4Z
CCCTGGAGTGGCTTGCACACATTTTTTCGAATGACGAAAAATCCTACAGCACATCTCTGAAGAGCAGGCTCACCATCTCC
AAGGACACCTCCAAAAGCCAGGTGGTCCTTACCATGACCAATATGGACCCTGTGGACACAGCCACATATTACTGTGCATG
ACTTTTTCGGGCATTCATGACTACGGTGACTACGGCCCCCTGCCGATATCTGGGGCCAAGGGACAATGGTCACCGTCTCC
TCAG
>FLN1FA001BKBWT
GGGGCTGGAGTGGGTCTCAGGTATTAGTGGTCGTGGTGCTAGTACATACTACGCAGAGTCCGTGAAGGGCCGGTTCACCA
TCTCCAGAGACAATTCCAAGAACACACTGTATCTGCAAATGAACAGCCTGAGAGCCGAGGACACGGCTGTGCCCCCTACC
TGACTGGCTACGGTGGTAAAAAGTCTACTGGTACTTCGATCTCTGGGGCCGTGGCACCCTGGTCACCGTCTCCTCAG
>FLN1FA001BSCOJ
GGGGCTGGTGTGGGTCTCACATATTAATAGTGATGGGAGTAACACAATCTACGCGGACTCCGTGAAGGGCCGATTCACCA
TCTCCAGAGACAACGCCAAGAACACGCTGTATCTGCAAATGAACAGTCTGAGAGCCGAGGACACGGCTGTGTATTATTGT
GCAAGAACGAAACCCCACTACGGCCCCTTTGATGTCTTTTGATATCTGGGGCCAAGGGACAATGGTCACCGTCTCCTCAG
>FLN1FA002TBX6F
GGGGCTGGAGTGGGTCTCAGCTATTAGTGGTAGTGGTGGTAGCACATACTACGCAGACTCCGTGAAGGGCCGGTTCACCA
TCTCCAGAGACAATTCCAAGAACACGCTGTATCTGCAAATGAACAGCCTGAGAGCCGAGGACACGGCCGTATATTACTGT
GCGAAATTGCAAGAAGCGGGGAGTTACTCTTTTGACTACTGGGGCCAGGGAACCCTGGTCACCGTCTCCTCAG
>FLN1FA002P6V6Q
GGGCTTGAGTGGATGGGATGGATCAGCGCTTACAATGGTAACACAAACTATGCACAGAAGCTCCAGGGCAGAGTCACCAT
GACCACAGACACATCCACGAGCACAGTCTACATGGAACTGAGCAGCCTGAGATCTGACGACGCGGCCATATACTACTGTG
CGAGAGTGTTCTATGGTTCGGGGAGTTATTATAAGTACTACTTTGACTACTGGGGCCAGGGAACCCTGGTCACCGTCTCC
TCAG
>FLN1FA001CF383
GGCTGGAGTGGATTGGGGAAATCAATCATAGTGGAAGCACCAACTACAACCCGTTCCTCAAGAGTCGAGTCACCATATCA
GTAGACACGTCCAAGAACCAGTTCTCCCTGAAGCTGAGCTCTGTGACCGCCGCGGACACGGCTGTGTATTACTGTGCGAG
AGGAGCACTGTATAGCAGCAGCTGGTCCTACGGTTCATACTGGGGCCAGGGAACCCTGGTCACCGTCTCCTCAG
>FLN1FA001C3191
GGGGCTGGAGTGGGTGGCCAACATAAAGCAAGATGGAAGTGAGAAATACTATGTGGACTCTGTGAAGGGCCGATTCACCA
TCTCCAGAGACAACGCCAAGAACTCACTGTATCTGCAAATGAACAGCCTGAGAGCCGAGGACACGGCTGTGTATTACTGT
GCGAGACACAAAGGCGCGGGGTATTACTATGGTTCGGGGAGTTATAAGGGTGCTTTTGATATCTGGGGCCAAGGGACAAT
GGTCACCGTCTCCTCAG
>FLN1FA001B4K1E
GGCTGGTGTGGGTCTCACGTATTAATAGTGATGGGAGTAGCACAAGCTACGCGGACTCCGTGAAGGGCCGATTCACCATC
TCCAGAGACAACGCCAAGAACACGCTGTATCTGCAAATGAACAGTCTGAGAGCCGAGGACACGGCTGTGTATTACTGTGC
AAGATCCCCCTTATCTATTACGATATTTTGACTGGTTCTGACTACTGGGGCCAGGGAACCCTGGTCACCGTCTCCTCAG
>FLN1FA002SDNB7
GGCTGGAGTGGGTTTCATACATTAGTCATAGTGGTAGTACCATATACTACGCAGACTCTGTGAAGGGCCGATTCACCATC
TCCAGGGACAACGCCAAAACCTCACTGTATCTGCAAATGAACAGCCTGAGAGCCGAGGACACGGCCGTATATTACTGTGC
GAGAGACCCCGATTGTGGTGGTGACTGCTATTCTGGGGACTACTGGGGCCAGGGAACCCTGGTCACCGTCTCCTCAG
>FLN1FA002TW3Y0
CCTGGAGTGGATGGGGATCATCTATCCTGGTGACTCTGATACCAGATACAGCCCGTCCTTCCAAGGCCAGGTCACCATCT
CAGCCGACAAGTCCATCAGCACCGCCTACCTGCAGTGGAGCAGCCTGAAGGCCTCGGACACCGCCATGTATTACTGTGCG
AGATAAACTATGATAGTAGTCAAAAGGCGACACAAAACTACTACTACTACTACATGGACGTCTGGGGCAAAGGGACCACG
GTCACCGTCTCCTCA
>FLN1FA002RG5A4
AGGCTTGAGTGGATGGGATGGATCAACGCTGGCAATGGTAACACAAAATATTCACAGAAGTTCCAGGGCAGAGTCACCAT
TACCAGGGACACATCCGCGAGCACAGCCTACATGGAGCTGAGCAGCCTGAGATCTGAAGACACGGCTGTGTATTACTGTG
CGAGATTTGGGCAGTGGGAGCTACCCATGTTCGACCCCTGGGGCCAGGGAACCCTGGTCACCGTCTCCTCAG
>FLN1FA001A9IFC
GGGGCTGGAGTGGGTGGCAGTTATATGGTATGATGGAAGTAATAAATACTATGCAGACTCCGTGAAGGGCCGATTCACCA
TCTCCAGAGACAATTCCAAGAACACGCTGTATCTGCAAATGAACAGCCTGAGAGCCGAGGACACGGCTGTGTATTACTGT
GCGAGAGAGGGTATTATGATTACGTTTGGGGGAGTTATCGTTAATGGTTTGGAGGTTGCTTTTGATATCTGGGGCCAAGG
GACAATGGTCACCGTCTCCTCAG
>FLN1FA001A4QUR
GACTGGAGTGGATTGGGTATATCTATTACAGTGGGAGCACCAACTACAACCCCTCCCTCAAGAGTCGAGTCACCATATCA
GTAGACACGTCCAAGAACCAGTTCTCCCTGAAGCTGAGCTCTGTGACCGCTGCGGACACGGCCGTGTATTACTGTGCGAG
ACACGGGGTGATGGTTCGGGGAGTAGTGGATGCTTTTGATATCTGGGGCCAAGGGACAATGGTCACCGTCTCCTCAG
>FLN1FA002PSLPE
GGCTGGAGTGGGTGGCAGTTATATCATATGATGGAAGTAATAAATACTACGTAGACTCCGTGAAGGGCCGATTCACCATC
TCCAGAGACAATTCCAAGAACACGCTGTATCTGCAAATGAACAGCCTGAGAGCTGAGGACACGGCTGTGTATTACTGTGC
GAGAGTAGGTAGCAGTGGCTGGTACCGTGATCCTAGTTACTACTACGGTATGGACGTCTGGGGCCAAGGGACCACGGTCA
CCGTCTCCTCA
>FLN1FA002S5BDK
GGGCTTGAGTGGATGGGAATAATCAACCCTAGTGGTGGTAGCACAAGCTACGCACAGAAGTTCCAGGGCAGAGTCACCAT
GACCAGGGACACGTCCACGAGCACAGTCTACATGGAGCTGAGCAGCCTGAGATCTGAGGACACGGCCGTGTATTACTGTG
CGAGAGATAGGGGACATATTACTATGGTTCGGGGAGATTGCTGGTTCGACCCCCTGGGGCCAGGGAACCCTGGTCACCGT
CTCCTCAG
>FLN1FA001BA3KS
GGGCTGGAGTGGATTGGGAGTATCTATTATAGTGGGAGCACCTACTACAACCCGTCCCTCAAGAGTCGAGTCACCATATC
CGTAGACACGTCCAAGAACCAGTTCTCCCTGAAGCTGAGCTCTGTGACCGCTGCGGACACGGCCGTGTATTACTGTGCGA
GAGATAGGGGATATTGTAGTGGTGGTAGCTGTTCCCACCGATTTGACTACTGGGGCCAGGGAACCCTGGTCACCGTCTCC
TCAG
>FLN1FA001DPB4L
AAGGGGCTGGAGTGGGTCTCAGCTATTAGTGGTAGTGGTGGTAGCACATACTACGCAGACTCCGTGAAGGGCCGGTTCAC
CATCTCCAGAGACAATTCCAAGAACACGCTGTATCTGCAAATGAACAGCCTGAGAGCCGAGGACACGGCCGTATATTACT
GTGCGAAAGAGGGGGGGAGCTACTATAGATGGGATGGGTTTGACTACTGGGGCCAGGGAACCCTGGTCACCGTCTCCTCA
G
>FLN1FA001E1B50
AAGGGGCTGGAGTGGGTCTCAGCTATTAGTGGTAGTGGTGGTAGCACATACTACGCAGACTCCGTGAAGGGCCGGTTCAC
CATCTCCAGAGACAATTCCAAGAACACGCTGTATCTGCAAATGAACAGCCTGAGAGCCGAGGACACGGCCGTATATTACT
GTGCGAAAGGGTGGCAGCAGCCCCCGAATAAACTGGTTCGACCCCTGGGGCCAGGGAACCCTGGTCACCGTCTCCTCAG
>FLN1FA001AJWRO
GGGCTTGAGTGGATGGGATGGATCAACACCAACACTGGGAACCCAACGTATGCCCAGGGCTTCACAGGACGGTTTGTCTT
CTCCTTGGACACCTCTGTCAGCACGGCATATCTGCAGATCAGCAGCCTAAAGGCTGAGGACACTGCCGTGTATTACTGTG
CGAGCCCTAGAGGAGCAGCTGGCAACTGGGGCCAGGGGACCCTGGTCACCGTCTCCTCAG
>FLN1FA002TGPR6
GGCTGGAGTGGGTGGCAGTTATATGGTATGATGGAAGTAATAAATACTATGCAGACTCCGTGAAGGGCCGATTCACCATC
TCCAGAGACAATTCCAAGAACACGCTGTATCTGCAAATGAACAGCCTGAGAGCCGAGGACACGGCTGTGTATTACTGTGC
GAAAGATCTTGCAATGGTCCGGGGAGTTATAGTAGGGTTCTACTACTACTACGGTATGGACGTCTGGGGCCAAGGGACCA
CGGTCACCGTCTCCTCA
>FLN1FA002SG1OW
GGCTGGAGTGGATTGGGAGTATCTATTATAGTGGGAGCACCTACTACAACCCGTCCCTCAAGAGTCGAGTCACCATATCC
GTAGACACGTCCAAGAACCAGTTCTCCCTGAAGCTGAGCTCTGTGACCGCCGCAGACACGGCTGTGTATTACTGTGCGAG
ACGCAGAGGCTATGATAGTAGTGGTCTATCGATGGGAGCTTTTGATATCTGGGGCCAAGGGACAATGGTCACCGTCTCCT
CAG
>FLN1FA001DUHNN
GGGCTTGAGTGGATGGGATGGATCAGCGCTTACAATGGTAACACAAACTATGCACAGAAGCTCCAGGGCAGAGTCACCAT
GACCACAGACACATCCACGAGCACAGCCTACATGGAGCTGAGGAGCCTGAGATCTGACGACACGGCCGTGTATTACTGTG
CGAGCTCTATAGCAGCAGCTGGGATCTTTGACTACTGGGGCCAGGGAACCCTGGTCACCGTCTCCTCAG
>FLN1FA002PZPAY
GGGGCTGGAGTGGGTGGCAGTTATATCATATGATGGAAGTAATAAATACTACGTAGACTCCGTGAAGGGCCGATTCACCA
TCTCCAGAGACAATTCCAAGAACACGCTGTATCTGCAAATGAACAGCCTGAGAGCTGAGGACACGGCTGTGTATTACTGT
GCGAGAGATATGAGCGACGTGGATGGGATACAGCTATGGTTAACCCTCTACTACTACTACGGTATGGACGTCTGGGGCCA
AGGGACCACGGTCACCGTCTCCTCA
>FLN1FA002SJRHG
GGGCTTGAGTGGATGGGAGGGATCATCCCTATCTTTGGTACAGCAAACTACGCACAGAAGTTCCAGGGCAGAGTCACGAT
TACCGCGGACGAATCCACGAGCACAGCCTACATGGAGCTGAGCAGCCTGAGATCTGAGGACACGGCCGTGTATTACTGTG
CAAGCCGAGCCCCCCTCAGGGATGGCTACAGTCATGATGCTTTTGATATCTGGGGCCAAGGGACAATGGTCACCGTCTCC
TCAG
>FLN1FA001DH4R1
AGGCTTGAGTGGATGGGATGGATCAACGCTGGCAATGGTAACACAAAATATTCACAGAAGTTCCAGGGCAGAGTCACCAT
TACCAGGGACACATCCGCGAGCACAGCCTACATGGAGCTGAGCAGCCTGAGATCTGAAGACACGGCTGTGTATTACTGTG
CGAGAGCCCCCATAACCAATATTTTGACTGGTTATTATACCAACTGGTACTTCGATCTCTGGGGCCGTGGCACCCTGGTC
ACCGTCTCCTCAG
>FLN1FA002QUG8Z
AGGCTTGAGTGGCTGGGATGGATCAACGGTGGCAATGGCAACACAAAGTATTCACAGAACTTCCAGGGCAGAGTCACCAT
AACCAGGGACACATCCGCGAGTACAGCCTACATGGAGTTGAGCAGTCTAAGATCTGCTGACACGGCTGTGTATTACTGTG
CGAGATCCATCGATACAGCTATGGTAACGATTGCTTTTGATGTCTGGGGCCGAGGGACAATGGTCACCGTCTCCTCAG
>FLN1FA002Q7LUN
GCGCTTGAGTGGATGGGATGGATCACACCTTTCAATGGTAACACCAACTACGCACAGAAATTCCAGGACAGAGTCACCAT
TACCAGGGACAGGTCTATGAGCACAGCCTACATGGAGCTGGGCAGCCTGAGATCTGAGGACACAGCCATGTATTACTGTG
CAAGATATAGACTCCACCCGGGTATAGCAGCAGCTGGTTGATAGATGTCTGGGGCCAGGGAACCCTGGTCACCGTCTCCT
CAG
>FLN1FA001D3NWQ
GGCTGGAGTGGGTCTCAGCTATTAGTGGTAGTGGTGGTAGCACATACTACGCAGACTCCGTGAAGGGCCGGTTCACCATC
TCCAGAGACAATTCCAAGAACACGCTGTATCTGCAAATGAACAGCCTGAGAGCCGAGGACACGGCCGTATATTACTGTGC
GAAAGATCCCCCCAGTAGCAGCAGCTGGTACGAGACGTGGTGTTTTGACTACTGGGGCCAGGGAACCCTGGTCACCGTCT
CCTCAG
>FLN1FA001AJWRT
GGGCTTGAGTGGATGGGAATAATCAACCCTAGTGGTGGTAGCACAAGCTACGCACAGAAGTTCCAGGGCAGAGTCACCAT
GACCAGGGACACGTCCACGAGCACAGTCTACATGGAGCTGAGCAGCCTGAGATCTGAGGACACGGCCGTGTATTACTGTG
CGAGAGATCGGTCTCATAGCAGCCTTGACTACTGGGGCCAGGGAACCCTGGTCACCGTCTCCTCAG
>FLN1FA001E1B4D
GGGCTGGAGTGGGTAGGTTTCATTAGAAGCAAAGCTTATGGTGGGACAACAGAATACGCCGCGTCTGTGAAAGGCAGATT
CACCATCTCAAGAGATGATTCCAAAAGCATCGCCTATCTGCAAATGAACAGCCTGAAAACCGAGGACACAGCCGTGTATT
ACTGTACTAGACCGAGTATAACTGGAACGACGTAGGGTAGGTGGCATTACTGTACTACTACTACTACATGGACGTCTGGG
GCAAAGGGACCACGGTCACCGTCTCCTCA
>FLN1FA001AZ1UI
GGCTGGAGTGGATTGGGAGTATCTATTATAGTGGGAGCACCTACTACAACCCGTCCCTCAAGAGTCGAGTCACCATATCC
GTAGACACGTCCAAGAACCAGTTCTCCCTGAAGCTGAGCTCTGTGACCGCCGCAGACACGGCTGTGTATTACTGTGCGAG
AAATATGGGTCTATGGTTCGGGGAGTTATTATGGGTCTACTGGGGCCAGGGAACCCTGGTCACCGTCTCCTCAG
>FLN1FA001B5KIH
GGGCTTGAGTGGATGGGAGGGATCATCCCTATCTTTGGTACAGCAAACTACGCACAGAAGTTCCAGGGCAGAGTCACGAT
TACCGCGGACGAATCCACGAGCACAGCCTACATGGAGCTGAGCAGCCTGAGATCTGAGGACACGGCCGTGTATTACTGTG
CGAGAGCTAACCGGGGAGTGCCGGGACGCGTGGGAGCTACTCAGCTTGACTACTGGGGCCAGGGAACCCTGGTCACCGTC
TCCTCAG
>FLN1FA001AZUXF
GGGCTTGAGTGGATGGGATGGATGAACCCTAACAGTGGTAACACAGGCTATGCACAGAAGTTCCAGGGCAGAGTCACCAT
GACCAGGAACACCTCCATAAGCACAGCCTACATGGAGCTGAGCAGCCTGAGATCTGAGGACACGGCCGTGTATTACTGTG
CGAGAGCCCTAGGGTATAGCAGCAGCTGGTACGTTGGCCCCTACTACTTTGACTACTGGGGCCAGGGAACCCTGGTCACC
GTCTCCTCAG
>FLN1FA001DWA10
GGGCCTGGAGTGGGTCTCAGGTATTAGTTGGAATAGTGGTAGCATAGGCTATGCGGACTCTGTGAAGGGCCGATTCACCA
TTTCCAGAGACAACGCCAAGAACTCCCTGTATCTGCAAATGAACAGTCTGAGCGCTGAGGACACGGCCTTGTATTACTGT
GCAAAAGAGTACGGGGCCGTATAGCAGTGGCCGGGGGGGGGAGATGCTTTTGATATCTGGGGCCAAGGGACAATGGTCAC
CGTCTCCTCAG
>FLN1FA001DQCBB
GGGCTTGAGTGGATGGGATGGATCAGCGCTTACAATGGTAACACAAACTATGCACAGAAGCTCCAGGGCAGAGTCACCAT
GACCACAGACACATCCACGAGCACAGCCTACATGGAGCTGAGGAGCCTGAGATCTGACGACACGGCCGTGTATTACTGTG
CGAGATCTTGGGTTACTATGATTCCGGGTGGCTACTGGGGCCAGGGAACCCTGGTCACCGTCTCCTCAG
>FLN1FA002PRL3T
GGCTGGAGTGGGTGGCCAACATAAAGCAAGATGGAAGTGAGAAATACTATGTGGACTCTGTGAAGGGCCGATTCACCATC
TCCAGAGACAACGCCAAGAACTCACTGTATCTGCAAATGAACAGCCTGAGAGCCGAGGACACGGCTGTGTATTACTGTGC
GAGGGCGCGAAGTGATAGCAGCAGCTGGTACGGGGGTGGTGCTTTTGATATCTGGGGCCAAGGGACAATGGTCACCGTCT
CCTCAG
>FLN1FA002QPWQW
GGGCTTGAGTGGATGGGAAGGATCATCCCTATCCTTGGTATAGCAAACTACGCACAGAAGTTCCAGGGCAGAGTCACGAT
TACCGCGGACAAATCCACGAGCACAGCCTACATGGAGCTGAGCAGCCTGAGATCTGAGGACACGGCCGTGTATTACTGTG
CGAGAAGTTATATAGCAGCAGCTGGTTTTCATGATGCTTTTGATATCTGGGGCCAAGGGACAATGGTCACCGTCTCCTCA
G
>FLN1FA001DEQMC
GGGCTTGAGTGGATGGGAGGGATCATCCCTATCTTTGGTACAGCAAACTACGCACAGAAGTTCCAGGGCAGAGTCACGAT
TACCGCGGACGAATCCACGAGCACAGCCTACATGGAGCTGAGCAGCCTGAGATCTGAGGACACGGCCGTGTATTACTGTG
CGAGAGATCCGTACCAGCTGCTATCAGGTTACTACTACTACTACGGTATGGACGTCTGGGGCCAAGGGACCACGGTCACC
GTCTCCTCA
>FLN1FA002R1X36
GCTGGAGTGGGTTGGCCGTATTAGAAGCAAAGCTAACAGTTACGCGACAGCATATGCTGCGTCGGTGAAAGGCAGGTTCA
CCATCTCCAGAGATGATTCAAAGAACACGGCGTATCTGCAAATGAACAGCCTGAAAACCGAGGACACGGCCGTGTATTAC
TGTACTAGACGGCGGAGCAGTGGCAGGCGGCTTTTGATAATATCTGGGGCCAAGGGACAATGGTCACCGTCCTCCTCA
>FLN1FA001A9HZQ
GGGCTGGAGTGGATTGGGAGTATCTATTATAGTGGGAGCACCTACTACAACCCGTCCCTCAAGAGTCGAGTCACCATATC
CGTAGACACGTCCAAGAACCAGTTCTCCCTGAAGCTGAGCTCTGTGACCGCCGCAGACACGGCTGTGTATTACTGTGCGG
GACGGGGGGGGGTATTACGATATTTTGACTGGCAAAGAGGGGGACTACTGGGGCCAGGGAACCCTGGTCACCGTCTCCTC
AG
>FLN1FA001B1FXW
GGCTGGAGTGGGTGGCAGTTATATGGTATGATGGAAGTAATAAATACTATGCAGACTCCGTGAAGGGCCGATTCACCATC
TCCAGAGACAATTCCAAGAACACGCTGTATCTGCAAATGAACAGCCTGAGAGCCGAGGACACGGCTGTGTATTACTGTGC
GAAAGATACGCAGGAGTATAGCAGCAGCTGGTACCCCGAATACTTCCAGCACTGGGGCCAGGGCACCCTGGTCACCGTCT
CCTCAG
>FLN1FA001BRC2M
GGCTGGAGTGGGTGGCAGTTATATCATATGATGGAAGTAATAAATACTACGTAGACTCCGTGAAGGGCCGATTCACCATC
TCCAGAGACAATTCCAAGAACACGCTGTATCTGCAAATGAACAGCCTGAGAGCTGAGGACACGGCTGTGTATTACTGTGC
GAAAACCCCAGTCCTTCAGCGGCAGCAGCTGGTACCGAACTGGTACTTCGATCTCTGGGGCCGTGGCACCCTGGTCACCG
TCTCCTCAG
>FLN1FA001APFXT
GGGCTTGAGTGGATGGGACGGATGAACCCTAACAGTGGTAACACAGGCTATGCACAGAAGTTCCAGGGCAGAGTCACCAT
GACCAGGAACACCTCCATAAGCACAGCCTACATGGAGCTGAGCAGCCTGAGATCTGAGGACACGGCCGTGTATTACTGTG
TGATTATAGCAGTGGCTGGTCGGGGTGCTTTTGATATCTGGGGCCAAGGGACAATGGTCACCGTCTCCTCAG
>FLN1FA001DDLAU
GGCTGGAGTGGATTGGGAGTATCTATTATAGTGGGAGCACCTACTACAACCCGTCCCTCAAGAGTCGAGTCACCATATCC
GTAGACACGTCCAAGAACCAGTTCTCCCTGAAGCTGAGCTCTGTGACCGCCGCAGACACGGCTGTGTATTACTGTGCGAG
ATGGAATTACTATGATAGTAGTGGTTATTACTCCCCCTCTGGTGCTTTTGATATCTGGGGCCAAGGGACAATGGTCACCG
TCTCCTCAG
>FLN1FA001C4CLN
GGGCTTGAGTGGATGGGATGGATCAGCGCTTACAATGGTAACACAAACTATGCACAGAAGCTCCAGGGCAGAGTCACCAT
GACCACAGACACATCCACGAGCACAGCCTACATGGAGCTGAGGAGCCTGAGATCTGACGACACGGCCGTGTATTACTGTG
CGAGGCCCCTGCATACAGCTATGGGGATCTACTACTACTACGGTATGGACGTCTGGGGCCAAGGGACCACGGTCACCGTC
TCCTCA
>FLN1FA001EV1ZL
GGCTGGAGTGGGTTGGCCGTATTAAAAGCAAAACTGATGGTGGGACAACAGACTACGCTGCACCCGTGAAAGGCAGATTC
ACCATCTCAAGAGATGATTCAAAAAACACGCTGTATCTGCAAATGAACAGCCTGAGAGCTGAGGACACGGCTGTGTATTA
CTGTGCGAGAATAACAGGTTCTGGATACAGCTATGGCCGGGGCTACATGGACGTCTGGGGCAAAGGGACCACGGTCACCG
TCTCCTCA
>FLN1FA002P4SJM
GGCTGGAGTGGATTGGGAGTATCTATTATAGTGGGAGCACCTACTACAACCCGTCCCTCAAGAGTCGAGTCACCATATCC
GTAGACACGTCCAAGAACCAGTTCTCCCTGAAGCTGAGCTCTGTGACCGCCGCAGACACGGCTGTGTATTACTGTGCGAG
ACATAACTCGATGGGTGGGTGGGAGCTAAGGGAGTACTACTACGGTATGGACGTCTGGGGCCAAGGGACCACGGTCACCG
TCTCCTCA
>FLN1FA001AWMZP
GGCTGGAGTGGATTGGGAGTATCTATTATAGTGGGAGCACCTACTACAACCCGTCCCTCAAGAGTCGAGTCACCATATCC
GTAGACACGTCCAAGAACCAGTTCTCCCTGAAGCTGAGCTCTGTGACCGCCGCAGACACGGCTGTGTATTACTGTGCGAG
GCGGCCCCTGGGTATAGCAGCAGCTGGGTTTGACTACTGGGGCCAGGGAACCCTGGTCACCGTCTCCTCAG
>FLN1FA002PSM5O
GGGCTGGAGTGGATTGGGAGTATCTATTATAGTGGGAGCACCTACTACAACCCCTCCCTCAAGAGTCGAGTCACCATATC
AGTAGACACGTCCAAGAACCAGTTCTCCCTGAAGCTGAGCTCTGTGACCGCTGCGGACACGGCCGTGTATTACTGTGCGA
GAGGCCCCTTGTATTACGATATTTTGACTGGCCTAAGGGGCTTGATGCTTTTGATATCTGGGGCCAAGGGACAATGGTCA
CCGTCTCCTCAG
>FLN1FA002PZPBW
GGCTGGAGTGGGTCTCAGGTATTTACAGCGGTGGTAGCACATACTACGCAGACTCCGTGAAGGGCCGATTCACCATCTCC
AGAGACAATTCCAAGAACACGCTGTATCTTCAAATGAACAGCCTGAGAGCCGAGATGGCCCAGGAGTACTAATACTACAT
GGACGTTTGGGGCAAAGGGACCACGGTCACCGTCTCCTCA
>FLN1FA002P54K7
GGGGCTGGAGTGGGTGGCCAACATAAAGCAAGATGGAAGTGAGAAATACTATGTGGACTCTGTGAAGGGCCGATTCACCA
TCTCCAGAGACAACGCCAAGAACTCACTGTATCTGCAAATGAACAGCCTGAGAGCCGAGGACACGGCTGTGTATTACTGT
GCGAGAGGGGCTACGGTGGTACACCAGGTCTACTGGTACTTCGATCTCTGGGGCCGTGGCACCCTGGTCACCGTCTCCTC
AG
>FLN1FA001DCPJ0
GGCTGGAGTGGGTGGCCAACATAAAGCAAGATGGAAGTGAGAAATACTATGTGGACTCTGTGAAGGGCCGATTCACCATC
TCCAGAGACAACGCCAAGAACTCACTGTATCTGCAAATGAACAGCCTGAGAGCCGAGGACACGGCTGTGTATTACTGTGC
GAGGGTAACGTATTACTATGGTTCGGGGAGTTACCAGTCCAGCCTCTTTGACTACTGGGGCCAGGGAACCCTGGTCACCG
TCTCCTCAG
>FLN1FA001DJ31T
GGCTGGAGTGGGTGGCAGTTATATCATATGATGGAAGTAATAAATACTACGTAGACTCCGTGAAGGGCCGATTCACCATC
TCCAGAGACAATTCCAAGAACACGCTGTATCTGCAAATGAACAGCCTGAGAGCTGAGGACACGGCTGTGTATTACTGTGC
GAGACCACACGAAAGATACAGCTATGGTTACCCCGATGCTTTTGATATCTGGGGCCAAGGGACAATGGTCACCGTCTCCT
CAG
>FLN1FA001EVZS8
GCTGGAGTGGGTTGGCCGTATTAGAAGCAAAGCTAACAGTTACGCGACAGCATATGCTGCGTCGGTGAAAGGCAGGTTCA
CCATCTCCAGAGATGATTCAAAGAACACGGCGTATCTGCAAATGAACAGCCTGAAAACCGAGGACACGGCCGTGTATTAC
TGTACTAGACGGTTGGGTGACTACATTGGGTATACTACTACTACTACTACATGGACGTCTGGGGCAAAGGGACCACGGTC
ACCGTCTCCTCA
>FLN1FA001BOF6O
GACTGGAGTGGATTGGGTATATCTATTACAGTGGGAGCACCAACTACAACCCCTCCCTCAAGAGTCGAGTCACCATATCA
GTAGACACGTCCAAGAACCAGTTCTCCCTGAAGCTGAGCTCTGTGACCGCTGCGGACACGGCCGTGTATTACTGTGCGAG
ACATGGGGAGCGAGGCAGCAGCTGGTCTCACCTTGACTACTGGGGCCAGGGAACCCTGGTCACCGTCTCCTCAG
>FLN1FA002PXOP1
GGGGCTGGAGTGGGTCTCAGTTATTTATAGCGGTGGTAGCACATACTACGCAGACTCCGTGAAGGGCCGATTCACCATCT
CCAGAGACAATTCCAAGAACACGCTGTATCTTCAAATGAACAGCCTGAGAGCCGAGGACACGGCCGTGTATTACTGTGCG
AGAGGTGACGTACGTATTACTATGGTTCGGGGAGTTATTGACTACTGGGGCCAGGGAACCCTGGTCACCGTCTCCTCAG
>FLN1FA001B3J2Q
GGGCTTGAGTGGATGGGAATAATCAACCCTAGTGGTGGTAGCACAAGTTACGCACAGAAGTTCCAGGGCAGAGTCACCAT
GACCAGGGACACGTCCACGAGCACAGTCTACATGGAGCTGAGCAGCCTGAGATCTGAGGACACGGCCGTGTATTACTGTG
CGAGAGGGGGGCCCCTAGTGGGAGCTACGAACCTAGATGCTTTTGATATCTGGGGCCAAGGGACAATGGTCACCGTCTCC
TCAG
>FLN1FA002QMGMF
GGGGCTGGAGTGGGTCTCATCCATTAGTAGTAGTAGTAGTTACATATACTACGCAGACTCAGTGAAGGGCCGATTCACCA
TCTCCAGAGACAACGCCAAGAACTCACTGTATCTGCAAATGAACAGCCTGAGAGCCGAGGACACGGCTGTGTATTACTGT
GCGAGAGACTATAGCAGCAGCTGGTACGGGGCTTTTGATATCTGGGGCCAAGGGACAATGGTCACCGTCTCCTCAG
>FLN1FA001BB531
GGGGCTGGAGTGGGTGGCAGTTATATGGTATGATGGAAGTAATAAATACTATGCAGACTCCGTGAAGGGCCGATTCACCA
TCTCCAGAGACAATTCCAAGAACACGCTGTATCTGCAAATGAACAGCCTGAGAGCCGAGGACACGGCTGTGTATTACTGT
GCGAGAGAGGGGGTAGTGGTTATTACCCTTGACTACTGGGGCCAGGGAACCCTGGTCACCGTCTCCTCAG
>FLN1FA002TJCBC
GGCTGGAGTGGGTGGCAGTTATATGGTATGATGGAAGTAATAAATACTATGCAGACTCCGTGAAGGGCCGATTCACCATC
TCCAGAGACAATTCCAAGAACACGCTGTATCTGCAAATGAACAGCCTGAGAGCCGAGGACACGGCTGTGTATTACTGTGC
GAGATCCCTATATTGTGGTGGTGACTGCTATTCAAACTACTGGGGCCAGGGAACCCTGGTCACCGTCTCCTCAG
>FLN1FA002SESGX
GGGCTTGAGTGGATGGGAGGGATCATCCCTATCTTTGGTACAGCAAACTACGCACAGAAGTTCCAGGGCAGAGTCACGAT
TACCGCGGACGAATCCACGAGCACAGCCTACATGGAGCTGAGCAGCCTGAGATCTGAGGACACGGCCGTGTATTACTGTG
CGAGCTTAGTTTCCTTATTGTAGTAGTACCAGCTGCTAGGCGGGGGGGGGCTACTGGGGCCAGGGAACCCTGGTCACCGT
CTCCTCAG
>FLN1FA001D1F0A
GGGCTTGAGTGGATGGGAGGGATCATCCCTATCCTTGGTATAGCAAACTACGCACAGAAGTTCCAGGGCAGAGTCACGAT
TACCGCGGACAAATCCACGAGCACAGCCTACATGGAGCTGAGCAGCCTGAGATCTGAGGACACGGCCGTGTATTACTGTG
CGAGGGGGCATTACTATGGTTCGGGGAGTTATTATGATGCTTTTGATATCTGGGGCCAAGGGACAATGGTCACCGTCTCC
TCAG
>FLN1FA001BVXCJ
GCTTGAGTGGATGGGATGGATCAGCGCTTACAATAGTAACACAAACTATGCACAGAAGCTCCAGGGCAGAGTCACCATGA
CCACAGACACATCCACGAGCACAGCCTACATGGAGCTGAGGAGCCTGAGATCTGACGACACGGCCGTGTATTACTGTGCG
AGGAGAAACGATAGCAGTGGCTCCCTACTACTACTACTACATGGACGTCTGGGGCAAAGGGACCACGGTCACCGTCTCCT
CA
>FLN1FA001DPB9H
GGGGCTGGAGTGGGTCTCAGCTATTAGTGGTAGTGGTGGTAGCACATACTACGCAGACTCCGTGAAGGGCCGGTTCACCA
TCTCCAGAGACAATTCCAAGAACACGCTGTATCTGCAAATGAACAGCCTGAGAGCCGAGGACACGGCTGTGTATTACTGT
GCGAGAGATCACCGATATTTTGACTGGTTCGCTAATGCTTTTGATATCTGGGGCCAAGGGACAATGGTCACCGTCTCCTC
CT
>FLN1FA002RVAZP
GGCCTGGAGTGGATGGGGATCATCTATCCTGGTGACTCTGATACCAGATACAGCCCGTCCTTCCAAGGCCAGGTCACCAT
CTCAGCCGACAAGTCCATCAGCACCGCCTACCTGCAGTGGAGCAGCCTGAAGGCCTCGGACACCGCCATGTATTACTGTG
CGAGGGTCAGATGGGGGCTCGGGGAGTTTCATGATGCTTTTGATATCTGGGGCCAAGGGACAATGGTCACCGTCTCCTCA
G
>FLN1FA002PSM8D
GGGCTTGAGTACATGGGAGGGGTCCTCCCTGTCCTTGGTTTTCCAAACTACGCACAGAAGTTCCAGGGCAGAGTCACGAT
TACCGCGGACAAATCCACGAGCACAGCCTACATGGAGCTGAGCAGCCTGAGATCTGAGGACACGGCCGTGTATTACTGTG
CGAGAGATCGGGGTTTCCGGGTTGATATTGTAGTGGTGGTAGCTACTTGACTACTGGGGCCAGGGAACCCTGGTCACCGT
CTCCTCAG
>FLN1FA001DBKHB
GGCTGGAGTGGATTGGGGAAATCAATCATAGTGGAAGCACCAACTACAACCCGTCCCTCAAGAGTCGAGTCACCATATCA
GTAGACACGTCCAAGAACCAGTTCTCCCTGAAGCTGAGCTCTGTGACCGCCGCGGACACGGCTGTGTATTACTGTGCGAG
AGGCTTGGGCATGGTGGCTACGTACTACTGGGGCCAGGGAACCCTGGTCACCGTCTCCTCAG
>FLN1FA001DB0FT
GGGGCTGGAGTGGGTCTCTGATATTAATTGGAATGGTGGTAGAACAGGTTATGCAGACTCTGTGAAGGGCCGATTCACCA
TCTCCAGAGACAACGCCAAGAACTCCCTGTATCTGCAAATGAACAGTCTGAGAGCCGAGGACACGGCCTTGTATTACTGT
GCGAGAGAAGAGGGTTACGACTACGGTGACTTTATTGACTACTGGGGCCAGGGAACCCTGGTCACCGTCTCCTCAG
>FLN1FA001C5CXB
GGGCTTGAGTGGATGGGATGGATGAACCCTAACAGTGGTAACACAGGCTATGCACAGAAGTTCCAGGGCAGAGTCACCAT
GACCAGGAACACCTCCATAAGCACAGCCTACATGGAGCTGAGCAGCCTGAGATCTGAGGACACGGCCGTGTATTACTGTG
CGAGAGGTGGTCGAGGGATACAGCTATGGTTAAAGAACTGGTACTTCGATCTCTGGGGCCGTGGCACCCTGGTCACCGTC
TCCTCAG
>FLN1FA001DFNS0
GGCTGGAGTGGGTCTCAGCTATTAGTGGTAGTGGTGGTAGCACATACTACGCAGACTCCGTGAAGGGCCGGTTCACCATC
TCCAGAGACAATTCCAAGAACACGCTGTATCTGCAAATGAACAGCCTGAGAGCCGAGGACACGGCCGTATATTACTGTGC
GAAAGTCGACAGGCTCCAACGCCATTACTATGGTTCGGGGCTGTTTGACTACTGGGGCCAGGGAACCCTGGTCACCGTCT
CCTCAG
>FLN1FA001EU1FF
GGGCTTGAGTGGATGGGATGGATCAACACCAACACTGGGAACCCAACGTATGCCCAGGGCTTCACAGGACGGTTTGTCTT
CTCCTTGGACACCTCTGTCAGCACGGCATATCTGCAGATCAGCAGCCTAAAGGCTGAGGACACTGCCGTGTATTACTGTG
CGAGAGGCTACTATGGTTCGGGGAGATACATCAACTGGTTCGACCCCTGGGGCCAGGGAACCCTGGTCACCGTCTCCTCA
G
>FLN1FA001DQXJ0
GGGGCTGGAGTGGGTCTCAGCTATTAGTGGTAGTGGTGGTAGCACATACTACGCAGACTCCGTGAAGGGCCGGTTCACCA
TCTCCAGAGACAATTCCAAGAACACGCTGTATCTGCAAATGAACAGCCTGAGAGCCGAGGACACGGCCGTATATTACTGT
GCGAAAGACGAAAACTTAGTGGGAGCTATAACTTACTTTGACTACTGGGGCCAGGGAACCCTGGTCACCGTCTCCTCAG
>FLN1FA002RKZTP
GGCTGGAGTGGATTGGGGAAATCAATCATAGTGGAAGCACCAACTACAACCCGTCCCTCAAGAGTCGAGTCACCATATCA
GTAGACACGTCCAAGAACCAGTTCTCCCTGAAGCTGAGCTCTGTGACCGCCGCGGACACGGCTGTGTATTACTGTGCGAG
AGGGACGTCGGGTGTAGTGGTGGTAGCTGCTACTTTTACTACTACTACTACTACATGGACGTCTGGGGCAAAGGGACCAC
GGTCACCGTCTCCTCA
>FLN1FA001DBKHW
GGGCTTGAGTGGATGGGATGGATCAGCGCTTACAATGGTAACACAAACTATGCACAGAAGCTCCAGGGCAGAGTCACCAT
GACCACAGACACATCCACGAGCACAGCCTACATGGAGCTGAGGAGCCTGAGATCTGACGACACGGCCGTGTATTACTGTG
CGAGAGATGCATTACTATGGTTCGGGGAGTTATTAGACCAAAACCGATTTGACTACTGGGGCCAGGGAACCCTGGTCACC
GTCTCCTCAG
>FLN1FA002TP59T
GACTGGAGTGGATTGGGTATATCTATTACAGTGGGAGCACCAACTACAACCCCTCCCTCAAGAGTCGAGTCACCATATCA
GTAGACACGTCCAAGAACCAGTTCTCCCTGAAGCTGAGCTCTGTGACCGCTGCGGACACGGCCGTGTATTACTGTGCGAG
AGAGGGGGGGAGTGGCTACGTGGGCCCTAACAACTGGTTCGACCCCTGGGGCCAGGGAACCCTGGTCACCGTCTCCTCAG
>FLN1FA002Q1HSK
GGGCTTGAGTGGATGGGACGGATCAACCCTAACAGTGGTGGCACAAACTATGCACAGAAGTTTCAGGGCAGGGTCACCAT
GACCAGGGACACGTCCATCAGCACAGCCTACATGGAGCTGAGCAGGCTGAGATCTGACGACACGGTCGTGTATTACTGTG
CGAGAGATCGGACGTGGCAGTGGCTGGTACGTGGGGGTTTGGCTACTGGGGCCAGGGAACCCTGGTCACCGTCTCCTCAG
>FLN1FA001ARJ9J
GGGCTTGAGTGGATGGGAGGGATCATCCCTATCTTTGGTACAGCAAACTACGCACAGAAGTTCCAGGGCAGAGTCACGAT
TACCGCGGACGAATCCACGAGCACAGCCTACATGGAGCTGAGCAGTCAGAGATCTGAGGACATAGATGTGTACTACTGTG
CGAGATTGGAGCTACGGTGACTACAATAGGAATACTACTACTACTACATGGACGTCTGGGGCAAAGGGACCACGGTCACC
GTCTCCTCA
>FLN1FA002RQDGC
GGGGCTGGAGTGGGTTTCATACATTAGTAGTAGTGGTAGTACCATATACTACGCAGACTCTGTGAAGGGCCGATTCACCA
TCTCCAGGGACAACGCCAAGAACTCACTGTATCTGCAAATGAACAGCCTGAGAGCCGAGGACACGGCCGTGTATTACTGT
GCGAGGCCAAGGGGGTATGGTTCGGGGAGTTATTATATGGATGCTTTTGATATCTGGGGCCAAGGGACAATGGTCACCGT
CTCCTCAG
>FLN1FA001BWY50
GGGCTTGAGTGGATGGGAATAATCAACCCTAGTGGTGGTAGCACAAGCTACGCACAGAAGTTCCAGGGCAGAGTCACCAT
GACCAGGGACACGTCCACGAGCACAGTCTACATGGAGCTGAGCAGCCTGAGATCTGAGGACACGGCCGTGTATTACTGTG
CGAGAGATCGGTGGGGATTACGATATTTTGACTGGTTATCCCCAACTACTACTACTACGGTATGGACGTCTGGGGCCAAG
GGACCACGGTCACCGTCTCCTCA
>FLN1FA002SGUMF
CCCTGGAGTGGCTTGCACTCATTTATTGGGATGATGATAAGCGCTACAGCCCATCTCTGAAGAGCAGGCTCACCATCACC
AAGGACACCTCCAAAAACCAGGTGGTCCTTACAATGACCAACATGGACCCTGTGGACACAGCCACATATTACTGTGCACA
CTCCCCCTTGGGCCTGTATAGCAGCAGCTGTAACTGGTTCGACCCCTGGGGCCAGGGAACCCTGGTCACCGTCTCCTCAG
>FLN1FA001EV1XI
CCCTGGAGTGGCTTGCACTCATTTATTGGGATGATGATAAGCGCTACAGCCCATCTCTGAAGAGCAGGCTCACCATCACC
AAGGACACCTCCAAAAACCAGGTGGTCCTTACAATGACCAACATGGACCCTGTGGACACAGCCACATATTACTGTGCACA
TCAGTCAGGCCAGTACGTATTACTATGGTTCGGGGAGTTATTCGCAAACTGGTTCGACCCCTGGGGCCAGGGAACCCTGG
TCACCGTCTCCTCAG
>FLN1FA002PHFGX
GGGGCTGGAGTGGGTAGGTTTCATTAGAAGCAAAGCTTATGGTGGGACAACAGAATACGCCGCGTCTGTGAAAGGCAGAT
TCACCATCTCAAGAGATGATTCCAAAAGCATCGCCTATCTGCAAATGAACAGCCTGAAAACCGAGGACACAGCCGTGTAT
TACTGTACTAGAGGCCCTTATTACTATGGTTCGGGGAGTTCTGTCTGGGGCCAGGGAACCCTGGTCACCGTCTCCTCAG
>FLN1FA002PRKKB
GCCTGGAGTGGGTCTCAGGTATTAGTTGGAATAGTGGTAGCATAGGCTATGCGGACTCTGTGAAGGGCCGATTCACCATC
TCCAGAGACAACGCCAAGAACTCCCTGTATCTGCAAATGAACAGTCTGAGAGCTGAGGACACGGCCTTGTATTACTGTGC
AAATGGGGCCACAGTGGCTGGGAATGATGCTTTTGATATCTGGGGCCAAGGGACAATGGTCACCGTCTCCTCAG
>FLN1FA002TT7C1
GGCTGGAGTGGGTGGCAGTTATATGGTATGATGGAAGTAATAAATACTATGCAGACTCCGTGAAGGGCCGATTCACCATC
TCCAGAGACAATTCCAAGAACACGCCGTATCTGCAAATGAACAGCCTGAGAGCCGAGGACACGGCTGTGTATTACTGTGC
GAAAGATGGGCAGCTGGGGGATGATGCTTTTGATATCTGGGGCCAAGGGACAATGGTCACCGTCTCCTCAG
>FLN1FA002TB89D
GGGCCTGGAGTGGGTCTCAGGTATTAGTTGGAATAGTGGTAGCATAGGCTATGCGGACTCTGTGAAGGGCCGATTCACCA
TCTCCAGAGACAACGCCAAGAACTCCCTGTATCTGCAAATGAACAGTCTGAGAGCTGAGGACACGGCCTTGTATTACTGT
GCAAAAGATAGGGGTATTACTATGGTTCGGGGCCCAAGATGGGGGTTTGACTACTGGGGCCAGGGAACCCTGGTCACCTC
TCCTCAGG
>FLN1FA001A5NS6
GGCTGGAGTGGGTAGGTTTCATTAGAAGCAAAGCTTATGGTGGGACAACAGAATACGCCGCGTCTGTGAAAGGCAGATTC
ACCATCTCAAGAGATGATTCCAAAAGCATCGCCTATCTGCAAATGAACAGCCTGAAAACCGAGGACACAGCCGTGTATTA
CTGTACTAGACTTCAGTTCAAGCATGGATATTGTAGTAGTACCAGCTGCTATGCTTCGGGAGGAGCTTTTGATATCTGGG
GCCAAGGGACAATGGTCACCGTCTCCTCAG
>FLN1FA001ESGDL
GGCTGGAGTGGGTCTCAGCTATTAGTGGTAGTGGTGGTAGCACATACTACGCAGACTCCGTGAAGGGCCGGTTCACCATC
TCCAGAGACAATTCCAAGAACACGCTGTATCTGCAAATGAACAGCCTGAGAGCCGAGGACACGGCCGTATATTACTGTGC
GAAAAAAACGCGTATAGTACTATGATAGTAGTGGTTATAGGTTGGAAATAGCTTTGACTACTGGGGCCAGGGAACCCTGG
TCACCGTCTCCTCAG
>FLN1FA001CXDJ0
AAGGGGCTGGAGTGGGTGTCAGGCATATGGCATGATGGAAGTAATAAATACTATGCAGACTCCGTGAAGGGCCGATTCAC
CATCTCCAGAGACAATTCCAAGAACACGCTGTATCTGCAAATGAACAGCCTGAGAGCCGAGGACACGGCTGTGTATTACT
GTGCGAAAGAGGGGGGTCGGTTGAGTGGTAACTCCAACTACTACTACTACGGTATGGACGTCTGGGGGCCAAGGGACCAC
GGTCACCGTCTCCTCA
>FLN1FA001A4QOQ
GGCTGGAGTGGGTGGCAGTTATATCATATGGTGGAAGTAATAAATACTACGTAGACTCCGTGAAGGGCCGATTCACCATC
TCCAGAGACAATTCCAAGAACACGCTGTATCTGCAAATGAACAGCCTGAGAGCTGAGGACACGGCTGTGTATTACTGTGC
GAGCTTATTGTCTCACTGGCTACCCGGCGCTGCTTTTGATATCTGGGGCCAAGGGACAATGGTCACCGTCTCCTCAG
>FLN1FA001EUUCI
AGGCTTGAGTGGATGGGATGGATCAACGCTGGCAATGGTAACACAAAATATTCACAGAAGTTCCAGGGCAGAGTCACCAT
TACCAGGGACACATCCGCGAGCACAGCCTACATGGAGCTGAGCAGCCTGAGATCTGAAGACACGGCTGTGTATTACTGTG
CGGAGGGGCCTTATAGCAGCAGCTGGTAAGGAGGGACCTTGACTACTGGGGCCAGGGAACCCTGGTCACCGTCTCCTCAG
>FLN1FA001DJ36Y
GGCTGGAGTGGATTGGGAGTATCTATTATAGTGGGAGCACCTACTACAACCCGTCCCTCAAGAGTCGAGTCACCATACCC
GTAGACACGTCCAAGAACCAGTTCTCCCTGAAGCTGAGCTCTGTGACCGCCGCAGACACGGCTGTGTATTACTGTGCGAG
ACAAGGGGGCATTTATTATGATTACGTTTGGGGGAGTTATCGCCATACGAACTGGTACTTCGATCTCTGGGGCCGTGGCA
CCCTGGTCACCGTCTCCTCAG
>FLN1FA001AMBB2
GGGCTTGAGTGGATGGGAGGGATCATCCCTATCCTTGGTATAGCAAACTACGCACAGAAGTTCCAGGGCAGAGTCACGAT
TACCGCGGACAAATCCACGAGCACAGCCTACATGGAGCTGAGCAGCCTGAGATCTGAGGACACGGCCGTGTATTACTGTG
CGAGAGATAGGGCGGTTGACTATGGTTCGGGGAGTTATTATAACGGTGATGCTTTTGATATCTGGGGCCAAGGGACAATG
GTCACCGTCTCCTCAG
>FLN1FA002SR1WG
GGGCTTGAGTGGATGGGATGGATCAGCGCTTACAATGGTAACACAAACTATGCACAGAAGCTCCAGGGCAGAGTCACCAT
GACCACAGACACATCCACGAGCACAGCCTACATGGAGCTGAGGAGCCTGAGATCTGACGACACGGCCGTGTATTACTGTG
CGAGAGCAGATTACTATGGTTCGGGGAGTTATTATGACGGAAACTACTACTACGGTATGGATGTCTGGGGCCAAGGGACC
ACGGTCACCGTCTCCTCA
>FLN1FA001DPAZ2
GGCTGGAGTGGGTTTCATACATTAGTAGTAGTGGTAGTACCATATACTACGCAGACTCTGTGAAGGGCCGATTCACCATC
TCCAGGGACAACGCCAAGAACTCACTGTATCTGCAAATGAACAGCCTGAGAGCCGAGGACACGGCTGTGTATTACTGTGC
GAGAGATGGGATAGCAGCAGCCACCTCCGGGTTGGACGTCTGGGGCCAAGGGACCACGGTCACCGTCTCCTCA
>FLN1FA001EUQ6D
GACTGGAATATGTTTCAGCTATTAGTAGTAATGGGGGTAGCACATATTATGCAAACTCTGTGAAGGGCAGATTCACCATC
TCCAGAGACAATTCCAAGAACACGCTGTATCTTCAAATGGGCAGCCTGAGAGCTGAGGACATGGCTGTGTATTACTGTGC
GAGAGATGGGAAAAGATATAGTGGCTACGATGTTCCTTTTCTTGTATATGATAGTAGTGGTTACTATGACTACTGGGGCC
AGGGAACCCTGGTCACCGTCTCCTCAG
>FLN1FA001BWXW1
GGGCTTGAGTGGATGGGAATAATCAACCCTAGTGGTGGTAGCACAAGCTACGCACAGAGGTTCCAGGGCAGAGTCACCAT
GACCAGGGACACGTCCACGAGCACAGTCTACATGGAGCTGAGCAGCCTGAGATCTGAGGACACGGCCGTGTATTACTGTG
CGAGGGCCACGTATTACTATGGTTCGGGGAGTTATTATAACTCCCTTGATGCTTTTGATATCTGGGGCCAAGGGACAATG
GTCACCGTCTCCTCAG
>FLN1FA001AYQ6K
GGGCTTGAGTGGATGGGAATAATCAACCCTAGTGGTGGTAGCACAAGCTACGCACAGAAGTTCCAGGGCAGAGTCACCAT
GACCAGGGACACGTCCACGAGCACAGTCTACATGGAGCTGAGCAGCCTGAGATCTGAGGACACGGCCGTGTATTACTGTG
CGAGGAGATTCAAATACGCACCCGGGGGTATAGCAGTGGCTGGTAGAATCCCCTCCCTTTGACTACTGGGGCCAGGGAAC
CCTGGTCACCGTCTCCTCAG
>FLN1FA001CL3IF
GGGCTTGAGTGGATGGGAATAATCAACCCTAGTGGTGGTAGCACAAGCTACGCACAGAAGTTCCAGGGCAGAGTCACCAT
GACCAGGGACACGTCCACGAGCACAGTCTACATGGAGCTGAGCAGCCTGAGATCTGAGGACACGGCCGTGTATTACTGTG
CGACCGGGGGAGCAGTGGCTGGATTACGCTACTGGGGCCAGGGAACCCTGGTCACCGTCTCCTCAG
>FLN1FA002QNLUX
GGCTGGAGTGGATTGGGGAAATCAATCATAGTGGAAGCACCAACTACAACCCGTCCCTCAAGAGTCGAGTCACCATATCA
GTAGACACGTCCAAGAACCAGTTCTCCCTGAAGCTGAGCTCTGTGACCGCCGCGGACACGGCTGTGTATTACTGTGCGAG
AGGCCGGAGGGGTGGGAGCTACCTCATGAAGACTGACTGGTTCGACCCCTGGGGCCAGGGAACCCTGGTCACCGTCTCCT
CAG
>FLN1FA001EAWSR
GGCTGGAGTGGATTGGGAGTATCTATTATAGTGGGAGCACCTACTACAACCCGTCCCTCAAGAGTCGAGTCACCATATCC
GTAGACACGTCCAAGAACCAGTTCTCCCTGAAGCTGAGCTCTGTGACCGCTGCGGACACGGCCGTGTATTACTGTGCGAG
AGGGAGGTTCGGTGGCTACAATGGTTTTGACTACTGGGGCCAGGGAACCCTGGTCACCGTCTCCTCAG
>FLN1FA001EV26Y
GGGGCTGGAGTGGGTTTCATACATTAGTAGTAGTGGTAGTACCATATACTACGCAGACTCTGTGAAGGGCCGATTCACCA
TCTCCAGGGACAACGCCAAGAACTCACTGTATCTGCAAATGAACAGCCTGAGAGCCGAGGACACGGCCGTGTATTACTGT
GCGAGAGAATGGTCCTATGGTTCGGGGAGTTATTACTTTGACTACTGGGGCCAGGGAACCCTGGTCACCGTCTCCTCAG
>FLN1FA001EGNXJ
GGGCATAGTGGTTGGGATGCATCAACCCTTACAATGATAACACACACTACGCACAGAAGTTCCGGGGCAGAGTCACCATT
ACCAGTGACAGGTCCGTGAGCACAGCCTACATGGAGCTGAGCAGCCTGAGATCTGAAGACATGGTCGTGTATTCCTGTGT
GAGAGTTTACTATGATAGTAGTGGTTACTTTAGGGATATCTGGGGCCAAGGGACAATGGTCACCGTCTCCTCAG
>FLN1FA001ENOQ1
GGGGCTGGAGTGGGTGGCAGTTATATGGTATGATGGAAGTAATAAATACTATGCAGACTCCGTGAAGGGCCGATTCACCA
TCTCCAGAGACAATTCCAAGAACACGCTGTATCTGCAAATGAACAGCCTGAGAGCCGAGGACACGGCTGTGTATTACTGT
GCGAAAGATCGGGAGCGGGCAACTGCTATGTTTGACTACTGGGGCCAGGGAACCCTGGTCACCGTCTCCTCAG
>FLN1FA001CDPRX
GACTGGAGTGGATTGGCTACGTGTATTACAGTGGAGGCACTAACTACAACCCCTCCCTCAAGAGTCGAGTCACCCTGTCA
GTCGACACGTCCAAGAGGCAGTTCTCCCTGAAGCTGCGTTCTGTGACCGCTGCGGACACGGCCGTCTATTATTGTGCGAG
AGCCCCCCGGCGGCAGTGGCTGGTACAGTTAGACTTTGACTCTTGGGGCCAGGGAACCCGGGTCACCGTCTCCTCAG
>FLN1FA001D2JTW
GACTGGAGTGGATTGGGTATATCTATTACAGTGGGAGCACCAACTACAACCCCTCCCTCAAGAGTCGAGTCACCATATCA
GTAGACACGTCCAAGAACCAGTTCTCCCTGAAGCTGAGCTCTGTGACCGCTGCGGACACGGCCGTGTATTACTGTGCGAC
CATACAGGGTGATTACTATGGTTCGGGGAGTCGCGGGTACTACTTTGACTACTGGGGCCAGGGAACCCTGGTCACCGTCT
CCTCAG
>FLN1FA002Q8RGM
GGCCTGGAGTGGATTGGGTACATCTATTACAGTGGGAGCACCTACTACAACCCGTCCCTCAAGAGTCGAGTTACCATATC
AGTAGACACGTCTAAGAACCAGTTCTCCCTGAAGCTGAGCTCTGTGACTGCCGCGGACACGGCTGTGTATTACTGTGCGA
GAGGAGGAGATTACTATGGTTCGGGGGGGATGCTTTTGATATCTGGGGCCAAGGGACAATGGTCACCGTCTCCTCAG
>FLN1FA002TX9M4
GGCTGGAGTGGGTCTCATCCATTAGTAGTAGTAGTAGTTACATATACTACGCAGACTCAGTGAAGGGCCGATTCACCATC
TCCAGAGACAACGCCAAGAACTCACTGTATCTGCAAATGAACAGCCTGAGAGCCGAGGACACGGCTGTGTATTACTGTGC
GAGACTTTCTCCGGGTATAGCAGCAGCTGGTACAGGCTACTGGGGCCAGGGAACCCTGGTCACCGTCTCCTCAG
>FLN1FA001CE1SA
GGGCTGGAGTGGATTGGGGAAATCAATCATAGTGGAAGCACCAACTACAACCCGTCCCTCAAGAGTCGAGTCACCATATC
AGTAGACACGTCCAAGAACCAGTTCTCCCTGAAGCTGAGCTCTGTGACCGCCGCGGACACGGCTGTGTATTACTGTGCGA
GTACTATGGTCAAGCTCAACTACTACTACTACTACATGGACGTCTGGGGCAAAGGGACCACGGTCACCGTCTCCTCA
>FLN1FA002QQ8LE
GGGCTTGAGTGGATGGGATGGATCAGCGCTTACAATGGTAACACAAACTATGCACAGAAGCTCCAGGGCAGAGTCACCAT
GACCACAGACACATCCACGAGCACAGCCTACATGGAGCTGAGGAGCCTGAGATCTGACGACACGGCCGTGTATTACTGTG
CGAGAGTCTCTCGATTGTCGTATTACTATGATAGTAGTGGTTATGATCCTTTTGACTACTGGGGCCAGGGAACCCTGGTC
ACCGTCTCCTCAG
>FLN1FA001EVZO9
GGGGCTGGAGTGGGTGGCCAACATAAAGCAAGATGGAAGTGAGAAATACTATGTGGACTCTGTGAAGGGCCGATTCACCA
TCTCCAGAGACAACGCCAAGAACTCACTGTATCTGCAAATGAACAGCCTGAGAGCCGAGGACACGGCTGTGTATTACTGT
GCGAGGATTACGTATTACTATGGTTCGGGGAGTTACCCCTCATACTACTTTGACTACTGGGGCCAGGGAACCCTGGTCAC
CGTCTCCTCAG
>FLN1FA001BWXUB
GGGGCTGGAGTGGGTCTCATCCATTAGTAGTAGTAGTAGTTACATATACTACGCAGACTCAGTGAAGGGCCGATTCACCA
TCTCCAGAGACAACGCCAAGAACTCACTGTATCTGCAAATGAACAGCCTGAGAGCCGAGGACACGGCTGTGTATTACTGT
GCGAGAGATAAAGATAGCAGCAACCCTTATGATGCTTTTGATATCTGGGGCCAAGGGACAATGGTCACCGTCTCCTCAG
>FLN1FA001EA7WP
GCCTGGAGTGGATTGGGTACATCTATTACAGTGGGAGCACCTACTACAACCCGTCCCTCAAGAGTCGAGTTACCATATCA
GTAGACACGTCTAAGAACCAGTTCTCCCTGAAGCTGAGCTCTGTGACTGCCGCGGACACGGCCGTGTATTACTGTGCGAG
AGGTCCTCGTGATACAGCTATGGCGACTGGCCGTTATGCTTTTGATATCTGGGGCCAAGGGACAATGGTCACCGTCTCCT
CAG
>FLN1FA002TNK3H
GGCTGGAGTGGATTGGGGAAATCAATCATAGTGGAAGCACCAACTACAACCCGTCCCTCAAGAGTCGAGTCACCATATCG
GTAGACACGTCCAAGAACCAGTTCTCCCTGAAGCTGAGCTCTGTGACCGCCGCGGACACGGCTGTGTATTACTGTGCGAG
ACCCGCCCACAGGCATATTGTAGTGGTGGTAGCTGCCCATATTGATGCTTTTGATATCTGGGGCCAAGGGACAATGGTCA
CCGTCTCCTCAG
>FLN1FA002S2DK8
AGGCTTGAGTGGATGGGATGGATCAACGCTGGCAATGGTAACACAAAATATTCACAGAAGTTCCAGGGCAGAGTCACCAT
TACCAGGGACACATCCGCGAGCACAGCCTACATGGAGCTGAGCAGCCTGAGATCTGAAGACACGGCTGTGTATTACTGTG
CGAGAGACAGCAGTGGCTGGTACCGGTTTAGATCGTTTGACTACTGGGGCCAGGGAACCCTGGTCACCGTCTCCTCAG
>FLN1FA001CS0QL
GGCTGGAGTGGGTTTCATACATTAGTAGTAGTGGTAGTACCATATACTACGCAGACTCTGTGAAGGGCCGATTCACCATC
TCCAGGGACAACGCCAAGAACTCACTGTATCTGCAAATGAACAGCCTGAGAGCCGAGGACACGGCCGTGTATTACTGTGC
GAGAGATCCGGCACAATTGTAGTGGTGGTAGCTGCTGCTTTTGATATCTGGGGCCAAGGGACAATGGTCACCGTCTCCTC
AG
>FLN1FA001DDLZ3
GGCTGGAGTGGGTGGCAGTTATATCATATGATGGAAGTAATAAATACTACGTAGACTCCGTGAAGGGCCGATTCACCATC
TCCAGAGACAATTCCAAGAACACGCTGTATCTGCAAATGAACAGCCTGAGAGCTGAGGACACGGCTGTGTATTACTGTGC
GAGGGGCCTATGGTTCGGGGAGTTTACCCATCATTCCCTTATGGACGTCTGGGGCCAAGGGACCACGGTCACCGTCTCCT
CA
>FLN1FA002TB8MZ
GGGGCTGGAGTGGGTGGCCAACATAAAGCAAGATGGAAGTGAGAAATACTATGTGGACTCTGTGAAGGGCCGATTCACCA
TCTCCAGAGACAACGCCAAGAACTCACTGTATCTGCAAATGAACAGCCTGAGAGCCGAGGACACGGCTGTGTATTACTGT
GCGAGAGGTTGGGGTGATTGTCTCAGTACCAGTTGCTATGAATTTTTTGACTCCTGGGGCCAGGGAGCCCTGGTCACCGT
CTCCTCAG
>FLN1FA002R1378
GGGGCTGGAGTGGGTTGGCCGTATTAAAAGCAAAACTGATGGTGGGACAACAGACTACGCTGCACCCGTGAAAGGCAGAT
TCACCATCTCAAGAGATGATTCAAAAAACACGCTGTATCTGCAAATGAACAGCCTGAAAACCGAGGACACAGCCGTGTAT
TACTGTACCTCAATAGCAGTGGCTGGTACTTACTACTACTACTACCACATGGACGTCTGGGGCAAAGGGACCACGGTCAC
CGTCTCCTCA
>FLN1FA002SESSS
GGGCTTGAGTGGATGGGATGGATCAACACCAACACTGGGAACCCAACGTATGCCCAGGGCTTCACAGGACGGTTTGTCTT
CTCCTTGGACACCTCTGTCAGCACGGCATATCTGCAGATCAGCAGCCTAAAGGCTGAGGACACTGCCGTGTATTACTGTG
CGTCCGCACACATTCACTTAAACTATGGTTCGGGGAGTTATTCGATGCTAAACTTTGACTACTGGGGCCAGGGAACCCTG
GTCACCGTCTCCTCAG
>FLN1FA001CCBOQ
GGGCTTGAGTGGATGGGACGGATCAACACCAACACTGGGAACCCAACGTATGCCCAGGGCTTCACAGGACGGTTTGTCTT
CTCCTTGGACACCTCTGTCAGCACGGCATATCTGCAGATCAGCAGCCTAAAGGCTGAGGACACTGCCGTGTATTACTGTG
CGAGAGATCGCGATTTAACTGGGGATGAGGACTACTGGGGCCAGGGAACCCTGGTCACCGTCTCCTCAG
>FLN1FA001AD6WQ
GGGCTTGAGTGGATGGGAATAATCAACCCTAGTGGTGGTAGCACAAGCTACGCACAGAAGTTCCAGGGCAGAGTCACCAT
GACCAGGGACACGTCCACGAGCACAGTCTACATGGAGCTGAGCAGCCTGAGATCTGAGGACACGGCCGTGTATTACTGTG
CGAGGGATCTCCATTACTATGATAGTAGTCGACGCGCTTTTGATATCTGGGGCCAAGGGACAATGGTCACCGTCTCCTCA
G
>FLN1FA001DK3B2
GGACTGGAGTGGATTGGGTATATCTATTACAGTGGGAGCACCAACTACAACCCCTCTCTCAAGAGTCGAGTCACCATATC
AGTTGACACGTCCAAGAAGCAGTTCTCCCTGAAGCTGAGCTCTGTGACCGCTGCGGACACGGCCGTGTATTACTGTGCGA
GAGATCCGGGTGAAACCAGTGGCTGGTACTTTGACTCCTGGGGCCAGGGAACCCTGGTCACCGTCTCCTCAG
>FLN1FA002QECOT
GGCTGGAGTGGATTGGGGAAATCAATCATAGTGGAAGCACCAACTACAACCCGTCCCTCAAGAGTCGAGTCACCATATCA
GTAGACACGTCCAAGAACCAGTTCTCCCTGAAGCTGAGCTCTGTGACCGCCGCGGACACGGCTGTGTATTACTGTGCGAG
AGTTGGGGCATATTGTGGTGGTGACTGCTACTCGGGCGCTTTTGATATCTGGGGCCAAGGGACAATGGTCACCGTCTCCT
CAG
>FLN1FA001AD799
AAGGGCCTGGAGTGGGTCTCAGGTATTAGTTGGAATAGTGGTAGCATAGGCTATGCGGACTCTGTGAAGGGCCGATTCAC
CATCTCCAGAGACAACGCCAAGAACTCCCTGTATCTGCAAATGAACAGTCTGAGAGCTGAGGACACGGCCTTGTATTACT
GTGACAAAAACGTCGTGGGATTACTATGGTTCGGGGAGTGCAGTGGGGTGATGCTTTTGATATCTGGGCCAAGGGACAAT
GGTCACCGTCTCCTCAG
>FLN1FA001DUZV7
AAGGGGCCGTAATGGGTCTCAGGTATTAGTGGTAGTGGTGGTAGCACATACTATGCAGACTCCGTGAAGGGCCGATTCAC
CATCTCCAGAGACAATTCCAAGAACACGCTGTATCTGCAAATGAACAGCCTGAGAGCCGAGGACACGGCTGTGTATTACT
GTGCGAAAGAGAAGGATGGTTCGGGGAGTTATATATACTACTACGGTATGGACGTCTGGGGCCAAGGGACCACGGTCACC
GCTCCTCAG
>FLN1FA002SWJW6
GACTGGAGTGGATTGGGTATATCTATTACAGTGGGAGCACCAACTACAACCCCTCCCTCAAGAGTCGAGTCACCATATCA
GTAGACACGTCCAAGAACCAGTTCTCCCTGAAGCTGAGCTCTGTGACCGCCGCGGACACGGCTGTGTATTACTGTGCGAG
AATAAGGCGAGATGGATATTGTAGTAGTACCAGCTGCTATGACCCAAACGCCTACTACTACTACGGTATGGACGTCTGGG
GGCCAAGGGGACCACGGTCACCGTCTCCT
>FLN1FA002PXNSC
GGACTGGAGTGGATTGGGTATATCTATTACAGTGGGAGCACCAACTACAACCCCTCCCTCAAGAGTCGAGTCACCATATC
AGTAGACACGTCCAAGAACCAGTTCTCCCTGAAGCTGAGCTCTGTGACCGCTGCGGACACGGCCGTGTATTACTGTGCGA
GAGGCCTCCAGTGGCTGGTACGCCCTTTTGACTACTGGGGCCAGGGAACCCTGGTCACCGTCTCCTCAG
>FLN1FA002TENU4
GCTGGAGTGGGTGGCCAACATAAAGCAAGATGGAAGTGAGAAATACTATGTGGACTCTGTGAAGGGCCGATTCACCATCT
CCAGAGACAACGCCAAGAACTCACTGTATCTGCAAATGAACAGCCTGAGAGCCGAGGACACGGCTGTGTATTACTGTGCG
AGAGGTGTGGAATTACTATGGTTCGGGGAGCTGGGGTTGGTAGATTACTACTACTGCTACGGTATGGACGTCTGGGGCCA
AGGGACCACGGTCACCGTCTCCTCA
>FLN1FA002QPWK4
GGGCATAGTGGTTGGGATGCATCAACCCTTACAATGATAACACACACTACGCACAGAAGTTCCGGGGCAGAGTCACCATT
ACCAGTGACAGGTCCGTGAGCACAGCCTACATGGAGCTGAGCAGCCTGAGATCTGAAGACATGGTCGTGTATTCCTGTCC
GCCTATGGGTTCGGGGATCTGTCTGGTTCCGACCCCTGGGGCCAGGGAACCCTGGTCACCGTCTCCTCAG
>FLN1FA002RKZ84
AGGCTTGAGTGGATGGGATGGATCAACGCTGGCAATGGTAACACAAAATATTCACAGAAGTTCCAGGGCAGAGTCACCAT
TACCAGGGACACATCCGCGAGCACAGCCTACATGGAGCTGAGCAGCCTGAGATCTGAAGACACGGCTGTGTATTACTGTG
CGAGCGGAGCAGCAGCTGGTACTGACTACTGGGGCCAGGGAACCCTGGTCACCGTCTCCTCAG
>FLN1FA002R5G01
GGCTGGAGTGGGTTTCATACATTAGTAGTAGTAGTAGTACCATATACTACGCAGACTCTGTGAAGGGCCGATTCACCATC
TCCAGAGACAGTGCCAAGAACTCACTGTATCTGCAAATGAACAGCCTGAGAGACGAGGACACGGCTGTGTATTACTGTGC
GAGAGATGGGGGGCATTACTATGATGGTAGTGGTTATCCGTACTACTTTGACTACTGGGGCCAGGGAACCCTGGTCACCG
TCTCCTCAG
>FLN1FA002QSDXQ
GGCTGGAGTGGGTCTCAGTTATTTATAGCGGTGGTAGCACATACTACGCAGACTCCGTGAAGGGCCGATTCACCATCTCC
AGAGACAATTCCAAGAACACGCTGTATCTTCAAATGAACAGCCTGAGAGCCGAGGACACGGCCGTGTATTACTGTGCGAG
AGGATTTTGGTTCGGGGAGTTATTAGGGGTGCTTTTGATATCTGGGGCCAAGGGACAATGGTCACCGTCTCCTCAG
>FLN1FA001E2BFN
GCCTTGAGTGGCTGGGAAGGGCATACTACAGGTCCAAGTGGTATAATGATTATGCGGAGTCTGTGAAAAGTCGGATAACC
ATCAACGCTGACACATCGAAGAACCAGTTCTCCCTCCACCTGAACTCGGTGACTCCCGAGGACACGGCTCTGTATTTCTG
TGCAAGACGAGGCCCAACCGGGAATCTCCATTATAGCAATGCCTTTGACGCCTGGGGCCAGGGAATATTGGTCACCGTCT
CCTCAG
>FLN1FA002TB8M6
GGGCTTGAGTGGATGGGATGGATCAACACCAACACTGGGAACCCAACGTATGCCCAGGGCTTCACAGGACGGTTTGTCTT
CTCCTTGGACACCTCTGTCAGCACGGCATATCTGCAGATCAGCAGCCTAAAGGCTGAGGACACTGCCGCGTATTACTGTG
CGAGAACGGGGGCAGTGGCTGGCAACATTGACTACTGGGGCCAGGGAACCCTGGTCACCGTCTCCTCAG
>FLN1FA001CLRTL
GACTGGAGTGGATTGGGTATATCTATTACAGTGGGAGCACCAACTACAACCCCTCCCTCAAGAGTCGAGTCACCATATCA
GTAGACACGTCCAAGAACCAGTTCTCCCTGAAGCTGAGCTCTGTGACCGCTGCGGACACGGCCGTGTATTACTGTGCGAG
AGTTATTTCGGAGGGCGAATTACTATGGTTCGGGGAGTTACCACCGGGGGCTTTTGATATCTGGGGCCAAGGGACAATGG
TCACCGTCTCCTCAG
>FLN1FA001BUEHK
CCCTGGAGTGGCTTGCACTCATTGATTGGGATGATGATAAATACTACAGCACATCTCTGAAGACCAGGCTCACAATCTCC
AAGGACACCTCCAAAAACCAGGTGGTCCTTACAATGACCAACATGGACCCTGTGGACACAGCCACGTATTACTGTGCACG
GACATATGGGATATAGCAGCAGCTGGTACAACCGTCCTATGCTTTTGATATCTGGGGCCGAAGGGACAATGGTCACCGTC
TCCTCAG
>FLN1FA001CJHNX
CTGGAGTGGGTGGCAGTTATTTCATATGATGGAAGTAACGAAAACTACGTGGACTCCGTGAAGGGCCGATTCACCATTTC
CAGAGACAACTCCAACAACACGCTGTTTCTTCAAATGAACAGCCTGAGAGCTGAGGACACGGCTGTGTATTACTGTGCGA
GAACCTACTACTATGGTTCGCCAACTTATTACTACTACGGTATGGACGTCTGGGGCCAAGGGACCACGGTCACCGTCTCC
TCA
>FLN1FA002QI3UV
GGGCTTGAGTGGATGGGATGGATCAGCGCTTACAATGGTAACACAAACTATGCACAGAAGCTCCAGGGCAGAGTCACCAT
GACCACAGACACATCCACGAGCACAGCCTACATGGAGCTGAGGAGCCTGAGATCTGACGACACGGCCGTGTATTACTGTG
CGAGAGCCCCACCGGAATGGTCAGTGGCTGGTATCATTGACTACTGGGGCCAGGGAACCCTGGTCACCGTCTCCTCAG
>FLN1FA002RFTW8
GGACTGGAGTGGATTGGGTATATCTATTACAGTGGGAGCACCAACTACAACCCCTCCCTCAAGAGTCGAGTCACCATATC
AGTAGACACGTCCAAGAACCAGTTCTCCCTGAAGCTGAGCTCTGTGACCGCTGCGGACACGGCCGTGTATTACTGTGCGA
GAGCGGGGGCAGTGGCTGGTAGTGAGGAAGTTGACTACTGGGGCCAGGGAACCCTGGTCACCGTCTCCTCAG
>FLN1FA001B5KPS
GGGGCTGGAGTGGGTTTCATACATTAGTAGTAGTGGTAGTACCATATACTACGCAGACTCTGTGAAGGGCCGATTCACCA
TCTCCAGGGACAACGCCAAGAACTCACTGTATCTGCAAATGAACAGCCTGAGAGCCGAGGACACGGCCGTGTATTACTGT
GCGAGAGGAGATGGTGGGAGCGGCCTCTGGTACTTCGATCTCTGGGGCCGTGGCACCCTGGTCACCGTCTCCTCAG
>FLN1FA001CM44Y
GGGCTTGAGTGGATGGGATGGATCAGCGCTTACAATGGTAACACAAACTATGCACAGAAGCTCCAGGGCAGAGTCACCAT
GACCACAGACACATCCACGAGCACAGCCTACATGGAGCTGAGGAGCCTGAGATCTGACGACACGGCCGTGTATTACTGTG
CGAGAGATTGTCTAGCAGCAGCTGGTACCCGCTACTACTACTACATGGACGTCTGGGGCAAAGGGACCACGGTCACCGTC
TCCTCA
>FLN1FA001B1FBM
GGGCTGGAGTGGATTGGGAGTATCTATTATAGTGGGAGCACCTACTACAACCCGTCCCTCAAGAGTTGAGTCACCATATC
CGTAGACACGTCCAAGAACCAGTTCTCCCTGAAGCTGAGCCCTGTGACCGCCGCAGACACGGCTGTGTATTACTGTGCGA
GAGTCTCAAGCTGGATAGCAGCAGCTGGTTTCATATTCGACCCCTGGGGCCAGGGAACCCTGGTCACCGTCTCCTCAG
>FLN1FA001DUZW0
GGGCTTGAGTGGATGGGAGGGATCATCCCTATCTTTGGTACAACTAAATACGCACAGAAGTTCCAGGGCAGAGTCACGAT
TACCGCGGACGAATCCACGAGCACAGCCTACATGGAGTTGAGCAGCCTGAGATCTGAGGACACGGCCGTGTATTACTGTG
CGACTGAGCTCACTCTACTTAACATTCCGGGAGCAGCTGCGGACGGTTTTGACTACTGGGGCCAGGGAACCCTGGTCACC
GTCTCCTCAG
>FLN1FA002P3NLW
GGCTGGAGTGGGTCTCATCCATTAGTAGTAGTAGTAGTTACATATACTACGCAGACTCAGTGAAGGGCCGATTCACCATC
TCCAGAGACAACGCCAAGAACTCACTGTATCTGCAAATGAACAGCCTGAGAGCCGAGGACACGGCTGTGTATTACTGTGC
GAGAGATCAAGTCATTGTAGTAGTACCAGCTGCCCCCTCTACGGTATGGACGTCTGGGGCCAAGGGACCACGGTCACCGT
CTCCTCA
>FLN1FA001C2PE8
GGGGCTGGAGTGGGTGGCCAACATAAAGCAAGATGGAAGTGAGAAATACTATGTGGACTCTGTGAAGGGCCGATTCACCA
TCTCCAGAGACAACGCCAAGAACTCACTGTATCTGCAAATGAACAGCCTGAGAGCCGAGGACACGGCTGTGTATTACTGT
GCGAGAGATGGTTTCCGTATAGCAGTGGCCTTGAACTGGTTCGACCCCTGGGGCCAGGGAACCCTGGTCACCGTCTCCTC
AG
>FLN1FA002QECNG
GGGGCTGGAGTGGGTCTCAGCTATTAGTGGTAGTGGTGGTAGCACATACTACGCAGACTCCGTGAAGGGCCGGTTCACCA
TTTCCAGAGACAATTCCAAGAACACGCTGTATCTGCAAATGAACAGCCTGAGAGCCGAGGACACGGCCGTATATTACTGT
GCGAGAGATCAAGAATCCCATTACGGTGGTAACCCGCGGTTTTACGACTGGGGCCAGGGAACCCTGGTCACCGTCTCCTC
AG
>FLN1FA001AZ0Y1
GGGCTTGAGTGGATGGGAGGGATCATCCCTATCCTTGGTATAGCAAACTACGCACAGAAGTTCCAGGGCAGAGTCACGAT
TACCGCGGACAAATCCACGAGCACAGCCTACATGGAGCTGAGCAGCCTGAGATCTGAGGACACGGCCGTGTATTACTGTG
CGACGGGGAGTTACGATATTTTGACTGGTGATGCTTTTGATATCTGGGGCCAAGGGACAATGGTCACCGTCTCCTCAG
>FLN1FA002SY278
GGGCTTGAGTGGATGGGATGGATCAGCGCTTACAATGGTAACACAAACTATGCACAGAAGCTCCAGGGCAGAGTCACCAT
GACCACAGACACATCCACGAGCACAGCCTACATGGAGCTGAGGAGCCTGAGATCTGAGGACACGGCCGTGTATTACTGTG
CTCTAGTGACCGCTATATATAGCAGTGGCTGGTACCCCCACCCCTGGGGCCAGGGAACCCTGGTCACCGTCTCCTCAG
>FLN1FA001B8NTP
GGGCTTGAGTGGATGGGATGGATCAACACCAACACTGGGAACCCAACGTATGCCCAGGGCTTCACAGGACGGTTTGTCTT
CTCCTTGGACACCTCTGTCAGCACGGCATATCTGCAGATCAGCAGCCTAAAGGCTGAGGACACTGCCGTGTATTACTGTG
CGAGAGAAGGGGATACAGCTATGGCCGCCTTTGACTACTGGGGCCAGGGAACCCTGGTCACCGTCTCCTCAG
>FLN1FA002PY06J
GGGCTTGAGTGGATGGGAATAATCAACCCTAGTGGTGGTAGCACAAGCTACGCACAGAAGTTCCAGGGCAGAGTCACCAT
GACCAGGGACACGTCCACGAGCACAGTCTACATGGAGCTGAGCAGCCTGAGATCTGAGGACACGGCCGTGTATTACTGTG
CGAAAATAGCAGCAGCTGCCCCTGATGCTTTTGATATCTGGGGCCAAGGGACAATGGTCACCGTCTCCTCAG
>FLN1FA001EYFC8
GGCTGGAGTGGATTGGGAGTATCTATTATAGTGGGAGCACCTACTACAACCCGTCCCTCAAGAGTCGAGTCACCATATCC
GTAGACACGTCCAAGAACCAGTTCTCCCTGAAGCTGAGCTCTGTGACCGCCGCAGACACGGCTGTGTATTACTGTGCGGG
ACAGTGGCTGCCACAGGGAGGGTACTTTGACTACTGGGGCCAGGGAACCCTGGTCACCGTCTCCTCAG
>FLN1FA001CDPNN
CCTGGAGTGGATGGGGATCATCTATCCTGGTGACTCTGATACCAGATACAGCCCGTCCTTCCAAGGCCAGGTCACCATCT
CAGCCGACAAGTCCATCAGCACCGCCTACCTGCAGTGGAGCAGCCTGAAGGCCTCGGACACCGCCATGTATTACTGTGCG
AGACACGACGATATTTTGTCCCTTCGACCCCTGGGGCCAGGGAACCCTGGTCACCGTCTCCTCAG
>FLN1FA002RNY1G
GGGCTTGAGTGGATGGGATGGATGAACCCTAACAGTGGTAACACAGGCTATGCACAGAAGTTCCAGGGCAGAGTCACCAT
GACCAGGAACACCTCCATAAGCACAGCCTACATGGAGCTGAGCAGCCTGAGATCTGAGGACACGGCCGTGTATTACTGTG
CGAGAAGCAGACAGCTGGCGGGTTAATGGGAGGGGTTCGGGGAGGGGGGCTACTGGGGCCAGGGAACCCTGGTCACCGTC
TCCTCAG
>FLN1FA002PXO86
GGGCCTGGAGTGGGTCTCAGGTATTAGTTGGAATAGTGGTAGCATAGGCTATGCGGACTCTGTGAAGGGCCGATTCACCA
TCTCCAGAGACAACGCCAAGAACTCCCTGTATCTGCAAATGAACAGTCTGAGAGCTGAGGACACGGCCTTGTATTATTGT
GCAAAAGATATAGTAGGTAGCAGCAGACGTGGTGCTTTTGATATCTGGGGCCAAGGGACAATGGTCACCGTCTCCTCAG
>FLN1FA001C7XI4
GGCTGGAGTGGGTGGCCAACATAAAGCAAGATGGAAGTGAGAAATACTATGTGGACTCTGTGAAGGGCCGATTCACCATC
TCCAGAGACAACGCCAAGAACTCACTGTATCTGCAAATGAACAGCCTGAGAGCCGAGGACACGGCTGTGTATTACTGTGC
GAGGGCTCCGGGTATAGCAGCAGCTGGGAGGAGACGGGGATACGCTTTTGATATCTGGGGCCAAGGGACAATGGTCACCG
TCTCCTCAG
>FLN1FA002S5AUR
GGGCTTGAGTGGATGGGATGGATCAGTCCTTATAATGGTGACACAAAATATGCACAAAGATTCCAGGGCAGAGTCACCTT
GACCACAGACACATCCACGACTACAGCCTATATGGAACTAAAGACCCTGAGATCTGACGACACGGGCGTGTATTTCTGTG
CGAGAGTGGCCCACCCGACTTACTATGATGCTAATGGACGAGACGCTTATGACATCTGGGGCCAAGGCACAGTGGTCACC
GTCTCCTCAG
>FLN1FA001CXCLY
GGGGCTGGAGTGGGTCTCAGCTATTAGTAATAGTGGTGGTAGCACATACTACGCAGACTCCGTGAGGGGCCGGTTCACCC
CCTCCAGAGACAATTCCAAGAACACGCTGTATTTGCAAATGAACAGCCTGAGAGCCGACGACACGGCCGTATATTACTGT
GCGAAAGGGCGACTCTATGATAGTAGTGGTTCCCATACTTTTGAGAACTGGGGCCAAGGGACAACGGTCACCGTCTCCTC
AG
>FLN1FA002PRKIN
GGGGCTGGAGTGGGTCTCAGCTATTAGTGGTAGTGGTGGTAGCACATACTACGCAGACTCCGTGAAGGGCCGGTTCACCA
TCTCCAGAGACAATTCCAAGAACACGCTGTATCTGCAAATGAACAGCCTGAGAGCCGAGGACACAGCCGTATATTACTGT
GCGAAAGCCCGGGATTACTATGATAGTAGTGGTTATTACCAAGACTACTGGGGCCAGGGAACCCTGGTCACCGTCTCCTC
AG
>FLN1FA002TQ5HZ
GGCTGGAGTGGGTCTCAGGTATTAGTGGTAGTGGTGGTAGCACAAACTACGCAGACTCCGTGAAGGGCCGGTTCACCATC
TCCAGAGACAGTTCCAAGAACACGCTGTCTCTGCAAATGAACAGCCTGAGAGCCGAGGACACGGCCGTATATTACTGTGC
GAAAGATCGTGGGAGCCAAAGCGGGAATGCTTTTGATATCTGGGGCCAAGGGACAATGGTCACCGTCTCCTCAG
>FLN1FA001CDGV5
GGCTGGAGTGGGTCTCATCCATTAGTAGTAGTAGTAGTTACATATACTACGCAGACTCAGTGAAGGGCCGATTCACCATC
TCCAGAGACAACGCCAAGAACTCACTGTATCTGCAAATGAACAGCCTGAGAGCCGAGGACACGGCTGTGTATTACTGTGC
GAGAGATAGTGGCTACGATGGGGAACTACTGGGGCCAGGGAACCCTGGTCACCGTCTCCTCAG
>FLN1FA001BHDIU
AGGGGCTGGAGTGGGTTTCATACATTAGTAGTAGTGGTAGTACCATATACTACGCAGACTCTGTGAAGGGCCGATTCACC
ATCTCCAGGGACAACGCCAAGAACTCACTGTATCTGCAAATGAACAGCCTGAGAGCCGAGGACACGGCCGTGTATTACTG
TGCGAGCTCCCGTGGCCCCCCAGTGTATTACTGTGCGAGAGTTCGAATAGCAGTGGCTGACAACTTGACTACTGGGGCCA
GGGAACCCTGGTCACCGTCTCCTCAG
>FLN1FA002Q7N3X
GCCTGGAGTGGATTGGGTACATCTATTACAGTGGGAGCACCTACTACAACCCGTCCCTCAAGAGTCGAGTTACCATATCA
GTAGACACGTCTAAGAACCAGTTCTCCCTGAAGCTGAGCTCTGTGACTGCCGAGGACACGGCCGTGTATTACTGTGCGAG
TTTCCCGGAGCAGCAGCTGAAATGGTACGGTATGGACGTCTGGGGCCAAGGGACCACGGTCACCGTCTCCTCA
>FLN1FA002POH10
AAGGGGCTGGAGTGGGTCTCATCCATTAGTAGTAGTAGTAGTTACATATACTACGCAGACTCAGTGAAGGGCCGATTCAC
CATCTCCAGAGACAACGCCAAGAACTCACTGTATCTGCAAATGAACAGCCTGAGAGCCGAGGACACGGCTGTGTATTACT
GTGCGAGAGATGGGAATTACTATGGTTCGGGGAGTTATTATAACAGTTTCGACAATGCTTTTGATATCTGGGGCCAAGGG
ACAATGGTCACCGTCTCCTCAG
>FLN1FA001EDGK2
GGACTGGAGTGGATTGGGAGTATCTATTATAATGGAGTCACCTACTACAACGCGTCCCTCAAGAGTCGAGTCACCATATC
CGTAGACACGTCCAAGAACCAGTTCTCCCTGAAGCTGAGCTCTGTGACCGCCGCAGACAGGGCTGTGTATTACTGTGCGA
GACACTCTGGTATAGCAGTAAGAGACTACTACGGTATGGACGTCTGGGGCCAAGGGACCACGGTCACCGTCTCCTCA
>FLN1FA001B9SVM
GGGCTTGAGTGGATGGGAGGGATCATCCCTATCTTTGGTACAGCAAACTACGCACAGAAGTTCCAGGGCAGAGTCACGAT
TACCGCGGACGAATCCACGAGCACAGCCTACATGGAGCTGAGCAGCCTGAGATCTGAGGACACGGCCGTGTATTACTGTT
ATTTAGGATATTGTAGTGGTGGTAGCTGCTACCCTCAGGTTGGCTACTGGGGCCAGGGAACCCTGGTCACCGTCTCCTCA
G
>FLN1FA001A9I2Q
CCCTGGAGTGGCTTGCACTCATTTATTGGGATGATGATAAGCGCTACAGCCCATCTCTGAAGAGCAGGCTCACCATCACC
AAGGACACCTCCAAAAACCAGGTGGTCCTTACAATGACCAACATGGACCCTGTGGACACAGCCACATATTACTGTGCACA
CAGGGGCGGGCAAGTGGGGGATAGCAGCAGCTGGTACGGGGTCCCGGGGTGGTTCGACCCCTGGGGCCAGGGAACCCTGG
TCACCGTCTCCTCAG
>FLN1FA001ECYRS
GGGCTTGAGTGGATGGGAGGGATCATCCCTATCCTTGGTATAGCAAACTACGCACAGAAGTTCCAGGGCAGAGTCACGAT
TACCGCGGACAAATCCACGAGCACAGCCTATATGGAGCTGAGCAGCCTGAGATCTGAGGACACGGCCGTGTATTACTGTG
CGAGAGATCTCAATATAGCAGCAGCTGAACGATTGACTACTGGGGCCAGGGAACCCTGGTCACCGTCTCCTCAG
>FLN1FA002SF4P2
TGGAGTGGGTAGGTTTCATTAGAAGCAAAGCTTATGGTGGGACAACAGAATACGCCGCGTCTGTGAAAGGCAGATTCACC
ATCTCAAGAGATGATTCCAAAAGCATCGCCTATCTGCAAATGAACAGCCTGAAAACCGAGGACACAGCCGTGTATTACTG
TCTTTAGGAAGGGGACTATGGTTCGGGGAGTTATTGACAGGGAACCCGGGTCACCGTCTCCTCAG
>FLN1FA001DIPYM
GGGCTTGAGTGGATGGGATGGATGAACCCTAACAGTGGTAACACAGGCTATGCACAGAAGTTCCAGGGCAGAGTCACCAT
GACCAGGAACACCTCCATAAGCACAGCCTACATGGAGCTGAGCAGCCTGAGATCTGAGGACACGGCCGTGTATTACTGTG
CGAGAGTCATGCTAGGGGGCTTATGGTTCGGGGAGTTATTTCAACGGAGGCTTGCTTTTGATATCTGGGGCCAAGGGACA
ATGGTCACCGTCTCCTCAG
>FLN1FA001D4TOX
GGCTGGAGTGGATTGGGAGTATCTATTATAGTGGGAGCACCTACTACAACCCGTCCCTCAAGAGTCGAGTCACCATTTCA
GTAGACACGTCCAAGAAGCAGTTCTCCCTGAGGCTGAGTTCTGTGACCGCCGCGGACACGGGTGTGTATTACTGTGCGAG
AGGCCCGCGGCACTATGACAGTAGTCGCTTTTGCGTCAAGCTTGACTACTGGGGCCAGGGAACCCCGGTCACCGTCTCCT
CAG
>FLN1FA002SDNUC
GGCTGGTGTGGGTCTCACGTATTAATAGTGATGGGAGTAGCACAAGCTACGCGGACTCCGTGAAGGGCCGATTCACCATC
TCCAGAGACAACGCCAAGAACACGCTGTATCTGCAAATGAACAGTCTGAGAGCCGAGGACACGGCTGTGTATTACTGTGC
GAGAGACCACCCGGGTATAGCAGTGGCTGATCTTCTAGGCTCGAGTGCAGGACTCGACTACTGGGGCCAGGGAACCCTGG
TCACCGTCTCCTCAG
>FLN1FA001CSTPE
CCCTGGAGTGGCTTGCACGCATTGATTGGGATGATGATAAATACTGCAGCACATCTCTGAAGACCAGGCTCACCATCTCC
AAGGCCACCTCCAAAAACCAGGTGGTCCTTACAATGACCAACATGGACCCTGTGGACACAGCCACGTATTACTGTGCACG
GTGGAAGGGTATTACTATGGTTCGGGGAGTTATTATAAGGGTTAGGATACGCGCTTTTGATATCTGGGGCCAAGGGACAA
TGGTCACCGTCTCCTCAG
>FLN1FA002RUG8N
GGGGCTGGAGTGGGTGGCAGTTATATGGTATGATGGAAGTAATAAATACTATGCAGACTCCGTGAAGGGCCGATTCACCA
TCTCCAGAGACAATTCCAAGAACACGCTGTATCTGCAAATGAACAGCCTGAGAGCCGAGGACACGGCTGTGTATTACTGT
GCGAGAGAATTGGGAGCTACCCCTTTGACTACTGGGGCCAGGGAACCCTGGTCACCGTCTCCTCAG
>FLN1FA002RTAU7
GGCTGGAGTGGGTCTCATCCATTAGTAGTAGTAGTAGTTACATATACTACGCAGACTCAGTGAAGGGCCGATTCACCATC
TCCAGAGACAACGCCAAGAACTCACTGTATCTGCAAATGAACAGCCTGAGAGCCGAGGACACGGCTGTGTATTACTGTGC
AAGAGCCCTAGGATATTGTAGTAGTACCAGCTGCTCAAAGATCTACTACTACGGTATGGACGTCTGGGGCCAAGGGACCA
CGGTCACCGTCTCCTCA
>FLN1FA001A9I89
GGACTGGAGTGGATTGGGTATATCTATTACAGTGGGAGCACCAACTACAACCCCTCCCTCAAGAGTCGAGTCACCATATC
AGTAGACACGTCCAAGAACCAGTTCTCCCTGAAGCTGAGCTCTGTGACCGCTGCGGACACGGCCGTGTATTACTGTGCGA
GACAAGCGGGCTATGATAGTAGTGGTTATCGCTACTACTACTACATGGACGTCTGGGGCAAAGGGACCACGGTCACCGTC
TCCTCA
>FLN1FA002RVB36
GGACTGGAGTGGATTGGGTATATCTATTACAGTGGGAGCACCAACTACAACCCCTCCCTCAAGAGTCGAGTCACCATATC
AGTAGACACGTCCAAGAACCAGTTCTCCCTGAAGCTGAGCTCTGTGACCGCTGCGGACACGGCCGTGTATTACTGTGCGA
GAGCCCGGGGAGTTACCTATAGGGCCTACAACTGGTTCGACCCCTGGGGCCAGGGAACCCTGGTCACCGTCTCCTCAG
>FLN1FA002RHNZ9
GGGGCTGGAGTGGGTGGCCAACATAAAGCAAGATGGAAGTGAGAAATACTATGTGGACTCTGTGAAGGGCCGATTCACCA
TCTCCAGAGACAACGCCAAGAACTCACTGTATCTGCAAATGAACAGCCTGAGAGCCGAGGACACGGCTGTGTATTACTGT
GCGAGAGATTTTTACGCTACGTTTGAGGGAACTGGAACGTGAGATTTGACTACTGGGGCCAGGGAACCCTGGTCACCGTC
TCCTCAG
>FLN1FA001CCC4D
GGGCTTGAGTGGATGGGAATAATCAACCCTAGTGGTGGTAGCACAAGCTACGCACAGAAGTTCCAGGGCAGAGTCACCAT
GACCAGGGACACGTCCACGAGCACAGTCTACATGGAGCTGAGCAGCCTGAGATCTGAGGACACGGCCGTGTATTACTGTG
CGAGAGCCGAGGTGGAACGTATTACTATGGTTCGGGGACAACGCGGCGGACTTGACTACTGGGGCCAGGGAACCCTGGTC
ACCGTCTCCTCAG
>FLN1FA002RBAJ6
GGCTGGAGTGGGTGGCCAACATAAAGCAAGATGGAAGTGAGAAATACTATGTGGACTCTGTGAAGGGCCGATTCACCATC
TCCAGAGACAACGCCAAGAACTCACTGTATCTGCAAATGAACAGCCTGAGAGCCGAGGACACGGCTGTGTATTACTGTGC
GAGAGAGAGAGGCGGACTATGGTTCGGGGAAGGGAAAAGCTTTGACTACTGGGGCCAGGGAACCCTGGTCACCGTCTCCT
CAG
>FLN1FA001EU20B
GGGGCTGGAGTGGGTCTCATCCATTAGTAGTAGTAGTAGTTACATATACTACGCAGACTCAGTGAAGGGCCGATTCACCA
TCTCCAGAGACAACGCCAAGAACTCACTGTATCTGCAAATGAACAGCCTGAGAGCCGAGGACACGGCTGTGTATTACTGT
GCGAGAGACACCTTGTCTTACTATGGTTCGGGAAGAAATCTTTCTACTACGGTATGGACGTCTGGGGCCAAGGGACCACG
GTCACCGTCTCCTCA
>FLN1FA001B5KVA
AAGGGGCTGGAGTGGGTTTCATACATTAGTAGTAGTAGTAGTACCATATACTACGCAGACTCTGTGAAGGGCCGATTCAC
CATCTCCAGAGACAATGCCAAGAACTCACTGTATCTGCAAATGAACAGCCTGAGAGACGAGGACACGGCTGTGTATTACT
GTGCGAGAGATCGCGATGATAGTAGTGGTTATTACCTATTCTATGATGCTTTTGATATCTGGGGCCAAGGGACAATGGTC
ACCGTCTCCTCAG
>FLN1FA002TOT22
GGGGCTGGAGTGGGTCTCATCCATTAGTAGTAGTAGTAGTTACATATACTACGCAGACTCAGTGAAGGGCCGATTCACCA
TCTCCAGAGACAACGCCAAGAACTCACTGTATCTGCAAATGAACAGCCTGAGAGCCGAGGACACGGCTGTGTATTACTGT
GCGAGAGATGGGTATAGCAGCAGCTGGTCCCATGATGCTTTTGATATCTGGGGCCAAGGGACAATGGTCACCGTCTCCTC
AG
>FLN1FA001DIPZQ
GCCCTGGAGTGGCTTGCACTCATTTATTGGGATGATGATAAGCGCTACAGCCCATCTCTGAAGAGCAGGCTCACCATCAC
CAAGGACACCTCCAAAAACCAGGTGGTCCTTACAATGACCAACATGGACCCTGTGGACACAGCCACATATTACTGTGCAC
ACATTCTAGCAGTGGCTGCCCCAGGGGGTGCTTTTGATATCTGGGGCCAAGGGACAATGGTCACCGTCTCCTCAG
>FLN1FA002QMHFJ
GACTGGAGTGGATTGGGTATATCTATTACAGTGGGAGCACCAACTACAACCCCTCCCTCAAGAGTCGAGTCACCATATCA
GTAGACACGTCCAAGAACCAGTTCTCCCTGAAGCTGAGCTCTGTGACCGCTGCGGACACGGCCGTGTATTACTGTGCGAG
AGGTCGGTATAGCAGCAGAATCGATTACTACTACTACTACTACATGGACGTCTGGGGCAAAGGGACCACGGTCACCGTCT
CCTCA
>FLN1FA002SE06X
GGGGCTGGAGTGGGTCTCATCCATTAGTAGTAGTAGTAGTTACATATACTACGCAGACTCAGTGAAGGACCGATTCACCA
TCTCCAGAGACAACGCCAAGAACTCACTGTATCTGCAAATGAACAGCCTGAGAGCCGAGGACACGGCTGTGTATTACTGT
GCGAGAGCCAGGTATTGTAGTGGTGGTAGCTGCTACCCCTCCAACTACTACTACATGGACGTCTGGGGCAAAGGGACCAC
GGTCACCGTCTCCTCA
>FLN1FA002RUG7H
GGCTGGAGTGGGTGGCAGTTATATGGTATGATGGAAGTAATAAATACTATGCAGACTCCGTGAAGGGCCGATTCACCATC
TCCAGAGACAATTCCAAGAACACGCTGTATCTGCAAATGAACAGCCTGAGAGCCGAGGACACGGCTGTGTATTACTGTGC
GAAAGACACACCGACGGCTACCGATTATAGTGGGAGCTACCCCATGATGGGTGACAACTGGTTCGACCCCTGGGGCCAGG
GAACCCTGGTCACCGTCTCCTCAG
>FLN1FA001DF38R
CCCTGGAGTGGCTTGCACTCATTTATTGGGATGATGATAAGCGCTACAGCCCATCTCTGAAGAGCAGGCTCACCATCACC
AAGGACACCTCCAAAAACCAGGTGGTCCTTACAATGACCAACATGGACCCTGTGGACACAGCCACATATTACTGTGCACA
CAGACAGAATAGCAGCAGCTGGTATAGCTACTGGGGCCAGGGAACCCTGGTCACCGTCTCCTCAG
>FLN1FA001D9CNW
GGGGCTGGAGTGGGTCTCATCCATTAGTAGTAGTAGTAGTTACATATACTACGCAGACTCAGTGAAGGGCCGATTCACCA
TCTCCAGAGACAACGCCAAGAACTCACTGTATCTGCAAATGAATAGCCTGAGAGCCGAGGACACGGCTGTGTATTACTGT
GCGAGAGATTTACCAGCAGTGGCTGTTGACGCGTGCTTTTGATATCTGGGGCCAAGGGACAATGGTCACCGTCTCCTCAG
>FLN1FA001BDWLR
GGCTGGAGTGGGTGGCAGTTATATGGTATGATGGAAGTAATAAATACTATGCAGACTCCGTGAAGGGCCGATTCACCATC
TCCAGAGACAATTCCAAGAACACGCTGTATCTGCAAATGAACAGCCTGAGAGCCGAGGACACGGCTGTGTATTACTGTGC
[truncated: 3,034,747 more chars]
