# Supplementary material for: Assigning and visualizing germline genes in antibody repertoires
Source: Philos Trans R Soc Lond B Biol Sci. 2015 Sep 5;370(1676):20140240. doi: 10.1098/rstb.2014.0240 (PMC4528417; doi:10.1098/rstb.2014.0240)
Supplement: Evaluation datasets [file rstb20140240supp2.zip › evaluation_datasets/simple_indels_10000.txt]

seqname	V	D	J	vlen	vdilen	dlen	djilen	jlen
S1	IGHV3-30-3*01	IGHD5-12*01	IGHJ1*01	293	8	23	2	47
S2	IGHV1/OR21-1*01	IGHD5-18*01	IGHJ1*01	293	6	7	4	51
S3	IGHV3-30-3*01	IGHD4/OR15-4a*01	IGHJ2*01	294	19	9	4	44
S4	IGHV4-4*07	IGHD4-11*01	IGHJ3*01	291	7	16	3	41
S5	IGHV3-43*02	IGHD3-9*01	IGHJ2*01	288	3	14	6	53
S6	IGHV3-38*03	IGHD3-22*01	IGHJ1*01	288	4	21	0	45
S7	IGHV2-5*08	IGHD3-16*02	IGHJ5*02	300	2	33	0	44
S8	IGHV4-38-2*02	IGHD5-12*01	IGHJ2*01	293	1	14	0	47
S9	IGHV4-38-2*02	IGHD3-16*02	IGHJ5*01	290	18	31	4	51
S10	IGHV7-4-1*04	IGHD6-6*01	IGHJ3*01	294	3	4	16	50
S11	IGHV1-58*01	IGHD2-15*01	IGHJ3*01	292	12	31	7	49
S12	IGHV3/OR16-8*01	IGHD1-20*01	IGHJ3*02	293	3	0	0	50
S13	IGHV3/OR16-13*01	IGHD3/OR15-3a*01	IGHJ4*03	294	10	24	3	36
S14	IGHV3-53*02	IGHD1/OR15-1a*01	IGHJ5*01	288	0	15	0	46
S15	IGHV1/OR15-5*02	IGHD6-13*01	IGHJ5*01	294	4	0	0	51
S16	IGHV3-30-3*03	IGHD2/OR15-2a*01	IGHJ6*04	291	5	15	5	60
S17	IGHV3-21*03	IGHD4/OR15-4a*01	IGHJ2*01	294	3	2	4	49
S18	IGHV3/OR16-13*01	IGHD3-16*01	IGHJ2*01	289	10	35	0	42
S19	IGHV3-49*05	IGHD4-11*01	IGHJ2*01	300	7	10	3	50
S20	IGHV2/OR16-5*01	IGHD5-18*01	IGHJ6*04	298	4	13	1	63
S21	IGHV3-11*03	IGHD1-14*01	IGHJ6*04	293	7	11	1	55
S22	IGHV6-1*01	IGHD1-1*01	IGHJ5*01	300	7	7	1	49
S23	IGHV3-15*07	IGHD2-8*02	IGHJ4*03	299	0	30	6	44
S24	IGHV3/OR16-10*01	IGHD1/OR15-1a*01	IGHJ1*01	291	12	0	7	51
S25	IGHV3-64D*06	IGHD3-10*01	IGHJ4*01	292	14	26	0	44
S26	IGHV3-13*02	IGHD2-21*01	IGHJ5*01	291	6	17	0	44
S27	IGHV3-49*05	IGHD3/OR15-3a*01	IGHJ5*02	298	7	25	13	48
S28	IGHV4-61*02	IGHD2-8*02	IGHJ5*02	297	3	26	1	49
S29	IGHV3/OR16-6*02	IGHD4-17*01	IGHJ6*02	296	8	16	6	46
S30	IGHV2-26*01	IGHD3-22*01	IGHJ5*01	300	0	30	12	46
S31	IGHV4-30-2*04	IGHD3-10*01	IGHJ5*01	225	2	19	1	45
S32	IGHV7-81*01	IGHD4-11*01	IGHJ4*02	293	5	6	5	46
S33	IGHV3-13*04	IGHD6-25*01	IGHJ3*01	290	0	2	1	50
S34	IGHV3-16*01	IGHD7-27*01	IGHJ4*01	294	5	6	2	48
S35	IGHV3-38*03	IGHD3-16*02	IGHJ3*01	287	9	33	13	46
S36	IGHV3-16*02	IGHD4-23*01	IGHJ4*03	293	2	11	7	48
S37	IGHV1-46*02	IGHD1-7*01	IGHJ3*01	293	5	17	8	44
S38	IGHV3-64*03	IGHD3/OR15-3a*01	IGHJ1*01	293	7	10	7	44
S39	IGHV4/OR15-8*02	IGHD5/OR15-5a*01	IGHJ3*02	293	2	17	3	34
S40	IGHV1-46*03	IGHD2-15*01	IGHJ1*01	291	0	27	1	51
S41	IGHV3-73*01	IGHD3-3*01	IGHJ1*01	300	4	11	0	52
S42	IGHV1-3*01	IGHD2-21*01	IGHJ4*01	293	3	18	5	48
S43	IGHV3-64D*06	IGHD3-16*02	IGHJ4*03	294	7	31	3	47
S44	IGHV1-8*02	IGHD5-18*01	IGHJ6*04	293	4	3	0	58
S45	IGHV1-46*01	IGHD4-11*01	IGHJ4*01	294	8	16	16	45
S46	IGHV3-7*02	IGHD1-14*01	IGHJ6*02	294	5	0	5	56
S47	IGHV3-64D*06	IGHD7-27*01	IGHJ2*01	294	0	8	8	48
S48	IGHV4-30-2*05	IGHD4-17*01	IGHJ5*02	297	13	8	12	43
S49	IGHV4-30-2*05	IGHD2-21*02	IGHJ6*01	296	5	17	4	51
S50	IGHV5-10-1*03	IGHD2-8*02	IGHJ6*03	294	2	31	5	58
S51	IGHV1/OR15-9*01	IGHD6-13*01	IGHJ5*02	293	0	16	1	45
S52	IGHV7-81*01	IGHD1-7*01	IGHJ5*01	294	0	1	4	47
S53	IGHV3/OR16-8*02	IGHD1-26*01	IGHJ4*03	292	0	11	10	45
S54	IGHV7-81*01	IGHD3-3*02	IGHJ1*01	293	5	22	10	46
S55	IGHV1-69*04	IGHD6-6*01	IGHJ2*01	294	8	10	0	52
S56	IGHV3-30-3*02	IGHD6-25*01	IGHJ2*01	294	0	11	0	53
S57	IGHV3-64*01	IGHD4-17*01	IGHJ2*01	293	3	0	0	53
S58	IGHV1/OR21-1*01	IGHD1-7*01	IGHJ2*01	294	3	7	0	51
S59	IGHV4-61*01	IGHD1-20*01	IGHJ2*01	296	12	12	2	51
S60	IGHV3-33*01	IGHD4/OR15-4a*01	IGHJ1*01	294	4	9	8	52
S61	IGHV3-30-3*03	IGHD5-18*01	IGHJ1*01	294	7	15	8	49
S62	IGHV3-73*01	IGHD4-11*01	IGHJ4*01	300	7	13	7	40
S63	IGHV4-38-2*01	IGHD3-3*01	IGHJ6*03	294	5	27	2	56
S64	IGHV1-45*02	IGHD5/OR15-5a*01	IGHJ2*01	290	2	9	13	53
S65	IGHV3-9*03	IGHD1-20*01	IGHJ3*01	294	0	4	0	48
S66	IGHV7-81*01	IGHD2-21*02	IGHJ1*01	294	0	0	9	52
S67	IGHV6-1*02	IGHD2-15*01	IGHJ6*03	303	25	28	0	58
S68	IGHV3-66*03	IGHD3/OR15-3a*01	IGHJ5*01	291	5	19	4	51
S69	IGHV3/OR16-10*02	IGHD5/OR15-5a*01	IGHJ1*01	289	0	11	10	51
S70	IGHV6-1*02	IGHD1-14*01	IGHJ5*01	302	2	6	0	45
S71	IGHV3/OR16-13*01	IGHD5-12*01	IGHJ3*02	293	0	22	7	48
S72	IGHV4-61*02	IGHD3-22*01	IGHJ3*02	296	3	10	4	45
S73	IGHV3/OR16-8*01	IGHD5-18*01	IGHJ4*01	293	0	12	5	48
S74	IGHV4-30-2*06	IGHD5-12*01	IGHJ3*02	295	13	0	0	50
S75	IGHV3/OR16-8*02	IGHD4/OR15-4a*01	IGHJ3*01	294	0	12	0	49
S76	IGHV6-1*02	IGHD2-2*02	IGHJ2*01	303	1	25	24	53
S77	IGHV3-15*02	IGHD3-22*01	IGHJ6*03	299	0	17	4	61
S78	IGHV1-69-2*01	IGHD5-18*01	IGHJ6*03	294	4	0	3	62
S79	IGHV3-53*01	IGHD5-24*01	IGHJ6*02	291	1	14	9	57
S80	IGHV1-8*01	IGHD3-10*02	IGHJ4*01	293	0	22	3	43
S81	IGHV3-66*02	IGHD3-10*02	IGHJ4*03	290	9	24	1	43
S82	IGHV4-4*05	IGHD4-23*01	IGHJ1*01	287	3	19	4	51
S83	IGHV1-24*01	IGHD1-26*01	IGHJ5*02	294	0	15	2	50
S84	IGHV3-48*02	IGHD2/OR15-2a*01	IGHJ2*01	293	6	26	9	48
S85	IGHV3-NL1*01	IGHD5/OR15-5a*01	IGHJ1*01	294	2	14	0	51
S86	IGHV3-13*03	IGHD1-20*01	IGHJ1*01	288	8	4	4	48
S87	IGHV1/OR15-5*02	IGHD6-13*01	IGHJ3*02	293	7	6	4	45
S88	IGHV3/OR16-8*01	IGHD1-1*01	IGHJ2*01	294	9	14	0	50
S89	IGHV3-43*01	IGHD1-14*01	IGHJ4*02	293	0	0	3	44
S90	IGHV3-64D*06	IGHD1-20*01	IGHJ1*01	294	3	12	3	37
S91	IGHV2-5*08	IGHD4-23*01	IGHJ3*02	300	7	0	12	48
S92	IGHV4-61*06	IGHD5-18*01	IGHJ3*01	223	11	5	0	44
S93	IGHV4/OR15-8*02	IGHD3-22*01	IGHJ6*04	293	2	22	0	62
S94	IGHV1-69D*01	IGHD5-12*01	IGHJ3*01	293	3	4	6	46
S95	IGHV3-66*03	IGHD7-27*01	IGHJ4*02	290	9	5	0	48
S96	IGHV3-30-3*01	IGHD6-6*01	IGHJ4*03	293	10	0	6	46
S97	IGHV1-2*01	IGHD2-15*01	IGHJ3*01	294	7	31	12	44
S98	IGHV3-43D*01	IGHD4/OR15-4a*01	IGHJ2*01	294	5	5	6	51
S99	IGHV3-64D*06	IGHD1-20*01	IGHJ6*04	294	6	13	0	63
S100	IGHV4-34*10	IGHD4-17*01	IGHJ3*01	289	3	16	5	48
S101	IGHV3-64D*06	IGHD5-24*01	IGHJ3*01	294	6	20	4	40
S102	IGHV2/OR16-5*01	IGHD3-3*01	IGHJ6*03	300	2	19	4	56
S103	IGHV7-4-1*02	IGHD1-7*01	IGHJ6*03	294	3	17	5	62
S104	IGHV1-24*01	IGHD1-1*01	IGHJ4*01	293	4	4	4	44
S105	IGHV2/OR16-5*01	IGHD1/OR15-1a*01	IGHJ1*01	299	0	2	4	47
S106	IGHV3/OR15-7*03	IGHD1-26*01	IGHJ4*03	300	3	12	3	43
S107	IGHV5-51*02	IGHD2/OR15-2a*01	IGHJ5*02	291	12	27	3	43
S108	IGHV4-38-2*01	IGHD6-19*01	IGHJ6*02	293	14	2	1	62
S109	IGHV4-38-2*01	IGHD6-13*01	IGHJ3*01	294	8	13	8	35
S110	IGHV4-59*02	IGHD4/OR15-4a*01	IGHJ5*01	286	12	16	0	38
S111	IGHV1/OR15-9*01	IGHD3-16*02	IGHJ1*01	293	10	33	3	46
S112	IGHV2/OR16-5*01	IGHD4-17*01	IGHJ2*01	300	8	10	5	53
S113	IGHV3-35*01	IGHD1-14*01	IGHJ2*01	294	3	4	4	50
S114	IGHV3/OR16-12*01	IGHD2-8*02	IGHJ6*02	292	2	25	1	58
S115	IGHV3/OR16-10*03	IGHD1-26*01	IGHJ6*01	291	8	14	0	54
S116	IGHV3/OR16-9*01	IGHD4/OR15-4a*01	IGHJ5*02	294	7	6	0	51
S117	IGHV4-30-4*07	IGHD3/OR15-3a*01	IGHJ5*02	297	0	27	4	51
S118	IGHV6-1*02	IGHD1-20*01	IGHJ5*01	303	7	17	0	49
S119	IGHV3/OR16-6*02	IGHD3-10*02	IGHJ6*02	300	0	27	4	62
S120	IGHV1/OR15-1*03	IGHD1-26*01	IGHJ5*01	289	0	12	0	51
S121	IGHV1-2*03	IGHD3-9*01	IGHJ5*02	293	7	18	1	48
S122	IGHV3-38*01	IGHD5/OR15-5a*01	IGHJ6*03	288	1	13	4	60
S123	IGHV3-64*05	IGHD3-9*01	IGHJ3*02	293	3	28	0	40
S124	IGHV5-10-1*01	IGHD1-14*01	IGHJ3*02	293	0	13	2	35
S125	IGHV3-16*01	IGHD3-22*01	IGHJ4*01	293	2	23	7	45
S126	IGHV1-8*01	IGHD4-17*01	IGHJ4*03	293	9	16	4	45
S127	IGHV6-1*01	IGHD4-23*01	IGHJ4*02	303	8	14	4	41
S128	IGHV3-35*01	IGHD1-14*01	IGHJ2*01	289	3	8	0	52
S129	IGHV3/OR16-12*01	IGHD7-27*01	IGHJ6*01	293	5	0	5	58
S130	IGHV3-15*05	IGHD6-13*01	IGHJ5*01	299	0	16	10	36
S131	IGHV3-16*02	IGHD3-16*01	IGHJ6*03	289	0	34	7	60
S132	IGHV3-48*03	IGHD1-7*01	IGHJ1*01	294	1	0	1	47
S133	IGHV2-26*01	IGHD2-8*02	IGHJ3*01	295	0	20	0	34
S134	IGHV1/OR15-5*02	IGHD4-23*01	IGHJ2*01	293	6	1	0	49
S135	IGHV5-51*02	IGHD3-10*02	IGHJ5*02	294	7	21	2	43
S136	IGHV1-24*01	IGHD1-20*01	IGHJ4*02	293	6	2	0	42
S137	IGHV3-73*02	IGHD6-6*01	IGHJ3*01	299	0	15	8	48
S138	IGHV5-10-1*03	IGHD2-2*03	IGHJ4*02	294	10	21	1	35
S139	IGHV1-8*01	IGHD1/OR15-1a*01	IGHJ4*03	294	4	14	7	48
S140	IGHV4-61*04	IGHD1-20*01	IGHJ2*01	287	0	5	9	45
S141	IGHV3-30-3*02	IGHD6-6*01	IGHJ6*04	294	4	0	0	57
S142	IGHV3-64D*06	IGHD1-7*01	IGHJ1*01	294	0	9	5	41
S143	IGHV4-38-2*02	IGHD1-26*01	IGHJ5*01	294	4	15	0	48
S144	IGHV3-38-3*01	IGHD1-1*01	IGHJ4*01	286	4	0	1	43
S145	IGHV3-23*03	IGHD4-17*01	IGHJ2*01	294	4	12	1	44
S146	IGHV2-70*12	IGHD4/OR15-4a*01	IGHJ3*02	300	3	13	2	34
S147	IGHV3-66*02	IGHD4-17*01	IGHJ4*03	288	5	1	0	46
S148	IGHV3-64*01	IGHD7-27*01	IGHJ2*01	290	5	6	7	53
S149	IGHV2-70D*14	IGHD4/OR15-4a*01	IGHJ3*02	300	0	18	2	50
S150	IGHV3-64*05	IGHD6-6*01	IGHJ5*01	294	7	2	0	46
S151	IGHV3-23*01	IGHD4-23*01	IGHJ3*02	294	6	5	6	38
S152	IGHV3/OR15-7*01	IGHD2-8*02	IGHJ4*02	300	1	27	0	48
S153	IGHV5-10-1*04	IGHD6-19*01	IGHJ2*01	294	1	12	4	50
S154	IGHV3-21*02	IGHD3-3*01	IGHJ1*01	294	11	31	2	47
S155	IGHV5-51*03	IGHD5-12*01	IGHJ1*01	294	5	5	3	45
S156	IGHV1/OR21-1*01	IGHD5-12*01	IGHJ2*01	294	4	18	10	53
S157	IGHV3-9*01	IGHD2-8*02	IGHJ5*02	287	6	26	19	47
S158	IGHV3-21*02	IGHD2-2*02	IGHJ2*01	294	8	29	8	37
S159	IGHV3-30*06	IGHD5-24*01	IGHJ5*01	294	0	20	8	51
S160	IGHV3-23*04	IGHD6-19*01	IGHJ1*01	290	6	17	10	47
S161	IGHV3-30*16	IGHD5-12*01	IGHJ5*01	292	2	17	0	44
S162	IGHV2-70D*14	IGHD1-26*01	IGHJ1*01	300	3	12	0	46
S163	IGHV2-26*01	IGHD7-27*01	IGHJ5*02	298	13	2	0	51
S164	IGHV4-59*02	IGHD4/OR15-4a*01	IGHJ3*02	291	7	4	15	41
S165	IGHV3/OR16-9*01	IGHD5-24*01	IGHJ3*01	292	2	11	3	35
S166	IGHV1/OR15-1*02	IGHD2-21*01	IGHJ2*01	288	10	27	3	48
S167	IGHV3-53*03	IGHD3-10*01	IGHJ1*01	290	3	31	0	46
S168	IGHV2/OR16-5*01	IGHD6-6*01	IGHJ1*01	299	6	9	0	47
S169	IGHV3-16*01	IGHD3-10*02	IGHJ3*01	294	6	24	0	43
S170	IGHV4/OR15-8*03	IGHD2-2*01	IGHJ5*01	292	13	22	4	51
S171	IGHV4-34*10	IGHD3-22*01	IGHJ5*01	289	1	18	0	47
S172	IGHV7-4-1*01	IGHD3-10*01	IGHJ1*01	294	7	29	3	46
S173	IGHV3-30-3*01	IGHD5-12*01	IGHJ6*03	294	0	21	1	62
S174	IGHV1/OR21-1*01	IGHD2-2*01	IGHJ4*03	291	0	30	11	47
S175	IGHV1-69-2*01	IGHD3-22*01	IGHJ3*02	293	5	25	5	45
S176	IGHV3-15*04	IGHD4-11*01	IGHJ4*02	298	6	2	2	47
S177	IGHV2-26*01	IGHD2-8*01	IGHJ5*02	300	2	28	4	51
S178	IGHV1-2*01	IGHD1-20*01	IGHJ1*01	293	0	15	4	49
S179	IGHV1-2*01	IGHD6-25*01	IGHJ1*01	293	10	12	18	46
S180	IGHV3-33*01	IGHD2/OR15-2a*01	IGHJ1*01	291	7	26	0	37
S181	IGHV3/OR16-6*02	IGHD2-8*02	IGHJ3*01	296	0	21	3	38
S182	IGHV3-35*01	IGHD1-14*01	IGHJ6*04	294	5	12	1	61
S183	IGHV1-46*02	IGHD6-13*01	IGHJ6*04	294	0	10	0	54
S184	IGHV3-74*03	IGHD6-6*01	IGHJ5*02	294	7	12	7	50
S185	IGHV1-58*02	IGHD3-10*02	IGHJ6*03	294	9	19	0	62
S186	IGHV3-64D*06	IGHD1-14*01	IGHJ1*01	294	7	13	4	49
S187	IGHV1-2*02	IGHD2-2*01	IGHJ3*01	291	0	17	0	35
S188	IGHV3-7*03	IGHD1-7*01	IGHJ6*04	294	7	16	7	61
S189	IGHV2-70*10	IGHD3-22*01	IGHJ6*03	297	1	28	6	58
S190	IGHV1-69*02	IGHD2/OR15-2a*01	IGHJ4*01	292	0	26	0	43
S191	IGHV3-72*01	IGHD3-10*02	IGHJ5*02	299	7	19	3	51
S192	IGHV1/OR15-9*01	IGHD2-15*01	IGHJ5*01	294	8	29	3	51
S193	IGHV4-28*05	IGHD6-13*01	IGHJ3*01	288	2	11	12	39
S194	IGHV1/OR15-1*01	IGHD3-9*01	IGHJ1*01	293	8	22	3	47
S195	IGHV3-21*04	IGHD3-16*02	IGHJ3*01	293	0	27	5	45
S196	IGHV3-48*01	IGHD1-14*01	IGHJ2*01	294	0	13	6	48
S197	IGHV4/OR15-8*01	IGHD5/OR15-5a*01	IGHJ1*01	289	3	0	1	47
S198	IGHV1/OR15-9*01	IGHD1-26*01	IGHJ4*02	293	9	18	2	36
S199	IGHV1/OR15-9*01	IGHD2-21*01	IGHJ2*01	293	0	19	1	51
S200	IGHV4-38-2*02	IGHD2/OR15-2a*01	IGHJ3*02	294	6	24	2	50
S201	IGHV1-69D*01	IGHD4-17*01	IGHJ3*02	289	3	6	9	36
S202	IGHV2/OR16-5*01	IGHD2-8*01	IGHJ1*01	297	19	26	0	52
S203	IGHV3-11*05	IGHD2-8*01	IGHJ5*01	290	5	31	0	47
S204	IGHV2/OR16-5*01	IGHD5-24*01	IGHJ5*02	297	4	7	0	47
S205	IGHV1-2*04	IGHD4/OR15-4a*01	IGHJ3*01	288	4	4	3	44
S206	IGHV1-24*01	IGHD2-8*02	IGHJ1*01	294	23	29	2	52
S207	IGHV1-3*02	IGHD5-12*01	IGHJ1*01	291	6	17	9	41
S208	IGHV3/OR16-10*01	IGHD6-19*01	IGHJ2*01	290	13	17	0	53
S209	IGHV4-38-2*02	IGHD2/OR15-2a*01	IGHJ5*01	293	9	31	7	45
S210	IGHV3-38-3*01	IGHD1-14*01	IGHJ4*02	288	9	9	5	44
S211	IGHV3-11*01	IGHD1/OR15-1a*01	IGHJ4*03	294	7	12	4	44
S212	IGHV4-34*12	IGHD3-16*01	IGHJ5*02	291	0	23	3	50
S213	IGHV1-69D*01	IGHD4-11*01	IGHJ2*01	294	7	4	0	53
S214	IGHV4-61*06	IGHD3-10*02	IGHJ6*01	220	2	25	7	59
S215	IGHV3-66*02	IGHD2/OR15-2a*01	IGHJ6*04	291	6	21	9	49
S216	IGHV2-70D*04	IGHD1-14*01	IGHJ1*01	299	7	8	4	52
S217	IGHV1-8*01	IGHD5/OR15-5a*01	IGHJ4*03	293	9	18	14	48
S218	IGHV3/OR16-9*01	IGHD2/OR15-2a*01	IGHJ3*02	293	0	20	10	50
S219	IGHV3-64D*06	IGHD7-27*01	IGHJ4*01	293	13	0	11	41
S220	IGHV3-23*05	IGHD3-22*01	IGHJ4*03	294	5	31	8	44
S221	IGHV3/OR16-9*01	IGHD6-25*01	IGHJ6*03	294	3	3	1	62
S222	IGHV1-69-2*01	IGHD1-1*01	IGHJ2*01	291	0	13	13	38
S223	IGHV1/OR15-5*02	IGHD1-26*01	IGHJ5*02	293	0	7	0	40
S224	IGHV3/OR16-6*02	IGHD2/OR15-2a*01	IGHJ1*01	297	16	9	2	49
S225	IGHV3-13*04	IGHD2-8*02	IGHJ5*01	291	0	25	0	51
S226	IGHV4-30-2*04	IGHD5-18*01	IGHJ2*01	224	11	20	0	52
S227	IGHV4-28*05	IGHD4-17*01	IGHJ6*03	291	4	0	12	59
S228	IGHV3-66*01	IGHD3/OR15-3a*01	IGHJ3*02	289	7	24	0	35
S229	IGHV3-30*09	IGHD2-8*02	IGHJ3*02	293	0	22	3	40
S230	IGHV3-73*01	IGHD6-13*01	IGHJ4*01	300	4	12	7	47
S231	IGHV7-4-1*04	IGHD5-12*01	IGHJ5*02	294	0	20	4	49
S232	IGHV3-53*04	IGHD5/OR15-5a*01	IGHJ5*02	288	12	21	1	51
S233	IGHV1-2*03	IGHD6-6*01	IGHJ3*02	294	5	17	0	42
S234	IGHV1/OR15-1*04	IGHD2/OR15-2a*01	IGHJ5*01	292	7	30	0	47
S235	IGHV3/OR16-9*01	IGHD2-15*01	IGHJ2*01	292	3	20	1	48
S236	IGHV2-70D*04	IGHD4-23*01	IGHJ2*01	299	12	19	4	48
S237	IGHV1/OR15-1*03	IGHD3-9*01	IGHJ4*02	289	8	27	4	45
S238	IGHV7-81*01	IGHD5-24*01	IGHJ2*01	293	12	4	4	42
S239	IGHV3-33*01	IGHD3/OR15-3a*01	IGHJ6*04	294	9	22	12	60
S240	IGHV3/OR16-9*01	IGHD1-26*01	IGHJ2*01	292	9	12	7	38
S241	IGHV4-61*05	IGHD3-9*01	IGHJ6*01	297	7	29	7	63
S242	IGHV3-16*01	IGHD2-2*02	IGHJ1*01	293	8	25	12	44
S243	IGHV3-20*01	IGHD4/OR15-4a*01	IGHJ4*02	293	0	17	6	48
S244	IGHV1-46*02	IGHD3-16*02	IGHJ6*02	294	7	26	1	59
S245	IGHV3-66*01	IGHD6-6*01	IGHJ4*01	289	1	12	0	47
S246	IGHV4-59*02	IGHD1-14*01	IGHJ1*01	291	7	4	0	50
S247	IGHV5-51*02	IGHD4-17*01	IGHJ5*01	293	14	10	0	38
S248	IGHV1/OR15-1*04	IGHD2-8*01	IGHJ4*01	294	8	22	0	43
S249	IGHV3/OR16-12*01	IGHD4/OR15-4a*01	IGHJ3*01	294	0	10	9	36
S250	IGHV3-64D*06	IGHD3-9*01	IGHJ5*02	294	0	13	12	45
S251	IGHV3-16*01	IGHD5-18*01	IGHJ5*01	294	8	5	6	42
S252	IGHV4-28*07	IGHD4-17*01	IGHJ2*01	293	4	5	3	47
S253	IGHV1/OR15-1*02	IGHD4-11*01	IGHJ1*01	293	0	10	0	52
S254	IGHV2/OR16-5*01	IGHD6-25*01	IGHJ4*03	299	0	10	1	42
S255	IGHV3-38*01	IGHD1/OR15-1a*01	IGHJ6*01	285	13	13	8	54
S256	IGHV1-69*08	IGHD1-1*01	IGHJ6*01	293	2	16	1	61
S257	IGHV3-53*03	IGHD2-2*02	IGHJ1*01	289	3	15	8	52
S258	IGHV3-73*01	IGHD2-2*03	IGHJ6*04	299	2	31	1	55
S259	IGHV3-NL1*01	IGHD3-16*01	IGHJ3*02	294	0	36	13	48
S260	IGHV3-38-3*01	IGHD7-27*01	IGHJ4*02	288	0	2	0	47
S261	IGHV1-24*01	IGHD2-2*03	IGHJ5*01	294	2	21	2	51
S262	IGHV3-64*04	IGHD6-6*01	IGHJ2*01	293	10	14	5	48
S263	IGHV3-35*01	IGHD1-14*01	IGHJ5*01	288	3	8	6	44
S264	IGHV4-59*08	IGHD4/OR15-4a*01	IGHJ3*02	290	0	12	0	50
S265	IGHV3-25*04	IGHD5-24*01	IGHJ2*01	292	11	20	10	40
S266	IGHV3-20*02	IGHD7-27*01	IGHJ2*01	294	7	2	8	53
S267	IGHV6-1*02	IGHD4-11*01	IGHJ4*03	303	8	10	0	46
S268	IGHV4-30-2*01	IGHD2/OR15-2a*01	IGHJ2*01	296	3	12	4	52
S269	IGHV2-26*01	IGHD1-7*01	IGHJ6*01	300	3	2	12	59
S270	IGHV1/OR15-5*02	IGHD1/OR15-1a*01	IGHJ6*02	294	7	13	0	58
S271	IGHV1/OR15-5*02	IGHD3-10*02	IGHJ2*01	291	12	19	13	53
S272	IGHV3-64*05	IGHD1-20*01	IGHJ4*03	294	7	0	3	48
S273	IGHV3-73*02	IGHD3-3*02	IGHJ3*02	300	6	29	5	42
S274	IGHV3-9*02	IGHD5-12*01	IGHJ3*01	294	0	13	0	45
S275	IGHV4-30-2*02	IGHD1-7*01	IGHJ5*02	293	9	4	0	46
S276	IGHV1-69*05	IGHD7-27*01	IGHJ6*02	293	6	2	0	62
S277	IGHV3-48*03	IGHD1-14*01	IGHJ2*01	294	1	6	3	45
S278	IGHV2-26*01	IGHD2/OR15-2a*01	IGHJ6*04	300	1	17	0	61
S279	IGHV4-28*04	IGHD4-11*01	IGHJ5*01	289	7	16	23	35
S280	IGHV3-66*01	IGHD1-20*01	IGHJ6*01	291	5	13	0	58
S281	IGHV1-18*01	IGHD2-21*01	IGHJ6*01	294	6	6	3	52
S282	IGHV4-61*08	IGHD7-27*01	IGHJ6*03	297	25	0	2	60
S283	IGHV3-16*01	IGHD4-11*01	IGHJ1*01	294	7	0	10	47
S284	IGHV3-20*02	IGHD1/OR15-1a*01	IGHJ1*01	293	0	11	0	51
S285	IGHV3/OR16-13*01	IGHD4-23*01	IGHJ4*03	294	5	3	0	44
S286	IGHV1-69D*01	IGHD2-2*03	IGHJ1*01	293	4	21	8	47
S287	IGHV3-25*04	IGHD1-14*01	IGHJ2*01	294	7	0	4	50
S288	IGHV3-NL1*01	IGHD2-15*01	IGHJ6*02	292	0	31	0	58
S289	IGHV3-38*02	IGHD2-8*01	IGHJ2*01	288	10	22	24	53
S290	IGHV3-NL1*01	IGHD1-7*01	IGHJ1*01	294	6	14	7	43
S291	IGHV3-21*02	IGHD2-21*01	IGHJ4*01	294	10	28	0	44
S292	IGHV3-20*02	IGHD5-24*01	IGHJ5*02	294	2	12	11	42
S293	IGHV1-45*02	IGHD1/OR15-1a*01	IGHJ4*03	294	1	17	10	48
S294	IGHV1-24*01	IGHD2-15*01	IGHJ6*03	293	7	21	1	56
S295	IGHV1/OR15-9*01	IGHD6-19*01	IGHJ6*01	292	0	2	5	59
S296	IGHV1/OR15-1*02	IGHD2/OR15-2a*01	IGHJ2*01	294	25	31	0	53
S297	IGHV3-38-3*01	IGHD5-18*01	IGHJ6*02	287	10	4	3	53
S298	IGHV1-3*02	IGHD6-6*01	IGHJ2*01	293	1	8	6	53
S299	IGHV3-9*01	IGHD4-17*01	IGHJ6*02	289	7	2	12	56
S300	IGHV3-74*01	IGHD2-15*01	IGHJ2*01	292	4	31	3	46
S301	IGHV3-38*01	IGHD6-19*01	IGHJ3*01	285	13	3	7	50
S302	IGHV3-9*01	IGHD6-13*01	IGHJ2*01	293	9	16	8	50
S303	IGHV1/OR15-9*01	IGHD5-24*01	IGHJ4*03	293	6	4	0	40
S304	IGHV3-38-3*01	IGHD6-6*01	IGHJ1*01	288	6	18	0	52
S305	IGHV3/OR16-10*02	IGHD2/OR15-2a*01	IGHJ1*01	291	9	25	0	45
S306	IGHV2-5*08	IGHD3-22*01	IGHJ2*01	300	13	18	4	53
S307	IGHV1-58*02	IGHD6-25*01	IGHJ1*01	294	8	3	1	52
S308	IGHV3-64D*06	IGHD1-20*01	IGHJ3*02	293	1	11	10	46
S309	IGHV3-35*01	IGHD1-26*01	IGHJ1*01	293	5	0	4	50
S310	IGHV4-34*13	IGHD1-1*01	IGHJ6*01	218	3	14	0	54
S311	IGHV3-73*02	IGHD2-15*01	IGHJ4*02	300	7	23	0	46
S312	IGHV4-28*01	IGHD1/OR15-1a*01	IGHJ6*03	294	7	16	1	60
S313	IGHV5-10-1*01	IGHD5/OR15-5a*01	IGHJ2*01	293	2	15	10	53
S314	IGHV2-70D*14	IGHD3-10*01	IGHJ2*01	299	5	16	0	41
S315	IGHV3-15*01	IGHD5/OR15-5a*01	IGHJ3*02	299	0	21	0	50
S316	IGHV4-59*02	IGHD4/OR15-4a*01	IGHJ4*02	291	7	9	0	48
S317	IGHV4-34*04	IGHD6-13*01	IGHJ5*01	291	0	19	0	51
S318	IGHV4-30-4*01	IGHD2-21*01	IGHJ6*04	297	4	18	17	58
S319	IGHV3-72*01	IGHD1/OR15-1a*01	IGHJ4*02	299	15	7	7	45
S320	IGHV4-59*06	IGHD4-23*01	IGHJ2*01	288	7	16	7	40
S321	IGHV3/OR16-9*01	IGHD6-6*01	IGHJ4*01	292	25	2	12	48
S322	IGHV4/OR15-8*03	IGHD3-10*01	IGHJ3*02	293	9	29	0	39
S323	IGHV4-59*08	IGHD1-7*01	IGHJ3*02	290	3	0	0	44
S324	IGHV2-5*09	IGHD4-11*01	IGHJ5*02	299	7	6	4	45
S325	IGHV3-49*02	IGHD4-23*01	IGHJ1*01	300	4	9	11	52
S326	IGHV3-64*01	IGHD1/OR15-1a*01	IGHJ4*01	294	1	0	5	43
S327	IGHV3-74*02	IGHD2-21*01	IGHJ5*01	293	1	23	7	46
S328	IGHV1-69D*01	IGHD2-21*01	IGHJ6*04	294	10	28	8	60
S329	IGHV5-10-1*03	IGHD1-20*01	IGHJ6*01	293	4	14	18	59
S330	IGHV1-2*04	IGHD6-19*01	IGHJ5*02	292	9	12	0	45
S331	IGHV3-64D*06	IGHD1-26*01	IGHJ3*01	293	9	10	1	42
S332	IGHV3/OR16-8*02	IGHD1-1*01	IGHJ5*01	294	8	5	9	51
S333	IGHV2-70*12	IGHD3-22*01	IGHJ3*02	300	0	29	9	47
S334	IGHV1-24*01	IGHD3-9*01	IGHJ2*01	293	18	25	3	49
S335	IGHV2-70D*14	IGHD2-21*01	IGHJ2*01	300	2	25	1	51
S336	IGHV3-53*02	IGHD4-11*01	IGHJ6*04	291	5	14	0	57
S337	IGHV1/OR21-1*01	IGHD1-1*01	IGHJ5*02	293	4	7	9	51
S338	IGHV4-38-2*02	IGHD6-19*01	IGHJ2*01	294	12	12	8	44
S339	IGHV3/OR16-13*01	IGHD4/OR15-4a*01	IGHJ3*01	294	7	12	3	48
S340	IGHV3-73*01	IGHD2-2*02	IGHJ3*01	297	3	26	0	50
S341	IGHV4-31*03	IGHD3-9*01	IGHJ1*01	297	4	23	3	46
S342	IGHV4/OR15-8*03	IGHD5-18*01	IGHJ4*01	294	8	17	14	40
S343	IGHV2-26*01	IGHD1-14*01	IGHJ2*01	299	2	13	0	47
S344	IGHV1/OR15-1*03	IGHD3-16*01	IGHJ3*02	293	0	37	7	45
S345	IGHV2-26*01	IGHD4-23*01	IGHJ2*01	300	7	8	16	45
S346	IGHV3-7*01	IGHD5/OR15-5a*01	IGHJ6*04	294	12	18	15	61
S347	IGHV1-3*02	IGHD2-21*01	IGHJ1*01	293	13	12	0	52
S348	IGHV2-70D*14	IGHD5-12*01	IGHJ6*02	297	4	11	0	54
S349	IGHV1/OR21-1*01	IGHD1-1*01	IGHJ3*02	293	3	11	1	35
S350	IGHV3-21*04	IGHD7-27*01	IGHJ4*01	293	13	8	0	47
S351	IGHV3-7*01	IGHD2-21*01	IGHJ1*01	294	5	27	0	50
S352	IGHV3-30*17	IGHD7-27*01	IGHJ2*01	292	7	0	0	44
S353	IGHV4-59*03	IGHD1-1*01	IGHJ3*01	288	7	12	3	39
S354	IGHV1/OR21-1*01	IGHD2-2*03	IGHJ1*01	290	4	23	0	50
S355	IGHV2-5*04	IGHD3/OR15-3a*01	IGHJ5*01	295	13	20	2	46
S356	IGHV3-38*02	IGHD3-16*01	IGHJ2*01	287	7	31	12	42
S357	IGHV3-38-3*01	IGHD7-27*01	IGHJ5*01	288	10	0	0	45
S358	IGHV3-73*02	IGHD6-6*01	IGHJ6*03	298	1	18	5	62
S359	IGHV3-49*03	IGHD4-11*01	IGHJ4*01	298	0	9	3	48
S360	IGHV3-43*02	IGHD4/OR15-4a*01	IGHJ5*01	294	11	13	0	46
S361	IGHV3-25*04	IGHD4/OR15-4a*01	IGHJ4*01	288	0	16	3	48
S362	IGHV1/OR15-5*02	IGHD4-17*01	IGHJ1*01	294	8	3	1	52
S363	IGHV4-61*05	IGHD2/OR15-2a*01	IGHJ3*02	297	4	30	3	48
S364	IGHV2-70D*14	IGHD3-9*01	IGHJ1*01	299	9	28	9	52
S365	IGHV1-58*01	IGHD1-20*01	IGHJ4*02	294	3	0	4	45
S366	IGHV3-38-3*01	IGHD3-3*02	IGHJ4*01	286	0	5	6	40
S367	IGHV1-2*02	IGHD6-6*01	IGHJ3*02	294	0	16	1	50
S368	IGHV4-30-4*06	IGHD3-3*02	IGHJ2*01	224	5	23	5	53
S369	IGHV1/OR15-1*03	IGHD6-6*01	IGHJ5*01	294	0	6	7	51
S370	IGHV3-7*01	IGHD4/OR15-4a*01	IGHJ1*01	291	6	10	4	47
S371	IGHV3/OR16-9*01	IGHD4-17*01	IGHJ4*02	294	0	0	0	46
S372	IGHV3/OR16-10*01	IGHD5/OR15-5a*01	IGHJ3*02	286	4	16	7	45
S373	IGHV7-81*01	IGHD3-10*01	IGHJ2*01	294	0	25	4	53
S374	IGHV3-33*01	IGHD4-23*01	IGHJ5*01	292	4	13	3	46
S375	IGHV1-2*02	IGHD2-21*02	IGHJ4*03	293	7	15	1	42
S376	IGHV3-64*03	IGHD1-14*01	IGHJ2*01	294	13	13	0	53
S377	IGHV7-4-1*04	IGHD1-14*01	IGHJ6*02	293	1	0	4	62
S378	IGHV4-30-2*01	IGHD1-14*01	IGHJ5*02	296	13	2	9	38
S379	IGHV3-53*02	IGHD1-26*01	IGHJ1*01	291	8	6	4	46
S380	IGHV3-74*01	IGHD2-15*01	IGHJ1*01	293	13	24	5	47
S381	IGHV2-26*01	IGHD3/OR15-3a*01	IGHJ3*01	299	5	23	8	47
S382	IGHV3/OR16-13*01	IGHD1/OR15-1a*01	IGHJ6*04	294	9	3	5	59
S383	IGHV1-24*01	IGHD2-21*01	IGHJ2*01	292	0	28	0	53
S384	IGHV1/OR21-1*01	IGHD3-10*01	IGHJ3*02	294	7	31	0	44
S385	IGHV3-48*03	IGHD1/OR15-1a*01	IGHJ2*01	294	9	11	0	47
S386	IGHV1-3*02	IGHD1-7*01	IGHJ1*01	293	8	14	0	43
S387	IGHV3-49*02	IGHD5/OR15-5a*01	IGHJ1*01	300	2	18	6	44
S388	IGHV1-3*01	IGHD1-1*01	IGHJ6*04	294	3	0	4	57
S389	IGHV3-64*01	IGHD1-7*01	IGHJ6*01	293	6	0	2	57
S390	IGHV2/OR16-5*01	IGHD5-18*01	IGHJ4*01	300	7	11	0	46
S391	IGHV3-66*02	IGHD6-25*01	IGHJ1*01	290	9	15	5	45
S392	IGHV3-49*03	IGHD2-15*01	IGHJ3*02	298	1	18	5	45
S393	IGHV3/OR16-8*02	IGHD4/OR15-4a*01	IGHJ2*01	288	5	8	4	53
S394	IGHV3-74*01	IGHD1-26*01	IGHJ5*01	292	3	14	0	46
S395	IGHV1-58*02	IGHD3-22*01	IGHJ4*01	294	10	23	0	46
S396	IGHV3-21*04	IGHD6-6*01	IGHJ4*01	294	0	7	0	45
S397	IGHV5-51*02	IGHD4/OR15-4a*01	IGHJ6*03	294	5	7	3	51
S398	IGHV7-81*01	IGHD1-20*01	IGHJ3*01	294	12	8	1	43
S399	IGHV3/OR16-10*03	IGHD5-18*01	IGHJ1*01	290	7	2	4	46
S400	IGHV1-58*01	IGHD1-7*01	IGHJ6*02	292	16	16	4	62
S401	IGHV3-48*03	IGHD3-9*01	IGHJ2*01	292	2	18	8	53
S402	IGHV3-38-3*01	IGHD4/OR15-4a*01	IGHJ6*03	288	8	17	3	62
S403	IGHV7-4-1*02	IGHD2-21*02	IGHJ4*01	294	0	23	7	37
S404	IGHV6-1*02	IGHD5/OR15-5a*01	IGHJ4*01	300	9	23	0	47
S405	IGHV4-59*06	IGHD3-9*01	IGHJ4*01	287	0	11	23	46
S406	IGHV3-15*04	IGHD6-19*01	IGHJ3*01	300	6	9	0	46
S407	IGHV1/OR15-5*02	IGHD3-16*02	IGHJ4*01	293	6	37	4	48
S408	IGHV3-33*01	IGHD1-14*01	IGHJ6*03	293	2	17	0	54
S409	IGHV3-NL1*01	IGHD6-19*01	IGHJ2*01	294	0	12	0	49
S410	IGHV1-3*01	IGHD1-20*01	IGHJ4*01	294	7	6	10	44
S411	IGHV2-26*01	IGHD3-16*01	IGHJ2*01	300	8	23	1	53
S412	IGHV4-30-4*03	IGHD5-18*01	IGHJ1*01	290	3	6	0	44
S413	IGHV1-69D*01	IGHD4/OR15-4a*01	IGHJ5*01	290	12	19	5	41
S414	IGHV1-2*04	IGHD1/OR15-1a*01	IGHJ6*03	293	0	12	5	62
S415	IGHV1-24*01	IGHD1/OR15-1a*01	IGHJ4*03	293	2	14	1	48
S416	IGHV3-35*01	IGHD5-12*01	IGHJ3*01	292	0	11	5	47
S417	IGHV3/OR16-9*01	IGHD7-27*01	IGHJ4*03	289	9	2	4	48
S418	IGHV3-11*03	IGHD2-2*03	IGHJ2*01	293	6	22	3	43
S419	IGHV3-66*01	IGHD5-24*01	IGHJ1*01	290	8	14	6	37
S420	IGHV3/OR16-10*03	IGHD5-24*01	IGHJ5*01	291	5	0	3	50
S421	IGHV3-43*01	IGHD3-9*01	IGHJ3*02	288	0	18	5	41
S422	IGHV3/OR16-8*02	IGHD1-20*01	IGHJ4*02	294	0	4	0	42
S423	IGHV4-31*08	IGHD6-25*01	IGHJ1*01	290	7	0	4	51
S424	IGHV3/OR15-7*01	IGHD5-24*01	IGHJ4*01	299	2	9	1	47
S425	IGHV1-24*01	IGHD3-10*02	IGHJ5*01	293	0	20	10	50
S426	IGHV3-NL1*01	IGHD3-10*01	IGHJ5*01	294	5	31	10	51
S427	IGHV3-53*02	IGHD1-14*01	IGHJ5*02	290	2	17	4	39
S428	IGHV3-48*04	IGHD5-12*01	IGHJ3*02	294	7	18	3	45
S429	IGHV1-2*01	IGHD1-7*01	IGHJ1*01	291	7	16	5	51
S430	IGHV3-7*02	IGHD6-13*01	IGHJ6*04	292	15	4	7	55
S431	IGHV3-30*02	IGHD5-24*01	IGHJ4*01	291	3	10	9	45
S432	IGHV1-2*05	IGHD6-6*01	IGHJ3*02	293	12	0	0	41
S433	IGHV4-59*10	IGHD4/OR15-4a*01	IGHJ2*01	286	9	19	3	53
S434	IGHV3-13*02	IGHD6-25*01	IGHJ5*01	290	21	7	10	51
S435	IGHV3/OR16-10*01	IGHD6-6*01	IGHJ3*01	291	3	6	0	43
S436	IGHV4-4*07	IGHD4-11*01	IGHJ5*01	290	13	5	2	51
S437	IGHV3-35*01	IGHD1-20*01	IGHJ3*01	291	7	7	0	35
S438	IGHV1-18*01	IGHD6-25*01	IGHJ5*01	293	5	10	0	47
S439	IGHV1/OR21-1*01	IGHD1-7*01	IGHJ6*01	294	4	0	0	63
S440	IGHV1-24*01	IGHD3-9*01	IGHJ5*02	289	2	28	1	47
S441	IGHV3-33*03	IGHD6-25*01	IGHJ6*01	291	8	15	7	61
S442	IGHV3-25*04	IGHD7-27*01	IGHJ2*01	293	9	6	1	46
S443	IGHV3-NL1*01	IGHD5-18*01	IGHJ4*03	293	4	20	9	41
S444	IGHV4-30-4*07	IGHD3-10*02	IGHJ5*02	296	5	25	4	34
S445	IGHV3-64D*06	IGHD1-14*01	IGHJ1*01	294	2	5	16	50
S446	IGHV1-69-2*01	IGHD1-20*01	IGHJ6*02	294	1	13	0	58
S447	IGHV3-73*01	IGHD4/OR15-4a*01	IGHJ2*01	300	0	5	4	46
S448	IGHV5-10-1*04	IGHD3-22*01	IGHJ3*01	294	5	6	0	50
S449	IGHV1/OR15-1*03	IGHD5-12*01	IGHJ1*01	294	6	17	4	46
S450	IGHV1-3*02	IGHD1-7*01	IGHJ1*01	294	2	13	0	52
S451	IGHV4-38-2*01	IGHD5-24*01	IGHJ4*03	293	7	10	3	48
S452	IGHV3/OR16-10*02	IGHD3-22*01	IGHJ1*01	289	7	24	1	52
S453	IGHV3-53*02	IGHD1-1*01	IGHJ3*01	289	0	14	3	49
S454	IGHV3-11*05	IGHD4-11*01	IGHJ2*01	293	7	8	2	48
S455	IGHV3-38*03	IGHD2-15*01	IGHJ4*03	286	6	29	1	48
S456	IGHV3-9*02	IGHD4-11*01	IGHJ2*01	290	4	0	11	44
S457	IGHV3-64*01	IGHD3-10*01	IGHJ3*01	293	4	24	8	50
S458	IGHV3-15*07	IGHD4-11*01	IGHJ3*02	300	8	14	0	45
S459	IGHV1/OR15-9*01	IGHD6-19*01	IGHJ1*01	291	5	13	1	45
S460	IGHV3-13*02	IGHD1/OR15-1a*01	IGHJ2*01	291	0	17	0	53
S461	IGHV1/OR15-9*01	IGHD4-17*01	IGHJ3*01	294	7	0	1	50
S462	IGHV1-58*02	IGHD1-1*01	IGHJ2*01	289	0	7	3	47
S463	IGHV3-NL1*01	IGHD1-7*01	IGHJ4*03	294	0	10	0	48
S464	IGHV7-81*01	IGHD1-20*01	IGHJ3*02	294	12	11	0	41
S465	IGHV3-74*03	IGHD3-16*02	IGHJ1*01	293	0	32	2	52
S466	IGHV3-43D*01	IGHD3-3*02	IGHJ5*01	294	6	16	4	41
S467	IGHV3-20*02	IGHD5/OR15-5a*01	IGHJ2*01	288	0	13	1	47
S468	IGHV4-30-2*03	IGHD4/OR15-4a*01	IGHJ3*02	297	5	16	2	44
S469	IGHV1/OR15-5*02	IGHD3-22*01	IGHJ6*01	292	7	28	1	63
S470	IGHV3-30-3*02	IGHD6-13*01	IGHJ1*01	294	7	0	9	45
S471	IGHV3/OR15-7*02	IGHD5-18*01	IGHJ5*02	299	12	20	8	46
S472	IGHV4-30-4*06	IGHD2-15*01	IGHJ3*02	225	5	25	4	45
S473	IGHV3/OR15-7*01	IGHD3-3*01	IGHJ2*01	299	6	22	16	39
S474	IGHV3-73*02	IGHD2-8*01	IGHJ1*01	299	4	24	4	45
S475	IGHV3/OR16-12*01	IGHD4/OR15-4a*01	IGHJ2*01	293	0	19	4	45
S476	IGHV4-38-2*01	IGHD6-6*01	IGHJ1*01	293	8	10	3	47
S477	IGHV3-53*02	IGHD5-18*01	IGHJ4*02	291	0	20	2	42
S478	IGHV1-24*01	IGHD3-16*02	IGHJ1*01	294	12	32	23	51
S479	IGHV4-4*02	IGHD4-11*01	IGHJ4*03	293	3	16	3	46
S480	IGHV3-53*03	IGHD2-8*01	IGHJ1*01	291	2	29	1	47
S481	IGHV3-25*04	IGHD7-27*01	IGHJ4*02	291	0	9	1	48
S482	IGHV3/OR16-8*01	IGHD7-27*01	IGHJ6*01	294	7	0	9	63
S483	IGHV1/OR15-1*04	IGHD2-8*02	IGHJ4*01	292	0	19	7	43
S484	IGHV3-NL1*01	IGHD4/OR15-4a*01	IGHJ3*01	293	7	3	0	40
S485	IGHV1-45*02	IGHD4-23*01	IGHJ3*01	289	0	19	0	50
S486	IGHV3/OR16-12*01	IGHD4-17*01	IGHJ3*02	293	8	16	3	44
S487	IGHV1-69*12	IGHD1-14*01	IGHJ3*01	294	0	8	4	46
S488	IGHV3-38*02	IGHD4/OR15-4a*01	IGHJ3*02	288	0	5	1	49
S489	IGHV3/OR16-9*01	IGHD4-17*01	IGHJ1*01	294	5	8	1	47
S490	IGHV3-43D*01	IGHD4-11*01	IGHJ4*01	294	7	12	1	47
S491	IGHV3-9*01	IGHD6-19*01	IGHJ4*01	293	0	16	1	48
S492	IGHV2-70D*14	IGHD7-27*01	IGHJ4*03	297	0	1	6	42
S493	IGHV1-69D*01	IGHD5/OR15-5a*01	IGHJ1*01	293	12	13	3	52
S494	IGHV3-30*14	IGHD6-6*01	IGHJ5*01	293	12	12	8	48
S495	IGHV1-2*03	IGHD6-6*01	IGHJ3*01	294	10	13	0	50
S496	IGHV3-43D*01	IGHD6-25*01	IGHJ1*01	290	11	13	10	46
S497	IGHV1-2*03	IGHD4/OR15-4a*01	IGHJ1*01	292	7	0	8	51
S498	IGHV3-64D*06	IGHD3-3*01	IGHJ3*02	294	5	30	3	50
S499	IGHV2-70*01	IGHD1-7*01	IGHJ2*01	300	0	11	0	53
S500	IGHV3-9*02	IGHD3-9*01	IGHJ2*01	293	12	21	6	53
S501	IGHV3/OR16-10*03	IGHD3/OR15-3a*01	IGHJ2*01	291	5	23	6	48
S502	IGHV4/OR15-8*01	IGHD1-1*01	IGHJ4*03	293	6	17	6	48
S503	IGHV1-18*04	IGHD4-23*01	IGHJ5*02	294	1	19	0	50
S504	IGHV1/OR21-1*01	IGHD3-10*01	IGHJ3*02	290	0	29	3	45
S505	IGHV3-48*02	IGHD3-10*02	IGHJ4*03	294	4	26	7	39
S506	IGHV3-43D*01	IGHD1-26*01	IGHJ2*01	294	7	8	0	52
S507	IGHV6-1*01	IGHD4/OR15-4a*01	IGHJ5*01	303	7	11	0	46
S508	IGHV3-11*06	IGHD1-1*01	IGHJ2*01	293	2	11	3	49
S509	IGHV2-70*10	IGHD3-10*01	IGHJ2*01	299	12	31	9	49
S510	IGHV2-5*09	IGHD1/OR15-1a*01	IGHJ3*02	299	9	1	8	41
S511	IGHV3-43D*01	IGHD1-14*01	IGHJ6*01	293	0	10	1	54
S512	IGHV3-16*02	IGHD1-14*01	IGHJ4*01	294	0	11	13	46
S513	IGHV4-34*03	IGHD3-16*02	IGHJ4*02	284	3	19	0	46
S514	IGHV3-43D*01	IGHD7-27*01	IGHJ5*01	294	7	0	4	50
S515	IGHV1/OR15-5*02	IGHD3-22*01	IGHJ4*03	292	8	28	0	42
S516	IGHV3-21*03	IGHD5/OR15-5a*01	IGHJ4*02	293	2	14	3	43
S517	IGHV6-1*02	IGHD2-2*03	IGHJ5*01	302	11	18	2	40
S518	IGHV3-48*04	IGHD5-12*01	IGHJ3*02	294	23	18	0	50
S519	IGHV3-53*04	IGHD6-19*01	IGHJ3*02	286	3	7	3	44
S520	IGHV3-73*01	IGHD2-2*01	IGHJ2*01	299	6	8	0	48
S521	IGHV3-30*19	IGHD5-24*01	IGHJ2*01	290	0	13	5	53
S522	IGHV3-20*01	IGHD3-3*01	IGHJ6*03	294	3	21	0	48
S523	IGHV3-15*05	IGHD3/OR15-3a*01	IGHJ2*01	299	2	23	0	52
S524	IGHV3-38*03	IGHD3-9*01	IGHJ2*01	288	6	26	0	53
S525	IGHV3-43*02	IGHD2-2*03	IGHJ6*01	293	3	30	1	46
S526	IGHV1-46*02	IGHD3-22*01	IGHJ1*01	294	2	31	0	52
S527	IGHV1-58*02	IGHD1-1*01	IGHJ5*01	294	0	6	1	45
S528	IGHV4-59*01	IGHD6-6*01	IGHJ3*02	291	2	14	4	44
S529	IGHV6-1*01	IGHD2-2*02	IGHJ4*01	301	0	25	4	46
S530	IGHV4-59*02	IGHD2-8*02	IGHJ2*01	291	13	16	6	53
S531	IGHV2-70D*04	IGHD1-20*01	IGHJ5*02	300	8	6	0	38
S532	IGHV1-24*01	IGHD1-7*01	IGHJ6*02	289	14	15	4	62
S533	IGHV3-64*03	IGHD6-25*01	IGHJ4*02	293	8	5	5	38
S534	IGHV3-35*01	IGHD6-25*01	IGHJ4*03	293	0	18	0	38
S535	IGHV7-4-1*01	IGHD3/OR15-3a*01	IGHJ6*04	293	11	21	11	55
S536	IGHV1-58*02	IGHD1-26*01	IGHJ5*01	294	0	11	1	46
S537	IGHV3-73*01	IGHD3-16*02	IGHJ3*02	300	13	31	2	39
S538	IGHV4-28*04	IGHD5-12*01	IGHJ4*02	294	7	4	0	44
S539	IGHV3-43*02	IGHD4-11*01	IGHJ2*01	291	4	0	0	45
S540	IGHV3-48*02	IGHD6-19*01	IGHJ6*02	293	3	18	0	58
S541	IGHV3-15*01	IGHD3-22*01	IGHJ1*01	300	0	29	0	44
S542	IGHV3-15*03	IGHD7-27*01	IGHJ1*01	300	7	10	0	47
S543	IGHV3-30-3*03	IGHD5-24*01	IGHJ5*01	291	0	8	2	51
S544	IGHV3-43D*01	IGHD3/OR15-3a*01	IGHJ4*01	294	9	26	2	48
S545	IGHV3-43*02	IGHD4-11*01	IGHJ3*01	293	4	0	1	48
S546	IGHV3/OR16-8*01	IGHD2-2*02	IGHJ5*02	294	2	26	3	48
S547	IGHV3-20*02	IGHD4-23*01	IGHJ2*01	291	12	5	2	48
S548	IGHV3-38-3*01	IGHD2/OR15-2a*01	IGHJ6*01	287	8	31	3	62
S549	IGHV1-69*09	IGHD3-16*01	IGHJ4*02	291	13	31	1	46
S550	IGHV3/OR16-9*01	IGHD6-19*01	IGHJ1*01	294	5	18	4	52
S551	IGHV3-NL1*01	IGHD4-11*01	IGHJ3*01	294	8	0	6	44
S552	IGHV3-33*03	IGHD1-14*01	IGHJ2*01	294	13	1	7	49
S553	IGHV1-18*04	IGHD1/OR15-1a*01	IGHJ6*01	293	9	7	1	63
S554	IGHV3/OR16-6*02	IGHD2/OR15-2a*01	IGHJ1*01	300	13	17	0	46
S555	IGHV2-5*05	IGHD1-1*01	IGHJ1*01	300	11	14	0	51
S556	IGHV3-NL1*01	IGHD7-27*01	IGHJ5*02	292	7	0	0	41
S557	IGHV1-3*01	IGHD3-22*01	IGHJ5*01	292	0	24	15	36
S558	IGHV1-58*02	IGHD2-21*02	IGHJ6*04	294	3	18	3	61
S559	IGHV1/OR15-9*01	IGHD7-27*01	IGHJ6*02	294	6	9	0	57
S560	IGHV3-53*03	IGHD3-10*02	IGHJ4*02	288	0	28	0	42
S561	IGHV4-39*06	IGHD2-8*02	IGHJ3*01	296	8	27	6	48
S562	IGHV5-10-1*04	IGHD1-7*01	IGHJ1*01	294	1	16	1	46
S563	IGHV5-51*02	IGHD3-10*01	IGHJ4*01	294	3	22	0	48
S564	IGHV3/OR16-9*01	IGHD1-20*01	IGHJ1*01	294	3	0	3	46
S565	IGHV1/OR21-1*01	IGHD1/OR15-1a*01	IGHJ2*01	292	17	0	2	47
S566	IGHV4-30-2*03	IGHD5-12*01	IGHJ5*01	297	0	17	2	51
S567	IGHV2-26*01	IGHD3/OR15-3a*01	IGHJ2*01	295	21	11	0	40
S568	IGHV3-30-3*01	IGHD3-9*01	IGHJ1*01	291	3	28	5	43
S569	IGHV4-61*06	IGHD5-18*01	IGHJ3*01	224	13	10	0	45
S570	IGHV3-49*03	IGHD2-2*03	IGHJ1*01	299	14	28	0	38
S571	IGHV3-16*02	IGHD1/OR15-1a*01	IGHJ6*03	294	8	10	0	60
S572	IGHV3-NL1*01	IGHD1-14*01	IGHJ5*02	293	2	11	1	51
S573	IGHV2-5*04	IGHD5-12*01	IGHJ1*01	295	0	13	0	50
S574	IGHV3-64D*06	IGHD1-7*01	IGHJ3*02	294	12	14	3	47
S575	IGHV3/OR16-6*02	IGHD5/OR15-5a*01	IGHJ5*01	299	4	18	0	46
S576	IGHV1/OR21-1*01	IGHD3/OR15-3a*01	IGHJ1*01	293	12	17	4	47
S577	IGHV1/OR15-9*01	IGHD5-12*01	IGHJ2*01	293	7	16	2	49
S578	IGHV3/OR16-12*01	IGHD6-13*01	IGHJ3*01	294	7	17	2	50
S579	IGHV3-20*01	IGHD2/OR15-2a*01	IGHJ2*01	288	4	14	6	52
S580	IGHV1-2*03	IGHD4-23*01	IGHJ4*01	294	5	18	0	44
S581	IGHV1-58*01	IGHD2-8*01	IGHJ6*01	294	8	21	3	59
S582	IGHV3-7*03	IGHD1-1*01	IGHJ5*02	294	7	9	6	42
S583	IGHV3-49*04	IGHD3-22*01	IGHJ4*01	295	9	29	0	46
S584	IGHV3/OR16-8*01	IGHD5/OR15-5a*01	IGHJ4*01	294	8	9	5	42
S585	IGHV3-38*03	IGHD1-14*01	IGHJ4*03	288	0	13	0	48
S586	IGHV2-70D*14	IGHD3-16*02	IGHJ2*01	300	3	36	0	52
S587	IGHV3/OR16-6*02	IGHD5/OR15-5a*01	IGHJ4*03	300	0	20	10	43
S588	IGHV3/OR16-9*01	IGHD6-6*01	IGHJ4*02	294	8	16	7	39
S589	IGHV3-38*03	IGHD4-11*01	IGHJ3*01	287	4	0	10	48
S590	IGHV1/OR15-9*01	IGHD1-7*01	IGHJ2*01	294	0	14	5	48
S591	IGHV3-33*04	IGHD3-22*01	IGHJ4*03	294	13	30	11	43
S592	IGHV3/OR16-9*01	IGHD2/OR15-2a*01	IGHJ4*01	294	7	25	3	47
S593	IGHV4/OR15-8*01	IGHD5-18*01	IGHJ6*02	294	9	9	0	60
S594	IGHV3-21*02	IGHD4-23*01	IGHJ2*01	294	7	10	0	53
S595	IGHV4-59*04	IGHD6-19*01	IGHJ2*01	287	7	18	0	49
S596	IGHV1-24*01	IGHD1-14*01	IGHJ2*01	291	3	3	8	47
S597	IGHV2/OR16-5*01	IGHD2/OR15-2a*01	IGHJ6*02	299	12	17	0	62
S598	IGHV3-30*13	IGHD3-10*02	IGHJ2*01	293	6	14	10	50
S599	IGHV1-58*01	IGHD2-8*01	IGHJ4*01	294	7	25	0	41
S600	IGHV3-38-3*01	IGHD6-13*01	IGHJ6*01	287	2	8	3	61
S601	IGHV3-23*05	IGHD6-25*01	IGHJ3*02	291	2	0	0	47
S602	IGHV3-43D*01	IGHD1-20*01	IGHJ6*04	294	9	12	1	57
S603	IGHV3-35*01	IGHD5-18*01	IGHJ1*01	294	2	9	3	41
S604	IGHV1-69*06	IGHD3-3*01	IGHJ6*03	293	7	22	3	62
S605	IGHV4-61*01	IGHD3-10*02	IGHJ6*03	294	15	14	1	48
S606	IGHV3-20*01	IGHD5-24*01	IGHJ3*01	294	0	5	9	44
S607	IGHV1-24*01	IGHD2-2*02	IGHJ2*01	294	10	17	7	48
S608	IGHV3-11*04	IGHD3-10*02	IGHJ6*01	294	1	24	5	61
S609	IGHV1-18*03	IGHD1/OR15-1a*01	IGHJ4*02	294	3	17	3	47
S610	IGHV3-33*01	IGHD3-22*01	IGHJ1*01	293	8	21	2	52
S611	IGHV3-30-3*02	IGHD3-10*01	IGHJ1*01	290	3	24	1	46
S612	IGHV3/OR16-13*01	IGHD1-1*01	IGHJ4*01	294	15	6	0	40
S613	IGHV1/OR15-1*02	IGHD4-17*01	IGHJ3*02	294	9	15	0	49
S614	IGHV3-7*03	IGHD3-16*01	IGHJ6*04	293	7	29	1	58
S615	IGHV3-38*01	IGHD4-17*01	IGHJ4*02	288	4	16	4	46
S616	IGHV5-51*03	IGHD1-1*01	IGHJ4*02	293	4	11	1	46
S617	IGHV4-59*03	IGHD4-17*01	IGHJ3*01	286	0	1	0	50
S618	IGHV3-30*02	IGHD2-21*01	IGHJ1*01	293	0	25	4	45
S619	IGHV3-7*03	IGHD6-6*01	IGHJ6*03	294	3	10	1	61
S620	IGHV3-16*01	IGHD2-15*01	IGHJ4*02	294	4	23	0	43
S621	IGHV2-5*05	IGHD2-2*03	IGHJ2*01	300	2	10	3	37
S622	IGHV1-8*01	IGHD2-15*01	IGHJ3*01	293	13	23	3	44
S623	IGHV3-72*01	IGHD4-17*01	IGHJ3*01	298	15	8	4	42
S624	IGHV3-38*01	IGHD3-22*01	IGHJ3*02	287	7	17	14	45
S625	IGHV3-30-3*03	IGHD1-14*01	IGHJ6*02	294	6	10	0	62
S626	IGHV4-61*06	IGHD1-26*01	IGHJ5*01	225	0	17	0	50
S627	IGHV1-58*01	IGHD6-25*01	IGHJ1*01	294	5	10	0	49
S628	IGHV3-49*02	IGHD1-20*01	IGHJ6*02	300	7	8	3	57
S629	IGHV4-30-4*02	IGHD4-23*01	IGHJ1*01	297	9	2	0	44
S630	IGHV3-49*01	IGHD3/OR15-3a*01	IGHJ1*01	299	5	26	0	52
S631	IGHV2-70*10	IGHD2-8*02	IGHJ3*01	300	19	20	0	40
S632	IGHV4-30-2*02	IGHD1-1*01	IGHJ1*01	292	5	12	9	52
S633	IGHV3-66*02	IGHD5/OR15-5a*01	IGHJ5*02	290	8	11	4	45
S634	IGHV3-38*01	IGHD5-18*01	IGHJ2*01	288	3	9	5	47
S635	IGHV4-30-4*01	IGHD5-12*01	IGHJ4*02	294	0	10	7	41
S636	IGHV3-72*01	IGHD2-8*02	IGHJ6*02	300	11	16	1	62
S637	IGHV4/OR15-8*01	IGHD1-20*01	IGHJ1*01	292	3	15	5	46
S638	IGHV4-61*03	IGHD5/OR15-5a*01	IGHJ6*02	296	4	11	0	61
S639	IGHV6-1*02	IGHD1-14*01	IGHJ6*03	303	12	4	6	62
S640	IGHV3-43*02	IGHD1/OR15-1a*01	IGHJ6*04	293	19	12	2	59
S641	IGHV4-30-4*03	IGHD2-15*01	IGHJ5*02	289	0	26	0	43
S642	IGHV3-53*03	IGHD2-2*02	IGHJ4*02	290	0	8	0	45
S643	IGHV3/OR15-7*03	IGHD2/OR15-2a*01	IGHJ3*02	299	10	10	0	39
S644	IGHV3-13*04	IGHD5-18*01	IGHJ4*02	291	0	10	6	48
S645	IGHV4-59*06	IGHD6-6*01	IGHJ5*01	287	4	12	8	44
S646	IGHV3/OR16-6*02	IGHD3-16*02	IGHJ1*01	300	7	25	3	50
S647	IGHV3/OR16-12*01	IGHD3/OR15-3a*01	IGHJ4*01	289	0	30	0	48
S648	IGHV3-7*02	IGHD3-10*01	IGHJ6*02	294	9	27	12	51
S649	IGHV3-43D*01	IGHD1-26*01	IGHJ4*03	293	6	10	0	46
S650	IGHV1-8*01	IGHD4-23*01	IGHJ2*01	294	2	8	13	47
S651	IGHV3-43*02	IGHD1-1*01	IGHJ5*02	290	0	7	0	49
S652	IGHV1/OR21-1*01	IGHD2/OR15-2a*01	IGHJ3*01	293	8	26	7	48
S653	IGHV3/OR16-13*01	IGHD5/OR15-5a*01	IGHJ3*02	294	5	12	0	41
S654	IGHV3/OR16-9*01	IGHD4-17*01	IGHJ6*02	289	0	16	13	60
S655	IGHV3-11*05	IGHD6-19*01	IGHJ1*01	290	0	21	4	52
S656	IGHV3/OR16-12*01	IGHD1-1*01	IGHJ6*02	289	10	1	4	56
S657	IGHV1-45*02	IGHD6-25*01	IGHJ6*02	293	9	9	7	57
S658	IGHV3-48*01	IGHD6-19*01	IGHJ6*02	294	6	15	0	57
S659	IGHV3-38*03	IGHD4-11*01	IGHJ4*02	287	5	7	2	48
S660	IGHV4/OR15-8*03	IGHD2-15*01	IGHJ2*01	294	6	23	6	53
S661	IGHV3-64D*06	IGHD4-23*01	IGHJ2*01	289	9	9	1	50
S662	IGHV3/OR15-7*03	IGHD4-23*01	IGHJ3*02	300	5	10	8	38
S663	IGHV3-38-3*01	IGHD6-19*01	IGHJ3*01	287	8	12	1	47
S664	IGHV5-10-1*01	IGHD6-13*01	IGHJ1*01	293	0	12	0	47
S665	IGHV1-3*02	IGHD1-14*01	IGHJ6*04	293	13	8	0	62
S666	IGHV3-11*03	IGHD3-10*02	IGHJ2*01	293	5	15	3	42
S667	IGHV1-2*04	IGHD3-22*01	IGHJ3*02	294	7	25	0	44
S668	IGHV1/OR15-1*03	IGHD2-8*02	IGHJ3*01	292	3	22	10	49
S669	IGHV4-61*02	IGHD3/OR15-3a*01	IGHJ5*01	296	0	14	4	47
S670	IGHV4-30-2*01	IGHD2-21*01	IGHJ5*02	296	3	18	24	44
S671	IGHV4/OR15-8*03	IGHD2-21*01	IGHJ3*02	294	6	14	0	50
S672	IGHV1-8*02	IGHD3/OR15-3a*01	IGHJ5*01	294	14	31	3	46
S673	IGHV1-45*01	IGHD6-25*01	IGHJ5*01	291	12	18	0	49
S674	IGHV3/OR16-12*01	IGHD6-19*01	IGHJ6*03	294	3	21	0	60
S675	IGHV3/OR16-10*03	IGHD3/OR15-3a*01	IGHJ4*01	290	0	31	3	46
S676	IGHV4-61*08	IGHD2/OR15-2a*01	IGHJ2*01	297	0	19	4	44
S677	IGHV3-64D*06	IGHD1-14*01	IGHJ4*02	294	7	7	1	46
S678	IGHV3-72*01	IGHD2-21*01	IGHJ1*01	298	14	21	9	46
S679	IGHV1-24*01	IGHD5-24*01	IGHJ2*01	293	19	18	1	51
S680	IGHV3-9*02	IGHD5-24*01	IGHJ4*03	294	12	10	7	44
S681	IGHV6-1*02	IGHD3-16*02	IGHJ3*02	302	4	33	0	46
S682	IGHV6-1*01	IGHD1-1*01	IGHJ4*01	301	15	17	10	42
S683	IGHV6-1*02	IGHD2/OR15-2a*01	IGHJ1*01	301	13	25	0	40
S684	IGHV2-26*01	IGHD4-11*01	IGHJ1*01	299	0	6	3	47
S685	IGHV3-9*02	IGHD3-22*01	IGHJ5*01	294	6	12	6	46
S686	IGHV3-43*01	IGHD5-24*01	IGHJ1*01	294	4	19	5	51
S687	IGHV3-35*01	IGHD4-11*01	IGHJ2*01	294	2	7	0	52
S688	IGHV3/OR16-12*01	IGHD5-12*01	IGHJ4*01	293	2	14	4	45
S689	IGHV1-24*01	IGHD1-20*01	IGHJ1*01	293	2	9	5	43
S690	IGHV3-9*03	IGHD1-26*01	IGHJ2*01	293	3	9	0	53
S691	IGHV3-66*03	IGHD6-19*01	IGHJ5*02	291	12	20	7	46
S692	IGHV4-28*04	IGHD5-12*01	IGHJ3*02	292	4	19	2	50
S693	IGHV3-NL1*01	IGHD2-2*01	IGHJ5*02	293	0	30	5	51
S694	IGHV3-21*03	IGHD1/OR15-1a*01	IGHJ5*02	294	5	9	9	44
S695	IGHV1-69D*01	IGHD2-21*02	IGHJ4*02	293	0	25	6	43
S696	IGHV1-2*03	IGHD3-22*01	IGHJ3*01	294	5	27	6	44
S697	IGHV3-30*12	IGHD7-27*01	IGHJ3*02	294	0	8	0	47
S698	IGHV5-51*04	IGHD4-11*01	IGHJ1*01	293	7	11	0	50
S699	IGHV3-9*03	IGHD6-13*01	IGHJ2*01	293	2	2	4	48
S700	IGHV3-15*05	IGHD5/OR15-5a*01	IGHJ1*01	300	3	21	5	50
S701	IGHV3-74*03	IGHD3-3*01	IGHJ4*01	294	6	25	0	45
S702	IGHV3-15*07	IGHD3-10*01	IGHJ3*01	298	0	31	0	41
S703	IGHV3-74*02	IGHD1-14*01	IGHJ5*01	294	3	14	0	50
S704	IGHV1/OR15-9*01	IGHD2-21*02	IGHJ1*01	294	0	27	3	52
S705	IGHV2/OR16-5*01	IGHD4-17*01	IGHJ3*02	299	0	11	7	50
S706	IGHV4-61*05	IGHD6-6*01	IGHJ2*01	293	14	10	3	53
S707	IGHV3-23*05	IGHD4-17*01	IGHJ4*03	292	7	7	8	47
S708	IGHV3/OR16-9*01	IGHD5-18*01	IGHJ1*01	294	7	14	0	37
S709	IGHV3-30*02	IGHD4-23*01	IGHJ1*01	293	4	0	3	49
S710	IGHV3-30-3*02	IGHD3-16*02	IGHJ5*01	294	12	32	0	38
S711	IGHV1-2*03	IGHD2-2*01	IGHJ2*01	294	19	18	0	48
S712	IGHV3/OR16-8*01	IGHD6-25*01	IGHJ1*01	291	0	3	1	48
S713	IGHV3-38*02	IGHD4-23*01	IGHJ5*01	287	5	10	1	49
S714	IGHV1/OR21-1*01	IGHD4-11*01	IGHJ6*02	294	1	13	2	62
S715	IGHV3/OR16-8*02	IGHD7-27*01	IGHJ6*01	293	0	6	1	58
S716	IGHV3-13*03	IGHD3-9*01	IGHJ3*01	291	0	29	0	50
S717	IGHV3-43*01	IGHD5-24*01	IGHJ1*01	293	0	13	12	46
S718	IGHV4-59*01	IGHD1/OR15-1a*01	IGHJ1*01	290	6	8	10	47
S719	IGHV3-33*06	IGHD4-17*01	IGHJ6*01	293	5	11	5	56
S720	IGHV3-64D*06	IGHD7-27*01	IGHJ6*03	294	13	0	0	56
S721	IGHV1-58*01	IGHD3-10*02	IGHJ2*01	294	3	25	4	50
S722	IGHV4-39*05	IGHD6-25*01	IGHJ2*01	294	9	13	0	51
S723	IGHV3-25*04	IGHD5-12*01	IGHJ6*04	291	0	19	0	57
S724	IGHV3/OR16-9*01	IGHD1/OR15-1a*01	IGHJ4*02	292	9	6	0	45
S725	IGHV3-25*04	IGHD3-9*01	IGHJ3*01	294	13	17	8	44
S726	IGHV3-15*01	IGHD1-7*01	IGHJ4*01	299	0	5	0	48
S727	IGHV3-35*01	IGHD1-7*01	IGHJ3*01	294	0	2	0	50
S728	IGHV3/OR16-13*01	IGHD3-16*02	IGHJ6*04	294	7	35	1	63
S729	IGHV7-81*01	IGHD6-25*01	IGHJ3*02	293	0	0	1	46
S730	IGHV4-59*02	IGHD3-3*01	IGHJ1*01	291	14	27	3	44
S731	IGHV2-70*13	IGHD3-16*02	IGHJ2*01	300	0	22	8	52
S732	IGHV3-20*02	IGHD2-15*01	IGHJ3*01	294	8	20	4	50
S733	IGHV3-30-3*02	IGHD4-17*01	IGHJ5*02	289	9	10	0	41
S734	IGHV3-20*01	IGHD1-1*01	IGHJ1*01	292	8	17	10	52
S735	IGHV2-5*08	IGHD3-9*01	IGHJ6*02	298	3	16	2	62
S736	IGHV3-74*02	IGHD2/OR15-2a*01	IGHJ5*01	294	7	23	6	43
S737	IGHV3-74*02	IGHD6-6*01	IGHJ5*02	291	7	0	3	45
S738	IGHV3-38-3*01	IGHD2-21*01	IGHJ3*01	286	2	22	0	48
S739	IGHV6-1*01	IGHD2-2*03	IGHJ1*01	302	3	18	4	52
S740	IGHV3-30*19	IGHD1/OR15-1a*01	IGHJ5*02	294	3	6	4	51
S741	IGHV3-23*01	IGHD1-26*01	IGHJ6*02	293	2	14	1	59
S742	IGHV4-39*07	IGHD1-20*01	IGHJ3*01	292	7	4	5	38
S743	IGHV1/OR15-9*01	IGHD1-14*01	IGHJ1*01	294	7	8	3	49
S744	IGHV4-59*06	IGHD3-16*02	IGHJ3*01	285	0	35	3	47
S745	IGHV3-48*02	IGHD3-16*02	IGHJ5*01	294	11	31	7	51
S746	IGHV4-4*03	IGHD5-18*01	IGHJ2*01	287	9	7	4	45
S747	IGHV3-43D*01	IGHD6-6*01	IGHJ3*01	294	1	4	7	37
S748	IGHV3/OR16-8*02	IGHD6-13*01	IGHJ5*02	294	12	17	6	47
S749	IGHV3-66*03	IGHD7-27*01	IGHJ4*01	290	12	6	2	42
S750	IGHV3-21*04	IGHD3/OR15-3a*01	IGHJ4*01	294	2	23	2	43
S751	IGHV4/OR15-8*03	IGHD4-17*01	IGHJ1*01	293	6	9	0	47
S752	IGHV3-53*02	IGHD3-16*02	IGHJ6*03	285	0	18	1	59
S753	IGHV6-1*01	IGHD6-25*01	IGHJ4*02	303	8	12	13	46
S754	IGHV3-38-3*01	IGHD2-15*01	IGHJ4*02	288	0	30	0	46
S755	IGHV2-5*02	IGHD1/OR15-1a*01	IGHJ4*02	299	3	16	7	48
S756	IGHV1-69D*01	IGHD2-8*02	IGHJ6*01	292	3	24	0	57
S757	IGHV2-70D*14	IGHD1/OR15-1a*01	IGHJ6*02	300	0	6	10	62
S758	IGHV3/OR15-7*01	IGHD6-25*01	IGHJ6*01	298	1	17	3	63
S759	IGHV3/OR16-13*01	IGHD1/OR15-1a*01	IGHJ1*01	293	2	10	3	50
S760	IGHV3-43*01	IGHD6-6*01	IGHJ5*01	289	15	17	3	49
S761	IGHV3-21*02	IGHD2-21*02	IGHJ5*02	294	21	9	2	50
S762	IGHV1-24*01	IGHD7-27*01	IGHJ3*01	287	3	3	9	47
S763	IGHV3-30*12	IGHD4-23*01	IGHJ2*01	292	6	9	1	47
S764	IGHV4/OR15-8*01	IGHD7-27*01	IGHJ5*02	292	7	5	0	45
S765	IGHV3-7*02	IGHD1/OR15-1a*01	IGHJ1*01	293	4	7	8	52
S766	IGHV3/OR16-6*02	IGHD5-12*01	IGHJ4*03	298	0	10	6	41
S767	IGHV3/OR16-12*01	IGHD3/OR15-3a*01	IGHJ6*03	289	0	29	3	54
S768	IGHV3-11*06	IGHD5-12*01	IGHJ3*02	294	12	15	2	44
S769	IGHV1-8*02	IGHD6-25*01	IGHJ3*01	291	0	12	0	46
S770	IGHV3-64D*06	IGHD6-19*01	IGHJ1*01	292	10	19	0	52
S771	IGHV3-20*02	IGHD5-24*01	IGHJ5*01	291	0	6	0	46
S772	IGHV3-30*08	IGHD5-24*01	IGHJ4*02	293	12	12	6	44
S773	IGHV1/OR15-9*01	IGHD3-16*01	IGHJ4*02	291	0	15	0	46
S774	IGHV2-26*01	IGHD2/OR15-2a*01	IGHJ5*01	299	0	28	1	51
S775	IGHV4/OR15-8*03	IGHD3-16*01	IGHJ3*02	293	3	31	0	40
S776	IGHV1-69D*01	IGHD4-23*01	IGHJ6*02	294	0	10	0	62
S777	IGHV4-31*04	IGHD1-7*01	IGHJ1*01	293	3	4	0	49
S778	IGHV3-66*03	IGHD2-2*01	IGHJ5*01	290	7	27	0	49
S779	IGHV2/OR16-5*01	IGHD3-9*01	IGHJ3*02	299	7	15	7	45
S780	IGHV3-NL1*01	IGHD6-25*01	IGHJ5*01	290	0	16	1	51
S781	IGHV1-24*01	IGHD1-1*01	IGHJ6*03	294	3	15	1	59
S782	IGHV1-8*01	IGHD1-14*01	IGHJ5*01	293	9	11	0	51
S783	IGHV3-23*05	IGHD3-9*01	IGHJ2*01	294	7	26	0	49
S784	IGHV3-72*01	IGHD5/OR15-5a*01	IGHJ3*01	300	15	17	6	44
S785	IGHV3-25*04	IGHD1-14*01	IGHJ3*02	293	0	13	1	45
S786	IGHV3/OR16-8*02	IGHD1/OR15-1a*01	IGHJ2*01	292	7	12	3	53
S787	IGHV3-15*03	IGHD6-6*01	IGHJ5*01	300	4	11	15	46
S788	IGHV3-30-3*03	IGHD4/OR15-4a*01	IGHJ4*02	290	14	12	8	37
S789	IGHV4-39*02	IGHD1/OR15-1a*01	IGHJ2*01	296	0	6	9	50
S790	IGHV3-7*03	IGHD2/OR15-2a*01	IGHJ6*04	292	8	24	13	60
S791	IGHV3-11*06	IGHD6-13*01	IGHJ4*03	292	7	14	23	46
S792	IGHV3-20*01	IGHD2-21*01	IGHJ4*02	294	9	22	8	43
S793	IGHV3-74*03	IGHD2/OR15-2a*01	IGHJ3*01	292	5	24	1	48
S794	IGHV1/OR15-9*01	IGHD3-3*01	IGHJ5*01	290	13	11	3	50
S795	IGHV3-13*04	IGHD2-21*01	IGHJ5*01	288	5	10	6	49
S796	IGHV4-31*04	IGHD2-8*01	IGHJ4*01	294	5	21	0	47
S797	IGHV3-13*02	IGHD3-10*01	IGHJ3*02	291	3	21	0	49
S798	IGHV1-3*01	IGHD5-24*01	IGHJ1*01	289	0	11	14	47
S799	IGHV3-43*01	IGHD6-19*01	IGHJ3*01	292	2	18	5	50
S800	IGHV3-64*03	IGHD7-27*01	IGHJ5*01	294	12	0	0	34
S801	IGHV3/OR16-13*01	IGHD1/OR15-1a*01	IGHJ5*01	294	0	4	0	51
S802	IGHV3-21*02	IGHD5/OR15-5a*01	IGHJ1*01	294	1	23	1	51
S803	IGHV3-38*03	IGHD1-26*01	IGHJ4*02	288	3	15	0	40
S804	IGHV3-11*04	IGHD4-11*01	IGHJ5*02	291	0	8	3	47
S805	IGHV3/OR15-7*02	IGHD1-20*01	IGHJ6*01	299	8	14	15	58
S806	IGHV3-53*04	IGHD4-11*01	IGHJ2*01	291	9	5	0	53
S807	IGHV3-11*06	IGHD3-10*01	IGHJ2*01	293	0	12	4	49
S808	IGHV4-31*05	IGHD4/OR15-4a*01	IGHJ5*02	291	3	14	14	45
S809	IGHV1/OR15-9*01	IGHD1-14*01	IGHJ2*01	294	10	15	0	48
S810	IGHV3-21*03	IGHD2-8*01	IGHJ2*01	294	3	20	2	48
S811	IGHV1/OR15-5*02	IGHD1-7*01	IGHJ3*01	294	0	0	8	50
S812	IGHV3-9*03	IGHD1-14*01	IGHJ1*01	294	3	15	0	52
S813	IGHV1-24*01	IGHD1-14*01	IGHJ6*04	292	9	13	7	55
S814	IGHV4-34*05	IGHD2-8*02	IGHJ1*01	290	3	25	13	51
S815	IGHV3-25*04	IGHD4-17*01	IGHJ2*01	293	17	0	0	33
S816	IGHV6-1*02	IGHD2-15*01	IGHJ1*01	303	13	26	3	46
S817	IGHV3-64D*06	IGHD2/OR15-2a*01	IGHJ6*02	294	6	19	4	61
S818	IGHV3/OR16-13*01	IGHD2/OR15-2a*01	IGHJ3*02	294	7	31	6	44
S819	IGHV4-4*04	IGHD4-23*01	IGHJ4*02	287	3	9	4	46
S820	IGHV3-38*01	IGHD4-23*01	IGHJ1*01	288	11	16	8	44
S821	IGHV1/OR21-1*01	IGHD6-6*01	IGHJ4*01	293	5	17	13	39
S822	IGHV5-51*02	IGHD4-23*01	IGHJ4*03	294	2	11	6	48
S823	IGHV3/OR16-9*01	IGHD7-27*01	IGHJ1*01	294	0	6	4	48
S824	IGHV1/OR15-5*02	IGHD6-19*01	IGHJ6*01	293	5	0	2	58
S825	IGHV4-30-2*06	IGHD2-2*03	IGHJ2*01	297	0	22	0	48
S826	IGHV2-5*09	IGHD5/OR15-5a*01	IGHJ6*04	296	5	20	3	55
S827	IGHV1-69*05	IGHD1-14*01	IGHJ4*02	293	12	7	4	39
S828	IGHV3-43*02	IGHD5-24*01	IGHJ3*01	293	2	15	10	50
S829	IGHV2-5*05	IGHD1-14*01	IGHJ3*02	299	3	0	0	47
S830	IGHV3-43*02	IGHD2-21*02	IGHJ6*02	291	6	23	1	54
S831	IGHV3/OR16-13*01	IGHD3-9*01	IGHJ4*01	292	12	24	6	45
S832	IGHV3-43D*01	IGHD1-7*01	IGHJ2*01	294	8	5	3	48
S833	IGHV1-69*02	IGHD1-7*01	IGHJ6*04	294	16	10	1	61
S834	IGHV3-30*12	IGHD4-11*01	IGHJ2*01	293	9	10	2	53
S835	IGHV3/OR16-8*02	IGHD5-18*01	IGHJ4*03	294	0	20	5	48
S836	IGHV3-38*03	IGHD3-3*01	IGHJ2*01	287	0	29	11	49
S837	IGHV1-58*02	IGHD2/OR15-2a*01	IGHJ4*01	293	2	10	4	43
S838	IGHV4-39*01	IGHD3-9*01	IGHJ1*01	297	0	27	8	38
S839	IGHV2-70D*14	IGHD3-16*02	IGHJ3*02	300	7	34	9	44
S840	IGHV1/OR15-1*04	IGHD1-1*01	IGHJ2*01	294	4	0	7	53
S841	IGHV4-38-2*02	IGHD3-3*02	IGHJ6*02	291	8	20	3	62
S842	IGHV1-24*01	IGHD6-19*01	IGHJ5*01	289	7	15	3	41
S843	IGHV3/OR15-7*05	IGHD7-27*01	IGHJ4*02	300	0	1	4	44
S844	IGHV3-33*05	IGHD3-22*01	IGHJ3*01	293	0	11	0	48
S845	IGHV1-8*01	IGHD1-26*01	IGHJ1*01	290	13	15	9	49
S846	IGHV3/OR16-12*01	IGHD1-20*01	IGHJ3*01	294	12	8	4	49
S847	IGHV4-30-4*07	IGHD4/OR15-4a*01	IGHJ1*01	295	0	12	0	45
S848	IGHV3/OR15-7*05	IGHD6-6*01	IGHJ4*02	299	13	15	0	43
S849	IGHV3-33*04	IGHD4-11*01	IGHJ4*02	294	3	8	4	40
S850	IGHV3-73*02	IGHD1-26*01	IGHJ3*02	298	3	20	4	42
S851	IGHV3-7*02	IGHD5-12*01	IGHJ4*01	291	8	13	5	44
S852	IGHV5-10-1*01	IGHD6-6*01	IGHJ4*01	294	10	4	6	41
S853	IGHV3-30-3*02	IGHD1-20*01	IGHJ5*02	294	2	0	2	51
S854	IGHV1-18*04	IGHD3-16*02	IGHJ1*01	294	10	30	4	44
S855	IGHV3-38-3*01	IGHD2/OR15-2a*01	IGHJ2*01	288	4	29	5	53
S856	IGHV3-33*04	IGHD6-13*01	IGHJ5*02	293	7	18	0	46
S857	IGHV2-5*04	IGHD6-13*01	IGHJ4*01	294	7	13	0	35
S858	IGHV4-59*07	IGHD4-11*01	IGHJ5*02	291	8	5	12	36
S859	IGHV1-3*02	IGHD3-3*02	IGHJ2*01	294	3	17	2	42
S860	IGHV3/OR16-8*01	IGHD2/OR15-2a*01	IGHJ4*03	292	0	26	0	43
S861	IGHV5-10-1*04	IGHD2-2*02	IGHJ5*01	293	6	26	4	41
S862	IGHV3-16*02	IGHD3-16*02	IGHJ2*01	292	12	27	0	51
S863	IGHV3-16*01	IGHD2/OR15-2a*01	IGHJ1*01	293	0	23	8	52
S864	IGHV2-70D*04	IGHD3-16*01	IGHJ3*01	298	2	29	1	49
S865	IGHV3-7*01	IGHD5/OR15-5a*01	IGHJ1*01	290	0	15	0	50
S866	IGHV3-33*04	IGHD2-8*01	IGHJ4*01	294	3	23	6	47
S867	IGHV2-70D*04	IGHD5-18*01	IGHJ2*01	300	7	16	4	49
S868	IGHV3-33*05	IGHD1-14*01	IGHJ3*01	293	2	10	9	50
S869	IGHV3-23*03	IGHD1-7*01	IGHJ1*01	291	0	15	11	44
S870	IGHV3-15*03	IGHD3-16*01	IGHJ3*01	298	7	35	7	50
S871	IGHV3-43D*01	IGHD1-20*01	IGHJ5*02	292	0	0	2	46
S872	IGHV3/OR16-6*02	IGHD7-27*01	IGHJ6*02	299	0	0	4	54
S873	IGHV3-53*01	IGHD1-7*01	IGHJ6*02	291	5	15	13	57
S874	IGHV3-13*05	IGHD1-1*01	IGHJ1*01	290	7	7	8	46
S875	IGHV4-28*06	IGHD5-24*01	IGHJ4*03	293	8	9	7	35
S876	IGHV1-45*02	IGHD5/OR15-5a*01	IGHJ1*01	292	7	9	3	47
S877	IGHV4-39*05	IGHD2-2*03	IGHJ3*01	294	5	25	0	37
S878	IGHV3-NL1*01	IGHD7-27*01	IGHJ1*01	294	0	11	2	48
S879	IGHV2-26*01	IGHD5-12*01	IGHJ3*01	300	0	13	0	45
S880	IGHV3-35*01	IGHD6-6*01	IGHJ6*02	294	5	8	5	57
S881	IGHV3-66*03	IGHD2-2*02	IGHJ3*01	291	8	15	4	49
S882	IGHV3-43*01	IGHD2-2*03	IGHJ4*02	291	7	26	1	45
S883	IGHV1-58*02	IGHD1-14*01	IGHJ2*01	294	2	12	17	45
S884	IGHV3-64D*06	IGHD3-16*02	IGHJ3*01	293	12	34	17	47
S885	IGHV3-49*05	IGHD1-14*01	IGHJ3*02	300	0	11	5	45
S886	IGHV3-21*02	IGHD3-10*02	IGHJ1*01	294	1	11	3	46
S887	IGHV3-20*02	IGHD5-12*01	IGHJ1*01	288	4	19	0	47
S888	IGHV3/OR16-13*01	IGHD5/OR15-5a*01	IGHJ1*01	294	5	13	5	50
S889	IGHV4-28*02	IGHD4-11*01	IGHJ5*02	294	2	3	5	45
S890	IGHV1-58*01	IGHD4-11*01	IGHJ5*01	293	0	15	7	49
S891	IGHV3-NL1*01	IGHD4-23*01	IGHJ6*02	293	5	10	0	61
S892	IGHV1/OR15-1*01	IGHD4-11*01	IGHJ6*04	294	0	0	4	63
S893	IGHV3-33*05	IGHD2-15*01	IGHJ4*03	293	12	24	0	38
S894	IGHV1/OR15-9*01	IGHD1-7*01	IGHJ2*01	294	3	13	1	53
S895	IGHV3/OR16-6*02	IGHD5-18*01	IGHJ6*01	300	0	17	4	61
S896	IGHV1/OR15-9*01	IGHD5-12*01	IGHJ1*01	292	6	17	6	46
S897	IGHV6-1*02	IGHD6-25*01	IGHJ5*02	303	4	0	0	45
S898	IGHV3-43D*01	IGHD3-22*01	IGHJ3*01	294	2	21	0	50
S899	IGHV2-26*01	IGHD5-12*01	IGHJ2*01	299	10	17	3	53
S900	IGHV3-16*01	IGHD3-10*02	IGHJ2*01	290	4	27	16	48
S901	IGHV3-30*13	IGHD4-23*01	IGHJ3*01	293	3	9	15	47
S902	IGHV4-30-2*04	IGHD3/OR15-3a*01	IGHJ4*02	224	7	26	2	48
S903	IGHV3/OR16-9*01	IGHD6-19*01	IGHJ6*04	294	1	8	4	60
S904	IGHV3-23*03	IGHD1-1*01	IGHJ1*01	294	3	6	3	52
S905	IGHV4-28*06	IGHD3/OR15-3a*01	IGHJ4*03	293	9	24	0	35
S906	IGHV3-NL1*01	IGHD3-9*01	IGHJ6*02	290	13	27	4	56
S907	IGHV4/OR15-8*01	IGHD6-19*01	IGHJ2*01	292	7	4	3	43
S908	IGHV3-20*01	IGHD5/OR15-5a*01	IGHJ3*02	292	5	4	6	45
S909	IGHV3-13*01	IGHD3-16*01	IGHJ5*01	288	7	17	1	42
S910	IGHV6-1*02	IGHD2-2*03	IGHJ3*01	300	11	28	4	48
S911	IGHV3-11*04	IGHD4/OR15-4a*01	IGHJ3*01	293	5	3	10	50
S912	IGHV1-46*02	IGHD6-19*01	IGHJ1*01	294	12	13	10	47
S913	IGHV3-13*05	IGHD1/OR15-1a*01	IGHJ3*02	291	9	12	1	45
S914	IGHV1/OR21-1*01	IGHD3/OR15-3a*01	IGHJ3*01	291	5	12	3	47
S915	IGHV3/OR16-8*02	IGHD4-17*01	IGHJ5*01	293	6	0	9	50
S916	IGHV1-8*02	IGHD3-10*02	IGHJ4*02	294	5	12	6	44
S917	IGHV4-31*09	IGHD4/OR15-4a*01	IGHJ4*02	290	0	16	0	46
S918	IGHV1-69-2*01	IGHD1-26*01	IGHJ3*01	293	18	10	2	50
S919	IGHV3-15*01	IGHD3/OR15-3a*01	IGHJ5*01	300	7	31	4	49
S920	IGHV3-35*01	IGHD5/OR15-5a*01	IGHJ4*03	293	3	4	3	43
S921	IGHV3/OR16-9*01	IGHD5-24*01	IGHJ5*01	294	5	11	17	49
S922	IGHV3-25*04	IGHD2-8*02	IGHJ3*02	293	1	25	3	45
S923	IGHV3-48*01	IGHD3/OR15-3a*01	IGHJ5*01	293	0	26	8	46
S924	IGHV3/OR16-10*02	IGHD5-12*01	IGHJ4*01	291	3	16	0	42
S925	IGHV4-30-4*02	IGHD1/OR15-1a*01	IGHJ3*02	297	0	12	0	40
S926	IGHV5-10-1*04	IGHD5/OR15-5a*01	IGHJ3*01	294	1	16	0	47
S927	IGHV1-46*02	IGHD1/OR15-1a*01	IGHJ6*03	293	0	12	8	56
S928	IGHV2-5*02	IGHD2-15*01	IGHJ5*02	300	4	26	3	37
S929	IGHV3-48*01	IGHD1/OR15-1a*01	IGHJ5*01	293	0	7	2	41
S930	IGHV3-30*08	IGHD3-9*01	IGHJ5*01	294	0	24	10	45
S931	IGHV3/OR15-7*05	IGHD1-20*01	IGHJ2*01	299	7	10	0	42
S932	IGHV1-69D*01	IGHD1-1*01	IGHJ2*01	294	13	9	0	45
S933	IGHV3-30*07	IGHD6-25*01	IGHJ1*01	292	4	2	8	52
S934	IGHV1-24*01	IGHD2/OR15-2a*01	IGHJ6*01	291	7	31	4	58
S935	IGHV3/OR16-8*01	IGHD3-3*02	IGHJ6*03	294	10	9	0	59
S936	IGHV5-51*04	IGHD5/OR15-5a*01	IGHJ1*01	293	0	17	4	50
S937	IGHV3/OR16-13*01	IGHD3-3*02	IGHJ5*02	293	2	24	9	48
S938	IGHV3-30*10	IGHD2-2*01	IGHJ4*02	293	3	25	6	46
S939	IGHV3-9*01	IGHD6-19*01	IGHJ4*03	293	14	16	2	48
S940	IGHV3/OR16-13*01	IGHD2/OR15-2a*01	IGHJ4*01	293	6	31	0	34
S941	IGHV3-13*01	IGHD1-1*01	IGHJ3*01	286	5	3	4	45
S942	IGHV3-9*02	IGHD2-2*02	IGHJ6*04	292	6	26	0	58
S943	IGHV3-35*01	IGHD3/OR15-3a*01	IGHJ6*01	290	3	27	0	59
S944	IGHV3-25*04	IGHD3-22*01	IGHJ3*01	294	2	18	0	47
S945	IGHV1/OR21-1*01	IGHD2-21*01	IGHJ2*01	294	5	12	3	53
S946	IGHV3-21*03	IGHD4-17*01	IGHJ4*02	294	5	16	9	37
S947	IGHV3/OR16-12*01	IGHD2-2*03	IGHJ4*01	294	15	13	6	42
S948	IGHV3-33*04	IGHD1-26*01	IGHJ6*03	291	1	18	0	62
S949	IGHV1/OR15-9*01	IGHD1-20*01	IGHJ5*01	291	5	16	4	45
S950	IGHV3/OR16-10*01	IGHD6-6*01	IGHJ5*02	291	1	10	1	46
S951	IGHV1/OR21-1*01	IGHD2-8*01	IGHJ2*01	293	6	19	4	42
S952	IGHV3-30*10	IGHD2-8*01	IGHJ5*02	290	12	29	5	49
S953	IGHV1-3*01	IGHD3-3*02	IGHJ5*01	291	7	17	1	42
S954	IGHV5-10-1*04	IGHD5-24*01	IGHJ1*01	289	7	15	1	40
S955	IGHV1/OR15-9*01	IGHD4/OR15-4a*01	IGHJ5*01	294	5	6	0	38
S956	IGHV3/OR16-10*01	IGHD5-24*01	IGHJ4*03	290	7	10	9	42
S957	IGHV3/OR16-9*01	IGHD4-17*01	IGHJ5*02	291	0	0	0	49
S958	IGHV1-69*06	IGHD7-27*01	IGHJ4*03	294	12	1	0	48
S959	IGHV3-30-3*01	IGHD4/OR15-4a*01	IGHJ4*03	294	0	13	2	43
S960	IGHV3/OR16-12*01	IGHD5-18*01	IGHJ6*03	294	0	20	14	56
S961	IGHV6-1*02	IGHD2-15*01	IGHJ6*04	303	5	24	3	56
S962	IGHV1-24*01	IGHD1-20*01	IGHJ6*01	294	7	11	6	58
S963	IGHV3/OR16-9*01	IGHD5-12*01	IGHJ4*02	292	7	18	3	47
S964	IGHV3/OR15-7*01	IGHD1-14*01	IGHJ4*01	300	1	15	14	43
S965	IGHV2-5*04	IGHD2-8*02	IGHJ3*01	295	10	24	0	35
S966	IGHV3/OR16-6*02	IGHD3-22*01	IGHJ3*01	299	0	26	0	45
S967	IGHV3/OR16-9*01	IGHD1-1*01	IGHJ5*02	294	4	11	1	51
S968	IGHV3-21*03	IGHD6-19*01	IGHJ1*01	291	13	10	0	47
S969	IGHV3-43D*01	IGHD2-2*01	IGHJ1*01	294	6	6	0	49
S970	IGHV4-61*01	IGHD6-6*01	IGHJ2*01	297	5	9	9	53
S971	IGHV1/OR15-9*01	IGHD3-3*01	IGHJ2*01	292	0	31	0	53
S972	IGHV4-30-4*04	IGHD2-8*02	IGHJ6*01	290	4	21	0	52
S973	IGHV3-16*01	IGHD6-6*01	IGHJ6*04	293	3	11	0	63
S974	IGHV5-10-1*01	IGHD2-2*02	IGHJ1*01	288	0	25	3	51
S975	IGHV1/OR15-9*01	IGHD3-10*01	IGHJ1*01	288	8	19	0	46
S976	IGHV2-70D*14	IGHD3-16*01	IGHJ6*02	299	8	23	0	57
S977	IGHV3-7*01	IGHD5-18*01	IGHJ3*02	294	0	10	4	41
S978	IGHV4-39*05	IGHD4-11*01	IGHJ1*01	293	4	14	10	43
S979	IGHV3-49*01	IGHD1/OR15-1a*01	IGHJ3*02	300	3	7	7	47
S980	IGHV6-1*02	IGHD2-2*02	IGHJ5*02	303	7	21	9	51
S981	IGHV7-4-1*04	IGHD3-9*01	IGHJ2*01	294	0	22	19	53
S982	IGHV4-59*07	IGHD2-15*01	IGHJ2*01	291	7	21	0	51
S983	IGHV1-2*05	IGHD4/OR15-4a*01	IGHJ3*02	294	0	1	1	50
S984	IGHV1/OR21-1*01	IGHD4/OR15-4a*01	IGHJ1*01	294	5	15	4	52
S985	IGHV4-31*04	IGHD4-17*01	IGHJ4*02	294	9	1	23	40
S986	IGHV3-43D*01	IGHD1-1*01	IGHJ3*01	294	0	17	0	50
S987	IGHV2-26*01	IGHD2-15*01	IGHJ5*01	300	1	19	1	46
S988	IGHV3-66*01	IGHD3-16*02	IGHJ5*02	289	0	21	0	51
S989	IGHV4/OR15-8*03	IGHD5-12*01	IGHJ4*03	292	4	19	0	37
S990	IGHV3-7*01	IGHD1-14*01	IGHJ2*01	289	2	9	0	46
S991	IGHV3-35*01	IGHD2-2*02	IGHJ2*01	294	0	22	0	48
S992	IGHV3/OR16-8*01	IGHD6-13*01	IGHJ3*01	294	15	9	10	45
S993	IGHV7-4-1*01	IGHD2-21*02	IGHJ5*01	293	0	20	4	47
S994	IGHV3-38-3*01	IGHD3/OR15-3a*01	IGHJ2*01	287	4	21	17	53
S995	IGHV4-39*07	IGHD1-20*01	IGHJ2*01	297	3	8	0	50
S996	IGHV1/OR21-1*01	IGHD3-22*01	IGHJ3*01	292	0	29	8	38
S997	IGHV3-23*04	IGHD6-6*01	IGHJ2*01	292	3	13	0	53
S998	IGHV3-NL1*01	IGHD6-19*01	IGHJ5*02	294	11	0	0	44
S999	IGHV4-38-2*02	IGHD3-3*01	IGHJ2*01	294	8	26	7	41
S1000	IGHV4-31*03	IGHD3-10*01	IGHJ3*01	295	2	22	0	48
S1001	IGHV3-21*03	IGHD1-7*01	IGHJ6*04	294	0	14	2	63
S1002	IGHV3/OR16-10*03	IGHD2-2*03	IGHJ2*01	291	7	29	13	51
S1003	IGHV3-64D*06	IGHD2-21*02	IGHJ5*01	294	7	16	4	49
S1004	IGHV3/OR15-7*02	IGHD3-16*02	IGHJ1*01	297	4	28	1	52
S1005	IGHV3-30-3*03	IGHD6-25*01	IGHJ4*02	293	11	14	2	47
S1006	IGHV3-64*04	IGHD1-7*01	IGHJ2*01	294	1	14	7	48
S1007	IGHV3-7*02	IGHD7-27*01	IGHJ5*01	293	1	6	3	46
S1008	IGHV3-64D*06	IGHD1-14*01	IGHJ6*01	294	12	14	6	62
S1009	IGHV4-28*01	IGHD5-24*01	IGHJ4*02	293	2	20	8	35
S1010	IGHV3-NL1*01	IGHD1-1*01	IGHJ6*04	294	13	17	0	58
S1011	IGHV3-73*02	IGHD1-26*01	IGHJ5*01	300	6	13	0	48
S1012	IGHV3/OR16-10*01	IGHD4-11*01	IGHJ2*01	290	3	15	0	53
S1013	IGHV1/OR15-9*01	IGHD1/OR15-1a*01	IGHJ3*01	293	8	7	0	50
S1014	IGHV3-53*03	IGHD2-15*01	IGHJ3*02	288	4	25	3	50
S1015	IGHV1-8*01	IGHD1-20*01	IGHJ6*02	294	0	7	0	53
S1016	IGHV4/OR15-8*01	IGHD1-7*01	IGHJ4*02	294	2	6	4	43
S1017	IGHV4-30-2*02	IGHD2-21*02	IGHJ6*01	293	6	8	0	54
S1018	IGHV3-21*01	IGHD1-1*01	IGHJ3*01	294	2	11	2	46
S1019	IGHV3-73*02	IGHD1-1*01	IGHJ3*02	300	1	0	4	44
S1020	IGHV3-11*06	IGHD2-2*01	IGHJ3*01	294	7	20	0	37
S1021	IGHV3/OR16-9*01	IGHD7-27*01	IGHJ2*01	294	1	9	0	51
S1022	IGHV3-64*04	IGHD3-10*02	IGHJ3*02	292	5	27	4	45
S1023	IGHV3-38*03	IGHD1-14*01	IGHJ2*01	287	7	9	8	47
S1024	IGHV4-28*02	IGHD1-20*01	IGHJ3*01	291	5	0	0	50
S1025	IGHV1-8*01	IGHD3-16*01	IGHJ6*04	292	2	29	13	58
S1026	IGHV1-3*02	IGHD2-8*02	IGHJ6*04	294	3	25	0	60
S1027	IGHV3-53*04	IGHD5-12*01	IGHJ2*01	286	0	23	0	52
S1028	IGHV3-48*02	IGHD3/OR15-3a*01	IGHJ5*01	294	6	30	0	46
S1029	IGHV1-46*02	IGHD3-9*01	IGHJ6*02	294	25	26	3	57
S1030	IGHV3-9*03	IGHD4-11*01	IGHJ2*01	293	0	14	13	47
S1031	IGHV4-38-2*01	IGHD1-7*01	IGHJ6*01	292	7	3	0	59
S1032	IGHV2-70D*04	IGHD6-13*01	IGHJ3*02	296	1	12	0	49
S1033	IGHV4-31*06	IGHD6-19*01	IGHJ1*01	290	2	14	2	47
S1034	IGHV3-30*14	IGHD3-16*01	IGHJ6*02	294	10	29	1	44
S1035	IGHV3-43D*01	IGHD2-15*01	IGHJ1*01	293	0	28	6	46
S1036	IGHV1/OR15-1*01	IGHD2-15*01	IGHJ4*01	290	5	22	1	43
S1037	IGHV4-59*10	IGHD6-13*01	IGHJ4*01	290	7	16	3	48
S1038	IGHV3-73*02	IGHD7-27*01	IGHJ4*02	299	14	0	6	48
S1039	IGHV1-58*02	IGHD1-1*01	IGHJ4*03	290	12	12	1	43
S1040	IGHV2-70*07	IGHD6-19*01	IGHJ3*01	290	4	3	0	49
S1041	IGHV3-73*02	IGHD1-7*01	IGHJ4*03	300	4	17	1	45
S1042	IGHV3-43*02	IGHD4-17*01	IGHJ6*01	294	2	9	10	61
S1043	IGHV3-23*02	IGHD6-6*01	IGHJ1*01	294	0	8	4	52
S1044	IGHV3-38*03	IGHD2-15*01	IGHJ1*01	283	6	25	4	52
S1045	IGHV3-66*03	IGHD3-3*01	IGHJ3*01	291	0	31	1	50
S1046	IGHV3-33*05	IGHD3-16*02	IGHJ1*01	294	0	33	3	52
S1047	IGHV3-33*05	IGHD3-3*02	IGHJ2*01	293	5	27	1	53
S1048	IGHV3-74*01	IGHD5-12*01	IGHJ2*01	294	13	22	0	53
S1049	IGHV4/OR15-8*01	IGHD2/OR15-2a*01	IGHJ5*01	293	5	29	6	46
S1050	IGHV1-58*02	IGHD3-16*01	IGHJ5*01	294	2	36	7	49
S1051	IGHV1-3*02	IGHD6-25*01	IGHJ3*02	293	13	7	0	45
S1052	IGHV4-34*12	IGHD3-10*01	IGHJ3*02	291	4	29	7	42
S1053	IGHV3-30*16	IGHD3-3*01	IGHJ3*02	294	0	24	1	45
S1054	IGHV4-61*01	IGHD5-24*01	IGHJ1*01	296	0	10	5	50
S1055	IGHV3-64*04	IGHD6-6*01	IGHJ2*01	294	7	11	9	43
S1056	IGHV4-31*03	IGHD1/OR15-1a*01	IGHJ1*01	294	7	15	3	48
S1057	IGHV3-13*02	IGHD1/OR15-1a*01	IGHJ6*04	291	7	2	4	51
S1058	IGHV1-3*01	IGHD6-25*01	IGHJ1*01	294	0	18	9	40
S1059	IGHV4-30-4*01	IGHD5-24*01	IGHJ3*01	297	3	10	2	49
S1060	IGHV3-66*03	IGHD3-3*01	IGHJ3*02	290	0	8	4	50
S1061	IGHV2-5*09	IGHD5-18*01	IGHJ4*01	297	4	18	0	48
S1062	IGHV3/OR16-9*01	IGHD2-21*01	IGHJ3*01	294	7	10	0	50
S1063	IGHV5-51*03	IGHD1/OR15-1a*01	IGHJ6*01	294	7	7	0	56
S1064	IGHV1-69*10	IGHD3-22*01	IGHJ5*01	294	4	31	13	40
S1065	IGHV3-38*01	IGHD2-2*02	IGHJ2*01	288	1	31	0	53
S1066	IGHV1-8*01	IGHD3/OR15-3a*01	IGHJ4*01	292	0	11	1	48
S1067	IGHV1/OR15-9*01	IGHD6-13*01	IGHJ4*02	291	3	18	4	48
S1068	IGHV3-73*01	IGHD4-11*01	IGHJ4*02	300	5	8	9	48
S1069	IGHV3-38-3*01	IGHD5-24*01	IGHJ3*02	285	6	8	4	34
S1070	IGHV3-21*01	IGHD6-19*01	IGHJ6*04	294	3	21	10	57
S1071	IGHV3/OR16-10*02	IGHD5-18*01	IGHJ4*02	290	3	20	0	42
S1072	IGHV2-5*01	IGHD3-9*01	IGHJ6*02	294	0	22	11	57
S1073	IGHV1-45*01	IGHD1/OR15-1a*01	IGHJ4*01	292	14	9	16	42
S1074	IGHV1-45*01	IGHD2-8*01	IGHJ5*02	294	7	28	0	47
S1075	IGHV4-61*08	IGHD4-17*01	IGHJ2*01	297	6	8	9	53
S1076	IGHV1-8*01	IGHD1-7*01	IGHJ1*01	294	1	8	3	43
S1077	IGHV3-NL1*01	IGHD1-7*01	IGHJ6*04	294	0	1	6	63
S1078	IGHV3-25*04	IGHD2-21*02	IGHJ2*01	291	6	26	4	52
S1079	IGHV2-70D*14	IGHD1-14*01	IGHJ5*02	298	0	10	0	44
S1080	IGHV3-30-3*02	IGHD3-10*01	IGHJ3*01	294	8	30	1	43
S1081	IGHV4-61*01	IGHD1-20*01	IGHJ3*02	297	4	17	1	45
S1082	IGHV3-48*01	IGHD4-11*01	IGHJ6*03	294	0	2	0	58
S1083	IGHV4-28*05	IGHD4-23*01	IGHJ5*01	294	0	0	7	51
S1084	IGHV3-33*03	IGHD4/OR15-4a*01	IGHJ2*01	291	0	13	9	48
S1085	IGHV6-1*01	IGHD5-12*01	IGHJ6*03	302	13	15	7	59
S1086	IGHV2-70D*14	IGHD6-6*01	IGHJ2*01	300	12	14	8	48
S1087	IGHV3-30-3*02	IGHD3-22*01	IGHJ5*01	294	0	30	9	46
S1088	IGHV3/OR16-6*02	IGHD5-12*01	IGHJ2*01	298	0	10	8	48
S1089	IGHV3-48*02	IGHD5-18*01	IGHJ2*01	290	14	13	10	52
S1090	IGHV2-26*01	IGHD2-2*03	IGHJ6*04	300	4	29	3	61
S1091	IGHV3-53*01	IGHD2/OR15-2a*01	IGHJ2*01	289	0	26	1	42
S1092	IGHV2-70D*14	IGHD3-16*01	IGHJ5*02	299	7	25	3	51
S1093	IGHV3-49*01	IGHD5-24*01	IGHJ4*03	299	8	20	4	48
S1094	IGHV2-26*01	IGHD4-23*01	IGHJ2*01	299	1	10	3	51
S1095	IGHV1-3*02	IGHD3-22*01	IGHJ1*01	293	12	24	0	35
S1096	IGHV3-64*01	IGHD1/OR15-1a*01	IGHJ4*02	294	3	0	6	46
S1097	IGHV3-64*01	IGHD3/OR15-3a*01	IGHJ6*02	294	12	21	0	57
S1098	IGHV3/OR16-13*01	IGHD4/OR15-4a*01	IGHJ1*01	294	9	8	10	52
S1099	IGHV3-16*01	IGHD4-23*01	IGHJ3*01	293	10	11	1	43
S1100	IGHV3-NL1*01	IGHD1-26*01	IGHJ2*01	294	4	19	5	45
S1101	IGHV3/OR16-9*01	IGHD5-24*01	IGHJ2*01	294	7	10	24	53
S1102	IGHV1-46*02	IGHD4-11*01	IGHJ5*01	294	2	13	11	47
S1103	IGHV1-2*03	IGHD1-14*01	IGHJ3*02	294	0	12	5	50
S1104	IGHV3-23*02	IGHD3-22*01	IGHJ1*01	293	6	24	1	52
S1105	IGHV1-18*01	IGHD5-12*01	IGHJ1*01	293	12	16	6	52
S1106	IGHV4-30-4*02	IGHD3-10*01	IGHJ6*04	297	0	20	5	57
S1107	IGHV3/OR16-9*01	IGHD3-10*02	IGHJ2*01	292	3	28	15	53
S1108	IGHV4-31*03	IGHD6-13*01	IGHJ3*01	294	6	21	9	40
S1109	IGHV1-46*01	IGHD1-26*01	IGHJ4*02	294	0	8	9	38
S1110	IGHV3-9*01	IGHD3-16*01	IGHJ2*01	293	0	32	1	53
S1111	IGHV3/OR15-7*02	IGHD4-23*01	IGHJ2*01	296	1	12	11	53
S1112	IGHV3-16*01	IGHD5-12*01	IGHJ4*03	289	5	13	0	48
S1113	IGHV2-26*01	IGHD3-3*02	IGHJ1*01	299	5	16	4	52
S1114	IGHV3-11*04	IGHD2-2*01	IGHJ6*02	294	13	29	3	57
S1115	IGHV1-69D*01	IGHD3/OR15-3a*01	IGHJ2*01	292	0	31	8	48
S1116	IGHV3/OR16-6*02	IGHD1-7*01	IGHJ6*03	300	6	0	9	54
S1117	IGHV1-46*01	IGHD2-8*02	IGHJ2*01	294	7	24	1	47
S1118	IGHV4-34*01	IGHD3-3*02	IGHJ6*01	291	9	16	3	60
S1119	IGHV3-11*01	IGHD6-25*01	IGHJ4*01	293	0	10	9	43
S1120	IGHV3/OR16-8*01	IGHD5-18*01	IGHJ3*02	288	3	20	0	50
S1121	IGHV3-33*06	IGHD4-11*01	IGHJ4*03	293	3	10	0	40
S1122	IGHV1-8*02	IGHD6-25*01	IGHJ4*02	294	2	10	1	48
S1123	IGHV1/OR21-1*01	IGHD2-21*02	IGHJ3*02	293	7	17	0	50
S1124	IGHV3-43D*01	IGHD1-1*01	IGHJ6*04	293	5	16	2	60
S1125	IGHV7-81*01	IGHD4-17*01	IGHJ1*01	293	8	4	0	47
S1126	IGHV2-5*05	IGHD3-9*01	IGHJ5*02	300	3	23	10	49
S1127	IGHV1-2*04	IGHD2-2*03	IGHJ3*02	293	7	21	8	50
S1128	IGHV3-7*03	IGHD5-18*01	IGHJ4*02	293	3	0	13	43
S1129	IGHV1-8*02	IGHD3-10*01	IGHJ3*02	294	0	26	1	43
S1130	IGHV3-11*01	IGHD4-11*01	IGHJ4*01	293	10	0	0	37
S1131	IGHV1-3*02	IGHD1-20*01	IGHJ4*01	294	3	8	2	42
S1132	IGHV1-3*02	IGHD6-6*01	IGHJ5*02	289	0	16	4	46
S1133	IGHV3-13*01	IGHD3-22*01	IGHJ2*01	289	9	28	0	44
S1134	IGHV3-20*01	IGHD4/OR15-4a*01	IGHJ2*01	294	4	18	0	45
S1135	IGHV3-53*02	IGHD1/OR15-1a*01	IGHJ1*01	291	12	5	0	47
S1136	IGHV1-24*01	IGHD1-14*01	IGHJ3*02	293	2	0	7	50
S1137	IGHV3/OR16-6*02	IGHD3-10*02	IGHJ3*01	300	3	11	9	50
S1138	IGHV3-43*02	IGHD3-9*01	IGHJ3*01	293	21	29	4	44
S1139	IGHV3-73*02	IGHD3/OR15-3a*01	IGHJ3*01	300	1	24	2	43
S1140	IGHV1-69-2*01	IGHD1-26*01	IGHJ6*03	294	0	20	4	57
S1141	IGHV4-61*03	IGHD6-25*01	IGHJ3*01	295	0	7	3	50
S1142	IGHV3/OR16-8*01	IGHD3-16*01	IGHJ4*01	294	7	20	2	35
S1143	IGHV3/OR16-10*01	IGHD2-8*02	IGHJ6*02	289	7	23	10	61
S1144	IGHV1-69*06	IGHD3-22*01	IGHJ1*01	292	0	31	17	39
S1145	IGHV3-25*04	IGHD1-14*01	IGHJ2*01	294	7	14	4	51
S1146	IGHV4-59*02	IGHD2-21*01	IGHJ3*01	291	1	21	0	45
S1147	IGHV3/OR16-12*01	IGHD4-23*01	IGHJ5*01	294	1	7	0	44
S1148	IGHV1-69-2*01	IGHD6-19*01	IGHJ3*02	292	4	6	11	39
S1149	IGHV3-30*19	IGHD1-20*01	IGHJ5*01	291	6	7	7	47
S1150	IGHV3/OR16-9*01	IGHD4-17*01	IGHJ3*01	293	5	14	16	48
S1151	IGHV3-48*01	IGHD3/OR15-3a*01	IGHJ1*01	294	4	10	0	41
S1152	IGHV3-35*01	IGHD1-1*01	IGHJ6*01	291	9	7	2	58
S1153	IGHV3-23*04	IGHD1-20*01	IGHJ6*02	289	3	8	1	62
S1154	IGHV3-64*01	IGHD4-23*01	IGHJ6*04	294	2	15	10	58
S1155	IGHV3-43*02	IGHD4-23*01	IGHJ6*02	293	4	18	12	60
S1156	IGHV4-38-2*01	IGHD5/OR15-5a*01	IGHJ2*01	289	0	21	13	53
S1157	IGHV3-38*01	IGHD5/OR15-5a*01	IGHJ5*01	288	3	18	0	49
S1158	IGHV1-18*04	IGHD1-20*01	IGHJ3*02	294	4	15	3	42
S1159	IGHV1/OR15-1*03	IGHD1/OR15-1a*01	IGHJ3*02	294	5	7	8	44
S1160	IGHV4-59*03	IGHD3-3*02	IGHJ5*01	288	6	19	0	48
S1161	IGHV3-16*01	IGHD7-27*01	IGHJ4*01	293	7	1	10	35
S1162	IGHV7-81*01	IGHD6-25*01	IGHJ1*01	294	12	13	7	41
S1163	IGHV2/OR16-5*01	IGHD5-24*01	IGHJ4*02	297	0	0	9	46
S1164	IGHV3-15*04	IGHD5/OR15-5a*01	IGHJ2*01	300	0	23	0	47
S1165	IGHV3-20*01	IGHD4-23*01	IGHJ3*02	294	15	14	6	50
S1166	IGHV3-NL1*01	IGHD4/OR15-4a*01	IGHJ5*02	294	4	16	0	41
S1167	IGHV3-13*05	IGHD1-1*01	IGHJ6*03	290	5	17	10	50
S1168	IGHV2-5*09	IGHD3-3*02	IGHJ1*01	300	1	16	10	52
S1169	IGHV7-81*01	IGHD6-25*01	IGHJ3*02	293	3	0	2	48
S1170	IGHV3-15*01	IGHD6-19*01	IGHJ4*01	299	21	18	0	44
S1171	IGHV3-38*03	IGHD6-19*01	IGHJ1*01	286	1	0	16	52
S1172	IGHV1-24*01	IGHD3/OR15-3a*01	IGHJ2*01	289	0	6	5	49
S1173	IGHV3-38-3*01	IGHD6-19*01	IGHJ6*01	287	0	21	12	62
S1174	IGHV3-49*05	IGHD4-23*01	IGHJ3*02	300	0	6	3	43
S1175	IGHV1-69*05	IGHD3-16*01	IGHJ5*01	294	5	17	0	51
S1176	IGHV3/OR15-7*01	IGHD4-17*01	IGHJ1*01	299	0	0	3	47
S1177	IGHV3-NL1*01	IGHD5-12*01	IGHJ4*03	289	8	11	5	48
S1178	IGHV3/OR16-13*01	IGHD2-15*01	IGHJ3*01	293	5	26	11	44
S1179	IGHV1/OR15-5*02	IGHD1-7*01	IGHJ4*02	294	3	15	3	46
S1180	IGHV3-38*02	IGHD1-7*01	IGHJ6*03	287	3	5	6	62
S1181	IGHV3/OR16-8*02	IGHD5-12*01	IGHJ5*02	294	0	23	3	44
S1182	IGHV3-35*01	IGHD1-26*01	IGHJ4*01	294	5	1	4	36
S1183	IGHV3-11*03	IGHD5-18*01	IGHJ6*04	294	4	11	3	61
S1184	IGHV3/OR16-8*02	IGHD4-11*01	IGHJ3*02	293	7	5	0	50
S1185	IGHV3-13*05	IGHD3-9*01	IGHJ6*04	289	4	23	0	60
S1186	IGHV7-81*01	IGHD1-26*01	IGHJ1*01	293	0	0	8	51
S1187	IGHV3-43*01	IGHD4/OR15-4a*01	IGHJ4*02	291	0	15	6	46
S1188	IGHV3-53*02	IGHD3-16*01	IGHJ5*01	290	5	32	4	42
S1189	IGHV4-30-4*07	IGHD3-22*01	IGHJ6*03	297	9	23	0	49
S1190	IGHV3/OR16-13*01	IGHD1/OR15-1a*01	IGHJ1*01	293	8	3	4	50
S1191	IGHV1-46*03	IGHD6-6*01	IGHJ4*01	294	7	6	6	48
S1192	IGHV3/OR16-9*01	IGHD4-17*01	IGHJ3*01	294	8	15	6	44
S1193	IGHV3-35*01	IGHD3-3*01	IGHJ4*01	294	12	27	0	43
S1194	IGHV3-49*05	IGHD7-27*01	IGHJ5*02	300	16	9	0	45
S1195	IGHV2-70D*14	IGHD2/OR15-2a*01	IGHJ4*03	300	0	13	0	39
S1196	IGHV3/OR16-10*03	IGHD6-25*01	IGHJ4*03	288	7	11	1	45
S1197	IGHV3-21*03	IGHD5/OR15-5a*01	IGHJ4*01	292	2	8	6	47
S1198	IGHV3-30-3*03	IGHD5-18*01	IGHJ2*01	290	2	17	0	49
S1199	IGHV3-NL1*01	IGHD1-1*01	IGHJ4*02	293	9	17	0	42
S1200	IGHV3-48*01	IGHD2-8*01	IGHJ4*02	293	7	15	4	42
S1201	IGHV3-48*01	IGHD2/OR15-2a*01	IGHJ1*01	293	7	20	0	50
S1202	IGHV5-10-1*01	IGHD6-13*01	IGHJ5*01	293	6	21	0	47
S1203	IGHV3-33*06	IGHD2-8*01	IGHJ4*01	294	0	21	5	44
S1204	IGHV3/OR16-12*01	IGHD4/OR15-4a*01	IGHJ6*01	288	4	11	5	56
S1205	IGHV1-3*01	IGHD4-17*01	IGHJ1*01	294	2	11	0	51
S1206	IGHV6-1*01	IGHD2-8*02	IGHJ5*02	298	6	26	1	51
S1207	IGHV3-20*01	IGHD3-10*02	IGHJ4*03	294	7	23	5	35
S1208	IGHV4-38-2*01	IGHD4-23*01	IGHJ2*01	294	8	17	0	48
S1209	IGHV3-33*04	IGHD1-26*01	IGHJ4*03	294	0	10	5	46
S1210	IGHV3-15*04	IGHD1-14*01	IGHJ2*01	300	5	16	5	47
S1211	IGHV3-16*01	IGHD3-3*02	IGHJ4*01	294	11	15	0	44
S1212	IGHV1-24*01	IGHD4-17*01	IGHJ5*01	290	0	7	1	48
S1213	IGHV3-9*01	IGHD3-9*01	IGHJ4*02	294	0	28	3	48
S1214	IGHV1/OR15-1*03	IGHD4-23*01	IGHJ6*04	289	0	9	0	57
S1215	IGHV4-61*01	IGHD2/OR15-2a*01	IGHJ6*04	297	2	28	0	58
S1216	IGHV3-48*02	IGHD1-20*01	IGHJ6*04	293	8	10	0	59
S1217	IGHV4-4*08	IGHD2-21*01	IGHJ2*01	291	0	21	4	42
S1218	IGHV3-64*05	IGHD3-16*01	IGHJ4*03	292	3	37	7	40
S1219	IGHV3-16*02	IGHD2-15*01	IGHJ3*01	294	0	23	3	47
S1220	IGHV3-15*05	IGHD6-25*01	IGHJ5*02	299	0	10	6	43
S1221	IGHV3-33*01	IGHD3-22*01	IGHJ2*01	294	7	25	0	53
S1222	IGHV3-64*01	IGHD5/OR15-5a*01	IGHJ2*01	294	4	20	5	53
S1223	IGHV1/OR15-1*04	IGHD1/OR15-1a*01	IGHJ2*01	292	0	13	0	47
S1224	IGHV1/OR15-9*01	IGHD6-13*01	IGHJ4*01	294	0	11	0	47
S1225	IGHV3-43D*01	IGHD5-24*01	IGHJ5*01	293	7	20	12	47
S1226	IGHV3-38*03	IGHD6-13*01	IGHJ6*01	287	0	3	10	61
S1227	IGHV3-43D*01	IGHD5/OR15-5a*01	IGHJ4*01	292	14	20	15	44
S1228	IGHV3-48*01	IGHD7-27*01	IGHJ2*01	294	8	5	0	48
S1229	IGHV3/OR16-12*01	IGHD2-21*02	IGHJ5*01	294	8	13	0	46
S1230	IGHV3-64D*06	IGHD2-2*03	IGHJ6*01	294	5	31	1	63
S1231	IGHV3/OR16-9*01	IGHD3-22*01	IGHJ3*02	292	0	30	5	37
S1232	IGHV1-46*02	IGHD1-7*01	IGHJ4*01	294	5	11	1	44
S1233	IGHV5-10-1*04	IGHD4/OR15-4a*01	IGHJ3*01	289	0	16	0	44
S1234	IGHV3-74*02	IGHD4-17*01	IGHJ1*01	293	3	6	10	52
S1235	IGHV1-2*02	IGHD3-3*02	IGHJ3*02	293	2	28	0	50
S1236	IGHV3-66*01	IGHD5-18*01	IGHJ3*01	290	1	20	0	44
S1237	IGHV4-31*06	IGHD5/OR15-5a*01	IGHJ3*02	290	0	17	23	46
S1238	IGHV4-28*07	IGHD4-17*01	IGHJ6*03	292	2	14	9	52
S1239	IGHV3-25*04	IGHD1/OR15-1a*01	IGHJ6*04	294	0	17	11	63
S1240	IGHV3-11*06	IGHD6-25*01	IGHJ3*02	292	0	16	0	44
S1241	IGHV4-59*10	IGHD4/OR15-4a*01	IGHJ1*01	291	11	9	0	50
S1242	IGHV1/OR15-9*01	IGHD1-20*01	IGHJ4*03	293	0	16	0	46
S1243	IGHV3-74*02	IGHD1-7*01	IGHJ5*01	289	8	0	3	49
S1244	IGHV3-13*01	IGHD2-15*01	IGHJ3*01	290	0	31	2	50
S1245	IGHV3/OR16-6*02	IGHD1-20*01	IGHJ5*01	300	0	6	7	36
S1246	IGHV1-2*04	IGHD1-7*01	IGHJ3*02	293	3	12	0	50
S1247	IGHV3-7*01	IGHD4-23*01	IGHJ1*01	293	0	9	0	44
S1248	IGHV4-59*10	IGHD5-24*01	IGHJ1*01	291	7	16	1	43
S1249	IGHV1/OR15-1*04	IGHD1-26*01	IGHJ5*02	294	13	20	4	51
S1250	IGHV4-30-4*02	IGHD3-22*01	IGHJ4*03	296	5	31	0	38
S1251	IGHV3-66*02	IGHD5-18*01	IGHJ1*01	291	13	19	7	46
S1252	IGHV1-46*02	IGHD1-7*01	IGHJ5*02	291	12	15	3	46
S1253	IGHV1-46*01	IGHD1-20*01	IGHJ6*01	294	8	13	0	55
S1254	IGHV4-39*05	IGHD3-22*01	IGHJ6*04	293	12	25	4	63
S1255	IGHV3-38-3*01	IGHD1-1*01	IGHJ5*01	288	1	11	4	51
S1256	IGHV5-51*02	IGHD7-27*01	IGHJ5*01	293	2	7	5	48
S1257	IGHV5-51*03	IGHD3-16*01	IGHJ5*01	294	4	30	0	45
S1258	IGHV3-64D*06	IGHD7-27*01	IGHJ6*01	293	6	8	0	51
S1259	IGHV3-64*04	IGHD4-17*01	IGHJ4*01	291	9	4	0	48
S1260	IGHV3-64*01	IGHD5/OR15-5a*01	IGHJ3*02	294	7	14	0	37
S1261	IGHV4-38-2*02	IGHD4-11*01	IGHJ4*01	294	0	9	7	48
S1262	IGHV3-43D*01	IGHD1-1*01	IGHJ4*01	294	2	10	9	37
S1263	IGHV1-46*03	IGHD1-20*01	IGHJ3*02	294	7	14	8	50
S1264	IGHV3-74*01	IGHD5-24*01	IGHJ3*01	294	0	14	11	48
S1265	IGHV3-15*02	IGHD2-15*01	IGHJ1*01	299	3	22	12	46
S1266	IGHV7-81*01	IGHD4-11*01	IGHJ2*01	294	4	16	0	53
S1267	IGHV5-10-1*04	IGHD4/OR15-4a*01	IGHJ6*02	294	4	16	7	54
S1268	IGHV1-69-2*01	IGHD1-7*01	IGHJ6*01	292	7	13	12	61
S1269	IGHV4/OR15-8*03	IGHD5-12*01	IGHJ1*01	294	15	5	1	52
S1270	IGHV1/OR15-1*02	IGHD5-18*01	IGHJ2*01	292	0	18	0	48
S1271	IGHV3-35*01	IGHD2-2*02	IGHJ4*03	293	6	30	8	45
S1272	IGHV3-25*04	IGHD3-16*01	IGHJ2*01	294	2	26	0	45
S1273	IGHV3-38*01	IGHD4-11*01	IGHJ5*01	288	0	9	7	51
S1274	IGHV4-28*01	IGHD1-20*01	IGHJ6*03	289	5	12	1	62
S1275	IGHV3-66*03	IGHD6-13*01	IGHJ6*04	287	4	20	1	61
S1276	IGHV3-30-3*01	IGHD5/OR15-5a*01	IGHJ6*01	291	13	23	0	49
S1277	IGHV3-64*02	IGHD3-10*02	IGHJ1*01	292	8	22	11	52
S1278	IGHV1-2*02	IGHD5-18*01	IGHJ2*01	294	7	13	9	53
S1279	IGHV3-9*03	IGHD3/OR15-3a*01	IGHJ3*02	294	4	25	0	50
S1280	IGHV7-4-1*02	IGHD1/OR15-1a*01	IGHJ1*01	294	7	6	12	39
S1281	IGHV4-28*05	IGHD3-22*01	IGHJ5*01	292	4	22	0	40
S1282	IGHV1-2*02	IGHD3-3*01	IGHJ2*01	294	15	31	16	47
S1283	IGHV3-64*03	IGHD4/OR15-4a*01	IGHJ6*04	293	3	7	0	58
S1284	IGHV3/OR16-12*01	IGHD6-19*01	IGHJ5*01	293	25	17	1	46
S1285	IGHV2-70*11	IGHD2-21*02	IGHJ6*04	296	7	18	0	55
S1286	IGHV3-15*05	IGHD4/OR15-4a*01	IGHJ3*01	300	5	9	11	36
S1287	IGHV3-NL1*01	IGHD5-12*01	IGHJ5*02	292	2	19	0	51
S1288	IGHV3-38-3*01	IGHD3-16*02	IGHJ3*02	288	7	30	3	42
S1289	IGHV3-43*02	IGHD1-14*01	IGHJ2*01	294	7	14	2	47
S1290	IGHV3-38-3*01	IGHD1-26*01	IGHJ2*01	287	7	20	1	43
S1291	IGHV3-30*14	IGHD2-8*02	IGHJ5*01	294	0	27	6	46
S1292	IGHV7-81*01	IGHD2-15*01	IGHJ4*02	291	2	14	3	48
S1293	IGHV3/OR15-7*03	IGHD3-22*01	IGHJ6*03	300	11	21	1	54
S1294	IGHV1/OR15-9*01	IGHD2-15*01	IGHJ1*01	293	5	18	0	48
S1295	IGHV3-30-3*01	IGHD1-26*01	IGHJ5*02	292	0	14	6	37
S1296	IGHV3/OR16-6*02	IGHD3/OR15-3a*01	IGHJ2*01	300	0	15	0	49
S1297	IGHV3-64*01	IGHD3-22*01	IGHJ6*04	294	13	27	1	62
S1298	IGHV3-64D*06	IGHD2-21*01	IGHJ5*01	291	6	19	6	51
S1299	IGHV3-43D*01	IGHD1-14*01	IGHJ5*01	294	0	8	4	46
S1300	IGHV4-59*02	IGHD6-13*01	IGHJ6*03	291	2	21	11	56
S1301	IGHV3-30*12	IGHD1-1*01	IGHJ3*01	294	7	1	1	43
S1302	IGHV3-9*03	IGHD3-9*01	IGHJ2*01	294	0	30	12	52
S1303	IGHV3/OR16-13*01	IGHD1-14*01	IGHJ1*01	292	0	17	0	46
S1304	IGHV5-51*01	IGHD3-16*02	IGHJ5*01	293	2	28	4	46
S1305	IGHV3/OR16-13*01	IGHD4-17*01	IGHJ3*02	294	19	13	1	40
S1306	IGHV3-21*01	IGHD3-22*01	IGHJ5*02	287	0	16	9	43
S1307	IGHV4-39*03	IGHD2-15*01	IGHJ5*02	289	7	11	0	45
S1308	IGHV3-64*02	IGHD6-6*01	IGHJ6*04	292	7	5	5	58
S1309	IGHV1-24*01	IGHD5-24*01	IGHJ4*03	294	7	18	0	42
S1310	IGHV3-33*06	IGHD4-17*01	IGHJ5*01	294	8	15	5	51
S1311	IGHV3-66*01	IGHD4-23*01	IGHJ6*02	291	3	10	4	49
S1312	IGHV1/OR21-1*01	IGHD1-14*01	IGHJ4*02	293	15	6	3	44
S1313	IGHV3-13*01	IGHD4-17*01	IGHJ1*01	290	8	16	3	47
S1314	IGHV3-38*03	IGHD3-9*01	IGHJ5*02	288	1	23	0	46
S1315	IGHV1-69D*01	IGHD6-6*01	IGHJ4*01	294	14	18	0	44
S1316	IGHV2-26*01	IGHD6-19*01	IGHJ5*02	299	15	14	5	46
S1317	IGHV3-72*01	IGHD2-2*01	IGHJ3*02	299	3	20	7	38
S1318	IGHV3-7*01	IGHD1-26*01	IGHJ3*01	294	25	20	7	48
S1319	IGHV3-21*01	IGHD2-15*01	IGHJ5*01	292	4	11	0	51
S1320	IGHV3/OR16-12*01	IGHD6-25*01	IGHJ6*03	292	3	0	6	62
S1321	IGHV3-74*02	IGHD3-16*01	IGHJ4*02	294	0	32	13	46
S1322	IGHV3-53*02	IGHD3/OR15-3a*01	IGHJ2*01	291	3	23	6	38
S1323	IGHV3-33*05	IGHD6-19*01	IGHJ2*01	294	3	12	0	40
S1324	IGHV4-38-2*02	IGHD4-23*01	IGHJ1*01	292	4	7	0	49
S1325	IGHV1-2*04	IGHD2/OR15-2a*01	IGHJ2*01	293	3	15	0	53
S1326	IGHV3-38*03	IGHD2/OR15-2a*01	IGHJ4*01	287	2	2	9	37
S1327	IGHV3-73*01	IGHD2/OR15-2a*01	IGHJ2*01	295	11	26	8	45
S1328	IGHV2/OR16-5*01	IGHD1-7*01	IGHJ5*01	300	1	3	4	38
S1329	IGHV1-3*01	IGHD7-27*01	IGHJ2*01	294	9	3	3	49
S1330	IGHV3-16*01	IGHD1-26*01	IGHJ2*01	291	0	10	0	45
S1331	IGHV3-7*03	IGHD3-9*01	IGHJ2*01	294	5	25	10	48
S1332	IGHV3-30-3*02	IGHD1/OR15-1a*01	IGHJ4*01	294	3	2	0	41
S1333	IGHV3-33*04	IGHD4-23*01	IGHJ2*01	294	11	10	6	49
S1334	IGHV7-81*01	IGHD5-12*01	IGHJ6*02	291	12	18	1	62
S1335	IGHV3-21*01	IGHD6-19*01	IGHJ1*01	292	6	10	4	40
S1336	IGHV1-3*02	IGHD6-19*01	IGHJ3*02	292	0	13	0	41
S1337	IGHV2-26*01	IGHD4-11*01	IGHJ4*03	299	6	9	4	43
S1338	IGHV4-4*07	IGHD2-8*02	IGHJ5*02	288	4	15	0	51
S1339	IGHV3-53*04	IGHD3-16*02	IGHJ1*01	290	2	25	0	44
S1340	IGHV3-43*01	IGHD4-23*01	IGHJ5*02	294	10	7	2	42
S1341	IGHV3-23*01	IGHD2/OR15-2a*01	IGHJ5*02	294	4	20	0	43
S1342	IGHV3-43D*01	IGHD3-10*01	IGHJ3*01	293	12	20	0	45
S1343	IGHV1-8*01	IGHD3-3*01	IGHJ2*01	293	2	31	1	52
S1344	IGHV3-49*04	IGHD1-1*01	IGHJ6*01	299	7	0	7	63
S1345	IGHV4-34*10	IGHD1-7*01	IGHJ2*01	291	2	12	2	51
S1346	IGHV4-30-4*02	IGHD3/OR15-3a*01	IGHJ2*01	292	6	23	9	46
S1347	IGHV3-43D*01	IGHD5-18*01	IGHJ4*02	294	0	17	3	35
S1348	IGHV3/OR16-8*02	IGHD3-16*02	IGHJ5*01	294	0	25	0	51
S1349	IGHV3/OR16-13*01	IGHD4/OR15-4a*01	IGHJ1*01	294	2	11	3	48
S1350	IGHV7-81*01	IGHD3-16*01	IGHJ4*02	294	7	20	2	47
S1351	IGHV4-30-2*04	IGHD1-1*01	IGHJ4*01	224	0	12	1	43
S1352	IGHV3-23*04	IGHD6-6*01	IGHJ3*02	288	7	5	3	49
S1353	IGHV5-51*04	IGHD6-19*01	IGHJ3*01	294	7	9	7	47
S1354	IGHV3-33*05	IGHD3-16*02	IGHJ1*01	294	8	36	10	49
S1355	IGHV3-64D*06	IGHD5-12*01	IGHJ3*02	294	6	20	4	49
S1356	IGHV2-70D*14	IGHD1-14*01	IGHJ6*03	300	6	13	0	56
S1357	IGHV3/OR16-12*01	IGHD6-13*01	IGHJ1*01	294	0	13	7	50
S1358	IGHV3-38*02	IGHD1/OR15-1a*01	IGHJ1*01	286	0	13	0	50
S1359	IGHV3-48*03	IGHD3-16*02	IGHJ3*01	293	4	29	3	44
S1360	IGHV3-15*06	IGHD1-1*01	IGHJ3*01	298	0	8	3	46
S1361	IGHV3-64D*06	IGHD3-9*01	IGHJ2*01	294	0	27	0	46
S1362	IGHV1-18*01	IGHD2-2*03	IGHJ5*02	293	12	31	6	49
S1363	IGHV2/OR16-5*01	IGHD7-27*01	IGHJ4*03	300	8	10	1	48
S1364	IGHV3-15*01	IGHD3-9*01	IGHJ3*02	297	0	28	1	35
S1365	IGHV3/OR16-8*01	IGHD5-24*01	IGHJ6*01	292	10	12	8	63
S1366	IGHV3-48*02	IGHD4-11*01	IGHJ1*01	293	7	14	7	49
S1367	IGHV3-64*01	IGHD6-19*01	IGHJ1*01	294	5	19	0	52
S1368	IGHV1-3*02	IGHD1-20*01	IGHJ1*01	292	8	9	0	52
S1369	IGHV4/OR15-8*02	IGHD2-2*03	IGHJ1*01	294	1	26	9	37
S1370	IGHV3-25*04	IGHD5-18*01	IGHJ4*03	294	6	15	6	46
S1371	IGHV2-70D*04	IGHD3-9*01	IGHJ5*02	300	3	24	0	49
S1372	IGHV1-58*02	IGHD3-9*01	IGHJ2*01	294	7	15	0	51
S1373	IGHV3/OR16-6*02	IGHD3-10*01	IGHJ6*02	300	13	28	8	53
S1374	IGHV3-7*01	IGHD4/OR15-4a*01	IGHJ6*03	293	11	16	7	57
S1375	IGHV3-13*01	IGHD3/OR15-3a*01	IGHJ5*01	291	4	11	7	51
S1376	IGHV6-1*01	IGHD4-11*01	IGHJ5*02	303	5	12	10	49
S1377	IGHV6-1*01	IGHD4-23*01	IGHJ2*01	298	3	16	0	44
S1378	IGHV1-58*01	IGHD5-12*01	IGHJ1*01	294	0	14	4	46
S1379	IGHV2-70*03	IGHD2/OR15-2a*01	IGHJ5*01	290	3	30	1	49
S1380	IGHV1-8*01	IGHD6-13*01	IGHJ5*01	294	12	5	4	49
S1381	IGHV3/OR16-12*01	IGHD5-24*01	IGHJ1*01	293	3	9	13	46
S1382	IGHV3-15*01	IGHD1-26*01	IGHJ5*02	300	6	14	13	46
S1383	IGHV1-24*01	IGHD6-6*01	IGHJ3*02	294	0	1	2	49
S1384	IGHV1-24*01	IGHD6-25*01	IGHJ5*02	293	7	14	7	46
S1385	IGHV3/OR16-8*01	IGHD2-2*01	IGHJ4*03	294	0	22	7	44
S1386	IGHV1/OR15-9*01	IGHD3/OR15-3a*01	IGHJ5*02	294	13	11	6	46
S1387	IGHV3-35*01	IGHD6-6*01	IGHJ3*01	293	12	8	1	35
S1388	IGHV3-38-3*01	IGHD1-26*01	IGHJ6*03	287	0	9	9	52
S1389	IGHV3-73*01	IGHD4-23*01	IGHJ6*03	300	0	0	10	62
S1390	IGHV1/OR15-1*01	IGHD3-10*01	IGHJ2*01	291	2	26	1	53
S1391	IGHV1/OR21-1*01	IGHD1-7*01	IGHJ3*01	292	5	4	2	49
S1392	IGHV3-43*01	IGHD4/OR15-4a*01	IGHJ6*01	294	3	11	3	59
S1393	IGHV3-9*02	IGHD2-21*02	IGHJ1*01	292	12	22	4	46
S1394	IGHV3-30-3*03	IGHD3/OR15-3a*01	IGHJ2*01	294	2	26	0	51
S1395	IGHV4-59*08	IGHD3-3*02	IGHJ4*03	290	3	23	0	48
S1396	IGHV1/OR21-1*01	IGHD1-1*01	IGHJ1*01	292	0	10	3	44
S1397	IGHV1-45*01	IGHD6-13*01	IGHJ5*01	289	0	10	9	50
S1398	IGHV3-43D*01	IGHD3-22*01	IGHJ1*01	294	3	24	5	47
S1399	IGHV3-53*04	IGHD1-14*01	IGHJ3*02	287	13	12	1	45
S1400	IGHV4-59*03	IGHD7-27*01	IGHJ2*01	287	5	7	5	48
S1401	IGHV3-53*03	IGHD1-1*01	IGHJ3*02	290	0	9	5	45
S1402	IGHV3-43*01	IGHD3-16*02	IGHJ6*03	294	2	31	0	57
S1403	IGHV3-43D*01	IGHD1/OR15-1a*01	IGHJ2*01	294	4	12	4	53
S1404	IGHV3-15*08	IGHD3-22*01	IGHJ6*04	299	3	31	0	55
S1405	IGHV3-25*04	IGHD6-13*01	IGHJ5*02	292	2	11	0	47
S1406	IGHV3-53*02	IGHD1-7*01	IGHJ5*01	291	7	16	6	44
S1407	IGHV1-24*01	IGHD7-27*01	IGHJ3*01	293	2	11	4	42
S1408	IGHV1/OR15-1*03	IGHD5-18*01	IGHJ3*01	293	1	17	6	50
S1409	IGHV3-21*02	IGHD1-26*01	IGHJ1*01	293	4	15	5	50
S1410	IGHV4-28*07	IGHD2-2*01	IGHJ5*02	292	5	26	1	49
S1411	IGHV3-9*03	IGHD3-22*01	IGHJ4*01	293	5	27	6	42
S1412	IGHV1-24*01	IGHD3-16*02	IGHJ5*02	294	3	26	4	46
S1413	IGHV3-43*02	IGHD2/OR15-2a*01	IGHJ3*02	294	0	16	7	44
S1414	IGHV3-33*02	IGHD5/OR15-5a*01	IGHJ3*02	289	0	21	0	48
S1415	IGHV3/OR16-9*01	IGHD5-12*01	IGHJ6*04	289	8	3	0	61
S1416	IGHV3-9*01	IGHD1-1*01	IGHJ2*01	293	12	11	4	53
S1417	IGHV4-4*07	IGHD3-9*01	IGHJ1*01	286	4	28	0	52
S1418	IGHV3-35*01	IGHD4/OR15-4a*01	IGHJ5*01	294	3	12	4	39
S1419	IGHV3/OR16-8*01	IGHD2/OR15-2a*01	IGHJ2*01	294	4	26	1	51
S1420	IGHV3-74*02	IGHD1-20*01	IGHJ4*02	294	4	0	6	39
S1421	IGHV4-31*01	IGHD1-7*01	IGHJ6*03	297	8	0	5	56
S1422	IGHV3-38*03	IGHD4-17*01	IGHJ1*01	287	0	0	3	47
S1423	IGHV1-24*01	IGHD1-26*01	IGHJ4*03	294	13	17	2	44
S1424	IGHV3-43*01	IGHD4-11*01	IGHJ4*03	294	12	15	0	34
S1425	IGHV3-43D*01	IGHD2-8*01	IGHJ6*02	294	10	23	0	51
S1426	IGHV3-53*02	IGHD2-15*01	IGHJ1*01	291	8	13	0	52
S1427	IGHV2-70*10	IGHD4-11*01	IGHJ1*01	300	3	12	3	52
S1428	IGHV1-24*01	IGHD1-20*01	IGHJ2*01	294	3	14	4	46
S1429	IGHV4-30-2*04	IGHD5-24*01	IGHJ2*01	222	9	2	6	53
S1430	IGHV3-30-3*02	IGHD5-18*01	IGHJ6*04	291	5	14	6	63
S1431	IGHV3/OR16-9*01	IGHD6-13*01	IGHJ2*01	289	10	0	7	46
S1432	IGHV3-33*04	IGHD6-19*01	IGHJ2*01	294	0	21	0	49
S1433	IGHV1-45*02	IGHD2/OR15-2a*01	IGHJ4*03	294	23	25	8	38
S1434	IGHV4-59*02	IGHD3-16*01	IGHJ2*01	291	14	21	5	48
S1435	IGHV3-23*03	IGHD2-15*01	IGHJ2*01	293	12	21	0	50
S1436	IGHV1/OR15-9*01	IGHD1-1*01	IGHJ5*01	294	4	7	1	46
S1437	IGHV4-34*10	IGHD3-10*02	IGHJ6*01	291	0	28	0	60
S1438	IGHV3-30*05	IGHD2/OR15-2a*01	IGHJ4*02	289	3	28	13	43
S1439	IGHV1-46*01	IGHD3/OR15-3a*01	IGHJ3*01	294	0	29	0	50
S1440	IGHV4-39*02	IGHD4-11*01	IGHJ2*01	294	17	3	3	53
S1441	IGHV3-64D*06	IGHD4-23*01	IGHJ5*01	293	1	7	10	44
S1442	IGHV4/OR15-8*01	IGHD1-20*01	IGHJ1*01	288	5	16	0	49
S1443	IGHV1/OR21-1*01	IGHD1-20*01	IGHJ1*01	294	3	15	0	52
S1444	IGHV3-49*01	IGHD1-7*01	IGHJ4*03	300	13	9	4	35
S1445	IGHV3-72*01	IGHD1-7*01	IGHJ4*02	300	2	8	4	47
S1446	IGHV1-18*04	IGHD2-8*01	IGHJ4*01	293	9	31	0	46
S1447	IGHV1-3*01	IGHD6-25*01	IGHJ3*02	294	9	10	1	50
S1448	IGHV3-43*02	IGHD2-2*01	IGHJ3*02	294	5	23	5	49
S1449	IGHV2/OR16-5*01	IGHD2-15*01	IGHJ3*02	297	4	21	10	50
S1450	IGHV6-1*02	IGHD7-27*01	IGHJ1*01	301	13	9	2	48
S1451	IGHV3-20*02	IGHD5-24*01	IGHJ4*01	294	2	12	0	41
S1452	IGHV3-16*02	IGHD3-10*01	IGHJ2*01	294	0	28	4	44
S1453	IGHV3-30*18	IGHD1-20*01	IGHJ3*02	294	7	10	4	40
S1454	IGHV3-38*01	IGHD3-3*01	IGHJ6*01	287	1	24	4	57
S1455	IGHV3-43*02	IGHD1-26*01	IGHJ5*02	294	4	0	12	45
S1456	IGHV1-2*01	IGHD5-12*01	IGHJ5*02	294	3	15	0	43
S1457	IGHV3-30*11	IGHD4-17*01	IGHJ5*02	293	0	10	7	51
S1458	IGHV3-21*02	IGHD6-13*01	IGHJ2*01	294	9	21	1	45
S1459	IGHV3-64*01	IGHD3/OR15-3a*01	IGHJ1*01	290	3	22	3	52
S1460	IGHV3/OR16-10*01	IGHD4-17*01	IGHJ4*01	290	5	1	0	41
S1461	IGHV4-38-2*02	IGHD5-18*01	IGHJ5*02	290	7	14	4	49
S1462	IGHV2-70*01	IGHD5-12*01	IGHJ2*01	299	7	7	3	48
S1463	IGHV3-64D*06	IGHD2-21*02	IGHJ3*01	289	3	25	6	44
S1464	IGHV7-81*01	IGHD5-18*01	IGHJ6*03	290	18	14	0	56
S1465	IGHV3-43*01	IGHD4/OR15-4a*01	IGHJ1*01	294	0	3	6	43
S1466	IGHV3-15*08	IGHD3-10*02	IGHJ1*01	300	10	25	8	51
S1467	IGHV3-48*02	IGHD4-17*01	IGHJ5*02	294	2	0	9	38
S1468	IGHV2-70D*04	IGHD5-18*01	IGHJ6*01	299	2	0	6	63
S1469	IGHV3-13*02	IGHD3-22*01	IGHJ4*02	290	5	24	2	40
S1470	IGHV3-30*06	IGHD1/OR15-1a*01	IGHJ3*01	294	5	4	1	48
S1471	IGHV3-23*03	IGHD1/OR15-1a*01	IGHJ1*01	294	0	11	0	50
S1472	IGHV1-8*01	IGHD1-26*01	IGHJ1*01	292	4	15	0	47
S1473	IGHV4-34*13	IGHD2/OR15-2a*01	IGHJ3*01	216	13	9	0	42
S1474	IGHV1-24*01	IGHD6-13*01	IGHJ1*01	293	3	15	1	46
S1475	IGHV3-15*04	IGHD3-16*01	IGHJ4*02	300	14	30	5	48
S1476	IGHV3-25*04	IGHD6-19*01	IGHJ2*01	293	6	8	4	47
S1477	IGHV4-61*08	IGHD3-22*01	IGHJ6*04	297	7	18	1	56
S1478	IGHV3-38*02	IGHD1-20*01	IGHJ5*02	287	17	17	0	43
S1479	IGHV3-74*03	IGHD1-7*01	IGHJ2*01	293	3	15	3	53
S1480	IGHV6-1*01	IGHD1-1*01	IGHJ4*01	303	4	11	23	44
S1481	IGHV3-NL1*01	IGHD3-10*02	IGHJ6*03	293	0	17	2	57
S1482	IGHV5-51*03	IGHD6-13*01	IGHJ2*01	292	9	4	0	44
S1483	IGHV4-38-2*02	IGHD6-13*01	IGHJ3*01	294	3	12	5	47
S1484	IGHV4-28*04	IGHD6-13*01	IGHJ1*01	294	3	17	9	44
S1485	IGHV3-30-3*03	IGHD2-15*01	IGHJ4*02	293	0	22	0	40
S1486	IGHV3-74*03	IGHD5/OR15-5a*01	IGHJ5*01	292	8	6	10	51
S1487	IGHV3-30*16	IGHD2-21*01	IGHJ4*03	292	7	18	1	43
S1488	IGHV1-58*02	IGHD5/OR15-5a*01	IGHJ1*01	294	7	8	9	49
S1489	IGHV1-3*02	IGHD3/OR15-3a*01	IGHJ6*04	294	6	25	8	58
S1490	IGHV4-28*07	IGHD3-16*01	IGHJ3*01	294	13	37	1	43
S1491	IGHV6-1*02	IGHD1-20*01	IGHJ3*01	303	6	17	0	35
S1492	IGHV3-21*04	IGHD5-24*01	IGHJ4*02	292	8	5	8	42
S1493	IGHV4-28*02	IGHD3/OR15-3a*01	IGHJ1*01	289	0	31	0	50
S1494	IGHV5-10-1*03	IGHD5-12*01	IGHJ2*01	293	7	11	0	47
S1495	IGHV4-28*05	IGHD5-18*01	IGHJ5*02	293	4	20	0	47
S1496	IGHV3-23*02	IGHD5-24*01	IGHJ1*01	289	0	10	7	49
S1497	IGHV4-38-2*01	IGHD6-25*01	IGHJ2*01	292	9	13	18	53
S1498	IGHV3-64*05	IGHD7-27*01	IGHJ1*01	293	8	6	0	45
S1499	IGHV1-24*01	IGHD4-23*01	IGHJ3*01	294	3	13	4	50
S1500	IGHV3-11*04	IGHD3/OR15-3a*01	IGHJ3*02	293	6	23	0	45
S1501	IGHV3-38-3*01	IGHD4-17*01	IGHJ2*01	288	13	14	8	53
S1502	IGHV3/OR16-9*01	IGHD2-2*01	IGHJ6*04	294	3	13	0	63
S1503	IGHV3/OR16-8*02	IGHD1-20*01	IGHJ1*01	293	2	16	8	48
S1504	IGHV3-NL1*01	IGHD2-15*01	IGHJ2*01	294	0	4	0	51
S1505	IGHV3-33*04	IGHD3-22*01	IGHJ4*03	294	8	30	0	41
S1506	IGHV3/OR16-8*02	IGHD1-7*01	IGHJ1*01	294	0	9	3	52
S1507	IGHV1-69D*01	IGHD6-19*01	IGHJ1*01	293	13	15	8	50
S1508	IGHV3-35*01	IGHD4-23*01	IGHJ5*02	294	9	8	2	45
S1509	IGHV1-58*02	IGHD3-22*01	IGHJ5*01	293	0	20	0	45
S1510	IGHV3-49*04	IGHD2-15*01	IGHJ4*02	300	4	31	0	38
S1511	IGHV1-18*03	IGHD1/OR15-1a*01	IGHJ3*01	294	9	8	0	41
S1512	IGHV1-18*04	IGHD1-20*01	IGHJ6*01	294	2	13	3	61
S1513	IGHV3-64*04	IGHD3-22*01	IGHJ3*01	293	9	27	1	40
S1514	IGHV3-74*01	IGHD6-19*01	IGHJ5*02	294	3	12	5	47
S1515	IGHV1-69D*01	IGHD6-6*01	IGHJ1*01	293	6	8	0	51
S1516	IGHV3-35*01	IGHD1/OR15-1a*01	IGHJ1*01	293	7	6	7	51
S1517	IGHV2/OR16-5*01	IGHD3-22*01	IGHJ3*02	300	4	28	2	45
S1518	IGHV2-70D*04	IGHD6-6*01	IGHJ6*03	300	5	7	3	54
S1519	IGHV3-74*01	IGHD3-10*02	IGHJ1*01	292	2	18	0	52
S1520	IGHV4-30-4*01	IGHD2-8*02	IGHJ2*01	294	4	29	1	48
S1521	IGHV3-35*01	IGHD3-16*02	IGHJ1*01	293	0	35	2	52
S1522	IGHV4-4*02	IGHD2/OR15-2a*01	IGHJ3*01	292	3	28	0	50
S1523	IGHV3/OR15-7*01	IGHD6-25*01	IGHJ3*01	298	4	18	1	46
S1524	IGHV4-34*02	IGHD4/OR15-4a*01	IGHJ1*01	291	8	18	0	50
S1525	IGHV1/OR15-1*02	IGHD3-9*01	IGHJ4*01	294	0	29	2	39
S1526	IGHV4-28*07	IGHD1-26*01	IGHJ4*02	294	2	13	1	48
S1527	IGHV4-34*10	IGHD1-26*01	IGHJ2*01	291	4	14	4	36
S1528	IGHV1/OR15-1*01	IGHD1-20*01	IGHJ2*01	294	4	12	0	48
S1529	IGHV3-20*02	IGHD6-25*01	IGHJ5*02	293	0	6	0	44
S1530	IGHV3-30*05	IGHD6-19*01	IGHJ2*01	294	6	7	8	52
S1531	IGHV3-NL1*01	IGHD3-10*02	IGHJ6*03	292	15	20	0	57
S1532	IGHV1/OR15-1*03	IGHD1-1*01	IGHJ5*01	293	5	17	8	38
S1533	IGHV4-34*01	IGHD1-26*01	IGHJ5*01	290	0	16	3	46
S1534	IGHV3-11*06	IGHD4-11*01	IGHJ5*02	288	1	10	1	46
S1535	IGHV3/OR16-9*01	IGHD3-22*01	IGHJ4*01	294	0	26	10	37
S1536	IGHV3-15*05	IGHD3/OR15-3a*01	IGHJ4*01	300	5	22	5	44
S1537	IGHV3-74*01	IGHD5-18*01	IGHJ4*02	291	13	20	11	41
S1538	IGHV5-51*04	IGHD5-18*01	IGHJ4*02	294	7	12	0	48
S1539	IGHV1-18*01	IGHD6-13*01	IGHJ2*01	293	0	12	1	49
S1540	IGHV3/OR16-10*01	IGHD4-17*01	IGHJ1*01	290	17	16	5	51
S1541	IGHV3-25*04	IGHD1-7*01	IGHJ1*01	294	6	6	2	50
S1542	IGHV1/OR21-1*01	IGHD6-25*01	IGHJ6*03	294	0	7	0	44
S1543	IGHV1/OR15-1*04	IGHD5-12*01	IGHJ1*01	293	0	7	3	40
S1544	IGHV3-64*02	IGHD4/OR15-4a*01	IGHJ4*02	294	5	9	1	43
S1545	IGHV1-69D*01	IGHD2-15*01	IGHJ3*01	293	1	19	0	48
S1546	IGHV4-38-2*01	IGHD1-14*01	IGHJ2*01	294	4	9	12	48
S1547	IGHV1-69*14	IGHD3-3*02	IGHJ4*03	294	5	23	5	34
S1548	IGHV3-49*05	IGHD2/OR15-2a*01	IGHJ5*02	300	7	25	2	45
S1549	IGHV3/OR16-13*01	IGHD6-13*01	IGHJ6*04	293	3	14	0	63
S1550	IGHV3-38*02	IGHD1-14*01	IGHJ2*01	288	0	6	3	49
S1551	IGHV3-74*01	IGHD2/OR15-2a*01	IGHJ4*01	294	0	23	6	44
S1552	IGHV6-1*02	IGHD1-26*01	IGHJ5*02	302	12	9	0	47
S1553	IGHV3-25*04	IGHD1-1*01	IGHJ2*01	294	5	12	0	53
S1554	IGHV1-69D*01	IGHD1-26*01	IGHJ1*01	289	0	5	8	50
S1555	IGHV2-70D*14	IGHD2-21*02	IGHJ1*01	300	0	24	0	49
S1556	IGHV3-25*04	IGHD1-1*01	IGHJ5*02	293	0	15	4	49
S1557	IGHV3-7*02	IGHD3-3*02	IGHJ5*02	289	0	31	6	50
S1558	IGHV3-16*02	IGHD3-3*01	IGHJ6*02	294	1	17	9	51
S1559	IGHV4-28*05	IGHD5/OR15-5a*01	IGHJ5*01	294	0	7	4	50
S1560	IGHV1-18*03	IGHD2/OR15-2a*01	IGHJ6*04	293	11	25	1	58
S1561	IGHV4-39*05	IGHD1/OR15-1a*01	IGHJ1*01	294	6	15	0	40
S1562	IGHV3-64*01	IGHD1-1*01	IGHJ5*02	292	4	14	3	51
S1563	IGHV3-33*06	IGHD6-6*01	IGHJ5*01	294	12	18	0	46
S1564	IGHV1-69*10	IGHD2-21*02	IGHJ6*04	294	0	14	3	50
S1565	IGHV3/OR16-8*01	IGHD1-1*01	IGHJ6*02	293	0	8	6	56
S1566	IGHV4/OR15-8*02	IGHD4-23*01	IGHJ5*01	289	19	13	8	38
S1567	IGHV3-20*01	IGHD6-13*01	IGHJ2*01	292	15	2	4	51
S1568	IGHV3-38*03	IGHD5-18*01	IGHJ4*01	286	14	18	0	43
S1569	IGHV3-43D*01	IGHD1-20*01	IGHJ4*03	293	7	7	2	40
S1570	IGHV3-20*01	IGHD3-22*01	IGHJ1*01	288	7	28	0	44
S1571	IGHV3-43*02	IGHD1/OR15-1a*01	IGHJ6*01	294	13	13	0	62
S1572	IGHV3/OR16-9*01	IGHD3-22*01	IGHJ4*02	293	7	28	6	48
S1573	IGHV1-8*02	IGHD1-14*01	IGHJ2*01	294	0	15	3	49
S1574	IGHV4-34*09	IGHD3-9*01	IGHJ3*01	286	7	21	9	47
S1575	IGHV1-8*01	IGHD4/OR15-4a*01	IGHJ4*01	294	13	13	0	44
S1576	IGHV3-43D*01	IGHD5-24*01	IGHJ4*02	293	6	13	10	45
S1577	IGHV3-7*03	IGHD1-7*01	IGHJ5*02	294	6	9	1	51
S1578	IGHV3-25*04	IGHD5-18*01	IGHJ5*01	294	11	4	1	48
S1579	IGHV3-23*02	IGHD2-2*03	IGHJ4*03	294	0	23	7	43
S1580	IGHV3-20*01	IGHD2-15*01	IGHJ2*01	294	4	31	8	45
S1581	IGHV3/OR15-7*02	IGHD1-26*01	IGHJ5*02	299	5	5	9	46
S1582	IGHV3/OR16-12*01	IGHD5-12*01	IGHJ1*01	294	6	20	2	51
S1583	IGHV2-26*01	IGHD5-18*01	IGHJ3*01	300	12	17	7	49
S1584	IGHV1/OR21-1*01	IGHD6-6*01	IGHJ5*01	289	6	4	7	49
S1585	IGHV1-69*02	IGHD5/OR15-5a*01	IGHJ3*02	294	12	22	0	48
S1586	IGHV3/OR16-6*02	IGHD3/OR15-3a*01	IGHJ1*01	298	5	21	3	52
S1587	IGHV3-48*02	IGHD6-6*01	IGHJ5*01	293	12	15	6	50
S1588	IGHV3-49*02	IGHD4-11*01	IGHJ6*02	299	0	10	3	60
S1589	IGHV1/OR15-1*02	IGHD5/OR15-5a*01	IGHJ6*03	293	0	8	6	59
S1590	IGHV1/OR15-9*01	IGHD4/OR15-4a*01	IGHJ4*01	293	9	17	1	41
S1591	IGHV1/OR15-9*01	IGHD4-17*01	IGHJ1*01	293	0	16	4	51
S1592	IGHV3-53*01	IGHD6-19*01	IGHJ4*03	290	0	14	3	36
S1593	IGHV1-24*01	IGHD3-3*02	IGHJ4*02	294	0	16	3	42
S1594	IGHV2-26*01	IGHD1-1*01	IGHJ1*01	300	9	9	0	40
S1595	IGHV3-43D*01	IGHD4-23*01	IGHJ6*04	294	7	6	0	48
S1596	IGHV3-43D*01	IGHD2-2*03	IGHJ4*01	293	10	26	2	45
S1597	IGHV3-53*04	IGHD3-3*01	IGHJ6*02	290	6	19	0	54
S1598	IGHV3-16*02	IGHD3-9*01	IGHJ6*01	293	7	27	0	58
S1599	IGHV3/OR16-12*01	IGHD5-12*01	IGHJ6*02	293	7	20	2	62
S1600	IGHV3-16*02	IGHD2/OR15-2a*01	IGHJ4*02	291	10	31	1	46
S1601	IGHV5-10-1*03	IGHD1-20*01	IGHJ6*01	294	3	17	7	55
S1602	IGHV3-9*03	IGHD2-15*01	IGHJ2*01	294	8	21	8	51
S1603	IGHV3-64*05	IGHD4/OR15-4a*01	IGHJ3*02	294	0	8	2	45
S1604	IGHV3/OR16-9*01	IGHD3-10*01	IGHJ3*01	293	8	24	0	45
S1605	IGHV2-5*02	IGHD4/OR15-4a*01	IGHJ1*01	298	12	8	6	52
S1606	IGHV2-5*08	IGHD6-19*01	IGHJ1*01	299	1	19	4	47
S1607	IGHV3/OR16-12*01	IGHD1-7*01	IGHJ1*01	293	1	8	4	49
S1608	IGHV3-53*04	IGHD2-2*01	IGHJ2*01	290	6	21	12	41
S1609	IGHV3-7*02	IGHD5/OR15-5a*01	IGHJ2*01	294	11	4	1	51
S1610	IGHV3-48*01	IGHD6-19*01	IGHJ2*01	293	0	3	2	48
S1611	IGHV3/OR16-6*02	IGHD5-12*01	IGHJ1*01	297	5	9	1	46
S1612	IGHV3-38*02	IGHD1-1*01	IGHJ5*02	288	13	15	1	38
S1613	IGHV4-30-2*04	IGHD5-12*01	IGHJ4*03	224	5	19	0	44
S1614	IGHV3-NL1*01	IGHD3-3*01	IGHJ2*01	294	9	21	4	48
S1615	IGHV4-31*01	IGHD1-1*01	IGHJ3*02	297	0	17	0	47
S1616	IGHV3-49*04	IGHD1/OR15-1a*01	IGHJ6*04	300	7	12	3	63
S1617	IGHV1-69*09	IGHD7-27*01	IGHJ6*01	294	21	5	8	63
S1618	IGHV1-24*01	IGHD3-22*01	IGHJ6*02	294	7	27	1	58
S1619	IGHV3-49*02	IGHD4-11*01	IGHJ3*01	297	7	11	9	49
S1620	IGHV3/OR15-7*01	IGHD1-26*01	IGHJ1*01	300	0	20	1	52
S1621	IGHV3/OR16-13*01	IGHD3-10*01	IGHJ4*03	294	3	22	14	40
S1622	IGHV4/OR15-8*01	IGHD2-15*01	IGHJ2*01	294	5	30	6	53
S1623	IGHV3-74*02	IGHD6-19*01	IGHJ4*01	293	8	17	2	44
S1624	IGHV3-35*01	IGHD1-26*01	IGHJ4*03	294	8	16	15	43
S1625	IGHV4-34*13	IGHD3/OR15-3a*01	IGHJ2*01	219	15	23	6	50
S1626	IGHV3-43*02	IGHD4-11*01	IGHJ6*03	293	10	7	1	61
S1627	IGHV1-18*04	IGHD2/OR15-2a*01	IGHJ3*01	294	1	25	6	50
S1628	IGHV1-46*03	IGHD6-13*01	IGHJ4*03	294	7	15	3	42
S1629	IGHV5-10-1*03	IGHD4/OR15-4a*01	IGHJ1*01	293	6	14	8	52
S1630	IGHV3/OR16-13*01	IGHD6-6*01	IGHJ2*01	292	7	8	1	53
S1631	IGHV3-35*01	IGHD1-7*01	IGHJ6*04	294	5	5	0	60
S1632	IGHV7-4-1*01	IGHD1-26*01	IGHJ4*03	294	0	11	4	43
S1633	IGHV3/OR16-12*01	IGHD3/OR15-3a*01	IGHJ3*02	294	3	18	0	40
S1634	IGHV1/OR15-1*02	IGHD7-27*01	IGHJ1*01	294	2	0	0	44
S1635	IGHV3-72*01	IGHD3-3*02	IGHJ1*01	300	5	20	3	45
S1636	IGHV1-18*03	IGHD4/OR15-4a*01	IGHJ2*01	294	9	18	4	48
S1637	IGHV3-35*01	IGHD5/OR15-5a*01	IGHJ1*01	294	0	18	12	52
S1638	IGHV4/OR15-8*01	IGHD2/OR15-2a*01	IGHJ4*02	294	0	29	6	41
S1639	IGHV2-70*09	IGHD1-1*01	IGHJ6*04	297	5	5	18	63
S1640	IGHV3-21*03	IGHD6-13*01	IGHJ5*02	291	8	13	6	49
S1641	IGHV3-43*02	IGHD1-20*01	IGHJ6*01	292	0	2	10	63
S1642	IGHV3-66*02	IGHD1/OR15-1a*01	IGHJ6*03	290	13	16	0	44
S1643	IGHV3-53*02	IGHD2-2*03	IGHJ2*01	291	3	14	0	53
S1644	IGHV4-38-2*02	IGHD3-9*01	IGHJ6*04	293	5	29	7	63
S1645	IGHV2-5*05	IGHD4-17*01	IGHJ3*02	295	0	16	9	44
S1646	IGHV3-15*03	IGHD3/OR15-3a*01	IGHJ3*01	300	5	5	8	43
S1647	IGHV3-30*17	IGHD5/OR15-5a*01	IGHJ2*01	290	0	11	1	53
S1648	IGHV3-15*03	IGHD2-8*01	IGHJ1*01	300	6	26	0	44
S1649	IGHV3/OR16-8*02	IGHD5-12*01	IGHJ6*02	288	3	0	0	57
S1650	IGHV1-8*01	IGHD3-10*01	IGHJ5*01	293	1	26	4	46
S1651	IGHV3/OR16-10*03	IGHD2-15*01	IGHJ2*01	290	7	27	0	52
S1652	IGHV4-30-4*02	IGHD2-8*02	IGHJ6*03	296	9	13	0	60
S1653	IGHV3-38*02	IGHD4/OR15-4a*01	IGHJ6*04	286	3	12	3	57
S1654	IGHV3/OR16-12*01	IGHD1-1*01	IGHJ2*01	294	0	7	10	53
S1655	IGHV1-45*02	IGHD1-1*01	IGHJ3*01	294	12	7	4	50
S1656	IGHV3/OR16-9*01	IGHD4-17*01	IGHJ5*02	294	0	0	0	46
S1657	IGHV1-8*02	IGHD4-11*01	IGHJ3*01	294	0	7	0	48
S1658	IGHV3/OR15-7*03	IGHD2-15*01	IGHJ6*02	300	5	16	0	45
S1659	IGHV3-11*01	IGHD4-17*01	IGHJ5*01	291	2	16	2	47
S1660	IGHV4/OR15-8*02	IGHD2-2*03	IGHJ2*01	293	7	24	5	53
S1661	IGHV3-NL1*01	IGHD6-13*01	IGHJ2*01	291	0	14	0	53
S1662	IGHV1-58*02	IGHD3-3*01	IGHJ5*01	294	5	29	0	51
S1663	IGHV1-18*03	IGHD4-11*01	IGHJ3*02	294	2	7	18	49
S1664	IGHV7-81*01	IGHD5-12*01	IGHJ1*01	290	13	17	10	46
S1665	IGHV3-16*02	IGHD6-25*01	IGHJ4*01	289	12	13	0	41
S1666	IGHV3-16*01	IGHD4-23*01	IGHJ1*01	291	4	16	5	45
S1667	IGHV1-46*03	IGHD5-18*01	IGHJ5*01	294	7	18	0	48
S1668	IGHV3/OR16-6*02	IGHD5-12*01	IGHJ4*03	300	13	20	0	40
S1669	IGHV3-73*02	IGHD1-26*01	IGHJ1*01	297	0	18	0	52
S1670	IGHV3/OR16-8*01	IGHD1-14*01	IGHJ6*04	291	7	17	0	58
S1671	IGHV3-74*03	IGHD2-21*01	IGHJ3*01	294	13	19	2	48
S1672	IGHV1-69D*01	IGHD6-13*01	IGHJ1*01	294	0	20	1	37
S1673	IGHV2-26*01	IGHD7-27*01	IGHJ2*01	300	0	11	6	47
S1674	IGHV3-30-3*01	IGHD1-20*01	IGHJ6*01	294	4	10	14	63
S1675	IGHV3-20*02	IGHD4-11*01	IGHJ6*02	293	7	15	1	62
S1676	IGHV3-20*01	IGHD3-22*01	IGHJ4*02	294	7	18	4	38
S1677	IGHV1-24*01	IGHD1-26*01	IGHJ4*02	293	4	5	4	37
S1678	IGHV3-30-3*01	IGHD6-25*01	IGHJ6*04	294	0	7	6	63
S1679	IGHV3-35*01	IGHD5-12*01	IGHJ2*01	293	7	12	10	48
S1680	IGHV4-30-4*06	IGHD2-2*02	IGHJ2*01	225	7	18	0	48
S1681	IGHV4-4*02	IGHD2/OR15-2a*01	IGHJ5*01	294	0	30	0	40
S1682	IGHV3-7*01	IGHD3-16*01	IGHJ2*01	293	5	34	0	53
S1683	IGHV3-43*02	IGHD5-24*01	IGHJ2*01	293	0	10	7	36
S1684	IGHV2-26*01	IGHD1-14*01	IGHJ5*02	298	8	12	2	47
S1685	IGHV3-20*02	IGHD2/OR15-2a*01	IGHJ6*01	293	4	22	0	57
S1686	IGHV3-23*04	IGHD1-14*01	IGHJ2*01	293	7	2	9	47
S1687	IGHV3-53*03	IGHD3-10*02	IGHJ5*02	291	9	21	2	38
S1688	IGHV3-49*02	IGHD4-11*01	IGHJ4*01	300	12	5	6	47
S1689	IGHV3-25*04	IGHD5/OR15-5a*01	IGHJ2*01	293	7	11	0	47
S1690	IGHV3-21*04	IGHD1-20*01	IGHJ2*01	292	0	6	10	50
S1691	IGHV1/OR15-5*02	IGHD1-20*01	IGHJ4*01	292	7	3	5	48
S1692	IGHV5-51*03	IGHD6-6*01	IGHJ5*02	294	5	13	7	48
S1693	IGHV5-10-1*03	IGHD3-10*01	IGHJ6*02	289	0	10	0	55
S1694	IGHV3-25*04	IGHD7-27*01	IGHJ6*01	294	0	8	14	60
S1695	IGHV1-58*01	IGHD5/OR15-5a*01	IGHJ1*01	294	9	11	3	47
S1696	IGHV3-NL1*01	IGHD5/OR15-5a*01	IGHJ2*01	294	5	14	3	51
S1697	IGHV3-30*07	IGHD1-7*01	IGHJ1*01	294	5	9	1	52
S1698	IGHV3/OR15-7*01	IGHD6-13*01	IGHJ1*01	300	19	11	3	52
S1699	IGHV4-61*06	IGHD6-19*01	IGHJ1*01	225	4	7	3	44
S1700	IGHV4-4*08	IGHD2-21*01	IGHJ2*01	291	2	15	6	53
S1701	IGHV1-46*03	IGHD3/OR15-3a*01	IGHJ6*01	292	0	26	7	63
S1702	IGHV1-3*02	IGHD2-2*02	IGHJ6*01	292	4	13	7	63
S1703	IGHV2-70D*14	IGHD1-7*01	IGHJ6*03	296	8	15	6	59
S1704	IGHV4-30-2*03	IGHD1-26*01	IGHJ5*01	297	13	16	0	47
S1705	IGHV3-16*02	IGHD1-26*01	IGHJ3*02	294	3	20	6	44
S1706	IGHV3-53*01	IGHD3-22*01	IGHJ5*02	289	15	13	18	41
S1707	IGHV4-34*04	IGHD6-6*01	IGHJ5*02	289	23	11	12	41
S1708	IGHV3-53*01	IGHD2-2*02	IGHJ6*01	285	2	15	0	53
S1709	IGHV1-3*01	IGHD1-7*01	IGHJ3*02	294	0	8	0	47
S1710	IGHV3/OR16-13*01	IGHD1/OR15-1a*01	IGHJ4*02	294	13	8	4	48
S1711	IGHV3-72*01	IGHD3-3*02	IGHJ4*02	300	17	13	0	43
S1712	IGHV3-23*05	IGHD6-25*01	IGHJ5*02	293	9	18	4	49
S1713	IGHV3-64D*06	IGHD2-21*01	IGHJ6*03	293	5	18	0	53
S1714	IGHV4-34*13	IGHD5/OR15-5a*01	IGHJ6*01	216	8	4	0	58
S1715	IGHV7-4-1*01	IGHD1-26*01	IGHJ3*01	294	0	17	6	50
S1716	IGHV3/OR16-13*01	IGHD2-2*01	IGHJ4*02	293	12	22	1	48
S1717	IGHV3-23*01	IGHD3-16*02	IGHJ5*02	294	0	33	0	46
S1718	IGHV3-43*01	IGHD3-22*01	IGHJ2*01	294	0	10	5	52
S1719	IGHV3-43*02	IGHD6-19*01	IGHJ4*02	292	13	13	9	43
S1720	IGHV3-25*04	IGHD2-15*01	IGHJ4*02	292	12	31	2	48
S1721	IGHV1-58*01	IGHD4-23*01	IGHJ1*01	294	13	7	10	52
S1722	IGHV3/OR15-7*01	IGHD5-12*01	IGHJ1*01	300	0	10	0	51
S1723	IGHV5-10-1*04	IGHD4-23*01	IGHJ4*03	289	6	12	0	48
S1724	IGHV3-38*03	IGHD4-17*01	IGHJ1*01	287	0	11	17	52
S1725	IGHV2-70*10	IGHD5-18*01	IGHJ2*01	299	0	14	1	38
S1726	IGHV1-24*01	IGHD1-7*01	IGHJ6*02	294	10	3	4	55
S1727	IGHV3-23*04	IGHD6-19*01	IGHJ5*01	294	12	21	4	51
S1728	IGHV2-70*10	IGHD5-24*01	IGHJ2*01	300	5	9	3	50
S1729	IGHV3-49*04	IGHD6-6*01	IGHJ6*01	299	8	0	7	56
S1730	IGHV3-15*01	IGHD5-24*01	IGHJ5*02	295	4	11	3	51
S1731	IGHV1-24*01	IGHD5-18*01	IGHJ5*01	294	0	20	2	36
S1732	IGHV3-7*02	IGHD4-17*01	IGHJ3*02	293	9	10	0	46
S1733	IGHV1/OR15-1*02	IGHD2-15*01	IGHJ1*01	293	2	29	0	49
S1734	IGHV2-26*01	IGHD2-8*01	IGHJ1*01	300	1	22	0	44
S1735	IGHV3/OR16-13*01	IGHD3-3*01	IGHJ2*01	294	3	23	3	53
S1736	IGHV1-69D*01	IGHD1-7*01	IGHJ4*02	294	12	14	16	46
S1737	IGHV3-NL1*01	IGHD2-8*01	IGHJ4*02	294	12	28	12	48
S1738	IGHV2-26*01	IGHD3-22*01	IGHJ6*01	300	14	23	17	58
S1739	IGHV3-72*01	IGHD5/OR15-5a*01	IGHJ3*01	299	1	10	12	42
S1740	IGHV3-74*03	IGHD6-25*01	IGHJ5*01	294	9	10	3	51
S1741	IGHV3-74*03	IGHD6-13*01	IGHJ5*02	288	7	9	0	51
S1742	IGHV3-30*14	IGHD2-21*02	IGHJ5*02	293	0	25	7	51
S1743	IGHV3/OR16-10*03	IGHD1-26*01	IGHJ2*01	288	0	10	4	47
S1744	IGHV3-NL1*01	IGHD3-16*01	IGHJ1*01	294	8	30	9	47
S1745	IGHV3-72*01	IGHD2-8*01	IGHJ4*03	298	1	9	2	48
S1746	IGHV1/OR21-1*01	IGHD3-9*01	IGHJ1*01	293	0	27	13	43
S1747	IGHV2/OR16-5*01	IGHD3-3*01	IGHJ5*01	300	7	31	1	43
S1748	IGHV3-49*01	IGHD3-16*02	IGHJ5*01	298	12	37	4	46
S1749	IGHV3/OR16-12*01	IGHD1-7*01	IGHJ2*01	294	0	12	1	51
S1750	IGHV3-38-3*01	IGHD2-21*02	IGHJ1*01	287	5	19	3	47
S1751	IGHV1-58*01	IGHD3/OR15-3a*01	IGHJ2*01	294	1	31	6	44
S1752	IGHV3-15*04	IGHD6-13*01	IGHJ2*01	297	5	8	1	53
S1753	IGHV3-66*01	IGHD3/OR15-3a*01	IGHJ1*01	291	10	25	1	52
S1754	IGHV3-38*02	IGHD2-2*02	IGHJ6*02	286	5	17	0	58
S1755	IGHV3-21*03	IGHD3-16*02	IGHJ4*01	293	8	26	12	43
S1756	IGHV3-13*01	IGHD1-20*01	IGHJ5*01	289	0	17	1	45
S1757	IGHV6-1*01	IGHD3-10*01	IGHJ5*02	302	4	28	0	39
S1758	IGHV4-61*03	IGHD7-27*01	IGHJ5*01	296	8	9	3	45
S1759	IGHV1-18*04	IGHD5-24*01	IGHJ1*01	294	0	9	1	51
S1760	IGHV3/OR16-8*01	IGHD5-18*01	IGHJ6*03	291	2	9	1	57
S1761	IGHV3-13*04	IGHD5-18*01	IGHJ6*02	286	2	10	0	62
S1762	IGHV3-64D*06	IGHD3-9*01	IGHJ6*04	293	7	11	3	47
S1763	IGHV4-4*05	IGHD3-9*01	IGHJ4*01	287	11	18	0	42
S1764	IGHV3-53*04	IGHD1-1*01	IGHJ1*01	290	0	12	4	49
S1765	IGHV4-38-2*01	IGHD4-17*01	IGHJ6*02	294	0	2	0	61
S1766	IGHV3-64*05	IGHD6-19*01	IGHJ3*02	294	7	9	1	50
S1767	IGHV3-43D*01	IGHD2-8*02	IGHJ6*04	294	7	18	11	58
S1768	IGHV3-23*02	IGHD6-25*01	IGHJ5*01	293	7	14	7	49
S1769	IGHV3/OR15-7*02	IGHD5-18*01	IGHJ6*02	298	3	4	2	50
S1770	IGHV3/OR16-9*01	IGHD4-17*01	IGHJ3*02	293	14	2	5	44
S1771	IGHV3-35*01	IGHD2-15*01	IGHJ2*01	294	18	24	4	51
S1772	IGHV4-28*07	IGHD2-8*01	IGHJ5*02	293	9	20	13	50
S1773	IGHV1/OR15-9*01	IGHD1-1*01	IGHJ3*02	294	0	3	4	48
S1774	IGHV3-53*01	IGHD4-11*01	IGHJ4*01	290	11	15	3	42
S1775	IGHV3/OR16-13*01	IGHD3-16*02	IGHJ4*01	291	5	33	4	46
S1776	IGHV3-21*01	IGHD3-16*02	IGHJ5*01	292	0	29	0	40
S1777	IGHV3-64D*06	IGHD1-20*01	IGHJ2*01	293	0	10	4	48
S1778	IGHV3/OR16-9*01	IGHD4-11*01	IGHJ2*01	291	8	5	0	48
S1779	IGHV4-31*06	IGHD4-17*01	IGHJ2*01	290	0	13	5	47
S1780	IGHV3-33*02	IGHD2-21*02	IGHJ4*03	292	0	28	2	48
S1781	IGHV3-64*01	IGHD6-6*01	IGHJ1*01	294	3	6	0	52
S1782	IGHV3-38-3*01	IGHD6-19*01	IGHJ5*02	288	5	21	10	49
S1783	IGHV1-69D*01	IGHD1-7*01	IGHJ4*02	293	5	14	0	43
S1784	IGHV3-30-3*03	IGHD5/OR15-5a*01	IGHJ6*04	293	3	8	0	63
S1785	IGHV3/OR16-12*01	IGHD4-23*01	IGHJ5*01	293	2	7	0	50
S1786	IGHV3-66*02	IGHD2-8*01	IGHJ1*01	289	7	22	8	47
S1787	IGHV2-5*06	IGHD3-10*02	IGHJ3*01	293	13	29	0	44
S1788	IGHV4-38-2*01	IGHD6-25*01	IGHJ1*01	293	13	13	3	51
S1789	IGHV1-69-2*01	IGHD3-10*02	IGHJ3*02	294	2	22	4	45
S1790	IGHV3-NL1*01	IGHD5-24*01	IGHJ5*02	291	5	11	0	51
S1791	IGHV3/OR16-8*02	IGHD6-19*01	IGHJ6*04	293	1	17	1	61
S1792	IGHV1/OR15-5*02	IGHD4-17*01	IGHJ4*02	294	2	9	4	46
S1793	IGHV6-1*01	IGHD3-22*01	IGHJ1*01	303	3	12	0	52
S1794	IGHV3-21*01	IGHD2-2*01	IGHJ1*01	294	5	21	0	41
S1795	IGHV3-38-3*01	IGHD1-20*01	IGHJ3*02	288	7	1	0	50
S1796	IGHV1-69D*01	IGHD6-25*01	IGHJ4*01	294	2	8	3	48
S1797	IGHV3-NL1*01	IGHD4/OR15-4a*01	IGHJ3*01	293	2	11	5	50
S1798	IGHV3-49*05	IGHD1-1*01	IGHJ5*02	300	14	6	7	43
S1799	IGHV3/OR16-8*02	IGHD3-16*01	IGHJ6*04	294	0	15	0	58
S1800	IGHV1-18*03	IGHD5-24*01	IGHJ1*01	294	15	8	3	41
S1801	IGHV3/OR16-6*02	IGHD6-25*01	IGHJ1*01	300	7	8	1	51
S1802	IGHV3-13*03	IGHD3-22*01	IGHJ2*01	286	4	11	10	53
S1803	IGHV3-15*01	IGHD3-3*02	IGHJ6*01	298	2	28	9	57
S1804	IGHV3-30*17	IGHD6-13*01	IGHJ1*01	292	1	17	13	50
S1805	IGHV3-53*02	IGHD2-2*03	IGHJ6*03	289	7	28	8	61
S1806	IGHV1-69D*01	IGHD2-2*03	IGHJ1*01	294	4	13	7	46
S1807	IGHV3-64*05	IGHD1-26*01	IGHJ3*02	291	2	0	17	45
S1808	IGHV1/OR21-1*01	IGHD4/OR15-4a*01	IGHJ1*01	294	0	12	18	46
S1809	IGHV1-45*01	IGHD3-22*01	IGHJ2*01	294	4	9	4	50
S1810	IGHV3-74*03	IGHD3-3*01	IGHJ1*01	293	3	31	8	38
S1811	IGHV4-38-2*01	IGHD3-9*01	IGHJ4*03	293	0	18	0	47
S1812	IGHV3-21*02	IGHD6-19*01	IGHJ4*01	294	7	20	0	43
S1813	IGHV2-5*05	IGHD5-18*01	IGHJ4*02	300	3	14	6	41
S1814	IGHV3-11*06	IGHD4-11*01	IGHJ3*01	293	0	13	6	34
S1815	IGHV1-58*01	IGHD6-19*01	IGHJ4*02	292	19	21	1	40
S1816	IGHV2-5*09	IGHD1/OR15-1a*01	IGHJ6*03	298	9	10	18	52
S1817	IGHV4-34*05	IGHD1-26*01	IGHJ3*01	290	13	20	2	48
S1818	IGHV1/OR21-1*01	IGHD3-3*02	IGHJ5*02	291	7	26	0	43
S1819	IGHV3/OR16-8*02	IGHD6-6*01	IGHJ5*01	291	2	11	0	48
S1820	IGHV3-9*02	IGHD1-1*01	IGHJ4*02	291	2	9	2	45
S1821	IGHV3-53*04	IGHD1/OR15-1a*01	IGHJ3*01	291	13	0	8	46
S1822	IGHV4/OR15-8*01	IGHD1/OR15-1a*01	IGHJ5*02	291	10	1	7	46
S1823	IGHV3/OR16-12*01	IGHD5-12*01	IGHJ5*01	294	13	23	8	38
S1824	IGHV1-69D*01	IGHD2-2*02	IGHJ3*01	293	1	21	5	50
S1825	IGHV1-45*02	IGHD4-17*01	IGHJ4*01	294	6	5	1	46
S1826	IGHV4-31*04	IGHD3-22*01	IGHJ2*01	292	5	26	8	51
S1827	IGHV3-15*04	IGHD6-13*01	IGHJ2*01	300	7	17	10	51
S1828	IGHV1-69-2*01	IGHD5-24*01	IGHJ5*01	294	0	18	7	51
S1829	IGHV3-73*01	IGHD1-26*01	IGHJ1*01	299	2	5	0	46
S1830	IGHV3-43*02	IGHD2/OR15-2a*01	IGHJ3*02	294	9	18	2	44
S1831	IGHV3/OR16-12*01	IGHD2-2*01	IGHJ2*01	292	7	28	7	48
S1832	IGHV3-33*01	IGHD2-21*02	IGHJ6*01	294	8	19	6	52
S1833	IGHV3-43D*01	IGHD3-3*02	IGHJ2*01	294	2	26	1	44
S1834	IGHV3/OR16-8*02	IGHD1/OR15-1a*01	IGHJ3*02	294	4	4	8	39
S1835	IGHV3-53*02	IGHD1-26*01	IGHJ5*02	291	0	0	5	44
S1836	IGHV1-2*05	IGHD5-18*01	IGHJ1*01	294	3	12	5	50
S1837	IGHV3-43D*01	IGHD6-6*01	IGHJ1*01	293	4	14	7	52
S1838	IGHV1-8*01	IGHD2-8*01	IGHJ3*02	294	8	15	2	42
S1839	IGHV2/OR16-5*01	IGHD3-16*01	IGHJ1*01	299	17	27	4	44
S1840	IGHV3-33*02	IGHD5-18*01	IGHJ6*01	293	0	17	0	63
S1841	IGHV5-51*01	IGHD3-9*01	IGHJ3*02	294	7	29	7	48
S1842	IGHV3-43D*01	IGHD6-25*01	IGHJ3*02	290	0	12	0	50
S1843	IGHV2-26*01	IGHD3-22*01	IGHJ5*01	299	7	19	8	43
S1844	IGHV3/OR16-6*02	IGHD1/OR15-1a*01	IGHJ3*02	296	10	14	3	50
S1845	IGHV3-43*02	IGHD3-16*02	IGHJ1*01	293	9	24	6	47
S1846	IGHV3-72*01	IGHD4-23*01	IGHJ1*01	299	7	0	0	52
S1847	IGHV3-NL1*01	IGHD1-1*01	IGHJ4*01	294	11	12	10	37
S1848	IGHV3-73*02	IGHD2/OR15-2a*01	IGHJ1*01	295	13	23	5	49
S1849	IGHV1-18*04	IGHD1-14*01	IGHJ6*03	292	14	5	0	52
S1850	IGHV4-61*03	IGHD3/OR15-3a*01	IGHJ3*01	297	0	13	3	39
S1851	IGHV3/OR16-9*01	IGHD1-26*01	IGHJ1*01	294	1	5	6	37
S1852	IGHV1-46*03	IGHD4-23*01	IGHJ4*03	293	0	12	4	43
S1853	IGHV6-1*01	IGHD4-17*01	IGHJ5*02	300	1	8	10	51
S1854	IGHV1-69*08	IGHD5-12*01	IGHJ3*01	293	3	19	9	46
S1855	IGHV3/OR16-12*01	IGHD5-12*01	IGHJ2*01	291	0	19	0	48
S1856	IGHV3/OR16-13*01	IGHD1-14*01	IGHJ4*02	293	5	11	0	40
S1857	IGHV3-43*01	IGHD5/OR15-5a*01	IGHJ1*01	294	3	14	5	48
S1858	IGHV1/OR21-1*01	IGHD3-10*02	IGHJ6*02	293	7	28	3	62
S1859	IGHV3-25*04	IGHD1-14*01	IGHJ6*02	294	3	0	2	61
S1860	IGHV3-43*01	IGHD2-21*01	IGHJ1*01	293	14	23	9	49
S1861	IGHV3-43D*01	IGHD4-17*01	IGHJ3*01	293	5	16	0	50
S1862	IGHV2-70D*14	IGHD7-27*01	IGHJ3*01	300	9	7	0	48
S1863	IGHV3-30*09	IGHD1/OR15-1a*01	IGHJ2*01	294	1	12	6	36
S1864	IGHV3-11*03	IGHD2/OR15-2a*01	IGHJ2*01	293	4	25	0	51
S1865	IGHV1/OR15-1*03	IGHD4-23*01	IGHJ3*02	290	0	15	4	34
S1866	IGHV3/OR16-6*02	IGHD3-22*01	IGHJ6*03	294	4	12	4	58
S1867	IGHV3-21*02	IGHD5-24*01	IGHJ1*01	293	0	12	24	41
S1868	IGHV5-51*02	IGHD6-19*01	IGHJ3*01	294	21	8	0	41
S1869	IGHV4-61*02	IGHD3-3*01	IGHJ3*02	297	7	22	3	47
S1870	IGHV4-34*06	IGHD1-20*01	IGHJ2*01	284	5	12	0	51
S1871	IGHV1-18*03	IGHD3-10*01	IGHJ4*01	294	3	27	0	43
S1872	IGHV3-38-3*01	IGHD2-21*01	IGHJ4*01	287	8	22	3	47
S1873	IGHV3/OR16-8*02	IGHD2-15*01	IGHJ3*02	290	13	24	4	45
S1874	IGHV3/OR15-7*03	IGHD6-25*01	IGHJ4*01	295	7	11	10	47
S1875	IGHV3-38*03	IGHD2-8*02	IGHJ5*02	286	16	19	3	43
S1876	IGHV2/OR16-5*01	IGHD2-2*02	IGHJ1*01	299	7	17	5	51
S1877	IGHV3-7*02	IGHD5-18*01	IGHJ2*01	294	0	10	1	50
S1878	IGHV1-8*02	IGHD5-18*01	IGHJ3*01	294	0	13	9	45
S1879	IGHV2-70D*14	IGHD6-6*01	IGHJ5*02	300	10	5	2	47
S1880	IGHV4-39*02	IGHD7-27*01	IGHJ2*01	297	5	6	6	47
S1881	IGHV3-72*01	IGHD1/OR15-1a*01	IGHJ1*01	298	8	17	5	45
S1882	IGHV3-49*05	IGHD1-1*01	IGHJ1*01	300	5	12	0	50
S1883	IGHV7-81*01	IGHD2-8*02	IGHJ1*01	294	7	26	2	50
S1884	IGHV3-64*02	IGHD1-26*01	IGHJ6*01	291	9	15	0	55
S1885	IGHV2-26*01	IGHD6-13*01	IGHJ2*01	300	8	18	17	51
S1886	IGHV3-33*03	IGHD7-27*01	IGHJ3*02	294	7	5	1	39
S1887	IGHV3-43*01	IGHD1-14*01	IGHJ2*01	293	8	14	8	47
S1888	IGHV1/OR15-1*03	IGHD6-13*01	IGHJ3*01	294	4	17	5	41
S1889	IGHV4-59*10	IGHD1-14*01	IGHJ5*01	290	0	0	6	50
S1890	IGHV4-4*08	IGHD2-15*01	IGHJ1*01	291	0	16	2	52
S1891	IGHV3-7*03	IGHD5/OR15-5a*01	IGHJ2*01	294	0	19	0	36
S1892	IGHV4/OR15-8*01	IGHD4/OR15-4a*01	IGHJ6*02	289	1	5	0	56
S1893	IGHV3-35*01	IGHD7-27*01	IGHJ6*01	293	7	4	7	59
S1894	IGHV4-31*03	IGHD7-27*01	IGHJ2*01	297	9	11	5	48
S1895	IGHV2/OR16-5*01	IGHD2-2*02	IGHJ6*02	300	5	23	1	61
S1896	IGHV3/OR16-8*02	IGHD5/OR15-5a*01	IGHJ4*03	294	0	13	0	42
S1897	IGHV6-1*02	IGHD2/OR15-2a*01	IGHJ1*01	302	2	27	6	48
S1898	IGHV1/OR21-1*01	IGHD3-9*01	IGHJ2*01	293	0	24	0	53
S1899	IGHV2-5*02	IGHD2-21*01	IGHJ2*01	298	1	14	6	51
S1900	IGHV1-3*02	IGHD1-1*01	IGHJ1*01	294	5	9	0	47
S1901	IGHV3-64*01	IGHD2-15*01	IGHJ1*01	294	12	23	0	44
S1902	IGHV2-5*02	IGHD2/OR15-2a*01	IGHJ1*01	300	0	21	0	43
S1903	IGHV4-28*02	IGHD5/OR15-5a*01	IGHJ2*01	294	7	20	5	53
S1904	IGHV3/OR16-13*01	IGHD1-20*01	IGHJ1*01	290	3	0	13	52
S1905	IGHV3-64*04	IGHD5/OR15-5a*01	IGHJ1*01	290	8	23	5	47
S1906	IGHV3/OR16-8*01	IGHD2-2*01	IGHJ6*03	294	2	16	1	62
S1907	IGHV3-13*04	IGHD3-9*01	IGHJ2*01	291	5	14	0	51
S1908	IGHV3-25*04	IGHD1-20*01	IGHJ1*01	292	12	9	3	48
S1909	IGHV3-13*05	IGHD4/OR15-4a*01	IGHJ3*01	287	15	16	4	39
S1910	IGHV1-58*01	IGHD3/OR15-3a*01	IGHJ6*01	292	7	31	0	58
S1911	IGHV1-3*02	IGHD5-24*01	IGHJ3*01	293	5	18	9	42
S1912	IGHV7-81*01	IGHD1-26*01	IGHJ3*02	294	12	18	0	40
S1913	IGHV3/OR16-8*02	IGHD1-14*01	IGHJ3*01	293	3	14	4	50
S1914	IGHV3-73*01	IGHD3-16*02	IGHJ3*02	298	3	25	0	47
S1915	IGHV3-30*17	IGHD1-26*01	IGHJ1*01	292	0	6	1	47
S1916	IGHV3-66*03	IGHD6-19*01	IGHJ5*02	288	5	15	0	50
S1917	IGHV3-72*01	IGHD4-23*01	IGHJ2*01	299	3	13	8	50
S1918	IGHV2-70D*04	IGHD6-13*01	IGHJ5*01	298	14	13	0	48
S1919	IGHV3-64*03	IGHD1-1*01	IGHJ6*03	294	0	7	0	56
S1920	IGHV1-2*05	IGHD4-17*01	IGHJ2*01	290	1	12	2	44
S1921	IGHV3/OR16-9*01	IGHD5-18*01	IGHJ5*01	294	3	4	1	50
S1922	IGHV3/OR15-7*03	IGHD4-11*01	IGHJ1*01	299	14	7	4	52
S1923	IGHV3-15*04	IGHD1-26*01	IGHJ1*01	300	7	20	2	50
S1924	IGHV3/OR16-6*02	IGHD3-3*02	IGHJ1*01	298	12	28	1	46
S1925	IGHV6-1*01	IGHD4-17*01	IGHJ3*01	301	7	5	8	43
S1926	IGHV3-20*02	IGHD1-26*01	IGHJ3*02	294	11	0	5	39
S1927	IGHV5-10-1*03	IGHD4/OR15-4a*01	IGHJ3*01	294	0	11	6	41
S1928	IGHV4-31*03	IGHD1/OR15-1a*01	IGHJ5*02	296	7	14	8	42
S1929	IGHV3-30*10	IGHD3-9*01	IGHJ5*01	293	5	15	0	42
S1930	IGHV1-3*02	IGHD5-12*01	IGHJ1*01	294	2	5	0	45
S1931	IGHV4-34*13	IGHD1-7*01	IGHJ2*01	218	7	0	10	48
S1932	IGHV3-25*04	IGHD3-10*02	IGHJ2*01	292	0	14	9	52
S1933	IGHV6-1*01	IGHD5-18*01	IGHJ5*02	303	6	11	2	51
S1934	IGHV4-4*06	IGHD3-22*01	IGHJ4*03	222	7	29	1	48
S1935	IGHV1-24*01	IGHD6-13*01	IGHJ4*03	293	13	5	8	42
S1936	IGHV4-28*06	IGHD1-7*01	IGHJ5*02	294	4	8	10	51
S1937	IGHV5-10-1*03	IGHD5/OR15-5a*01	IGHJ1*01	294	3	9	9	52
S1938	IGHV2-26*01	IGHD1/OR15-1a*01	IGHJ5*01	300	0	15	0	49
S1939	IGHV3-20*01	IGHD3-10*01	IGHJ4*02	293	0	20	0	39
S1940	IGHV1-45*01	IGHD1-7*01	IGHJ6*03	294	12	9	10	59
S1941	IGHV3-64D*06	IGHD5-18*01	IGHJ1*01	292	7	16	3	46
S1942	IGHV1-24*01	IGHD5/OR15-5a*01	IGHJ5*02	294	9	21	9	46
S1943	IGHV3-48*01	IGHD1-20*01	IGHJ5*02	293	5	5	0	49
S1944	IGHV4-34*01	IGHD1/OR15-1a*01	IGHJ3*02	291	4	15	0	42
S1945	IGHV1/OR15-5*02	IGHD1-14*01	IGHJ4*03	293	0	6	13	46
S1946	IGHV4/OR15-8*03	IGHD7-27*01	IGHJ2*01	294	7	8	16	42
S1947	IGHV1-2*03	IGHD1-20*01	IGHJ2*01	294	1	9	13	53
S1948	IGHV3-11*03	IGHD6-25*01	IGHJ3*01	294	10	0	0	42
S1949	IGHV3-64D*06	IGHD6-13*01	IGHJ4*03	294	2	19	4	42
S1950	IGHV1-69*10	IGHD1/OR15-1a*01	IGHJ3*01	294	12	14	0	50
S1951	IGHV2-26*01	IGHD4-23*01	IGHJ4*02	299	4	17	4	43
S1952	IGHV3/OR16-13*01	IGHD3/OR15-3a*01	IGHJ6*04	294	0	12	0	55
S1953	IGHV4-30-4*07	IGHD1-7*01	IGHJ6*02	297	4	8	12	57
S1954	IGHV3-30-3*03	IGHD4/OR15-4a*01	IGHJ1*01	294	7	16	0	50
S1955	IGHV7-81*01	IGHD5-18*01	IGHJ3*02	294	7	17	5	50
S1956	IGHV7-4-1*02	IGHD3-9*01	IGHJ4*03	294	4	24	2	43
S1957	IGHV2-26*01	IGHD3-3*01	IGHJ1*01	298	8	16	4	44
S1958	IGHV3-64*02	IGHD5/OR15-5a*01	IGHJ1*01	294	7	20	0	49
S1959	IGHV3-11*01	IGHD6-13*01	IGHJ5*01	291	3	18	1	51
S1960	IGHV4-4*03	IGHD2-8*02	IGHJ1*01	286	0	14	0	52
S1961	IGHV1/OR15-1*02	IGHD1/OR15-1a*01	IGHJ2*01	294	8	11	7	53
S1962	IGHV1-24*01	IGHD1-14*01	IGHJ4*02	292	3	6	7	41
S1963	IGHV3-35*01	IGHD5-12*01	IGHJ2*01	293	8	16	16	49
S1964	IGHV1-8*02	IGHD7-27*01	IGHJ6*02	294	13	6	0	62
S1965	IGHV3-35*01	IGHD3-16*02	IGHJ4*01	291	13	26	5	41
S1966	IGHV1-69*06	IGHD1-20*01	IGHJ4*01	294	15	5	2	39
S1967	IGHV3/OR16-8*01	IGHD6-19*01	IGHJ3*02	294	0	18	8	50
S1968	IGHV4-39*03	IGHD6-13*01	IGHJ5*01	290	0	13	4	51
S1969	IGHV4-61*02	IGHD3-22*01	IGHJ2*01	294	1	25	0	50
S1970	IGHV4-61*02	IGHD5-12*01	IGHJ1*01	296	8	15	3	51
S1971	IGHV4-61*05	IGHD4/OR15-4a*01	IGHJ1*01	297	4	13	7	52
S1972	IGHV3-16*01	IGHD4-17*01	IGHJ5*02	291	4	7	3	47
S1973	IGHV3/OR16-10*02	IGHD3-16*01	IGHJ5*02	291	4	21	8	46
S1974	IGHV2/OR16-5*01	IGHD2-15*01	IGHJ6*01	300	7	25	2	63
S1975	IGHV3/OR16-8*01	IGHD6-6*01	IGHJ2*01	292	0	15	1	53
S1976	IGHV3-48*01	IGHD1-26*01	IGHJ3*02	294	0	17	0	50
S1977	IGHV2-5*02	IGHD2/OR15-2a*01	IGHJ5*01	300	6	23	3	47
S1978	IGHV3-30*13	IGHD1-20*01	IGHJ4*01	294	2	3	0	41
S1979	IGHV3-7*01	IGHD1-26*01	IGHJ4*01	294	10	9	16	41
S1980	IGHV3-20*01	IGHD3-16*02	IGHJ2*01	291	2	33	0	50
S1981	IGHV3-11*01	IGHD3/OR15-3a*01	IGHJ6*03	292	0	28	8	53
S1982	IGHV3-13*05	IGHD4-23*01	IGHJ6*02	289	0	13	3	52
S1983	IGHV3-38*01	IGHD3-10*01	IGHJ3*01	288	3	9	0	46
S1984	IGHV3-64D*06	IGHD5-24*01	IGHJ3*02	293	12	0	0	50
S1985	IGHV3-64*02	IGHD3-22*01	IGHJ3*01	294	6	18	7	42
S1986	IGHV4-61*05	IGHD4-23*01	IGHJ1*01	297	7	14	10	45
S1987	IGHV2-5*02	IGHD2-8*01	IGHJ3*01	300	0	24	14	41
S1988	IGHV3/OR16-10*03	IGHD1-1*01	IGHJ1*01	289	0	7	10	52
S1989	IGHV2-70D*04	IGHD2/OR15-2a*01	IGHJ4*03	300	0	15	0	46
S1990	IGHV3-23*01	IGHD3-22*01	IGHJ5*01	293	7	16	4	44
S1991	IGHV3-25*04	IGHD5-18*01	IGHJ1*01	293	5	8	4	42
S1992	IGHV3-21*03	IGHD2-8*01	IGHJ3*02	289	0	21	2	43
S1993	IGHV3-9*02	IGHD3-16*02	IGHJ3*02	294	8	37	7	45
S1994	IGHV1-2*05	IGHD2-8*02	IGHJ6*02	294	0	22	23	57
S1995	IGHV3/OR16-10*02	IGHD3-10*02	IGHJ6*02	290	1	14	0	58
S1996	IGHV7-81*01	IGHD3-16*01	IGHJ1*01	292	0	26	14	50
S1997	IGHV4-59*07	IGHD1-26*01	IGHJ4*02	291	7	6	3	45
S1998	IGHV3-48*02	IGHD1-26*01	IGHJ4*02	289	9	18	4	47
S1999	IGHV3-11*04	IGHD5-24*01	IGHJ6*03	292	2	20	9	49
[truncated: 8,001 more rows]
