# Supplementary material for: Assigning and visualizing germline genes in antibody repertoires
Source: Philos Trans R Soc Lond B Biol Sci. 2015 Sep 5;370(1676):20140240. doi: 10.1098/rstb.2014.0240 (PMC4528417; doi:10.1098/rstb.2014.0240)
Supplement: Evaluation datasets [file rstb20140240supp2.zip › evaluation_datasets/simple_indels_40_10000.fas]

>S1|IGHV3-30-3*01|IGHD5-12*01|IGHJ1*01|40
CAGGTGCAGCTGGTGGAGTCTGGGGGAGGCGTGGTCCAGCCTGGGAGGTCCCTGAGACTCTCCTGTGCAGCCTCTGGGTTCATCTTCGGTAGTTATGCTGTGGCCTGGATACGCCAGACTCCAGGCAAGGGGCTGGAGTGGGTGGCAATAATATCCTTTGATGGAAGAAATAACTCCTACGCAGACTCCGTGCGGGGCCGATTCACCAACCCCAGAGTCACTTCCAAGAGGCCGCTGTATCTGCAAACCAACGGCCTGAGAGCTGAGGACACGGCTGTGTCTTACTGTGCGAATGTTAGATCTGGATATAGTGGCTCCCATCACACATACTTCCAGCACTGGGGCCAGGTCACCCTGATCACCGTCGCCTCAG
>S2|IGHV1/OR21-1*01|IGHD5-18*01|IGHJ1*01|40
CAGCTACAGGTAGTGCCGTCTGGGGCTGAGGTAAGGAAGCCGGGGGCCTCAGTGAAGGTCTCCTGCAAGCCTTCTGGATACGCCGTCACTGGCAACTTTATGCCCTGGGTGCACCAGGTCCATGCACAGGGGCTTCAGTGGATGGGATTGGTGTGTCGTAGTGCTGGCAGCGCAAGCTGTGCGCAGAAGTTCCAGGCCACAGTCACCATAACCAAGAACACATCTCTGAGAACAGACCACATAGAGCTAAGCAGTCTGGGGTCTGAGGACACGGCCATATATTACTGTGTGAGACGCCTGCTAGGAGAAACTGAATACTTCCAGCACTGGGGCCAGGGAACCCTGGTCACCGTCTCCTCAG
>S3|IGHV3-30-3*01|IGHD4/OR15-4a*01|IGHJ2*01|40
CAGGTACAACTGGTGGAATCTGGGGGAGGCGTGGTCCAGCCTGTGAAGTCCCTGAGACTCTCCTGTGCAGCCTCTGGATTCACCTTTAAAAGCTTTGCTATGCACTGGGTCCGCCAGGCCCCAGGCAAGGGGCTGGAGTGGATGACTGTTATGTCATCTTATGGAAAAAATGAACACTATGCAGACTCCATGAAGGGCCGATTCACCTTCTCCAGAGACAATTCCAAGAAGACGCTGTATGTGCAAATGGACAGCCTGAGGGCTGATGACACGGCTATACATTACAGTGCGAGATCTCGGACTTGCTCTTCTTTGGTGCTAAGACACCTCGTGCTCTGGGGCCGTGGCACCCTGGCCACTGTCTCCTCAG
>S4|IGHV4-4*07|IGHD4-11*01|IGHJ3*01|40
CAAGTGCATCTACAAGAGTCGGGCCCAGGACTGTTGGAGCCTTCGGAGACCCTGTCCCTCACCTGCACTGTCTCTGGTGACTCCATTTGTGACTACTACCTGAGATGGATCCGGCAGCCCTCCGGGAAGGGACGGGCGTGGATTGGGCGTGTGAATACCAGTGGGAGCACCAGCTACAACCCGCCCCTCAAGAGTCGAGTCACCATGTCAGTAGACACGTCCAATAACCAGTGTTCACTGAGGCTGACCTCTGAGACCGACGCGGACACGGCCGTGTATTACTGTGCGAGACTCGCGCTGACTGCAGTTACTTCGCGTGACGTCTGGGGCCACGGGACAGTGGTCACCGTCTCCTCAG
>S5|IGHV3-43*02|IGHD3-9*01|IGHJ2*01|40
GAAGTGCAGCTGGGAGAGTCTGGGGGAGGCGCGGTGGAGCCTGGGGGGGCCCTGAGACTCTCCTGTGCAGCCTCTGGATTCACCTTTGATGATTATGCCATATACCGGGTCCGTCAACCTCCAGGGAAGGGTCTGGACTGGGGCTCTCCTGTTAGTGGGGCTGGTGGCATCTCTTACTATGCAGACTCTGTGAAGGGCCGATTCATCATCTCCAGAGACAATCGAAATAATTACCTATATTTGCAAGTGAACAGTCTACGAACGGAAGACACCGCCTTTCATTACTGTTTGTACGATATTTTGACGGAAGGCTACTGGGACTTCAATCTCTGGGGCCGTGGAACCCTGGTCACTGTCTCCTCAG
>S6|IGHV3-38*03|IGHD3-22*01|IGHJ1*01|40
GAGTTGCAGCTGGTGGGGTCTGGGGGAGACTTGGCACAGCCTAGGGGGTCCCTGAGACTCTCCTGTGCAGCCCCTGGATCTACCGTCAGAAGTAATGAGATGAATCGGATTCGCCAGGCTCCAGGGAAGGGTCTGGAGTGGGTCTCATCCATCCGTGGTGACATCACATGCTACCTAGACTCTAGGGAGGTCAGATTCACCATCTCCAGAGACAATTCCAAGTGGAGGCCCTATCTTCAAATGATCAACCTGAGAACTGAGGTCACGGCCGTGTATTCCTGTGCCAGAGACTGTATTACTATGATAGTAGTGGACCTGCTGCACTGGGGCCAGGACACCCTGTTCACCGTCTCCTCAG
>S7|IGHV2-5*08|IGHD3-16*02|IGHJ5*02|40
CAGGTCTCCTTGAAGGAGTCTGGTCCTGCGCTGGGAAAACCCACAGAGACCCTCACAAAGGCCTGCACCTTCTCTGAATTCTCACTCAGTACTAGTGGGGTGCGTGTGAGCTGGATCCGTCAGGCCCCAGGCAAGGCCCTGAAGTGGCCTACACTCATTTATTGGGATGATGGTAACTACTACAGTCCATCTCTGAAGAGCAGGCTCACCTGCACCAAGGACCCCTCCAAAAACCAGGTGGTCATAACAACGACCAACCTGGACCCTGTAGACACAGCCACATATTACTGTGCACCCAGATTTTTTATAATTACGTTTGGGGCAGTTATCGTCATGTCCGACCCCTGGGGCCAGGGAACCCTGGTCATCCTCTCCCCAG
>S8|IGHV4-38-2*02|IGHD5-12*01|IGHJ2*01|40
CAGGTGCAACTCCAGGAGTCGGGCCCAAGACTGGTGAAGCCTTCGGAGACTCTATGCCTCACCTGCTCTGTCTCTGGTTATTCCATCACCTGTGGTTACTACTGGGGCTGGAACCGACAGGCCCCAGGGAAGGGGCTGGAGCGGACTGGGAATATCTATCATAGAGGCAACACCTCTCACAAACCGTCCCTCAAGAGTCGAGTCACCACATCAGTAGACACGTCCAAGAACCAGGTCTCCCTGAAGCTGAGCTCTGTGGCCGCCACAGAAACGGCCGTTTATAACTGTTCGGGGGTAGATATAGTGACCCACTTCGGTCGCCGGGGCCGTGGCACCCTGGTCACTCTCTCCTCAG
>S9|IGHV4-38-2*02|IGHD3-16*02|IGHJ5*01|40
CAGGTGCATCTGCAGGAGTCGGGCCCAGGACTGGTGAAGCCTTCGGAGACCCAGTCCCTCACCTGCACTGTCTCTGATTACTCCTTCAGAAGGGGTTACTCTTGGGGCTGGATACGACAGTCCCCAGTGAAGAGGCTGGAGTGCATTGGGACTATCCATCATTGTGTGGTCACCTCCTACCACCCGTCCCTCACCAGTCGCGTCACCATATCAATAGACACGTCCAAGAACCAGTTCTCCCTGATGCTGAGCTCTGTGAGCGCCGCAGACGCGGCCGTGCACTATTGTGCGTGGACGAGGGAGCGCGATGATTTCGTTTGGGGGAGTTATCGTTATACCACAGACAACTGGTTCGACCGGTGGGGCCAAGGAACCCGGGTCACCGTCTCCTCAG
>S10|IGHV7-4-1*04|IGHD6-6*01|IGHJ3*01|40
CAAGTGCAGCTGGTGCAATCTGGGTCTGGGTTGAAGACGTCTGGGGCCTCAGTGAAGACTTGCTTTGAGACTTCTGGATACACCCTCACTAGTTATACTATTAAGAGGGTGCGACAGGCCCCAGGACACGGGCTTGAGTGGATGGAACGGATCAACACCGCCCCTGGTAAGCCAACGTATGCCCAGGGCTTCACAGGCCGGCTTGTCTTGTCCTTGGACATCTCTGTCAGCATGACATATCAGCAGATCAGCAGCCTAAGGCCTGAGGACACTGCCGTGTATTACTGTGCGAGCGGGACCCCTCGGCAACCGCGTCATGATGCTTTTGATGTCTGGGGCCAAGTGACAATGGTCACCGTCTCCTCAG
>S11|IGHV1-58*01|IGHD2-15*01|IGHJ3*01|40
CAAATGCAGCTGGTGCCGTCTGGGCCTGAGGTGAAGAAGCCTGGGACCTCAGTGAAGGTCTCCTGCAAGACTTTTGGACTGACCTCAACTGGGTCTGCTGTGCAGTGGTTGCGACAGCCTCGTGGTCAACGCACTGAGTGGACAGGATGGATCGCCGTTGGCAGCGGAAGCAGAAACTACGCACAGAAGTTCCAGGAAAGAGTCCCCAGTATCAGGGACTTGCCGACAAGTACAGCCTACATGGAGTTGAGAAGCCTGAGAGCCGAGGACACGGCCGCGTACTACTGTGTGGCATGCTGCGCCCAGGATATTGTGGTGATGGTAGCTCCTACTCCCGGATGGCATGCTTTTGATGTCTGGGGCCATGGGACAGTGGTCACCGACTCTTCAG
>S12|IGHV3/OR16-8*01|IGHD1-20*01|IGHJ3*02|40
GAGGTGCAGCTGGTGGAGTCTGGGGGAGGCCGGGAACAGCCTGGGGGGTCCCTGAGACTGTCGTGTCTGGTCTCTGGATTGTCGTTCATTAACCACTACATGAACTGGGTCCGCCAGTCTCCAGGGAAGGGACTGGAGTGGGTTTCATACATTAGTGGTGATGTTGGTTGCACTAACGACGCAGACTCTGTGGAGGGCCCATTCCCCATCTCCCGGGGCCACGCCAACAGTTCACCGTGTCTGACTATGAACAGCCTGAGAGGTGAGGACACGGCCATATATAACTGTGTGAAGGGTGATGCTTTTGATACCTGGGGCCAAGGGACACTAGTCACTGTCTCTTCAG
>S13|IGHV3/OR16-13*01|IGHD3/OR15-3a*01|IGHJ4*03|40
GAGGGACAGATGGGGGAGTCTGGGGGAGGCTTACTACGGTCTGGAGGGTGCCTGAGACTCCCCTGTGCAGCCTCTGGATTCACCTGCTCTATGTACTGGAGACATTGGGTCCGGCAAGTTCCAGGGAAGGGGCTGGTGTGGGTCCCTCGCATTAATAGTGATGGGAGTAGCACAAGTTTCGCAGACTCCATCAAGGGCCACTTCACCATCTCCAGAGTCACTGCTAAGAACACGCTGTCTCTGCAAATGAACAGTCTGAAAGCTGAGGACATGGCTGTGACTTACTGTACTAGATTCGGAACGCAGCTTTTTGGACTGGTTCTTGTGCGTGACTGGGGCCAAGGGTCCCTGGTCACCGTCTGCTCAG
>S14|IGHV3-53*02|IGHD1/OR15-1a*01|IGHJ5*01|40
GAGGTGCAGATGGTGGAGACTGGAGGAGACTTGATCCAGCCTGGGGGGTCCCTGCGCATCTCCTGTGCAGCCTCTGGATTCACCGTCATTAGCCACTACATGAACTGGGTCCGTCAGGCTCCAGGGCAGGGTCTGGAGTGGGCCTCCGTTATTTTTAGCGGTGGTTCCACATACTACACAGACTCCGTGAAGGGCCGAGTCACCGTCTCCAGAGACAATTCCAAGAACACTCTGTATCTTCAAATCGACAGGCTAAGAGCCGCGGACCCGGCCGTATATTACTGTGCCAATGGGTGGAACAACTCCTTCGACTCCTGGGGCCAAGAAATCCGGGTCTCCCTCTCCTCAG
>S15|IGHV1/OR15-5*02|IGHD6-13*01|IGHJ5*01|40
CAGGTACAGCTGGGACAGTCTGGGGCTGACGTGGAGCAGCCTGGGGCCTCAGTGAAGGTCTCCCACCAGGCTTTTGGATTCACCTTCACCAAATACTGTTTGCACTGGGTGCGCCAAGTCCAAGAACACGGGCTTGACTATACGGGATTGGTGTGGCCTAGTGATGGCAGAACAAGCTATACACAAAATTTCCAGGCCAGAGTCACCATAACCAGGGACACATCCATGAGCTCAGCCTACATGGGGTTAAGAAGTCTGAGATCTGAGGCCACGGCCATGCACGACTGTGTGGGAGTGTACAACTGGTTCGCCTCCTGGGGCCAAGAAACTCTAGTCACCGTCCCTTCAG
>S16|IGHV3-30-3*03|IGHD2/OR15-2a*01|IGHJ6*04|40
CAGGTGCAACTGAAGGAGTCTGGGGGAGGCGTGGTCCAACCTGGGAGATCCCTGAGACTCTCCTGTGCAGCCTCTGAATGCTCCTTCACTAGAAATACTATGCCCTGGGTCTGCCAGGCTCCAGGCAAGGGGCTGGAGCGGGTGGCAGTTTTAGCATCTGATGGAAGTTATAAATTCTACGCAGACTCCGTGAAGGGCCGATTCACCATCTCCAGAGACAATTCCAAGAATAAGCTGTCTCCGCACATGAACAGCCTGCGAGTTGAAGACACGGCTGTGTCCTACTCTGCGTGGCGTGTGATATTACTACTGCATCACTACTCCTACTGCGGTATTGACGTCTGGGACAAAGGAAGCACGGTAACCGTCTCCTCAG
>S17|IGHV3-21*03|IGHD4/OR15-4a*01|IGHJ2*01|40
GAGCTACTGCTGGTGGCGTCTGGGGGAGGCCTGGTCAAGTCTGGGGGGTCCCTGAGACTCTCCTGTGCAGCCTCCGGATTCACCTTCACTACCTTTAGCATGACCTGGGTCCGCCAGGGTCCAGGAAAGGGGCTGCAAAGGGCCTCATCCATGAGTGAAAATAGGAGTTACGTATACAACGCAGACTCACTGAAGGGCCGATTCAGGATCTCCAGAGACAACGCCCAGAACTCACTGTATCTACAAATTAACAGCCTGAGAGCCGAGGCCACACCTGTGAATTTCTGTGCGAGACTACTGGCTTGGTACTTCGATCTCTGGGGCCGTGGAACGCTGGTCACTGTCTCCTCAG
>S18|IGHV3/OR16-13*01|IGHD3-16*01|IGHJ2*01|40
GAGGGGCAACTGCTGGAGTCTGGGGGGGTCTTAATACAGCCTGGGGGGTCCCTGAGACTCTCCTGGTCAGCCTCTGGATTCACCTTCACTAGCCTCTGTCTGCCCTGGGTCCGCCAAGCTCCAGGGAAGGGGCCGGTGTGGGTCTCACCTGTTAATAGTGATGAGAATATCACAACCTACGCAGACTCCATGAAGGGCCAATTCACCATCTCCAGAGACAATGCTGAGAACACGGTGTCTGTGCAAGTGGACAGTCTGAGAACTGAGGACATGGCTGTGTACTCCTGTATTCCGACGGGGTCTTATGACTTCGTTTGGGGAAGTTGTGCATATATCGATCTCTGGGGCCGTGACACCCTGGTCATTGTCTCCTCAG
>S19|IGHV3-49*05|IGHD4-11*01|IGHJ2*01|40
GAGATGCAGGTGGTGGAGTCTGGGGGCGGCTTGGTAAAGCCAGGACAGTCCCTGAGACTCTCTTGCACAGCTTCTGGACTCACCTTTGGTGATTGTGCTATGAGGTGGTTCCGCCAGGCTCCAGGGAAGGGGCTGGAGGGGATAGGCTTCATTAGAAGAAAAGTTTGTGGTGCTAGAACAGAATACGCCTCGTCTGTGAGAGGCAGATTCACCATCTCAAGAATTAATTCCAAAAGCATCGCCCAGGTGCAAGTGAACAGTGTGAAAACCGAGGACAGAGACGTGGATCACTGTAGTAGATTTTGCCCAGTAACTACCGTCTGGTACCTCGATCTCTGGGGCCGTGACACCCTGCTCTCTGTCTCCTCAG
>S20|IGHV2/OR16-5*01|IGHD5-18*01|IGHJ6*04|40
CAGGTCACCTTGAAGGAGTCTGATCCTGCGCTGGTGAAACCCACAGAGACCCTCACGGTGACCTGCACTCTCTCTGGGTTCTCACTCAGCAGTTGTGGAATGGGTGTGAGCTGGATCCGTCAGGCCCCAGTGAAGGCCCTGGAGTGGCTTGGTCACATTTCTTTGAGGGACAATAAATGCTATAGCACGTCTATGAAGAACAGACTCATGATCGCCAAGGACGCCTCCAAAAGCCAGGTGGCCGTTACCATGACCAACATCGGCCCTGTGGACACAGCCACTCATTACTGTACAGAGAGTCTCAGTTCTGGTTACCATTCCTACTACTATTACAATGTGGACCTCTGGGACACAGGGATCACGGTCCCCGTCTCCTCAG
>S21|IGHV3-11*03|IGHD1-14*01|IGHJ6*04|40
CAGGTACAACTGTTTGAGTCTGGGGGATTCTTGGTCAAGACTGGAGGGTCCCTGAGACTCTCCAGTGCAGGCTCTGGATGCACCTTCGCTGACTGCTACGTGAGCTGGATCTGTCAGGCTCCAGGGAAGGCTCTGGAGTGGGTTTCTTATACGAGTTGTTATAGCAGTTACACACACTACACAGACTCTGCGAAGGGCCGACTCAACATCTCCAGAGACAATGCCACGAACTCACTGTATCTGAAGATGAGCAGCCTGAGAGACGAGGACACGGCCGTGTATTACAGTGCGAGGGGGCGCATAACCGGAACGTACTACCACGGTATGGAAGTCTGGGGCAAAGGAACCACGGTCACCGTCTCCTCAG
>S22|IGHV6-1*01|IGHD1-1*01|IGHJ5*01|40
CAGCTACAACTACAAAAGTCAGGGCCAGGACCAGTGAAGTCCTCAGAGACCCTCTCACTCACTTGTGCCATCTCCGGGGACAGTGTCTCCAGCCAGAGTGCTTCTTGGAGGTGGATAAGGCAACTCCCATCGGGAGGGGTTGAGTGGCTGGGAAGAACATACTACAGGTCCAAGTGGTATATAAATTATTCATTATCTGTGACAAGTCGAATACCCATCAACCCAGACACATCCACGAACCAGATCTCCCTACAGCTGAACTCTGTGACTCCCGAGGACACGGCTGTCTATTACAGTGCAGGTTGGGCAACTGGCGACTGGTTCGCCTCCTGGGGCCAAGGAACCCTGGTCACCGTCTCCTCAG
>S23|IGHV3-15*07|IGHD2-8*02|IGHJ4*03|40
GAGGCGCAGCTGGTGGAGTCTAGGGGAGGCTTGGTATCGCCTGGTGGGTCCCAAAGACTCTCCTGTGCAGGCTCTGGTTTCACTTTCATTAACGCCTGGATGAACTGGGTCCGCCAGGCTCCAGGCAGGGGGCTGGAGTGGGTCGGCCGTACTAAGAGTAAAACTGATGGTGGGACAGCAGACTGCACTGCACCCATGAAGGTCAGATTCACAATCTCAAGACATGATTCAGAAAACACTCTGTATGTGCAAATGAAGAGCCTGAAAATCGAGGACACAGCCGTGTCTTACTGTACCGCAGGATATTGTACGGGAGGTGTTTACTGTACCCACCACTTTGACTGCTGGGACCGCGGGACCCTGGTCTCCGTCTCCTCAG
>S24|IGHV3/OR16-10*01|IGHD1/OR15-1a*01|IGHJ1*01|40
GAGGTTGAGCTGGTGCAGTCTGGGGGAGACTTGGTACATCCTGGGGGGTCCCGGAGACCCTCCTGTGCAGGCTCTGGATTCACCTTCAGAAACTCTGCTATGCGCTGGGTGCGCCAGGCCCCAAGACAAGGTCAGGAGTGGGTTTCAGCTATTGATGATGGTGGTGGCACATCTTCAGCAGACTCCGTGAAGGGCCGATTCACCATCTCTAGAGACAGGGCCAAGAGTTCCTTGTCTCTTCAAGTGAACAGCCTGAGAGCCAGGGACATGGTTGTCTTTTCCTGTGCAAGACCCCTCGTAGTCACCTCAGCTCATTACCTCCAGCACTGGGGCCAGGTCACCCTGGTCACCGTCTCCTCAG
>S25|IGHV3-64D*06|IGHD3-10*01|IGHJ4*01|40
GAGGCGCAGGTGGTGGAGTCTGGGGGAACCTTGGTCCAGCCTGGGGAGTCCCTGAGACTCTCCTGTTCAGCCTCTGGATTCGCCTTCAGTAGCTATGTTGTGCACTGGGTCCGCCTGCCTTCGGGGAAGGGACTACAATATATTTCAGATACTACTATTAATGGGGGGAGCAGATACTACGCAGACTCCGTAAAGGTCGGATTCACCATCTCCAGAGACAATTCCAAGAACACTCTGTATACTCAAATGAGAAGTCTTAGAGGTGAAGACACGGCGGTGTATTCCTGTATGATCCCGGCCCCTCCGGCTATGGTTCGGAGAGTTATCATAACCCTTGACCACTGGGGCCAAGGAACCCGGGTCACCGTCTCCTCAG
>S26|IGHV3-13*02|IGHD2-21*01|IGHJ5*01|40
GAGGTGCATCTGATAGTGTCTGGGGTAGGCTTGCCCCAGCCTGGGGGGGCCCTGAGGCTCTCTTGTGCAGCCTCTGTATTCACCTTCAGAAACTACGACATGCACTGGGTCCGCCGAGCTACAGGAAAAGGTCTGGAGTGGGTCTCGGCCAACGGTACTTCTGGTGACACATACTATCCAGCCTCCCTAAAGGGGCGATCCACCATTTCCAGAGAGTGTGCCAAGAATTCCTTGTTTCTTGAAACGAATAGCCTGAGAGCCGGGGAAACCCCTCTGTATTACTGTACAAGATTTCATATTGTGGCGGTGATTGAGTCTGAATCCGGGGGCCAAGGAAGCCTGGTCACCGTCTCCTCAG
>S27|IGHV3-49*05|IGHD3/OR15-3a*01|IGHJ5*02|40
GAAGTGCAGCTGGTGGAGTCTGGGGGAGGCTTCAGACAGCCAGGGCGGTCCCTGAGACTCTCGTCTACAGCTTCTGATTTCACGTTTGGTGATTATGCTATGAGTTGGTTCCGCCAGGCTCCAGGGAAGTGTCTGAAGTGGGTTGGTTTCAGTGCGAGCAAAGATTGTGGTGGGACACCAGAATACGCCGCGTCTGTGAAAGGCAGACTCACCATCTCAAGAGATGATTTCAAAAACATCGCCTATTTGCAACTGAAGAGCCTGAAAACCGAGGACAGAGACATATATTACTGTACTGCTCGGCATATTATGACCTTTGGACTGGATATTGCCCGAGATGCAGACTGGTTCGGCCCCTGGCACCAGGGAACCCTGGTCACTGTCTCCTCAG
>S28|IGHV4-61*02|IGHD2-8*02|IGHJ5*02|40
CAGGTGCAGGTGCAGGAGTCGGGCCCAGGACTTGTGAAGCCTTCACAGACCCTGTCCCTCACCTACACTTCCTCTAGGGCCTCCATCAGCTGTGGTAGTTACTGTTGGAACTGGATCCGGCGGCCCGCCGGGAAGGGACTGGCGTGGATTGGGCGTGTCTATAACAGTGGGAGCGCCAATTGCAGCCCCCCCCCTAGGAGTCGAGTCACCCTATCATTAGACACGTCCAAGATCCAGTGTTCCCTGAAGCTGAACTCTGTGACCGCCGAAGACACGGCCGTGTATGACTATGCGAGAAGGATTGTACTGGTAGTGTATGCTATTCCGAACTGGTCCGACCCCGGGGGCCAGGGAACACTGGTCACCGTCCCCTCAG
>S29|IGHV3/OR16-6*02|IGHD4-17*01|IGHJ6*02|40
GAGGTGAAACTGCTGGAATCTCCGACAGGCCTTGGTACAGGATGGGGGTCCCTAAGACTCTCCTGTCCAGCCTCTGGATTCACTTGCAGTAACGCCCGGATGAGCTGGGTCCGCCAGGCTCCAGCGAAGGGGCTGGATTGGGTTGGCTTTGTTAAAATCAAAGCTAATGGTGTGACAGAAGACTACGATGCACCTGTGAATGGCAGATTCTCCATCTCAAGAGAGGATTTAAAAAACACGTTTTATCTCCAAATTATCAGCCTGAAAACCGAGGGCGCGGCCGTGTATCACTGTACCCCGGCCGTGACTAAGCTGACTACCATGGTCGACATGGACGTCTGGGGCCCAGGGACCACGGTCACCGTCTCCTCA
>S30|IGHV2-26*01|IGHD3-22*01|IGHJ5*01|40
CAGGTCACCTTGAAGGAGTCTGGTCCTGTGCTGATGAAACCCACAGAGACCTTCACGTTGACCTGCGCCGTCTCTGGCTTCTCACTCACCCAGGCTAGAGTGGGTGTGGGCTGGATCCGTCTGCCCCCAGGGACGGCCCTGGAGTGGCTTGCACACGTTTCTGCGAGGGACGACAAACCCTATAGAACATCTCTGAAGAGTAGGCTCACCTTCTCCAGGGACACCTCCATCAGCCAGATGGCCCTTACCATGAGCAACATGGACCCTGTGGACACAGCCACTAATTATTGTGCACGTATATCTTACTATGATACTAATGGTTATGACTACAGCCAACGATTGTGGTTCGACTCCTGGGGCCACGGATCCCTGGTCTCCGTCTCCTCAG
>S31|IGHV4-30-2*04|IGHD3-10*01|IGHJ5*01|40
TCTGGGGGCTCCATTAGAAGTGGTGGTTATTCCTGGGCCGGGAACCGCCAGCCGCCAGGGAAGGGCCGGGAATGGATTGGGTACATCTATCATAGTGCGAGCATCAATTATAACCCGACCTTCAAGAGTGTAGTCACCAAATCCGGAGACACGTCGAGGAACCAGTTCTCCCTGACGTCGAGCTCTGTGACTGCCGCAGACACGGCCGTGCATTGCTGTGCGCGACCTTCCTATGGTTCGGCGAGTCGGTTCGACTCCGGGGGCCACGAAACCCTGGTCTCCGTCGCCTCAG
>S32|IGHV7-81*01|IGHD4-11*01|IGHJ4*02|40
CAGGTGAAACTGGAGCAGTCTGGCCGTGAGGTGAAGAAGCCTTGGGCCTCAGTGAAGGTCTCCTGCAAGACTTCTGGTGACGCTTTCACCACTTATGGCATGAGTTGGGTGCTACAGGCCCCTGGACAAGGGTTTGAGTGGATGGAGAGGCCGAACACCTACACTGGGAACCCAGCATGTGCCCAGGGCTTCAGAGGGCGGTTTGTCCTCTCCATAGACACCTCTGCCAGTACAGCATACCTACAGAACGGCAGCCTACAGACTGAGGACGTGGCCATATATTACTGTGCGAGGTTTCACAGGAGCCGTTACTTTGAGTACTGGGGTCAGGGAACCCGGGTCACCGTCTCCTCAG
>S33|IGHV3-13*04|IGHD6-25*01|IGHJ3*01|40
GAGGGTCAGTTGGTGGCGTCTGGGGGAGGCTTGGAACAGCCTGAGGGGTCCCGGAGACTCTCCTGTGCAGCCTCTGGATTCACCTTCACTAGCTACGGCATGCAAGGGGTCCGCCAATCTAAAGGAAAAGATCTGAAATGGGTCTCAGTTCTTGATACTCCTGGTGACACAAACTATCCAGGCTCCGTGAAGGGCCGATTCACCTTCTCCAGAGAAAATGCCAAGAACTCCTTTGATCTTAAAGTGAACAGCCTGAGAGCCGGAGACACGACTGGGAACTGCTGTGAAGGGCCTGAAGCTTTTGAAGTCTGGGGCCAAGGGACAGTGCCCGCCGTCTCATCAG
>S34|IGHV3-16*01|IGHD7-27*01|IGHJ4*01|40
GAGATACAACTGGTGGAGTCTGGAGGAGGCTTGGTACAGCCTGGGGGGTCCCTGAGACTCTATTGTGCAGCCTCTGGATTCAGCGTCACTATCGGTGACATCCACTGGGCCCACAAGGTTCCAGGAAAGAGGCTGAAGTGGGTGTCGGGTGTTAGTTGGAATGTCAGTAGGACACATTATGTGGTCTCCGTGCAGCGCCGATCCTTTAGCTCCAGAGACAGTTCCAGGAATTCCCTGAATCTGGCGAAGAACAGACGGAGAGCCGAAGACATGCCTGTGTATTGTTGTGTGAGACTAATGCATGGTTACTACTTTGACTACTGGGGCCAAGGAGCCCTGGTCACCGTCTCATCAG
>S35|IGHV3-38*03|IGHD3-16*02|IGHJ3*01|40
GAGGTGCAGCTGGTGGAGTCTGGGAGAGCCTTAGCACAGCCTAGGGGGTCCATCAGACTCTCCAGTGCAGCCTCTGGATTCACCGTCAGAATCAGTGAGATGAGTTGGATTCGCCAGCCTCCAGGGAAGGGGCTGGAGTGGGTCTCCTCCATTAGTGGCGGTAGCACATTCTGCGCAGAATCCAGGAAGGGCAGACTCGCCCTCTCCAGAGACAATTCCAAGAACACACTTTATCCTCACATGAACAACATGAGAGGTGAGGACACGGCCCTTCATTACTGTGCCAGTCGGGCTTCTATTCTGATTACGTTTGGGGGAGTTATCGTTATCAGGAGACACTGCGCTTTTGATGTGTGGGGCCAAGGAACTATGTTCGCCGGCTCTCCAG
>S36|IGHV3-16*02|IGHD4-23*01|IGHJ4*03|40
GAGGTGCTGGTGGTGCGGTCTGGGGGAGACTTGGTAGTGCCTGGGGGGTCCGTGAGACTCTCCTGTGCAGCCTCTGGATTCACCTTCAGAAACAGTGACATTGACTGGGCCCACGAGTCTCCACGGGCGCGACTGGAGTGGTCATCGGGTGTTACTTGGAATGGCAGTAGGACGAACTATGTGGACTCCGTGATGTCCCGATTCGTCATCTCCAGAGAAAATTCCAGGAACTCCCTGTACCTGCGAAAGATCAGACGGAGAGCCGACGACATGGCTGTGTATTACTGTGTGAGCGACTACGGTGATCTGGGGGGCTACCTTGACTACTGGGGTCAAGGGACTCTGGTCGCCGTCTCCTCAG
>S37|IGHV1-46*02|IGHD1-7*01|IGHJ3*01|40
CAGGTGCAAATGGTGCAGTCTGGGGCTGAGGTGGAAAAGCCCGGGGCCTCAGTGGAGGATTCCTGCAAGGCCTCTGGATACACGTTATACAACTACTATTTACACTGGGTGCGACAGGCCCCTGGACATGGGCTTGAGTGGATGGGGATAATCCACCCTATTGGTGATAGCACGAGCTACGCACAGAAGTTCCACGTCAGAGTCACCAAGACCAGGGACACGTCCATGAGGACAGTCCACAGGGAGCTAAGTAGCCTGAACTCTGAAGACTCGGCCGTGTTTTACTCTGCGAGGCGGTGGTTTAACTGGAACTACGCAATACTTGTTGATGTCTGGGGCCAAGGGACAATAGTCACCGTCTCTTCAG
>S38|IGHV3-64*03|IGHD3/OR15-3a*01|IGHJ1*01|40
GAGGGACAGCTGGTGGAGTCTGGGGGAGGCTTGGGCCTGCCTAGGGGGTCCCTGGGACTCCCCTGTTCCGCCTCTGGATTCACCTTCAGTAGCGCCGGTATGCACTGGGTCCGCCAGGCTCCAGGGAAGGGACTCGAAGATGTTTCGGCTTTTCGTAGTAATGGGGATAGAAAATACTACACAGACTCAGTGAAGGGCGGACTCACCATCTCCAGAGACAATTCCAAGAACACGCCGTACGTCCACATGAGAAGTCTGAGAGCTGAGGACACGGCTGTCCATTACTGTGTGGACAAAATTCTTTTTGGACTCGTCGACTTCCAGAACTGGGGCGAGGTCACCCTGATCACACTCTCCTCAG
>S39|IGHV4/OR15-8*02|IGHD5/OR15-5a*01|IGHJ3*02|40
CACGTGCAGCTCCAGGAGTCGGGCCCAGGACTGGTGAGGCCTTCCGAGGCCCTGTCCCTAACCTGCATTGCTTCTGGTGCCTCCTTCAGCTCTACTAACTGGCGGAGATGGGTCCGCCAGCCCCCAGGGAAGTGGCTGAATTGGATTGGGGAACTCTATCATAGTGGGAGTCCCAATTGCAAGCCGTCCCTCGAGAGTCGAGTCACCACTTCAATAGACAAGTCCAAGAACCAATTCTCCCCGAATCTGAACTCTGTGACCGCCGCAGACACGGCCGTGAATTGCTGTGCGGGACACAGTGTCTGCCATTACCTCCGGGGCCAAGGGACAATAGTCACCGTCTCTTCAG
>S40|IGHV1-46*03|IGHD2-15*01|IGHJ1*01|40
CAGGCGCTGCTGGTGCAGTCTGGGTCTGAGGTGCAGAAGCCTGGGGCCTCAGTGAAGGGCTCCTGCAAGGCACCTGAATGCACCTTCACCAGCTACTATTTGCACTGGGTGCGACAGGCCCCTGGGCAAGGGCTTGAGGGGATGGAAATGATCAAGCCTGGTGGTGCTACCTCAACCTACGCACAGAAGTTCCAGGTCAGAGTCACCATGACCAGGGACACGTCCACGAGCACAGCCTGCAGTGAACTGAGCAGCCTGAGATTTGAGGACACGGCCGTACATTACTGTACTTGTTCTCGTGGTGGTAGCTGCTACTCCACTGAATACTTCCAGCTCTGGGGCCAGAACACCTTGGTCACCGTCTGCACAG
>S41|IGHV3-73*01|IGHD3-3*01|IGHJ1*01|40
GAGGTGCAACTGCTGGAATCTGGGGGAGGCTTGGTCCAGCCTGGGGGGTCCCTGAGACCCTCTTGTGCAGCCTCTGGGTTCACCTTCAGTGGCTCTTCTGTGCATTGGGTCCGCCAGGCCTCCGGGAAAGGGCTGGAGTGGGTCGGCCCTATTAGAAATAAAACTAACAGTTACGCGAAAACGTGTGCTGTGTCACTGAAGGTCAGGCTCACCATCTCCAGAGATGGTTTAAAGAACACGGCGTTTCTGCAAGTGAACAGCCTGAGAACCGACGACACGACCGTATTTTACTGTACTAGAATCCGCTTTACGATTACTGACTACTTCCCGCACTGGGGCCAGGACACCCTGGTCACCGTCTCCTCAG
>S42|IGHV1-3*01|IGHD2-21*01|IGHJ4*01|40
CAGGTCCGACTTTTGCAGTCTGGGGCTGAAGTGAAGAAGCCTGGGGCCTCAGTGAAGGTTTGCTGCAAGGCCTCTGGATTCACCTTCACTAGCTATGCTACACACTGTGTGCGCCAGGCCCCCGGACAGAGACTCGAGTGGATGGGATGGATCAACACTGGCAGTGGTAATACACTAGACTCACAGAAGTTACAGGTCAGAGTCGCCATTCTCAGGGACACATCCGCGAGCACAGCCTACGTTGACCTAAGCAGCCTGAGATCTGAAGACACGACTTTGTTTTACTGTGCGAGATCTGTGGTGACTGCTATTCCAGGAGACTACTTTGACTATTGGGGCCAAGGAACCCTGGTCAGCGTCTCGTCAG
>S43|IGHV3-64D*06|IGHD3-16*02|IGHJ4*03|40
GAGGTGCAGCTGGTGGCGTCTGGGGGAGACTTGGTCCAGCCTGGGGGGTCCCTGAGACTCTCCTGTTCCGCCTCTGGATTCGCCTTCAGTAGCTCTGCTATCCACTGGGTCCGCCAGGCTCCAGGGAAGGAATTGGAGTCCGTTCCACTTATTATTGGTGATGGGGCCAGAACAGAGTACGCAGACTCCACGAAGGACAGATTCACCATCTCCAGAGAGAATTCCACGAACACGCTATATCTTAAAATGAGAAGTCCGAGAGCTGAGGACACGCCTGTCTATTACTGTGTGAAAGTGAGAAGTATTATGGTTACGTTTGGGGGAGTCGTCGTCGCCTGCTATGACTGCTGGGGCCAAGGGACCCTGGTCACCGTCTCCTCAG
>S44|IGHV1-8*02|IGHD5-18*01|IGHJ6*04|40
CAGGTGCAGCTGGTACAGTCTGGGGCTGAGGTGAAGAAGTCTGGGGCCTCAGTGAAGGTCTCCTGCAAGGGTTCTGGATACACCTTCACCAGGCACGAGATCAAATGGGTGCGACAGGCCGCTGGACAAGGGCCTGAGTGGATGGGATGGATCAACCCTAATATTGGTGACTCAGACCACCCACAGAAGTTCCCGGGCAGAGTCACCTTGCCCAGGAACCCCTCCGTAACCACAGCCTACATGGAGCTGAGGAGCCTTAGATCTGAAGACACGGCCCTGTATTATTGTGCGAGGTCCATACACTACTCCTACGATGTGGGCGTCTGGGTCATAGGGACCACAGTCACCGCCGCCTCAG
>S45|IGHV1-46*01|IGHD4-11*01|IGHJ4*01|40
CAGGTGCAGTTGGTGCGCTCTGGGGCTGAACTGGAGAACCCTGGGGCCTCAGTGAGGTTTTCCTGCAAGGCATCTGGATGCACCCTCACCAGCTCTTCTATGCACTGGGTGCGAGAGGCCCCTGGACAAACACTTGAGTGGACGGGAATATTCAACCCTAGTGGTGGAAGAACAACATTCGCACAGAAGTTCCTGGTCAGAGTCACCATGACCAGGGACACGTCCACGAGAAGAGTGTACATGGAGCTGAGCAGCCTGACACATGAGGACACGGCCGTGCACAATTGTGCGAGTGGCCGACGTGACTACAGTAACTTCCGCATCACTAGGGTGGACTTAGACTACTGGGGCCAAGGAACCCTGGTCACCGTCTCCTCAG
>S46|IGHV3-7*02|IGHD1-14*01|IGHJ6*02|40
GAGGTGCAGCTGGTGGAGTCTGGGGGAGGCTTGTTTCCGCCTGGGGGGTCCCTGAGACTCGCCTGTGCAGCCTCTATATTCACCTTTAGTAGCTTCTGGGTGAGCTGGGTCCGCCAGACTCCTGGAATAGGGCTGGGGTGGGTGGCCAACTTAAAGAAAGATGGAAGTGTCACATACTTTGAAGACTCTGTGAAGGGCCGATTCACCATCGCCAGAGACAACTCCAAGAGCTCACTCTGTCTGCAAATGAATAGCCTCAGAACCGAGGACACGGCTGTGTGCTACTGTGCGAGACAAGAAGTGGCCTACTACAACGGTATGCACGTCTGGGGCCAAGAGACTACGGTCTCCGTCTCCTCA
>S47|IGHV3-64D*06|IGHD7-27*01|IGHJ2*01|40
GAGGTGCAGCTGGGGGAGTCCGGCAGAGCCTTGGTCCAGCCTGGGGGGTGGCTCAGAATCTCCTGTTCAGCCTCTGGATTCACCTTCAGTAACTCTGCTGTGAACTGTGACCGCCAGGCTCCAGGGAAGGGACTGGAATATGTTTCAGCTATTGAGAGTATTGGGGGAAGCACGTCGTACGCAGACACCGTGAAGGTCAGATTCACCATCTCCAGAGACAATTCCAAGAACACTCTATATCCTCAAGTGAGAAGTCTGCGAACTGAAGACCCGGCTGTGGATTACTATGTGATGCTAACTGGTTACAGAGGGTACTTCGATCTCTGGGGCCGTGGCACCCTGGTCACTGTCTCCTCAG
>S48|IGHV4-30-2*05|IGHD4-17*01|IGHJ5*02|40
CAGATGCAGCTGCAGGAGGCCGACTCCGGACTGGTGGAGCCTTCACAGACCCCGTCCCTCACCTGTCCTGTCTCTGGTGACTCCATCAGAAGTGGTGGTGACTCCTGGAGCTGGATCCGGCAGTCCCCAGGGAAGGGCCTGGAGTGGACTGGATACATAAATCATAGTGGAAGCACTTACTACAGTCCGTCCCTCAAGAGTCGACTTACCATATCAATACACACGTCCAAGAATCAGCTCTCCCTGAAGGTGAGCTCTATGACTGTCGAAGACACGGCCATGTGCTACTGTGCCACAGCTGGTCTGGCACACTACGATTCCCTTGTCTCTTTCGACATCTGGGGCCAGGGAACCCTGGTCACCGTCTCCTCAG
>S49|IGHV4-30-2*05|IGHD2-21*02|IGHJ6*01|40
CAGGTGCAGCTGCAGGAGGCCGGCTCAGGACTGGTTAAGACTTCACAGACCCTGTTCCTCACCTGCGCTGTCTCTGGGGGCTCCATCAGCAATGAGGGTTCCTCCTGGACCTGGATCCGGCAGCCACCAGGGAAGGGCCTGGAGTCGATTGGACACACTTATCATAGTGGGAGCACCTATTCCAACTCGTCCCTCAAGAATCGATTTACCATTTCAATAAACACTTCAAAGAGCCACTTCGCCCTGAAGCTGAACTCTGTGACTGCCACAGACACGGCCGTGTATTACTACGCCAGCGGTCATTGTGGTGATGACTGCCCCGACTACGGGCTGGACGTCTGGGGTCACGGGACCCCGGTCACCGTCTCCTCAG
>S50|IGHV5-10-1*03|IGHD2-8*02|IGHJ6*03|40
GAAGTGCAAGTGGTGCCGTCCGGAGCAGAGGTGAAACAGGCCGGGGAGTCTCCGAGGATCTCCTGTCAGGGGTCTGGATACAACTTTACCAGTCACTGGATCAATTGGGTGCGCCCGATGCCCGGGAAAGGCCTGGAGTGGATGGGGAGGATTGATCCTCGTGCCTCTTATAACAACTACAGGCCGTCGTTTCAAGGCGACGTCGTCTTCTCAATTGGCAAGTCCATCAGGACTGGCTACCTGCAGTGGAGCAGCCTGAAGGCCTCGGACACCGCCATTTATTACTGTGCGAGAGGAGGATATTGTACTGGCGGTGTATGCTATACCCCCTACTATTACTCCTTCTACACGGACGACTGGGACAAAGGGACCGCGGTCACAGTCTCCTCA
>S51|IGHV1/OR15-9*01|IGHD6-13*01|IGHJ5*02|40
CAGGTACAATTGATGCAGTCTGGGGCTGAGCTGAAGAAGCCTGGGGCCTCAACGACGACCTCCTGCGAGGCTTCTGGAAACACTCTCACCAGGTGCTGTCTACAGTGGGTTTGCCAGGCCCAGGCAGACGGGCTTGAGTGCATGGTACTGGTGTGCCCTAGTGATGACAGAAAAAGCTATCCACAGAAGTTCCTCGTCAGAGTCACCATAACCAGGGACACATCCATGGACACAGTCTACATGGAACTAGGAAGCCTGAGATCTGAGGACACGGCCATGAATTACTGTGTGACTTTAGAAGCAGCTGGTAGGTTCGACCCCTGGGGCCAGGGAACCCTGGTCACCGCCTCCTCAG
>S52|IGHV7-81*01|IGHD1-7*01|IGHJ5*01|40
CAGGTGCAGCTGGTGCAGTCCGGCCCTGAGGTGAAACAGACTGGGGCCTCAGTGAAGGTCTCCAACAAGACTTCTGGTTACCCTTTCACCGTCCATGATATGAATTGGGTGCCACACGCCCCGGGACAAGGGCTTCAGTGGATGGAAGGGTTCCACACATACACTGAGAAGCCAACATTTGACCAGGACTTCACAGGACGGTTTGTCTTCTCCATGGACACCTCTGCCAGCACAATATACCCACACATCAGCAGCCTGAAGCCTGAGGACATGGCCATAGATACCTGTGCGAGATGCTTCTGGTTCGACTCCTGGGCCCAAGGAGCCCTGGTCACCGACTCCTCAG
>S53|IGHV3/OR16-8*02|IGHD1-26*01|IGHJ4*03|40
GATGTGCAGCTGGTGGAGTCTGGGGGAGGCTTGGTCCCGCCTGGGGGGTCCCTAAGACTATCCTGTCTAGACCCTGGACTCACCTTCACTAACCTCCACATGAACTGGGTCCGCCAGACTCCAGGGAAGGGACTGGAGTGGAATTCGCGCATTAGTGGTGACGGTGGAAACACAAACAACGCAGACTCTGTGAAGGGCCGATTCACCATCTCCAGGGACAACCCCAATAACTCACCGTATCTACAGATGAAGGGCTTGATAACTGAGGACACGACTGTCCCTTATTGTGTGAGGACCTGCTACGGCGGGTGTGACTTTGCCTTCTGGGGCCGAGGGACCCTGGTCACCGCCTCCTCAG
>S54|IGHV7-81*01|IGHD3-3*02|IGHJ1*01|40
CAACTGCAGTTGGTGCACTCTGGCCAGGAGGTGCAGAAGCCTGGGGCCCTAGTGAACGTCTCCTCCAAGCCTTCTGGTTACAGTTTCACCACCTATGGTATGAATTGGATGCCAGAGGCCCCTGGACACGGACTTGAACGGATGGGGTGGTTCAACACCTACCCTGGGAACCCACCATATGCCCAGGACTTGACAGGACAGCTTGTCTTCTCCATGGACTCCTCTGCCAGCACGGCATACCTGCAGATCACCAGGCTGGAGGCTGAGGACATGGCCATCTCGTACTGTGCGAGGCGATTAACATCTTTGGAGTGGTTTTTACGGCCTGCCTACTTCCAGCAGTGGGGCCAGGGCACCCTGGTCACCGTCTCCTCAG
>S55|IGHV1-69*04|IGHD6-6*01|IGHJ2*01|40
CAGGCCCAGGTGGTGCTGTCTGGGACTGAGGTGAAGGAGCCTGGGTCCTCGGTGAATGTCTCCTGCAAGGCTTCTGGAGGCTTCTTCGGAAACTATGTTTTCCGCCGGGGGCGACAGGCCCCTGGACAGGGGCTTGAGTGGATGGACAGGATCATCCCCATCCTTGTGATACCAATCTACGCACAGAAGTTCCAGGTCAGAGTCAAGGTTACCGCGGACAAATCCACGAGAACAGCCGACATGGAGTTGAGCAGCCTGAGATCTGAAGACACGGCCGTGTATTACTGTGCGAGACGACGGCCGAATATAGAGTACTGGGACTTCGATCTCAGGGGCCGTGGCACCCGGGTCCCTGTCCCCACAG
>S56|IGHV3-30-3*02|IGHD6-25*01|IGHJ2*01|40
CAGGTGCAGCTAGCGGAATCTGGGGTAGGCCTGGTCCAGTCTGGGAGGGCCCTGAGACTCTCCTGTGCACCGTCTGGATTCACCTTCAATAGGTATACTATGCACTGGGTCCGCCAGGCTCCAGGCAAGGGGCTGGAGTGGGTGGCTGACGTATCATGTGATGGAAGATACAGATACCACGCAGACTCCGTGAAGGGCCGATTCACCATCTCCACAGACAATTCCAAGAACACGCAGTATCTGCAGATGAACAGCCTGAGACCTGAGGATTCGACTGTGCGCTACCGTGCGACAGCCATAGAAGCCAACTGGCACTTCGATCTCTGGGGCCGTGCCACCCAGGTCACTGTCTCCTCAG
>S57|IGHV3-64*01|IGHD4-17*01|IGHJ2*01|40
GAGGTGCAACTCCCGGAGTCTGGGGGAGGCTTGGTCCAGCCTGGGGGGTCCCTGAGACTCTCCTGTGCAGCCTCCGGATTCACGTTCGGTAGTTATCCTATACACTGGGACCGCCAGGCTCCAGGTCAGGGACTGGAATATGCCTCACCTATTAGTAGCAATGGGGGGACCACATACAACTCAAACTCTGTGAAGGGCAGATTCGCCATCTCCAGAGACAGTTGCAAGAACACGCTTTATCCCCACATGGTCGGCCTGAGAATGGCGGACATGGCTGTGTACTACTGTGCGAGAAGCTTCTGTTACTTCGATGTCTGGGGCCGTGGCACCCTGGTCACTGTCTCCTCAG
>S58|IGHV1/OR21-1*01|IGHD1-7*01|IGHJ2*01|40
CAGGTACACCTGGTGCAGTCTGGGGCTGAGGTGATGAAGCCGGGGGCCTCAATGAAGGTCTACTGCAGGCCTTCCGCATACATCATCACTAGCCCCAGTATGCCCTGGGTGCACCAGGTCCAAGCACAAGGGCTTGATTGGATGGAATTGGTGTGCCCTAGTGACGTCAGCACAAGTTATGAACTGTGGTTCCAGGCCAGAGTCACCATAAACAGGGACACATCCATTAACACAGACTACGTAGAGGTAAGAAGTCTGAGATCTGAGGACACGGCCATGTTTTACTTTGTGAGACGGCCGGAACACTGGCACTTCGATCTCTGGGGCCGTGGAACCCTGGTCACTATGTCCTCAG
>S59|IGHV4-61*01|IGHD1-20*01|IGHJ2*01|40
CAACTGCAGCTGCAGGCGTCGGGCCCAGGACTGGTGAAGCCCTCCGAGACCCTGTGCCTTACCTGGACCGTCGCTGGTGGCTCCGTCAAAAGTGGTACTTGTTACTGGAGCTGGATCCGGCAGACCCCAGGGAGAGGACCGGAGTGGATTGGATATATCTATTACAGTGTGAACCCCGAGGACAACCCCTCCCTCAAGAGTCGAGGCACCATCTCAGTTGGCTCATCCAAGATCCAGTTCTCCCTGAAACTGCGCTCTTTGCTCGCTGCGGACACGGCCGTGTATTACTGTGCGAGTGGGGCAGTGGGAACTGGAACGACCGACTGGCACTTCGATCTCTGGGGCCGTGGAACCCTGGTCACTGTCTCCTCAG
>S60|IGHV3-33*01|IGHD4/OR15-4a*01|IGHJ1*01|40
CAGGTGCACCTGGTGGAGTCTGGGAGAGGCGTGGTCCAGCCTGGGAGGTCCCTGACTCTCTCCTGTTCAGTCTCTGGATTCACCTTCACTTGTGTCGGCGTGCCCTGGGTCCGCCAGGCTCCAGGCACGGGGCTGGAGAGGGTGGCAGTTTTATGGTATGATGGAAGTTATGGGTATTATGCAGACTCCGTGAAGGGCCGATTGGCCATCTCCAGGGACAACTCCATGAACACGCTGTTTCTGCAAATGAGAAGCCAGAGAGCCGAGGACACGGCTGTTTATTACTGCGTGAGACGGGTGACTATGGAAGACATCGCTGAACACTTCCAGAACTGGGGCCAGGACACCCTGGTCATCGTCTCCTCAG
>S61|IGHV3-30-3*03|IGHD5-18*01|IGHJ1*01|40
CAGGTGCAGCTGGTGGAGTCTGGGGGAGGCGCGGTCCAGCCTGGGAGGTCCCTCAGACTCTCCTGTGCAGCCTGTGGATTCACCTTCAATAGCAATGCTAAGCATCGGGTCCGCCGGGCTCCAGGCAAGGGGCTGGAGTGGTTGGCAATTATATCATATGATGGAAGTATCCATTACTACGCAGACTCCGTGAAGGGCCGATTTACCATCTCCAGAAACAATTACAAGAACACGTTCTATCTGCAAATGAACAGCCTGAAAGCTGACGCCACGGCTGTATATTCCTGTCCGAGAAATTTTACTGGAAACAACTATGAGAGGAGGGACTCTTTCCAACACTGGGGCCAGGTCGGCCTGGTCACCGTCCCCTCAG
>S62|IGHV3-73*01|IGHD4-11*01|IGHJ4*01|40
GAGGTGCAACTGGTGGAGTCTGGGGGAGGCCTGGGCCAGCCAGGGAGGTCCCTGCAGCTCTCCTGTGCAGCCTCCGGGCTCACTTTCAGTGGCTCTGCTATGCACTGGGTCCGCCAGACTTCCGGGAAAGGATTTGAATGGATTGGCCGTATTAGAATCATAGATAACGGTCACGCGACAGAATATGCTGCGCCGATGAAAGGCAGCTTCACCATCTCCAGGGATGATACAAAGAACACAGCACATCTGCAAATGAACAGCCTGAAAAGAGAGGACACGGCCGTGCATTACTATGCTAGACGGGAGATGACTACAGTAGCCCGCCTGGACTACTGGGGCCACGGAACCCCGGTCGCCGTCTCCTCAG
>S63|IGHV4-38-2*01|IGHD3-3*01|IGHJ6*03|40
CATGGGCAGCTGCTGGAGTCGGGCCCAGGACCGGTGAAGCCTTCGGAGACCCTGTCCCTCACCTGCGCTGTCTCTACGTGCTCCATCACCACTGGCGACTACTGGGACTGTATCCGGCAGCCACCAGGGAAGGGGCTGGAGTGGCTTGGGAGTATCCATCATAGTGGGAGCACCCACAACAATCCGTCCCTCAAGAGTCGAGTCACCATGTCAGTGGACACACCCAAGAACCAGTTCTCTCTGAAGTTGAACTCTGTGGCCGCCGCAGCCACAGCCGTCTCTTACTGTGCGAGATTGCCCACAATTTTTGGAGTGGTTATTTTAAGGCTCTACTACTACTACATGGACGTCTGGGGCAAAGGGAGCACGGTCACCGTCTCCTCA
>S64|IGHV1-45*02|IGHD5/OR15-5a*01|IGHJ2*01|40
CAGATGCAGCTGGTGCAGTCTGGGGCTGAGGTGAAGAAGACTGGGTCCTCAGTGAAGGTTTGCTGCAAGGCTTCCGGATACACCTTCATCTACCGCTATGTGCACTGGGTGCGACAGGCCCCCGGACAAACACTTGAGTGGATGGGATGGCTCACTCCTTTAAATGATTGCACCAACTACCCACAGACATTCCAGGACAGAGTCACCCTTACCAGGGACAGAGCTTTGAGTACAGCCTTTAAGGAGCTGAGGAGCCTGAGATCTGAAGCCACCGTCATGTATTGCTCTGCGGGTGGATCTAGCATTTGGCGCCACTATTGGTACTTCGATCCTTGGGGCCGCGGCACCCTGGTCACTGTCTCCCCAG
>S65|IGHV3-9*03|IGHD1-20*01|IGHJ3*01|40
GAAGTGCAGCTGGTGAGGCCTGGGGGAGACTTGCCCCAGGCTGGCAGGTCCCTGAGACTCTCCTGTGCAGCCTCTGGATTCACCCTTGATGATTCCGCCGTGCGCTGGGCCCGGCAAGCTCCAGGGAAGGGCCTGGAGTTGGCCTCAGCTCTACTTTGGAATAGTGGTTGGATAGGCTATGCGGACTCTGTGAAGGGCCGATTCACCATTTTCAGAGACAACGCCAAGACCTCCCTGTATCTCCAAGTGAACACTCGGCGAGCTGAGGACATGGCCTTGTATTACTATGCAAAACGCAAGGCTCTTGACGTCTGGGGCCACGGGACGGTGGTCACCGTCTCTTCAG
>S66|IGHV7-81*01|IGHD2-21*02|IGHJ1*01|40
CAGATGGATGAGGTGCAGTCTGGCCATGAGGTTAAGCAGCCTGGGGCCTCATCGAAGGTCTCCAACAAGGCTAGTAGTTACAATTTCACGACCCATGGTATGAATTGGCTGCCACAGGCCCCTGGACATGGGCTTGAGTGGATGAGATGGTTCCACACCTGCACTGGGAACCCAGCACATGTCCAGGGCTTCACAGGACGGGTTGTCTTGTCCTTGGCCACCCCTGCCAGTACCGCATACGTGCAGATCAGCAGCCCAAATGCTGAGGACATGGCCATTTATTGCTGTGCGAGAGGAGGTTCAGCTGGAAACTTCCAGCACTGGGGCCAGGGCACCCTGAGCACCGTCTCCTCAG
>S67|IGHV6-1*02|IGHD2-15*01|IGHJ6*03|40
CAGGCACACCTGCAGCACTCAGGTCCGGGACTGGTGAAGTCCTCGCAGACCCTCCCACTCACCTGTGCCGTCTCCGGGGACGGTGTCTCTAGCAACAGTGCTACTTGGAACTGGATCAGGCTGTCCACATCGAGAGGCCTTGAGGGGCTGGGAAGGACATGTTACAGGTCCAAGTGGTATAGTGGTCATGCACTATCTGTGAAAAGTCGAATAGTCATCAACCCAGACACATCCAAGACTCAGTTCTCCCTGCAGCTGAACTCTGCGACTCCCGAGGACCCGGCTGTTTATGACTATGCACGGCAGGCCTGGACGTCACATAGGGGAGACGATATTGTAGTGGTGGTGGCTGCTACCTACTACTACTCCTACTTGGACATGTGGGACAAAGGGACCACGGCCACCGTCTTCTCA
>S68|IGHV3-66*03|IGHD3/OR15-3a*01|IGHJ5*01|40
GAGGTGCAGCTGGTGGCGTCTGAAAGAGGCTTGGTCCAGCCTGGCGGGTCCCTGAGACCCTCCTGTGCAGCCTCTGGATTCACCGTCAGTAGAAGCTACATGAGCTGGGTCCGCCAGACTCCAGAGAAGGGCCTGGAGTGGGTCTCACTTATACTAATCTGTGGTAGCACGTGCTACACAGACTCCGTGAAGGGCCGATTCACCATCTCCAGAGGCAGTTCCATGAAAGCGCTGTTTGTTCAAATGAACAGCCGGAGAGCTGAGGACACGGCTGTATTTTACTGTGCGAGACACCAGTTGACTGGATATAATACCCTGGACAATTGGTTCGGCTCCTGGGGCCTAGGAAACCTGGTCACCGTGTCCTCAG
>S69|IGHV3/OR16-10*02|IGHD5/OR15-5a*01|IGHJ1*01|40
GAGATTCATCTAGTGCAGTCTGGGGGAGACTTGGTCCAGCCGGGGGGGTCCCTGGGACTCTCCTGTGCAGGCTCTGGATTCACCTTCAGTAGCTATGCGATGCACTGGGTTGGCCAGGCTCCAGAAAAAGGTCTGGAGTGGATATCAAGTGTTGGAACTGGTAGTGGCACATATTATCCGGACTCGGTGAAGGGCCGATTCACCATCCCCAGGGACACTGCCAAGAATTCCTTGTATCTTGAAGTGAACAGCCTGAGAGCCGAGGCCATGGCTGAGTTTTACTGTGCAAGCTGCTCTTACCGGCGAAGAAATGGCTACTTCCAGCTCTGGGGCCAGGGCACCCTGGTCACCCTTTACTCAG
>S70|IGHV6-1*02|IGHD1-14*01|IGHJ5*01|40
CAGGTCCAGCTGCACCAGTCAGGTCCGGGACTGGTGAAGTCTTCGCAGACCCCCTCACACACCTGTGCCGTCTCCGGCGATAGTGCCTCTAGAAACAGTGACACTTGGACCTGGATCAGGCAGTCCCCATCGAGAGGCCTTGAGTGGCTGGAAAGGACACACTACAAGTCCCAGTGGCTCAATGATTATGCAATATCTGTGAAACGTCTAATAACCATCAACCCAGACACATCCAAGAACGAGTTCTACCTGCGCCTGAAATCTGTGACTCCCGAGGACACGACTGTATATGACTGTGCAAGTCACTATAGATTCGCCTCCTGGGGACAAGGCAACCTGGTCACCGTCTCCTCAG
>S71|IGHV3/OR16-13*01|IGHD5-12*01|IGHJ3*02|40
GACGTGCAGTTAGTGGGGTCTGGGGGAGGCTTAGTACAGCCTGGAGGGTCCCTGAGACTCTCTTGTGCAGCCTCTGGATTCACCTTGAGTAGCTTCTGGATGAACTGGGTCCTCCAAATTCCAGGTCAGGGGCTGGTGTGGGTCTCACATATCAATAGCGATGGGAGTCGAACAAGTTATGCAGACTCCATGAAGGGCCACTTCACAATCTCCACAGCCGATGCCAAGAATACGCTGTGTCTGCAAGTGAATAGTCTGAGAGCTGAGGACATGGCTTTGTATTACTGTACTAGTGGACATTGTGGTCACGATTACTGGGGTCATGGGTTTGATGTCTGGGGCCATGGGCCAATGGTCACCGTCTCTTCAG
>S72|IGHV4-61*02|IGHD3-22*01|IGHJ3*02|40
CAGGTGCACTTGCGGAAGTCGGGCCCAGGACTGGTGAAGTCCTCTCAGCCCCTGTCCCTCAACTGCACTTTCTCTGGTGGCTCCATCAGCAGTGGTAGTTACAACTGGACCGGCATCCGGCAGCCCGCCGGGGAGGGACTGGAGTGGATTGGGCTTATCTATATCAGTGGGAGCCCCAAATTCAACCCCTCCCTCAAGAGTCGAGTCACCATATCAGTAGAAATATCCAAGAACCAGTTCTCCCTGAAGCTAAACTCTGTGATCGCCGCAGGCAGGGCCGTGTATCATGGTGCGAGTCTCCCTGATAGAGAAGCCTTTGATATCTGGGGCCAAGGGACAATGGTCCCCGTCTATTCAG
>S73|IGHV3/OR16-8*01|IGHD5-18*01|IGHJ4*01|40
GAGGTGCAATTAGTAGAGTCTGGGAGAGGCTTGGTACAGCCTGGGGGGTCCCTGAGACTGTCCTGTCCAGTCTCAGGATTGCCGTTTAATAGTCACTACATGAGCTGGGTCCGCCAGGCTCCCGGGAAGGGACTGGGGTGGGTTTCATACGTTAGTGGTGATAGCGGTCACACACCCTACGCAGACTCTGTGAAGGGCCGATTCACCATCTCCAGGGACAACGCCGATAAGTCTCCATGTGTGCAAATGAACAGTCTGACAGGTGAGGACACGGCTGTGTGTTACTGTGTGAAGTGGATACTCCTGCTTAAGTGCCTTGACTATTGGGGCCAAGGAACCCGGGTCACCGTCTCGTCAG
>S74|IGHV4-30-2*06|IGHD5-12*01|IGHJ3*02|40
CAGCTGCACCTGGGGGAGTCCGGCTCAGGACTACTGAAGTCTTCACAGACCCTGTCCTTCACCTGCGCTGTGTCTGGTGACTCCATCAGCCGTGATGGTTACTCCTGGAGCTGGATCGGGCGGTCACCAGGGAAGGGCCTGAAGTGGATGGTGAAGATCTCTCATAGTGGAAACGCCCACTACAACCCGTCACTCAAGAGTCGAGTCACCATATCTGTAGACACGTCCAAGAACCAGCTCTTCCTGAAGGTGATCTCTATGACCGCCGCGGACCCGGCAGCGTCTTACTGTGCCAGTCCAACTGGCCATGATGCCTCTCATATGTGGGGCCAAGGGACTATGGTCACCGTCTCTTCAG
>S75|IGHV3/OR16-8*02|IGHD4/OR15-4a*01|IGHJ3*01|40
GAGGTGCAATTGGTGGAGTCTGGGTCGGGCTTGGAACAGCCGGGGGGGTCCCTGAGACCGTCCTGTCCAGACTCTGGATGCACCTTCAGTAAGCACTACTTGACCTGGGTCCGCCAGGCTCCAGGAAAGGGACTGGAGTGGATTTCATGCATTTGTGGTGATAGTTGTTTCACAAACTACGCAGACTCTATGAAGAGCCGACTCACCCTCTCCAGGGACACTGCCAATAGCGCACCGTATCTGCACATGGACGGCCTGAGAGCTGAGGAGACGGCAGTCTATTACTGTGTGAAAGGTGCTAACTGCGGGGCTTTTGAGGTCTGGGGCCAAGGAATCATGGTCACCGTCTCTCCAG
>S76|IGHV6-1*02|IGHD2-2*02|IGHJ2*01|40
CAGGTACAGTTGCAGCTGTCAGGTCCGGGACTGGCGAGGCCGTCGCAGACCCTCTCACGCACCCGTGCCATCTCCGGGGACAGTGTCTCTTGTAACAGTGCTGCTTGGAATTGGCTGAGGCAATCCCCATCGAAAGGCCCTGAGTGGCTGGGAAGGACATACAACAGGCCCAAGTGTTATACTGATTATGCAGTATCTCTGAAAAGTCTAATAACCATCAACCCAGACACATCCAAGATCCACTTCCCCCTGCAGCTGAACTCTCTGACTCCCGAGGACACGGCTGTACATTATTGTACAAGATTTGTAGTCATGCCCGCTGCTATACCCCCCGGCCCCGCCGCGCGGGTCTTCAACTGGTTCTTCGTTCTCTGGGGCCGTGGCACCCGGGTCATTGTCTCCTCAG
>S77|IGHV3-15*02|IGHD3-22*01|IGHJ6*03|40
GAGATGCAGCTGGAAGAGTCTGGGGGAGACTTGGTAAAGCCTGGGGGGTCCCTTAGACTCCCCTGTGCAGTCCCTGGATTCACTTTCACTAACGCCGGGATGAACTGGGTCCGCCAGGCTCCGGGGATGGGGCTGGAGTGGGTTGGCCCTCTTACAAGCAAAACTGATGGCGGGACAGCAGACTACGCTGCACCCGTGAAAGGCAGATTCATCATCTCTAGAGATAACTCCCAAAACGCGCTGTGTCCGCAAATGAACAGCCTGAAAACCGAGGACACATCCCTGTATTACTCTAGCCCTACTATGATACTAGTGGCTCGTTACCACTACTACTCCTACACGGACGTCTGGGACAAAGGGGCCACGGACAATGTCTCCTCA
>S78|IGHV1-69-2*01|IGHD5-18*01|IGHJ6*03|40
GAGGTCCACCTGGTTCAGTCTGGGGCTGAGGTGAAGAAGCCTGGGGCTACACTGAGAATCTCCTGCAAGATTGCTGGGAACCCCTTCACCGACTCTTACGTGCACTGGACGCGACAGGCCCCTGGAAATGGGCTTGAGTGGATGGGACTTGTTGATCCTGAAGATGGTGAAACAATATGCGCAGAGAAATCCCAGGGCAGACTCACCATCACCGCGGACAAGTGTACAGACACAGCCTACATGGAGCTGAGTAGCCTGAGCTCTGAGGACTCGGCCGTTTATTATTCTGGAACAGGGTCACATAACTTTTACTACATCCACATGGACGTCTGGGACAAAGGGACTACGGTCACCGTCTCCTCA
>S79|IGHV3-53*01|IGHD5-24*01|IGHJ6*02|40
GAGTTGCATCTGGTGGAGTCTGGAGGAGTCTTGATCCAGGCTGGGGGGTCCCTGAGACTCTCCTGTGCTGCCCCTGGGTTCACCGTCAGTATCAACTACAAGACCTGGGTCCGCCAGGCCCCAGGAAAGGGTCTGGAGTGGGTCTCACTTATTTATAGCGGTGGAAGCACATTCTACGCAGACTCCGTGAAGGGCCAATTCACCATCTCCAAAGCCAATTCCAAGAGCACGTTGTATCCTCAATCGAAGAGCCTGCGAGTCGAGGACACGGCCGTCTTTTACTTTGCGAGACGTGGAGTTGGCCACGTGGGAGTTTACCACTACTACGGTAAGGACGTCTGTGGCCAAGCGACCGCGGTCTCCGTCTCCTCA
>S80|IGHV1-8*01|IGHD3-10*02|IGHJ4*01|40
CAGGTGCAGGTGGTGCAGTCTGGGGCTGAGGTGAAGAAGTCTGGGCCCCCGGGCAAGGTCTCCTGCGCGACTTTTGAATACACCTTCACCAGTTATGATATCAGCTGGGTGCGACAGGCCACTGGACAAGGGATTGATTGGATGGGATGGAGGCACCCTAATAAGGGTAACACAGCCTTTGCACAGAAGTTCCAGGAAAGAGTCATCATGACCAGGAACACCTCCATAAGAACAGCGTACATAGAACTGAGAGGCCTGAGATCTGAGGACGCGGCCGTGCATTACTGCGCGAGATGTGCGGAGAGTTCTTGTAAACCATTTGACTACTGGGGCCAAGGATCCCTGGTCACCGTCTCCTCAG
>S81|IGHV3-66*02|IGHD3-10*02|IGHJ4*03|40
GACGTGCAGCTGGAGGAGTCTGGGTCAGGCCTGGTCCAGTCTGGGGGGTCTCTGAGACTCTCCTTTGCAGCCTCTGGATTCACCGTCGGTAGCAATTACCTGCACTGGGTCCGCCAGGCTCCAGGGAGGAGACTGGAGTTGGTCTCAATTATTTATAGCGGTGGCAGAACATATTCCACAGACTCCGTGATGGGCCGATTCACCATCTCCAGAGACAATTCCAGGAGCACGCTGAATCCTCAAACGAACTGCCTGAGAGATGCGGACACGGCTGTACATTACTGCGCGAGGCTGAGCGCCTATACTCGGGGAGTTATTCTCACCTTTGACTATTGGGGCCAAGGGACCCTGGTCACCGTCTCCTCAG
>S82|IGHV4-4*05|IGHD4-23*01|IGHJ1*01|40
CAGATGCAAATGCAGGCGGTGGGCCCAGGACTGGTGAAGCCTCCGGGGACCCGGTCCCTCACCTGCGCTGTCTCTGATGGCTCCATCCGCAGTAGTGACTGGTGGCGTTGGGTCCGCCAGCCCCCAGGGAAGGGGCTGGTGTGGATTGGGGAGATCTGTCATAGTGGGAGCACCAACGACAACTCGTCCCTGAAGAGTCGATTTACCACATCCTTAGGCAAGTCCAAGAAGAAGTTCTCCATAAACTTGAGCGCTCTGACCGCCGCGGACATGACCAAGTATTATTGTTCTGACTACGATGGTATTTCCGCCCCTGAATACTTCCAGCACTGGGGCCAGGTCACCCTGGTCACCGTCTCCTCAG
>S83|IGHV1-24*01|IGHD1-26*01|IGHJ5*02|40
CAGGTCCAGCTGGAACAGTCTGGGGCTACGATGAAGAAGCCTGGGGCCTCAATGAAGGTCCCCTGCAGACTTTCCGGATTCACCCTCACTGAATTATCAATGCGCTGGGTGCGACCGGCTCCGGGAACCGGGCTTGAGTGGGTGGGAGGTGCTGATCCTGAAGATGGTGGCACGATGTACGCGCAGAAGTTGCAGGGCAGAGTCACTATGGCCGAGGACACATCTACAGACACAGCCCACATGGAGCTGAGCAGCCTGAGATCTGGGGACACGGCCATTTATTACTTTGCAACACGTGGAATCTGCTACATCACCTGGCTCAACCCCTGGGGCCAGAGAACCCTGGTCACCGTCTCCTCAG
>S84|IGHV3-48*02|IGHD2/OR15-2a*01|IGHJ2*01|40
GAAGTGCAGTTGGTGGACTTTGGGGGAGGTTTGATACAGCCTGGGGGGCCCCTGAGAATCTCCTGTGCAGCCTCTGAATTCACCTTCAGTAGCTATGACATGAACCGGGTCCGCCAGGCTCCAGGGAAGGGTCTGGAGTGGCTTTCATACATTACTACTAGTAGTATTAACATATACTACGCAGACTCTGTGAAGGGCCGATCCATCACCTCCAGAGACCATGCCAAGAACTCACTCTATCTGCAAATAAACAGCCTAAGAGACGAGGACACGGCTGTGGGTTACTGTGCGAGGGCTGCGATTGTCATCGTGCCGCCTTCTATGCCATTCGTTTGGTATTTCGATCTCTGGGGCCGTGGCACACCTGTCACTGTCTCCTCAG
>S85|IGHV3-NL1*01|IGHD5/OR15-5a*01|IGHJ1*01|40
CAAGTGCAGATGGTGGAGTCTGAGAGAGGCATGCTCCAGCCTGGAGAGTCCCTGAGACTCTCCTGTGCAGCGCCTGGATTCCCCTTCAGTGGCTCTGACACACACTGGGTCCGCCAGCCTCCAGACAAGGGGCTGGAGTGGGTCTCAGTTATTTATAGCGGTGACAGTAGCACATACTATGCAGACTCCGTAAAGGGCCGATCCACCATCTCCAGAGACAATGACACGAACACGCTGTGTCTGATACTGAAAAGCCTGAGAGCTGAGGACACGGCTATGTATTATTCTGCGCTCTTGTGTCTACGACTACCTGAACACTTCCTGCACTGGGGCCAGGTCACCCTGGTCACCGACTCCTCAG
>S86|IGHV3-13*03|IGHD1-20*01|IGHJ1*01|40
GAGGTGCACGTGGTGGCGTCTGGGGGAGGCTTGCTACAGCCTGGGGGGTCCCTGAGACTCTCTAGTGCAGCCTGTCGATTCGCCTGCAGTAAGAACGACAGGCTCTGGGTCCGCGAAACTACAGGAAGAGGTCTGGAGTGGGTCTCAGCCTTTGGCACTATTGGTGACACATACTCTCCAGGCTCCGTGAAGGGCCACTTCACCATCTCCAGGGAAAATGCCAAGAACTCTTTGTTGCTTAAAATGAACAGCCTGGGAGTCGGGGACCCGACTTTGTATGACTGTGCAGCTGCTACGAACACCCAATACTTCCGGCCCTGGGGCCAGGTCACCCTGGTCACCGCCTCCTCAG
>S87|IGHV1/OR15-5*02|IGHD6-13*01|IGHJ3*02|40
CACGTACAGTTGGTGCTGTCAAGGGCTGAGGTGATGAAGCCTAGGGCCTCGGTGAAGGTCTGCTACAAGACTTCTGAATCCACCCTCACCAACAACTGTGTGCAGTGGGTGCGCCAGGTCCATGCACAAGGACTTGAGTGGATGGGATTGGTCTGCCCTAGTGATGGCAGCACAAGCTATGCACAAAAGTTCCAGGCCAGAGTCACCTTAACCAGGGTCACATCTACGAGGACAGCCTACATAGAACTAACCAGTCTGCCATCTGACGGCACGGCCTGTTATTACTGTGTGAGCCCGCGGACAGACCTGACCTTTGAAATCTGGGGCCAAGGGACAATGGTCCCCGTCTCTTCAG
>S88|IGHV3/OR16-8*01|IGHD1-1*01|IGHJ2*01|40
GAGATGAGGCTGGTGGAGTCTGGGGGAGGCTTGGTACAGCCTGGGGGGTCCCTGAGACTGTCCTGTCCAGCCTGTGGATTCTCCTTCAATAACCACTACATGAGCTGGGTCCACCAGTCTCCAGGGAGGAGACTGGACTGGGTTTCCTACATTAGTGGTAATAGCGGTTACTCCAACTACGCAGACTCTGTGAAGGGCCGATCCACCTTCTCCAGGGTGAACGCCAATAACTCCCCACATGTACAAATGAACAGCCTGAGAGGGGAGGACACGCCTGTATATTACCGTGTGAAAGTTGCCTTTGGTGAAACTGGAAGCTGGAACTTCGATCTCAGCGGCCGTGGAACCCTGGCCACTGTCTCCCCAG
>S89|IGHV3-43*01|IGHD1-14*01|IGHJ4*02|40
GAAGTGCAGTTGGTTGAGTCAGGGGGAGTCGTGGCACGGCCTGGGGGGGCCCTGAGACTCTCGTATGCGGCCTTCGGATTCACCTTTGACGATTGTACCATGCGCTGGGTCCGTCAATCTCCGGGGAAGGGTCTGGAGTGGGACTCTCCTACCAGTCGGTATGCCGGTAGCACATACTACGCAGACTCTGTGAAGGGCCGATTCACCATCACCAGAGACTACAGCAGTAACTCCCTGTATTTGCAAATTAACTGTCAGAGACCTGAGGACACTGCCTTGTATTACTGTGCAAAACTCTCTGACTACTGGGGCCAGGGAACCCTCGTCTCCGTCTCTGCAG
>S90|IGHV3-64D*06|IGHD1-20*01|IGHJ1*01|40
GAAGTGCATCTGGTGGAGTTTGGGGGAGACTTGGTCCAGCCGGGGGGGTCCCTGAGACTCTCCTGTTCAGCCTCTGGATTCACCTTCAGAAGCTATTCTCTGCACTTGGTCCGCCAGGCTCCAGGGAAGGGACCGGAATCTGTTTCAGCTGTTAATCGTGTTGGGGGTAGCACATGCTTCACAGACTCCGTGAAGGGCAGATTCACCGTGTCCAGAGACCATTCCGAGAACACGCTGTATCTTCAAGTGAGCATTTTGACCGGTGAGGACACGCCTGTTAATTCTTGTGTGACACTAAAGTGGACCGACATGCCCTGGGGCCAGGACACCCTGGTCACCGTCTCTTCAG
>S91|IGHV2-5*08|IGHD4-23*01|IGHJ3*02|40
CAGGTCACCTTGAAGGAGTCTGGTCATGCGTTGGTGAAACCCTCACAGACCCTCACACTGACCTGCACCCTCTCTAGGTTCTCACTCAGCGCTAATGGATTGTGTGCGAGCTGGACCCGTCAGTCCCTAAGAAAGGCCCTGGAGTGGCTTGCACTAATTTGTCGGGATAATGATAAGCGCCTCAGGCCGTCTCTGAAGAGCAGCCTCACCGCCACCAAGGACCCCTCCAAAATCCAGGTGCTCCTCACATTGACCAACATGGGCCCTGTGGACACAGCCACATATTATTGTGCACACAGAGAGGCAGAGGGCACTTCGGCTGCTTTTGAAGTCCGGGGCCAGGTGACACTGGTCACCGTCTCTTCAG
>S92|IGHV4-61*06|IGHD5-18*01|IGHJ3*01|40
TCTGGTGACGCCGTCTGCCGTGTTAATTACTATTGGAGATGGTTCCGGCAGTCCCCAGGGAAGGGACTAGAGTGGATTGGTTCTATCTATTTGAGTGGGGGAACCAACTACAACCCCTCCCTCCAGTGTCGAGTCACCATATCACTAGGAACGTCCAAGATCTACTTTTCCCTAGAGCTGAGCGCTGTGACCGCCGCGGACACGGCCGTATATTACTCTGCCAGCGAGGCGACCGTATATTCTGATGTCTGGGGCCTAGGGACCAGGATCCCCGTCTCCTCAG
>S93|IGHV4/OR15-8*02|IGHD3-22*01|IGHJ6*04|40
CAGGTGCAACTGCAGGAGTCGGGCCCAGGACTGGTGAAGCCTTCGGAGACCCTGTCCCTCACCTGCATTGTCTCCGGTGGCTCCATCTGCAGTAATAACTGGTGGAGCCGGGTCCACCAGCCCCTAGTGAAGGGGCTGGGGTGGATTGGGGAAATCAATCATAGTGAACACCCCAAGTACGACCCGTCCCTCAAGAGTCGAGTGAGTGTATTCATGGACAAGTCCAAGAATCAACTCTCCGTGACCTTGAGCTCTGTGACCGCCGCGGACACGGCCGTGTATTACTGTGGGAGAATTATGATAGTAGTGTTTATGACTTTCTACTATTACCACACTATGGACGTCTGGGGCGAAGGGACCACGGTCGCCGTCTCCTCAG
>S94|IGHV1-69D*01|IGHD5-12*01|IGHJ3*01|40
CAGGTGCAGATGGTGCACTCTGGGGCTGAGGTGAAGAAGCCTGGGTCCTCGGACAAGGTCTCCTGCAAGGCTTCTGGAGGCACCTTCAGAAATTTTACTGTCAACAGGGTTTGGCAGGCCCCTGGACAAGGGCTTGTTTGGATGGGAGGGATCATCCCTATCTTTCCCATACCAAACTACGCACAGAAGTTCCAGGTCAGAGTCACGATTACCGCGGACGAATCCACGACCACAGCCTCCATGAACCTGAGCTGCCTGAGATTTGGGGACACGGCCAGATATTACTGTGCGAGACCTCTAGGACTATCTTTTGATGTCTGGGGCCACGGGCCAGCTGTCACCGTCTCTTCAG
>S95|IGHV3-66*03|IGHD7-27*01|IGHJ4*02|40
GAGGTGCAGTTGGTGGAGTCTGGACGAGGCTTGATCCAGCCTTGGGGGTCCCTGAGACTCGCCTGTGCTACCTCTGGGTTCACCGTCAGTCACATCAATATGCGCTGGGTCCGCCAGGCTCCAGGGAAGGGGCTAGAGTGGGTCTCTGTTATTTATAGCTGTTGTAGGACATACTACTCAGACTCCGTGAGGGGCCGATGCACCAAGTCCAGAGTCAATTCCGAGAACCCGCTGTCTCATCACATGAAAAGCCTGAGAGCTGAGGACGCGGCTGTGGAGGACTGTGCGAGGGAGCCCTTGGGTAAATACTTTGATTACTGGGGCCAAAGAGCCCTGGTCACCGTCTCGTCAG
>S96|IGHV3-30-3*01|IGHD6-6*01|IGHJ4*03|40
CAGATGCAGCTGGTGGGGTCTGGGGGAGGCGAGGTCCAGCCTGAGAGGTCCCTGACACTCTCCTTTGCAGACTCTGGATTCACCCTCATGAGCTATAGCATACACTGGGTTCGCCAGGCTCCAGGCGAGGGGCTGGAGTGGGTGGCTGTCATATCATGTGACGGAGGCAATGAAGACTACGTAGAATCCGTGAAGGGCCGATTAACCATCTCCAGAGACAATTCCAAGAACACGCTGTATCTGCAAATGAAGAGCCTGAGAGCTCAGGACACGGCTGGATTTTACTCTGCGAGTGCGCCTACCGATATCTATTTGGGCTATTGGGGCCACGGGACCCTGGTCACCGTCTCCTCAG
>S97|IGHV1-2*01|IGHD2-15*01|IGHJ3*01|40
CAGGTGCTGTTGGCACAGTCTGGGGCTGAGGCGAGGAAGTCTGGGGCCTCAGTGAAGGCCTCCTGCCAGACTTCTGGATACACCTTCACCGGCTCCTGTATGCACTGGGTGCGACAGGCCCCGGGATACGGGCTTGAGTGTATGGGACGGATCACCCCTAACGGCGGTGCCACAAACTATGCACAGAAGTTTCAGGACAGGGTCACCATTACCAGGGACTCGTCCCTCAGCGCAGCCTGCATGAAACTGAGCAGGCTGAGATCTGACGACACGGTCGTGTATTATTGCGCTAGATTAAGTCAGGACAGTGTAGTGGTGGTAGCTGATTCTCCGGCTGTGTGGTCTTTTGATGAGTGGGGCCAAGGGACAATGGTCACCGTCTCCTCAG
>S98|IGHV3-43D*01|IGHD4/OR15-4a*01|IGHJ2*01|40
GAAGTGCGACTGGTGGAGTCTGGGGTTGTCGCGGAACAGCCTGGGGGGGCCCTCAGACTCTCCTGTGCAGCCTCTGGATTCACCTTTGGTGATTCCGCCATGCAAGGGGTCCATCAAGCTCCGGGGAAGGGTCTGGAGTTGGTCTCTCTTGTTAGTTGGGATGGCGCTAGCACCTCCTGTGAAGACTCTGTGAAGAGTCGAGTCGCCATCCCCAGAGACAACAGCATAGACTCCCTGTATCTACAAATGAAGAGCCTGAGAGCTGAGGAAACCGCCTTGCATCACTGTGCAAAAGCGGAACTTGCTGCGCACAGCTTCTTCGACCTCTGGGGCCGTGGCACCCTGATCACTGTCTCCTCAG
>S99|IGHV3-64D*06|IGHD1-20*01|IGHJ6*04|40
GAAGTGCAGCTGGTGGAGTCCGGGGGAGGCTTGGTACAGCCTGGGGGGTCCCTGAGACTCTCCTGGTCAGCCCCTGGATTCACCTTCACTAGCTATGCTATGCACTGGGTCCGCCCGCCTCCAGGGAAGGGACTGGAATCTAATTCAGCTATTAATAACAATGGGGTCAGCACATACGACGCCGACTCCGTGAAGGGCAGATTCACCATGTCCAGAGACAATTCCAAGAACACACTGTATCTTCGAGTGAGGGGTCTGGGAGCTGAGGACACGGCTGTATATTACAGTGCGAAAGTCCCGGGTCTAACGGGTCATTATTGCTACTGCTCTGCTATGGACGTCTGGGTCAAAGGGACCACGGTCACCGTCGCCTCAG
>S100|IGHV4-34*10|IGHD4-17*01|IGHJ3*01|40
CAGGTGCAGCTACAGGAGTCGGGCCCAGGGCTGGGGAAGACTTTGAAGAACCCGTCCCTCACCTGCGCTGTGTCTGGTGGGTCCTTCAGTGGTCGCTACTGGAACTGGATCTGCCAGGCCCCAGGGAAGGGACTGGAGTGGATTGGGAAAAGAACTCATAGTGGGGACACCATCCACAACCCGTCCCTCAAGCGTCGAATCACCATGTCATTAGAGACGTCCAAGAACCAGTTCTACCTGAAGCTGGTCTCTGCGACCGCCTCGAACACGGCCGTGTCCTACTTTGCGAGTGTGACTACGGAGACAACACCGGATGCCTTTGATGTCTGGGGCCAAGGGACAATGGTCTCCGTCTCTTTAG
>S101|IGHV3-64D*06|IGHD5-24*01|IGHJ3*01|40
GAGGTGCAGCTAGTGGCGTCTGGGGGAGGCTTGGTCCAGCCGGGGGGGTCCCTGAGACTCTCCTGTTCAGCCTCTGAATTCAACTTGCGTAGATACACTATTCACAGGGTCCGCCAGGCTCCAGGGAAGGGACTGGAATACACTTCAGCTAGTAAAAGTAATGGGGGTAGCACTAACTACACAGACTCGGGAAAGGTCAGATTCACTTTGTCCAGAGACAGTTCCAAGAACACACTGGATCTTCAAATGAGCAGTCTGAGACCTGAGGCCACGGCTGTGTTTTACTGTGTGAAACGCGAGGAAGAGATGGCTCCAATTACAGACGAGGTCTGGGACCAAGGGACGATGGTCACCGTCTCTTCAG
>S102|IGHV2/OR16-5*01|IGHD3-3*01|IGHJ6*03|40
CAGGTCACCTTGAAGGACTCCGCTCCTGCGCTGGTGAAACCCACAGAGACCGTCACTCTGACCTGCACTCTCTCTGGGTTTTCACTCGCCACAGCTGGAGTGGGAATGAGATGGATCCGTCAGCCCCCAGTGAAGGCCCTGGAATGCCTTGCACACATTTTTTTGAATGACAAAGAATATTACAACACGTCTCTGAAGAACAGGCTCATTATCCTCAAGGACACCCCCAAAAGCCAGGTGGTCTTTACCGTGACCACCATGGACCCTGTGGACACAGTCGTGTACTGCTGTGCATGGAGAGAAGATTACGATCTTTGGAGTTGGGACTATTACTACTACATGGACGCCTGGGTCACAGGGACCACGGTCACCGTCTCCTCA
>S103|IGHV7-4-1*02|IGHD1-7*01|IGHJ6*03|40
CAGGCGAACCTGGTGCAATCTGGGTCTGAGTTGAAGAAGCCGGGGGCCTCAGTAGAGGTTTCCTGCAAGACTTCTGGAAACACCTTCACTAGCTACGCTATGAATTGGGTGCGACAGGCCCCTGGACAAGGGCTTGAGTGGATGGAATGGATCAACCCCAATACTGGGAACTCAATCTATGCCCAGAGCTTCACAGGACGGTTTGTCCTCTCCTTAGACACGTCTGTCAGAACGACATTTCTGCAGATCAGGAGCCTAAAGGCTCCGGGCACCGCCGTATATCACTGTGCGAGAGTCGGTGAAACTGGACGTACAGTACCTTACTACTACTTCTTTTACATGGACCCCTGGGGCGAAGGGACCACGGTCACCGTCTCCTCA
>S104|IGHV1-24*01|IGHD1-1*01|IGHJ4*01|40
CAGGTCCAGCTGGTACAGTCTGCGGCTGAGATGATGAAGTCTGGGGCCTCATGGAAGGTCGTCTGCAAGCTTTCCGGATACACCCTCACTGAATTATCCAAACACTGGGTGCGACAGACTCCTGGAAAAGGGCCTGAGTGGATGGAAGGTTTTGATCCTGAAGATGGTGACACACTCCACGCACAGAAAGTCCGGGTCAGAGTCCCCATGCCCGAAGACACATCTACAGACACAGCCTGCATGGAGATTAGCGGCCTGAAAACTGAGGGCTCGGCCATATTTCACTGTGCAACCAGTGAACCCCGCTTTGACTTCTGGGGCCAAGGAACCCTGCTGACCGTCTCCTCAG
>S105|IGHV2/OR16-5*01|IGHD1/OR15-1a*01|IGHJ1*01|40
CATGTCACCTTGAAAGAATCTGGTCCTGCGCTGGTGACACCCACAGAGATCCTCACGGTGACCTGCCCTCTCTCGGGACTCTCACTCAGAACTTGTGGAATGGATATGGGCTGGACCCGTCAGCCCCCCGAGAAGGCCCAGGACTGGCTTGCTCACATTCTTCTGAGTGACAAAGAAACCTATCTCACGTGTCTGAAGAACAGGCTCATCAGCTCCAAGGACGCCTCCAAACGCCAGGTGGGCCTTGCCATGACGAACATGGACCCTGTGGGAACAGGAACGTATTACTGTGCATGGAGGGTCATATACTTCCAGCACTGGGGCCAGGTCACCGTGGTCACCGTCTCCTCAG
>S106|IGHV3/OR15-7*03|IGHD1-26*01|IGHJ4*03|40
GAGGTGCGGATGGTGGAGTCTGGGGGAGGCCTGGTCCAGCCGGGGAGTTCTCTGAGATTCTCCTGTGAAAGCTCTGGACTCGCCTTCAGTTACCACTCCGTGAACTGGGTCCGCCAGCCTCAAGGGAAAGGGCTAGAGTTGGTTGGCTTTTTAAGAAACGCAGAAAACAGTTGCACGACAGAATGTGCTGCGTCTGCGAAAGGCAGACTTACCATCTCAAGAGCGAATTCAGAGAACACGCTGGATCTGCAAATGAGCAGCCTGAAAACCGAGGACTTGGCCCTATTTTACTGTGCTAGACAGGGGAGCTATTTCGACTTTGACAACTGGGGGCAAGGGACCCTGGTCACCGTCTCCTCAG
>S107|IGHV5-51*02|IGHD2/OR15-2a*01|IGHJ5*02|40
GAGGTGCGGGTGGTGCAGTCTGGAGAAGAGGTGAAAAAGTCCGGTGATTCTCTGAAGATCTCCTGTAAGGGTTCTGGATACAGCTTTCCCACCAACAGGAAAGGCTGGGTGCGCCAGATGTCCGGGAAAGACTTGAAGTGGATGGGGATCGGTTTTGCTGGGGACTCTGATACCAGATACAGTCCGTCCTTCCACGGCCAGGTCACCATCTCAGTCGACAAGCCCGTCACCACCGCCTACCTGCAGTGGATCAGCCTGAAGGCCTCGGACACCGCCATCTATAGCTGTGCGGCGAGTGTTCACTACTGTGAGAGGACTACTTTGTATGCCGCATTCGAGCCCGGGGGCCAGGGAACCCTGGTCACCGTCTCCTCAG
>S108|IGHV4-38-2*01|IGHD6-19*01|IGHJ6*02|40
CAGGTGCAATTGCAGGAGTCGGGCCCAGGACGGGTGAAGCCTTCGGGGACCCTGTCCTTCACGTGCGCTGTCTCTGATTATTCCATGAGCAGTGGTTCTTACTGGGACTGCATCCGGCAGCCCCCAGGGAAGGGGCTGGAGTGGATTGGCATTATCTGTCATAGTGAAATCCCCTATTACAACCCGTCCCTCAAGAGTCGAGTCACCACATCAATAGCCCCGTCCACGGACCAGTTCTCCCTGAAGATGAGGTCTGTGACCGCCGAAGACACGGCCGTGGATTATTGTGCGAAAGACGCTGACTGGAAGAATTACTTCTACTACTACGGCTTGGACGTCTGGGGCCAAGGGACCACGGTCGCCGTCTCCTCA
>S109|IGHV4-38-2*01|IGHD6-13*01|IGHJ3*01|40
CAGCTGCAGCTACAGGAGTCGAGCCCAGGACTGGTGAGGCCTTCGGCGACCCTGTCCCTCACCTACGTTGTCTCTGGTTACTCCCTCCGCAGTGGTTGCTGCTGGGGCTGGATTCGCCAGCCCCCAGGGAAGGGACTGGAGCGTTTTGGGAGAATCTGTCATAGGGGGAGCAGGCACCACAACCCGTCCCTCAAGAGCCGAGTCACCATACCAGTAGACACGTCCAAGAATCAGCTCTCCCTGGTGCTGAACTCTGTGACCGACGCAGACTCGGCCGTGTATTATTGTGCGAGACAAGGGGTGAACAGCAGTAGCGTCGGCCGCTGGGGCCAGGGGACAATGGTCACCGTCTCTTCAG
>S110|IGHV4-59*02|IGHD4/OR15-4a*01|IGHJ5*01|40
CAGGCGAAGCTGCAGGAGTCGGGCCCAGGACTGGTGAAGCCTTCGGAGACCCTGACCCTCACCTGCAGTGTCTCTGGTGGCTCCGTCAGTAGTTATTACTGGAACTGGATTTGGCAGACCCCCGGGAAGGGACTGAAGTGCATTGGCTACATCTATAACAGTGGGATCACCAACTGCAACCCCTCCGTCAAGAGTCGAGTCACCCTGTCAGCTGAAACGTCCCAGAACCATTTTTCCCTGAAGCTGAGCTGTGTGACCTCTGCGGACACGGCCGTGTGTTTTGGTGCCTGCATGTTGACATTGGCGCTAGTTACCTCCTGGGACCAAGGACCCCTGGTCACCGTCTCCCCAG
>S111|IGHV1/OR15-9*01|IGHD3-16*02|IGHJ1*01|40
CAGGTACAGCTAATGCAGTCTGGGGCTGAGGTGAAGAAGCCCGGGGCCTCAGTGCTGATCTCCTGCCCGGTTTCTGGATACACCTTCACTAGTTACTTTATGCCCTGGGTGTGCCAGGGCCATGCACAAGGGCTTGAGTGGATGGGATTGGCGTGCCCTAGTGATGGCAGCACAGGGAATGCACAGAAGTTCCAGGTCAGAGTCACCAAAACCAGGGACATATCCAGGGTCACAGCCTCTATGGAGCTAAGCAGCCTGAGACCTGAGGACACGGCCATATTTAACTGTTTGAGAAAAGGTTCCTTGGATTACACTTGGGGGAGTTTTCGTTATGCCGGGTACCTCCACCGCTGGGGCCAGGTCACCCTGGTCACCGTCTCCTCAG
>S112|IGHV2/OR16-5*01|IGHD4-17*01|IGHJ2*01|40
CAGGTCACCTTGAAGGAGTGTGGTCTTGCGCTGGTGAGACCCACCGAGACCCTCACAATGACCTGCTCTTCCTCTGGGTTCTCCCTCAGGACTTTTGAACTGGGGATGAACTGGATCCGTCTGCCCCCAGGGAAGGCCCTGGAGTGGCTTGCTCACATTTTTTTGAATGACAATAAATCCCTCAGAACGTCTCTGAAGAACAGGCTCATCATCTCCAAGGACATCGCCAAAAGCCAGGTGGTCATCACCATGACAAACATAGACCCTGTGGACGCAGCCACTTATTACTGTGCATGGAAATCAGTGGCTGACTTCGCTACAGGCTACTGCTGCTTCGATCTCTGGGGCCGTGGCACCCTGGTCACTGGCCCCTCAG
>S113|IGHV3-35*01|IGHD1-14*01|IGHJ2*01|40
GACGTGAAACTGGTGGAGTCTGGGAGAGGCTTGGTGCAGGCGGGGGTATCCCTGAGACTCTCCTGTGCAGGCTCTGGATTCACCGACACTATCGGTGCCTTGAGCTGGGTCCGTCAGGCTCCAGGAAAGGGCCTGGGGCGGGTAACGGGTCTTACTTGGAATGACAATAGGACGCCCTATGCAGACTCTGTGAAGGGCCGACTCATAATCTCCAGAGACATTTCCAGGAACACCCTGTGTCTGCAAATGATTAGCCTGAGGGCCGAGGACACGACTGTGTATGACTGTGTCAGATTCACCGGGGCCTGGTTCTTCGATCTCGGGGGCCATGGGACCCTGGTCACTGTCTCCTCAG
>S114|IGHV3/OR16-12*01|IGHD2-8*02|IGHJ6*02|40
GAGCTGCAGGTGGTAGAGTCTGGAAGAGACTTGGCCCAGCCTGGGGGCTACCTGAAAGTCTCCGGTGCAGCCTCTGGACTCTCCGTCGGTCGTTGGTACATGCGGAGGATCAATCAGGCTCCAGGGAAGGGTCTGGAGTGGGTCTCATACATTACTTGTAGTGGTTCTAGCACAAACTATGCAGACTCTGTGAAGGACAGATTCACCATCTCCACAGACAACTCAGGGAACACGCTCTACCTGCAAATAGACAGCCTGAGATTGGAAGACACGGCCATATGTTACTGTGCAAGGATATTGTACTGCTGGTTCATGCGATATTCCTACAACTACGGTATGGACGTCTGGGGCCAGGGGACCGCGGTCACCGTCCCCTCA
>S115|IGHV3/OR16-10*03|IGHD1-26*01|IGHJ6*01|40
GAGGTGCAGCTTGTGGAGTCTGGGGGAGAGTTGGTACAACCTGGGGGGTCCCTGAGACTCTCCTGTCCAGACTCTGGATTCCGCTTCAGTAGGTCTACTATGCACTGGATTCGCCAGACTCCAGGAAAAGGTCTGGAGTGGGGATACTCTATTGATACTGGTGGTGGCAGAGAGTATAAAGACTCCGCGAAGGGCCGATTCACCATCTCCAGAGACAATCCCAAGAAGTCCTTGTGTCTTCACATGGACAGCCTGAGAGTCGGGGACATGGCTGTGTTTTACTGTGCAAGACGCCCGGCGATACTGGCAGCTAAGTACCACGGTATGGACGTCTGGGGTCAAGAGACCACGGTCACCGTCACCTCAG
>S116|IGHV3/OR16-9*01|IGHD4/OR15-4a*01|IGHJ5*02|40
GAGGTGCAGCTGGTGTTGTCTGGAGGAGGCCTGCTACAGCCGGGGGGGTCCCTGAGACTCACCTGTGCAGCCTCTGGATTCACCTTCTGTGATCCCTGCACCATCTGGGTCCGCCGGGCTCCAGGGAGGGGACTGGAGTGGGGTTCACACAGTAGTGGTCATAGGGGTTACACAGACTTCGCAGACTCTGTGATAGGCCGATTCACCGTCTCCAGGGACTACGCCAAGAATTCACTGTATCTGAATGTGGACAGCCTGAGAGCCGAGGACACGGCTCTGTCTAATCGTGTGAAAGGGCCCTGGACTAACATCTGGGTCGACCCCTGGGGCCAGGGAATCCTAGTCGCCGTCTCCTCAG
>S117|IGHV4-30-4*07|IGHD3/OR15-3a*01|IGHJ5*02|40
CAGCTGCAGATGCAGGAGTCGGGCTCAGGACTGGTGAGCCCTGCACAGACCCTGTCCCTCACCTCCGTTGTCTTTGGTGGCTCCATCACCAGTGGAGGGTTTTCCTGGATCTGGATCCGGCAGCCACCAGGGAAGGGACTGGAGTGGATTGGGTATATCTATTACAGTGGGAGTACCCCCTACACCCCGTCCCTCAAGAGTCGAATTACCATATCACTAGACACCGCCAAGAACCAGATCCCCGTGAAGTTGAGATTTGTGACCGCCGCGGACCCGGCCGTGTGTGACTGTGCCAGATATCATGAACTTTGGACTGGTCATTTTACCCACAATTGGTTCGACCCCTGGGGCCAGGGAACCATGGTCACCGTCGCCTCAG
>S118|IGHV6-1*02|IGHD1-20*01|IGHJ5*01|40
CAGGTACAGCCGCAGCTGTCAGATCCGGGACTGGTTCAGTCCTCGCAGACCCTCTCAGTCACCTGTGTCATCTCCGGCGACGATGTCTCTAGAAACAGTGGTGCTTGGATCTGGATCAGGCAGTCCCCATCGCGAGGCCCTAAGTGGCTGGGAAGGACATACTATAGGTCCAAGTGGTATAATGATTTTGCAGGATCTGTGGAAAGTCGAATAACCCTCAGTCCAGACGCATCCAACAACCAGTTCTCCCTGCAGCTGTCCCCTGTGACCCCCGAGGACACGGCGGTTTATTTCTGTGCCAGAGACACTTGGTGTAACTGGATCGACAACTGGTTCGACTCCTGGGGCCACGGAATCCTGGTCACCGTCTCCTCAG
>S119|IGHV3/OR16-6*02|IGHD3-10*02|IGHJ6*02|40
GAGGTGCAAGTGGTGGAGTCTGCGGGAGGTCTTGATGCAGCCTGGGGGTCCCTTAGACACTCCTGTGCAGCCTGTGGGTTCACTTGCACTAACGCCTGGATGAGGTGGGTCCGCCAGGCGCCAGGGAAGGGACTGGAGTGGCTTGGCAATGTTAAAAGCATAGCTAATGGTGGGACAACAGACTATGCTGGACCTGTAAAAGGCAGATTCATCTTCTCAAGAGATGATTTAAAAAACACGCCGTATGGGCAAATGATCAGCCTGAGAACCGAGGACACGGCCGTCTATTACTGTACCACATCACTCTGCTCGGGGAGTTATTACAAGCCAGATTACCACTTTTACTACATTATGGACGTCTGGGGCCAAGGGACCCCGGTCACCGTCTCTTCA
>S120|IGHV1/OR15-1*03|IGHD1-26*01|IGHJ5*01|40
CAGGTGCAGTTGGTGCAGTCTGGGGCTGAGGTGAAGAGGCCTGGGGCCTCAATAAAGGACTCCTGCAAGCCTTCCGCGTACATCTTCACCGACTATTATGATCACTGGATGCGACAGGCCCCGGGACAAGAGGTTGGGTGCATGGGACTGATCAACCCTAACAGAGTTGGCACAAACTCTGCACGGAAGGTTCACGACAGAGTCACCATGACCAGGGACACGTCCATCGGAACAGTCTGCACGGAACTGAGAGGCCTGAGATCGGAGGACATAGCCACGTATGACTGTGAGTGGGATATAGACAACTGGATCGACTCCTGGGGCCAGGGAACCCTGGTCACCGTCTCCTCAG
>S121|IGHV1-2*03|IGHD3-9*01|IGHJ5*02|40
CAGGTGAAGGTGTTCCACTCTGGGCCTGAGGTGAAGAAACTTGGGGCCTCAGTGAAGGCCTCCTGCAAGACGTCTGGATACACCCTCACCGCCACCTATATCCACTGGGTGCGACAGGCCCTTGGACACGGGCTTGAGTGGATGGCCTGGATCCACCCTAACAGTGGTGACACACACTTTGCACAGACGTTTCAGGGCAGGGTCACCACGACCAGGGACACGTGCATCCGAACAGCCTACAGGGGCCTGAGAAGGCTGAGATCTGACGACACGGCCGCGTATTGCTGTGCGAGAGCGTCGTGCGAGACTTTGACTGGTTACTGGTTCGACCCCTGGGGCCCGGGAACCCTGGTCACCGTCTCCTCAG
>S122|IGHV3-38*01|IGHD5/OR15-5a*01|IGHJ6*03|40
GAGGTGCAGCTGGTGGAGTCTGGGGGAGGCTTGGTACAGCCTGGGGGGTCCCCGAGACTCTCCTGTGCAGCCTCTGGAATCCCCGTCAGTAGCACTGAGATGAGCTCCATCCGCCAGGCTCCAGGGAAGGGGCTTGAGTGGGCCTCGTCCACTAGTGGTGTTAGCACAAACTACGCAGACTCCAGGAAGGTCACTTTCAGAATCTCCAGAGACCATTTCAAGAATACGTTGTGCCTTGAAATGAACACCCTGAGAGATGAGGTCACGACCGCGTACTATTTTGCCAGAGATATAGTTTCAACCCCATACTACTACTACTACGACAGGGACGTGTGGGTCAGAGGGACCGCGGTCACCGTCTCCTCA
>S123|IGHV3-64*05|IGHD3-9*01|IGHJ3*02|40
GAGGTGCAGTTGGTGGAGTCTGGGGGAGGCTTGGTTCAGCCTGGGGGGTCCCTGAGACTCTCCTGTCCAGCCTCTGGATTCACCTCAAATAGCTATGCTATGCACTGGGTGCACCAGGCTCCAGGGAAGGAGCTGGCATATTTTTCGGCTGTTAATAGTCATGGGGCTAGAACATGTTACGCAGACTCAGTGGAGGTCAGCTTCACCATGTCCAGAGACAATTCCAAGAACACGCTATATGTTCAAATGAGCATTACGAGACCTGAGGACACGACTGTCTATTACTGTGTAAGTTGTTGCGATTCTTTGACCGGTTATTATGACGATATCTGGGGCCAAGGGACCATGGTCACCGGCTCTTCAG
>S124|IGHV5-10-1*01|IGHD1-14*01|IGHJ3*02|40
GAAGTGCAGCTGGTGCGGGCTGGAGAAGAAGTGAACAAGCCCGGGGAGTCTCTGAGGATCGCCTGTGAGGGTTCTGGATACAGCTTTACCACTTACTGGATCAGCTGGGTGCGCCAGATGCCCGGGAAAGGCCTGAAGTGGGGGGGGAGGATTAATCCCAGTGACTCTTGTACCAACTACAGGCCGTCCTTTCAGGACCACGTCACTATCTCATCTGACAAGTCCATCAGAATTGCCGACCTGCCGTGGAGGAGTGTGAAGGCCTCGGACACCGCCATGTATTGTTTTGCGAGATGCCGGAACCCCTGCTGGGGCCGAGGAACACAGGTCACCGTCTCCTCAG
>S125|IGHV3-16*01|IGHD3-22*01|IGHJ4*01|40
GAGGTGGAACTAATGAAGTCTGGGGGAGGCCTGGTACACCCTCGGGGGTCCCTTAGACTCTCCTGTGCAGCCTCTGGATTCACCTTCAGTAACTGTGACACGAACTGGGCCCGCAAGTCTCCAGGAAAGGGGCTGGAGTGGGAATCGGGTGTGAGGTGGAAAGGCAGTGGGACGCACTATGTGGAGTCCATGAAGCGCCGATTCATCATCTCCAGGGACCATTGCGGGAACTCCCTGCTTGTGCAAAAGAACAGACGGATAGCCGAGGACATGGCTGTGCATTACTGCGTGAGGGATGATAGAAGTGGTCTTTGGTCCCCACTGTACTGTGAGTATTGGGGCCAAGGAACCCTGGTCACCGTCTCCAGAG
>S126|IGHV1-8*01|IGHD4-17*01|IGHJ4*03|40
CAGGTGCAGCTGGTGCAGTCTGGGGCTGAGGTGAGGAAGCCTGGGGCCTCTGTGAAGGTCTCCTACACGGCTTCTGGATGCATCTTCATCAGTCAGGATGTCAACTGGGTGCGACAGGCCACTGGAGTAGGCCTTGAGTGGAAGGGCTGGATGAACCCTAACGCTGATAACACGATGTTTACACAGAAGTTCCAGGTCAGAGTCAACATGATCAGGAACACCTCCATAAGTACAGCCTACATGGAGCTGAGTCGCCTGAAATCTGAGGACACGGCCGTGGATTACTGTGCGAGAACCTACGATGACCACGGTGACTACTCAAACTTTGAGTTCTGGGGCCAGGAGCCCCTGGTCACCGTCTCCTTAG
>S127|IGHV6-1*01|IGHD4-23*01|IGHJ4*02|40
CAGATACAGCTGCAGCACTCAGGTCCAGGACTGGTGAGGCCCTCGCAGACCCTCTCACTCACCTGTGCCATCGCCGGGGGCAGTGTCTCTAGCACGAGTGATGCCTGGAGTTGGATCAGGCAGTCCCCATCGAGAGGCCTTGAGTGGCTGGTACGGACACGCTACAGGTCCAAAGGGTGTCGTGATCATGCTATATCTCTGAAAAGTCGACTAGCCATCAACCCGGACACATCCAAGAGACAGCTCTCCCTGCAGCTGAAATCTGTGACTCCCGAGGACTCGGCTGTCTATTACTGTGAAAGAGAGCGATCTGACTATGGTGGTAAGACTGACTACTGGGGCGGGCGAACCCTGGTCACCGTTTCCTCAG
>S128|IGHV3-35*01|IGHD1-14*01|IGHJ2*01|40
GAGTTGCAACTGGCGGAGTCTGGGGGAGGCTTGGTCCAGTCTGGGGAATCTTTGAGACTCTCCTGTGCAGTCTCTGGATTCACCTTCAGTAACAATGACATGACCTGGGTCCATCAGGCTCCAGGAAAGAGTCTGGAATGGGTATCGGGTGTTAGTTGCAATGGAACTAAGACACACCTTGCAGACTCTGTGAAGGGCCGATTCGTAATCTCCAGTGGCAAGTCCAGGACAAGCCTGTGTCTGAAAACGGCTAGCCTGAGGGCCGAAGACACGGCTGTGTTTTACTGTGTGTGGAACCACCACTGGTACCTCGATCTCTGGGACCGTGCCACCCTGGTCAGTGTCTCCTCAG
>S129|IGHV3/OR16-12*01|IGHD7-27*01|IGHJ6*01|40
GAGGTGCAGCTGGTAGAGTCTGGAAGAGACTTGGCCCAGCCTGGGGGGAACCTAAAACTCTCCGGTGCAGCCTCTGGATTCACCGTCGGTAACTGGTACAAAAGCTGGGTCCACCAGACTCCAGAGAAGGGCCTGGATTGGGTCTCATATATTAGTAGTAGTGGTTGTGGAACACACTACACGGCCTCTGTGAAGGTCAGATTGACCATCTCCACAGACAACTCAACGAACACGCTCCACCTGGAAATGAACAGCCTGGGAGTTGAGGACACGGCCACGTGGTATTGTGCACGGGAGGTCCTCTTCTACGGCTCCGGTAGGGACGTCTGGGGGCAGGGGACCCCGGTCGCCGTCTCCTCAG
>S130|IGHV3-15*05|IGHD6-13*01|IGHJ5*01|40
GAGGTCCAGCTGGTTGAGTTTAGGGGAGGCGTGGTAAAGCCTGGAGGGTCCCTTAGACTCTCCTGTGCAGCCCCTGGATTGACTTTGATTAACGACTGGATGAGCTGGGTCCGCCAGGCTCCAGGGAAGGGGCTGGAATGGGTTGGCCTTCCTAAAGGCAAAACTGAGGGTGGGACAGCAGACTACGATGCATCCGTGAAAGGCAGATTCACCATTTCAAGAAATGATTCAACAACCAGCCTGTCTCTGCAAATTGACAGTCTCAACACCGAGGACGCTACCGTGTTTTATTGGACCACTAGCAGCAGGTGGTACTTCCATGCCCCCTGGGGCCAAGAAACCCTGGTCACCGTCTCCCCAG
>S131|IGHV3-16*02|IGHD3-16*01|IGHJ6*03|40
GAGGTGCAGTTGGTGGAATCTGGGGGAGGCTTGCTACAGCTTGGGGGGTCCCTGAGACTCCCCTGTGCAGTCTCTGGATTCACCTTCACTAAGGGTGACATGAACTGGGCCCTCAAGACTCCAGGAAAGGGGCTGGAGTGGATATCGTGTGTTTCTTGGAATGGCAGTAAGACACACTATGTGGACTCCGTGAAGCGACAACTCATAATCTGCAGAGACACTTCCAGGGATTCCCTAGAACTGCAAAAGAACAGACGGAGAACCGAGGACATGGCTGTGTATTGCTGTGGGATAATGATTACCTTGGGGGGAGTTATGCTTATAACAAGTTACTACTATTACTATTTCGTGGACGCCTGGGGCAAAGGGACCACGGTCACCGTCTCCTCA
>S132|IGHV3-48*03|IGHD1-7*01|IGHJ1*01|40
GAGGAGCGCCTGGTAGACCCTGGGGGCGGCTTGGTACAGCCTGGAGGGTGCCTGAGACTTTCCTGTGCAGCCTCTGGATTCACCTTCGGTAGTTATGAAATGAACTGGGTCCGCCAGGCTCCAGGGAAGGGACTGGGGTGGGATTCATACATTTCTAGTGATTGTAGTACCCTATATTACGCAGACTCTGTGAAGGGCCGGTTCGCCATCTCTAGAGACAAAGCCAAGAAGTCACTGTCTCTGCAAATGGTCAGCCTGACAGGCGAGGTCGCGACTGTTTATTATTGTGCGAGATTACTCTTACAGAAGTGGGGCCAGGTCACCCTGGTCACCGTCTCCTCAG
>S133|IGHV2-26*01|IGHD2-8*02|IGHJ3*01|40
CAGGTCACCTTGAAGGAGTCTGGTCCTGTGCTATTGAACCCCACAGAGACCATCACCCTGAGCTGCACCGTCTCTGAAGTCTCACTCCGCTATGCTAGAATGGGTGCGAACTGTATCCGTCAGCCCCCAGGGGAGGCCCTGGAGTGGCTTGCACACATTTTTTCGAATGACGAAAAGTCCCACAGCACATTTCTGAAGAGAAGGCTCACCATCTCCAAGGACACCTCCAAAAGCCAGGTGGTCGCCACCAGGACAAACATGGACCCGATGGACACGGCCCCAAATTACTGCACACGACATTTTACTGGTGGTGAGGGGGGCCACGGGACGAGGGTGACCGTCTCTTCAG
>S134|IGHV1/OR15-5*02|IGHD4-23*01|IGHJ2*01|40
CAACTAGAACTGGTGCAGTCTGAGACTGAGGGGATGAGGCCTGGGGCCTCGGTGAAGGTCTCCTACAAGGCTTCTGGACAAACCTTCCCCAGCTACTATTTGCCCTGGCTACATCAGGTCCATGCACAAGGGCTTGAGTGGATGGGATTGGTGTGCCCTAGTGATGGCAGCACAAGCTATGCTCAAAAGTTACAGGCCAGAGTCAACATAAACAGGGACACATGCATGAGCACAGACTACATAGAGCTACGCAGTCAGACATCTGAGGACACGGCCATGTATCACTATTTGAGTTACCCGCGCTACTTCGATCTCTGGGGTCGTGGAACCCTGGTCACTGTCTCCTCAG
>S135|IGHV5-51*02|IGHD3-10*02|IGHJ5*02|40
GAGGTGCAGTTGGTGCAGTCTGGATCGGAGCTGGAAGAACCCGGGGAGTTTCTGAAGATCTCCTGTAAGGGTTCTGAATACAGCCTTACCAATTACTGGACCGGTTGGGTGCACCAGATGCCCGGAACAGACTTGAAGTGGATGGGAATCATCTATCCTCGTGGCTCTGACGCCCGCCACAGCCCGTCTTTCCAAGGCCAGGTCACCATCTCAACCGACAAGTCCATCATCACCGCCTCCCTCCAGGGGAGAAGCCTGAAGGCCTCGGAAACCGCCATTTATTACCGTGCGAGAAGTGGGGCTATGTTCGGGGAATTATTATCCGTCGACCCCTGGGGCCAGGGAACCCTGGTCCCCGTCTCCTCAG
>S136|IGHV1-24*01|IGHD1-20*01|IGHJ4*02|40
CACGTCCAGTTGCCACAGTCTGGGCCTGAGCTGAAGAAGCCTGGGGCCTCAGTGAACGTCCTCTGCAAGGTTTACGAATACACCCTTACTGAATTATCCGTCCACTGGGTGCGACAGACTCCTGGAAGAGGCCTTGGCTGGATGGAAGGACTTGATCCTGAAGATGGTGAGACAATGTATGCACAGAAGTTCCACGTCAAGGTCACCATGACCGAAGACACATCTACAGACACAGCCTACATGGACCCGAGCAGCCTGACATCCGAGGACACGGCCGTGAATTACTGTGCACCGGGAGAACTTGACTACTGGGGCCAGGGAAACCTGGTCACCGCCTCCCCAG
>S137|IGHV3-73*02|IGHD6-6*01|IGHJ3*01|40
GAGGTGCAGCTGGTGGAGTCCGGGGGAGTCTTGGTCCAGTCTGGGGGGTCCCTGAAACTCTCATGTGCAGCCTGTGGTTTCCCCTTCAGTGGCTCTCCTATGGCCTGGGTCCGCCAGCCTTCCGGAAAAGGGCTGGAGTGGGTTGGCCATAGTAGAAGTAAAACTAACAGTTACGCCACAACTTTTGTTGTGTCGGTGAACGGCAGATTGACCCTCTCCAGAGATGATTCACAGAACACGGCGTATCTGAAAATGGACAGCCTGAAAACCGGGGACACGGCCGTGTGTTATTCTTCTAGTCTAGCAGTCCGTCCGCATATAGATGCTTTTGAAGTCTGGGGACACGGGACAACGGTCACCGTCTCTTCAG
>S138|IGHV5-10-1*03|IGHD2-2*03|IGHJ4*02|40
GAAGTGCAGCAGGTGAAGTCCTCAGCAGAGGTGACCAAGACCGGGGGGTCTCTGGGGATCTCCAATAGGGGATCTGGATTCAGTTTTACCGGCTACTGGATGCGCTGGGTACGCCAGGTGCCCGGGGAAGGCCTGGAGCGGATGGGGAGGATTGATCGTAGTGACCCTTATGCCAACTATAGCCCGGCCTTCCAAGGCCACGTCACCGTCTCACCTGACCAGTCCAGCAGCACTACTTACCTGCAGTGGAGCAGCCTGAAGGCCTCGGACTCCGCCATGTATTACTGTGCGAGAAGCAGGAGGGTGGATTTTGTTCTAGTGCCAGCCTGGGGCCAGGGAACCCTGCTCTCCGTCTCCTCAG
>S139|IGHV1-8*01|IGHD1/OR15-1a*01|IGHJ4*03|40
CAGATGCAGTTGGTGCAGTCTGGGACTGAGGGGAAGAAGCCGGGGGCCCCATTAAAGGTCTCCTGCAAGGCTTGTGGATACACCCTCACCAGTTATGATATCATCTGGGTGCGACAGGCCATCGGACAAGGGCCTGAGTGGAAGGGATGGATGATCCCCAATTGTGGTACCACAGGCTATGCACAGAAGTTCCAGGTCAGAGTCACCATGACCAGGAACACCTCCATAAGAACCGCCTGCAGGGAAATGAGAAGCCTGCGAAATGAGGACACGGCCGTGTTTTTTTGTGCGAGATGCCGCTATATCTGGAACCTAGATGGCTACTTTGACTACTGGGGCCAAGGGACCGTGGACACCGTCCCCTCAG
>S140|IGHV4-61*04|IGHD1-20*01|IGHJ2*01|40
CAGATGCAGTTGCAGGAGTCGGGCCCAGGACTGGCGAAGCCTTCGAAGACCCTGTCCCCCACGTGCGCTGTCTCTGGTGGCACCGTCAGGAGTGGTAGTTGCTACTGGAGATGGATCCGGCAGACCCCAGGGAAGGGACTGGAGTGGATTGGAATTATCTTTCACACTGGGAGCACCAACTACAAATCCTCCCTCGAGAGACGAGTCACCATATCAGTAGACACGTGCAAGACTCAGTTCTCACTGAAGGTGACCTCTGTGACCACTGACACGGCCGTGTATTACTGTATAACTTTAAGTTACTTCGATCATTATGGCCATGGCCCCCCAGTCACTGTCTCCTCAG
>S141|IGHV3-30-3*02|IGHD6-6*01|IGHJ6*04|40
CAGGTGCAGTTGGTGGAGTCTGGGGGAGGCGTGGTCCAGCCTGCGAGGTCCCTGAGATTCTCCTGTGCCGTGTCTGGATTCACCTTCACTAGCTCTGCTTTGCACTGGGTCCGCCAGCCTCCAAGCAAGGGTCTGGAGTGGCTGACAGTTCTGTCATATGGTGGAAACAAAAAATATAATGCAGACCCCGTGAAGGGCCCATTCACCACCGCCAGAGACAATTTCAAGACCACGCTGGACGTGCAAATGAACAGCCTGAGAGTTGAGGACACGGCCGTCTATTGCTGTGCGAACGACGACTACTGCCACGGAAGGGACGTCTGGGACAAAGGGACCACGGTCACCGTCTCCTCAG
>S142|IGHV3-64D*06|IGHD1-7*01|IGHJ1*01|40
GAGGTGCAGCTGGGGGCGTCTGGGGGAGGCTTGGTCCCGCCTGGGGGGTCCCTGAGACTCTCCGGTTCAGTCTCTGGATTGACCTTCAGTAGATATTCTTTGCACTGGGTCCGCCTGGCTCCAGGGAAGGGACTGGCATCTGTTTCAGTTATTAGTAGTAATGGGGACAGAACCTTCTGCACAGACTCCCTGAGGAACAGATTCACCATCTCCAGAGATGACTTCAAGAACGCACTGTGTCTACAAATGAGCAGTCTGAGAGCTGAGGACACGGCTGTTTATTACTGCGTGGAGATTGGAACTTCCCCCCAGTACTGGGGCCAGGTCACCCTGGTCACCGTCTCCTCAG
>S143|IGHV4-38-2*02|IGHD1-26*01|IGHJ5*01|40
CAGGTGCAGCTACAGGAGCCGGGGCCAAGACTGGTGAAGCCCTCGGAGACCCTGTCCCTCACCTCCAGTGTCTCTGGTTGCTCCATCAGAAGTAGTTTTTACTGGGGCTGGATCCGGCCGTCCCCAGGGAAGGGGCTGGAGTGGATTGGGGATATCTATCATAGTGGGAGAGCCTACAACAAGCCGTCCCCCAGGAGTCGATTCACCATGTCAGTGGGCACGTCCAAGAGCCAGTCTTCTCTGAAGCTGGCCTCTGTGACCGGCGTAGACACGGCCGTGTATTGCTGTGCGAGAACGGAGGGAGAGTTACTACTCTGGTTCGACTCCTGGGGCCAAGGAACCCTGGTCACCGTCTCCTCAG
>S144|IGHV3-38-3*01|IGHD1-1*01|IGHJ4*01|40
GAGGGTCAATTGGTGGAGTCTCGGAGAGTCTCGATAGAGTCTGGGGGGCCCCTGAGACACTCCTGTGCAGCCTCTGGATTCACCGTCAGTGGCACTGAAGTGAGCTGGGTCCGCCAGACTCCAGGGAAGCGTCTAGAGTGGGTCTCTTCCATTAGTGGTGTTAGGACATACTACGCTGACTCCAGGAAGGTCAGATTCACCATCTCCAGAGACAACTCCAAGAACATACTGCATTCTCATAGGAACAGCCCGAGAATTGAGGACACGACTGTGTATCACTGTGAGGAGGTTTTTGACTACTGGGGCCACGGACGCCTGGTCACCGTCTCCTCAG
>S145|IGHV3-23*03|IGHD4-17*01|IGHJ2*01|40
GAGGTACACTTGTTGGAGTCTGGGGGAGGCTTGGGACGGCCTCGGGGGTCCCTTGGACTCTCCTATGCAGCCTCTGGATTCACCTTTAGCAGATATGCCATGACATGGGTCCGCCAGGCTCCAGGGAAGGGGCTGGACTGGGTCTCAGTTTTTTGTAGCGGTGGTAGTGGAACATACTATACAGACTCCGCGGAGGGACGGCTCACCATCTCCAGAGATACTTCTAAGAATACGCATTATCCCCAAATGAATAGCCTGAGAGACGAGGACACGTCCGTTTATTACTGTGCGCCAACGCCGACTACGGTGAACTTCGATCTCTGGGGCCGTGGAACCCTGGTCCATGTCTCCTCAG
>S146|IGHV2-70*12|IGHD4/OR15-4a*01|IGHJ3*02|40
CAGATCACCTTGAAGGAGTCTGGTCCTACACTGGCGAAACCCACACAGACCCTCACTCTGACGTGCACCTTCTCTGGGTTCTCACTCAGCCCTAGTGGCATGTGTGTGAGGTGGATCCCTCAGCCCCCAGGTAAGACCCTGGAGAGGCTTACACTCCATGACTGGGTGGAGGATAAACACGACAACACATCTCTGAGGACTAGCCTCACCATGTCCAAGGACTACTCCAAAACCCAGATGGTCCTCACAATGACCTACATGGACCCTGTGGACACCGCCACAGATTCCTCTGCACACAGAAGATATGGCGCTAACTGGTGGGGCCACGGGACCATAGTCACCGTCTCTTCAG
>S147|IGHV3-66*02|IGHD4-17*01|IGHJ4*03|40
GATGTGCATCTGGTAGAGTCTGGGAGAAGATTGGTCCAGCCTGGGGGGTGCCTGAGACTCCCCTGTGCAGCCTCTGGATTCACCGTCACTAGCAACTACATGAGTTGGGTCCGCCAGGCTCCAGGGGAGGGGCTGGAGTGGGTCTCAGTTAATTCTAGTGGCGGTAGCACATTCTACGCCGACTCCATGAAGGCCCGATCCACCGTCGCCAGAGACAACTACAAGACCCCGGTGTACCTTCAAATGATCAGCCTGAGGGTTGATGACACGGCTGTTTATTTCTGTGCGACCCATTACTTTGCCGACTGGGGCCAAGGGACCCTGGTCAGCGTCGCCTCAG
>S148|IGHV3-64*01|IGHD7-27*01|IGHJ2*01|40
GAGGTGCAGGTCGTGGAGTCTGGGGGAGACTTGGTCCAGTCTGGGGGGTCCCTGAGACTCTCCTGTGCAGCCTCTGGATTCACCTTAAGTGACTATACTACCCACTGGGTCCGCCAGGCGCCAGGGAAGGGACTGGAATTTGTTTCAGGTATTACTAGTAATGGGGGTTGCACATATTATGAAGACTCTGTGAAGGTCCGATTCACCAACTCCAGAGACCAGTGCAAGAATATACTCTATGTTCACATGGTCCGCCTGAGAGATGAGGACATGGTTGTGTATTACTGTGCGGCAGACTGGGCCGGCGTCTACTGCTACGGCGATCTTTGGGGCCGTGGCACCCGGGTCATTGTCTCCTCAG
>S149|IGHV2-70D*14|IGHD4/OR15-4a*01|IGHJ3*02|40
CAGGTCACCTTGAAGGAGTCTGGTCTTGCGTTGGTGAAACACACACAGACCCTCACACTGACCTGCACCCTTTCTGCATTCTCACTCAGCCCTAGCGGAATGCGTGTGACCTGGATCCGTCAGGCCCCAGGTAAGGCCCTGGATTGGCTCGAACGCCTTGATTGGGATGATTATAAATTCTACAGCACATCTCTAAAGACCGGGCTCACCATTTCCCAGGACACCTCGAACATTCAGCTGGTCCTAACAGTGGCCAACATGGACCCTCTGGACACAGCCACGTTGGACTGTGCCCGGATAGACTATGGTACTCGCTACCGTGATGCTTTTGATATTCGGGGCCACGGGACAATGGTCACCGTCTCTGCAG
>S150|IGHV3-64*05|IGHD6-6*01|IGHJ5*01|40
GAGGTGCAGCTGGTGGAGTCTGGGGAAGACTTGGTCCAGCCGAGGGGGTCCCTGAGACTCTCCTGTTCAGCCCCTGGACTCACCTTCGCAAGCTCTGCTGTGCGCTGGGTCCGCCAGGCTCCAGGGAAGGGACTGGAATTTGTTTCAGTTATTAGAAGTGATGGGGATAGCACATTCCCCGCAGAGTCAGTGAAGGACAGATTCACCCTCTCCAGAGACAGTTCCAAGAATACGCTGTTTGTCCAAATGAGCAGTCTGAGACCTGAAGACACGGCTGTGTTTCCTTGTGTGAAATCCGTCTTCTGGTGCGACTCCTCGGGCCCAGGAAACCTGGTCACCGTCTCCTCAG
>S151|IGHV3-23*01|IGHD4-23*01|IGHJ3*02|40
GAGGTGCAGCTGTTGGAGCCCGGGGGGGGCTTGGGACAGCCTGGGGGGTCCCTGGGACTCTCCTGTGCAGCCTCTGGATTCAACTTAAGTAGTTATGCCATGAGTTGGGTCCGCCGGGCTCCAGGGAAGGGGCTGGAGTGGGTCTCGGCCATCAGTGGTAGTGGTGATGGATCGTATTACGAAGACTCCGCGAAGGGCCGGTTCACCATGTCCAGAGACACTTCCAAGAAAACCCGGTGTCTGCGAGTGAACAGCCTGAGAGCCGCGGACACGGGCGTATTTTACCTTGCGACACCGTGCACTCCCCCTCGTATCTGGGGCCAAGAGATAGTGGTCACCGTCTCTTCAG
>S152|IGHV3/OR15-7*01|IGHD2-8*02|IGHJ4*02|40
GAGGTGCAGTTGGTGGAGTCTGGGGGAGACTTGATCCAGCCTGGGGGTTCTCTGAGACTCTCATGTGCAGCCTCTGCATTCACCTTCAGTGACCACTACAGGAGCTGGGTCCGCCAGGCTCAAGAGAAAGGGCTCGAGTTGGTCGGTTCAATAAGAGACAAGGCTAACAGTTACCCGACAGAATCTGCTGCGTCTGTGAAAGGCAGACTTACCACGTCAAGAGAGGACTCAAAGAACACGAAGTGTTTGAAAATGAGAAACCTGAAAAACGCAGACTTGGCCGTGAATTATTGTGCTAGACTTTTTTACTGGTGGTCAATTCTTTCCCACTACTTCGACCACTGGGGCCAGGGCGACGTGGTCACCGTCTTCTCAG
>S153|IGHV5-10-1*04|IGHD6-19*01|IGHJ2*01|40
GAAGTGCACCTGGTGCAGTCTGGAGAAGAGGTGAAAAAGCCCGGGGAGTCTCTGAGAATCTCCTGTAAGGGTTCTGGACACTGCTTCACCAGGGATTGGGTCAGGTGGGTGCGCCAGATGGCCGGGGAAGGCCTGGAGTGGACGGAGAAGATTGATCATTTTGACTCTTTTACCGACTATAGTCCGTCCTTCCAAGGCCAGGTCACCATCTCACTTGACAAGTCCATCAGCGCTGCCTACCTGCAGTCGAGAAGACTGAAGGCCTCGGACACCGCCATGTATAAGTGTGCGAGGGGGAACTACAGTGTACGCTGGTCCCTCGATCTCTGGGACCGTGGCACCCTGGTCAGTGTCTCCTCAG
>S154|IGHV3-21*02|IGHD3-3*01|IGHJ1*01|40
GAGGTGGATCTGGTAGAGTCTGGGGGAGGCCTGGTCAAGACTGGGGGGTCCCTGAGACTCTCCTGTGCAGCCTCTGGATTCACCTTCGGAAGTTATCGCTTGAATTGGGTCCGCCAGGAGCCAGGGAAGGGGCTGGAGAGGGTGTCATCCATCAGTGCCAGTAGTAGTTACATGTTCTACACAGACTCAGTGAAGGGCCGATTCACCATCTCCAGAGACAACGCCAACGACTCACTCTATGTGAAGATGAACAGCCTGAGAGCCGACGACACGGCTGTCTTTAACTGTGCCAGAATTCTTGAAGTCTATTACGATTATTGGAGTGGTTATTATACCAGATACTTGCAGTCCTGGGGCCAGGGCACTCTGGTCACCGTCTCCTCAG
>S155|IGHV5-51*03|IGHD5-12*01|IGHJ1*01|40
GAGGTGCATCTGGTGCAGTCTGGAGGAGACGTAAGAAAGCCGGGAGAGTCTCTGAAGATCTCCTGTAAGGGTTCTGAATGCAACTTTGCCAACTACTGGATCGGATGGGTGCGGCGGACGCCCGAGGAGGGCCTGGAGTGGGTGAAGATCATATATCCTGGGGACTTTGATGCCAGACATGGCCCGTCCTTCCAAGGCCAGGTCACCATCTCAGCCGACAAATCCTTCGGCACCGCCTATGTGCAGTGGAGCAGCCTAAAGGCCTCGGACACCGCCATGTATTACTGTGCGAGATGGGCCACATCCGACTTCCAGAACTGGGGCCAGGGAGCCCTGGTCACCGTCTCCTCAG
>S156|IGHV1/OR21-1*01|IGHD5-12*01|IGHJ2*01|40
CAGGCGCAGCTGGTGCAGTCTGGGACCGAGTTAAAGAAGCCAGGGGCCTCAGTGAAGGTCTCCTGCAAGACTTCTGGATGCACCATCACCAGCGACTGCATGCATTGGGTGCATCAGGTCCATGCACAAGGGCTTGAGTGGCTGGGATTAGTGTGCCCTAGTGATGGCAGCACACGCTATCCTCAGAAGTTCCAGGCCAGAGTCACCATAACCAGCGAAACATCCATGAGCACAGCCTGCATGGACCTAAGCAGTCTGAGATCTGAGGACGCGGCCATGTATTACTGTGTGAGAGTGGGTCTAGGAGATTACTATTTCGTGGCTATCCACTGGGACTTCGACCTCTGGGGCCGCGGGACCCTAGTCACTGTCTCCTCAG
>S157|IGHV3-9*01|IGHD2-8*02|IGHJ5*02|40
GAAGTGCAGCTGGGAGAATCTGGGGGAGGCTGTGTGCAGTCTGGCAGGTCCCTGAGACTCTCCTACACAGCCTCTGGATTCACCTTTGATGATAACGCCTTACACTGGGTCCGGCAATCTCCAGGGAAGGGCCTGGAGTGGGTCTCAGGTATGAGTTGGAGTAGTGGTGACATAGGGTATGTGCGGTCTGTGAAGGGCCGATTCACCATCTCCAGAGACAACGCCAAGACCTCCCGGGATCTGAAAATGAACAGTCTGAGAGCTGAGGACACGGCCGTGTCCTACTGCAGGACGATACTGTTCTGGTGGTGTATGCTATGGTCCTGCGTCGACTTGATCTGGGTCGACCCCCGGGGCCAGGGCGACCTGGTCACCGTCTCCTCAG
>S158|IGHV3-21*02|IGHD2-2*02|IGHJ2*01|40
GAGGTGAAACTGGTGGAGTCTGGGGGAGGCCAGGTCAAGCCTGGGGGGTCTCTGAGACTCTCCTGTGCAGCCTCTGAATTTTACTTCAGTAGCTGTAGCATGATCTGGGTCCGCCGGGCTCCAGGGAAGGGGCTGGAGTGGGTCTCATCCATAAATAGTACTAGTAGTTACCTATACTCCGAAGCCTCTGTGAAGGGCCGATTCACCATCTCCAGAGACCACGACAAAAACTCACTGAGTTTACAGATGAACAGCCTGAGAGCCGAGGACACGGCTGTGCATTCTTGTGCGAGAACAGTGGGAGATTATTGTGCTTCTACCAGCTATTACATAAGGACACTCTGGGGCCGTGCCACCCTGGTCACTGTCTCCTCAG
>S159|IGHV3-30*06|IGHD5-24*01|IGHJ5*01|40
CACGTGCAGCTGGTGGAGTCTGGGGGAGGCGTGGTCCAGCCTGGGAGGTCCCTGAGACTCTCCTGTGCAGCGTCTGAACTCACCTTCAATGGGTTTGCCATGCACTGGGTCCGCCAGGCTCCAGGCCAGGGGCTAAAGTGGGGGGCAGCTATCTCATATAATGACGCTCATAAATTCAGCGACGACTCCTTGAAGGGCCGATTCACCACCTCCAGAGACAATTCCAAGAACACGCTGTATCTGCAAATGGACGGCCTAAGAGGTAAGGACACGGCTGTGAGTAACTGTGCGAGAATAGAGATGGCTACCATTACATCTAGAACCAACTGGTCCGACTCCTGGGGCCAAGGATCCCTGGTCACCGTCTCCTCAG
>S160|IGHV3-23*04|IGHD6-19*01|IGHJ1*01|40
GAGGTGCAGCTGGTGGAGTCTGGGGGAGACTTGGTGCAGCCTGGGGGGTCCCTGAGACTCTCCTCTGCAGCCTCTGGATTCGCCTTTGGCAGCTATGCGATGAGCTGGGTCCGCCAGCCTCCAGGGAAGGGGCTGGGTTGGGCCTCAGCTATCAGTGGTACCGGTGGATGCACACTCTGCGCAGACTCCGTGAAGGGCCGGGTCACCGTCTCGAGAGACAATTCCAAGAACACACTGTACCTGCAGATGAACAGTCGGAGAGCCGAAGGCACGGCCCTCTGTTACGGTGCGGCTGAGTATAGCAGTGGCTGGTGCCGTAAGCGATCCTTCCAGCTCTGGGGCCGGGTCTCTCTGGTCACCGTCTCCTCAG
>S161|IGHV3-30*16|IGHD5-12*01|IGHJ5*01|40
CAGATACAGCTGGTGGAGTCTGGGGGAGGCGTGGTCCAGCCTGGGAGGTCCCTGAGACTCTCCTGTGCAGAGTCTGGATTCACCTTCAATAGCTATGCTATACGCTGGGTCCGCCAGGCCCCAGACAAGGGGCTAGAGTGGGTGGCAGTTATATCGTTTGGTGGATGTAATACTTACTATGCAGACTCCATGAAGGACCGTTTCTCCATCTCCACAGACACTTCCAAGAAGACACTGTCTCTGCAAATGAATAGGCTGAGAACTGAAGACACGGCTGTGTATTACTGTGCGCGTGTGGCTGCAGTAGTTATGTTCGACTCCCGGGGACAGGGAACCCGGGTCGCCGTCTCCTCAG
>S162|IGHV2-70D*14|IGHD1-26*01|IGHJ1*01|40
CAGGTCATCTTGGAGGAGTCTGGTCCTGCGCTGGTGGTATCCACACAGACCCTCACCCTGACCTTCACCTTGTCTGAGTTCTCACTCAGCACTTGTGGAATACGTGTTAGCTGGATCCGTCAGTCCCCAGATAAGGCCCTGGAGTGGCTTCTACGCAGTGACTGGGATGACGATGAATTCTACAGAAAATCTCTGAAGACCAGACTCACCATCTCCAAGGTCACCTCTAAAAACCAGGTGGTCCTCACAATGACCCACATGGACGCGGTGTACACAGCCACATATTACCGTGCTCGAAGACGCGGGAGCTACTACTGCTTCCAACACTGGGGCCAGGTCACCCTGGTCACCGCCTCCTCAG
>S163|IGHV2-26*01|IGHD7-27*01|IGHJ5*02|40
CAGGTCACCTTGAAGGAGTCTGGTCCTGAACTGGTGAGACCCACAGAGACCCTCACGGAGGCCTGCACCGTCCCTGGGCTCTCACTCAGCAATGCTAGAATGGGTGTGACCTGGATCCGTCGGCCCCCAGGGAAGGCCCTGGAGCGGCTTGCACACATTTCTTCGAATGACGAAGCATGCAATACCCCCTGTCTGAGGAGGAGCCTCACCATCTCCACGGACACCTCCAAAAGACCGGTGGTCCCTAACATGACCAAGATTGACCCTGATGACATAGCCACATATTACTGTGCGCGGAACCACCTCCCCGGTAACAGCTGGTTTGACCCCGGGGGCCAGGGAACCCTGGTCACCGTCTCCTCAG
>S164|IGHV4-59*02|IGHD4/OR15-4a*01|IGHJ3*02|40
CAGATGAAGCAGAAGGAGTCGGGCCCAGGACTGGTGAAGCCTTCGGAGACCCTGTGCCTCGCCTCCATTGTCTCTGATGGCTCCGTCAATACTTACTACTGGAACTGGGTCCGGCAGCCCCCAGGGAAGGGACTGGAGTGCATTGGGTATGTCGATTACACTGGGAGCACCAACAACAACCCCTCCCTCAAGAGTCGAGTCACCATATCAGCAGACTCGTCCAAGAATCAACTGCCCCTGAAGCTGGGCTCGGGGACCGCTCCGGACACGGCCGTGTATTATTGTGCGAGAGTACGCCTGGTCGCCCCGAGACTCCATTATACCGGGGGCCCTGGGACAGTGGTCGCCGTCTCTGCAG
>S165|IGHV3/OR16-9*01|IGHD5-24*01|IGHJ3*01|40
GAGGTGCAATTGGTGGAGTCTGGAGGAGGCTTGCTACAGCCGGGGGGGTCCCTGAGTCCCTCCTGTGCAGCCTCTGGATTCATCTTCAGTGACCTCTACACGAGCTGGGTCCGCCAGACTCCAGATAAGGGACTGGAGTGGGGTTCACACATTGATGGCAAAAGTGGTTACACAAACTGCACAGACTCTGTGAAAGACCGATTCACCGTCTCCAGGGAAAAGGCCAAGACCTTGCTATATCTGCAAATGAATAGCCTGAGGGCCGAGGACACGGCTGTTTCTTACTGTGTCATTTGGCTACACTCCGACTGGGGCCGAGGGACAAGGGTCACCTTGTCTTCAG
>S166|IGHV1/OR15-1*02|IGHD2-21*01|IGHJ2*01|40
CAGGTGCAGCTCGTGCAGTCTGGGGCTCAGGTAAAGAAGCCTGGGGCCTCAGTGAAGGTCTCCTGCAAGGCTTGTGAATATATCTTCACCAACTACTTTATGCATTGGATGCGACAGGCCCCTGGACGAGAGCTTGAGTGGCTGGGACGGATCAATCCTACTAGTGGTGACACAAACTATGCACAGAAACTTCAGGGCAGCGTCACCATGACCAGGGACACGTCCATCCACACAGTCTGCACGGAAATGAGGAGCCTGAACTTTGAGGACACGGCCACGTATTACTGTGGTCTGTGTAGGATATTTGTGGTGGTGATTGCTGTTGAACGGAACTTCGATTTCTGGGGCCGTGGCACCCTGGTCACTGTCTGCTCAG
>S167|IGHV3-53*03|IGHD3-10*01|IGHJ1*01|40
GAGGTGCAGTTGGGAGAGTCTGGAGGAGACTTGATCCAGCCTGGGGGGTCCCTAAGACTCTCCTGTGCAGCCTCTAGGTTCACCGTCAGAAGAAGCTCCATGAGCTGGGTCCGCCAGCCTCCAGGGAAGGGGCTGGAGTGGGCCTCGGTTTTTTATGACGGTGCTAGCACATACCACGCAGACTCTGTGAAGGACCGCTTCTCCATGTCCAGAGACAATTTCCAGAACAGGCTGTATCTTGAAATTACCGGTCTGAGAGGCGAGGACACGTCCGTGTCTTTCTGTGCTAGCCTGTATTACTATGGTTTGGGGAGTTATAATAACTACTTCCAGAGCTGGGGCCAGGACACCCTGCTCACCGTCCCCTCAG
>S168|IGHV2/OR16-5*01|IGHD6-6*01|IGHJ1*01|40
CAGGTCAACCCGAAGGAGTCTGGTCCTGCGCTGGTGATACCCACAGAGACTCTCACGGTGACCTGCACTCTCTCTGGGTTCTCACTCAGAACTTGTGGAATGGCTATGAGCTGGATCCGTCAGTCCCCGGGGAAGGCCCTACAGTGGCTTGCTCACATCTTGTTGAATGACACAACATCACACAGCACGTCTCTGAAGAACAGCCTCATCATCTCCACGGACTCCTCCAGGAGCCAGGGGGTCCTCGCCCTGATCAGAGTGGACCCTGTGGACACAGCCACGTATTCTTGTGCATGGAGTGCGATGAATATATCAAACTTCCAGCACTGGGGCCAGGTCACCCTGGTCACCCTCTCCTCAG
>S169|IGHV3-16*01|IGHD3-10*02|IGHJ3*01|40
GAGGTACAGTTGGTGGAGTCAGGGGGAGGCTTGGGACGGCGTGGGGGGTCCCTGAGACTCTCCTGTGCAGCCTCTGGATTCACCTTGGCTGACAATGACATAAAATGGGCCCGCATGACTCCTGGAAAGGGACGGGAATGGATATCGGGTGTTAGTTGGAATGACAGTAGGACCCACTTTGTGGACTCCGTGAGGCGCCAATTCGTCATCTCCAGAGACGATTCCAGGATCTCCCTGTTTCTGCAAAAGAACAGACGGAGAGCCGAGGACATGGCTGTGAAGTATTGGTTAAGACGAAGGATATTACAATGTTCGGGGATTGATTTTGATGTCTGGGGCCAAGGGACAAAGGTCACCGTCTCTTCAG
>S170|IGHV4/OR15-8*03|IGHD2-2*01|IGHJ5*01|40
CAGGTGGAGTTGCAGGAGACGGGCCCAGGACTGGTGAAGCCTTCGGAGAGCCTGTCCCTCACTTGCATTGTCTCTGGAGGCTCAATCAGAACTCGTAACTGGTGGAACTGGGTCCGCCAATCCCCAGGCAAGGGACTGGAGTGGATTGGGGAAATCTATCATAGTGGGAGCCCCAATTACAACCCATCCCACAAGAGTCGCGTCACCACATCAGTAGACGAGTCCGAGATCCAATTCTCCCTGAACCTGAGCTCTGTGACCGTCGTGGACACGGCCGTTTATTATTGTGCGACTCCAAGTTCTGTTGCACTATCACCAGGTGCTATGGCCCACAAGTGGTTCGACTCTTGGGGCCAAGCAACCCTGGTCATCGTCTCCTCAG
>S171|IGHV4-34*10|IGHD3-22*01|IGHJ5*01|40
CAGGAGCAGCTGCAGGAATCGGGCCCAAGACTGGTGAAGACTTCGGGGACCCTGTCCCGCACCTGTACTGTCTATGGTGGGTACTTCAGGGGTTCCTACTGGAGCCGGATCCGCCAGGCCCCAGGGAAGGGGCTGGAGTGGATTGGAGAACTTATTCATAGTGGAAGCATCAACAACGACCCGTCCCTCCAGAGTCGAATCACCATGTCAAGAGAAACGTCCAAGAACGTGTTCCACCTGAATCTGAGATCTGTCACCGCCACGGACACGGCCGTGTCCTACTGTCCGATTACTATGATGCTAGTGGTCTGGTTCGACTCCTGGGGCCAGGGAACCCTGGTCACCGTCCCCTCAG
>S172|IGHV7-4-1*01|IGHD3-10*01|IGHJ1*01|40
CAGGAGCAGCTGGTGCAATCTGGATCTGAGTTGAAGAAGCCTCGGCCCTCAGTGAAGCCTTCCTGCATGGCTTCTGGAAACACCTTCACTAGTTTTGCTAAGAATTGGGTGCGACAGGCCCCTGGACAGGGGCTTAAGTGGATGGGATGGATCAACCCCAACACTGGGAACCCAACGTATGGCCAGGACTTCACAAGACGGTTTGTCTTCTCCTTGGACCCCTCTGTCAACCCGGCATGTCTGCAGATCTACAGCCCAAAGGCTGAGGTCACTGCCGTGTCCTACTCTCCGAGAATCAATTGCAGTATCGTGGTTCGGGGAGTTCTTATAGGCTGCATGCAGCACTGGGGCCAGGTCACCCTGGTCACCGTCTCCTCAG
>S173|IGHV3-30-3*01|IGHD5-12*01|IGHJ6*03|40
CAGGTGCAGTTGATGGAGTCTGGGGGAGGCGGGGTCCAGCCTGGGAGGTCCCTGAGACTCTCCAGTGCAGCCTCAGCACTCAGCTTCAGTAGTTATGCTATCTACTGGGTCCGCCAGGCTCCAGGCAAGGGGCTGGAGTGGATGGCACTTATAATATATAGTGGAAGCAATAAATGTTACGCAGACTGCGTGAAGGGCCGGTTCACCGTCTCCAGAGACATTTCCAACAACACGCTGTTTCTGCACATGAACAGTCTGAGATCTGAGGACACGGCTGTGTATTGCTGTGCGAGAGTGGATTTAGTGGCTACGATTCATTACTACCACTCCTCCTACATGGGCGCCTGGGCCAGGGGGAATACGGTCACCGTCTCCTCA
>S174|IGHV1/OR21-1*01|IGHD2-2*01|IGHJ4*03|40
CAGGGACAGGTGGAGAAGTCGGGGACTGATGTGAGGAAGCCTGGGGCCCCAGCGAAGGTCTCCTGCACGGCCTCTGAACAAACCATCACCCGTTTTTGTATGCACTGGGTGCACCAGGTCCATACACACGGACTTGAGTGGATGGCATTAGTGTGCCCTTGTGATGGCAGCACAATCTATGCACAGAAGTTCCAGGCCAGAGTCACCATAACCAGGGACACGTCCATGAGAACAGCCTACAGGGAACTTTGCGGTCTGAGATCTGATGAAACGGCCATGTATTACTGTGTGGGACATTGTAGTACGGCCAGCTGCTATGCCTCATCGACTGTCTACTTTGACTACTGGGGCCAAGGGACCCTGGTCACCGTCTCTTCAG
>S175|IGHV1-69-2*01|IGHD3-22*01|IGHJ3*02|40
GAGGTCCGGCTGGTACAGTCTGGGGCTCAGATGAAGAAGCCTGGGGCTGCAGTGAAAATCTCCTGCACGCTTTCTGGGGACACCTTGACCGACTACTACATCCACTGGGTGCAACAGGCCCCTGGAACAGGACTTGAGCGGATGGGACTTGTCGATCCTGAACAGGGTGAAACACTATACGCAGAGAAATTCCAGAGAAGAGTCACCATAACCGTGGACACGTCTGTAGACACAGCCTACATGGAGCTGAGCAGCCTGCGATCTGCGGACACGGCCGTGTATGACTTTGAAGCGTGGTTTATTACAGTCATAGTGGTGGTTTTGCGGACTTTTGATATCTGGGGCCACGGGGCAATGGTCACCGTTTCTTCAG
>S176|IGHV3-15*04|IGHD4-11*01|IGHJ4*02|40
GAGGAGAAGCTGGTGGATTCTGGGGGAGCCTTGGTAATGCCTGGGGGGTCCCTGAGACTCTCCTGTGCAGTCTCTGCATTCACTTTCAGTAACGCCTGGATGATCTGGGTCCGCCAGGCTCCAGGGAAGGGGCTGGAGTGGATTGGCCACATTGAAGGAAAAATTGATGGTGGGACAACAGACTACACTACACCCATGAAGGGCAGATTCACCATCTCAAGAGATGATTCACGTACCGCGCTGTGTCTGAGATTGACCAGCCTGAAAACCGAGGACACAGCCGTGTCTTCCTGTACCACTCCGTTGAACTACTTTCGCTTCTGGGGCCGGGGAAACCGGGTCCCCATCTCCTCAG
>S177|IGHV2-26*01|IGHD2-8*01|IGHJ5*02|40
CAGCTCATCTTGAAGGAGTCTGGTCCTGCGCTGGTGAGACCCACAGAGACCCTCACGCTGACCTACACCGTCTCTGGATTCTCACTCACCAATGCTAGAATGGGTGTGATCTGGATCCGTCAGTCCCCAGGGAAGGCCCTGGAGCGGCTTACACACATTTTTTCGCATGACGAAGAATACTACCGAACATCTCTGAAGAGCAGGCTCACCATCCCCACGGACACCTCCAATAGCCAGGTGGTCCTTACCATGACCAGCAGGGCCTCTCTGGACACAGCCCGATATCCCTGTGCACGGACACAGGGATTTTGTACTAACGCTACATGCTATGAACACAAATGGTTTGACCCCTGGGGCCGGGGAACCCTGGTCACCGTTTCCTCAG
>S178|IGHV1-2*01|IGHD1-20*01|IGHJ1*01|40
CAGGCGCAGCTGACGCAGTCTGGGGCTGAGGGGAAGAAGCCTGGGGCCTCAGTGAAGGGCTCCTACAAGCCTGCTGGACACACCTTCACCGGCAGTTATATTCACTGGGTGCGCCAGGCCCCGGGACAAGGGCTTGAGAGGGTGGGGCGGATCAAGCCTAGCTGTGGTGGCACAAACTATGCACAGAAATGTCAGGTCAGGGTCACCAGATCCAGGGGCACGTGCATCAGCACAGCCCACATAGAGCTGCGCAGGCCGAGATCTGACGCCACGGTCGTGTATTACTGTGCGAGTCTGACTGGAACGACTGGAGAATACCTCCAGCACTGGGGCCAGGGAACCCGGGTCACCTTCTCCTCAG
>S179|IGHV1-2*01|IGHD6-25*01|IGHJ1*01|40
CAGGTGCAGCTGGTGCAGTCTGGGGCTGAAGTGAAGAAGCCGGGGGCCTCACTGAAGGTCTCCTGCGAGGCCTCTGACTACATCTTCTCCGGCTACTATTTGCACTGGGTGCGACAGGCCCCGGGACAAGGGCTTGAGTGGATGGGACGGATTAACCCTAACAGTGGTGGCACAAATTCTGCACAGAAGATTCAGGCTAGTGTCACCAGTACCAGGGGCACGTCCCTCAGCGACGCCTACATGGAGTTGAGCTGGCTGAGACCTGACCAGACGGTCGCGTGTTTCTGTGCGAGAACCTCCCCTAGCAATTGCTACCGTATGACGGTGCTGTATCACTTCCAGAACTGGGGCCAGGTCACCCTGGCCACCGTCTCCTCAG
>S180|IGHV3-33*01|IGHD2/OR15-2a*01|IGHJ1*01|40
CAGGTGCAACTGGTGGAGTCTGAGGGAGGCGTGGTCCAGCCTGGGAGGTCCCTGAGACTCTCCTCTGCAGCGTCCGGACTCACCCTCACCACCTATGGCATGCACTGGGTCCGCCAGGCTCCACGCACGGGGCTGGAGTGGGTGGCAGTTATGTGGTATGATGGAACTAACAAATACTATGCAGAGTCCGTGACGGGCCGATTCTCAATCTCCAGAGACAGTTCCACGAACACGCTATATGTGCACACGAACAGCCTGAGAGTCGAGGACACGACTGTTTCTTATTGTGCGCTGCGCAAATGTCGTGATGGTACTTCCTCCTATGACTGGGGCCAGGTCACCCTGGTCACCGTCTCCTCAG
>S181|IGHV3/OR16-6*02|IGHD2-8*02|IGHJ3*01|40
GAGGTGCACCTGGTGGAGCCTGCGGGAGGCCTTGGAGGAGACTGGGGGGCCCCTGGACTCTCCTGTGCAGCCACTGGATTCACTTGCAGTCACTCCTGGATGAGTTGGGTCCGCCAGACTCCAGGGAAGGGGCTGGAGTGGGTTGGCTGTATGAATAGAAGAACTAACTGTGGGACAGAAGACTACACTGCACCTGTGAAAGGCAGATTAACCATCTCACGAGATGATTCAGAAAGTACGGTGTATCTGACTATGATCAGCCTGAAAACCGAGGACACCGCCGTTTATTACTGTACTACTGGTGGTATATGCTATACAGCTGTCTGGGGCCTAGGGGCACTGGTCACCGTGTCTTCAG
>S182|IGHV3-35*01|IGHD1-14*01|IGHJ6*04|40
GAGGTGCAGTTGGTGGAGACTGGGGGAGGCTTGACACAGCCTGGGGAATCTCTGAAATTGTCCTGTGCAACATCTGGATTCACCTTCAGGGACAGTGACATGAAGGGGGTCCATCAGGCTCCGGGACAGGGGCTGGAGTGGGTATGGGCTTTTAGTTGGAATGGCACTGGGACGCACTATGCAGACTCTGTGAAGGGCCGATTCATCATCCCCAGAGTCACTTCCAGGAACCCCCCGTTTCTGGAAGCGAACGGCCTGAGGGCCGAGGACACGACTGTCTATTACTGTGTGAGATGGTGTATAACCGGAACATACTACTACTACTTCGCTATGGACGTCTGGTGCAGAGGGAGCACAGTCACCGTCTCCTCAG
>S183|IGHV1-46*02|IGHD6-13*01|IGHJ6*04|40
CAGGTGCAGCTGGAGCAGCCTGGGACGGAGGTGAGGAAGCCTGGGGCCTCAGTGAATGTCCCCTGCAAGGCATCTGGATACTACTTCAACAGCTGCTATCTGCACTGGGTGCGCCAGGCCCCTGGACAAGGCCTTGAGTGGATGAGAATAATCATCCCTAGTGGGGGTAGCACAAACTCTGCACGGAAATTCCAGGCCACAGTCACCTTGACAAGGGACACGTCCACGAGCACAGTGCACAGGGAGCTGAGCAGACTGAGATCTGAGGACACGGCCGTGTATTACTGTGCGGGTCAGCTGATACACTACTACGATATGGGCGCCTGGGTCAAAGGGACAAAGGTCACCGTCTTCTCAG
>S184|IGHV3-74*03|IGHD6-6*01|IGHJ5*02|40
GAGGTGCACCTGGTGGAGTCCGGGAGGGGCGTAGTTCGGCCTGGGGGGTCCCTGGGAGTCTCCTGTGCAGCCTATGGACTCACCTTCAGAAGCTACTGGATGCACTGGGTCCGCCAAGCTCCAGGTAAGGGACTGGCGTGGGTCCCACGTAGTAACAGTCTTGGGAGTAGCACAACGTTCGCGGACTCCGTGGAGGGCCGATTCACCATCTCCAGAGCCAACGCCAAGAACATAATGTATTTGAAAATGAACACTCTGAGAGCCGGGGACACGTCTGTGAACTCCTGTGCAAGACGTGAACTAACGGCTCGTCCGGCACACAATTGGTTTGACCCCGGGGGCCAGGGACCCCGGGTCACCGTCGCCTCAG
>S185|IGHV1-58*02|IGHD3-10*02|IGHJ6*03|40
CACATGCATCTGGAGCAGTCTGGGCCTGAGGTGAAGAATCCTGGGACCTCAGTGAAGGACTCCTGCAGGGCCTCTGGACTCACCTTTAATAGCTCTGGTATGCAGTGGATGCGACGGGCTCGTGGACAACGCCTTGAATGGATAGGATGGATCGTCGTTGACAGTGGTTTCACAGACTTCACACAGACGTTCCAGGAAAGAGTCGCCATTAGCAGGGACATGTCCACAAGAACAGCCTACATGGAGGTGAGAAGCCTGAGATCCGAAGACACGACCTTGTATTATTGTGCGGCACTCTGGCTAGTATTTGTATATTCGGGGAATCATTGCCACTATTATTACAAGGACGTCTGGGTCAAAGGGACCACGGTCACCGTCTCCTCA
>S186|IGHV3-64D*06|IGHD1-14*01|IGHJ1*01|40
GACGTGCAGCTAGTAGAGTCTGGGGGAGGCCTGGTCCAGCCTGGGGGGTCCCTCAGACTCTCCCACTCAGCCTCTGAATTCACCTTCGGTATGTATGCTATGAACTGGGTCCGCCAGGCTCCCGGGAAGCGACTGGAATATATTTCCGCTTTTAATTGTAATGGGGTTAGCACATACTGCGCAGACTCCGTGAAGGTCAGCTTCACCATCTCCAGAGACAATTTCAGGAGCACCCTGCAGTTTCAAATGAGCCGTCTGAGAGCTCAGGACACGGCTGTGTATTACTTTGTGAAATTACACTTAAGCGGAACCACCGACGGAGACTTGCAGCACTGGGGCCAGGTCACCCTGGTCACCGTCTCCTCAG
>S187|IGHV1-2*02|IGHD2-2*01|IGHJ3*01|40
CAGGTGCAGGTGGTGCTGTCTGGGGCTGAGGTGACGAAGCCTGGGGCCTCCGTGGAGGTCTCCTGCAAGGCTTCTGGATACACCCTCACCGGCCACTATGTGGACTGGGTGCGGCAGGCCCCTGGACCAGGGCTTGAGTGGGTGGGACGTATCAAGCCTGAAAGTAGTGACACAAATTATGCACAGAAGTTTCAGGTCAGGGTCACCTGGACCAGGGACACGGGCTTCAGCACAGCCTACATAGAGCTGAGGAGCCTGAGACGTGACGACACGGCCGCACATTACTGCGCGAGTGGAATCAGTTGCTACTGGGGCCAAGGGACAATGGTCAACGTCTCTTCAG
>S188|IGHV3-7*03|IGHD1-7*01|IGHJ6*04|40
GAGGTGCAACTGGTGGAGTCTGGGGGACGCTTGGTCCAGCCGGGGGTGTCCCTGAGACTCTGCTGTGCAGCCTGTGGACTCACCTTTACTAGCTATTGGACGAACTGGGTGCGCCAGCCTGCAGAGAAGGGACTGGAGTGGGTGGCCAACATAAAGCAAGATGGAGGTGAGAAATACAATGTGGACTCTCTGAAGGGCCGGTTCACCGCCGCCAGAGACAACGCCAAGAGGTCACTCTATCTGCAAATGAACAGCCTGAGAGTCGAGGGCACGGCCGTGTGTTTGTGTACGAGAGCGAGGTCTATAACTGGGACTACATTGTGCTATTACTATTACTGCGATATGGACGTCTGGGTCAGAGGGACCACGGTCACCGTCTCCTCAG
>S189|IGHV2-70*10|IGHD3-22*01|IGHJ6*03|40
CAGGTCACCTTGAAGGAGTCTGGTCCTGCGCTGGTGAAACCCGCACGGACCCTCACACTGACCTGCACCTTCTCTGGGTGCTCACTCACCACTAGTGGAAGGCGTGTGAACTGGATCCGTCAGCCCCCAGGGAAGGCCCTGGAGTTGCTTTCACGCATTGATTGGAATGACGATAAATCTTACAGCAAATCCCTGAAGACCAGGCTCACCGTCTCCAACGACACCTCGAAACTCCAGGTGGTCCTTACAATGGTCACCATGGACCCTGTCGACACAGTCACGTATTACTGTTCACGGCGTATTGCTATAAGACTAGCGTTTATTACTGCCTTCTACTACTATGCATACATGGACATCTGGGACAAAGGGACCTCGGACACCGTCTCCTCA
>S190|IGHV1-69*02|IGHD2/OR15-2a*01|IGHJ4*01|40
CAGGTCCAGCTGGTGCAATCTGGGCCTGACGTGAAGGAGTCTGGGTCCCCAGTGAATGTCCCCTGCAAGACTTATGGAGGAACCTTCAGCAGGTATACTATCAGTTGGGTGCGACAGGCCCCTGGACACGGGCTCGAGAGGATGGGAAGGATCATTCCTATCCCTGGTAAATTAAACTACGCGCAGAAGTTGCAGGCCAGAGCCACGATTGCCGCGGACAAATCCACGAGTTCAGCCTACATGGAACTGAGAAGCCTGAGAACTGGGGACAAGGCCGTGTATTTTTGTGCGAATTGTAATAGTTCTACTTTCTATGCCTTTGAGTATTGGGGCCAAGGAGCCCGGGTCACCGTCTCCTCAG
>S191|IGHV3-72*01|IGHD3-10*02|IGHJ5*02|40
GAGGTGCACCGGGTGGAGTCTGGGGGAGGCTTGGTCCAGCCTGGAGGGTCCCTGAGACTGTGCTGTGCAGCCTCTGGATTCACCTTCAGTGACCACTCTATGGACTGGGTCCGCCAGACTCCAGGGAAGGGGCCCAAGTGGGTTGGCCGTAGTAGGAAAAAAGCCAACAGTTACACCACAGAATGCGCCGCGTCTGGGAAGGTCAGATTCACCATCTCAAGCGACGATTCAAAGAACTCACTCTATTCACACTTGAACAGCCTGAAAACCCAAGACACGGCCGTCTATTTCTGTGCTCGTACAGGCTGTTTGGGGAGTTCTCACAGACACAGCTGGTTCAACACCTGGGGCCAGGGAAACCTGGTCACCGTCTCCCCAG
>S192|IGHV1/OR15-9*01|IGHD2-15*01|IGHJ5*01|40
CAGGTACAGCTGATGCAGTCTGGGACTGAGGTGAAGAAGCCTGCGGCCTCAGTGAGGATCTCCTGCCAGTTTCGAGGATACAGCTTTAGATGGTACTGTACGCACTGGGTGTGCCAGGCCCATCCACAAGGGCTTGAGTGTACGGGATTGGTGTGCCCGAGTGATGGCAGCACAAGCTCTGCACAGATGTTCCAGGGCAGAGTCACCCTAACCAGGGACACATCCATGGCCACAGCCGACATGGAGATAAGCAGCCTGAGGTCTGAGGACGCGGCCACGTTCTTCTGTGTGAGACCTTGCGGAGGATTTTGTAGTGGTCCTAATTGCCTCTGCCACAACTGGTTGGAGTCCTGGGGCCAAGGAACCCTGGTCACCGTCTCCTCAG
>S193|IGHV4-28*05|IGHD6-13*01|IGHJ3*01|40
CAAGTGCAGTTGCAGGAGTCGGGCCCAAGACTAGTGAAGCCCTCGGACGTCCTGTCCCTCACGTACGCTGTCTTTGGTTACGCCGTCACCAGGAGTAACTGGTGGGGATGGATCCGGCAGGCCCCTGGGAAGGGACTGGAGTGGATGGGATACATCTATTTCAGTGGGAGCATCTGCTACAACCCGTCCCGAACTAGTCGAGGCGCCATGTCAGTAGACACGTCCAAGAACCAGTTCTCCCTGAAGCTGCGCTCTGTGAACGCCGTGGATAAGGCCGTGTGTTACTGCACGGGCAGTTGGTGTCGCGGGGCGAATGTCTGGGGCCAAGGGACCATGGTCTCCGTCCCTTCAG
>S194|IGHV1/OR15-1*01|IGHD3-9*01|IGHJ1*01|40
CAGATGCATCTGGTTCAGTCTGGGGCTGAGGTGAAGAAGCCTGGGGCCTCAGTGAAGGTCTACTGCACGCCTTGTGGACACAGCCTCACCGACTACTATATTCACTGGGTGCGACAGGCCCCTGGCCAAGAGCTTGGGAGGATGGGGCGGATCAACCCAAACAGTGGTCGAGGAAACTATGCACAGAACTTACAGGTCAGAGTCACCATGACCAGGGACACGTCCATCATCACGGCCTACACGGTGATGAGCAGCCTGCCATCTGAGGACACGGCCACATATTATTGTGCGAGTGGGAACATACGATATTTTGACTGGTTTTTTACACACTTCCAGAATTGGGGCCGGGGAACCCTGGTCACCGTCTCCTCAG
>S195|IGHV3-21*04|IGHD3-16*02|IGHJ3*01|40
GAAGTGCAGCTGGTGGAGTCTGGGCGAGGCCTGGTCAAGCCTGGGGGGTCCCTGAGACTCTCCTGTGCAGCCTCTGGATTCACCTTCAATCGGTACGGCCTGAACTGGGTCCGCCAGGCTCCTGGGAAGGGGCTGGGCTGGGTCTCGTCCTGTAGTAGTGTCAGTAGTTACATCTACGACCCAGACTCAGTGAAGGGCCGAATCCCCATCTCCACAGACAACACCAAGAATTCACTGCATCTGCAAGTGACCAGCCTGAGAGCCGAGGACACGGCCGAGTATTACTCTGCGAGTCATGGTTACGTTTGGGGGAGTTATCACTTGCCTTTTGATGTCTGGGGCCATGGGACAACGATTACAGTCTCCTCAG
>S196|IGHV3-48*01|IGHD1-14*01|IGHJ2*01|40
GAGGCGCAACTGGTCGAGTCTGGGGGAGGCTTGGTAGTGCCTGGGGGGTCCCTGAGACTCTCCTGTGCAGCCTCTGGATTCCCATTCAGTAGCTGCAGAATGGAATGGGTCCGCCAGGCTCCCGGGAAGGGGCTGGAGTGGGTTTTCTACATTAGTAATAGTATTAGTACCATAGACTATACAGACTCTGTGAAGGGCCGACTCATCATCTCTAAAGACAATGCCAAGATCTCACTATATCTGCAAATGAACAGCACGAGAGACGAGGGCACGGCTGTGTATTACTGTGCGAGAAGTATCTCCGGAATATGGCCGTCCTTCGATCTATGGGGCCGTGCCACCCTGGACACTGTCATCTCAG
>S197|IGHV4/OR15-8*01|IGHD5/OR15-5a*01|IGHJ1*01|40
CAGATCCAGCTGCAGAAGTCGGGCCCAGAACTGGTGAGGCCTGCGGCGACCCTGTCCCTCACCTGCTTTGTCTCTGGTGGCTCCATCAGGAGAAGTAAGTGTTGGAACTGGGTCCGCCAGCCCCCAGGGAAGGGGCTAGAGTGGGTTGGAGACACCTACCACAGTGGGAGCCCCAAATGCAACCCGTCCCTCAAGAGTCGGGTCACCTTATCGGCAGACCAGTCCAAGAGGCAGTTCTCCCTGACGCTTAGTTCTGCGACCGTCCCGGACACGGCCGTGAATTACTGTGAGAAATACTTCCAGAACTGGGGCCAGGTCACCCTGGTCACCGTCTCGTCAG
>S198|IGHV1/OR15-9*01|IGHD1-26*01|IGHJ4*02|40
CAGAAACAGAGGAATGAGTCTCTGGCTCAGGTGAGGAAGCCTGGGGCCTCATTGATGATCTCCTGCAAGACTTCTGGATACACCTTCTCCAGATACTGGATGCTCTGGGTGTGTCAGGCCCATGCACAAGGGCTTGAGTGGATGGAATTAGTGTGCCCTAGTGATGGCAGAACAGGCTTTGAACCGAAGCTCCAGGACAGAGTCACCATAACAGGGGACACATCCATGGTCACAGCCTGCATGGAGGTAAGGAGCCTGAGATCTGAGGACACGGCCATGTATTACTGTGTGAGGGGTTTTGCAGTAGTGGGAGTTAGTGCCGACTGGGGCCAGGGAACCATGGTCACCGTCTCCTCAG
>S199|IGHV1/OR15-9*01|IGHD2-21*01|IGHJ2*01|40
CAGGTACAGCTTATGCACTCTGGGGCTGAGGTGAAGAAGCCTGGGGCCTCAGTTAGGATCTCAGGCAAGGCTGCTGGAATCACCTTCACCAGCTACTGTATGAACTGGGTGTGCCAGGCCCATTCACAAGGACTTGAATGGATGGGATTGCTGTGCCCTGTTGACGGCAAAACTAGCGATGTTCCGAAGTTCCAGGTCAGAGTCACCCGAGGCAGGGACACATCCATGGGAACAGCCCACATGGAGATAAGAAGTCTGAGATCTGAGGACACGGCCATTTATTCCTGTTTGACTGCTGGTGATTGCTATTCCGACTGGTACTTCGATCTCAGGGGCCGTGGCACCCTGGTCACTGTCTCCTTAG
>S200|IGHV4-38-2*02|IGHD2/OR15-2a*01|IGHJ3*02|40
CAGGTGCAGCTGCGGGAGTCGGGCCCAGGACTGGTGAAGCCTTCGGAGACCCTGTCCCTCACCTGCACTGTCTCTGGTCACTCCATCAGCAGTGGTTACAACTGGGGCTGGATCCGGCAGCCCCCAGGGAAGGGGCTAGAGTTGATTGGGAGTATCTTTCATTGTGGGAGAACCTGTTATAAACCGTCCCTCAATAGTCGAGTCACCATATCTGAAGGAATGTCCAAGGGTCAGTTCTCCCTGGAACTGAACTCTGAGACCGTCGCAGACACGGCCGTGTATTACTGTGCGAGAATAATAGACTGTTTTACTAGTACTAGTTTCTCTGACGCTTTTGATTTGTGGGGCCAAGGGGCAGTGGTCATCGTCTGCTCAG
>S201|IGHV1-69D*01|IGHD4-17*01|IGHJ3*02|40
CAGTTGCAGCTGGTGCTGTCTGGGGCTGAGCTGATTATGCCTGGGTCCTCGGTGAAGGTCTCCTGCAAGGCCTCTGGAGGCACCTCCAGAAGCTGTACTATCACCTGGGTGCGACAGGCCCCTGCACAAGAGCTTGACTGGATGGGAGGGATCATCCCTATGTTTGGAATAACAAACTATGAACGGAAGTGGCAGGACAGAGTCACTATTACCGCACACGATTCCACGAGAACAGCCTACATGGAACTAAGCAGCCTGAGATTTGAGGACACGGCCGTGTTTTACTGTGGGTTGCCTATCGCAGCCATCTGGGGCCAAGGGACCATGGACACCGTCTCCCCAG
>S202|IGHV2/OR16-5*01|IGHD2-8*01|IGHJ1*01|40
CAGGTCACATTGCAGGAGTCTGGTCCGGCGCTGGTGAAATCCACAGAGACCCTCACTCTGACCTGCACTCTCTCTGGGTTCCCACTCAGCACTTCTGGCATGGGTTTGAACTGGATCCGTCAGCCCCCAGGGAAGGCCCTGGAGTGGCTTGCTCGCATTTTTGTGAATGACAAAAGATCCCACACCACGTCTCTGATGAGAAGACTCATCATCTCCACGGACACCTCCAAAAGCCAGGTGGTCTTAACCATGACCAACATGGCCCCCGTGGACAGAGCCACGTGTCACTCTGCATGGGCGGTGACTCCCGAGATATCTTGCACTCACAGTATCTGCTCTACCGCTGAAAACTTCCAGAACTGGGGCCAGGGAACCCTGGTCACCGTCTCCTCAG
>S203|IGHV3-11*05|IGHD2-8*01|IGHJ5*01|40
CAGGTGCAGCTGGTGGAGTCTGGGGGAGCCTTGGTCACGCCTGGAGGGTCCCTGAGACTCTCCTGTGCAGCCTCTGGATTCACCTTCAGTGACCACTACACGAGCTGGATCCGCCAGGCTCCAGAGAAGGGACCAGAGTGGGTTTCGTCCATCAGCAGTAGTTCTAGTGACACAAACTGCACAGACCCTGTGAAGGGCCGATTCACCATCTCCAGAGACAACGCCAAAAGCTCCCTGTATCTGCAAGTGAACAGCCTGAGAGCCGAGGACACGGCCATGAATGACTGTGCGGCACGGGATATTTTAGAAATGGTATATGTTCATTCCTGGTTCGGCTCCTGGGGCCAAGCAACCCTGGTCACCGGCTTCCCAG
>S204|IGHV2/OR16-5*01|IGHD5-24*01|IGHJ5*02|40
CAGCTGACCTTGAAGGGGTCTTGTCCTGCGCTGGTGAAACCCTCAGAAACCCTCACACCGACCTGCACTCTCTCTGAGTTTTCACTCAGCACTTATGGAATGGCTATGCGCTGGATCCGTCAGCCCCCCGGAAAGGCCCTGCAGTGGCTTCCTCACATTCTTTTGAAAGACAAAGAATTCTACAGAAGCTCTCTGAAGAACAGGCTCATCATCTCCACGGACACCTCTAGACGCCAGCTGGTCCTTATCGTGACCAACATGGAGCCTGTGGACACAGCCACCCATCCCTGTGCATGGGGATTTACAATCCGCTTCGACCCCTGGGGCCAGGGAACCCTGGTCACCGTCTCCTCAG
>S205|IGHV1-2*04|IGHD4/OR15-4a*01|IGHJ3*01|40
CAGGTGCAGATGGTGCAGGCTGGGCCTGAGGTGAAGAAGCCTGGGGCCTCAGTGAAGGTCGCCTGCACGGCTTCTGGATTCATCTTCACCCACAACTTTATGCACTGGGAGCGACAAGCCCCTGGACACGGGCTTGAGTGGACGGCATGGATCAACCCTAGAAGTGCTGCCACAAACTATCCAGAGAATGTTCCGGGCTGGGTCACCATGACCAGGGACACGTCCATCAGCTCAGCCTCCATGGTGCTGAGAAGGCTGAGATGTGACGACACGGCCTTGCATTACTGGGTCTCTTTTTGTTTTGACGTCTGGGGCCAGGGGTCAGTGGTCATCGTCTCCTCAG
>S206|IGHV1-24*01|IGHD2-8*02|IGHJ1*01|40
CAGGTCCAGCTGGGACGGTCTGGGGCTGAGGTCAAGAAGCCGGGGGCCTCAGTGCAGGTCTCCTGTAAGGTTTCCGGATGCACCCTCTCTGAATTGTCCATGAACTGGGTGCGACAGACTCCTGAAAAAGGGCTTGAGTGGAAGGGAGCTTTTGATCCTGAAGATGGTGACACAATCTACGCACAGAAGTTCCAGGGCAGAGTCACCACGACCGAAGACACATGTACAGACACAGCCCACATAGAGGTGAGCAGCCTGAAGTCTGAAGACACGGCCGTTTATAACTGTGCAACAGTCGAGACTGGGTCAGGAGACTTGGGATATTGTAATAGTGGTGTATACTATACGGCTGGATACTTTCAGAACTGGGGCCAGGGAACCCTTGTCACCGACTCCTCAG
>S207|IGHV1-3*02|IGHD5-12*01|IGHJ1*01|40
CAGGTTCAGTTGATGCAGTCTGGGGCTGAGGTGAAGAAGCCTGGGGCCTCAGTGAAGGTCTCCTGCAAGCCTTCTGGATGCACCTTCACTAGCAATGTTATGCATTGGGCACGCCAGGCCCCCCGACAACATCTTGAATTGATGGGATGGAAAAACACTGGCAAGGGTGACACAGAGTATTCACAGGAGTTGCAGGTCAGAGTCACCATTACCAGGGACACATCCACGATAACAGCCTACATGGAACTGAGGAGCGTGACATCTGAGGACATGGCTGTGCACCACTGTGCGGGGTGTATAGTGGCTACGACTATGGTTTGTTGGCGGCACTGGGGCCAGGTCACCCTGGTCACCGTCTCCTCAG
>S208|IGHV3/OR16-10*01|IGHD6-19*01|IGHJ2*01|40
GAGGTTCAGCTGGTGCAGTCTGGGAGAGGCTCGGCTCATCCTGGGGGGTCCCTGAGACTCTCCTGTGCAGGCTCTGGACTCACCTGTAATAGCTATTCTTTGGACTGGGTTCGCCAGGCTCCAGGAAAAGGTCTGGAGTGGGTATCAGCTTTTGGAACTGGTGGTGGCACACATTATTCAGACTCCGTGCAGGGCCGATTCACCATCTCCACAGAAAACCCCAAGAATTCCTTGTCTATTCAAATGAACAGCCTGAGATGCGAGGAGACGGCTGTGTCTTACTGTGCAAAAGATGCGTATCAGAGAGGAGTGGCTAATAACTACTGCTACTTCGATCTCTGGGGTCGAGGCACCCTGGTCCCTGTCTCCTCAG
>S209|IGHV4-38-2*02|IGHD2/OR15-2a*01|IGHJ5*01|40
CAGGTGCAGGTCCAGGAGTCGGGCCCAGGACTGATGAAGCCTTCGGAGACCCTGTCTCTCACCTGCTCTGTCTCTGGTTTCTCTATCAGGAGCGGTCACTACTGGGGCTGGATCCGGCAGTCCCCAGGGCAGGGGCTGCATTGGATTGGCAGTATCTATCATAGTCGGAGCACCTTCTATAACCCTTCCCTCAAGAGTCGAGTCACCATGTCTGTAGACACGTCCAAGAGGCAGTTCTTCCTGAAGCTGAGGTCTGTGACGGCCGAAGACACGGCCGTATTTTACTGTGCGACTGTCGGGCTAGACTGTTCTAATAGTACTACTTTCCATGCCTGCACCAGGTTCGACACGTGGGGCCTAGGAACCCGGGTCACCGTCTCCTCAG
>S210|IGHV3-38-3*01|IGHD1-14*01|IGHJ4*02|40
GAGGTGCAGTTGGTGGAGTCTCGGAGAGTCTTGGTACAGCCTGGAGGGTCCCTAAGACTCCCCTGTGCAGCCTCTGGATTCACCGTTAGCAGCAGTAAGATGAATTGGGTCCGCCAGACTCCAGGGGGGGGTCTGGAGTGGGTCTCATCCATTAGTGTTGCTAACACATACTGCGCAGACTCCAGGAAGGGCAGATTCACCGTCACCAGACGGCATTCAAATAACACCCTGCATCTGCAAATGAACAGCCTGAGATGTGAGGACACGCCTCTGCATTACTCTAAGACATGTGGGTGGCGAAACCACTGCCCCCTTGAATACTGGGGCCAGGGAACCCTAGTCACCGTGTCCTCAG
>S211|IGHV3-11*01|IGHD1/OR15-1a*01|IGHJ4*03|40
CAGGTGCAGTTGGTGGAGTCTGGGGGGGGCTTGGTCAAGCCTGGAGGGTCCCTGAGACTCTTCTGTGCAGTCCTTGGTTTCCCCTTCAGTGACTACTTCGTCAGCTGGAGCCGCCAGGCTCCAGGGAAGGGGCTGGGGTGGATTTCATTCAATCCTGGTAGTGGGAGTACCATATTCCACACAGGCTCTGTGAAGGGCCGATTCGCCGTCTCCAGGGACAACGCCAAGAAGTCCCTGTATCTCCAAATGAACAGCCTGAGAGCCGAAGACACGGCCGTGTGTTATTGTGCGAGATTGGCCCACCCGGAGAAAGACCCCTTCGACGACTGGGGCCAAGGGACCCTGGTCACCCTCTCCTCAG
>S212|IGHV4-34*12|IGHD3-16*01|IGHJ5*02|40
CAGGTGCTACTACACCAGTGGGGCGCAGGACTGTTGACGCCTTCAGAGACCCTGTCCCTCGCTTACGCTTTGTATGGTGGGTCCTTTGGCGGTCACTACTGGAGCTGCATCCGCCAGCCCCCAGGGAAGGGGCTGGAGGGGATTGGGGAAATCATTCGTAGTGGAAGCACCAACTACAACCCGTCCCTCGAGAGTCGAAGAACCACATCAGTAGACGCGTCCAAGAACCAATTAGCCCCGAATCTGAGTTCTGTGACTGCCTCTGACACGACTGTGAACTACTGTGCGAGAATACGTTTGGGCGACTTATACTTTTTCAACTGGTTCGACCCCTGGGGCCAGGGAACCCTGGTCACCGTTTCCTCAG
>S213|IGHV1-69D*01|IGHD4-11*01|IGHJ2*01|40
CAGGTGCAGGTGGTGCAGTCTGGGACTGAGGTGAGGAAGCCTGAGTCCGCGCTGAAGGTCTCCTGCAAGACTTTTGGACGCGCTTTCGGCAGCTATGCTATCACCTGGGTGCGACAGGCCCCGGGACAGGGACTTGAGTGGATGGGAGGGATCATCCCCATCTTTAATACAGAAAACCACGCACAGATCTTACGGGTCAGAGTCACGACTACCGCGGACGAATCCACGAGCACAGCCTGCGTGGAGTTGAGAAGCCTGAGATCTCAGGACACGGCCGTCTGTCATTGTGCGAGACATCATGCAGTCTATTGGTACTTCGATCTCTGGGGCCGTGGAACCCTGGTCACTGTCTCCTCAG
>S214|IGHV4-61*06|IGHD3-10*02|IGHJ6*01|40
TCTGGTGGCTCCGTCAGCAGTGCTAGTTACTACTGGAATTGGTTCCGGCAGCCCCCAGAGCAGGGACTGGAGTGGATTGGCTATATCTTTCACAATGGGGGCACCAACTACAACCCCTCCCTCAAGAGTCGAGTCTCCATGTCAATAGACACGTCCAAGAACCCGGTCTCCCTGAAGTTGAAGTCTAGGTCCGCCGCGGACGCGGCCGTGTTTTACTGCGGATGTTACTGTGTCTGGGGAGTTTTTAAGATTGGCTACATCTGCTACGCCGTAGACGTCTGGGGGCAGGGGACCACGGTCACCCTCGCCTCAG
>S215|IGHV3-66*02|IGHD2/OR15-2a*01|IGHJ6*04|40
GAGGTGCAGATAGTGAAGTCGGGGGGAGGCTTGGTCCAGCCTGGGGGGTCCCTGAGACTCCCCTGTGCAGCCTCTGGATTCACCGTCAATAACAATGACATGACCTGGGTCCGCCAGACTCCAGCTATGGGGCTGGAGTGGGTCTCAGTTATTTCTGGCGGTGGCAGAACTTACTATGCAGACGCCGTGAAGGGCCCATTCACCATCTCCAGAGACACTTCCCAGAGCACACTGTATCTTCAAGTGAACAGCCTGAGCACTGAGGACACGGCTGTGTCTTTCTGTGCGAGATGCTATTTTTCCAATAGTAGTGCTCTCGTCGGTCACTCCGGTATGGACGTCTGGGGCAAAGGGACCACGGTCACCGTCTCCTCAG
>S216|IGHV2-70D*04|IGHD1-14*01|IGHJ1*01|40
CAGGTCACCTTGAAGGAGTCTGGTCCTGCGCTGGTGAAACCCACACAGACCCTCACACTGACCAGAACCTTCTCCGGGTTCTCACTCAATTCTATTGGAATGCGTGTGAGCCACGTCCGTCAGACCCCAGAGAAGCCTCTGGAGTGGCTTGAATCCATTGATTGGGATGATCATAATTTCCACGCCACATCTCTGAAGACCAGGCCCACCATCTCCAAGGACACCTCCACTAACCAGCTGGTCCTTACAATGACCAACAATGATCCTACGGACATAGCCACGGATTTCTGTGCGCGCATCCAGCCGGGTATAACGCGGGCTGAATACTTTCAGCACTGGGGCCAGGGAGCCCTGGTCACCGTCTCCTCAG
>S217|IGHV1-8*01|IGHD5/OR15-5a*01|IGHJ4*03|40
CAGGTGCAGCTGGTGCAGTCTGGGGCTGAGGTGAAGATGCCTGGGGCCTCAGTGAAGGTCTCCTGCAAGGCTTCTGGAGACACCCTCAGCAGTTTTGGTAGCAGCTGGGTGCGACAGGCCACTGGACAAGGGCTTGAGTGGGTGGAGTGGAAGAACCCTAACAGTGGAAAGACAGGGTATACACAGAAGTTCCAGGGCAGAGTGATCATGACCAGGAGCGCCTCCATAAGAACAGCCTACATGGAGATGACAAGCCTGAGATGTGAAGACACGGCCGCATATTACTGTGCAATTTCCGCAGCCATAGTGTGTACGATTACCGGTTTACTGAGTGGCTACTTTGACTATTGGGGCCACGGGAGCCTGGTCACCGTCTCCTCAG
>S218|IGHV3/OR16-9*01|IGHD2/OR15-2a*01|IGHJ3*02|40
GAGGGGCAGCTGGTGGGGTGTGGTGGAGGCCTGCTACAGCCTGGGGGGTCCCAGAGACTCTCCTGTGCACTCTCTGGATTCACCTTCGCTACGAACTACACGAACTGGGTCCGCCAGGCTCCAGGGCAGGGACTGGAGTGGGTTTCATACAGTAGTGCTGATAGTGGTCACACGTACTATGCAAACTCTGTGAAAGGCCGATTCACCATCTCCAGGGAAAGCGCCAAGAACTCACTGTATTTGCAAATGAAAAGCCTGAGAGTCGAACACACGGCTGTGTATTACTGTGTGGAAAATTTTGATACTACTACTTGTGGGGGAGTGGAGGCTTTTGAAATCTGGGGCCAAGGGACAATGGTCCCCGCCTCTTCAG
>S219|IGHV3-64D*06|IGHD7-27*01|IGHJ4*01|40
GAGGTGCAGCTGGTGGAGTCTGGGGCAGGCTTCCTGCAGCCTGGGGGGTCCCTGAGACTCTCCGGTTCCGCCTCTGGATTCGCCTTCACTAGCTTTCCTATGCACTGGGTCCGCCAGGCTCCAGGGAAGGGACTGGGCTATGTTTTAGGCATTAATTGTAATGGAGCCAGCACATACTACACAGACTCCCTGAAACTCAGATTCACCATCTCCAGAGACAATTCCAAGAACACACTGTATACTCAAATGACTAGTCTGAGAGATGAGGACACGGCTGTGTATCATTGTTTGAGTGACCGATATAAAGCACAGTCCCATGAGTATGGGGGCCAAGGAACCCTGGTCACCGTCTCCTCAG
>S220|IGHV3-23*05|IGHD3-22*01|IGHJ4*03|40
GAGATGCAGCTGTTGGAGTCTGGGACAGGCTTGGAACAGTGTGGGGGGTCCCTGAGACCCTCCGGTGCAGCCTCTGGATTCACTTTTAGAAGCTGTGCCATGAACTGGGTCCGCCAGACTCCAGGGAAGGGGCTGGAGTGGGTCTCAGGTATCAATCGCAGTAGTAGTAGCACATACTATGCAGACTCCACGAAGGGCCGCTTCACCATCTCCAGAGACAATTCCAAGATCACGCTACATCTGCAAGTGTACGGCCTGAGAGCCGAGGACACGGCCTTATATTACTGTGCGAAACCGCGACCTTACTATTGTAGATGTGGTAACTACTACCGGGAAATCTTTGACTACTGGGGCCCAGGGGCCCTGGTCACCGTCTCCTCAG
>S221|IGHV3/OR16-9*01|IGHD6-25*01|IGHJ6*03|40
GAGGTGCAGGTGGTGGATTCTGCAGGTGCCTTGGTGCAGCCTGGGGGGTCCCTGAGACTCTCCTCTGCAGACTCTGGATTCACCTTCAGTGAACACTACACGAACTGGGTCCGCCAGGCTCCAGGGAAGGGACTGAAGTGGGCTTCAGACCGTAGTGATAATAGTGGTTACACAAACTATACAGACTCTCTGAAAGGCCGATTCACCATCTCCAGGGACAACGCCAAGAACTCACTGTATTTGCAAATAAACAGCCAGAGAGACGAAGACACGTCTGTGTGCCACTGTGTGAAAGTGGAAACTTTCTGCTTCTACTACTTCATGGACGTCTGGGTCAAAGGGCCTACGGTCACCCTCTCCTCA
>S222|IGHV1-69-2*01|IGHD1-1*01|IGHJ2*01|40
GAGGTCCAGTTGTTACAGTCTGAGGCTGAGGTGAAGAAGCCCGGGGCCACAGAGAACATTTCCTGCACGGTTTCTGGGTGCACCTTCACCGACGACTACATGCATTGGGTGGAAAAGGCCCCTGGACAAGGGCTTGAGTGGGTGGGACTTTTAGACTCTGAATATGGTGAAACAAGATACGCAGAGAAGTTACAGGTCAGAGTCACAAGCGCCGCGGGAACGTATGCAGAATCGGCCTGCATGGAGCTGAGCAGCCTGAGATCTGAGGACGCGGCCGTTTATTACTGTGCACAAATGGAACGACACTTGCCGGCGGCTCTCTGGGGCCGTGGCACCCTGGTCACTGTCTCCTCAG
>S223|IGHV1/OR15-5*02|IGHD1-26*01|IGHJ5*02|40
CAGATACAGCTGGTGCAGTCTGGGGTTGAGGTGAAGAAGACTGGGGCCTCAGGGAAGGTCTCCTGCACGGCTTCTGGATACACCTTCATCAACTACTGGATCCACTGGGTGCGCCAGGTCCATGCACAGGGGCTTGAGAGGGTGGGATTGATGTGCCCTAGTGAGGTCAGCACCAGCCATACACAAGTTTTCCAGGCGCGAGTCACCACAACCAGGGACACATCCATCAGAATAGCCTCCATGGAACTCAGAAGACTGAGATCTGAGCACACGGCCTTGCATCACTGTGTGAATGAGAGCGACCCCTGGGGCCAGGGAACCGGGGTCACCGTCTCCCCAG
>S224|IGHV3/OR16-6*02|IGHD2/OR15-2a*01|IGHJ1*01|40
GAGATACAACTGGTGGAGTCGGCGGGAGGCCTTGGCACAGCCTGGGGGTCCCCTAGACTCTCCTGTGCAGCCCCTAGACTCACTTACAGAAATGCCTGGGTGAACTGGGTCCGCCAGGCTCCAGGCACGGGGCTGGGGTGGATTGGCTGTATTAAAAGTCAAGCAAATGGTGGGACAGCAGACTACGCTGCACCTGTGAAAGGCAGACGCACCATCTCAAGAGATGATTCAAAGAACACACTGTTTCTGCAAATGATCAGCCTGAAGATCGACGACACGGCCGTGTATTTTTGTACCGCGGTGACAGACCACGGCAATTGTATGGAGTACTTCCAACACTGGGGCCAGGACACCCTGGCCAATGTCTCCTCAG
>S225|IGHV3-13*04|IGHD2-8*02|IGHJ5*01|40
GAGGTGCAGCTGGTGGAGCCTGGGGGAGGCTTGATACAGCCTGGGGGGCCCCTGAGACTCTCCTGTGCAGCCTCTGGATTCTCCTTCATTAGGTACGACATACACTGGGTCCGCCAAGCTACAGGGAAAGGGCTGAAATGGGTCTCACCCAATGGCACTTCTAATGACTCACATTATCCAGCCTCCCTGAAGGGCCGACTCACCGTCTCCAGAGAAAATGCCAAGAACTCCTTGTGTACTCAGATAAAGAGTCTGAGAGCCGGGGACACGGCTGTGGATGACTGTGCAAGAGGATATTGTACTGGCGGTTTTTGCAACAACTGGTTCGACTCTTGGGGCCAACGATCCCTGGTCACCGTCTCCTCAG
>S226|IGHV4-30-2*04|IGHD5-18*01|IGHJ2*01|40
TCTGGTGACCCCAGCAACTGTAGTGGCAACTCCGGGCGTTGGTTCCGACAGCCACCAGAGAAGGGCCTGGAACCGATTGGGTACATCGATCACACAGGGAGCACCTGCTACACCCCGTCCCTCAAGAGTCGAGTCACCATTTCACTAGAAACGTCCAAGAACCAGTTCTTCCTGAAGCTGACCCCTGTGACCGCCGAAGACACGGCCGTGTATTGCGGTGCGAGAGATCCGCAGCCTGGATACAGCTTTGGTTACTACTGGTACTTCAATCTCTGGGGCCGTGGACCCCTGGTCACAGTCTCCTCAG
>S227|IGHV4-28*05|IGHD4-17*01|IGHJ6*03|40
CAAGTGCAACTGCAGGAGTCGGGCCCAGGCCTAGTGAAGCCTTCGGACGTCCTGTGCCTCACCTGCGCTGTCTCTGGTCACTCCGTCCCCACCAGTAACCGGTGGGGCTGGATCCGGCAGACCCCAGGGAACGGCCTGGAGTGGATTGGGTACATCTATTATAGTAAGAGCATCGACTACAACCCGTCCCTCAAGAGTCGAGGCGCCATGCCAGAAAACACGTCCAAGAACCAGTTGTCCATGAAGCTGAACTCTGTGACCGTCTTGGACACGGCCGGTTATTACTGTGCGCTACCATTTTGTGAGTACTACTGCTACTACCACATGGACGTCTGGGCCAAAGGATCCGGGGTCACCGTCGCCTCA
>S228|IGHV3-66*01|IGHD3/OR15-3a*01|IGHJ3*02|40
GAGGTGCAACTTGTGGAGTCTGGGGGAGGCTTGGTCCAGCCTGGGGGGTCCCTGAGACTCTCTTGTACAGTCCCTGAATTCACCGTCAATAGCAAATGCACGAGTTGGGTCCGCCAGGCTCCAGGGAAGGGGCTGGATTGGGTCTCAGATCTTTTTAGCGGTGGAATCACAATCCACGCAGACTCCCTGAAGGTCAGATTCACCATCTCCAGAGACAGTTCCAAGAATACGTTGTTTCTTCAAGTGAATAGCCTGAGAGGCGAGGACTCGGCTGTCTGCTACTGTGCTACGACCGGGACTTCTGGACTGGTTACTCTACCCTGGGGCCAAGGGACAGTGGTCACCGTCTCTTCAG
>S229|IGHV3-30*09|IGHD2-8*02|IGHJ3*02|40
CAGGTGCAGCTGGTCGAGTCCGGGGGAGGCCTGGTCCGGCCTGGAACGTCCCTGAGACTCTCCTTTGCAGCCTCTGGACTCACCTTCAGTAGCTATGCTGTGCACTGGGTCCGCCAGGGTCCAGACAAGGGGCTGGAGTGGGTGGCAATGATAGAATATGATGGAAGTACTAGATCCTACGCAGACTCAGTGCAGGGCCCATTGGCCATCTCCAGAGGCAAATCCAAGATCACTCTGTATCTGCAAATGAAAAGCCTGAGAGCTGAGGACACGACTGTTTCTTACTGTGCGAGTACTGGAGGCTTAGAGTCTACCGTCGATATCTGGGGCCAAGGGACCATGATCACTGTCTCTTCAG
>S230|IGHV3-73*01|IGHD6-13*01|IGHJ4*01|40
GAGGTGCCGTTGGTGGAGCCTGGGCGAGGCTTGGTCAAGCCTGCGGGGTCCCTGAGACTCTCCTGTGCAGACTCTGGGATCACCTTCATTGGCTCTGCTTTACACTGGGTCCGCCAGACTTCCGGGAAAGGGCTGGAGTGGGTTGGCCGTCTTAGAAGCAAAGCTAACTGTTATGCGACAGCGTATTCTGAGTCGGTGAAAGGCAGATTTACCATCTCCCGAAATGATTCAAAGAACACGGCGTGTCTACTCGTGAACAGCCTGAAAACCAAAGATACGACCGTCTATTACTGGACGATACGTCTAGCAGCAGCTGTCTGGCGCCACTTTGAGTACTGGGGCCAAGGATGCCTGGTCACCGTCTCCTCAG
>S231|IGHV7-4-1*04|IGHD5-12*01|IGHJ5*02|40
CAGGTGCAACTGGAGCCATCTGGGTCTGAATTGAAGAAGACTGGGGCCTCAGTGAAAGTTTCCTACAAGTCTTCTGGATACACCCTCATTAGTTATAGTATGAATTGGATGCGACAGGCCCCTGGACACGGGCTGGAGTGGATGGGATGGATCAGCACCAACACTGGGAACCCAACGAATGCCCAGGGTTTCGCAGGACGTCTTGTCCTCCCCCTGGACTCCTCTGTCAGAATGGCGTATCTGCAGATCAACAGGATAAAGCCTGAGGCCACTGCCGTGTGTTACTGTGCGAGAGTGGATATGGTGGCCACCATGAATAACTCGTTCGACCCCTGGGGCCAGGGAACCCTGGTCACCGTCCCCTCAG
>S232|IGHV3-53*04|IGHD5/OR15-5a*01|IGHJ5*02|40
GAGGTGCAGGTGGGGGGGTCTGGAGGAGGCTCGGTCCAGCCTGGGGGGTCCCTGGGACTCTCCCGTCCAGCCTCTGGGTTCACCGTCAGCAACAACCACATGAGCTGGGTCCGCCAGGCTCCAGGCAAGGGGCTGGAGTGGGTCTCGATTGTTTATAGCGGTGGTAGCAGATACCACGCAGACTCTGTGAAGGGCCGCTTCACCCTCTCCAGACACAATTTCAAGAACAACCTGTATCTTGAAGTGAACAGCCTGAGAGGTGAGGACACGGCCCTGTATGACTCTGCACACATCCGTACGGATTGCGGTGTCCGCGATTGTCACTACTGGTTCGACCCCTGGGGCCAGGGATCCCTGGTCACCGTCTCCTCAG
>S233|IGHV1-2*03|IGHD6-6*01|IGHJ3*02|40
CAGCTGCAGCTGGTGCAGTCTGGGGCTGAGGTGAAGATGCCTGGGGCCTCAGTGAAGGGCTCCTGCAAGGCTTCTGGATCCACCCTCACCGACTACTGTATCCACTGGAAGCGACAGGCCCCTGGACAAGGCCTTGCGTGGATGGGGTGGATCAACCCTCACAGTGGCGGAACAAACTATGCACAGAAGTGTCCGGTCAGGGTCACCATTACTAGGGTCACGTCCATCAGCACCGCCTACATGGACCTGGGTGGGCTGAGATCTGACGACACGGCCGTGTGTAATTGTGCGAGGCTGGCGAATATAGCACCTTGTCTCGATCTCTGGGGCCACGGGACAATGGACACCGTCTCTTCAG
>S234|IGHV1/OR15-1*04|IGHD2/OR15-2a*01|IGHJ5*01|40
CAGGTTCAGTTGGTGCAGTCTGGGGCTGAGGTGAAGACACCGGGGGCCTCAGTGAAGGTCTCCTGGAAGGCCTCTGGATTCATCTTCACCGCCTACTTTATGCATTGGGTGCGACAGGCCCCTAGACAAGAACTTGGGTGGATGGGGCGGATCACCCCTAACAGAGGTGGAACGAACTATGCACAGATGTTACAGGACAGAGTCACCATGACCCGGGACACGTCCAACAGCACAGCCTGCATGAAGCTGAGAAGCCTCAGATCTGAGGACACGGCCTCGTACTTCTGTGCGATTGCAGGAGAATATTCTAATTCTACTACTTTCTATGCCTGGCTAGACTCTTGGGGCCCAGGAATCATGGTCACCGTCTCCTCAG
>S235|IGHV3/OR16-9*01|IGHD2-15*01|IGHJ2*01|40
GAGGGTCAGCTGGTGGAGTCTGGAAGAGACTTGGTACAGCCTGGGGGGTCCCTGAAACTCTCCTGTGCAGCCTCTGGATTCACCCGCAATATACACTACGCGTACTGGGTCCGCCAGACTCCAGGGAAGGGACTGGAGAGGGGCTCATACAGTAGTGGGAATCGTGGTTACACAAATTACGCAGACTCTGTGAAAGGCCGATTCACCATCACCAGGGACAACGCCAAGAATTCACTGTACCTACAAATGAATAGCCTGAGAGCCGAGGACACGGCTCTGTTTCACTGTGTGAACCTAGTGGTGATATCCACTACTGGGTGCTTCGATCGCTGGGGCCTTGGCACCCGGGTCAATGTCTCCTCAG
>S236|IGHV2-70D*04|IGHD4-23*01|IGHJ2*01|40
CATGTCACCTTGAAGGAGTCTGGTCCTGCGCTGGTGGGACTCACGCAGACCCTCACACTGACCTGCACCTTCTCTGGGCTCTCACTCAGCACTAGTGGAATGCGGGTGAGCTGGATCCGTCAGGCCCCAGGGAAGGCCCTGGAATGCCTTGCAAGCTTTGATTGGATTGATCATAAATTTGACAGAACTTCTCTGAAGAACAGTCCCCCCATCTCAGAGAACACCTGCAAAAACCAAGTGATCCTTACAATGACCATTATGGACCCAGTGGACACAGCCACGTGTTATCGTGCACGGATCCACCCGGCTTGTGACTACGGTGGTATTTCCCGGGGGTACTTCGATCTCTGGGGCCGTGGAACCCTGGTCTCTGTCTCCTCAG
>S237|IGHV1/OR15-1*03|IGHD3-9*01|IGHJ4*02|40
CAGGTGCAGCTGGTGCAGTCTGGGGCTGAGGTGAAGAAGTCTGGGGCCTCTGCGAAGGTCCCCTGCGAGACTTCTGGATATATGCTCACCGACAACTATATGCACTGGGGGCGCCAGGCCCGTGGACAAGAGGTTGGGTGGGTGGGACTGATCAACCCTAACAGTGGTGGAACAAACTTTACACAGAATTTTCAGGGCAGTGTCACCACGACCAGGGACACGGCCACCAGAGCAGCCTACACGGACATAAGAAGCTTGAGATGTGAGGACACAGTCGCTTATGACTGTGCGAAGACATTCGATGTTTTGACTGGTTACTATAACTCGGACTTTGACTACTGGGGCCAGAGAACCCTGGTCACCGTCTCCTCAG
>S238|IGHV7-81*01|IGHD5-24*01|IGHJ2*01|40
CAGGTGACACCGATGCGTTCTGGCCGTGCGGTGAAGGAGCCTGGGGCCTCGGGGAAGGTCCCCTGCAGGGCTTCTGGTTGCCCTTTCACCGCCTCTGGTATGAATTGGGTGCCACAGGCCCCAGGACATGGGCTTGAGTGGTTGGGATGGTTCAACACCTACACTGGGAACCCAGTATCTGTCCAGGGGTTGAGAGGACGACTTGTCCTCTCCATGGACACCTCTGCCAACACAGCACACCTGCAGATGAGCAGCCTAAAGACTGAGGACATGGCCATGTATTATTGTGCGAGTGTCGCCGAACAATGGCGAGTCGATCTCTGGGGCCGCGGCACCCTGGTCACTGTCTCCTCAG
>S239|IGHV3-33*01|IGHD3/OR15-3a*01|IGHJ6*04|40
CAGGTGCAACTAATGAAGTCTGGGAAAGGCGTGCTCCAGCCTGCGAGATACCTGAGACTCTCCTGTGCAGAGTCTGAATTCACCTTCAGGAGATATGGCCTGCACTGGGTCCGCCAGGCTCCAGGCAAGGGGCTGGAGTGGGTGGCAGTTATTTGGTATGATGGAAGTAATATATACAATACAGACTCCGTGAAGGGTCGATTCACCGTCTCCAGACATAATTCCAAGAACACCTTGTATCTGCAAATGAACAGCCTGAGAGACGCGGACGCGGCTTTGTATTGCTGTACGAGATTGGCCTACGACTTTTGGACTGGTTTTTATACCGAGCGCCTCGACTTCTGCTACCACGGGATGGACGTCTGGGGCAAAGGGACCACGGTCACCGTCTCCTCAG
>S240|IGHV3/OR16-9*01|IGHD1-26*01|IGHJ2*01|40
GAGGTGCAGTCGGTGGAGTCTAGAGGAGGCCTGGTACAGCCTGGGGGGTCCTTGAGACTCTCGTGTGCAGCGTCTGGATTCACCTCCACTAACCACTACACGGACTGGGTCCGCCAGACCCCAGGGAGGGGATTGGTTTGGGTTTCATACACTAGTGGTAAACATTGTTGCACAGACTACGCAGACTCTTTGAAAGGCCGATGCACCATGTCCAGGGACACCGCCAAGAACTCACGGCATTTGCAACTGAACAGCCTGATGGCCGAAGACGCGGCTGTATCTTACTGTGTGAGAGTCTGCCGGGGGAGCTACTCCTGTTGTCTCTGGGGCCATGGCACCCTGGTCACTGTCTCCTCAG
>S241|IGHV4-61*05|IGHD3-9*01|IGHJ6*01|40
CATGTGCAGCCTCAGGAGGCGGGCCCAGGACTGGTGAGGCCGTCGGAGACCCTGTCCCCCACCTGCACTGTCTCTGGTGGCTCCATCAGCAGTAATGGTGACTCCTGGGGCTGGACCCGGCACTTCCAAGGGAAGGGACTGGAGTCCCTTGGGTATATCTATTACTGTGGGAGCACCAACTACAACCCCTGCCTCAGGAGTCGAGTCATCATATCAGTAGGCACGTCCAAGAACCAGTTTTCCCTGAAGTTGAGCTCTGTGACCGCCGCGGACACGGCCGTGTACTATTGTGCGAGAGGGTTCTATTGCAATATTTTGACTGGCTATCACGACCGCTCGGATTACTACTACTACTACGGTATGGACGTCTGGGGACAAGGGACCACGGTCAATGTCTCCTCAG
>S242|IGHV3-16*01|IGHD2-2*02|IGHJ1*01|40
GAGATACAACTGGTGGAGTCTGGGGGAGGCTTGGTACAGCCTGGGGGGTCCCTGAGACTCTACTGTGCAGCCTCTGGATTCACCTTCAGTTACAGTGACATGTACTGGGCCCGCAAGGCTCCAGGAAAGGGGCTGGAGTGGGTCTCGGGTCATAGTTGGAATGGCGGTAGGGCGTCCTATGTGGACTCCGTGAAGCACCCAGTCATAATCTCCAGAGACAATTCCTGGACCTGTCTGTATCTGCAAAAAAACAGACGGAGTGCCGAGGACGTGGCTGTATATTATTGTGCGAGAAGTCCCCATCATCTGCGCGCCAGCTGGTATATTGACAAGGAGATCCTTCAGCACTGGGGCCAGGGAACCCTGGTCACCGTCTCCGCAG
>S243|IGHV3-20*01|IGHD4/OR15-4a*01|IGHJ4*02|40
GAGGTGCAGCTGGTGGGGTCTGGGGAAGGTCTGGGACGGCCTGGGGGGGCCCTGAGACTCTCCTGTGCAGCCTCTGGATTCACACTTGATTATCATGGCTTGAGGTGGATCCGCCGAGCTCCAGGGAAGGGGCTGGAGAGGTTCTCTGGGATTGATTGGGATGGTGGTACCACAGGTTTTGCAGACTCTGCGATGGGCCGACTCACCATCTCCAGAGACGACGCCACGAACTCCCTGTACTTGCAAAGGATCAGTCTGGCAGCCGAGGACACGGCCTTGTATCACTGCGCGAGTGCGTCTGGTGCTCACTCCGGGGATTACCTTGACTTCTGGGGCCAGAGAACCCTGGTCACCGTCTCCTCAG
>S244|IGHV1-46*02|IGHD3-16*02|IGHJ6*02|40
CAGGTGCAGTTGGTGCAGTCTGGGACTAAGTTGACGAAGCCTGGGGCCTCAGTGAAGACTTGCTATAAGGCATGTGGATACACCTTCTACGTCTACTCTGTGCACTGGGTGCGACAGGCCCCTGGACAAGGGCTTGAGTGGATGGGCATAATCAACCCTAGTGGTGATAGGACAAGCCACGCACGGAAGTTCCAGGGCGGAGTCACCATGACCAGGGACACGTTCACCAGTACAGTCTACATGCAGCTGAGCAGCCTGAGACTTGAGGACACGACCGTGTATTACTGTGCGAGAATTCAAGACGTGTGGGAGAGTTACCGTCGTACCGACTATTACTACTACGATATGGACGTCTGGGGCCAAGGGACCACGGCCACCGCCTCCCCA
>S245|IGHV3-66*01|IGHD6-6*01|IGHJ4*01|40
GAGATGCAGATGGTTCACTCTGGGGGAGGCTTGGTCCAGCCTGGGGGGTACCTGAGACTCTCCTGTGCAGCCTCTGGCTTCACCGTCCGGAGGAACTTCATGAGCTGGGTCCGCCAGTCTCCAGGGAAGGCGATGGCGTGGGTCTCAGTTATTTACAGTGGTGGCAGGACATGCTACGCAGACTCCCTGAAGGTCAGGTTCACCATCGCCAGGGACAATTCCAAGAAGACGTTGTGTTTTCACCTGACTCGCCTGAGAGCCGACGACACGACTGTGCATTACTGTGCGACGACTATAGCAGCCTACTTTGACTACTGGGGCCACGGAAACCTGGTCACCGTCTCCTCAG
>S246|IGHV4-59*02|IGHD1-14*01|IGHJ1*01|40
CAAGGGCCGCTGGAGGAGTCGGGCCCAGGACTGGTGAAGCCTTCGGAGACCCTGTCCTTCACCTGCACTGTCTCTGCTGGCTCCGTCAGTAGTGACTATTGGACCTGGATCCGGCAGCCCCCAGGGCAGGGGCTGGACTGGATTGGGTTTTTCTATTTCAGTGGGAGTACCTCCTACAACCCCTCCCTCAAGAGTCGAGTCATCATCTCAGTAGACACGTCCAAGAACCACTTCTCCCTGAAGTTGAGGCCCCTGACCTCTACGGACACGGCCGTTTATCACTGTGCGAGGACCTGGGTAGCTGACTACTTGCAGGCCTGGGGCCAGGTCACCCTGGTCACCGCCTCCTTAG
>S247|IGHV5-51*02|IGHD4-17*01|IGHJ5*01|40
GAGGTGCAGCTGGCGCAGTCTCGCGAAGAGGTGAATAAGCCCGGGGAGTCTCTGAAGGTCTCCTGGAAGGATTCTGGATGCAGCTTTATCAGGATCTGGACCGGGTGGGTGCGCCAGACGTCCGGGAACGGCTGGGAGTGGCTGGAAATCATCTATCCTGGTGACTCTGATACCAGATACAGCCCGTCCTTTGAAGGCCAGGTCAGAATCTCAGCCGACAAGTCCATCAGAACCGCGTACTTGCACTGGAGCAGCCTGAAGGCCTCCGGCATCGCCATGATTTACTGTGCGAGAAGGAGGGGAGGGGTCGGTTACTCCTCCGGGGGCCAAGGAATCCTGGTCACCGTCTTCTCAG
>S248|IGHV1/OR15-1*04|IGHD2-8*01|IGHJ4*01|40
CAGATACAGCTGGTGCAGTCCGGGCCCGAGGTGAAGAAGCCTGGGGCCTCAGTGAAGGTCTCCTGCAAGGCTTCTGGATACATGTTCACCGACCACTATATCCACTGCGTGCGACAGGCCCCTGAGCACGAGCTTGGGTGGGTGGGGCGGATCCACCCTAGCAGTGCTGACACAAACTTTGAACAGAAATTTCTGAACAGCGTCAGGATGACCAGGGACACGTCCATCAGCACAGTCTGCATGGAGGTCAGAAGCCTGAGATCTGAGGACACGGCCACGTCTTTCTGTGCGAGATATGGCGGATATTATAGTAATGGAATATGCTTTGACTGCTGGGGCCAAGGATCCCTGGTCACCGTCTCCTCAG
>S249|IGHV3/OR16-12*01|IGHD4/OR15-4a*01|IGHJ3*01|40
GAGGTGAAACTGGTGGAGTCTGGGAGAGGCTTGGCCCAGCCTGGGGGGTACCGAAAACTCTCCGGTGCAGCCTCTGGACTCACCGTCGGTGGCTGGGACACGAGGTGGATCCACCAGTCTCCAGGGAAGGGTCTGGAGTGGGCCTCATATGTCAGTAATAGTGGTTGTGACACAAACCACGCAGTCTCTGTGAAGGTCAGATTCACCATCTCCACAGACGACTCAAGGAACTCGCTCTACCTGAAAGTGATCAGCGTGCGACTGGAATACACGGCCGTGTGTTACTGTGAACGAGACAACGGTGATCGTTCCGTCTGGGGCCAAGGGACATTGGTCACCGTCTCTTCAG
>S250|IGHV3-64D*06|IGHD3-9*01|IGHJ5*02|40
GAGGTGCACCTGGTGGAGTCTGGGGAAGGCTCGGTCCAGCCTGGGGGGTCCCTGAGACTCTCCTGTTCAGGCTCTGGATTCACTTTCAGTAGCTGTGCAGTGCCCGGGGTCCGCCAGACTCCAGGTGAGGGACTTGAATATGTTTCAGATGCTACTAGTAAAGGGGGTAGCACATGCCACACAGGCTCCGTGAAGGTCAAATTCACCATCTCCAGAGACAATTCCAAGAACACACTGTCACTTCAAGTGAGCAGTCTGAGGTCTGAGGACACGTCTCTGTATAACTGTGTGACATCCGACATTTTGCCGGGTCATCGACGGTTCGACCCCTGGGGCCAGGGAACCCTGGTCACCGTCTCCCCAG
>S251|IGHV3-16*01|IGHD5-18*01|IGHJ5*01|40
GAGGTCCCAGTAGTGGAGTCTGGGGGGGCCTTGGGACAGCCTGGGGGGTCCCTGAGACTCTCAAGTACAGCCTCTGGATGCACCTTCAGTAACACTGACCTGAGCTGGGCCCACAAGGCTCCAGGAAAGGGGCTGGAGTGGGAATCGGGTGTTAATACGAATGGCAGTAGGACCCACTATGTGGACTCCGTGAAGGGTCGATTCTTCTTCTCCAGGGACAATTCCAGGAAATCCCTGTCTCTACAAAAGAACAGGCGGACAGCCGAGGACGAGGCCGCGTTTTCCTGTTTGAGAAACTTCCGACAGCAAGTGCTCGACTCCTGGGGCCAAGGGATCCTGGTCACCGTCTCCTCAG
>S252|IGHV4-28*07|IGHD4-17*01|IGHJ2*01|40
CAGGTACAGTTACGGGAGTCGGGCCCAGGATCGGTGAAGCCCTCAGACACCCTCGCACTCACCTGCGGTGTCTCTGGTTACTCCGTCAGCATTAGTATTTGGTGGGGCTGGATCCGGCAGACCCCAGGGAAGGGACTAGAGTGGATTGGTTCCATCTCTCGTTGTGGGAGAACCTTCTACAACCCGTCCCTCCAGAGTCGAGTCACTAGGTCACTAGACACGTCCAAGAACCAGATCTCCCTGCAGCTGAACTCTGTGACCGCCGTGGACACGGCCGTGGACTATTGTGCGAGCCAGGTGACCTCGAACTTCGAAGTCTGGGGCCGTGGCACCCTGGGCACTGTCTCCTCAG
>S253|IGHV1/OR15-1*02|IGHD4-11*01|IGHJ1*01|40
CAGGTGCAACTGGTGCAGTCTGGGGCTGGTGTGAAAAAACCTGGGGCCTCAGTGAAGGTCTCCTCCAAGACTTCGGGAGACATCCTCACCAACTACTACATACACTGGGTGCGACAGGCCCCTGGACAAGAGCTTGGGTGGATGGGACCAATCAACCCTCACAGTGGTGGCACGACCTCTGCACAACGGTTTGACGGCAGAGTCACCCTGACTAGGGTCACGTCCTTCAGCACCGCCTGCGCGGAACTGAGCAGCCTGAGATCTGAGGACCCGGCCGCGTATTACCGTGCGAACACAGTAACTGCTGAATACTTACAGCAGTGGGGCCAGGTCACTCTGGTCACCGTCTCCTCAG
>S254|IGHV2/OR16-5*01|IGHD6-25*01|IGHJ4*03|40
CATGTCACCGGGAAGGAGTCTGGTCCTGTGTTGGTGAAACCCACAGAGACCTTCACGCTGACCTGCACTCACTCTGGATTCTCACTCAGCACTTCTGGAATGAGCATGACCTGGGGCCGTCTGCCCCCAGGGAAGGCCCTGGAGTGGCTTGCCCACATTTTTTTGACTGACAAAAACTTCTACAGCACGTCTCCAAAAAACAGCCTCGTCATCTCCAAGGACACCTCCAAAAGTCAGATGGTCCTTTTCCTGACCAAAAGGGACCCTGTAGACACAGCCACATACCACTGTGCATGGAATAGGAGCGGCAGTGACTACTGGGGCCAGGGGACGCTGGCCACCGTCTCCTCAG
>S255|IGHV3-38*01|IGHD1/OR15-1a*01|IGHJ6*01|40
GAGGTGCAGCTGGAGGAGTCTGGGGGAGGCTTGGTTCAGCCCAGGGGGTCCCTGAGACTCTCCTGTGCAACCTCTGGATTCACCGTCAGTAGTAATGAGACGGTCTGGACCCGCCAGGCTCCAGGGAAGGGGCTGGAGTGGGTCGCTTCCATTGGTGGTGTTAAACCGTCCTGCGCAGACCCCAGGAAGGTCCCATTCACCATCTCCAGAGACACTTCCAAGAACACGCTGTCTCTTCAAATGAACAACTTAAGACTTGAGGTCACGGCCGCGTATCACTGTAGCCTGTCCCAGGTGTGGTATAACTGGAAGTCGGGCTACCACTATGGTATGGACGTCTGGGGTCAGGGGACCCCGGTCACCGTGTCCTCAG
>S256|IGHV1-69*08|IGHD1-1*01|IGHJ6*01|40
CAGGTCCAGTTGGTGCAATCTGGGGCTGAGGTGACGACGCCTGGGTCCTCGGTGAGTGTCTCCTGTAAGGCTCCTGGAGGCACCTTGAGAAGCTATACTGTCAGCTGGGTGCGACAGGCCCCGGGACACGGACTTGAGTGGATGGGAAGGATCTTCCCTTTCCTTGTTACAGCCAGTCACGCACAGAAATTCCAGGTCAGAGTCACCATTACCGCGGACAAATCTACGAGCAGAGCCTACAGGGAGCTGAGCAGTCCGAGATCTGAGGACACGGCCCTGTTTTACTCTGCGAGAGATACACTTGGAACGACCTACGACTACTATTACGCTATGGGCGTCTGGGGGCAAGGGACCACGGTCACCGTCTCTTCAG
>S257|IGHV3-53*03|IGHD2-2*02|IGHJ1*01|40
GAGGTGCAGCTGGTGGAGTTTGGAGGAGCCTTGATTCAGCCTGGGGGGTCCCTGAGACTCTCCTGTGCAGCCTCTGGCTTCACCGTCAGTAGAAACTTCATGAGGTGGGTCCGCCAGCCTCCAGGGAAGGGGCTGGAGTGGGTCTCAATTTTTTATAGCCATGCTAGGACCTATTACGCAGACTCTGTGAAGGGCCGAGTCACCATCTCCAGAGACAACTGCAAGAACACTCTCTGTCTTCGAGTGAACGGCCTGAGAGCCGGCGAAACGGCCATATATTACTCTGCTACCCTAATACTAGTTGCTATGCGGCGAGCTGAATACTTCCAGGTCTGGGGTCGAGGCACCCTGGTCACCGTCTCCTCAG
>S258|IGHV3-73*01|IGHD2-2*03|IGHJ6*04|40
GAGGTGCAGGTGGGGGGGTCTGGGGGAGACTTGGTCCAGCCTGGGGGGTCCCTGAAACTCTCCGGTGCAGCCTCTGGATTCACCTTCAGCGGCTCTGTTATGCCCTGTGTCCGCCAGGCTTCCGGGAAAGGGCTGGAGTGGGTTGGCCATGGTAGAAACAAAGCTAACAGTCACGCGACAGCGTATACAGCCTTGGTGAAAGGCAGGTTCACCATGTCCAGAGATAATTCAGATAACACGGCGTATCTGCAAATGAACAGCCTGAAAACCGAAGGCCCGGCCGTGTGTCACTGCACTCGTGTGAATATTTTAGTACTACCAGTTACTATGTCGTACTACTACGATATGGACGTCTGGGTCAAAGGGACCACGGTCGCCGTCTCCTCAG
>S259|IGHV3-NL1*01|IGHD3-16*01|IGHJ3*02|40
CAGGTGCAGTTGATGGAGTCTGGGGGAGGCGTGGTGCAGCCTGAGGGGTCCCTGAGACTCTCCTGTGCAGTGTCTGGATTCACCCTCAAAACCTATGACTTACACTGGGTCCGCCAGGCTCCAGGCAAGGGCCTGGATTGGGTCTCAGTTATTTATAGCCGTGGTAGTAGCACACACCCTGCAGAGTCCGTGAAGGGCCGATTCACCATCTCCAGAGACAATTCCAAGATCACACTGTATCTGCAATTTAGGAGCCTGAGAACTGAGGACACGGCTGTGTCTTACTGTGCGAAATATAATGACTACGTCTGGGGGAGTTATGCTTATACCTTCGGTGTGCTCCAGGCTTTTGATCTGTGGGGCCAAGGGACGATGATTCTCGAGTCTTCAG
>S260|IGHV3-38-3*01|IGHD7-27*01|IGHJ4*02|40
GAGGTGCAGATGGTGGAGTCTCGGCAAGGCTTGCTGCAGCCTGAGGGGTCCCTGAGACTCTCCTGGGCAGCCTCTGGATTCGCCGTCATTAGCAATGAGATGACACGGGTCCGCCCGGCTCCAGGGGAGGGTCCGGAGTGGGTCTCATCCATTATTGGTCGTAGGACATGCTACACAGACGCCAGGAAGGGCAGATTCACCATCTCCAGGGACACTTCCAAGCACACACAGCATCTTAAAATGAACAGCCTCAGAGTTGAGGACACGGCTGTGTATTTCGGTAAGAAAATTTACTTTGACTCCCGGGGCCAGGGCATCCTGGTCGTCGTCTCCTCAG
>S261|IGHV1-24*01|IGHD2-2*03|IGHJ5*01|40
CAGGTCCAGCTGGTACAGTCTGGGGCTGAGGGGAAGAAGCCTGGGGCCTCAGCGAAGGTTTGCTCCACGGTCTACGGCTACACCCTCACTGAATCATCCATGCACTGGGTGCGACGGGCTCCTGGAAAAGGCCTTGAGTGGATGGGAGGTTTTGACCCTGAACGTGGTGACACAGTCTTTGCACAGAAGTTCCAGGTCGGAGTCGCCATGACCGAGGACACATCTACAGACACAGCCTACATGGAGCTGAACAGCCAGAGATCTGAGGACACGGCCGTGCATTCCTGTGCAACAGATGATTGTGGTGCCGGCTGTCATAGCAATTGCTTCGACTCTTGGGGCGAAGGAACCCTGGTCACCGTCTCCTCAG
>S262|IGHV3-64*04|IGHD6-6*01|IGHJ2*01|40
CAGGTGCAGCTGGAGGAGTCGGGGGGAGGCTTGGTCCAGCCTGGGGGGTCCCTGAGACTCTCCTGTTCCGCCTCTGGATTCACCTTCATTAGCCGTGCTCTGCACTGGGTCCGCCAGGCTGCAGGGAAGAGACTGGCATGTGTTTCAGTTTTTAATAGTAATGGGGGTATTACAGGCTACACCGACTCAATGAAGGTCAGACTCACCAGCGCCAGAGAGAATTCGAAGAACACGCTGTATCTGCAGTTGAACAGCCGGAGACCTGAGGACACGGCTGTGTATCACTGTGCGGGCTGTAGGGCCATAGACACTCGTCCGGCCCGGTACCTTGATCTCTGGGGCCGTGGCACCCTGGTCACTGTCTCCTCAG
>S263|IGHV3-35*01|IGHD1-14*01|IGHJ5*01|40
GAGGTGCAGTTGGAGGAGTCTGGGGGAAACTCGGTACAGCCGGGGCGAACACTGCGACTCTCTTGTGCAGCCTCTGAGCTCACCTTCAGTCACAGTGACAGGAACTGGGTCCATCAGCCTCCAGAAAAGGGTCTGGAGTGGGTGTCGGATAGTAGTTGGTATGGCAGAAGGACGCACTATGCAGACTCTGTGAAGGGCCGGTTCCTCTTCTCCAGCGACAATTCCAGGAACACCCTGTATTTGGAAATGAATAACCTTAGGGCCGAGGACACGACTGTGTATTACTGTTCTACCGGAACCCTTTGGTTCGACTCCTGGGGCCACGGAACACGGGTCTCCATCTCCTCAG
>S264|IGHV4-59*08|IGHD4/OR15-4a*01|IGHJ3*02|40
CAGGTGCAGGTGCAGGAGTCGGGCGCAGGACTAGTGAAGGCTTCGCAGACCCTGTCCCTCACCTCCACTGTCTCTGGTGGCTCCATCACTATTTACTACTGGAGGTGGATTCGGCAGCCCCCAGGGAGGAGACTGGATTGGATTGGATATTTCTATTACAGTGTAACCACTAACCACAACCCCTCCTTCAAGAGTCCAGTCACCATATCAGATGACACGTCCAAGAAAGAGTTCTCCCTGGAGTTAGGCTCTATGACAGCCGCAGACACGCCCGTGTATTACTGTGCGACTAGGGTGCTTCCTGATGCTTTTCATATCTGGGGACACGGGACAATGGTCACCGTCTCTTCAG
>S265|IGHV3-25*04|IGHD5-24*01|IGHJ2*01|40
GAGACACAGCTGGTAGAGTCTGGGGGAGCCTTGACAAAGCCTGGGCGGTCCCCACGACTCTCCTGTGCAGCCTCTCATTTCACCTTCGGTAGCTACTCCATTAACTGTGTCTGCCAGGCACCAGGGAATGGGCTGGAGTTGGTTGGACAAATACATGCTAATGGGAATAGAACATACCTCATAGACTCCGATAAGGACCGATTCAATACCTCCAGAGATCACGCCAAGAACCCTCTTCATTTGCACATGAACAGCCTGAGGAGCGAGGACACGGCCCTGTATTTTTCTGCCAGTGCTCCACCCTTAATGATGGCTACAATTACCAAGACTACGGATCTCTGGGGCCGTGGAACCCTGGTCACTGTCTCCTCAG
>S266|IGHV3-20*02|IGHD7-27*01|IGHJ2*01|40
GAGGTGCACCAGGTGGACTCTGGGGAAGGTGTGGGACGGCCTGGGGGGTCCCTGAGATTCTCCTTTGCAGCCTCTGGGCTCACCTTTGATGATTATGGCATGACCTGGGTCCGCCAGGCTCCAGGGAAGGGGCTAGAGTGCGTCTCTGGTTTTGATTGGAGTGGTGGTCGCACAGGTTATGCAGACTCTGTGAAGGGCCGATTCACCACCTCCAGAGACAGTGCCAAGAACTCCCTGTGTCTGCAAATGAAGAGTCTCGTAGCCGAAGACACGGCCTTTTATGACTGTGCGGGAAGGGATTTGCGACAGAATTTTTGGTACGTTGGTCTCTGGGGCCATGGAACCCTAGGCACTGTCTCCTCAG
>S267|IGHV6-1*02|IGHD4-11*01|IGHJ4*03|40
CAGGTCCGGCTGCAGAAGTCAGGTCCGGGACTGGTGAAGTCCTCGCAGACCCGCTCACTCACGTGTGCCATCTCCGGGGACACTGTCTCTTGCGACAGTGTTCCCTGGACCTGGCTCAGGCAGTCCCCAACGAGAGGCCTTGACTGGCTGGGAAGGACATTCGACAGGTCCGAGTGGTTTCATGATCATGCAGTATCCATGAGAAGTCGACGAAGCATCAAACCAGACACATCTAAGAAACAGTTCTCCCTACAGTTGGACTCTGTGGCTCCCGAGGACACGGCTGTCTCTTACTGTGCAAGAGACATCTCTGACTACAGTGACTTTGACTACTGGGGCCAAGGGACCCTGGTCACCGTCTCCTCAG
>S268|IGHV4-30-2*01|IGHD2/OR15-2a*01|IGHJ2*01|40
CATCTGAAACTGCGGGAGTCCGGCTCAGGACTGATTAAGCCTTCACAGACCCTGTCCGTCACGTGCGCTGTCTCTGATGGCTCCATCAGAGGTGGTGCTACTTCCTGGAGATGGATCCGACAGCCACGAGGGAAGGGCCTGGACTGGATTGGGAACCTCTCTCATAGTGGGAGTACCTACTATAACGCGTCCCTCACGAGTCGAGCCACCAGATCAGTCGACAGGTTGAAGAACCAGTTCTCCCTGACGGTGAGCTCTGTGACCGCCGCGGACACGGCCCTATATTACTGTGCCAGAAATATTACTACTACACTGTACTGGTACTTGGATCTCTGGGGCCGTGACACCCTGGTCACTGTCTCCTCAG
>S269|IGHV2-26*01|IGHD1-7*01|IGHJ6*01|40
CAGGTCACCCTGAAGGAGTCTGGTCCTGTGCTGGTGCAACCCACAGAGACCCTCACGCTGACCTCCACCGTCTCTGGGATTTATCTCAGCAGTGCTAGAGTGGGTGTGAGCTGGATCCGTCAGGCCCCAGGGAAGGCCCTGGATTGGCTTTCACACATTTTCTTGAGTGACGAAAAATCCTACGGAACATCTCTGAAGAGAAGCCTCACCACCTCCATGGAAACCTCCGAAGGCTTGCTGGTCCCTACCATGACCCATCTGGACCCCGTAGACACAGCCACAAGTAACTGTGCACGGTTGGCTAAGGGCGCTTTGAGCTACTACTACTACGGTATGGACATCTGGGGGCAAGGGACCACGGTCACCGTCTCCTCAG
>S270|IGHV1/OR15-5*02|IGHD1/OR15-1a*01|IGHJ6*02|40
CAGGAACAGCTGGTGCAGTCTGGGGTTGAGGTGAAGAGGCCTGGGGCCTCAGTGAAGGCCTCCTGCAAGGCTTCTGGACACCCCTTCACCCACCACTGTATGCGCTGGGTGCCCCAGGTCCCTACACAAGGGCTTGAGGGGATGGAATTGGTGTGCCCTAGTGATGGCAGCACAAGTTCTGCACAACAATTCCGGGCCAGAGTCACCATAGTCAGGGACACATCCACGAGCACAGCCTACGTGGGACCAAGCAGTCTGAAATCTGAGGACACGGCCATCTATTATTGTGTGAGACCCCCCATAACTGCCACAACCTATTTTTACTCCGGTGTGGACGTCTGGGGCCACGGGACCACGGTTACCCTCTCCTCA
>S271|IGHV1/OR15-5*02|IGHD3-10*02|IGHJ2*01|40
CAGCTGCCACTGGTGCAGTCTGGGCCTAAGGTGAAGAAGCCTGGGGCCTCAGTGAAAGTCTCCTACACGGCTTCTGGAGACACCTTCACCAACTACTGTATCCACTGGGTGCGCCAGGTCCAGGAACAGGGGCTTGAGTGTCTGGAATTGGTGTGCCCTAGTGATGGCAGAACATGGGATGCACAAAAGTCCCAGGCCCGAGTCACCATAATCAGGAACACATCCATGAGCACTGCCAACATGGAGCTCAGCAGTCTAAGATCTGAGGACACGGCCATGTATTACTGTGTGGGGGTCCCTCGGGTATTACTATGTTGGGGGATCCGGGTGCCACTCTGCTGGGACCTCGATCTCTGGGGCCGTGGAACCCTGGTCTCTGCCGCCTCAG
>S272|IGHV3-64*05|IGHD1-20*01|IGHJ4*03|40
GAGGTGCAGCTGGAGGAGCCTGGGGGAGGCTTGGTCGGGCCTGGGGGGTTCCTGAGACTCTCCTGTCCAGCCTCTGGATTCAGCTTTAGTAGCTGTGCTATGCACTGGGTCCGCCCGGCTCTAGGGAAGGGACTGGAATCTGCCTCAGCTATTAAAAGTAGTGGGGCTAGAACATACTACACAGACTCAGTCCAGGGCGGATTCACCATCTTAAGAGGCAATGCCAAGAACACGTTGTCTGTTCAATTGAGCAGTCTGAAAGCTGAGGACACGGCTGTGTCTTGCTGTGAGAAACACCTCCTTTACTCCTTTGACTATTGGGGCCAAGGGACCCTGCTCACCGTCTCCTCAG
>S273|IGHV3-73*02|IGHD3-3*02|IGHJ3*02|40
GAGGTGCAGCTGATGGAGTCCGGGGGAGGCCGGGGCCAGCCTGGGGGGGCCCTGAAACTCTCCTGTGCAGCCTCTGGCTTCACCTTCAGTGGCTCTGCTATACACTGGGCCCGCCAGGGATCCGGGAAAGGGCTGGAGTGGGTTGGCCATGTTAGAACCAAAGCTAACAATTACGCGACAGCATTCGCTGCGTCGGGGAAAGGCAAGTTCATCATCTCCAGAGATAATGAGAATAACACGGCGTATTTGCAAATGAACAGCCTGAGAGCGAACGACCCGGCCGTCTATTACTGTACTAGACAACCGACTAGTATCCTTGGAGTGGTTATCATACCACGTGTTGATATCTGGGGCCAAGGGACAATGGTCACCGTCTCCTCAG
>S274|IGHV3-9*02|IGHD5-12*01|IGHJ3*01|40
GAAGTGCCGCTGGTGGAGTCTGGGGGAGACTTGGTACAGCCTGGCAGGTCCCTGAGATTCTCCTGTGCAGACTCTGGATTCACTTTGGAAAATTATGACATGCACTGGGTCCGGCAAGTTCCAGGAGAGGGCCTGGATTGGGTCTCAGCTCTTAATTGGAATAGTTGTGACACAGTCTGTGCGGACTCTGTGAAGGGCCGATTCACCATCTCCAGAGACAACGCCACGAACTCCCTTTATCTCCAAATGAACAGTTTGAGACCTGAAGACACCGCCCTGTATTACTGTGAAAAAAAAGTGCCTTCGACATTTGATGTATGGGGCCAAGGGAAAACAGTCACCGTCTCTTCAG
>S275|IGHV4-30-2*02|IGHD1-7*01|IGHJ5*02|40
CAGCTGCAGTTGCAGGAGTCCGACTCAGGAGTGGTGAAGCCTTCAAAGACCCTGTCCCTCGCCTGCGTTGTCTCTGATGGCTCCATCAGCAGCGGTGGTTATTCCGGGAGTTGGAGACGGCAGACACCAGGGAAGGGCCTGGATTGGACTGGAAACATCTATCATAGTGGGTGCACCCACTCCAACCCGTCCCTCAAGAGTCGAGTCACCATCTCAGTGGACAGGGCCAAGAACCAGCTGTCCCTGAAGTTGATTTCTGTGACCGCTGCGGACACGGCCCTCTGTTTCTGTGCTGGACTCGAGACTTGCTTCGAGCCCTGGGGCCAGGGGATACTGGTCACCGTCTCCCCAG
>S276|IGHV1-69*05|IGHD7-27*01|IGHJ6*02|40
CAGGTCCAGCTGGTGCAATCTGGGGCTGAAGTGAAGAAGCCTGGGTCGTCTGTGAAGGTCTCTTGCAAGCCCTCTGGGGGCACCTTTAGGAGTTATACTATCAACTGGCCGCGACAGGCCCCTGGACAAGGGCTAGAGTGGATGGGAGGGATCATCCCTATCTCTGCTGCAGAAGACTACCAACAGAAGTTCCAGGGCAGAGTCACCATTACCTCGGACGAATCCACGAGAACAGGCCGCATGGAGCTGAGCAGCCTGAAGTCTGAGGACACGGCCGCGGATTCCTCTGCGAGAATCGAACATGACTACTGCTACTACGGTATGGACGTCTGGGGCCAAGGGATCACGGTCTCCGTCTCCTCA
>S277|IGHV3-48*03|IGHD1-14*01|IGHJ2*01|40
GAGGTGCAGCTGGTGGAGTCTGGGGGAGACTTGGTACAGCCTGGAGTGTCCCCGAGACTGTCCGGTGCAGACTCTGGATTCACCCTCACTAGTTACGCCATGGACCGGGTCCGCCAGGCTACAGGGAAGGGGCTGGAGTGGGTCTCACATGTGACTAGTAGTGGTAATACCATACACTATGCAGAGTCTGTGAAGGGCCCATTCACCATCTCCGCTGACCACGCCAAGAGCTCACTCTCTCTGCAAATCAACAGACTGAGAGCCGAGGACAGGGCTGTTCGTTACTGTGCGAGAGGGAACCCCCACTTCGATCGCTGGGGCCGTGGCACCCCGGTCCCTGTCTCCTCAG
>S278|IGHV2-26*01|IGHD2/OR15-2a*01|IGHJ6*04|40
CAGGTCGCCTTGAAGGAGTCTGGTCCTGTGCTGATGAAACCCACAGAGACCCTCATGCTGACCTGCACCGTCTCTGGGTTTTCACTCAGAATCCCTAGAGTTGGTGTGAGCGGGATCCGTCAGCCCACAGGTAAGGCCTTGGCGTGGCCTGCAGACATTTTTTCGAATGACGAAAAGGGCTACAGCACATCTCTTAAGAGAGGACTCACCATCTCCAAGGACACCTCCAAAAGACAGGTGGTCCTAACCATGACCAACATGGACCCTGTGGACACAGGCACATGTTACTGTGCACGGCTGAAGAATATTCTAACAGTATACTTCTATTACTACGGTCTAGACGCCTGGGACAAAGGGACTACGGTTACCGTCTCCTCAG
>S279|IGHV4-28*04|IGHD4-11*01|IGHJ5*01|40
CAGGTGCAGCTCCAGGAGTCGGGCCCAGGACTGGTGAAGCCTTCGGACTCCCTGTCCCTCACCTGCGCTGTCTCTGGTTCCTCCATGAGCAAATGTAACTGGTGGGGCTGGATCCGGCAGGCCCGAGGGAAGGGACTGGAATGGACTGGTAACATCTATTATCGTGGGAGGTCCTACTACAACCCGTCCCCCAAGAGACGAGTCGCCATGTCGATAGACACGTCCAATAATCAGTTGTTCCTGAAGCTGGGCTCTGTGTCCGCCGTAGACACCGTCGTGCATTACTCTGGAGGCGGCGACTACAGTAACTACCCACATCCTTGTTGTGTCGAGGTCTGGGGCCAAGGAGCCCTGGTCACCGTCCCGTCAG
>S280|IGHV3-66*01|IGHD1-20*01|IGHJ6*01|40
GAGGTGCAGCTACTGGAGTCTGGGAGAGACTTGGTCCATTCTGGGGGGTCCCTGAGACTCTCCTGTGCAGCCTTTGGATTTACCGTCAATAGAAAGTACATGAGCTGGGTCCGCCAGGCTCCAGGGAACCGGCTGGATGGGGTCTCAGTTATTTATAGGGGTGGTAGCACAGACAACGAAGACTCCGTGAAGGTCAGATTTCCCATGTCCAGAAACAATTCCCAGAACATGCTGTATCGTAAACTGAACAGACTGAGAGCCGCGGACACGGCTGCGAATTACTGTGCGAGACATTTGTATAACTGGAACTACTACTGCTACGGTATAGACGTCTGGGGTCAAGGGATCACTGTCACCGGCTCCTCAG
>S281|IGHV1-18*01|IGHD2-21*01|IGHJ6*01|40
CAGGTTCGGCTGGTGCAGTCTGGAGCTGAGGCCAAGAAGCCTGGGGCCTCAGAGAAGGTCTCCTCGAAGACTTGTGGTTCCACCTTTGCCAACTTTGGTATCAGCTGGGTGCGACAGGCCCCGGGGCAAGGGCTTGAGTGTATGGGATGGATCAGCGCTTACAGTGCTCACACAAACTATGCACAGAAACTCCAGGGCAGAGTCACCAGGACCCCAGAAACATCCACGAGAACAGCCTGCAGGGGGCTGAGGAGTATGACATCTGACGACAAGGCCTTGTATTACTGTGCGAGAGACGAGGTGGTGGAGTATTGCGCTGTGGACGTCTGGGGTCACGGGGCCGCGGTCACCGCCTCCTCAG
>S282|IGHV4-61*08|IGHD7-27*01|IGHJ6*03|40
CAGCTCCAGCTGCAGGAGTCGGGCCCAGGACTACTGAAGCCTTCGGAGACCCAGTCCCTCACCTTCGCTGTCTCTGGTGCCTCCGTCAACAGTCGTGGTTCTCACTGGAGGTGGATCCGGCAGGCCCCAGGGAAGGGGCTGGAGTGGCCGGGGGATATCAATTACAATGTGAGCACCAACTACAACCCCTCCCTCAAGAGTCGAGTCTCCACATCAGTTGACACGTCCGAGAATCAGTTCTCCCTGAAGCTGAGCTCTGTGATCGCTGCGGACACGGCCGTGTATTACTGTGCGGGATCCTCGCCTCGTGAGTTGAGGGACTCATACTTTTATTATTACTACATTGACGTCAGGGGCAAAGGGACCCCGGTCACCGTCTCCTCA
>S283|IGHV3-16*01|IGHD4-11*01|IGHJ1*01|40
GAGATACAACTGGTTGAGTCTGGGGGAGGCTTGGTACAGTCTGGGGGGTCCCTGAGACTCTGCTGTGCAGCCTCTGGATTCTCCTTCAATAAGAGCGACATGAACTGGGCCCGCAAGGCTCCAGGAAAGGGGCTGGAAGGGGCAGCGGGGTTGAGTTGGAGTGGCTGTAGGTCGCACTTTGTGGACTCCTTGAAGCGCCGATTCACCTTCTCCAGAGACACTTCCAGGAACTCCCCGTGTGTACAGATGAACAAACGGAGAGTCGAGGACATGACTGTTTATTACTGTGTGAGATCTCGTGATCGCCCGCAATTCTTTCAGCACTGGGGCCAGGGCACCCTGGTCGCCGGCTCCTCAG
>S284|IGHV3-20*02|IGHD1/OR15-1a*01|IGHJ1*01|40
GAGGTGCAGGTGGTGCAGTCTGGGGGAGATGTGGTAGGGCCTGGGGGGTCCCTGAGACTCTCCTTGGCAGCCTCTGGATTCACCATTGATGATTATAGTATGAGTTGGGTCCGCCTAGCTCCAGGGAAGGGTCTGGAGTGGGTCCCCGGTACCAGTTGGAATGGTGGAAACATAGGTTATACGGATTCTGTGAAGGGCCGATTCACCACCTCCAGAGACCCCGCCAAGAAGTCCCTGTACTTGCAATTGAAGTGTCTGAGAGCCGAGGACACGGCCCTGTATCATTGTGCGAGACTAGAACAACCTGATTACTTACAGCACTGGCGTCAGGTCACCTTGGTCACCGTCTCCTCAG
>S285|IGHV3/OR16-13*01|IGHD4-23*01|IGHJ4*03|40
GATGTGCAGCTGGTGGAGTCTGGGGAAGGCTTACGACAGCCTGGAGGGTCCCTCAGACTCTCCTGTGCAGCCTCTGGATTCGCCTTCAATAGCTACTGCATACACTGGATTCGCCAAGCCCCGGGGAAGGGGCCGGTCTGGGTCTCACGTCGTAATAGTGATGGGAATAGCACAAACTACCCAGACTCCAAGAAGGGCCAGTTCTCCAGCTCCAGAGACAATGCTAAGAATCCGCTGCGTCTGCAAGTGAAGAGTCTGAGAACTGAGGACATGGCTGTCGATCACTGTATCAGAGGGACACGCCTTGACTACTGGGGCCAGGGGACCCTGGTCACCGTCTTCTCAG
>S286|IGHV1-69D*01|IGHD2-2*03|IGHJ1*01|40
CAGGTGAGACTGGTGCGGTCTGGGGCTGAGATGAAGAAGCCTGGGTCCTCGGAGAAGGTCTCCTACAAGGCTGCGGGAGACACCTTCAGAAGCTGTGCTATCAGTTGGGTGCGACAGGCCCCGGGACAAGGGCTTGAGTGGTTGCGAGGGATCCTCCCTTTCTTTGGAACAGAAAACTACACACAGCAGTTCCAGGTCAGAGTCACAGTTACCGCGGACGAATCCACGAGAACAGCCTTCATGGAACTGCGCAGCCTGAGATCTGAGGACACGGCCGTGTATTACCGTGCGAGGTCGATTTTAGCAGTACCAGGTGCTCGAACGATATACTTCCAGCTCTGGGGCCAGGTCACCCTGGTCACCGTCTCTTCAG
>S287|IGHV3-25*04|IGHD1-14*01|IGHJ2*01|40
GAGACGCAGCTGGTGGAGTCTGGGGGAGACTTGGCAAAGTCTAGGTGGTCCCCGAGACTCTCCTGTGCAGCCTCTCAATTCACCTTCAGTAGCTACTACACGAATTGTGTCCGCCAGACTCAAGGGAATGGGCCTGAGTTGGTTGGACAAGTAAATCCTAATGGGGCTAGAACATACCTTTTAGAAACCGGGAAGGAACGATTCAATGCCTCCAGATATAACGCCCAGAACACACTTCATCTGCAAATGAGAGGCCTGAGAGCCGAAGACACGGCCCTGTTTTACTGTATCAGACGGCCAGTTTCCTGGGACTTCGAGCTCGGGGGCCATGGCTTCCTGGTCAGTGTGTCCTCAG
>S288|IGHV3-NL1*01|IGHD2-15*01|IGHJ6*02|40
CAGGTGCAGGTGGCGGAGTCTGGGGGAGGCGTGGTCCAGCCTGGGGGGTCCCTGAGACCCTCCTCTGCAACGTCTAGATTCACCTTCAGTAGCTATGGCATGCACTGGGTCCGCCGGACTCCAGGCAGGGGGCTGAAGTGGGTCTCAGTTATTTCTAACGATGGAACTAGAACATCCTACACAGACTCCGTGAAGGGCCGGTTCGCCATCTCCAGAGACAATTTCAAGATCACGCTGTATCGGCAAATGAACAGTCCGAGAAGTGAGGACACGGCTTTTTATTACTGTGCGAGGGATACTGCAGTGGTGGCATCTGCTACTCCCTTCTATTACTACGGTATGGACGTCAGGGGCCAGGGGACCACGGTCACCGTCTCTTCA
>S289|IGHV3-38*02|IGHD2-8*01|IGHJ2*01|40
GAGGTGCAACTGGTGGAGTCTGGGGGAAGGTTGGGTCAGCCTGGGGGGTCCCTGAGGCCCTCCTGTTCAGCCTCTGGACTCACCGTCAGTGGCAATGAGATAAGTTGGACCCGCCAGGCGCCAGGGAAGGGGCTGGGGTGGGTCTCATCCATTAGTGACAGTTACACAGACTACCCAGACTCCAGCAAGGTCAGATGCACCATGTCCAGAGACAATTCCAAGAACACCCTGTGTCTTCAAATGAACAACCTGAGAGCTGAGGTCACGACCGTCTATTCCTGTGCCAGAGCGACAGACCTTGTACTAATAGTCTGTGCTATGCGAGAAGGGCTGCGTTGGGGGGGCTACTGGTATTTCGATCTCTGGGGCCGTGGCACCCTGGTCGCTGTCCCCTCAG
>S290|IGHV3-NL1*01|IGHD1-7*01|IGHJ1*01|40
CACGTGCAGCTGGTGGAGTCTGGGGGAGGCGTGGTCCAGCCGGGGGGGTCCTTGAGACTCTCCTGTACAGCGTCTGGATTCACCTTCAGAAGCTCTGGCATGTACTGGGTCCGCCAGCCTCCAGGCAAGGGACTGGAGTGGGTCTCAGTTATTTATAGCGGTGCTAGTAGCTCATACTATGCAGACTCCGTGAAGGGCCGACTCACCAGCTCCAGAGGCACTTCCAAGAATACGCTGTATCTGCAATTGACTAGCCTGCGAGGTGAGGTCACGCCTGTTTATTCCTGTGCGAAGGAGGTCACATCAGGTGCTCCCCCATCTTTCCCGGACTGGGGCCAGGGAACCCTGGCCACCGTCTCCTCAG
>S291|IGHV3-21*02|IGHD2-21*01|IGHJ4*01|40
GAGGTGCAAGTGGTGGAGTCTGGGAGAGGCCTGGTCAAGGCTGGGGGGTCCCTGAGACTCTCCCGTGCGGCCTCTGGACTCACCTTCAGTAGCTATAGCATGTACTGGGTCCGCCAGGCTCCAGGGAAGGGGCTGGAGTGGGGCTCATCCATTACTAGTAAGAGTAGTCACATATACTACACAGAGTCAGTAAAGGGCCGACTCACCATCTCCAGAGACACCGCCAAGACATCACTGTCTCTGCAGATCATCAGCCCTAGAGGCGAGGACACGGGTGTGTATTTTTGCGCGCGAAGTGTGGGTCAGAATTTTGGGGTGGGGATTGCTATTCCCTTTGACTACTGGGGCCATGGAACCCGGGTCCCCGTCTCCTCAG
>S292|IGHV3-20*02|IGHD5-24*01|IGHJ5*02|40
GAGGTGCAGCTGGTGGAGTCTGGGGGAGGTCTGGTCCGGCCGGGGGGGTCCCCGAGACTCTCTTTTCTAGCCTCTGAATTCACCTTTGATGATTGCGGCGTGATCTGGGTCCGCCAAACTCCAGGAAAGGGGCTAGAGTGGGTCTCTGATATTACTTGGATTGGTGCTAGCACAGGTTATGCAGACTCTGTGAAGGGCCGATTGACTAGTTCCAGAGACAACGCCACGAACTCCCTGTATTTGCACATGAACAGTCTAAGAGCCGAGGACACGGCCTTTTATCACTGTGCGAGAGGGGCAGCCGTTCTGCTTCGGAGCGTCGATTCCTGGGGCCAGGGACCCCTGGTCACCGTCTCCACAG
>S293|IGHV1-45*02|IGHD1/OR15-1a*01|IGHJ4*03|40
CATATGCAGCTGGTGCAGTCTGGGGCTGAGGTGAAGAAGGCTGGATCCTCTCTGAAGGTTTCCTGCAAGGCTTTCGCATCCACCTTCACCTACCGCTACCGGCAGTGGGTGCGACAGGCCCCCGGACAAGCGCTTGAGTGGGTGGGACGGATCACACCCTTGAATGATAATACCAACTACGCACAGAAGCTCAAGGACAGAGTCACCATCACCAGAGACAGGATCATGAGAACAGCCTACATGGGGTTGAGAAGCCTGAGATCTGGGGCCACAGTCATCTATTACTGTGCAAGAAGGTATAACTGGAAAAACGTCCCAGAGAGTTGTTTTGACTACTGGGGCCACGGGACCCTGGTCACCGTCTCTTCAG
>S294|IGHV1-24*01|IGHD2-15*01|IGHJ6*03|40
CAGGTCCAGATGGTACTGTCTGGGGCTGAAGTGAAGATGCCTGGGGCCTCAACGAAGGTCTCCTGCAAGGTTTCCGGGTGCACCCTCACTGAATTATCCATGAAGTGGGTGGGACAGGCTCCTGGTAATGGTCTTGAGTGGAGGAGAGGTTTTGATCCTCAAGATGGTGACACAATTTACGCACAGAAGTTGCAGGTCAGAATCGCCATGACCGAGGACGCATCTACAGACACAGTGCACATGGACCTGAGCAGCCTGAGATCTGAGGTCACGGCCGTGTATCACTGTGAAATTTATCGCAGTCTTGGGACCTACTCCTTCCCCTACTACTACTACATGGACGTCTGGGGCAAAGGGACCACGGTCACCGTCTCCTCA
>S295|IGHV1/OR15-9*01|IGHD6-19*01|IGHJ6*01|40
CAGATACAGCTGAAGAAGTCCGGGGCTGAGGTGAAGCAGCCTGGGGCCTCAGTCAGGATCTCCTGCACGGCTTCTGCACACATCTTCACCATCTATTGTATGCACTGGGCGGGCCAGGCCCATGCACCAGGGCTTGAGTGGCTGGTATTGGCTTGTCCTAATGATGGCAGGACAAGCTATGCACCGAAGTTCCAGGTCAGAGTCACCACGACCAGGGACACATCCATGGTCATAGCCTACATGGAGCTCAGCAGCCTGAGATATGAGGAATCGGCCATCCATTACTGTGTGACACATACCTACTACTACTACGATATGGGCGTCTGGGGGCAGGAGACCACGGTCACCGTCCCCTCAG
>S296|IGHV1/OR15-1*02|IGHD2/OR15-2a*01|IGHJ2*01|40
CAGGTGCACCTGGTGCTGTCTGGGACTGAGGTGAAGAGGCCTGGGGCCTCAGTGAAGGTCTCCTCCAAGGCTTCTGGATACATGTTCGCCCACTACTATCTGCACTGGCTGCGACAGGCCCCGGGACAAGAACTTGGGTGGATGGGACGGATAAACCCCACCAGTGGTGGCACAGACTATGCACAGCAGTTGCAGGTCAGAGTCACCATGACCAGGGACAAGTCCATCACCACAGTCTGCACAGATCTGAGCTGTCTTAGATCTGAGGACACGCCCACGGATCACTGCGTGAGAGGGTCGGAGCAGCCCGGGGGAGGCAAGAATATTGTAATGGTACTGCTTTCTATGCCCTACTGGTCCTTCGATCTCTGGGACCATGGCACCCTAGTCCCTGTCTCCTCAG
>S297|IGHV3-38-3*01|IGHD5-18*01|IGHJ6*02|40
GAGATGCAGTTGGTGGAGTCTCGGGGAGTCTTGCTGCAGCCCGGGGAGTCCCTGAGACTCTCCTGTGCGGCCTCTGGATTCACCGTCCCTAACACTGAGAGGAGTTGGGTCCGCCAGGCTCCAGGGGAGGGACTGGAGTGGGTCTCATCCGTTAGTGGTGCTAGAACAAACTACTCAGACTCCTGGAAGGACAGATTCACCATCTCCAGAGCCAATTCCAAGAACACGCAGCATCTTAAGTTGAGAAGCCTGAGACTTGACGACACGACTCTGTATTACTGTAAGAATATACCGGCCACAGTGAACTACTATGCTATGGCCGTCTGGGGCCAAGGGACCACGGTCACCGTCTCCTCA
>S298|IGHV1-3*02|IGHD6-6*01|IGHJ2*01|40
CAGCTGCGGTTGATACAGTCTGGGGCTGAAGTAAAGAAGCCTGGGGCCTCAGTGAATGTTTCCTGCAAGGCTTCCGTACACACCTTCACTAGCTTTGTTCTGCATTGGGTGCGCCAGGCCCCCGGACTAGGACTTGAATGGGTGGGACGGAGCAACACTGGCAATGATAACACAAAACATTCACAGGAGTTCCAGGTCAGAGTCCCCATTGTCAGGGACACATCCGCGAGCACAGCCTACGTGGAGCTGAGTAGTCTGAAATCTGAGGACATGGCCGTCTATTACCGTGCGAGAGGTCGTCCGAGCCGCAACTGGGACTTCGATCTCTGGGGCCGCGGCACCCTGATCACTGTCTCCTCAG
>S299|IGHV3-9*01|IGHD4-17*01|IGHJ6*02|40
GAAGTGCAGCTGGTGGGGTCTGGGGAAGACTCGCTACAGCCTGGTAGGTCCCTGAGACTCTCCTTTGCAGCCTCTGGATTCACCCTTGATGATTATGCCCTGCACTGGGTCCGTCAATCTCCTGGGAAGGGCCGGGAGTGGGTCTCAGGTAGTAATTGGACAAGTGGTCGCATAGGCTATGCGGACTCTGTGAAGGGCCTATCCACCATCTCCAGAGCCAACGCCAAGAACTGCCTGTCTCTACACATCACCAACCAGAGAGCTGAGGACACGGCCTTGCATTACTGTGGTACCCATGGGGGCTGCATGAAGTACGACTTCGATATGGACGTCTGGGGCCAGGGGACCAAGGTCACCGTCTCCTCA
>S300|IGHV3-74*01|IGHD2-15*01|IGHJ2*01|40
GAGGTGCTCCTGGTGGAGTCCGGGGGAGTCTTAGTTCAGCCTGGGGGGTCCCTGCGACTCCCCTCTGCAGCCTCTGGATTCACCTTCAGTAGCTACTGGATCCACTGGGTCCGCCAAGCTCCAGGGGAGGGGCTGGAGTGGGTCTCACATTTTAATAGTGATGGCCGTAGCACTAGGTACGCGGACTCCGTGAAGGGCCAATTCATCATCTCCAGAGACAACGCCAAGAACACACTGTCTCTGAGAATGAGCATTCTGAGAGTCGAGGCCACGGCTGTGTTTTACTGTGCACGGATAGGATATTTTAGAGGTGCTATCCGCTACTCCCCGTACTTTACTCTCTGCGGCCGTAGAACCCTGGTCACTGTCTCCGCAG
>S301|IGHV3-38*01|IGHD6-19*01|IGHJ3*01|40
GAGGTGCAACTCATGGAGTCTGGGGGAGACTTGGTACAGCCTACGGGGTCCCTGAGACTCTCCTGCGCAGGCTCTGATTTCACCGTCAATGGCAATGAGACGAACTGGATCCGCCAGGCTCCAGCGAAGGGGCCGGAGTGGGTCTCATCCATTAGTGGTGGTAGCACATGTTTCACAGACTCCAAGAAGGTCAGATTCACTATCGCCAAAGACAGTTCCAAGAACACACTGTGTCCTCAAATGAACAACCTGAGAACTGAGGACACGGCCGCGTTTTACTGTGCCCTCGCGCCCGGAACTAGGACTCCTTTTGCTTTTGATATCTGGGGCCACGGGACAATGGTCACCGTCTCCTCAG
>S302|IGHV3-9*01|IGHD6-13*01|IGHJ2*01|40
GAATTACACCTGGTGGAGTCTGGGAGAGCCTTGGTACAGTCTGGCAGGTCCCTGAGACTCTCCCGTGAAGCCACTGGGTCAACTTTTGAGGATTATGCCATGCAGTGGGTCCGGCAATCTCCAGGGAAGGGCCTGGAGTTGGTCTCAGGTATAAGTTGGAATAGTGGTGGCATTGGCTGTGCGGACCCTGTGAAGGGCCGACTCACCATCTCCAGAGACAACGCCACGAATTCCCTGTTTCTACAAATGAACAGTCTGAGATCTGAGGACACGACCCTTTATTACTGTGAAAAGCGAGTCTGTGGCAGCACCAGTTATGCTAGTCCCTGGTACTTCGGTCTCTGGGGCCGTGGCACCCTGGTCACTGTCTCCTCAG
>S303|IGHV1/OR15-9*01|IGHD5-24*01|IGHJ4*03|40
CAGGTGCAGCTGACGAAGTCTGGGACTGAGGTGAAGAAGCCGGGGGCCTCAGCGATGATCTCCTGCAAGGCTTTTGGATACACCTTCACCCGCATCTGTATGCATTGGATCTGCCAGGCCCATGCACAAGGACTTGAGTGGATGGGACTGCTGAGCCCCCGTTACGGCGCCACAAGGTATGCACCGAAGTTCCAAGTCAGAGTCACCATAACCAGGGACACATCCTTGGGCTCAGCCTATAGGGCACTAGGCAGCCTGAGATCTGAGGACACGACCATGTATTATTGTGTGAGTATTGAAATTGGCTACTGGGGCAAAGGGACCCTGGTCACCGTCTCCTCAG
>S304|IGHV3-38-3*01|IGHD6-6*01|IGHJ1*01|40
GAGGTGCAGCTGGTGGAGTCTCGGGGAGTCTTGGCACAGCCTGGTGGGTCCCTGAGACTCTCCTGTGCTACCTCTGGATTCACCGTCAGTAGCAATGGAATGACCTGGGTCCGCCAGACTCCAGGGAAGGGTCTGGAGTGGGTCTCATCCATTGACGGAGGTAACACATACTACGCAGACTCCAGGAAGGGCAGATCCGCCATCTCCAGACACAGTTGCAAGAACACGCCACATCCTCAAATGAACAGTCTGAGGGGAGAGAATACGGCTGTGGATTACTGTAAGAAAGGCCCAGAGCGTCACAGCTCGTCCGGTGAATACCTGAAAGACTGGGGCCAGGGAAACCTGGTCACCGTCTCCTCAG
>S305|IGHV3/OR16-10*02|IGHD2/OR15-2a*01|IGHJ1*01|40
GAGGTTCAGTTGATGCAGTCTGGGGGAGGCTGGGTACAGCCTGGGGGGTCCCTGAGACTCTCCCGTGAGGCCTCTGGATTCATCTGCAGAATCTATGCTATGCCCTGGGTTCGCCAGACTCCAGGAGGAGGTCTGGAGTGGATCTCGGCTATTAGTAATGGTGGTGGCACATACTATGCAGACTCCGTAAAGGGCCTCTTCACCATCTCCAGAGACGATGCCAAGAGCTCCTTGTATCTTGAAATGAACAGCCTGAGAGCCGAGGTCATGGCTCTGTCTTACTGTGAAAGAGCCTTCAGGAATATTCTGATTTTAATACTTTCAAACTCGCAGCACTGGGGCCAGGGCACCCTGGTCACCGTGTCCTCAG
>S306|IGHV2-5*08|IGHD3-22*01|IGHJ2*01|40
CAGGTCACCTTGAAGGGGTCTGGTCCTGCGCTGGTGAAACCCACACAGACCCTCACACTGACCTACACATGCTCTGGGCTCTCTCTCAGAACTAGTGGAATGCCTGTCAGCTGGATCCGGCAGCCCCCAAGAAAGGCCCTGGAGTGGCTTGCACTCATTGTTTGGAATGATGATCAGCGCTACAGGCCGTCTCTGAAGAGAAGACTCACCGTCCCCAAGGACATCTCTAATGACCAGGTGGTCCTTTCAATGACCAACATGGACCCTGTGGACACAGTCATTTGTTACTGTGCACGCAGAGCGAGCGCAATTGTTACTAAGATTGTAGTGGTGGGCTATTGGCACGTCGCTCTCTGGGGCCGTCGCACCCTGGCCACTGTCTCCTCAG
>S307|IGHV1-58*02|IGHD6-25*01|IGHJ1*01|40
CAAAAGCAGCTGGTGCCGTCTGGGACTGAGGTGAAGAAGCTTGGGACCACAGTGAAGGTCCGCTCCAAGGCTTTTGGATTCAGCTTTACTAGCTCTCCTATACAGTGGGTGCGACAGGCTCGTGGACACCGCCTTGAATGGATAGGATGGATCGTCGCTGTCAATGTTAACACAAACTGCGCACAGAAACTTCAGGAAAGAGACACCTTCACCAGGGACATGTCCACAAGCGCAGCCTACAAGGAACTAAGCAGCCTGAGATCCGAGGACACGGCCGTGCATTACTGTGTGGCAGAAGTAGAGTTAACTGAATACATGCAGAAGTGGGGCCAGGTCACCCGGGTCACCGTCTCCTCAG
>S308|IGHV3-64D*06|IGHD1-20*01|IGHJ3*02|40
GAAGTGGAGCTGATCCAGTCTGGGGGAGGCTTAGTCCAGTCTGGGGGGTCCCTGAGACTCTCCTGTTCAGCCTTTGGATTCACCTTTACGAGCTATACTGTGCACCGGGTCCGCCAGACTCCAGGGAAGGGACCGGAACATGTTTCGGCTCTCAGCTGTGATGGGCGAAGCACATACTACGCAGACTCCGTGAAGGACATACTCGCCATCTCCAGAGACAACTCCAAGAACACGCTATATCTTCAGATGAGCAGTCTGGGATTTGAGGACACGGCTGTGTATTCCTGTGTGAAGACTGGGACGACCCGTGTGTGGGCTTTTGATATGTGGGGCCAAGGGACAATGGTCACCGTCTCTGCAG
>S309|IGHV3-35*01|IGHD1-26*01|IGHJ1*01|40
GAGCTGCAGCTGGTTGAGTCTGGGGGAGGCTTGGGACGGCCTGGGTCATCCCTGAGACTCTCATGTGCAGCCTCTGGATTCACCTGCAGGAACAGTGACATGACCTGGGTCCATCAGGCCCCAGGAAAGGGGCTGGAGCGGGCCTTGGGTGGCAATTGGACTGGCGCTAGGACGCACTATACAGCCTCTGTGAAGAGTCCATTAATCCTCTCCAGAGACAATTCCAGGAACACCCTGTGTCTACAAACGAACAGCCTGAGGGCCGAGGACACGTCTGTGTACTTTTGTGTGAGGCCGCTGTCTGATTACTTGCAGCACTGGGGCCAGGACACCCTGGTCACCGTCTCCTCAG
>S310|IGHV4-34*13|IGHD1-1*01|IGHJ6*01|40
TATGGTGGGTCCTTCAACGGTTACTACTGGACCGGGATCCGCCAGCCCCCTGGGAAGGGGCTGGAGTGGATTGGGGAAATCAACCCTAGTGGAGGCACCAACTTCTACCCCTCCCTGACGAATCGCGTCCACATGTCTGTCGACACGTCCAAGAACCAGGTCTCCCTGAGGCTGAACTCGGTGACCGTCTGGGACGCGGCTCTATATTCCTGTGCGAGCTCACAAATGGTACGAGACTATTACATTGTGGACCTCTGGGGGCACGGGACCACGCTCACCGTCTCCTCAG
>S311|IGHV3-73*02|IGHD2-15*01|IGHJ4*02|40
GAGGTGCAACTGGTAGAGTCTGGGAGAGGCTTGGTCCAGACGGGGGGGTCCCTGAAACTCTCCTGTGCAGCCTCTGGATTCACCTGCAGTGGCTCTGCTATGCACTGGGTCCGCCAGGCTTCCGGGAAGGGGCTGGAGTGGGATGGCCGTGTTGGAATCAAAGCCAACGGTTACGCGCCAGAACATACTGAGTCGGTGAAAGGCAGCTTTTCCATCTCCAGAGATGATTCAAAGAACACGGCTTATCTGCAAATGAACAGCCTGAGAACCGAGGACCCGGCCGTCTATTATTGCACTTGTGGTGCACAGAATATTATAGTGATTGTCGCTTACTTTGACTACTGGGGCCAGAGAACCCTGGTCGCCGTCTCCTCAG
>S312|IGHV4-28*01|IGHD1/OR15-1a*01|IGHJ6*03|40
CAGGTTCAGCTGCAGGACTCGGGCCCAGGACTGGTGAAGGCTTCGGATACCCAGTCCCTCACCTGCGCAGTCTCTGGTTACTCCATCAGCAGTACTCAATGGTGGGGCTGGATCCGGCAGTCCCCAGGGAAGGGACTGGAGGGGATTGGGCTCATCTGTTATGGTGGGATCACCTACTGGAATCCGTCCCTCGAGAGTCGAGTCACCATGGCACGAGACTCGTCCAAGAACCAATTCGCCCTGAGGCTGAACTCTGTGACCGCCGAGGGAACGGCCGTGTATTACTGTGCGAGATTAGTCTGTCTAGGTGGAACAGCATACTTCTACTGCTCCTACATGGACGTCTGGGACAAAGGGCCCACGGTCACCGTCTCCTCA
>S313|IGHV5-10-1*01|IGHD5/OR15-5a*01|IGHJ2*01|40
GAAGTGCAGGTAGTGCAGTCTGGAGCAGAGGTGAAACAGCCCGGGGAGTCTCTGAGGCTCTCCTGTTGGGGTTCGAGATATAGTTTTACCACCTACTGGATCAACTGGGTGCGCCAGATGCCCGGAAAAGGCCTGGACTGGCTGGGGATGATTGATTCTAGTGACTCTTGTTCCAACTGCAGCCCGTCCTTCCAAGGCCACGTCACCATCCCAGCTGACAAGTCCATCAGAAGTGTCTACCAGAAGTGGAGTAGCCTGAAGGCCTCGGACACCGCCATCTATAACTGTGCGAGGCGCGGATATAATGTCCCCCGAGTAACCTGCTGGAGGTTCGATCTCGGGGGCCCTGGAACCCTAGTCACTGTCTCCTCAG
>S314|IGHV2-70D*14|IGHD3-10*01|IGHJ2*01|40
CAGGTCACCTTGCATGAGTCTGGTCCTCCGCTGGCGAAACCCACACAGACTCGCACTTTGACCTGCACCCTCTCTGGGTTTTCACTAAGCCCCAGTGGAATATGTGTGAGAAGGATGCGCCAGTCCCCAGGTAAGGCCTTGGAGTGGCTTGCACACAGTGACTGGGATGATGATAAGTTCTACAGCACATCTCTGAAGACCAGACTCACCATCTCCGAGGACACCTCCAGAAATCAGGTGGTCCTTACATTGACCAAGAGGGACCCTGTGGACTCTGCCACCTATTACTGTGCACCGATTGTGTCGATGGTTCGGGGTGTCGAGCTCTGGGGCCGTGGCACCCCGGTCACTGTCTCCTCAG
>S315|IGHV3-15*01|IGHD5/OR15-5a*01|IGHJ3*02|40
GAGGTGCAATTGGTCGAGTCTGGGGGAGGCTTGTTAAAGCCTGGGGGGTCCCTGAGACTCTCCTGTGCAGCCTCTGGAATCTCTTTCAAGAACGCCTGGATGAGTTGGGTCCGCCTGCCTCCAGGGAAGGGGCCGGAGTGGATTGGTCGTATTAAAAGAGAAACTGATGGTGGGACAACAGACTACGGTGCACCACTGAAAGGCAGATTCACCATCTCAGGAGGAAATGAGAAAAACACCCTGTATCTGCAAATGAACAGCCTGAAAACCACGGACACAGCCGTGTCTTTCTGCACCACGAATATAGGGTCTACGATTACTGATCCTTTTGATATCTGGGCCCACGGGACAATAGTCACCGTCTCCTCAG
>S316|IGHV4-59*02|IGHD4/OR15-4a*01|IGHJ4*02|40
CAGGAGCAGCTGCAGGACTTGGGCCCAGAATTGGTGAAGCCTTCGGAGGCCCTGTCCCTCACCTGCAGGCTCTCTGGTGGCTCCGTCAATATTTACTACTGGAGGTGGATCCGTCAGCCCCCAGGGAGGGGACTGGGGTGGATTGGATATCTTTCTTACAGTGGGAGCACCAATTACGACCCCTCCTTTAAGAGTCGAGTCTCCATATCAGTAGACATGCCCCAAGACCAATTCTCCCTGAGGCGGAGCTCTGTGACCACTGTGGAGACGGCCGTAAATTGCTGTGCGAGAGGGGTCTACTATGGTGACTACTTTGACTGCTGGGGCCAGGGAACCCTGGTCACCCTCTCCTCAG
>S317|IGHV4-34*04|IGHD6-13*01|IGHJ5*01|40
CAGGTGCAGGTACAGCAGTGGGGCGCAGGACTGTCGAAGCCTTCGGAGACCCTGTCCTTCGGCTGCGCTGTCTATGATGAGTCCTTCAATGAATCCTATTTGAGCTGGATCCACCAGCCCCCAGAGAAGGGCCGGGAGCGCATTGGGGAAATGAGTCATAGTGGAGGCACCAGCAACAAGCCGTCCCTCAAGAGTCTAGCCACCATATCAGCAGACACGGCCGCGAACCAGTTCTCCCAGAAGTTGAGCTCTGTGACCGCCGCGGACACGGTTGTGAATTACTGTGCGAGAGGGGATAGCAGAACCTGCTACAACCTGTTCGACTCCTGGGGCCACGGAACCCTGGTCACCGTCTCCTCAG
>S318|IGHV4-30-4*01|IGHD2-21*01|IGHJ6*04|40
CAGGTGCATCTACAGGAGCCGGGCCCAGGACTGGTGAAGCCTTCACAGACCCTGTCCTTCACCTGCAGTGTGTCTGGTGGCTCCATCATCAGTGGTGATTACTACTGGAGTTGGATCCGCCAGCCCCCAGGGAAGGGGCTGGACTGGATTGGGTTCATCTTTTACAGTGGGAGAACCTACTATAGACCGTCCCTCAAGAGTCGATTAACCATATCGATAGACACGTCCAAGCATCAGTGCTCCCTGAAGCTGAGATTTGTGGCTGCCGCAGACACGGCCCTTTATTATTGTGCCAGACGCCAGCATATCGTGGGGATAATGATATTCTCATATCTGTACTATTACTTCGGTCTGGGCGTCTGGGTCAAAGGGACCACGGTCACTGTCTCCTCAG
>S319|IGHV3-72*01|IGHD1/OR15-1a*01|IGHJ4*02|40
GAGGTGCAACTGGTGGAGTCTGTGGAAGGCTTGGTCCAGCCGGGAGGGTCCCTGAGACTCTCCTGTGCAGCCTCTGGCTTCACCTTCAGTGACCACTACATGGAGTGGGTCCGCCAGACTCCAGGGAGGGGGCTGGAGTGGCTTGGCCCCACGGTAAACAAAACTAACAGTTATACCACAGATTGCGCCGCGTCTGTTAAAGGCAGAGTCACCGTCTCAGGAGATGATGAAATGAACTCACTGTGTCTGAAGATGAAGAGCCTGAAAACCGAGGACACGGCCGTGTCTTCCTGTGTTTGGGACTCCGTCGATCCGAACACCTTAAACCACTTTGACTACTGGGGCCAGAGAACCCTGGTCTCTGTCTCCCCAG
>S320|IGHV4-59*06|IGHD4-23*01|IGHJ2*01|40
CAGGTGCAGCTGCAGGAGTCGGGCCCAGGACTGGTGAAGCCTTTGGAGGCCCTGTCCCCCACCCGCACTGTCACTGGTGACTCCATCAGTAGTTACTACTGGAACTGTATCCGGCAGCCCGCTGGGAAGGGCCTGGAGCGGATTGGACACATCGATTACACTGGCAACACCTGCTACAACCCGTCCCTCAAGAGTCGGGTTAGCATTTCAGCAGGAACCTGTAAGACCCAGTTCTCCCTGAAGTTGAGGTCTGTGACTGCCGCGGACCCGGCCGTGTTTTATTGTGCGCTAGTGGTGACTCCGATACTAACCCTTTCAGATATCTGGGGCCGTGGCACCCGGGTCTCTGCCTCGTCAG
>S321|IGHV3/OR16-9*01|IGHD6-6*01|IGHJ4*01|40
GAGGTGCAGTTGGTGGAGTCTGGAGGAGACTTGGTACAGCCTGGGGGGTCCCTGAGACTCTCCTGTGCAGCCTGTGAACGCACCTTCAGTAGCCACTACACGAGATGGGTCCGGCAGTCTCGAGGGAAGGGACTGGATTGGGTGTCATGCAGTAATGGTGATCGGGGTTACACAAAAGACGCAGACTCTGTGAAAGGCCGATTCACCATCTCCAGGGACAACGCCAAGAAGTCACTGTGTCTGCACATCAGAAGCCTGAGAGCCGACGACTCGGCTATGTATTACTGTGGGAGGCGGAGCCTGGCGCAGGCATATATAAGGAGATCGGAATACTTGCCTGACTGCAGGGGCCAAGGAACCCGGGTCACCGTCTCCTCAG
>S322|IGHV4/OR15-8*03|IGHD3-10*01|IGHJ3*02|40
CAGGTGCAGCTGCAGGAGTCGGGCCCACGACTGGTGAAGCCTTCGGCGACCCTGTCCCTCACCTGCGTTGTCTCTGGTGACTCCATCATCAGGACTATGTGGCGGACCTGGGTCCGTCAGCCCCCGGAGAAGGGGCTGGAGTGGCTTGGGGAAATCTTTCATAGTGGGAGCCCCACCTACAACCCATCCCTCAAGAGTCGAGTCACCATTTCAGTGGACAAGTCCAAGAACCAGTTCTCCCTAAAGCTGAGATCTGTGACCGTCGCGGACACGGCCGCATATTATTGTGCGAGACCTAGAAGTTTTTTCGTTGGTCCGGGGAATTATTCTAGTAACTGGGGCCAGGCAACCATGGTCACCGTCTCCTCAG
>S323|IGHV4-59*08|IGHD1-7*01|IGHJ3*02|40
CAGGTGCAGTTGCAGGAGTGGGGCCCCTGCCTGGCCAAGCCCTCGGAGACCCTGTCCGTCACCTGCACTGTCTCTGGTGACTCCATCAGTAACTCTTACTGGGCAAGAATCCGGCAGCCCCCAGGGAAGGGGCTGGAGTGGATTGGGCTTTTCAATTGCAGTGGGAGCACCAAACACAACCCTGCCCTCAAGAGTCGAGTCACCATGTCCGCAGACACGTCCAAGAACCAGTTCTCCCTGGAGCTGAACTCTGTGACCGCCGCAGGCACGGCCGTGTCTTACTGTGCGAGTGATTTTGAAGTCTGGGGCCACGGGACAATGGTCACCGTCTCTTCAG
>S324|IGHV2-5*09|IGHD4-11*01|IGHJ5*02|40
CAGGTCACCTTGAAAGGGCCTGGCCCTACACTGGTGAAAGCCACACAGACCCCCACACTGACCTGGTCCTTCTCTGGGTCCTCACTCACTATGAGTGGAGTGGGTGTGGGCTGGATCCGTGAGCCCCCAGGAAAGGCCCTGGCTTGGCTTTACCTCATCTATTGGGATGGTTATAAGCGCTACGGCCCATCTCTGAAGAGTAGGCTCACCATCACCCAGGAAACCTCCAAGAACCAGGAGGTCCTTACAATGACCAACCTGGACCCTGTGGAAACAGCCACATATTACTGTGCACACAGCTCCCCAATAAGTCCGCGGGTCGACCCCTGGGGCCAGGGAACCCTGGTCAGCGTCTCTTCAG
>S325|IGHV3-49*02|IGHD4-23*01|IGHJ1*01|40
GAGGTGCAGTTGGTGGAGTCTGGGGGAGGCTTAGTACAGCCAGGGCCGTCCCTGAGAGTCTCCTTTAATGCTTCTGAATTCAACTTTGGGTATTATCCAATGATCTGGGTCCGCCAGGCTCCAGGGAAGGGCTTGGAGTGGGTAGGTTTCTTTAGAAGCAAAGGTGATGATGGGATCACAGAATACGCCGCGTCTGAGATAGGCAGATTCACCGTCTCAAGAGATGATTCCAAAAGACTCGCCTATCTGAAAATGAACAGCCTGAGAACCGAGGACACAGCCGTGAATTCCTCTATTAGACTCCGGCTAAGGTGGGCGGACCAAGCTGACTACTTACAGGACTGGGCCCTGGACACCCTGGGCGCCGTCTCCTCAG
>S326|IGHV3-64*01|IGHD1/OR15-1a*01|IGHJ4*01|40
GAAGTGCAGTTGGTGGAGTCTGGGTCAGGCTTGGTCCAGTCCGGGGGGTCCCTGAGACTCTCCTGTGCAGACTCTGGACTCACCTTCAGTAGCTCTGCTATGCAATGGGTCCGCCAGACTCCAGGGAAGGGACGGGAATATGTTTCAGCTTTAAGGACTAGTGGGGGTAGAACATATTATGAAGACTCTGTGAAGGGCAGATTCACCGTCTCCAGAGACAATCACAAGAACAGACTGTGTCTTCAAATCGACAGCCTGAGAGCTGAAGACATGGCTGTGTTTGACTTTGCGAGACTTCGGATTCACAACTGGGGCCAAGAACCCCGGGTCACCGTCTCCTCAG
>S327|IGHV3-74*02|IGHD2-21*01|IGHJ5*01|40
GATGTGCAGATGCTGGAGTCTGGGAGCGGCTCAGTTCAGCCTGGGGGGTCCCTGAGACTCGCCTGTGCAGCCTCTGGATTTACCTTACAGAGGTACTGGATGCTCTGGGTCCGCCAAGCTCCAGGGAAGGGACTGGTGTGGGCATCCCACATTCATAGTGATGGGAGTAGCACAAGCCACGCGGACTCCGTGAAGGGCCGATTCACCCTCTCCAGAGACAGCGCCAGGAACTCGCTCTATGTGGAAATGACCAGTCCGAGGGCCGAGGACACGGCTGTGTGTTACTGTGCAAGGACCGTTGTGATAATTGCTATTCCCACCGAGTGGTTCGACTCATGGGGCCACGGAACCCTGGTCACCGTCTCCTCAG
>S328|IGHV1-69D*01|IGHD2-21*01|IGHJ6*04|40
CACGTGCAGGTGGTGCAGTCTGGGGCTGAGGTGAGGAAGCCTGGGGCCTCGGTGAAGGTCTCCTACAAGCCTTCTGGAGGCACTTTCAGAAGCTATGCTATCAGCTGGGTGCGACAGGCCCCTGGACAAGGACTTGATTGGATGGGAGAGATCGTCATTATCCTCGATACAGGAAGATACGCACAGAAGTTCCAGGTCAGAGTCGTTCTTATCGCGGACGAATCCACGAGTGCAGCCTACATGGAGCTGAGAAGCCTGAGATCTGAGGACACGGCCATCTATTATTGTGCGAGACACTATGGGAAGCATAGTGTGGTGGTGATTGCTATTCCCGGTTCGAACTATTGCTACTACGGTATGGGTGTCTGGGTCAAAGGGACCACGGCCACCGTCTCCTCAG
>S329|IGHV5-10-1*03|IGHD1-20*01|IGHJ6*01|40
GAAGTGCAGCTGGTGCAGTCCGGAGTAGCGGTGAAAAAGCCCGGGGAGTCTCTGGAGATAGCCTGTAAGGGTGCCGGAAACAGCTTCAACAGTTACTGGCTCAGCCGGGCGCGCCAGATGTCCGGGAAAGGCCTACAGTGGCTGGCGAGGATTGATCCGAGTGACTCTTATATCAACTACAGGCCGTCCTTCCAGGGCCACGTCACCATCTCAGGTGACAAGTCCATCAGAATTGCCTACCTGCACTCGAGTAGCCTGAAGGCCTCGGACGCCGCCATGTATTACTGTGCGAGTCACGGTACGACTGGAACTATCACCGTCATCTCGCCCTACTACTACTACGTTCTGGACGTCTGGGGTCAAGGGACCACCGTCACCGTCTCCTCAG
>S330|IGHV1-2*04|IGHD6-19*01|IGHJ5*02|40
CAGATGCAGTTGGCACAGTTTGGGGCTGAGGTGAAGACGCCTGGGGCCTCAGTGAAGGTCTCCTGCAGGTCTTCTGGATACACCCTCACCCGCTACTATATGCACTGGGTGCGACAGGCCCTTGGACAAGGGCTTGAGTGGGAGGAATGGCCCATACCTAGCAGAAATGGCACAAATTCTGCACAGAAGTTTCAGGGCTGGGTCACCATGACCAGGGACACGTCCTCCGGCACAGCCTACCTGGTGTTGAGCAGGCCGAGATCTGACGACACGGCCGTGTATTACTTTACGAATCGACTTCCTGTGGCTGGTAGGGTCGACCCCTGGGGCCAGGTAACCCTGGTCTCCGGCTCCTCAG
>S331|IGHV3-64D*06|IGHD1-26*01|IGHJ3*01|40
GAGAAGCAACTGGTGGAGTCTGGGGGAGGCTTGGTCCAGCCTGGGGGGTCCCTGAGACTCTCCTGTTCAGCCTCTGAATTCACCTTCAGTAACTATGCTATCAACTGGGCCCGCCAGACTCCAGGGAAGGAACTGGAATACGTTTCAACTATGAGTAACAGTGGGGGTCGCACATTCCACGCAGACTCCGTGCAGGGCAGATTCTCCATCTCCAGAGACAATTCCAAGAACACCCTCAATCCTCGGATGAAAACTCTGAGACCTCAGGACACGGCTGTTTTTTCCTGTGTGAACGGAGTGTGGTGGGAGCTAATTAAAGTCTGGGGCCACGGGACAATGGTCACCGTCTCCTCAG
>S332|IGHV3/OR16-8*02|IGHD1-1*01|IGHJ5*01|40
GAGGTGCAACTGGTGGAGTCTGGGGGAGCCTTGATACAGCAGGGGGGGTCCCTGAGACTGTCCTGTCCAGACTCTGGATTCATCTTCAATAACGAATACACGAACTGGGTCCGCCAGGCTCCAGGGAAGGGACTGGACTGGCTTTCAAACATTAGGGGTGATAGTGGTTACACGAAGTACGAAGACTCTGTGAAGGGCCGATTCACCATCTCCAGGGACAACGCCAATAACTCCGCGTGTCAGAAAATGAGAAGCTTGAGGGGTGATGACCCGGCTGCATATTACTGTGTGGCAGCGTGTGAGTACATTGTTCTTGACAAGTGGCTCGACTCCTGGGGCCAAGGGAGCCTGGTCACCGTCTCATCAG
>S333|IGHV2-70*12|IGHD3-22*01|IGHJ3*02|40
CAGATCACCTCGAGTGAATCTGGTCCTACGCTGGTGAAAGCCACACAGACCCTCACGCTGACCTGCACCTTCTCTGGGTTCTCACTCAGCACTAGTGGAATGTGTGTGAACTGGATCCGTCCGCCCCCAGGCAAGGCCCGGGAGGGGTTTCCACTCATTGCTTGGAATGATGATAGTTTCTACAGAAGATCTCTGAAGACTAGACTCATCATCTCGACGGACACCTCCAAAAACCAGGCGGTCCTTTCAATGACCAACATGGACCCTCTGAACACAGCCACATATAACTGTGCACACAGAATTACTATGATAGTAGTGGTTATCGCAACCGCCCCGTTTGATTTTGGAATCTGGGGCCGAGGGACAATGGTCACCGTCTCCTCAG
>S334|IGHV1-24*01|IGHD3-9*01|IGHJ2*01|40
CAGGTCCAGACGGTACAGTCTGGGCCTGAGATGAAGAGGCCTGGAGCCTCAGTGAAGGTCGCCTGCAAGGCTTCCGGATACTCCCTCACTGAATTATCTGTGGACTGGGTGCGACAGGCTCCTGGAAAAGGGCTTGAGTGGATAGGAGGTCTTGATGCTGAGGATAGCGAAACAATCGACACACAGAAGTTCCAGGTCAGGGTCACCATGACCGAGGACACTTCAACAGACACAGCCTACTTGGAGCTGAGTAGCCCTAGATTTGAGGACACGGCCGTGTCTTACTGTGCAACAGGGAGACTAAGTAGCGAGGATTACAATATCTTGACTGGCTATAACTGGGACTTAGATCTCTGGGGCCATGGCACCCTGGTCACTGCCTCCTCAG
>S335|IGHV2-70D*14|IGHD2-21*01|IGHJ2*01|40
CAGGTCACTTTGAAGGAGTGTGGTCCTGTGGTGGCGAAACCCACACAGACCCTCACAGTGACTTACAACCTCTCTGGGTTCTCACTCAGCACTAGTGGACTGCGTGTGAGCTGGTTCCGTCAGCCCCCAGGTAGGGGCCTGGGGTGGCCTACACGCACTGAGTGGGATGACGATAACATCTACAGAACATCTCTGAAGACCCGTCTCACCGTCTCCAGGGACACCTCCAAGAACCAGGTGGTCCTTGCAATGACCAGTATGGACCCTGTGGACACGGACACGTACTACTGTGCACGGATAGAATATTGTGGTGGTGATTGCTTTTCCCACCGGTACTTCGATGTCTGGGGGCGTGGAACCCTGGTCACTGTTTCCTCAG
>S336|IGHV3-53*02|IGHD4-11*01|IGHJ6*04|40
GAGGTGCAGCTGGTGGAGGCTGGAGGAGACTTTGTCCAGCCGGGGGGGCCCCCGAGACGCTCCTGTGCAGCCTCTGGGTTCACCGTCAGAAGAAACTACATGAACTGGATCCGTCAGGCTCCAGAGAAGGGGCTGGAGTGGGTCTCAGGTATTTGTAGGGGTGGAATCATGTACTACGCAGACTCCATGAAGGGCCTCTTGACCATCTCCAGAGACAATTTCAAGAACACGCTGAATCCCCAAATGAACAGCCTGAGAACCGAGGACACGGCCGTATATGACTGTGCGAGAAATAGTGACTACAGTAATTGCTATTACTACGGAATGGACGTCTGGGGCAAAGGAACCACGGTCAACGTCTCTTCAG
>S337|IGHV1/OR21-1*01|IGHD1-1*01|IGHJ5*02|40
CAGGAACAACGGGTGCTCTCTGGGGCTGAGGTGAGGGAGCCTGGGGCCTCAGTGAAGGTCTCCTGCAAGCCTTCTGGAAACACCACCACCAGCTGCTTTATTCACTGGGTGCACCAAGTCCAGGCACAAGGGCTTAGGTGCCTGGGATTGGTGAGGCCCAGTAATGGCAGGACTAGTTATGCACAGAAACTCCAGGCCAGAGTCACCATAACCAGGGACACATCCAGGAGCACAGCCTTCATGGAGCTAAGCAGTCTGAGATTTGGGGACACGGCCATGTATTACTATGTGAGGCATTGGAACGGGACTAGATACAACTGGTCCGAATCCTGGGGCCAGGGAAGTTTGGTCACCGTCTCCTCAG
>S338|IGHV4-38-2*02|IGHD6-19*01|IGHJ2*01|40
CAGGTGCAGGTGCAGGCGACGGGCCCAGGACCAGTGAAGCCTTCGGAGGCCCTGTCCCTCCCCTCCACTGTCTCCGGTTCCTCCATCAGAAGTGGTTACTACTGGGGCTGGATCCGACACCCCCCAGGGAAGGGGCTGGAGTGGATTGGGGGTATCTATCATAGTGGGGGGACCTACGACAACCCGTCCCTCAAGAGTCGAGACACCATATGTATAGGAACGTCCAAGAACCAGTTCTCCCGGAAGCTGAGCTCTGTTACCGCCGCAGACAAGGCCGTGGATGCCTGTGCGCCAAGTGATGGTGTCCGTGGCTGGTACGACCCCTACTTCGATCCCTGGGGCCCTGTCAACCTGGTCACAGCCTCCTCAG
>S339|IGHV3/OR16-13*01|IGHD4/OR15-4a*01|IGHJ3*01|40
GAGGTGCAGCTGGTGGATTGTGGGGGAGACTTAGTACAACCTGGAGAGTCCCAGAGACTCTCCTGTGCAGCCTGTGGACTCACCTTAAATAACTACTGCATGCTCTGGGTCCGACGGGCTCCAGGGAAGGGGCTGGTGTGGGTCTCACGTCTTAGTAGTGACGGGAGTAGAACTGTCTACGCAGACTCCATTAAGGGCCAATTTACCATCTCCAGAGACAATGTTAAGAACACATTGTATCTGCAAATGAATGGTCTGACAGTTGAGGACATGGCTGTATATTACTGGACTAGACAGTGGCTGGTGCTAATTAGGCATACTTTTGATGTCTGGGGCCACGGGACAGTGGTCACCGTCCCTTCAG
>S340|IGHV3-73*01|IGHD2-2*02|IGHJ3*01|40
GAAGTGCAATTGGTGGAGTCTGGGGCAGACTTGGTCCAGCCAGGGGGGTCCCTGAAACTCTCCTGTGCAGCCTCTGGGCTCAAGTTCAGTGACTCCACTTTGCACTGGGTCCGCCAGACTTGCGGGCAAGGGCTGGAGTGGTTTGGCCGTATTAGAAGCATAGCTAATAGTTACGCGACAGAATATGCTACGTCGATGAAAGGCACCATCACCATCTCCAGAGATGATTTAGAGAACACGGCGTCTCCGCACTTGAACAGCCTGAAAACCGTGGACACGGCCGTGTCTCACTGTACTCGGATTGTAGTAGTACCAGCAGCCACACCTGATGCTTCTGATGTCTGGGGCCAAAGGACAATGGTCACCATCTCTTCAG
>S341|IGHV4-31*03|IGHD3-9*01|IGHJ1*01|40
CAAGTGCAGCCGCAGGAGTTGGGCCCAGGACTGGGGAAGCCTTGTCCGGCCCTGTCCGTCACCTGCCCTGTCTCTGGTGGCTCCATCAGCAGTGGTGGTTACTACTGGAGCTGGATCCGCCAGCACCCAGGGAAGGGCCTGGACAGGGTTGGGAACATCTATTACAGTGGGGGCGGCCACTATGACCCGTCCCTCAAGAGTCGCGTTATCACATCAGAAGACACGTCTACGAACCAATTCTCCCTAACGATGAGCTCTGTGACTGCCGCGGACACGGCCCTGTGTTGCTGTGCGAGGCCTTACGATATCTTGACTGGTTATTATGCTTGCGTCCAGCGCTGGGGCCAGGTCACCCTGGTCACCGTCTCTTCAG
>S342|IGHV4/OR15-8*03|IGHD5-18*01|IGHJ4*01|40
CAGGTGAAGCAGCTGGAGTCGGGCCCAGGACTGGTGAAGTCTTTGGAGACCCTGATCCTCACCTGTGTTGTCTCTGGTGGCGCCATCAGCGGTCAGAACTGGTGGAGCTGGGTCGGCCAGCCCCCAGGGAAGGGGCCAGAGTGGATTGGGGAAACATCTCATAGAGGGAGCCCCAATTACAAAGCATCCCTCAAGAGTCGAGTCACCATGTCAGTAGACAAGTCCAGGATCCAGTCCTCCCTGAAGGTGAGATCTGTGACCGCCGCGGACACGGCCCTGAAGTACTGTGCGAGAAGCCACGGTGGATACACCTTTGATTCGACGGCGAAGTCCGACTCTTGGGGCCAAGAGACCCTGGACACCGTCTCCTCAG
>S343|IGHV2-26*01|IGHD1-14*01|IGHJ2*01|40
CAGGTCACCTTGAAGGAGTCTGGTCCTGTGCTGATGAAACCCACAGAGACCCTCACGGTGACCTGCGCCGTCTCTGGGTTTTCACTCAGCAGTGCTAGAATGAGTGTGAAGTGGATCCGTCAGTCCCCAGGGAAGGCCCTGGATTGGCCTGAACTCATTTTGTCGAATGACGAACAATCCTTCAGCACATTTCTGAAGAGTAGGCTCACCATCGCCACGGAAACCTCCAAGAGCCAGGTGGTCCTTACGGTGACCAAAGCTGACCCTGTGGACACAGCCACACATTACTGTGCTCGGAGGCTACCCGGAACCTCATACGGCGATCTCTGGGCCCGTGGAGCCCTGGTCACTGTCTTCTCAG
>S344|IGHV1/OR15-1*03|IGHD3-16*01|IGHJ3*02|40
CAGGTACAGCTGGTGCAGTCTGGGGCTGAAGAGAAACAGCCTGGGGCCTCAGTGAAGGTCTCCTACCAGGCTTCTGGATCCAACTTCACCGACTACTCTATGCACTGGGTGCGACAGGCCCCTGGACAAGAACTTGGGTGGATGGGACGGATTATCCCTAAGAGAGGTGGCACAAATTATGCACAGAAGTTTCAGGACAGGGTCACCATGACCAGGGACACGTCCATCAGGCCAGCCCATACGGATCTGAGCAGTCTGAGAGATGAGAACACAGTCACATATTACTGTGCGAGTTATTCTGGTTACGCCTGGGGGAGTTATGCTTATACCTCTCCTCCCTTTGATATCTGGGGCCAGGAGACAATGGTCACCGTCTCTTCAG
>S345|IGHV2-26*01|IGHD4-23*01|IGHJ2*01|40
CAGGTCGCCTTGAAGGAGTCTGGTCCTGGGCTGGTGAGACCAAGAGAGAGCCTCCCGCTGACCTGCACCGTCTCTGTGTTCTCACTCAGAAAGGCTAGGACGGGTGTGAGCTGGACTTGTCCGCCCCCACTGAAGGCCCTGGTGGGTCTTGCGCACATCTTTTCGAATGACGAAAAGTCCTACAGAACATCTCTGAGGAGCAGACTCACCAACTCCACGGACACCTCCAAAAGCCAGGTGGTCCTTACCATGACCCACATGGACCCTGTGGACACAGCCACATATTACTGTGCACGGAGACGCTGCCTTGATGACGGGACAAGTCCGATCTTCTCTGATCTCTGGGGCCGTGACACCCTGGTCACTGTCTCCTCAG
>S346|IGHV3-7*01|IGHD5/OR15-5a*01|IGHJ6*04|40
GAGGTGCAGCTGATGGAGTCTGGGGGAGTCTTGGTCCAGCCTGGGGGGTCCCTGAGACTCTCCTGTGCAGCCTCTGGATTCACCTTTAATAGTCATTGGGTGCGCTGGATCCGCCAGGCTCCAAGGAAGGGGCTGGAGTGTGTGGCCAACATAACGGAAGATGGCAGCGAGATTTACTATCTAGACTCTGTAAAGGGCCGATTCACCATCTCCAGAGACAACGCCAAAAACTCTCTGTATGTCCAAATGCACCGACTGAGAGTCGAGGACACGACTGTCTGTTACTGTGCGAGATGGAGAAGAGGCGTGGATTTAGTGTCTACGGAGGCACAGGACGACTGCTATTACTACTACGATACGGACGTTTGGGGCGAAGGGACCACGGTCGCCGTCTCCTCAG
>S347|IGHV1-3*02|IGHD2-21*01|IGHJ1*01|40
CAGGTTCAACTGGAGCAGTCTGGGGGTGAAGAGAGGAAGCCTGGGGCCTCAGTGAAGGTCTCCTGCAAGGCTTCTGGACACTCCTTCATTAGGTATGCTGTGCATCGGGTGCGCCCGGCCCCCGGACGGAGGCTTGAGTGGATGGGATGGAGCAACGCTGGCAATGGTAACACACAGTATTCACAGGAGTTCCAGGTCAGACTCACCATTAGCAGGGACACATCCGCGAGGACAGCCTACATGGAAGTGACAAGCCGGAGATCTGAGGTCATGGCCCTAAATTACTGTACGAGGGCCCTTTATCTGGTGGTGGTGATTGCTGAATACTTCCATCACTGGGGCCCGGTCACGCAGGTCCCCGTCTCCTCAG
>S348|IGHV2-70D*14|IGHD5-12*01|IGHJ6*02|40
CAGGTCACCTTAAAGGAGTCTGGTCCTGCGCTGGTGCAATCCACACTGACCCTCACACTGACCTGCACCTTATCTGGGTTCTCACCCAGAACTAGTGGAATTCGTGTGAATTGGATCCCAAAGCCCCCAGATAAGGCCCTGGAATGGCTACCACCCATTGGTTGGGTTGATGATATATTCTACAGCACATCTCTGAGGACCAGACTCACCATCTCCAGGGACACCTCCAAGAGCCAGGTGGTCCCTACACTGACCAACATGGATCCTGTGGACACAGCCACATACAACTCGGCACGGGCGGTGCCTCTGATTTCCTACTACGGTACGGACGTCTGGGGCCACGGGACCACGGTCACCGTCTCCTCA
>S349|IGHV1/OR21-1*01|IGHD1-1*01|IGHJ3*02|40
CAGACACAGCTGGTGCAGTCTGGGGCTGAGGTGAAGAAGCCTGGGGCCTCAGTGAAGGTCCTCGGCAAGGCTTGTGCATACACCATCACCAGCTATTTTATTCACTGGGTCTACCGGGTCCATGCACAAGGGCTTGAGTGGATGACAGTGCCCTGCCCTGGTAATGACAGAACAAGCTATGAACAGAAGTTTCAGGCCAGAGTCACCATAACCAGGGACACCTCCATTAGGACAGCCTACGTGGAGTTAAGCACTCTGAGATCTGAGGACACGACGATGTATGACTGTGTGAGGGAACAAGTGGAACGTTGGGGCCAGGGGACAACGGTCACCGTCTCTTTAG
>S350|IGHV3-21*04|IGHD7-27*01|IGHJ4*01|40
GAGGTGCAGGTGGTGGAGTCAGGGGGAGGCCTGGTCAAGCCTGGGGGGTCCCTGAGAATCTCCTGTGCAGCCTCTGGATTCACCTTCATTACCTCTTACGTGATCTCGGAATGCCAGGCTCGAGGGAAGGGGCTGGAGTGGGTTCCCTCCATTAGTACTATTACTAGTTATATTTACTACTCAGACTCAGTGAAGGGCCGGTTCACCATCTCTAGAGACAACGCCACGAACTCACTGTATCTACAGGTGAACAGTCTGAGAGTCGAGGACACGGCCGTGTCTTACTGGCCGAGACCCGGCGTGGTCCTGACTGACTACTTTGACTACTGGGGCCAAGGAACCCGGGTCACCCTCTCCTTAG
>S351|IGHV3-7*01|IGHD2-21*01|IGHJ1*01|40
GAGTTTCACCTTCTGGATTCTGGGGGAGCCTTGGTCCAGCCGGGGGGGTCCCTGAGACTCCCCTGTGCAGCCTCTGGATTCACCTTTAGAAGATTTGCGATGATCTGGGTCCGCCAGGCTCCAGGGAAGGGGCTGGAATGGGTGGCCAACATAAAGCACGAGGGACGTGAGAAATACTATGTGGACTCTGTGAAGGGCCGATTGACCATCTCCAGAGACAACGCCAAGACCCCACTGTATGTGAAGATGAACAGCCTTAGAGGCGAGGACAAGGCTATGTATTACTGCGCGAGACGGTCAGAATATTGTGGAAGTCATTGCTATTCTGCATTCTTCCAGGACGGGGGCCAGGGCTCCCTGGTCACCGTCTCCTCAG
>S352|IGHV3-30*17|IGHD7-27*01|IGHJ2*01|40
CAGGTGCAGCAGGTGGAGTCTGGGGGAGGCGTGGTCCAGCCTGGGGCGACCCTGAGATTCTCCTGTGCAGCCTCTGGAGTCATCTTCAGTAGCTGTGCTTTGCAGTGGGTCCGGCAGCCTCCGGGCAAGGGGCCAGATTGGGTGGCAGCTATATCACATGATGTAAGTAATAAATTCTATGCAGACTCCGTGAAGGGCCGATTCACCTTCCCCAGAGACAATTGGAAGAACACGTTGTCTCTGCAAGTTAACCGCCTGAGACCTGTGAACACGGCTGTGTCTTCCTCTGCGCGGTCGGGCTTCGCTCTCTGGGGCCCTGGAACCCTGGTCACTGGCGCCTCAG
>S353|IGHV4-59*03|IGHD1-1*01|IGHJ3*01|40
CAAGTGCTGTCGCAGGAGTCGGGCCCAGGACTGGTGAAGACTTCGGAGACCCTGTCCCTCACCTGCACTGTCTCTGGTGGCTCCGTCTCTAGTTACTCCTGGAGTTGGATCCGGCAGGCCCCAGGGAAGGGACTTGAGTGGACTGGGATTATCTGTTACTGTGGGAGCACTAATTACAACCCCTCCCTAAAGAGCCGAGACTCCATTTCATTAGACGCGTCCAAGATCCCATTCTCCCTGAAGCCAATCTCTGTGACCAATGCGGACACGGCCGGGCATTACTGTGCGGGAGGGTTAGAAATGGAACTCCACGTCTGGGGCCAGGGGACAATGGTCACCGTCTCTTCAG
>S354|IGHV1/OR21-1*01|IGHD2-2*03|IGHJ1*01|40
CAGGTCCAGCTGGTGCAGTCTGGGACTGAGGTGAAGAAGCCTGGGGCCTCAGTGAAGGTCTCCTGGAAGTCTTTTGGACACACCATCACCAGTTACTGGATCTACTGGGTGCACCAGGTTCATGAACAAGGACTTGAGTGGATGGAATTGGTCTGCCCCAGTGATGACAGAACAATCTCTGCACAGAAGTTCCAGGCCAGAGTCACCGTACCCAGGGACACATCCATGAGCACAGCCTACATGGAGGTGATTTGTCTGAGATCTGAGGACACGGCCAGGTATCACACTGTCCAGATTCTAGTAGTACCAGTTGCTGTTGACTACTTCCAGTACTGGGGCCAGGTCACCTTGTTCACCGTCCCCTCAG
>S355|IGHV2-5*04|IGHD3/OR15-3a*01|IGHJ5*01|40
CAGATCACCTTGAAGGAGTCTGGTCCGACACTGGTGAAACCCACACAGACCCCCATGCTGAAGTGCATCTTCTCTGGGTTGTCACTCAGAACTAGTGGACTGGGTGTGGGCTGGATCCGTCAGCCCCCAGGAAAGGCCCTAGATTGGCTTGCTCTCATTTATTGGGATGATAAGAAGCGCTGCAGCCCATCTCTGAGGAGAGGACTCACCATCACCAGAGACACCCCCACAAGCCAGGTGGCCCTAACAATTACCAACACGGACCCTGTGGACACAGGCACTTGTTACTGTGTACGTCAAGGCGAAGGATTTTTGGACTGGTCGTTATGCTGGTTCGACCCCTGGGGCCAAGAAGGCCTGGTCATCGTCCCCTCAG
>S356|IGHV3-38*02|IGHD3-16*01|IGHJ2*01|40
GAGGTGCAGTTGGTGGAGTCTGGGGGAGGCTTGGTACAGTTTAGGGGGTCTCTGAGACTCTCCTGGACAGTCTCTGGACTCACCGTGAGTAGCAATGGAATGAACTGGATTCGCCAGACTCCAGGGAAGGGGCTGGAGTGGGTCTCGTCCATAAGTGGTGATAGAACAAACTACGCAGACTCTAAGAAGGTCAGATTAAGCATCTCCAGAGACCATGCCAAGAACACACTGTATCATCAAATGGACAACCTGAGGGCTGAGGACACGGCCCTGTATTACTGTGCCAGAAGGCGCATAATTACGTTTCGGGGACTTCTACTTATACGGCGGTACACAATCGATCTCTGGGGCCATGCCACCCTGGTCACTGTCTCCTCAG
>S357|IGHV3-38-3*01|IGHD7-27*01|IGHJ5*01|40
GAGGTGCTACTGGTGAAGTCTCGGGGAGTCTTGGTACAGCCTGGGGGGTCCCTCAGACTCTCTTGTGCAGCCTCTGGATTCACCGTCAGTAGGAATGAGATGAGTTGGGTCCGCCAGGCTCCAGGGAAGGGCCTGGTGTGGGTCTCATCCACCAGCCGTGTTAACACACACTACACAGACTCTAGGAAGGTCAGATTCACCATCTCCAGAGTCAGTTACAAGAACTCGCTCCATTCTCAAATAAACAGTCTCCGGCCTGAGGACGCGGCTGTGTATTACTCTAAGAAATGTCACTCTGGGTTCGACTCCTGGGGCCAAGGACACGCGGTCGCCGTCTCCTCAG
>S358|IGHV3-73*02|IGHD6-6*01|IGHJ6*03|40
GAGGAGCAGCTGGTGAAGTCCGGGGGAGGCTTGGTCCAGCCTGGGGGGTCCCTGAACCTCCCCTATGCAGCCTGTGCGTTCACCTTCAGTGGCTCTGTTATTCACTGGGTCCGCCAGGCTTTCGGGACAGGGCTGGAGTGGATTGGCCGTATCAGAAGTAAATCTAACAATGCCGCGACAGCATATGCTGCGTCGGTGAAAGGCAGGTTCACCATCTCCAGAGAGGACCCAAAGAACTCGGCGCATCGACACATGAGCAGCCTGAGGACCGAGGACACGGCCGTACATTACTATACTAGGTGTACAGCAGCTCGATCCGGACATTACTACTACTACTACTGCATGGACGTCTGGGACAAAGGGACCCCGGTCACCGTCTCCTCA
>S359|IGHV3-49*03|IGHD4-11*01|IGHJ4*01|40
GAGGTGCAGGTGGTGGAGTCTGGGGGAGGCTCCGTACAGCCAGGGCGGTCCCTGAGACTCTCCTGTTCGGATTCTGGATTCACCCTTGGTGATAAGGCTCTGAGTTGGTTTCGCCAGTCTCCCGGGAAGGGGCTGGAGTGGTCAGGTTTCATTAGAAGAAAAGCTTATGGTGGGACAAGAGACAACGCCACGTCTGTGAAAGGCAGAATCACCGTCTCAGGAGATTATTCCAATAGAGTCGCCTCTCTGCAGATGAACAGCCTGAAAACCGAGGAAGCAGCCGTGATTTGCTGTGCTACTACAGTCACCACCTATTTTGACTACTGGGGCCAAGGAACCCTGGTCACCGTGTCCTCAG
>S360|IGHV3-43*02|IGHD4/OR15-4a*01|IGHJ5*01|40
GATGTGCAACTGGTGGAGTCTGGGGGAGGCGTGGTACACCCTGGGGGGTCCCTGAGACTCTCCTTTGCAGCCTCTGGACTCAGCTTTGACTATTATGCCATGCACTGGGTCCGGCAAGCTCCAGGGAAGTGTCTGGAGCGGGTCTCTCTTGTGATTGGGGATGGAGGTAGCATCTGCTGCGCAGACTCTGAGAAGGGCCGATTCACCATCTCCAGGGACAACAACAGAAATTCCCTGCAGCTGCAAATGAGGAGTCTGAGACCTGAGGACACCGGCTTGTTTTACTGTGCAAAAGTGGGTGAAGATGACCATGGTGTTTGGTTCGACTCCTGGGGCCATGGAAACCTGGTCACCGTCCCCTCAG
>S361|IGHV3-25*04|IGHD4/OR15-4a*01|IGHJ4*01|40
GAGACGCAGCCGGTGGAGTCTGGGAGAGACTCGGCAAAGCCTGGGCGGTGCCCGAGACTCTCTTTTGCCGCCTCTCGCTTCACCTTCCATAGCTACTACATGAGTTTTGTCCGCCAGCCTCCAGGGAATGGGCTGGAGTTCGTTGGACAAGTTAATCCTAATGGGGGCAGAACATATGTCATAGACTCCGGTAGAGACCGATTCAATAACTCCAGCGATGACGCCACGAACACACTTTGTCTCCAAATGAACAGCCTGAGAAACGAGGACACGGCCCTGTATTATTGTGACTATGGCGCTAACTGTTGCTACTTTAACTTCGGGGGCCAAGGAATCCTGGCCACCGTCTCCTCAG
>S362|IGHV1/OR15-5*02|IGHD4-17*01|IGHJ1*01|40
CAGGAGCAACTAATACAGTCTGGGGCTGTGGTGACGAAGCCCGGGGCCTCTGTGCAGGTCTCCTGCAGGGCTTCTGGATACACCTTCACCAATGACTGTCTCCCTTGGGTGCGCCGAGTCCATGCACAAGGGCTTGAGTGGATGGTATTGGTGTGCCTTAGTGATGGCACCACAAGCCATGCACAAAAGTTCCAGGCCAGAGTCACCATAGTCAGGGACACATCCATGAACACAGCCTGCATGGAGCTGCGAAGTCTGAGATCTGAGGACACGGCCAAGTTTTATTGTGTGAGAGATCGGCAGATATCTGAATACTTCCAGAACTGGGGCCAGGTCACCCTGGTCGCCGTCTCCTCAG
>S363|IGHV4-61*05|IGHD2/OR15-2a*01|IGHJ3*02|40
CAGCTGCAACTGCAGGAGTCGGGCCCAGGACTGGTGAGGCCTTCGGCGACCCTGTGCCTCACCTGCACTGTCTCGGGTGGCTCCATCACCACTGAAAGTTACAGTTGGGACTGGGTCCGGCAGCCCCCAGGGAAGGGACGGGAATGGATTGGGTCTGTCCATTGCAGTGGGAGAAGAAACTACAACCCCTCCCTCAAGAGTCGAGTCCCCATATCAGTAGACAAGTCCAAGATCCAGTTCTCCCTGAAGCTGAGCTCTGTGACCGCCGCGGACACGGCCGTGTATTACTGTGCGCGAATTGAGAATATTCTAGTAGTACTACTTTCTATGAAAAAGGCTTTCGATTGGTGGGGCGAAGAGACCATTGTCACCGTCTCTTCAG
>S364|IGHV2-70D*14|IGHD3-9*01|IGHJ1*01|40
CAGGTCACCTTGAAGGAGTCTGGTCCTGCGCTGGTGAAACCCACACGGACCCTCACACTGATGCGCACCTTCTCTGGGTTCTCACCCACCACTGGTGGGATGCGTCTGAACTGGATCCGTCAGTCCCCAGGTAAGGCCCTGGAGTGGCTTACACACATTGATTGGACTGACACAATGCTCTTCAGAACATCGCTAAAGACCAGGCTCACCATCTCCAAGAACACCTCCAAAAACCAGGTGGTCCTTACAATGACCAATATGGACCCTGTGGACACAGCCACGTCTTACTGTGGACGGGTCATAACCCTGTACTACGATATTTTGACTGGTTATTATCGGATTTGGGCTGAATACTTCCATAAGTGGGGCCAGGTCACCCCGGTCACCGTCTCCTCAG
>S365|IGHV1-58*01|IGHD1-20*01|IGHJ4*02|40
CAACTGCAGATGGTGCTGTCTGGGCGTGAGGTGAAGAAGCCTGGGACCTCAGTGAGGGTCTCCTGCAAGGCGTCTGGATTCACCTTTAATAGCTCTGCTGTGCAGTGGGTGCGACAGGCTGGTGGACTTCGCCTTGAGTGGATAGGACGGATCGTCAGTGACATTGGTACCACATACGGCGCACAGAGGTCTCCGGACAGAGTCATCATTACCAGAGTCATGTCCACAAACACAGCCTACACGGACCTGAGCAGCCTAAGATACGAGGACACGGCCGTGTGTTCATGTGCGGCATCACTCACGTTTGACCGCTGGGGCCAGGGAACCCTGGTCACCGTCTCCTCAG
>S366|IGHV3-38-3*01|IGHD3-3*02|IGHJ4*01|40
GAACTGCAGTTGATGGATTCTCGGGGAGTCTTGGTACAGCCTGGGCGGTCCCTGAGACTCTCCTGTGCAGCCTCTGGACTCACCGTCAGTGGCAATGAGATGACGTGGGTCCGCCAGGCTCCAGGATTGGATCGGGAGTGGGTCCCACCCATGAGTGATGATAGCACATCCGACGCAGACTCCAGGAAGGACAGATTCACCATGTCCAGAGACAATTCCAAGAACACCCTCCATGTTGAAATGAACAGCCTAATAGCAGAGGACACGCCTGTGTTTTACTGTAAGATTTTGCTGGGACACTATTGGGGCCAAAGAATCCGGGTCATCGTCTCATCAG
>S367|IGHV1-2*02|IGHD6-6*01|IGHJ3*02|40
CACGTGCAGCTGGTGCAATCTGGGGCTGAGGTGAAGAAGCCTGGGGCCCTAGTGAAAGTCTCTTCTAAGGCTTCTGTATGCACCTTTCCCGTCTACTATATGCATTGGGTGCGACAGGCCCCGGGACAAGGACTTGAGAGGATGGGAAGGATCAACCCTAAGAGTCGTGGCACAAACCATGCAAAGAAGTTCCAGGGCAGGGTCGCCATGACCAGGGACACGTCCAGCAGCACAGCCTACATGGGGCTGAGCAGACTGAAATCTGACGACACGGCCGTGGAATACTGTGCGAGGGAGTATACCAACTCGTGTAATGCTTGTGATTTTTGGGGCCATGGGACAAGGGTCAACGTCTCTTCAG
>S368|IGHV4-30-4*06|IGHD3-3*02|IGHJ2*01|40
TCCGGTCCCTCCATCAGAAGAGGTGAGTACTACTGGAGTTGGATCCGCCAGCTCCCAGGGACCGGCCGCGATTGGATTGGGTGCATGTTTAACAGTGGGAGCACTTGCTACTACCCGTCCCTCCAGAGTCGCGTTACCATATCAGTAGCCACGTCCCAGAGCCAGATCTTCCTGAAGCTGAGCTCTGTGACTGCCGCAGAAAGGGCCGTGTATTGCTGTGCCTGCACAGATTTCTGGAGCGGTTCTTATACCGAGGCCTATTGGTACTGCGATCTCTGGGGCCGTGGCACCCTGGTCACTGTCCCCTCAG
>S369|IGHV1/OR15-1*03|IGHD6-6*01|IGHJ5*01|40
CAGGTGCAGCTGGTGCAGTCTGGGGCTGAGGTGAAGGAGCCTGGGGCCTCAGTGAAGGTCTCCTGCAGGGAATCTGGTCAGATGTTCAGCGACTACTGGATGTCCTGGGTGCGTCAGGCCCCTGGACAAGACCTTGGACGGATGGGCCGGACCCACCCTAACAGTGGTGGCGAAGACTATGCACAGAAGTTTCAGGTCAGAGTCACCGTGACCAGGGACACGTCCATCAGGACAGCCTACACGGAGATGAGCAGCCTGAGATCTGAGGACACAGCCACCTCTTTTTGTGCGAGAGGATTTAGCTTGTACGAGTGGTTCGGCTCCTCGGGCCAAGGACCCCTGGTCACCGTCTCCTCAG
>S370|IGHV3-7*01|IGHD4/OR15-4a*01|IGHJ1*01|40
GAGGTGCAGCTGGTGGTGTCTGGGGGAGGCTTGGTCCAGACTGGGGCGTCCCTGAGACTCTCCTGTGCAGCCTCTGGGGTCCCCTGTAACACCTCTGGGGTGAAGTGGGTCCGCCAGGCTCCAGGGGAGGGGCTGGAGTGGGTGGCCCACATGAACCAACATAGAAGTGAGAAATATTTTGTGGACTCTGTGAAGGGCCGATTCACCATCTCCAGAGAGAACGCCAAGACCTCACTGTATCTGAACCTAAACAACCTGAGAGGCGCGGAAACGGCTGTGTTTTACTGTGCGGCCCGCGTGCTAACTACTACATTCTTCCAGAACTGGGGCCAGGTCTCCCTGGTCACCGTCTGCTCAG
>S371|IGHV3/OR16-9*01|IGHD4-17*01|IGHJ4*02|40
GAGGCGCAGCTGGTGGAGTCTGGAGGAGACTTGGGACAGCCCGGGGGGTCCCTGAGACGCTCCTGTGAAGCCTCTGGATTAACCTTCAGTAGGCTCTATAGGAACTGGGTCCGCCAGGCTCCAGGGAGGGGATTGGAGTGGGTTTCATACAGTGGTGCTAATAATGGTTACACAAAGTATACAGACTCTGTAAAAGGCCGATTCACCCCCTCCCGGGACACCGCCAAGAAATCACTGTGTCCGCAAATGAACAGCCTGAGGGAGGCGGACACGGCTGTGTATTACTGTGCGAAAGACTTTCACTACTGGGGCCAGGGACTCCTAGTCTCCGTCTCCTCAG
>S372|IGHV3/OR16-10*01|IGHD5/OR15-5a*01|IGHJ3*02|40
GAGGTTCAGCTGGTGCAGTCTGGGAGAGACTTGGCACATCCTGGGGGGTCCCTGAGATTCTCCTGTGCGGCCTCTGTATCCTCCTTCGCCAGCTATGCTGTACAGTGGGTTCCCCAGGCTCCAGGAAAAGGTCTGGAGTGGGTCTCCGGTATTGGTATTGGTGGTGGCACATATTATGCAGACTCCGTAAAGGGCCGATTCACCATCTCCAGGGGCAATGCCAAGAACTCCTTGTCTCTTCAATTGATCAGGCTGAGAGTCGAGGACATGGCTGCGTGTTATTGTACCACTAGTGCCTACGATTACTTTAGTCCTTTTGATTTCTGGGGCGAAGGGACAATGGTCACCCTCTCCTCAG
>S373|IGHV7-81*01|IGHD3-10*01|IGHJ2*01|40
CAGGTGCAGCTGGTGCAGTCTGGCCATGAGCTGAAGAAGCCTGGGGCCTCAGTGATGGTCTCCTGCAAGGCTTCTGGTTACAGTTTCACCACCCATGGTTTGAATTGGGTGCCACAGGCCCCTGCACAAGGGCCAGAGTGGACGGGGGGGGTCAACGCCCACACCGGGAACCCAACATATGCCCAGGGCTTCACAGGACGGTTTGTCTTCTCCTTGGACACCCCTGCCGGAACAGAATACCTGCAGATTCGCAGTCTAAAGACTGATGACGTGGCCATGCATTTCCATGCGAGAGTTACTATGACTCGGGGAGTTATTATTAGCTACTGCTACTTCGACCTCTGGGGGCGTGGAACCCTGGTCCCTGTTGCCTCAG
>S374|IGHV3-33*01|IGHD4-23*01|IGHJ5*01|40
CAGGTGCAGCTGGTGCTGTCAGGGGGAGACGTGGCCCAGCCTAGGAAGTCCCTGAGACTCTCCTGTGCAGTGTCTGGATTCATCCTCCGCAATTATGGCATACACTGGGTCCGCCAGCCTCCAGGCATGGGACTGGGGTTGATGGCAGTTATGTGGAATGATGGAAGTCATAGTTACTGTCCAGACTCTTTGACGGGCCGATTCACCATCTCCAGAGACAATTCCAAGAACACACTGCATCTGAAAATGAACAGCCTAAGAGTCGAGGACACGACTGTGTGTTACCGTGCGAACAACGGTGGTAACTCCGCCTGGTTCGACTCCTGGGGCCAAGGAACCCTGGTCACCGTCTCCTCAG
>S375|IGHV1-2*02|IGHD2-21*02|IGHJ4*03|40
CAGGTGCAACTAGTGCAGTCTGGGGCTGAGGTGAAGAGGCCTGGGGCCTCAATGAAGGTCTCCTGCAAGACTTCTGAATACACCTTCACCGGCTACCACATACACTGGGACCGACAGGCCCCTGGGCAAGGGCTTGAGTTGATAGGATGGATCAATCCTAACAGTGGTGGGACAGACTATACACAGAATGTTCAGGTCAGGGTCACCACGACCTGGGACACGTCCTTCAGCACAGCCTACATGGAGTTGAGAAGGCTGAGATCTGACGACGCGGCCGTGTATTGCTGTCAGGGGGGTGATGGTGGTGACTATTATCTTAACTACTGGGGCCAGGGGACCTCGATCACCGTCTCCTCAG
>S376|IGHV3-64*03|IGHD1-14*01|IGHJ2*01|40
GAGGTGCAGATGGTGGAGTCTGGACGAGGCCGGGCCCAGCCTGGGGGGTCCCTGAGACTCTGGTGTTCAGCCTACGAATTCACCTTCAGTACCTCTGCTATCCACTGGGTCTGCCAGGCTCCAGGCAAGGGACTGGAATATGTTTCAGCTATTAGTAGTAATGGGGATAACACATACTACACAGACTCAGTGGAGGTCAGATTCACCATCTCCAGAGACAACTCCAACAACACACTGTATGTCCAAATGAGCAGTCTGAGAGCTCAGGAAACGACTGTCTATTCCTATGTGATGCCTGGGCTTGGCCTAACCGGAACCACCTTCTGGTACTTCGGTCTCTGGGGCCTTGGAACCCTGGTCACTGCCTCCTCAG
>S377|IGHV7-4-1*04|IGHD1-14*01|IGHJ6*02|40
CAGGTGCACCTGGTGCAAGCTGGGTCTGAAGTGAAGAAGCCTGGGGCCTCAGTGAAGCTTTTTTGCAAGACTTGTGGTTGCACCTTCACTACAATTGCTTCGAATTGGGTGCGACAGGCCCCTGAACACGGACTAGAGTGGATGGGATGGATCATCACCAGAACTGGGAACCCAACATATGCCCAGGGCTTCACAGGACGGTTTGTCTTCTCCTTGGACACCTTTGTCAGGATGGCATATTTGCAGATTTGCAGCCTGAAGGCAGAGGACACTGCCGAGTATTACTCTGCGAGGCCTGATTACCACTACTACTATGGTTTGGATGTCTGGGGCCAAGTGACCACGGTCACCGTCGCCTCA
>S378|IGHV4-30-2*01|IGHD1-14*01|IGHJ5*02|40
CAGATGCTCCTGCAGGAGTCCGGCTCGGGACTGGTGCAGCTTTCACAGACCCTGTCGCTCCCTTACGCTGCCGCTGGTGGCTCCATCAGAAGTGGTGGTTACTCCTGGAGCTGGATCCGGCAGCCACCAGGGAAGGGCCTGGGCTGGATTGGGTACATCTATCATAGTGGGAGCACCAACTACAACCCGTCCCTCAGGAGTCGAGTCCTCGTATCAGCAGACAGGTCCAAGAACCACTTCTCCCTGAAGATGACTTTTGTGACCGTCGCGCACACGGCCGCATATTATAGTGCCAGAATCAAGCCTGCAGACGCCCGCCTCCCCTGGGGCGAGAGAATCCTAGTCACCGCCACCTCAG
>S379|IGHV3-53*02|IGHD1-26*01|IGHJ1*01|40
GAGGAACAGCTGGAGGAGACTGGAGGAGGGTTGATCCAGCCTGGGGAGTCCCTCAGACTCTCCTGTACAGACTCTGGATTCACCGTCACTAGTAACTACATGAACTGGGTCCGCCAGACTCCAGGGAAGGGGCTGGAATGGGCCTCAGTTACTTATAGCGGTGGTAGCACACCCTACGCAGACTACGTGGAGGGCCGATTCACCATGTCCAGGGACAATGACAAGAACACGGTATTTCTTCAATTGAACAGACTGGGAGTCGAGGACACGGCCGTGAATTACTGTGCGAGACCAGCCCAGAACTACGGGACCTTCCACCAGTGGGGCCAGGGCACCCTGGTCACCGGCTCCTCAG
>S380|IGHV3-74*01|IGHD2-15*01|IGHJ1*01|40
GAGGTGCAGCTGGTGGGGTCCGGGAAGGACTTAGTTCAGCCTGGGGGGTCCCTGAGACTCTCCTGTGCAGCCTCTGGATGCACCTTCAATAGCCACTGGATGCACTGGGTCCGCCAAGCTCCAGGGAAGGGGCTGGTGTGCGTCTCACCTATAACTCGTGCTGGCATTAGAACATGCTACGCGGACTCCGTGAAGGGCCGATTCACCATCTCCAGAGACAACGCCAAGGACACCCTGTATGTTCAAATAAACAGTCCGAGAGCCGATGACACGGCTGTGTATGACTGGTCAAGAGCTGGGTCGTGTGTATATTGTAGCGGTAGTAGAAGCGCCTCATACTTACAGCAGGGGGGCCAGGTCACCCTGGTCACCGTCTCCTCAG
>S381|IGHV2-26*01|IGHD3/OR15-3a*01|IGHJ3*01|40
CAGGTCACCTTGAAGGGGCCGGGTCCTATGCTGGTGAAGCCCACAGAGACCCTCACGCTGACCTGCACCGTCTCTGAGTTCTCACTCAGCACCACTAGAAGGGGTGTGAACTGGATCCGTCAGCCCCCAGAGAAGGCCCTGTGGCGGCTTGGACACATTTTTTCGAATGACGAGAAATCATACATCATATCTCTGAAGAGAAGGCTCACCATCTCCAAGGACACCTCCATGAGTCAGCTGGTCCTTACCGTGACCAACATGGTCCCAGTGGACACAGACACATACTACTGTGCCCACATCACTCATGCTTTTTGGACTGCTTATCATCCTGTGGTTGCCTTTGGTGTCTGGGGCCAAGGGACAATGGTCACCGTCTCTTCAG
>S382|IGHV3/OR16-13*01|IGHD1/OR15-1a*01|IGHJ6*04|40
GAGATACAGCTGGTGGAGTCAGGGAGAGGCTTAATACAGCCTGGAGGGCCCCTGAGGCTCTCCTGTGCAGCCTCTGGATTCACCCTCAATAGTTACTGCATGCATTGGGTCCGCCAAGCTCCCGGGAAGGGGCCGGTGTGGGTCTCACATGTTAATCGTCAGGGGAGTAGAACGAGCTACCCAGATTCCGTGAAGGGCCAATTCACCATCTCCAGGGACAATGCTAAGAACACGCTATATCTCAAACTGAACAGTCTGAGAGTCGAGGACATGGCTGTGCATTACTGTACTAGACTCTTCGTGAACGGGGCCCACTACTACTCCGGTGTGGACGTCTGGGACAAAGGGACCACGGTCACCGTCGCCTCAG
>S383|IGHV1-24*01|IGHD2-21*01|IGHJ2*01|40
CAGGTCCAACTGGTGCAGTCTGGGGCTGACCTGAAGAAGCCGGGGGCCTCAGTGAAGGTCTCCTGCATGGTTTCCGGATGCACCCTCACTAAATTATCCAAGCATTGGGTGCGGCGGGGGCCTGGGAAAGGGCTTGAGTGGATGGGAGGTTTTGATCCTGAAGATGCTGAACCAATCTGTCCACAGAAGTTCCAGGTCAGAGTCACCATGACCGAGGACACATCCTCCGATACAGCCTGCACTGAACTGAGCAGCCTGAGATCTGAGGACACGGCCGTGCATTACTGTGCAATGCATATTGTGGTGGTGATTACTCTTCCCGACTGGTACTTCGATGTCTGGGGCCATGGAAACCTGGTCACTGCCTCGTCAG
>S384|IGHV1/OR21-1*01|IGHD3-10*01|IGHJ3*02|40
CAAGTACAACTGGAGGAGTCCGGGGCTGAGGTGAAGAAGCCTGGGGCCTCAGTGAAGGTCTCCTGCAAGTCTTCGGCAAATCCCATCACCAATTACTGTTTGCAATGGGTGCACCCGGTCCATCCTCAAGGGCTTGAGTGGATGGGATTGGTCTGCCCTAGTGATGGCAGCACAGGCTATGCACAGAAATTTCAGGCTAGAGCCACCTTAACCAGGGACACATCCATGAGAACAGCCTCCAGGGAACTAAGAAGTCTGAGATCTGAGGACACGGCCAGGGATCACTGTGTGAGAGCTGGAAGTATTACTCTGGTTCGGGGAGTTATTTTAACTTTTGATGTTTGGGGCCAACGGACAATGGTGACCGCCTCTTCAG
>S385|IGHV3-48*03|IGHD1/OR15-1a*01|IGHJ2*01|40
GAGGTGCAGCTGGTGGGGTCCGGGGGAGGCCTGGAACAGCCTGGAGGGGCCCTGAGACTCTCCTGTGAGGCCTCTGGATTCACCTTCAGTAATTCTTCAATGAACTGGGTCCGCCAGGCTCCAGCGAAGGGGCCAGAGTGGATTTCGTACATTAGCAGTAGTGGAAGTGCCATACACTACGCAGACTCTGTGAAGGGCCACTTCACCTTCTCCAGGGACAACGCCAAGAACTCACTGTATGTGCAAATGAACAGCCTGAGTGCCGAGGACACGGCTATTTTTTCCTGGGCGAGAAATGCGGGGACAGGAACAGACCACTTCGATCTCTGGGGCCGCGGAACCCTGGCCACTGTCTCCTCAG
>S386|IGHV1-3*02|IGHD1-7*01|IGHJ1*01|40
CAGGTTCAGCTGGTGCAGTCTGGGGCTGAGGAGGCGGAGCCTGGGGCCTCAGTGAAGGCTTGCTACAAGGCTCCTGCATTCACCTTCACTAGGCATGTCCTACATTGGTTGCGCCAGGCCCCCAGACTGTGGCTTGAGTGGATGGGATGCAGCTACGCTGGCAACGATAACACAAAGTGTTCACAGGAGTTCCAGGACAGAGTCACCATTAGCAGGGACACATCCGCGACCACAGCCTACATGGACCTGAGAGGCCTGAGATCTGAGGACATGGCTGTGTTTTACTGTGCGAGCCGCGGGTGGTATAACTGGAAATTCCAGCACTGGTGCCAGGTCAGCCTGGTCACCGTCTCATTAG
>S387|IGHV3-49*02|IGHD5/OR15-5a*01|IGHJ1*01|40
GAGGTGCCCCTGGTGGAGTCAGGGGGAGGCTTGGTACAGCCAGGGCCCTCCCTGAGACCCCCCTGTGTAGCTTCTGGATTCAGCTTTGGACATAATGCTGTGAGCTGGGTCCGCCAGGCTCTAGGGAAGGGGCTGGAGTGGCTAGATTTCATTAGAAGCAAAGCTTATGGTGGGACAATAGAATACGCCGTGTCTGTGATCGGCAGATTCACCATCTCAAGAGATGATTTCAACTGCATGGCCCATCTGGAACTGAACAGTCTGGAAACCGAGGACACGGCCGTCTATTATTGTACTAGATTTATAGTGTCTACGACTACCTCATTCTTTCACCATTGGGGCCAGGTCACCCTGATCACCGTCTCCCCAG
>S388|IGHV1-3*01|IGHD1-1*01|IGHJ6*04|40
CAGGTCCAGCTTGTGCGGTCTGGGGCTGAGGGGAAGAAGCCGGGGGCCTCAGTGAAGATTTCCTGCATGGCTTGTGCATACACCTTCGCTATCTATGCATTTCATTGGGTGCGCCAGGCCCCCGGACACACACCTGAGTGGGTGGGATGGCTCAACGTTGGCAAAGGTAACACAACATCTTCACCGAAGTTGCAGGCCAGAGTCACCATTGCCAGGGACACATCCGCGCGCACAGCCTACATGGAGCTGAACTGCCTAAGATCTGAAGAAGCGGCTTTCTATTACTGTGCGATAACTTCACACTACTACTACGGTATGGACGGCTGGGGCAGCGGGACCACGGTCACCGTCTCGTCAG
>S389|IGHV3-64*01|IGHD1-7*01|IGHJ6*01|40
GAGGTGAAGCTGGTGGAGTCTGGGGGAGGCTTGGTCCAGCCTGGGGGGTCCCTAAGACTCTCCTCTGCAGCCTCTGAATTCACCTTCAGGAGCTATGCTATCCACTGGGTCCGCCAGGCTCCAGGGAAGGGACTGGAGAATGTTTCAGCTATGAGGAATAGTGGGCATAGCACATATAATACAGAGTCTGTGGAGGTCAGATTCACCCTCTCCAGAGACACTTCCAAGAAAACGCTGTATCTTGACATGGTCAGTCCGAGAGCTGAGGACATGTCTGTCTATTCCTGTGCGACTCGCGGCATCTACAACTACGGTATTGCCATCTGGGGTCAAGAGACCACGGTCACCGTCTCCACAG
>S390|IGHV2/OR16-5*01|IGHD5-18*01|IGHJ4*01|40
CAGGTCACCTTGAAGGAGTCTGGTCGTGCGTTGGTGAAATCCGCAGAGACCCTCGCGATGACCTGCACTCTCTCTGGATTCCCACTCAGCCCTTCTGGCATGGAAATGAGCTGGCTCCGTCAGTCCCCAGGGAAGGCCCTGGAGTGGGTTCCTCACACTTTTTTGAATGACCAGAAGTCGTACATCACGTCTCTGAAGACCAGGCTCGTCATCTCCAAGGAGACTTGCAAAAGGCAGGTGGTCCTTACCAGGACCAATATGGACTATGTGGACACAGCCTCGTCAGACTGTGGATGGAGACCGCCTCGCTATGGCTACTTCTTTGACTACTGGGGCCAAGGAACCCTGGTCATCGTCTCCTCAG
>S391|IGHV3-66*02|IGHD6-25*01|IGHJ1*01|40
GAGGTGCAGCTGGAGGAGTCTGGAAAAGGCTTGGTCCAGCCTGGGGAGTCCCTGGGACTCTCCTGTGCAGCCTCTGGATTCAGCGTCACTAGCAACCACATGACCTGGGTCCGCCAGACTCCAGGGAAGGGGCTGGAGTGGGTCTCAGTCATTTATTGCGGTGGGAGCGCAGGCTTTGCAGAGTCCGTGAAGGGCCGATTCACCACCTCCAGAGACAATGCCAAGAACACACTGTGTCTTCAGATGAACAGCCTCAGAGCTGACGACACGGCTGACAATTATTGTGCGAGAGTAGTCTTGGGATTAGCACCGGCGCCAGACTTCCACCACTGGGGCGAGGTCATCCTGGTCACCGGCTCCTCAG
>S392|IGHV3-49*03|IGHD2-15*01|IGHJ3*02|40
GAGGTGCAGCTGGTGGAGTGTGGGGGAGCCTTGATACGGCAAGGGCGGTCCCCGAGACTCTCCTGTACAGCTTCTGGATTCACCTTTGGTCATAATCGTACGGGCCGGTTTCGCCAGCCTCCAGGGAAGGGGCTGGAGTGGCTAGGTTTCATTAGAATCAAGACTTATGGCGGGACAACAGAATTTGCCGCGCCTGTGAAAGGCAGATTCACCATCTCAAGAGAATATTCCAAAACCATCGCCTTTCTGCGAGTGAACAGCCTGAAAACCGAGGACACAGCCGTGTATCACTCTATTAGAGTGGTCATGGCTGCTACCCATCGTTTTGATATCGGGGGCCAAGGGACAATGGTCGTCGTCTCCTCAG
>S393|IGHV3/OR16-8*02|IGHD4/OR15-4a*01|IGHJ2*01|40
GAGGTGCAGTTGATGGAGTCTGGGGGAGACTTGGTACAGCCTGGGGGGTCCCGGAGACTGTCCTGTCCAGACTCTGAATTTACCTTCGATCGCCTTTGCACGAGCTGGGTCCGCCAGACTCTAGGGAAGAGACTGGAGTGGAGTTCATACATCAGTGGGAATAGTGGTTATACACACTACCCAGACTCTGTGAAGGGCCGATTCACAATCTCCAGGGACAACGCCAATAACTCACCGGATCTACAAATGAAGAGTTTGAGAGCTGAGGACACGGCTGTCAACTCTTGTGGTCAGACTATGGACTACTATTGGGACTTCGATCTCTGGGGCCCTGGCACCCTGGTCACTTTCTCCTCAG
>S394|IGHV3-74*01|IGHD1-26*01|IGHJ5*01|40
GAGGTGCAGCTGGTGGAGTCCGGGGGAGACTTGCATAAATCTGGGGGGTCCCAGAAACTCTCCTGTGCAGCCTCCGGATTCACGTTTAGTAGTCAGTGCATCCATTGGGTCCGCCAAAATCCAGGGAAGGGGCTGGTGTGGGTCTCACGCAATAACAGTGATGGGAGAAGCACAGACTACACGGACTCCATGAAGGGCCGACTCACCATCTCCAGAGACAACGCCAAGAACACGCTGTGTCTGCAAATGAACAGTCTGAGAGCCGAGGACACGGCTGTGTATTACTGTGCAACAAGTGGAATCTGCTATTGGTTAGACTCCTGGGGCCAAAAAACCCTGGTCACCGTCACTTCAG
>S395|IGHV1-58*02|IGHD3-22*01|IGHJ4*01|40
CAAATGAAGCTGGTGCAGTCTGGGCCTAAAGTGGAAAAGTCTGGGACCTCAGTGAAGGTCTCCTGCAAGGCTTCTGAGTTCACCTTTTGTAGCTCTGCTATACAGTGGGTGCGACAGACTCGTGGACAACGCCATGAGTGGATTGGAGGGGTCGTCGTTGGATATGGTAACACAAACTATGCACAGAGGTTCCAGGAAAGAGTCGTCATTATCGGGGACATTTCCACAAGAGCAGCCTACACGGAGTTGAGGAGCCTGAGATCCGAAGACACGGCCATATATTACTGTGAGGCACCACTGCCTCATCACTATGATAGTAGTTGTTATTGCTTTGACTGCTGGGGCCAAGGAACCCTGGTCACCGTCTCCTCAG
>S396|IGHV3-21*04|IGHD6-6*01|IGHJ4*01|40
GACGTGCAGCTGGTGGAGTCTGGGAGAGGCCTGGTCAAGCCTGGGGGGTCCCCAAGACTCTGCTGTGCAGCCTCGGGGTTCACTTTCATGAGCTGTAGTTTGACTTGGGTCCGCCAGGCTCCAGGGAAGGGGCTGGAGTGGGTCCCATCCATCAGGTGTAGTAGTAGTTACTTACACTACGAAGACTCCGTGCAGGGCCTATTCACCATCTCCATAGACATCACCAAGAACTCACTGTTTCCTCACATGAACAGCCTGCGAGCCGAGGACACGGCCGTGGATTTCTGTGCGAGACATCTCGACTTTGACTATTGGGGCCAAGGAAGCCTGGACATCGTCTCCTCAG
>S397|IGHV5-51*02|IGHD4/OR15-4a*01|IGHJ6*03|40
GAGATGCAGCTGGTGCAATCTGGAGCAGGGGTGAGACAGACCGGAGAGTCTCTGAACATCTCCTGTAAGCGTTCTGGATACAGGTTTAGAAGGTACTGGACCGGCTGGGTGCTCCAAATGCCCGGGAAAGGCTGGGCGTGGACGGGGATCATCTATCCTGGTGACTCTACTGCTACATACAGCCCGTCCTTGCAAGGCCAGGTCATCATCTCGGCCGACAGGTCCATCAGCGCCGCCTACCTGCAGTGGAGAAGCCTGAAGGCCTCGGACACCGCCAGATATTATTATGCGAGAGTTGCCGGTGCTGCCTACTCCTACATGGGCGTCTGGGCCAAAGGGACCGCGGTCTCCGTCTCCTCA
>S398|IGHV7-81*01|IGHD1-20*01|IGHJ3*01|40
CAGGTGCACCTGGTACAGTCTGGCCATGAGATGAAGCAGTCTGGGGCCTCAGTGAAGGTCTCCTCCACGGCTTCGGGTTACAATTTCACCACCTGTGGAATGAATTGGTTGCCTCAGGCCCCTGGACATGGGGTTGAGTTGATGGATTGGTCCACTACCTACACTGGGAACCCAACAGGTGTCCAGGGCCTGAAAGGACGGGTTATCTTCTCCATGGACACCTCTGCCAGCACAGCGTACTTGCAGATCAGAAGCCTAAAGGCTGAGAACTTGACCCTGTATTACTGTGCGCGAGCCGGGACAGTCCTGGACCGCTTTGATGTCTGGGGCCAAGGGACAATGGTCACCGTCTCTTCAG
>S399|IGHV3/OR16-10*03|IGHD5-18*01|IGHJ1*01|40
GAGGTGAACCTACTGGCGTCTGGGGGAGGCTTGGTGCAGTCTGGAGGGTCCCTCAGACTCTCCTTTGCAGGCTCTGCATACAGCTTCAGTAGTTTTGCTATACACTGGACTCGCCAGGCTCCAGGAAAAGGTCCGGATTGGATATCCGGTGTTGGTACTGATGGTGGCACATACTTTGCAGACTCAGTGAAGGGCCGATTCACCATCCCCAGAGACAATGCCAAGAACTCCTTGTCTCTTGAAATGAACAGCCTGAGAGGCGAGGACATGACTGTAAATTACTGTGCAAGTTGGGGAGAAGCGTACTTCCAGAACGGGGGCCAGGATACCCTGGTCACCGTCCCCTCAG
>S400|IGHV1-58*01|IGHD1-7*01|IGHJ6*02|40
CAGAAGCAGCTGGTGCCGTCTGGGCCTGAGGTGAAGAAGCCGGGGACCTCGGTGAAGGTCTCCTGCAAGGCTTCTGGACTCACCTTTGCTAGTTCTGCTGTGCAGTGGGTGCGACAGGCTCATGGACAACACCTTGAGAGGATACAATCGATCGTCGCCGACAGTGGGAACACCAACTACACACAGAACTTCCAGGAAAGAATCACCATTACCAGGGACATCTCCACAAGCACAGAATACATGGGGCTGAGAAGCCTGAGATCCGAGGACACGGCCGTGTGTTACTGTGCGGGGCTCCATCGCGGTGGGTATAAATGGAACTACACGGATGGCTACTCCTACTACGCTATGGACGTTTGGGGACAAGGGACGACGGTCACCGTCTCCTCA
>S401|IGHV3-48*03|IGHD3-9*01|IGHJ2*01|40
GAGGGGCAGCTGGTGGAGTCTGGGGGAGGCTTGGGACAGCCTGGAGGGTCCCTGAGACTCTCCTGTGCAGCCTCTGGATTCACCTTCAGAAGTCACGACAGGAAATGGGTCCGCCAGGCTCCAGGGAAGGGACTGGAGTGGGTCTCATACATTAATATTAGTGGTAGTACCATATACTACGCAGACTCTGTGAAGGGCCGATTCACCATCTCCAGAGACAAAACCACGAACTCCCTGTGTCCTCACATGAGCAGCCTGAGAGCCAGGGTCACGGCTGTTCATTACTGTGCGCGTATATTACCGACTTTTGACCGTGACCACTTCGGGAACTTCGATCTCTGGGGCCGTGGCACCCCGGTCTCTGTCTCCCCAG
>S402|IGHV3-38-3*01|IGHD4/OR15-4a*01|IGHJ6*03|40
GAGGTGCATCTGGTGGGGTGTCGGGGCGTCTTGGAACAGCCTGGGGGGTCCCTGAGACGCTCCTGTGCAGCCTCTGGACTCCCCGTCAGTAGAAGTGAGATGACCTGGGTCCGCCAGGCTCCAGGTCAGGGTCTGGAATGGGTCTCATCCATTAGTGGTGGGAGCACATGTTTGGAAGACTCTTGGAAGGTCAGATTCACCATCCCCAGAGACAATTCCAAGAACACGCTGCGTCTTCAAGTGAGCGGCCTGAGAGCTGAGGACACGGCTGTCTATTACTTTAAGAAATTTTCCTTTGGCTATGGTGCTAATGCTCATGACAACGACTACTACTGCATGGACGAGTGGGGCAAAGGGACCACGGTCACCGTCTCCTCA
>S403|IGHV7-4-1*02|IGHD2-21*02|IGHJ4*01|40
CAGGCGCAGCTGGTGCAATCTGGGTCTGAGTTGAAGCAGCCTGGGGCCTCAGTGAAGGGTTCGTGCAAGACTTCTGGATACACCTTCACTAGGTTTGCTCTGAATTGGGTGCGACAGGCCCCTGGACAAGGGCTTGCGTGGGTGCGATGGATCAACACCAACACTGGAAACCCACTACTTGCCCAGGGCTTCACAGGACACTTTGTCCTCCCCTTGGACGCCTCAGTCAGCGCGGCATATTTGCAGATCAGCAGCCTTAAGCCTGAAGACACTGCCGTGTATAACTGTGCGAGACTAGTGGAGGTGCCTGCTCTTCCCTTCTTTTGCTGGGGCCACGGACACCTGGCCACCGTCTCCTCAG
>S404|IGHV6-1*02|IGHD5/OR15-5a*01|IGHJ4*01|40
CAGGTAGAGCTACTGCAGTCAGGTCCGGGCCTGGTGAACTTTTCGCAGGCCCTCTCACTCACCTCTGACATCTCCGGGGACAGTGTCTCTAGCAATAGCGTTGCTTGGAACTGGATCAGGCCGCCCCCATCGAGAGGCCTTGAGTGGCTGGGCGGGACATACTACAGGTCCAAGTGGTATAATGATTATGCACTACTTGTGAAAAGTCGAATACCCATCAATCCAGACACATCAAAGAACCAATTCTCCCTGCAGCTGAATTCTGTAAGTCCCGAGGACACGACTGTGTCGTACTGTGCACGGCCATATGTGGATATAGTCTCTACAATCAACTGCTTTGACTACTGGGGCCATGGAAGCCTGGTCACCCTCTCCTCAG
>S405|IGHV4-59*06|IGHD3-9*01|IGHJ4*01|40
CAGGTGCACGTGCAGGAGTCGGGCCCAGGACTGGAGAAGCCTTCGGAGACCCTGTCCTTCACCTGCACTGTCACTGGTGGCTCCATCGGTAGTTGTTACTGGAGATGGATCCGGCAGGCCGCTAGGAAGGGCCTGGCGTGGACTGGCTACATCTCAAATAGTGGGAGCACCTATTACAGTCCGTCCCTCAAGAGTCGAGTTGCCATATCAGAAGACACGACTAAAGCCCAATTCTCCCTGAAGCTGAGCTCCGTGACTGCCACGGACACGGCCGTGTTTTATCGTGCTTTCACTGGTTTTGCGCACGGGTGCAGTTTTTGTTGCTGTGACTACTGGGCCCAAGGAACCCTGGTCACCGTCTTGTCAG
>S406|IGHV3-15*04|IGHD6-19*01|IGHJ3*01|40
GATGTGCAGGTGATGGAGTCTGGGCCAGGCTTGCCAATGCCTGGGGGGTCCCTCAGACTCTCCTGTGCAGCCTCTGAATTCACTTTCAGTAACGCCCGAAGGAGTGGGGTCCGCCAGGCTCCAGGGAAGGGACTGGAGTGGGTTGGCCGTCTTCAAAGGAAAACTGATGGTGGGACCACAGACTACACTGCACCCGTGACAGGCAGATTCACCATCCTAAGAGATAATTTAAAAAGAACACTGTGTCTGCAAATGAACATTCTGAAAACCGAGGACACAGCCGAGGAATACGGCACCACTCGTCAGGAGGCTGGTGCTTTTGATGTCTGGGGCCAAGGGACAATGGTCACCGTCTCTTTAG
>S407|IGHV1/OR15-5*02|IGHD3-16*02|IGHJ4*01|40
CAGGTACAGTTGGTGCAGTCTGGGGCTAAGGTGAAGAGGCCTGGGGCCTCAGTGAAGGTCTCCTGCAAGGCTTCTGGATACCCCTTCACCAACTGCTCTATGCTCTGGGTGCGCCAGGTCCATCCACAGGGGCTTGAGTGGATGGGCTTGGTGTGTCCTCGAGATGGCAGCACAGCCTATGCACAACAATTACAGGCCACAGTCACCATAAGAAGGGACACATCCATGAGCACAGCCTGTATTGAGCTAAGAAGTCTGCGATCTGGGGACACGGCCATACATTATTGTGTGTGGGCGAGGTATTATGACCGCATTTGGGGGAGTTATCGTTGTACCCGGGACTACTTTGACTATTGGGGCCAGGGAACCCGGGTCACCGCCTCCTCAG
>S408|IGHV3-33*01|IGHD1-14*01|IGHJ6*03|40
CAGGTGCAACTGGTAGAGTCTGGGGGAGGCGTGGTCCAGCCTGGGAGGTCCCTCAGACTCTCCTATGCAGCGTCTGGATTCACCTTCAGTAGCTTTGGCATGAACTGGGTCCGCCAGGCTCCAGGCAGGGGGCTGGAGTGGGTGCCAGTTTTATGGTATGGTGGAAATGATACATCTTATATAGACTCCGTGAAGGGCCGATTCACCATGTCCAGAGGCAATTCCAAGACCACGCTACTTCCCCAAATGAACAGCCTGAGAGCCGACGACACGGCTGTGTATTTCTTTGCGAGGTGGTGTAACCTGAGGCACGACTACTTCTACATGGCCGTCTGGGTCAACGTGACAGCGGTCACCGTCTCCTCA
>S409|IGHV3-NL1*01|IGHD6-19*01|IGHJ2*01|40
CAGGTGCACATGGTGGAGTCTGGGGGAGGCGTGGTCCAGTCTGGGGGGTCCCTGAGACTCTCCTGTGCAGGGTCTGGATCCACCTTCAGGAGATATGGCATGAACTGGGTCCGCCAGGCTCCAGGCACGGGGCTGGAGGGGGTCTCACTTATTTTTAGCGGTGGTGCTAACACGCACTGTGCAGACTCCGTGAGGGGCCGATACATCATCTCCAGAGACAATCCCAAGAACACGCTATATCTGCAAAGGAGCAGCCTCAGCGCTGAGGATACGGCTGTATATACTTGTGCAAAAACAGAAGTGACTTGGTTTTTAAATCTCTGGGGCCGTGGCACCCTGGTCACTGTCTCCTCAG
>S410|IGHV1-3*01|IGHD1-20*01|IGHJ4*01|40
CAGGTCCAGTTTGTGCAGTCTGGGGCTGAGGTGACGAAGCCTGGGGCCTCAATGAGGGTTTCCTGCAAGGCTTCCGGAGACTCCTTCACTAGCTATGCTACACACTGGGTGCGCCAGGCGCCCGGTCAGAGGCTTGAGTGGATGGGCTGGATCAACTCTGGCAATGGTAACACAAAATATTCACAGAAGTTCCAGGGCAGAGGCACCATGAGCAGGGACACATCCGCGAGCACAGTCGACATGGACCTGGTCAGCCTGGGATCCGACGCCACGTCTGTTTATTTCTTTCAAAGGCAGGTCCGGGAGCTCTCGGGCGCCTTTGACCACTGGGGCCGAGCAACCCTGGTCACCGTCTCCTCAG
>S411|IGHV2-26*01|IGHD3-16*01|IGHJ2*01|40
CAGGTCACCCTGAAGGGGTCTGGTCCTATGCTGGTGAAACGCACAGAGACTCTCACGCTGACCTACACCGTCTCTGGATTGTCACTCTGTAATGCTAGAACGGGTGTGAACTGGATCCGTCTGTCCCCAGGGAAGGCCCTGGAGTGGCTCACACACACTTTTTCGAATGACGAAAAGTACTACAGGAGATCTCTGAAGACGAGCCTCACCATCTCCAAGGACGCCTCCAAAGGCCAGGTGGTCCCTACCATGACCAACAGGGACCCTGTGGACACAGCCACATGTTCCTATCCACGGATAACAGGGGAAATGATTACTTTTGGGCGAATTATCTTCTGGAACTTCGATCTCTGGGGCCGTGGGACCCTGGTCACTGTCTCCTCAG
>S412|IGHV4-30-4*03|IGHD5-18*01|IGHJ1*01|40
CAGTTGCAGCTGCAGGAGTCGGGCCCAGGACTCGTGAAGCCTTCGCAGGCCCTGTCCCTCACTTGCACTGTCTCTGGTGGCCCCATCAACAGTTGTGAGTATTATTGGAGTTGGATCCGCCAGTCACGAGGGCAGGGCCTGGACTGGATTGAGTGCATCTATTACAGTGGGAGTACCCACTGCAACCCGTCCCTCAAGAGTCGAGTTATCATCTCCGTTGACACGTCCAAGAATCAGTTCTCCCTAAAGTTGAGCTCTCTGACTGCCGCGGACCCGGCCGTACATTACTGTGAATGCAGTTTCCAGCACTGGGGCCAGGTCACCCAGGTTAGCGTCTCCTCAG
>S413|IGHV1-69D*01|IGHD4/OR15-4a*01|IGHJ5*01|40
CAGGTGCAACTGGTGCAGTCGGGGACTGAGGTGAAGAAGCCTGGGTCCTCGGTGAAGGTCTCCTGCAAGGCTTCTGGAGGCGCCTTCAACAGATTTACTATCACCTGGATGCGCCAGGCCCCTGGACATGGGCTTGAGTGGATAGGAGGCATTGTCCGTATCTTCGGTACAGAATACTATGCGCAGAAGTTCCAGGTCAGAGTCACCATTCCCGCGGACGAATCCACGAGAACAGCCTACATGGAACTGAGCAGCCTGAGATCTGAGGTCACGGCCGGTTATTTCTGTGCTCTCCAGGGCGGTGACTACGGCCCTATCTATGCCGACGACTCCTGGGGCCAAGGAACCCTGGTCACCGGCTCCTCAG
>S414|IGHV1-2*04|IGHD1/OR15-1a*01|IGHJ6*03|40
CAGGTGCAGCTGGTGCAGTCTGGGGGTGAGGTGAAGAAGCCTGGGGCCTTAGTGAAGGTCTCCTGCAAGACTTCTGGACACACCTTCACCGACTACTATATGCCCTGGTCCCGACAGTCCCCTGGACAAGGGCTTGACTGGATGGGTTGGATCAAACCTAACGAAGTTGGCACTAATTCTGCACAGAAGTTTAAGGGCTGGGCCACCATGCCCAGGGACACGTCCCTCAGCACAGCCTACCTGGATCTGAGAAGGCTGAGATCTGACGCCACGGCCGCGTATTACCCTGCGACTACCTGGAACAAGTCAAACTACTACTACTACTTCTACATGGACGTGTGGGGCAAAGGAAACACGGTCACCGTCTCTTCA
>S415|IGHV1-24*01|IGHD1/OR15-1a*01|IGHJ4*03|40
CAGGTCCAAATGGTACCGTCTGGGGCTGAGGTGGAAAAGCCTGGGGCCCCGGTGAAGGTCTCCTGCAAATTTTCCGGATCCACCCTCACTCAAATGTCCATGCACCGGGTGCGACAGGCTTCTGGAGCAGGGCTTGACAGGAAAGGAGGTTTTGACCCTGAAGATGGTGAAACAACCTATGCACAGAAGTTCCAGGTCAGAGTCACCCTGACCGAGGACACATCTACAGACACAGCCAACATGGAGTTGAGCGGCCCGAGATCTGAGGACACGGCCGTGTGTTACTGTGAAACTGGGAATAACTGGAAAAGTTACTTTGACTATTGGGGCCAAGGGACTCTGGTCACCGCCCCCTCAG
>S416|IGHV3-35*01|IGHD5-12*01|IGHJ3*01|40
GACGTGGACGTGGTAGAGTCTGGGGGGGGCTTGGTACGGCCTGGGTCATCCCTGAGACTCTCCCCTGCAGCCTCTGGACTCACCTTCAGTAACAGTGACCTGACCTGGGTCCGTCAGGCTCCAGGAAAGGGGCTGGAGTGGATATCGGGGCTTAGTTGGACTGGCAATAGGACGCACTATGCGAGTTCTGTGAAGGGCCGATTCATCATCCCCAGAGACAATTGCAGGAACACCCTGTCTCTGAAAACCATGAGTCTGTGGGCCGAGGAAACGGCTGTCTATTACTGTGTCAGTGGGTGTAGTGGCTCTGCTTTTGATGTCTGGGGCCATGGGACAATGGTCACCGTCTCTTCAG
>S417|IGHV3/OR16-9*01|IGHD7-27*01|IGHJ4*03|40
GAGGCGCAGCTACTGGAGTCTGGAGGAGGCTTGCTACAGCCTGGGGGGTCCCTTAGACTCTCCTGTGCAGCCTCGGGATTCACCTTCAACAGCCACTACACGAGCCGGGGCCGCCAGGCCCCAGGGGAGGGACCGGAGTGGGATTCAGACAGTGGTGGTTGTAGTGGACACACAAACTACCCAGACTCTGTGAAAGGCCGATTCCCCATCTCTAGGGACAGCGCCAAGAACTCAGTGTGTCTGCAAATGAACAGCCCAAGAGGCAAGGACACGGCTATATATTACTATGTCGCTTACCAGACGTGCTACTTTGACTGCTGGGACAAAGGGACCCGGGTCACCGACTCCTCAG
>S418|IGHV3-11*03|IGHD2-2*03|IGHJ2*01|40
CAGGTGCACCTGTTGGAGCCTGGGGGAGGCTTGGTCAAGCCTGGAGGGTCCCTGAGACTCTCCTCTGCAGCCTCTGGATTCACCTTCAGTGACTACTACATGAACTGGATACGCCAGGCTCCTGGGAAGGGGCTGGAGTGGGTTTCACACATCGGTAATAGTACTAGTTACACATACTACACAGACCCTGTGAACGGCCCATTCACCACCCCCAGGGACAGCACTAAGAAGTCACTGTGTCTGCAGATGAAGAGCCTGAGAGCCGAAGAAACGGCTGTCGCTTACTGTGCAAGACCTGCTAATAGTACCAGCCGCTATGCCGAGTTCGATCTCTGGGGCCCTGACAACCTGGTCACTGTCTCCTCAG
>S419|IGHV3-66*01|IGHD5-24*01|IGHJ1*01|40
GATGTGCAACTGGTGGAGTCTGGGGGAGACTTGGTCCAGGCTGGGGGGTCCCTGAGACTCTCCTCCTCCGCCTCTGGATTAACCGTCAGCAGCAATTGCATGAGCTGGGTCCGCCAGTTTCCAGGGAAGCGGCTGGACTGGGTCTCAGTTTTGAATAGCGGTGGTAGAACATACTACACAGACTCCGTGAAGGGCAGATTCACCATGTCCAGAGACAATTCCAACAACGCGATGTGTCCTCAGATGAGTAATGTGAGAGGCGAGGACACGACTATATATTACTGTGCGAGGGGTCGTGAGAGATGGCTACAACGCTCCCACTGGGGCCACGGCACCCTGGTCACCGACTCCTCAG
>S420|IGHV3/OR16-10*03|IGHD5-24*01|IGHJ5*01|40
GAGATGCACTTGGTGGAGTCTGGAAGAGCCTTGGTTCAGCCTGGGGGGTCCCTCAGACTCTCCTGTGCAGGCTCTGGACTCACCTTCATTAGTTATGCTATACACTGTATTTGCCCGGCTCCTGGCAAAGGTCTGGAGTGGGTATCATCTTTTGGTAATGGGGGTGGCACATATTTTGCAGACTCCGTGAAGGGCCGATTCACCAACTCCAGAGACGATGCCAAGAACTCCTTATATCTTCAAATGAACAGACTAAGAGCCGAGGATATGGCTTTCTATCACTGTGCGAGAACAGTCCGCAACTGGTTCGACTCCTGGGGCCAGGGACGCCTGATCACCGTCTCCTCAG
>S421|IGHV3-43*01|IGHD3-9*01|IGHJ3*02|40
GAAGTGCAATTGGTGGAGTCTGGGGGAGTCGTGGTTCAGCCTGGGGGGTCCCTGAGACTCCCCTGTGCAGCCTTTGGATTATCCCTTGATGATCACTCCATCCAGTGGGTCCGTCAAGCTCCGGGGAAGGGTCTGGAATGGGTCTCTCTTATCAGTTTGGATAGTGGTAGCACATATCGTGAAGACCCTGTGAAGGGCCAACTCACCGTCTCCAGAGACAACACCAATAAGTCCCTATATGTGCAAATGAACAGTCTGGGAATTGAGGAAACCGCCTTGTATCACTGTGATTTTTTGACTGGTTACGACTGTGAGATATGGGGCCAAGCGACAATGGTCACCGTCTCATCAG
>S422|IGHV3/OR16-8*02|IGHD1-20*01|IGHJ4*02|40
GAGGAGCAGTTGGTGGGGTCTGGGAGATGCTTACCACAGCCTGGGGGGTCCCTGAGACTGTCCTGTCCAGATCCGGGATTCACTTTCAGTGACCACATCATGACTTGGGTCTGCCAGACTCCAGGGAAGGGACTGGAGTGGATTTCTGACATTAGTGGTTATTGTGGGTTCACAAACTACCCAGACTCTGTGAAGGGCCGATTCACCATCTCCAGGGACAACGCCAATGACTCACCGTATCTCAAAATGAACGGCTTGAGAACTGAGGACTCGACAGTGCTTTACTGTGTGAAAAGGATTGACTACTGGGGCCGGGAACCCCTGGTCACCGTCTCCTCAG
>S423|IGHV4-31*08|IGHD6-25*01|IGHJ1*01|40
CAGGTGCAGGTGCAGGAGTCGGGCCCAGGACTGGCGAAGCCTTCACAGACCCTGCCTGTCACCTGCGCTGTCTCTGGTGGCTCCATCAGCGGTGTTGGATACTACTGGAGCTGGATCGGCCAGAAGCCAGGGAAGGGCCTGGATTGGATTGGTTACATCTGCTACAGTGGGAGCACCTTCTACTCCCCGTCCCTCAAGAGCCGAGTTGCCAGATCCTTAGACACGTTCAAGAACCACTTGTCCCTGAAACTGAGCTCTGTGACCGCCACGGACACGACCGTGTATTATTGTGCGCCACGACCTAAAGACTTTCAACACTGGGGCCAGGGTACCCTGGTCACCGTCTCTTCAG
>S424|IGHV3/OR15-7*01|IGHD5-24*01|IGHJ4*01|40
GAGGTGCAGTTGGTGGAGTCTGGGGGAGGCTTGGTCCAGCCTGGGGGTTCTCTGAGACGCTCACGTGCAGCCTCTGGATTCACCTTCAGTGGCCACTTCACGAGTTGGGCCCGCCAGGCTCGAGGGAAAGGCGAAGTGTTGATAGGCTTTATAAGAAAGAAAGGTAACAGTTACACACCAGAATATGCTACGTCTCTGAAGGGCAGACTGACTATCTCTAGAGACAATTCAAAGAACACGACGTTTCTGAGAATGAGCAACCTGAAAACCGAGAACGTGGCCGTGTATTATTGTGCTAGTGAGAGATGGCGGTTCTTTGACTACTGGGGCCATAGATCCCTGGTCACCGTCTCCTCAG
>S425|IGHV1-24*01|IGHD3-10*02|IGHJ5*01|40
CAGGTCCAGCTGGTACGGTCTGGGGCTGAGGTAATGAAGCCGGGGGCCTCAATACAGGTCTCCTGCGAGGTTCCCGGATACACCCTCACTGAATTATCCATGCCTTGGGTGCGACAGACTCCGGGAAGAGGGCTTGCCTGGATGGGAGGGCTTGACCCTGAAGATGGTGAGACAATCTACGCACAGAAGTTACAGGACGGAGTCCCCATGACCGAGGACACATCTACAGGAACAGCATACATGGATCTGAGCAGCCTGAGATCTGACGACTCGGCCGTGTTTTACTCTGCAACTCTGTTCGGGGAATTATTATCCGGCTGTGGCAACGGCTTCGACTCCTGGGGCCACGGTAACCTGGTCACCGTCTCCTCAG
>S426|IGHV3-NL1*01|IGHD3-10*01|IGHJ5*01|40
CAGGTGCAGCTGGTGGTGTCTGGGCGAGGCGTGGTCCAGGCTGGGGGGTCCCTGAGACTCTCCTGCTCAGCGTCTGGATTCACCTGCAGTAGTTTTGGCTTGCGCTGGGTCCGCCAGCCTCCAGCCACGGGCCGGGAGTGGGTCTCAGTTATTCATAGTGATTCTATTAGCACATCTGATGCAGACTCCGTGAAGGGCCGATTCACCATCTCCAGAGACAATTCTAAGAACACACTGCTTCTGCAAATGAACAGGCTGAGAGCTGATGACACGGCTGTGATTCCCTGTGCGAGAGGTGAGTCTTACTATGGTTCGGGGAGTTATTACAACTGGAGCAGGTTCAACTGGTTCGACTCCTGGGGCCAAGGGGCCCTGGTCACCGTCTCCTCAG
>S427|IGHV3-53*02|IGHD1-14*01|IGHJ5*02|40
GAGGTACAGCTGGTGGAGACTGGAGGAGGCTTGATCCAGCCGGGGGGGTCCCTGAGACTCTCCTTTTCAGCCTCTGGCTTCACCGTCAATGGGAATTACACGAGCTGGGCCCGCCGGGCTCCAGGGAAGGGGCTGGAGTGGGTCTCAGTCATTTATAGCGGTGGTGGAACATACTTCGCAGACACCGTGAAGGGTCGATTCACCATCTCCAGAGCCAATTCCAAGAACACCCCGTGTCCTCGAATGAACAGCCTGAGAGTCGAGGACACGACCTTATTTTACTGTGCGAGGCCATCGGTCCGAGATCACCTGTACCCCTGGGGCCCGGGAAACCTGGTCACCGTCTCCTCAG
>S428|IGHV3-48*04|IGHD5-12*01|IGHJ3*02|40
GAGGGTCAGCAGGTGGAGTCTGAGAGAGGCTTGGCACAGCCTGGGGGGTCCCTGAGACTCTCCTGTGCAGCCTCTGTATCCGCCTTCACTACCTGTAGAATGAATTGGGTCCGCGAGACTCCAGGGAAGGGGCTGGAGTGGGTTTCATACATTACTAGTAGTAGTGGTACCATATACTACGCAGACTCCGTGCAGGGCCGATTCACCATCTCCAGAGACAACGCCAAGAAATCACTGTGTCTGGAAGTGAACAGCCTGAGAGGCGTGGCCACGCCTGTCCATTATTGTGCGAAATTATGGCGTGGATATAGTGGCTACGGACCTTTTGATACTTGGGGCCGCGGGACAATGATCACCGTCTCCTCAG
>S429|IGHV1-2*01|IGHD1-7*01|IGHJ1*01|40
CAGGTGCAGCTGTTGCAGTCTGGGGCTGAGGTGAAGAAGCCTGGGGCCTCAATGAGGGTCTCCTGCACGACTTCTGAATACACCTTCACCGGCTACTCTATGCACTGGGTGCGACAGGCCCCTGGACACGGGCTTGATTGGATGGGACGGATCAAACCTAACAGTGGTGGCACAAACTATGCACAGAAGTTTCAGGTCAGGGTCACCGCCACCAGGGACTCGTCCATCAGCATAGGATACATGGAGCTGAGAAGGCTGAGATATGACGACACGGTCGTCTATCATTGTGCGCCAGTGCCTATACCTGGAACAACAGCAGTTGAGTGCTTCCAGAATTGGGGCCAGGTCCCCCTGGTCGTCGTCTCTTCAG
>S430|IGHV3-7*02|IGHD6-13*01|IGHJ6*04|40
GATGTGCAGCTGATGGAGTCTGGGGGAGGCTTGGTCCAGCCTGGGGGGCCCCTGAGACTCCCTTGTGCAGCCTCTGGATTCACCTTTAGTATCTTTTGGATGAATTGGGTCCGCCAGCCTCCAGGGAGAGGGCTGGAGTGGGTGGCCAGCATAGAGCAAGATGAAAGTGAGAAATACTATATGGACCCTGGGAAGGGCCGGTTCAACATCGCCAGTGACAACGCCAGGATCTCACTGTGTCTGCAAATGGACAGCCTAAGAGCCAAGGACACGGCTGTGTGTTGCTACGCGCAATCCCTGTGTCTGGTATCTCACTTGTATTACTACGGTATGGACGTCTGGGTCAAAGAGACCACGGTCACCGTCTGTTCAG
>S431|IGHV3-30*02|IGHD5-24*01|IGHJ4*01|40
CAGGTGCAGCTGGTGGAGTCTGGGGGAGGCGTGGTCCAGACTGGGGGGTCCCTGAGACTCTCCTGTGCAGCGTCTGGATTCACCTTCAGCCACTCTGACATTCACTGGGTCCGCCAGTCTCCAGGGAAGAGGCTGGAGTGGATGGCCTTTTTGCGGTATCATGGAAGTAATAAATACAATGCAGACTCCTTGAAGGGCCGATTAGCCACCGCCAGAAACAATTCCAAGAAAACGCTGAGTCTGCAAATGAACAGTCTGAGAACTGAAGAGACGGCTGTCTATTGCTGTGCCAAAAGATGGCTATGCCCCGAGTACTTTGGCTACTTGGGCCATGGAACCCGGGTCACCGTCGCCTCAG
>S432|IGHV1-2*05|IGHD6-6*01|IGHJ3*02|40
CAGGTGGACCTGGTGCAGTCTGAGGCTGAGGTGAAGATGTTTGGGGCCTCTGTGAAGGTCTCCTGGAAGTATTCTGGACACACCTTGGCCGGCTACTATATGCACTGGGTGCGACAGGCCCCGGGACAAGGGCTTGATTGGATGCGACGGGTTGCCCCTAACAGTGGTGAAACAAACTATGCACAGAAGTTTCAGGACAGGGTCACCACGACCAGGGACACGTCGATCAGAACAGCCTACATGGAAGTGAGTAGGCTGAGATCTGACGACACGGTCGTTTATTATTGTGCGAGAATGCCGGTCTATGATATCAGGGGCCAAGGGCCATGGGTCGTCGTCTCTGCAG
>S433|IGHV4-59*10|IGHD4/OR15-4a*01|IGHJ2*01|40
CAGGTGAAGCTACACCAGTGGGGCACAGGGCTGTTGACGCCTTCGGAGGCCCTGTCCCTCACCTACGCTGTCTTTGGTGGCTCCATCATTAGTTACTACTGGGGCTGGATCCGGCAGCCCGCCGTGAGGGGGCTGGAGCGGATTGGGCGTGCTTACACCAGTGGGAGAATCAACTACAATCCCTCCCTCAAGAGTCGAGTCACCATGTCTGTAGACACGTCCAAGAACTACTTCTCCCTGAAGGTGAACTCTGTGACCGCCGCGGACCCGGCCGTTTATTACTTTGAGACGGTCATGACTCTGGAGCTGACTGCCTATTACTGGTACCTCGATCTCTGGGGCCGTGGCATCCTGGGAACTGTCTCCTCAG
>S434|IGHV3-13*02|IGHD6-25*01|IGHJ5*01|40
GAGGAGAATCTGGTGGAGTCTGGCAGCGGCTGGGTACAGCCTAGGGGGGCCCTGAGACTCTCCTGTGCAGCCTCTGGATTCACCTTTCATAACTACGACCTGAACTGGGTCCGCCAAGATGCAGGAAAAGGTCTGGAGTGGGTCTCAGCCAATACTACTACTGGTGATACATACTCTCCAGACTCCGTGAAGGGGCGATTCACCATCCCCAGAGAAAACGCCAAGAACTCCTTGTATCTTGAAATAAACAGCCTGAGAGCCGGGGACACGCCTGTGTATTACTGTGTGAGAGTCGGAACGTCGTGGAACACGCATATAGGGCCCCCGATCAACTGGTTTGACTGCTGGGGCCACGGAACCCTGGTTACCGCCTCCTCAG
>S435|IGHV3/OR16-10*01|IGHD6-6*01|IGHJ3*01|40
GAGGACCCCCTGGTGCAGCCTGGGGGAGGCTTGGCACATGCTGGGGGGTCCCTGAGATTCTCCTGTGCAGACTCTGGATTCACCTTCAGTAGCTTTGCTATGCCCTGGCTTCGCCAGGCTCCAGGAGAAGGTTTGGATTGGTTATCAACTATTGGTAATGGCGATGACACATACTATACAGACTCCGTGAGGGGCCGAATCACCATCTCCCGGGACAATGCCAAGAACTCCTTGTCTCTTGAAATGAATAGCCTGAGAGGCGAGGACAGGACTGTGAATTACTCTGCAAGACGAGAACCTTTTTATGTCTGGGGCCAAGGAACAGTGGCCACCGTCTCTTCAG
>S436|IGHV4-4*07|IGHD4-11*01|IGHJ5*01|40
CAGGTGCAGATTCAGGAGTCGGGCCCAGGACTGGTGAAGCGTTCGGAGACCCTGTCCCTCACCTGCCCTGTCTCTGGTGACTCCACAAGGAGTTATTACTGCAGTTGGATAAGGCAGCCCGTCGGGAAGGGACTGGAGCGGATTGGGCCTCTTTTTACCAATGGGAGCACCAACTACAACCCGTGCCTGAAGAGTCGAGTCACCATGTCAGTAGACACGTCCCAGAACCAGTTCTCCCTCAAATTGAGGTCTGTGACCATTGCTGGAACGGCCGTCTATTGCTGTGCGAGGCATGTCATCAGAGTCACCGACAACTGGGTCGACCCCTGGGGCCATGGAACCCTGGTCACCGTCTCCTCAG
>S437|IGHV3-35*01|IGHD1-20*01|IGHJ3*01|40
GAGGTGCACCTGGTGGAGTCTGGGGGAGGCTTGGTACTGTCGGGACGATCCCTGAGACTCCCCCGTGCAGCCTCTGCATTCACCTTCAGGAACAGGGAAACAGACTGCCTCCATCAGACTCCAGGAAAGGGGCTGGAGTGGACATCGGGAGTTGGTTGGGATGGCAGTAGGACTCACCATGCAGACTCTGTGAAGGGCCGATTCATAATCTCCAGAGACAGTTCCAGGAAAACCCTGTGTCTGCTAATGGATAGCCTGAGGGCCGAGGACTCGCCTGTATATTACTATGTGTCACCCACAACTGGCTGGGGCCAAGGGACAGTGGACACCGTCTCTTCAG
>S438|IGHV1-18*01|IGHD6-25*01|IGHJ5*01|40
CAGTTTCAGTTGGTGCAGTCTGGAGCTGAAGTGAAGACGCCTGGGGCCTCACTGAAGGTCTCCTGCAAGCCCTCTGGTTACACTTTTACCAGGTCTGAAATCGGGAGGGTGCGACAGGCCCCGGGACAAGGGCTTGGGTGTAGGGGATGGATGAGCGTTGACAATGGTAACACAAACTATGCACAGAAACTCCAGGGCAGAGTCAGCATGACCACAGACACATCTACGAGAACAGCGTATACGGAGCTGGGGAGCCTGAGATCTGGCGACACGGCCCTGTTTAATTGTGCGAGACGGAATAGAAGCGGCTGGTTCGACTCCTGGGGCCAGGGAATCCTGGTCACCTTCTCCTCAG
>S439|IGHV1/OR21-1*01|IGHD1-7*01|IGHJ6*01|40
CAGGTACAGCTGGTGCAGTCTGGGACTGAGGTGAAGAAGCCTGGGGACTCAGTGAAGGTCTCCTGCCAGTCTTCTGGAGACACCATCTCTAACTACTGTCTGCCCTGGGTGCAGCAGGTCCATGCTCACGGGCTTGGTTGGATGGAATTAGTGTGGCCTAGTGATGGCAGCACAACCTATGCACAGAAGGTCCCGGCCAGTATCACCATATTCAGGGACACATCCATGGGAACAGCCTACACGGAGCTCAACAGTCTGAGATCTGAGGCCACGGCCATGTTTTACTGTGTGAGAATTTCTTACTACTACTCTTACGGTACGGACGTCTGGGGTCAGGGGACCACGGTCACCGTCTGCTCAG
>S440|IGHV1-24*01|IGHD3-9*01|IGHJ5*02|40
CACGTCCAGATGGTACAGTCTGGGACGGAGGTGAAGAAGCCTGGGGCCTCAGTGAAGGTTGCCTGCAAGACTCCCGAATCCACCCTCACTGAAGTATCCATGAACTGGGTGCGACAGGCTCCTGGAAAAGGGCTCGGATGGAAGGGAGGTTTTGATCCTGAAGATGGTGACACAATGCACGCACAGAAGTTCCAGGTCAGAGTCGCCATGACCGAGGACACATCTACAGACACAGGCTACTTGGAGCTGAGCTGTCTGAGATCTGAGGACACGGCCGTGCATTTTTGCGATATTTTTCGATTTTTTGACTGGTTATTATCCTGGTTTGACCCCTGGGGGCCGGGAACCCGGGTCACCGTGTCCTCAG
>S441|IGHV3-33*03|IGHD6-25*01|IGHJ6*01|40
CAGGCGCAACTGGTGGAGTCTGGGGGAGGCGTGGTCCAGCCGGGGAGGTCCCTGAGACTCTTCTGTGCAGCGTCTGGACTCACCTTCGATAGCTATGGAAACCACTGGGTCCGCCAGGCTCCAGGCAGGGGGCTGGAGTGGGTGGCAGTCACATCGTACCATGGAAGTAATAGATACCATGCAGACTCCGTGAAGGGCCGATTCACCATCTCCAGTGACAGGTCCACGAATACGCGGCATCCCCAAATGAACAGCCTGAGAGCCGAGGAAACGGCTGTGTACTGCTGTGCGCGCGGCGCGGTTATAGCAGCGGCCGCGAGGCACTTCTACTACGGCGGTCTGGACGTCTGGAGACAGGGGACCACGGTCACCGTCTCCTCAG
>S442|IGHV3-25*04|IGHD7-27*01|IGHJ2*01|40
GAGACGCAGGTGGTTGAGTCTGGGGGAGACTTGTCAAAGCCTGGGCGGTCCCCCAGACTCTCCTGTGCAGCCTCTCAATTCACCTTCAGTACCCACTACATGGACTGTGTCCGCCAGGCTCCAGGGAAAGGGCTGGAGTTGGTTGGACAAGTTAATTCTAACGGGGATAGACCATCCCTCACAGACCCCGGTAAGGATCGATTCATTACCTCCAGACATAGTGCCCAGAACACACTTCGTCTTGAATTGAACAGCCTGAAATCCGAAGGCACGGCCTTGTCTTATTCTAACAGGCGGCTGACTGGGGATTACTTCGGTCTCGGGGGCCCTGCCACCCTGGTCACTGTCTCATCAG
>S443|IGHV3-NL1*01|IGHD5-18*01|IGHJ4*03|40
CAGGTGCACCTGGTGGAGTCTGGGGGAGGCGTGGTCCAGCCGGGGGGGTCCCTGAGACTCCCCTGTGCATCGTTGGGGTTCACCTTCAGTGACTATGACATGCACTGGGTCCGCCAGACTCCTGGCAAGGGGCTGGAGCGGGTCTCAGTTGTTTATAGCGGTGGTGGTGGCACATATTATGCAGACTCCGTGAAGGGCCGATTCACCATCTCCAGAGACAATTCCGTGAACACCCTGACTCTGCGAATGTACAGCCTGGGGGCTGAGGACACGGCTGTGTCTTGCCGTGCGAAAGTAGTGGATACACCTCTCGTGAACTCCTGGATTGACTGCTGGGGCCAAGGGAGCCTGGTCACTGTCTCCTCAG
>S444|IGHV4-30-4*07|IGHD3-10*02|IGHJ5*02|40
CAGCTGCAACTACAGGAGACGGGGCCGAGACTGTTAAGGCCTTCACAGACTCTGTCCCTCACTTGCGCTGACTCTAGTGGCTCCATCAGGGCTGGTGGTTACTCCTGGAGGTGGATCCGGCAGCCACCAGGGAACGGACTAGAGTGGTTTGGGCATGTCTCTAACAATGGGAGAACCTACTACAACCCGTCCCTCAAGAGTCGCGTTACCATATCAGTAGACACGTCCAAGAACCAGTTGTGCCTGAAGCTGAATTCTCTGACCGCCGCGGACACGGCCGTGTATCACTGTGTCAGGGCGCCTATTAGTATGTTCGGGGAGTTATTGGGCTGGGGCCCGGGAACCCTGGTCACCGTCTCCCCAG
>S445|IGHV3-64D*06|IGHD1-14*01|IGHJ1*01|40
GAGATGCAGCTGGTGGAGTCTGGGGGAGACTTGGTCCAGCCTGGGGGGTCCCTGATACTCCCCTGTTCAGCCTCTGGATTCACCTTCACTAGTTATGCTCTTCACTGGGTCCGCCCGACTCCAGGGAAGGGACTGGAATATGTTCCAACTTTTACTAGTAATGGGCCTAGCACTTGCTACGCAGACTCTGTGAAGGGCAGATTCAGCTTGTCCAGAGACAAGACCAAGAACACGATGTATGTTCGATTGAGACGTCTGAGAGTTGAGGACGCGGCTGTCTATTACTGTGTGAAAGTGGAGCAGCGAACCGACGTCAGTGAATACTTCCACCACTGGGCCCAGGACACCCTGGTCACCGTCTTCTCAG
>S446|IGHV1-69-2*01|IGHD1-20*01|IGHJ6*02|40
GAGGTCCAGAAGGTACAGTCTGGGGCTGAGGTGCAGAAGCTTGGGGCGACAGTGAAATCCTCCTGCGAGGCTTCTGGATACACATTCATCGACTATTACATGCACTGGGTGCGACAGGCCCCTGAGAAAGGGCTCGAGTGGTTGGGACTTGTCGATCCTGAAGACGGTGAAACAATATACGCAGAGAAGTTCCGGGACAGAGTCACCATAATCGCGGACACGTGTACAGACACAGTCTATATAGAACTGAGCAGCCTGAGATCTGAGGACACGGCCGTCTATTACTGTGCAGAACTAAGTGGAGCGACCTGCTATTACTACGATACGGACGTCTGGGGCCAAGGGACGACGGTCAGTGTCTCCTCA
>S447|IGHV3-73*01|IGHD4/OR15-4a*01|IGHJ2*01|40
GAGGTGCAGCTGTTGGAGTCTGGGAGAGGCTTGGTCCAGAATGGGACGCCCCTGAGACTCTCCTGTGCAACCTCTGGGTTCACCTTCATTGACTCTACTATGCACTGGGTCCACCGGACTTCCGGGAAAGGGCTGGCGTGGGTTGGTCGTATTAGAGGCAAGGTTAACAGTCCCGCGACAACATATACTGCGTCGGTGAAAGGCAGGTTCACCATCTCCAGACAAGATTCAGAGAACACGGCATATCTACACATGAACAGCCTGAAGACCGAGGACACGGCCATGTCCTGCTGTACGAGAATTATGGGTCACTTCGATCTCTGGGGCCGTGGCACCCTGGTCACTGTCTCCTCAG
>S448|IGHV5-10-1*04|IGHD3-22*01|IGHJ3*01|40
GAAGTGCACCTGATACAGTCTGGAGCACAGGTGAAAAAGCCCGGGGAGTCCTTTAGGATCTCCTATAGGGTTTCTGGAAATAGCTTTACCAGTTACTGGATCATCTGGGTGCGCCAGCCGCCCGGGAAGGGCCTGGACTGCATGGGGAGGATTGATCCCAGTGCCTCTTTCACCATCTACAGCCCGTCCTTCCAAGGCCAGGTCACCATGTCAACTGACAAGTCCATCAGAACTGTCTACCTGCCGTGGAGTTGCCTGAAGGCCTCGGACACTGCCCTGTATTGCTATGCGAGAGCCTGGAAAGTTGAAGCTTTTGATGTCAGGGGCCAAGGAAAAATGGTCACCGTCTCTTCAG
>S449|IGHV1/OR15-1*03|IGHD5-12*01|IGHJ1*01|40
CAGGTGCAGGCGGTGCACTCTGGGGCTGAGGTGAAGAAGCCTGGGGCCTCAGTGAAGGTCTCCTGCATGGCTTCTGGAGACATCTTCACCGACTGCTGTATGCACTGGGCGCGACAGGCCCCGAGACAAGAAGTTGGGTGGATGGGACTGATCAAACCCAATAGTGGTGATATAAACCATGCACGGCACTTTCCGGTCAGAGTCACCACGACCGGGGACACGTCCATCAGCACGGCTTACACGAAGCTGAGCAGCCTGACATTTGAGGACACAGCCATGTATTATTGTGCGAGAACACTAGTGGATATATTGTTTACAGCGTACTTCCAGCACTGGGGCCAGGTCACCCTGGTCACCGACTCCTCAG
>S450|IGHV1-3*02|IGHD1-7*01|IGHJ1*01|40
CAGGGTCGGCCGGTGCAGTCGGAGACTGAGGTGAAGAAGCCTGGGGCCTCAGGGAAGATTTCCTGCAAGACTTGTGGAGACACCTTCACTAGCGATGCTACGCAGTGGGTGCGCCAGGCCCCCGGACAAAGACTTGAGTGGTTGGGATGGAGCAACGCTGTCAATGCTAAGACAAAATATTCACAGGAGTTCCAGGTCAGAGCCACCATTCCCAGGGACACACGCGCGCGAACAGCCTACATGGAGCTGAGCAGTCTGAGATCTGACGACATGGCTGTGCATTACTTTGCGAAATTTCACTGGAACTCCGCTGAATACTTCCACAATCGGGGCCAGGGCGCCCTGCTCTCCGTCTCCTCAG
>S451|IGHV4-38-2*01|IGHD5-24*01|IGHJ4*03|40
CAGGTGCAAGTGCAGGAGCCGGACCCAGGACTGGTGAAGTCCTCGGAGGCCCTGTTCCTCACCTGCGCTGTCTCTGGTTGCGCCTTCAGGAGCAGTTACCACTGGGGCTGGATCCGGCAGCCCCCAGGGAAGGGGCTGGAATGGTTTGGGATGATTTTTCACAGGGGGAGAGTTTACTACAACCCGTCCCTCAAGAGTCGAGTCACCATATCAGCAGACACGTCCAAGATTCAGTTCTCCCTGAGACTGAGCTCTGTGACCGCCGCCGACGCGGCCGTGTATTACTGTGCGAGGGAAGTCAGAGATGGCTATGGCACATTTGAATACTGGGGCCAAGGGACCCTGGTCACCGACTCCTCAG
>S452|IGHV3/OR16-10*02|IGHD3-22*01|IGHJ1*01|40
GAGGTTCAGCTAGTGCAGTCTGGGGGAGGCTTGGCACAGCCTGGGTGGTCCCTGAGACTCGCCTGTGCAGGCTCTGAATTCACGTCCAGTGGCTATACTTTGCATTGGGTTCGCCAGGCTCCAGGAGAAGGACTGGACCGTCTATCGGCTATTGGTACTGGTGGTGGCACACACTGTGCAGACTCCGTGAAGGGCCGATTCACCACCTCCAGAGACAATGCCAAGAATTCCTTGAATCCCCAAATGAACAGCCTGAGAGCCGCGGCCATGGCTGTGGGTTACTGTGAAATCCACCCTTTGATACTAGTGGATTTGACTACCGCTGAATGCTTCCAGCTCTGGGGCCAGGACACCCTGGTCACCGTCTCCTCAG
>S453|IGHV3-53*02|IGHD1-1*01|IGHJ3*01|40
GAGGTGCTTCTGGTCGAGACTGGAAGAGGCTTGTTCCAGGCTGGGGGGTCCCTGAGACTCTCCTTTGCAGCCTCTGGATTCACCGTCAGGAGCAAATACTTGAGCTGGGTCCGCCAGACTCCAGGGAAGGGGCTGGGGTGGGCCTTACTTAGTTCTAGCGGAGGTAGCACACACCTCGCAGACTCCATGAAGGGCCGATTCACCACCTCCAGAGCCACTTCCAAGAACACGGTCTATCTTCAGATGAACAGTCTGAGAGCCGAGGACACGGCCGTTTTTTACTTCGCGAACAACTGGAACGACTCCGACTGTTTTGAGGTCTGGGGCCTAGGGATAATGGTCACCGTCTCTTCAG
>S454|IGHV3-11*05|IGHD4-11*01|IGHJ2*01|40
CAGGTGCAGCTGGAGGAGTCTGGGGAAGACTTGGTCAAGCCTGGAGGGTCCCCGGGACTCTCCTATGCAGCCTCTGAATTGCCCTTCAGTCACTTTTGCCTGAGCTGGATCCGCCAGGCTCCAGGGAAGGGGCTGGGGTGGGTTTCAGGCGTTAGTACTGATACTAGTTTCACGAACTACGCGGACTCTGTGAAGGGCCGATTCACCATCACCAGAGACAACGCCAAGAACTCACTTCATCTGAAAGTGAACAGACTGAGAGCCGAGGACACGGCCGTGTGTTTCTGTACGATGCGACTTACAGTGACACGGTGCTTTGATCTCTGGGGCCGTGGCACCCTGGTCACTGTCTCCTCAG
>S455|IGHV3-38*03|IGHD2-15*01|IGHJ4*03|40
GAGATACAGCTGCTGGAGTCTGCTAGAGGCTTGGAACAGCCTCGGGGGTCCCTGAGACTCTCCTGTGCTGCCTCTGGAGTCTCCGTCAGTAACCATGAGATCAACTGGATCCGCCAGCCTCCAGGGAAGGGTCTGGAGTGGGCCTCATCCATCAGTGGTGCTAGCACTCACTACGCAGACTCCAGGAGAGTCAGACTCACCATCTCCAGAGACAATTCCAAGAACACGCTGCATTTTCAAATGAACAACCTGAAAGGTGAGGACACGGCCGTTTATTACCGTGCCAGTCGAGAGGATATCGGAGTGGTGGTGGCTGCTACCAGTCACTCTGACCACTGGGGCCAAGGGACCCTGGTCACCGTCTCCTCAG
>S456|IGHV3-9*02|IGHD4-11*01|IGHJ2*01|40
GACGTGCACCTGGTGGCGTCTGGGGGAGACCTGCTCCAGCCTGGCAGGCCCCTGAGACTCTCCTGTGCAGCCTCTAGAGTCACCTCTGATCATTATGCCATACACTGGGTCCGGCAACCTTCAGGGGAGGGCCTGGAGTGTGGCTCAGGTAGAAGTTGGACTAGCAGCAGCATAGGCTCTCGGGGCTCTGTGAAGGGCCGATTCACCATCTCCAGAGGCAATGCCAAGAAATCCCTGTGGCTCCAAATGAAGAGTCTGAGGGCTAAGGACACGGCCTTTTATCACTGTGCATGTAAAGGGAGGGCCTTCGATCTCTGGGGCCGAGGCACCCTGGTCACAGTCTCCTCAG
>S457|IGHV3-64*01|IGHD3-10*01|IGHJ3*01|40
GAAATTCAGCTGGGGGAGTCTGGGGGAGGCTTGGTCCAGCCTGGGGGGTCCCTGAGACTCTCCTGTGCAGCCTCAGACTTAACCTTCAGTAGGTATGCTTTGCACTGGGTCCACCAGACTCCAGTGAAGGGACTGAATTGTGTTTCGGCTCTTATTAGTGATGGGGTTAACACATCTTTTTCAAACTCTGTGAAGGTCAGACTCACCATCTCCGGAGACAATTCCAAGAGAACACTGTCTCTTCAAATGGTCAGCCTGAGAGTTGAGGACATGGCTGTGTATGACTGTGCGAAATTCTTATTGCTATGGTTCGGGGAGTCCTCATTCTCTGATGCTTTTGATGTCTGGGGCCAAGGGACAATGGTCACCGTCTCTTCAG
>S458|IGHV3-15*07|IGHD4-11*01|IGHJ3*02|40
GAGGTGCAGATGGTCGAGTCGGGGGTAGGCTTGGAAAAGCCTGGGGGGTCCCTTAGACTCTCCTGTGCACCCTCTGGTTTCACCTTCAGTACCGCCTGGTTGAACTGGGTCCGCCAGGCTCCAGGGAAGGGGCTGAAGTGGGTCGGCCGTCTTAAACGCAAAAGTGAAGCTGGGACAATAGACTGCGATGAACCCGTGAAAGGCAGATTCACCATCTCAAGAGATGATTCAAAAAACACTCTGTGTCTGCTAGTGCACAGCCTGATAACCGAGGACACAGGCCTGTACTGTGATACCGCATCACTGACGGCCTACAGTATCTCTTTTGATATCTGGGGCCACGGGACAATGGTCACCGTCTCTTCAG
>S459|IGHV1/OR15-9*01|IGHD6-19*01|IGHJ1*01|40
CAGGAACAGCTGATACAGTCTGGGCCTAAGGTGAAGAAGCCTGGGGCCTCAGAGAGGATCTCCTGCAAGGCTTATGGATACACCTTCACCAACTATTGTATGCGCTGGGTGTGCCAGGCCCCGGCACTTGGGCTTGTGTGGATGGAATCGGTGTGCCCTAGTGATGACAGCACAAGTTATGTAAAGAAGTTCCAGGACAGAGTCACCACAAACAGAGACACATCCGTGGACAGAGCCTACATGGAACACAGAAGCCTGAGACCTGTGGACACGGCCATGTGTTACAGTGTGAGCTCCAGTGGCTGGTACCACTTTCTGCACTGGGGCCATGTCACCCTCGTCACCGTCTCCTCAG
>S460|IGHV3-13*02|IGHD1/OR15-1a*01|IGHJ2*01|40
GAAGAGCATGTGGTGGAGTCTGGGGAAGACTTACTAAGGCGTGGGGGGGCCCTGAGACTCTCTTGTGCAGCCTCTGGATTTACCTTCAGTGACTACGACATGCGCTGGGTCCGCCCAGTTACAGGAAAAGGTCTGGAGTGGGTCTCAGCCAATGCCACTAATGCTGACACATACAATCGAGGCTCCGTGAAGGGGCGATTCACCATCTCCAGAAAAAATGCCACGAACTCCTTGTGTCTTGAAATGAGCAGCCGGAGAGCCGGGGACACGACTCTTTATAACTGTGCAAGAGGTTCAAGTGGAACAACCTCCTGGTTTTTCGATCTCTGGGGCCATGGCACCCTGGTCACTGTCTCCTCAG
>S461|IGHV1/OR15-9*01|IGHD4-17*01|IGHJ3*01|40
CAGGTTCAGATGAAGCAGTCTGGGGCTGAGAGGAAGAAGCCTGGTGCCTCGGCGAGGCTCTACTGCAGGGCTTCTGGATACTCCTTCACGTGTTCCTGTCTGCACTGGGTGCGCCAGGCCCATGCACAAGGACTTGAGTGGGTGGGATTGGTGTCCCCTAGTGATGACAGATCAAGTTTTGCACAGAAGTTCCGGGACAGAGTCACCATGACCAGGGACACATCCATGGGCACTGCCTACCTGGAACTAAGGAGTCCGGGATCTGAGGACACGGCCATGTATGATTGTTTGAGATACCCAGTTGATGCTTTTGATATCTGGGGCCAAGGGACAATGGTCACCGTCTCTTCAG
>S462|IGHV1-58*02|IGHD1-1*01|IGHJ2*01|40
CAAATGCATCTGGCACAGTCTGGGCCTGATGCGAAGAAGCCTGGGACCTCAGTGAATGTCTCCTGCAATGGTTCTGGATTCACCTTGACTAGCTCTGCTGTGCAGTGGGCGAGACAGGCTCGTGGACAACGCCTTGAGTCGATTGGATGGATCGTCGTTGACAGTGGAAACACAAACTACACACAGAAGTTGAAAGAAAGGGTCATCATTAGAAGGGACATGTCCACAAGAACAGAGTACATGGACCTTTGCAGCCTGAGATCCGAGGACACGGCCGTGCATCAGTGTGGTACAACGAAATACTTTGGTCTCTGGGGCCGTGACACCCTGGCCACTGTGTCCTCAG
>S463|IGHV3-NL1*01|IGHD1-7*01|IGHJ4*03|40
CAGGAGCAGCTGGTGGACTCTGGGGGAGGCGGGGTCCAGTCTGGGGGGTCCCTGAGACTCTCCAGTGCAGCGTCTGCATTCACTTTCAGTAGCCATGGCATACATTGGGTCCGCCAGCCTCCAGGCAGGGGGCTGGAGTGGGTCTCAGTTGTTTACAGCGGTGGTACTAGAATATACTGTGCAGACGCCGTGAAGTGCCGATTCACCATACCCAGAGACAACTCCACGAACACTGTGTGTCGGCAAATGAATTGCCTGAGATCTGAGGACGCGGCTGTGTATTGCTGTACGAAAGGCATTACTGGCTCCTTTGACAATTGGGGCCAAGGGACCCTGGTCATCGTCTCCTCAG
>S464|IGHV7-81*01|IGHD1-20*01|IGHJ3*02|40
CAGGTGCAGCTGCTGCGGTCTGGCCATGAGGTGAAGAAGCCTGGGGCCTCAGTGAAGGCCTCCTGCAAGACTTCTGGATACAGTTTCACCACCCAGGGTATGAATTGGGCGCCCCAGGCCTCTGGACAAGGGCTTGAATGGAAGAGAGGATTTATCACCTACACTGGGAACCCAACATATATCCAGGCCCTCACAGGGCGGGTTGTCTCCTCCATGGACACCTCTGCCAGCACAGAATACCTGCAGATCAGCAGCCTAGTGGCTGAGGACATGGCCATCTCTCACTGTGCGAGACCGTCCGGGTCCACTGAACCGACTGATGTCCGGGGCCAGGGGACACTGGTCGCCGTCGCTTCAG
>S465|IGHV3-74*03|IGHD3-16*02|IGHJ1*01|40
GAGGTGCACCTGCTGGAGTCCGGGGGCGTCTTAGTTCAGTCTGGGGGGTCCCTGAGACTCTCCTGTGCAGACTCTGGATTCCCCTTCAATGACTACTGGATGAGCTGGGTCCGCCAAACTCCAGGGAAGGGGCTGTTGTGGGTCTCACGTATTAACAGTTATGGGAGAAGAAGAACCTACGCGGACTCCGTGAAGGGCCGATTCACCATCTCCAGAGACAACGCCGAGAACACGCTGTATCTGAAATTGAACAGTCCGAGAGTCGAGGACACGTCTATGTCTTGCTGTGCAGGTTATAATTATGTTCGGGGGGGTTATCCTTATGACGCTGAACACTTCCGGCAGTGGGGCCAGGGCGCCCTGGTCACCGTCTCCTCAG
>S466|IGHV3-43D*01|IGHD3-3*02|IGHJ5*01|40
GAAGTGCAGCTCATGGAGTCTGGGGGAGTCGTGTCACTGCCTGGGGGGTGCCTGAGACTCTACTGTGCAATCTCTCTATGCACCTTTGATGATTGCGCCATGCAGTGGGTCCGTCAAGCTCCGGGGAAGGGTCTGGAGTGGATCTCTCTTTTTAGTTGGGGTGGTGGTAACACCTGCTATGCAGACTCTGTGAAGTGTCGATTCACCATCTCCAGAGACGACATCAAAAGCTCCCTGTATCTGCAAGTGAACACTCTTAGAACTGAGGACACCGCCTTGAACCTCTGTGAAAAAAGTTGGTTTGGAGTGACTATTAATGGCGACTCCTGGGGCCAAGGAACCCGGATCACCGTCTCCTCAG
>S467|IGHV3-20*02|IGHD5/OR15-5a*01|IGHJ2*01|40
GAGGTACAGTTGGTGGAATCTGGGGGAGGTGTGGTTGGGCCTGGGGGGTCCCTGAGACTCCCCCTTGCAGCCTCTGGATTCACCTTTGATGACTATGGCATGATCTGGGTCCGCCAAACTCCAGGGAAGGGGCTGGAGTGGGTCTTTAGAATGAATTGGAATGGTGATAGCACAGATTTTGCAGACTCTGAGAAGGGCCGATTTGCCATCTCCAGAGACAACGCCAGGAATAGCCTGTCTTTCCAATTGAACACTCTGAAAGGCGAAGACACGGCCTTGTCTCACTGGATAGTGTCTACGACATACTTGGGTCTCTGGGGCCATGCCACCCTGATCACTGTCTCCTCAG
>S468|IGHV4-30-2*03|IGHD4/OR15-4a*01|IGHJ3*02|40
CATTTGCAGTCGAAGGAGTCCGCCTCAGGGCTGGTGAAGCCTTCACAGACCCTGTCCCTCACCTGCGGTGTCTCTTATGGCTCCGTCAGCAGTGGTGATTGCTCCTGGATCTGGGTCCGGCAGACACCAGGGAAGGGCCTGGAGTGGATTGTGAGTATCTATTCTGGTGGGAGAACTTATTACAACCCGTCCCTCACGAGTCGAGTCACCCTGTCCGTAGAAACGTCCAAGAACCAACTCCCCCTCAAGCTGAGGTCTGTGACCGCTGCAGACACGGCTGTATTTGACTGTGCGAGAGTATTGACTTCGGTGCTAACTGGTTTTGACATTTGGGGCCAACGGACAATGGTCGCCGTCTCTTCAG
>S469|IGHV1/OR15-5*02|IGHD3-22*01|IGHJ6*01|40
CAGGTACAGCTGGTGCAGTTTGGGGCTGAAGTGCAGAAGCCTGGGGCCTCAGTGAAGGTCTCCTGCAAGACTTCTGGAAACACCTTCACCAACTTTTGTATGCACTGGGTGCGCCAGGTCCATCCACAAGGGCTTGAGTGGATGGAATTGGTGTGCCCTAGTGATGGCAGAAGAAGTTATGCAGAAGAGTTCCCGACCAGAGTCACCACAACCAGGGACACATCCATGAAAACAGCCTACAAAGAGCTACGGTGTCTGAGATCTGAGGACACGGCCCTGTGTTATTGTGTGACTGCGGCTTACTATGAGATTCGTGGTCATTACTACGATTGCTCCTGCTACTACGGTATTGCCGTCCGGGGTCAGGGGACCACGGTCACCGTCTCCTCAG
>S470|IGHV3-30-3*02|IGHD6-13*01|IGHJ1*01|40
CAGGTGCGGTTGGTGGAGTCTGGGGGAGGAATGGTCCAGCCGGGGAGGTCCCTGAGACTCTCCTGTGCAATGTCTGGATTCACCTTCTGTAACTATACTATACACGGGGTCCGCCGGGCTCCAGGCAAGGGGCTGGAGTGGGTGGCAGTCATATCATTTGATGGAAACATTAGATCCTGCACAGACTCTGTGAAGGGCCGATTCCCCATCTCCAGAGACAATTCCAAGAACACGCTGTCTCTGGAAATGATCAGCCTGAGAGGTGAGGGCACGGCTGTATATCACTGTGCGAAATCATTTGGGCTGGTGCACTTCCAGATCTGGGGACGGGTCACCCTGGTCACCGTCCGCTCAG
>S471|IGHV3/OR15-7*02|IGHD5-18*01|IGHJ5*02|40
GAGGTGCAATTGTTGGCGTCTGCGGGAGGGGTGGTCCAGCCTGGGGGTTCTCTGAGACTCTCCTGTTCTGCCCTTGGATTCCCCTTTAATGACCACTACATGAACTGGGTCCGCCAGGCTCAAGGGAAAGGGCTAGAATTGATAGGTTTACTAAGAAGCAAAACTAACAGTTACACGACAGAGCATGGGACGTCTGTCAAGGGCGGACTTGCCATCTCAAGAGAGGATTCGAAGAGCACGCTGTATCTGCACATGAGAAGCCTGAGAACCGAGGACTTGGCCGGCTATAATTGTGCTAGGGGTGCGATCTGGTGGATACAGCTATGGTTCCACATCCCTTGGTTCGACCCCTGGGGCCAGGGAACCCTGGTCTCCGTCTCCTCAG
>S472|IGHV4-30-4*06|IGHD2-15*01|IGHJ3*02|40
TCTGGTGGCTCCGTCATCAGTGGTGATGACTACTGGAGTTGGATCCGCCGGCACCCAGGGAAGGGCCTTGAATGGATTGGGAACACCTATTACAGTGGCAGAACATACTACAACCCGTCCCTCAAGAGTCGAGTTACCATGCCTATAGGCACGTCCGGGAACCCGTTCTCCCTAGTGCTGAACTCGGTGACTGTCGGAGACGCGACCCTATATGACTGTGCCAGAAGGCTGGGATCTTATAGAGGTGCTAGCTGCTCCGCTTTTGATATCTGGGGCCCAGGGAAAATGGTCATCGTCTCCTCAG
>S473|IGHV3/OR15-7*01|IGHD3-3*01|IGHJ2*01|40
GAGCTGCGATTGGTGGAGTCTGGAGGAGACTTGGTCCAGCCTGGGTGTTCTCTGAGACTCTCATGTGCAATGTCTGGACTCACCTTCATTGGCCACTCCATGAGCTGGGTCCGCCAGGCTCAGGGGAAAGGGCTAGAGTTGCCAGGTTTAATAAGCAGGAAAGCTAACAGTTACACGACAGAATGTGCTGCGTCTGTGAAAGGCAGACTTACACTCTCAAGAGAGCATTCAAAGAACACGACGTGTCTGCAAATGAGAAAGATGAAAACCGAGGACACGGCCGTATATTACTGTGCTAGTGTAGTCTTACAATTTCTGGTGTGGTTAGAGCGACAACCTATGGATCTCTGGGGCCGTGGCACCCCGGTCAGTGTCTCCTCAG
>S474|IGHV3-73*02|IGHD2-8*01|IGHJ1*01|40
GACGAGCATCTGGGGGAATCCGGGGGAGGCTTGGTCCAGCCTGGGGGGTCCCTGAAATTCTCGTATGCAGCCTCTGGGTTCACCTTCAGGGGCTCTGCTATGCACTGGGTCTGCCTGGCTTCCGGGAAAGGGCTGGAGTGGGTTGGCCGTGTTAGAATCAAAGCTGGCAGTTACGCGACAGAATATGCTGCGTCGGAGAAAGGCAGGCTCACCATCTCCAGGGATAATTTAAAGAACACGGCGTATCTGCAAAGGAACAGGCTGAGAGCCGAGGACACGACCGTTTATTCCTCTATTAGCGCCACCGTACTGACGGTGTATACTATACCATACCTGCAGAACTGGGGCCAGGAAACCCTGGTCACCGTCTCCTCAG
>S475|IGHV3/OR16-12*01|IGHD4/OR15-4a*01|IGHJ2*01|40
GAGGTGCAGCTGGTAGAGTCTGGGAGCGCCTTGGCCCAGCCTGGGGGGGACCCACAACTCTCAGGTGCAGCCTCTGGCTTCACCGTCGGTAGCTGGTTCATGAGTTGGATCCATCAGGCTCGAGGGAAGGGTCTGGAGTGGGTCTCAAATACTAGTAGTAGTGGTTATAGCACTAACTACGCAGACTCTGTGAAGGGCAGATTCACCACCTCCACAGACAATTCAATGAACACGTTCTGCCTGCACGCGAGCAGCCTGAGAGGGAAGGACACGGACGTACTTTGCTGCGAAAGTGACTATGGTGCTATCCATGTGGGCTTCGATGTCTGGGGCCGTGGCAGCCTGGTCACTGTCTCCTCAG
>S476|IGHV4-38-2*01|IGHD6-6*01|IGHJ1*01|40
CAGATGCAGCTGCAGGACTCGGGCCCACGACTGGTGAAGTCTTTGGAGACCCTGTACCTCACCTGCGTTGTCTCTGGTTACTCCATCAGCAAAGATTATTCCTGGGGCTGGATCAGGCAGCCCCCGGGGAAAGGGCTGGAGTGGATTGGGGGTATCCATCATAGTGGGAGCGCCTACTACAACCCGTCCCTCAAGAGTCGCGTCACTCTTTCAGCAGACACGTCCATGAACCAGTTCTCCTTGAAACTGAACTCTGTCACCGCCAGAGACACGGCCGTGTATTGCTGTGCGAGGCCGTGGCATAGTAGCTCCGCAGACCTACAGAACTGGGGCCAGGGCCCCCGGGTCACCGTCTCCTCAG
>S477|IGHV3-53*02|IGHD5-18*01|IGHJ4*02|40
GAGGTGCACCTGAGGCAGACTGGAGGAGTCTTGATCCAGGCTGGGGGGTCCCTGAGACACTCCTGTGCAGCCTCTGGGCTCACCGTCAGTAGCAACTACTTAAGCTGGGTCCGCCAGGCCCCAGGGAAGGGGCTGGAGTGGGTCTCAGTTGTTTTTAGCGGTGGAACCACACCCTACACAGACTCCGTGAAGGGCCGATTCACCATCTCCAGAGACACTTCCAAGAAAACAGTGGATCCTCAAATGAACAGCCTGAGAGTCGGGGACACGGCCATGTCTCGCTGTGCGGGGGTGCATACAGCTTTGGTTACTGTTGACTACTGGGGCCAGAGAACCCGGGTCACCGCCTCGCTAG
>S478|IGHV1-24*01|IGHD3-16*02|IGHJ1*01|40
CAGGTCCCCCTGGAACAGTCTGGGGCCGAGGCGAAGAAGCCTGGGGCCTCAGTGAAGGGCCCCTGCAGGGTTTCTGGATACACCCTCACTAAAGTGTCCATACACTGGGTGCGACGGGCCCCTGGAAAAGGACTTGAGTGGATGGGAGGTCTTGATACTGAAGATGATGAAAAAATCTACGCACAGAACATCCAGGTCAGAGTCACCGTGACCGAGGACACATCTACAGACACAGCCTACATGGCGCTGAGCAGCCTACGATCTGAGGACACGGCCGTTCATTACTGTGCAGCATGGTGTGCCGGACTGATTACGTATGGGGGAGCTATCGTTATACCGGCAAAGGTGACTCTTTGGGGTGCTGATTACTTGCAGCACTGGGGCCAGGGCACCCTGGTCACGGTCTCGTCAG
>S479|IGHV4-4*02|IGHD4-11*01|IGHJ4*03|40
CAGGTGCAGTTGCAGGAGTCGGGCCCACGACTGGTGAAGCCTTCGGGGACCCTGTCCCTCATCTGCGGTGTCTCTGGTGGCTCCATCTCCACTGGTTCATGCTGGAATTGGGTCCGCCAGACCCCAGGGAAGGGGCTGGAGAGGATTGGGGAAATCTATCATATTGGAAGCACCAAATCCAAACCGTCCGTCAAGAGTCGAGTCACCATATCATTAGACACGTCCAAGAACCTGTTCTCCCTGATGCTAAGTTCTGTGACCGCCGCGGACACGGCCGTGGATTACTGTGCGAGGATTGACCACAATTACTTCTGCTCCTTTGACTCCTGGCGCCAAGGGACCCGGGCCACCGTGTCCTCAG
>S480|IGHV3-53*03|IGHD2-8*01|IGHJ1*01|40
GAGGTGCGACTAATGGAGTTTGCAGGAGACTTGCTCCCGCCTGGGGGGTCCCGAAGACTCTCCTGTGCAGCCTCTAAGTTCACCGTCAGTAGCAACTACATGAGCTGGGTCCGCCAGCCTCCAGGGAAGGGGCTGGAGTGGGTCTCAGTTCTTTATTGCCGTGCTAGAACTTACTGCGCAGACTCTGTGAAGGGCCGATTCACCATCTCCAGAGACAATTACAAGAACACTCTGTATCTTCAACTGAGCAGCCTGCGAGACGAGGACTCGGCCGTGAAGCAGTGTGCTAGGCTAGGATGTTTTAGTCGTGGTGTATGCTATAGATACTTCCAGCACTGGGGCCAGGTCACCCGGGTCACCGACTCGTCAG
>S481|IGHV3-25*04|IGHD7-27*01|IGHJ4*02|40
GAGACGCGGCTGGCGGAGTCTGGGGGAGGCTTGCCAAAGCCGGGGCGGCCCCCGAGACTCCACTGTGCAGCCTCTCACTTCACCTTCAGTAACTACCACATGAACTGTGTCCGCCAGGCTCCAGGGAATGGACTGGAGTTGCTTGGACAATTTAATCCTAGTGGGGGTAAGACATACCTCATAGATTCCGATCAGGACCGATCAAATACCTCCAGAAATAACGCCAACAAGACTCTACATTTGCAAGTGAATAGTCTGAAAACCGAGGACACGGCCCTGAACTACTGTCCCAACTGGGAAGACTACTTAAACTATTGGGGCCAGGAAACCCGGGTCACCCTCTCCTCAG
>S482|IGHV3/OR16-8*01|IGHD7-27*01|IGHJ6*01|40
GACCTAAAACTGGTGGAGCCTGGGGGAGGCTTGCTACAGCCTGGGGGGTCCCTGAGACTGTCCTGTCCAGCCTCTGGATTCACCTTCACTATCCACTACGTGAGCTGGGTCCGCCAGGCTCCAGGGGAGGGACTAGGGTGGGTTTCATACTTTAGTGGTGACAGTGGTTGCACAAAGTGCACAGACTCAGTGAAGGGCCAATTCATCTTCCCCAGGGACAACGCCGATAACTCACCGTGTCTGAAAATGACCAGCCTGAGAGGTGAGGACGCGGCGGTGCATTACTATGTGAAACCCGTGAACGTGCGAGATTCCTACTACTACTGCGGTCTGGACGTCCGGGGACAAGGGACAACGGTCACCGTCTCCTCAG
>S483|IGHV1/OR15-1*04|IGHD2-8*02|IGHJ4*01|40
CAGGTGCAGCTGGTGCGGTCTGGGAGTGAGGTGAAGAAGCCTGGGGCCTCAGCGAAGGTCTCCTGCACGGCTTATGGAACCATCTTCACGGACTACCATATGCACTGGAAGCGACAGCCCCCGGGACAAGAGCTTGGCTGGTTGGGACGGATCAACCCTAACAGTGGTGGCACAAACTATCCACAGGAGTTTCAGGTCAGAGTCACCACGACCAGGGACACGTCCATCAACACGGCCTGCATGGAGCTGAAAAGCCTGAAAGCTGAAGCCCGGGCCACGTCGTACTGTGCGAAGGATATCATACTGGTGGTGTCAAGATTTGACTATTGGGGCCACGAAACCCTGATCACCGTCTCCTCAG
>S484|IGHV3-NL1*01|IGHD4/OR15-4a*01|IGHJ3*01|40
CAGGTGCAGCTGCTGGAGTCTTGGGGAGGCGTGGTCCAGTCTGGGTGGTCCCTGAGACTCTCCTGTGCAGCGTCTGGATTCACCTTCAGTAGGTCTGGCGTGCACTGGGTCCGCCAGACTCCCGGAAAGGGGCTGGAGTGGGTCTCTGTTATTTATTGCGGTGGTAATCGCACATATTATGCAGACTCCGTGACGGGCCGATTCATCATCTCCAGAGACAATACCAAGAACACGTCGTCTCTACGAATGAACCGCCCGACAGTTGGAGACACGTTTATGTTTTGTTGTGCGAATGCGACCGACGACGGCTGGGCCCAAGGGACGATGGTCACCGTCTCCTCAG
>S485|IGHV1-45*02|IGHD4-23*01|IGHJ3*01|40
CAGATGCAGCTTATGCAGTCTGGGGCTGAGGTGAAGAAGACTGGGTCCTCCCTGAGGGTTTCCTGCAAGGCTTCCGGATACCCCTTCACCTACCGTTGCCTGCACTGGGTGCGACAGGCCCCCGGACAAGCGCTTGAGAGGATGGGATGGATCGCGCCTTTTGATCATAATACCAAGTGCACACAGAAATTCCAGGACAGAGTCGCCATTACCAGGGACAAGTCTTTGAGAACAGCCTTCGGGGAGATGAGCAGCCTGAAATTTGAGGACACGGCCAGGAATTATTGTGTGACTACGGTGGTGAGTCCCTATGCTTTTGGTGTCTGGGGCCACGGGACAATGGTCTCCGTCTCTTCAG
>S486|IGHV3/OR16-12*01|IGHD4-17*01|IGHJ3*02|40
GAGGTGCGGTTGGAAGAATCTGGGAGAGGCTTGGCCCAGCCTGGGGTCTACCTAAATCTCTCCGGTGCAGCCTCAGGATTGACCGTCGATGACTGGTACATGAGCTGGATCCAGCAGGCTCCAGGGAGGGGTCTGGAGTGGGTCTCTTTCATCAATATCAGTGGTTGTAACTCAAACTACGCAGACTCTATGGAGGGCAGATTCACCATCTCCAGAGACAACTCAAAGAGAACGGTCTGCCTGCAACTGATCAGCCTGAGATTGGAGGACACGGCCGTGTGTTACTGTGCAAGAGACCGGGCGACTACGGTGGCTACCATTTTTGCTATCTGGGGCCAAGGGACCATGGTCACCGTCTCTGCAG
>S487|IGHV1-69*12|IGHD1-14*01|IGHJ3*01|40
CAGGTCCAGTTGGTGCAGTCTGGGGCTGAAGTGAGGAAGTCCGGGTCCTCGGTGAAGGTCCTCTGCAAGGCTTGTGGAGGCACCTTCAGCAGCTGTACTATCCGCTGGGTTCGACAGGCCCCTGGTCAAGGGCTTGAGTGGCTGGGAGGGATCGTCCCTGTCTTTGATACAACATGCTACGCACAGAAGTTGCAGGTCAGAGTCACGAATATCGCGGACCATTCCACGAGCACAGCCTACATGGAGCTGAGCAGCCTGAGACCTCATGACCCGACCGTGAGTGACTCTGCGCGAATAACCGATTGGGCTTTTGATTTCCGGGGCCAAGGGACAAGGGTCACCGTCTCTTCAG
>S488|IGHV3-38*02|IGHD4/OR15-4a*01|IGHJ3*02|40
GAGGTGCAATTGGTGAAGTCTGGGGGAGGCCTGGAACAGCCCAGGGGGTCCCTGAGACTCTCCTGTGCAGCCTCTGGATTCACCGTCAGTAGCAATGAGGTGGGCTGGATCCGCCAGGCTCCAGGGGAGGGGCTGGAGCGGGTCTCATCCATTAGCGGTGGTGGAACATTCTACGCAGACTGCAGGCAGGTCAGATTGACCATCTCCACTGACATTTTCAACTTTACGTTGTGTCTTGACATGAATAACTTGAGAACTGAGGGCACGACCGTGTATGACTGTGCCAGAACTACACATGCTTTTGGAATTTGGGGCCAAGGGACAAAGGTCACCGTCTCTTCAG
>S489|IGHV3/OR16-9*01|IGHD4-17*01|IGHJ1*01|40
GATGTACAGGTGGTGGAGTCTGGAGGAGGCTTGGCACAGCCTGGGGGGTCCCTGAGACTCTCGGGTGCAGTCTCTGGATTCACCTGCAGCAACCGCTACACGAGCTGGGTCTGTCAGGCTCCAGGGAAGGGACTGACCTGGGCTTCACTCATTAGTGGTAATAGGGGTTGCACAAACTATACAGAATCTGTGAAAGGCCGATTCACCACCTCCAGGGACCACGCCAAGAAATCACTGTCTGTGCACTTGGACAGCCTGAGAGCCGAGGACACGCCTGTCTATTACTGTGTGAAAGGTGATCGACGGTCATACTTGCGGCACTGGGGCCAGGGCACCCTGGTCCCCGTCTCCTCAG
>S490|IGHV3-43D*01|IGHD4-11*01|IGHJ4*01|40
GAAGTGCAGGTGGTGGAGTCTGGGGGCGTCGTGGTACAGCCTGGGGGGTCCCTGAGACTCCCCTGTGCAGTCCCTGAATTCACCTTTGATGATTGTGCCATGAACTGGGTCCGTCAAGCTCCGGAGAAGGGTCTGGAGTGGGACTCTCTTTTTAGTTGGGATGGTGCTGTGACCCATCATGCTGACTCTGTGAAGGGTCGACCCACCATCTCCAGAGACAATAACAAAAACTCCCTGTATCTGCAAATGAACTGTCTGAAAGGTGAGGACAGCGCCTTGTGTTGCTCTGCACCATGGTCACTGACCACATTAACCTTCTTTGACTACTGGGGCCAAGGAACCCTGTTCGCTGTTTCCTCAG
>S491|IGHV3-9*01|IGHD6-19*01|IGHJ4*01|40
GAAGTGCAGCTGTTGGAGTCTGGGGGAGGCTTGGCACAGTCTGCCAGGTCCCTGAGACTCTCCTGTGCAGCCTCTGGATTCACCTTTGACGACTATGCCATGAACTGGGTCCGGCAATCTCCAGGGAAGGGCCGGGAGTGGGTCTCAGGCATAAATTGGGATAGTGGTAGCGTTGGCTATGCGGACTCTGAGAAGGGCCAGCTCAACTTCTCCAGAGACAACGCCAGGAACTCCCTATGTCCGCACATGAAAAGTCTGAGAGTTGAGGACACGGCCTTTTTTCACTGTGAGAAGGCTATGGAAGGGGCTCATTACTTAGACTACTGGGGCCAAGAAACCCTGGTCACCGTCTCCTCAG
>S492|IGHV2-70D*14|IGHD7-27*01|IGHJ4*03|40
CAGGTCACCTTGAAGGAGTCTGGGCCTGCGCTGGTGAGGTCCCCACAGATCCTCACACTGACCTGCAGCCTCTCTGGGGTCTCACTCGGCGCTAGTGGAATGCGTGTGAACTGGCTCCGTCGGCCCCCAGGTCAGGCCCTGGAGTGGCTTGCACACTTTGATTGGCATGACGATGAATTCTATAGCACATCTGTGACGACCAGGCTCACCTTCTCCAAGGACACCTCCAATTACCAGGTGGCCCCTACAACGACCAACATGGACCCTCTGGACAGAGTCACCTATTATTGTGCACGGACCTCATTTGACTGCTGGGGCCATGGGACCCCCGTCACCGTCTCCTCAG
>S493|IGHV1-69D*01|IGHD5/OR15-5a*01|IGHJ1*01|40
CAGGTGCACCTGGTGCAGTCTGGAGCTGAGGTGAAGACGCCGGGGTCCTCGGTGAAGGTCTCCTGCAAGACTTTTGGAGGCACCTTCAGTAGTTATGCTATCAGGTGGGTGCGACAGGCCCCTGGCCCAGGGCCTGAGTGCATGGAAGGGATCGTCCCTACCTTTGGTCTAGAAAACTACGTACCGAAGTTCCAGGGCAGAGTCACGGTCTCCTCGGACGAATCCACGAGCACAGCCAACACAGAACTGAAGAGCCTGAGATCCGAAGACACGGCCGTGTGTTACTGTGCGAGACATTCCAGCCCATACAGTGTGTACGGCGGAGAATACTTCCAGCGCTGGGGCCAGGTCACCCTGGTCACCGTCTCCTCAG
>S494|IGHV3-30*14|IGHD6-6*01|IGHJ5*01|40
CAGGTGCAGCTGGTGGAGTCTGGGGGGCGCGTGGTCCAGCCTGGGAGGCCCCTTAGACTCTCCTGTGCAGACTCTGGATTCACCTTCAAAAGCTGTCCTATGCACTGGGTCCGCCCGGATCCAGGCAAGGGCCTGGGGTGGGTGGCCGTTCTATCATATGATGGAAGTACTAAATACTACGCAGACTCCGTGAAGGGCCGATTCACCATCTCCAGAGACAATTTCAAGAACACGCTGTATTCTCTAATGAACGGCCTGAAAACTGAAGAAACGGCTGTGTCTTATTGTGCGAGGAAACGAAAGGCGACTCTAGGAGAAGTGGGTCACTGGGTCGACTCCTGCGGCCAAGGATCCCTGGTCACCGTCTCCTCAG
>S495|IGHV1-2*03|IGHD6-6*01|IGHJ3*01|40
CAGGTGCAGGTGGTGAAGTCTCGGGCCGAGGTGAAGAAGCTTGGGGCCTCAGTGGAGGTCTCCTGCGCGGCTTCTGGATATACCTTCACCGGCTCTTTTATGCACTGGGTGCGACAGGCCCCTGGACAAGGGCTTCAATGGATGGGATCGATCACGCCTGACAGTGGTGCCACAACGTATTCACAGAAGTTTCTGGTCAGGGTCACCATGACCAGGGACACGTCCACCAGCACAGCCTACATGGAGCTGAGCGGGCTGAGATGTGACGACACGGCCGTGTGTCGCTGTGCGAAATTAGGAACCTATAGTAGATCGTGTAATGCTTTTGATGTCTGGGCCCACGGGACAATGGTCACCGTCTCTTCAG
>S496|IGHV3-43D*01|IGHD6-25*01|IGHJ1*01|40
GAAGTGCGGTTGGCGGAGTCTGGGGGAGTCGTCGTACAGCCTGGGGGGTCCCTGAGACTCTCCTGTGCAGCCTCTGGAGTCACCCTTGATGATTCTGCCGTGCACTGGGTCCGTCAACCTCCGGGGAAGGGCCTGGAGGGGGTCTTTCTTATCAGTTGGGATGGAGCTAGCGCCTACCATGCAGACTCTGTGAAGTGTCGATTCACCGTCTCCAGGGACACCGTCAGACACTCCCTGTTTCTGCAAATGAACAGTCTGAGAGGTGAAGACACCGCCTTTTCTAATTGTGCCCTCAGACGCAGTCTAACAGCGGCTGGCCACCATTGCTTCCAGAACTGGGGCCAGGACACCCGGGTCACCCTCTCCTCAG
>S497|IGHV1-2*03|IGHD4/OR15-4a*01|IGHJ1*01|40
CAGGTGCAATTGGTGCAGTCTGGAATTGAGGTGACGGGGCTTGGGGCCTCAGTGACGGTCTCCTACAAGGCCTCTGGAACCACCTTCACCGGCTACTATGTGCCCTGGGGACGACAGGCCCCTGGACACGGGCTTGAGTGGATGGGATTGATCAACCCTAGCAGTGGTGGAACAAACCTTTCACAGAAGTCTCAGGTCAGAGTCAACATGAGCAGGGACACGTCCACCAGCACGGCCTACATGAAACTGAGCAGGCTGAGATCTGACGCCACGGCCGTGTTTTACTCTGCGAGTTTAGTGTTTAACTCTGAATACTTACAGCACTGGGGCCAGGTCACCCTGGTCACCGTCTCCTCAG
>S498|IGHV3-64D*06|IGHD3-3*01|IGHJ3*02|40
GAGGTGCAGCTGGCGGAGTCTGGGGAAGGCTTGGTCCAGTCTGGGGGGTCCCTGAGACTCTCCTGTTCAGTCTCTGGATTCACGTTCAGTAGTTATGCTTTTCACTGGGTCCGCCAGGCTCCAGGGCAGGGACTGGAACATGTTTCAGCTATTAGTAGTGATGGGGAAAGAACATATTCCGAAGACTCCGTGAAGGTCAGACTCGCCATGTCCAGAGACAATTCCAAGAACGCGCTGAATCGTCAAGTACGCAGTCCGAGAGCTGAAGACACGGCTGTGTTTCACTGTGTGAAACACTGTATTACGATCTTTGGCGTGGAGATTATACCGACTGATGCTTTTGATACCTGGGGCCCCGGGACAATGGTCACCGTCTCTGCAG
>S499|IGHV2-70*01|IGHD1-7*01|IGHJ2*01|40
CAGGTCACCTTGAGGGCGTCTGGTCCTGCGCTGGTGAAACCCACGCAGACCCTCACACTGATGTGCACCCTCTTTGACTTCTCACTCAACACTGGTGGAATGTGTGTGAGCTGGATCCGTCAGCCCCCAGGGAAGGCCCTGGAGTGGCTTGCACTCATTGATTGGACTGATAGTTTATACTACAGAACATCTCTGAAGATCAGACTCACCATCTCCAAGGGCGCCTCCAAAAACCAGGTGGTCCCTAGAATAACCATCATGGACCCGGTGGACGCAGCCACGATTTTCTGTGAACCGAAAGGAATAAATGGCTACCCTTGCTTCGATCTCTGGGGCCGTGGCGCCCTGGTCACTGTCTCCTCAG
>S500|IGHV3-9*02|IGHD3-9*01|IGHJ2*01|40
GAAGTGCAGTTGATGGTGTCTGGGGGAGGCTTGGAACAGCCTGGCAGGTCTCCGAGACTCTCCTGTGCAGGCTCTGGATTCACCTCTCAGGATTATGCCATGCAGTGGGTCCGGCAAGCTCCAGTGAAGGGCCTGGAGTGGGCCTCAGGTCTTAGTTGGCATAGTGGTGGCATAGTCTCTGCGGGCTCCATGAAGGGCCCATCCACCATCTCCAGAGACAACGCCAAGAGGTCCCTGTATCTGCAAATGAACAGTCTGAGACATGAAGACACCGCCTTCTATCATTGTGCAGATGTGGGCGTCTCGCATTACGAGATTTTGACTGGCCCGACCTACTGCTACTTCGAACTCTGGGGCCGTGGCACCCTGGTCACTGTCTCGTCAG
>S501|IGHV3/OR16-10*03|IGHD3/OR15-3a*01|IGHJ2*01|40
GAGGTGCACTTGGTGGAGTCTGGGGGAGGCTTGCTACAGCCTGAGTGGTCCCTGAGACTCTCCTTTGCAGACTCTGGATTGACCTTCTGTAGTTTTGCTATGCAGTGGGCTCGCCTGCCTCTCGGAATAGGTCTGGAGTGGGTCTCAGCTTTTCATACTGGCGGTGGAACATACTATACAGACTCCCTGAAGGGCCGATTCACCATCTCCAGAGACAATGCCATGAAGTCCTTGAATCGTCAAATGAACAGCCTGAGAGCCGAGGACATGTCTGTTTATTGCTGTGCAAGAGCCGGACTTTTGGACTGGCTCTTATTACCTCCGGGGTACTTCGATCTCTGGGGCCGTGGCACCCTGGTCTCTGTCTCCTCAG
>S502|IGHV4/OR15-8*01|IGHD1-1*01|IGHJ4*03|40
CAGGTGCAGCTGCGGGAGCCGGGCCCAGGACTGCTGAAGCCTTCGGAGACCCTGTCCCTCCCCTGCGTTGGCTCTGGTGGCTCCATGGTCAGTAGAAACTGGTGGACCTGGGTCTGCCAGTCCCCAGGGAAGGGGCTGGAGTGGATTGGGGAGCTCTATCATACTGGGAACCCCAACTCCAACCCGTCCCTCAAGAGTCGAGTCACCATGTCACCAGACAAGTCCAGGAGCCAGTTCTCCCTGAAGCTGAGCTCTGTGACCGCCGCGGACACGGCCGTCTTCTACTCTACGAATTGCACAGTGCAGCTGGAACGCCTAGGCTCCTATTTTGACGACTGGGGCCAAGGGTCCCTGGTCACTGGCTCCTCAG
>S503|IGHV1-18*04|IGHD4-23*01|IGHJ5*02|40
CAGGTTGAGTTGTTGCAGTCTGGACCTGATGTGAAGAAGCCTGGGGCCTCAGTGAAGGTCTCCTGCAAGACTTCTGCTTACACGTCTTCAAACTTCGGTTTCAGCTGGGTGCGACAGGCCCCTGGACAAGGGCTTGACTGGATGGGCTGGATCTGCGCTGACAATGATAACACACACTGTGCACAGAGGCTCCAGGACGGAGTCACCATGACCACAGATACTTCCACGAGAACAGCCTACATGGAGCTGAGGAACCTGAGATCTGACGACCCGGCCGTGTATAACTATGCGAGAGTGACTACCCTGGTAGGTCCCAACTGGTTTGACCCCTGGGGCCCCAGAACCCTAGTCACCGTCTCCTCAG
>S504|IGHV1/OR21-1*01|IGHD3-10*01|IGHJ3*02|40
CAGGTACAGCTGGTGCAGTCCGGGGCTGAGACGAAGAGGCCTGGGGCCTCAGCGAAGGTCTCCTGCAAGACTTCTGGATTCACCGAAATCAGTTACTGTATGCGCAGGGTGCACCAGGTCCATGCACAAGGGCCTCAGTGGATGGGGATGGTGTGCCCTAGTGATGGCAGCACAACCTATGCACAGAAGTTCCAGGCCGGAGCCACCATGACCAGGGACACAGCCATGAGAACACCCTACATGAAGCTGAGAAGACTGAATTCCGAGGACACGGCCATGTCTTACTGTCTTATTACTATGGATGGGGGAGTTACTATAATCGCATTTGATATCAGGGGCCAAGGGACAATGGTCACCCTCTCTTCAG
>S505|IGHV3-48*02|IGHD3-10*02|IGHJ4*03|40
GAGATGCAGCTGATGGAGTCTGGTGGAGGCTTGGCACAGGCTGGGGGGTCCCTGAGACTCTCCTGTGCAGCCTCTGGTTTCATCTTCGGTAGCTATAGCATGAAGTGGGTCCGCCGGCCGCCAGGGAAGGGGCTGGGGTGGGTTTCATACATTATTAACATTACTGCTACCATATATTACGCGGACTCAGTGAAGGGGCGAAACACCCTCTCCAGAGACAATGCCACGAACTGTCTGTTTCTGAAAATAAATAGCCTGAGAGACGAGGACACGGCTGTGTATTACTGTGCGAGAAATTCTATTGTTATGTTCGGGGTGATATTATGCATGAACTACTGGGGCCAAGGGACCCTGGTCACCGTCTCCTCAG
>S506|IGHV3-43D*01|IGHD1-26*01|IGHJ2*01|40
GATCTGAACTTGGTGGAGTCTGGGGGAGTCGTGGTACAGCCTGGGGGGTCCCTTAGACTCTCCTTTGCAGCCTCTGGACTCACCTTTGATGATTATGCCATGCGATGGGTCCGTCAGACTCCGGGGAAGGGTCTGGAGTGGGTCTCTCCTATCAGTTGGGATGGTGGCAACACCTACTACGCAGACTCTGTGAAGGGTCGACTCACCAGTTCCAGAGACAGTAGCAAAAACTCCCTCTATTTGCAATTCAACAGGCAGAGAACTGAGGACTCCGCCTTGAATTATTGTGCAGAATGTGGGCGGTATAGTTATTGGCACCTCGACCTCTGGGGCCGTGGCACCCTGGTCGCTGTCTCCCCAG
>S507|IGHV6-1*01|IGHD4/OR15-4a*01|IGHJ5*01|40
CAGGTACAGATGCACCACTCCGGTCCAGGACTGGTGAAGCCCTCGCAGACCCTCTCACTCACCTGCGCCCTCTCCGGGGACAGTGTCTCTTGTAACAGTGCTGGTTGGAACTGGATCAGGCAGTTCCCTTCGAGAGGCCTTAAGTGGCTGGGAAGGACATACAACAGGTGCAAGTGCTCTAATGATTATGCAGTTTCTGTGAATAGTCGACTGACCATCAACCCAGACACATTTAAGAGACAGTTTTGCCTGCAGCTTAACTCTGTGAATCCCGAGGACACGGCAATATTTTATTGTGCTAGAACAGGGCCTCTGGTGGTATGGTCCTGCTCCTGGGGCCATGGAACCCTGGTCACCGTCTCCTCAG
>S508|IGHV3-11*06|IGHD1-1*01|IGHJ2*01|40
CAGGTGCAGTTGGTCGAGTCTGGGGGAGACTTGGTCAAGCCTGGAGCCTCCCTGAAACTCTCCTCTACAGTCTCTGGATTCACCTTTAATGACTACTACATGAGCTGGATCCGCCAGACTCCAGGGAACGGGCTGGAATGGGTTTCAGACATTACTAATGGTTGCAGGTACACAAACTACCCAGACTGTGTGAAGGGCCGATTCACCATCTCCAGAGACAACGCCAAGACCTCACTGTATCTGCAAATGAACAGTCTGAGGGTCGAGGACACGGCTGAATACTACTGTTTGAGTGATACAACAGGAGGCTGGAGCTTCGATCTCTGGGGCCGTGGCACACGGGTCACTGTCTCGTCAG
>S509|IGHV2-70*10|IGHD3-10*01|IGHJ2*01|40
CAGGTCACCTTGAAGGAGTCTGGTCCGCCATTGGTGAAGGCCGCACAGACCCTCACGCTGACTTGCACCTTGTCTGGGTCCTCACTCAGTACTAGTGGAATGCGTGTGAGCTGGATCCGTCAGCCCCCAGGGAAGGCCCTAGAGTGGATTACACGAACTGACTGGATTGATGATAACTACTCCAACACGTCCCTGAAGACCAGTCTCACCGTCTCCAGGGACACCTCCACAAAGCAGTTGGTCCTTACACTGAAGAACATGGACCCTATGGACACAGCCACGTCTTACTGTGCACGGAGACATTGCCCGCCGTCTTACTCTGGTTCGGGGAGTTATTATGACACAGGCCGATGGTACTTCGATGTCTGGGGCCGTGGCACCCTGGTCACTGTCTCCTCAG
>S510|IGHV2-5*09|IGHD1/OR15-1a*01|IGHJ3*02|40
CAGGTCACCTTGAAGGAGTCTGGCCGTCCTCTCGTGAAACCCACACAGACCCTCACGCTGACCTGCACCTTCTCTGGCTTCTACCTCAGAATCGGTGGAGTGGGTGTGGGCTGGAACTGTCAGGCCCCAGGAAGGGCCCTGGAGTGGCCTCCACTCATCTATTGGGGTGATGACAAGCGCTATGGCCCATCTCTGAAGAGCAGGCTCACCATCACTGAGGACACCTCCAAAAACCAGGTGGTCCTGACCATGACCCACATGAACCCTGTTGACACAGCCACATACTTCTGTACACAGAGGACACGATGGCGTGCAGTTGATGTCTGGGGCCAGGAGACAATGGTCTCCGTCTCTTCAG
>S511|IGHV3-43D*01|IGHD1-14*01|IGHJ6*01|40
GAAGTGCAGGTGCTGGAGTCTGGGGGGATCGTGATACAGCCTGGGGGGTCCCGGAGACTCTCCTGTGCAGCCTCTGGACTCACCCTTGATGATCATGCCATGCCCGGGGTCCGTCAAGCTCCGGGGAAGAGTCTGGAGTGGGTCTCTCCTATTAGTTGGGAGGGTAGTAGAACCTACTTTGCGGACTCTGTGAAGGGTCCATTCTCTATCTCCAGAGACAACGGCAAAAATTCCCTGTATCTGCAAATGAATAGTCTGAGAGTTGAGGACACCGCCCTCTATTACTGTGATACAATCGAAACCTACTTTTTCGGTCTGGGCGTCTGGGGGCAGGGGACCACGGTCACCGGCTACTCAG
>S512|IGHV3-16*02|IGHD1-14*01|IGHJ4*01|40
GAGGTACAGCTCCTAGAGTCTGGTCGAGCCTTGATGCAGCCCGGGGGGTCCCTGAGACTCTCCTGCGCAGCCTCTGGACTCACCGTCACTAAAAGTGACATGAACTGGGCCCGCACGGCTCCAGGAAAGGGGCTGGAGCGGGTATCGGGTGTTAGTTGGAGTGGCAGTAGGACGACATACGTGGACTTCGAGAGGCGCCGATTCATCATCTCCAGAGACTATTCCGGGAATTCCCGGTGTCTGAAAAAGAACAGACGGAGAGACGAGGACATGGCTGTCTATTACTATGGGAGAACCAGATCCACGGTCATAGGTGGAGACTTTGACGACTGGGGCCAAGGAACCCTGGTCACCCTCTCCTCAG
>S513|IGHV4-34*03|IGHD3-16*02|IGHJ4*02|40
CAGGTGCAGCTACAGGAGGGGGGCGCAGGACTGTTGAAGCCTTCGGAGGCCCTGTCCCTCACCTACCCTGTCTATGGTGGGTCCTTCGGTGGTTACTATCGGCGTCGGATCCGCCAGTCCCCAGGGAAGGGGCTGGACTGGATTGGGGACATACATCATAGTGGAAGCACCAACTGCCACCCGTCCCGCAGGACTCGGGTCACCGTATCAGTAGACACGTCCAAGAACCACCTCTTTCTGAAGGCGAACTCTGTGACCGCCGCGGACACGGCCATTTATTATTGCGCTTATGATTCCGTTTGGGGACACTTTGACCACTGGGGCCAGAGAAGCCTGGTAACCGTCTCCTCAG
>S514|IGHV3-43D*01|IGHD7-27*01|IGHJ5*01|40
GAAGTGCATCTGGTGGAACCTGGAGGCGTCGTGGAACAGCCTGGGAGGCCCCTGAGAGTCTCCTGTGCAGCCTCTGGACTCACCCTTGATGATGATGGCATGCACTGGGTCTGTCAAGCTCCGGGGAAGCGTCTGGAGTGGGTCTCTTTTCTTAGTTGGAAGGGGGGCAGAACCGATTACGCAGACTCCGTGAAGGGTCGATTCACCATCTCCAGGGACAGCTCCAAAAATTCCCGATTTCAGAAAATGAACAGTCTGAGAGGTGAGGACACCGCCTTTTATTACTGTGCAAAAAGTAGTCATCCCAACTGGTTCGACTCCCGGGGCCAAGGAACCCTGGTCAACGTCTCCTCAG
>S515|IGHV1/OR15-5*02|IGHD3-22*01|IGHJ4*03|40
CAGGAACAGGTGGTGCAGTCTGGGGCTCAGGTGAAGAAGCCTGGGGCCTCAGTGAAGGACTCCTGCAAGTCGTGTGGAAACACCTTCACCTATTATTGTATCCACTGGGTGCGCCAAGTCCATGCACAAGGGCTTCAGTGGATGAGATTGGTGTGCCCTAGTGATGGCAGCAGACGCAATACACAAAAGTCTCAGGCCAGAGTCACCATAACCAGGGAAACATCCATGAGGCCAGACAACATGGACCTAACCAGTCTGAGAAATGAGGACACGGCCAAGTATCACTCTGTGACGAGGGATCATTATTATGATAGTTGTGGTTTTTACTTTGACTATTGGGGCCAAGGGACCCTGGTCACCCTCTCCTCAG
>S516|IGHV3-21*03|IGHD5/OR15-5a*01|IGHJ4*02|40
GAGGTGCACCTGGTGGAGTCTGGGGGAGGCCTGGTCAAGCCTGGGGGGCCCCTGCGACTCTCCTGTGCAGTCTCTGGATTAACCTTCCGTAACTACAGAATGAACTGGGTCCGCCAGGCTCCAGGAAGGGGGCTGGAGTGGGTCTCATCCATTAGTTTCATTGCTAGTTACATACACTACCCAGACTCAGTGAAGGGCCGATTCACCCCCCCCAGAGGGAACGGCAGAATCTCACTGCATTTGCAAATAAAGAGCCTGAGAGTCGAGGACACAGCTGTGTATTTCTGTGCGAAACGTGTCTACCATTACAATTTCGACTTCTGGGGCCCGGGAACCCTGGTCACTGTCTCCTCAG
>S517|IGHV6-1*02|IGHD2-2*03|IGHJ5*01|40
CAGGTACAGACACTGCAGTCAGGTCCGGGACTGGTGCAGCCCTCGCAGACCCTCTCACTCCCCTGTGCCCTCTCCGGGGACAGTGTCTCTACGAACAGTGCTGCTTGGAACTGGATCAGGCTGTCCCCTTCGAGGGGCCTTGAGTGTCTGGGAAGGACCTACTACAGGTCCAAGTGCAATAATGATTATCCAGTATCTGTGAGAAGTCGCATAATCATCAATCCAGACACATCCACGAGCCAGTTGTCCCCGCAGCTGACCTCTGAGGCTACCGAGGACACGGCTGTTTATTATTGTGCACGGCGGTGCTCCCTGGATCTTGTGGTAGTACCGGACTCCAGGGGCCACGGAGACCTGGTCACCGTCTCGTCAG
>S518|IGHV3-48*04|IGHD5-12*01|IGHJ3*02|40
GAGGTGCAGCTGGTGGAGTCTGGGGGAGGCTTGGTACAGCCTGGGGGGTCCCTGAGACTCTCCTGTGCACCCTCTGGATTCACCTTAAATAGTTCTAGGATGAAGTGGGTCCGCCAGGCCCCAGGGGAGGGGCTGGGGTGGGTTTCCTCCATTAGGGGAAGCAGTAGGACCATATACTACGCAGACTCTTTGAAGGGCCGATTCACCATCTCCAGAGACATCGCCAAGAAGTCACTCTATTTGAGAATGGAGAGCCTGAGAGGCGAAGACACGACTCTGTATTGCTGTGCGAGGGAGGCGCGGATCCCCGCCCAGCCGGATAGAATGCCTTTGATTGATGCTTTTGATATCTGGGGCCACGGGACAATGGTCACCGTTTCTTCAG
>S519|IGHV3-53*04|IGHD6-19*01|IGHJ3*02|40
GAGGCGCAGGAGGTGGGGTCAGGAGGAGGGCTGGTCCAGCCTGGGGGGTCCCTCAGACTCTCCCGTGCAGTACCAGGGTTCACCGTCAGTGGAAATTACATGAGTTGGATCCGCCAGGCTCCTGGGAAGGGGCTGGAGTGGGTCTCAGTTCTTTTTAGTGGTGCTACTACATATTTCGCAGACTCCGTGAAGGGCCGATTCACCATCTGCAGACACAATTCCAAGAACTCACTGAATCCTCAAATGAAGAGCCTGAGAGCTGAGGACACGGCCGTTTCTTGCTGTGAGTCAGTGGCAACTTTTAATATCTGGGGCCAAGAGACAATGGTCACCGTCTCTTCAG
>S520|IGHV3-73*01|IGHD2-2*01|IGHJ2*01|40
GAGGTGCTGTTGGCGGGGTCTGGGGAAGACTTGGCCCAGCCTGGGGGGTCCCTGCAACTCTCCGGTGCAGCATCTGGGTGCACCTTCAGTGACTCTGCTATACACTGGGTCGGCCAGACTTCCGGGAAAGGGCTGGAGTGGATTGGCCCTATCAGAAGAAAAGGTGACAGTTTCGTGACAGAATATGTTGCGTCGGTGAAAGGCAGGTTCACCATCTCCAGAGATGATTTAAAGAACCCGGCGTGTCTGCAAATGAACACCCTGAAAACCAAGGACACGGCCCTGTATCACTGTCCTGGCAAGACTAGTGCTAGGTACTTCTATCTCGGGGGCCGTGGAACCCGGGTCACTGTCTCCTCAG
>S521|IGHV3-30*19|IGHD5-24*01|IGHJ2*01|40
CAGGTGCAGAGGGTGGAGTCTGGGGGAGGCGTGGTCCAGTCTGGGAAGTCCCTGAGACTCTCCTGTGCAGCGTCTGGCCTCACCTTCACTAGTTATGGCCGGCACTGGGCCCGCCAGGCTCCAGGCAAGGGACTGGGGTGGGTGGCACTTTTATCACATTTTGCAAGTACTAAATACTACGAAGACTCCTTGAAGGGCCCATTCACCATCTCCAGAGACAATTCTAAGAACACGCTGCATCTGCAAACGAACAGTCTGAGAGGTGCGGACACGACTCTGTACTACTCTGCTAGAAATGGCTACCGTGCCTATTGGCCCTTCGATCTCTGGTGCCGTGACACCCTGGTCACTGACTCCTCAG
>S522|IGHV3-20*01|IGHD3-3*01|IGHJ6*03|40
GACGTTCGGCCGGTGGAGTCTGGGGGAGGTATTTTAAGGCCTGGGGAGTCCCTGAGACTCTCCTGTACATCCTCTGGGTTCACCCTTGATGATTTAGGCATGACCTGGGTCCGCCAAGGTCCAGGGAAGGGGCTGGAGTGGGTCTCTGGAATTAATTGGAATGGTGGTAACACAGGTGATGCAGACTCTATGAATGGCCGATTCACCATCTCCAGAGACAGCGCCAATCACTCCCGGTGTCCGCAAATGAACAGTCTGACTGCCGAGGACACGGCCTTGCATCACTGTGCGAGATGGAACGATTTTTGGAGTAACTATTTCTACATGGACGTCAGGGGCCAAGGGATCACGGTCACCGTCTCTTCA
>S523|IGHV3-15*05|IGHD3/OR15-3a*01|IGHJ2*01|40
GAGGTGCAGCTGGTGATGTCTGGGGGAGGGTTGGAAAACCCTGGGGGGTCCCTTGGACTCTCCTCTGCAGTCACTGGAAGTACTTTCAGTAACGCCTGGACGAGCTGGGTCCGCCAGACTCCAGGGAAGGGACGGGAGTGGCTTGGCCCTATAAAAAGCAAAATTGATGGTGGGACAACAGACTACGCTAAACCCGCGAAAGGGAGATTCACCATCTCAAGAGATGATTCAAAAAATACACTGTATCTCCAACTGAACACTCTGAAAACCGTGGACACAGTCGTGTACTCCTGTACCACCCTGCCTTTTGGACTGGTTACTATATATTGTTACTTCGATCTCTGGGGCCGTGGCACCCGGGTCACTGTCTTCTCAG
>S524|IGHV3-38*03|IGHD3-9*01|IGHJ2*01|40
GAGGTGCAATTGGTGGAGTCTGGGGGAGGCTTGGTACAGCCAAGGGGGTCCCTGAGACTCTCCTCTGCAGCCTCTGAATTCACCGTCAGTAGCAATGAGATGACTTGGATTCGCCAGGCTCCAGGCGTGAGTCTGGGGTGGGTCTCATCCATTAGTGGTGGTAGAACAGACTATGCAGACTCCAGGAAGGGCACATTCACCATCTCCAGGGACAACCCCAAGAACACGCTGTGTCTTAAAATGAACAACCTGAGAGGTGGGGGCACGGCCGTCAATTACTGTACCAGGGGAACAGTGTCACGATATTTTGACTGGTTTCTCTACTGTTACTGCGATCTCTGGGGCCGTGACACCCTGGTAATTGTCACCTCAG
>S525|IGHV3-43*02|IGHD2-2*03|IGHJ6*01|40
GAAGTGCAGCTAGTGGAGTCTGGGGGAGGCGTGGCACAGCCAGGGGGGTCCCTGAGACTCTCCTGCGCAGACTCTGGATTCACCATTGATGAATATGCCATGCACTGGGTCCGTCAGGCCCCAGGGAAGGGTCTGGACTGGGTCTCTCCTCTTAGTGGGGATGGTGCTGGTACAGACTATGCAGACTCTGTGAAGGGCCGGTTCACCATCTCCAGAGACAACAGCACAAACTCCCACTATCTCCAAATGAGCAGTCTGAAAACTGAGGACGCCGCCCTGAGTTACTGTGAAAAGGCGGATTTTGTAGTAATACTAGCTGCTATGCCCGGTCTCGACGTCTGGGGTCACGGAATCACGACCACCGCCTCCTCAG
>S526|IGHV1-46*02|IGHD3-22*01|IGHJ1*01|40
CAGGTGCAGCTGGTGCAATCTGGGGCTGATGTTAAGAAGCCTGGGCCCTCAGTGAATGTTTCCTGCAAGGCATCTGGACACACCTTGAACACGTACAATATGCACTGGGTGCGACAGGCCCCTGGACATGGGCTTGAGTGGAAGGGGAACATCAGCCCTAGTGGCGGGATCACAAGCTTCGCACAGACGCTCCAGGGCAGAGCCACCATGGCCAGGGACACGTCCACGAGCAGGGTCTACATGGAGCTGAGCAGCCTGAGACGTGAGGACGCGCCCGTCTGTTACTGTGCGAGAGGCCATTACTATGATATTAGTGGTTGTTACCACGCTGGATGCTTCCAGCACTGGGGCCAGGTCACCCTGGTCACCGTCTCCTCAG
>S527|IGHV1-58*02|IGHD1-1*01|IGHJ5*01|40
CAAAGGCAGATGGTGCAGTCTGGGCTTGAGATGAAGAGGCCTGAGACCTCAGTGAAGGTCTCCTGCAGGACTTCTGGACTCACCCCTATCAGCTCTGCTATACTTTGGGCGCGACAGGCGCGTGGACAACGCCTTGAGTGGATCGGATGGATCGTCGTTGGCAGTGGCAACACAAAGTGCGCCCAGAAGTTGCAGGAAAGAGTCACCATTAGCAGGGACATGTCCACAAGCACAGCCTACAGGGAACTGTGCAGCCTGAGACCCGACGACACGGCCGTCTCAAAATGTTCGGCAACAGCTCGGTTCGACTCCGGGGGCCGGGGAACCCTGGTCACCGTCTCCTCAG
>S528|IGHV4-59*01|IGHD6-6*01|IGHJ3*02|40
CAGGTGCAGCTGAAAGAGTCGGGCCCAGGACTGGTGAAGGCCTCGGAGACACTGTCCCTCGCCTGCATTGTCTCTGGTGGCTCCATCCATAGCTACTACTGGAACTGGATCCGGCAGCCCCCAGGGAAGGGACTGGAGCGGATTGGCTTTTTGTATTATAGTGGGAGCACAAACTACAAGCCTTCCCTCAAGAGTCGAGTCGCCATCTCAGTAGACACGTCCAAGAACCAGTTCTCCCTGAAAGTGAGCTCTGTGATCACCGCGGACACGACCGTCTATTACTGTGGGAGCGAGCGCGTCGAAACTCTGCGTTTTGCTATATGGGGCCAAGGGACAATGGTCACCGTCTCGTCAG
>S529|IGHV6-1*01|IGHD2-2*02|IGHJ4*01|40
CAGACACAGGTGCGCCAGTCAGGTCCGGGGCTGGTGAGGCCCTCGGTGACCCTCGCACTCACTTGTGCCATCTCCGGGGACAGTGGCTCTATCAACAGTGCTCCTTGGAACTGGACCAGGCAGTCCCCATCGAGAGGCCTCGGGTGGCTGGGAAGGACATACTATAGGTCCAAGTGGTATAAAGATTATGCGGTGTCCGTGAAAAGTCGAATTCCCATCAACTCAGACACATCCAAGAATCAGTTCGCCCTGCAGGTGAACTCAGTGACTTCCGAGGACACGGCTGTGAATTACTCTGCACTCGTAATAATACCAGGTGCTATACCCTCATACTTTGACTATTGGGGCCAAGGAACCCTGGTCACCGTCTCCTCAG
>S530|IGHV4-59*02|IGHD2-8*02|IGHJ2*01|40
CAGCTGCGATTGCAGGAGTCGGGCGCAGGACTGGTGAAGCCTTTGGAGACCCTGTCCCTCACCTGCACTGTCTCTGGTGGCTCCGTCATTAGTTCCTCCTGGAGTTGGACCCGGCAGCCCCCAGGGAAGGGACTGGAGTGGCGTGGGTATCTTTCCTTCAGTGGAAGATCGAGCTACAGCCCCTCCCTCAAGAGTCGAGTCACCATGTCAGGAGACACGTCCACGAATCAGTTGTCCCTGAAGGTGAGCTCTGTGACCACGGCGGACACGGCCGTGCATTACAGTGCGAGAGCCCGGGGTGAACGTTGTACTGGTGGTGTCCCGAGCTACTGGTACCTCGAGCTCTGGGGCCGTGACATCCGGGTCACTGTCTCCTCAG
>S531|IGHV2-70D*04|IGHD1-20*01|IGHJ5*02|40
CAGGTCACTTTGAAGGGGTCTGGTCCTGCGCAGGTGACACCCGAACGGACCCTCACACTGACCTGCACCCTCTCTGGGTTCTCACTCAGCACTAGTGGAGTGCGTGCGCGCTGGCTCCGTCGGCCCCCAGGTAAGGCCCTGGAGTGGCTTTCACTCTTTGATTGGGATGATGATAATTTCTACACCGCATCTCTGGAGACCAGGCTCACCATCCCCGAGGACACCTCCACAGACCAGGTGGTCCTGACAATGACCACCATGGACCCGGTGGACACAGCCACGCTTTACTCTGCACCCGTTTCGCCTCAGATCGACCCCGGGGGCCAGGGATCCCTAGCCACCGTCTCCTCAG
>S532|IGHV1-24*01|IGHD1-7*01|IGHJ6*02|40
CAGGTCCAGCTGGTGCAGTCTGGGGCTGACGTGAGGAAGGCTGGGGCCTCAGCGAAGGTCTCCTACAAGGTTTCCGGAGACACCCTCATTGAATTCCCCATGCACTGGGTGCGACAAGCTCCTGTAAAAGGACTTGAGTGGATGGGAAGTTGTGACCCTGAAGATAGTGAAACAATTTACGCTGAGAAGTTCCAGGGCAGAGTCACCATGACCGAGGACACATCTCCAGGCCTAGTATACATGAAGCTGAGAAGCCTGAGATTTGAGGACACGGCCGTGTATCACTGTGGCCGCTTCCATCGTGGTATAACTGGAACTCTATATTATTACTACTACCCCGGTATGGACGTCTGGGGCCATGGAACCCCGGTCACCGTCTCCTCA
>S533|IGHV3-64*03|IGHD6-25*01|IGHJ4*02|40
GAGGTCCAGTTGGTAGACTCAGGGCGAGGCTTGGTCCAGCCTGGGGGGTCCCTGAGACTCTCCCGTTCAGCCTCTGGATTCACCTGCAGTAGCCATCCTCTCCACTGGGTCCGCCAGGCTCCGGGGAAGGGACTGGAATATGTCTCACCCATCAGTGATAATGGGGGTAACACATCTTACGAAGACTCAGTGAAGGGCAGATTCACCATCTCCAGAGACAATTCCAACAACACGCTGTGTGTCCAAATGAGAAGTCTCAGAACTGAGGACCCGGCTGTCTATGACTCTGAGAAGACCCTACGCTCTGCGGACTGTTGGGGCCAGGGAACCCGGGTCACCGTCTCCTCAG
>S534|IGHV3-35*01|IGHD6-25*01|IGHJ4*03|40
GAGGTGCAGCTGGTGGCGTCTAGGGGAAATTTTATACAGCCTGGGGGATTACTGAGACTCTCCGGTGCAGCCTCTCGATTCACCCTCAGTAAGAGCGACATGAAGTGGGTCAACCAGTCTCCAGGAAAGGGGCTGGAGTGGATGTCGGGTGTTAGTCGGAATGGCAGTGGGCCGCACTATGCAGACTCTGTGAAGGGCCGATTCAGATTCATCAGAGACAATTCCATGAGCACCCTGTATGTGCAAACGAATAGCCCTAAGGCCGATGACACGGCTGTGTATTACTGTATGAGGCTTGTAGGAGCGGCTACCTACTGGGGCCAAGGGACCCTGGTCACCGTCTCCTCAG
>S535|IGHV7-4-1*01|IGHD3/OR15-3a*01|IGHJ6*04|40
CAGGTGCAGCTGGTGAAATCTGGGTCTGAGTTCAAGAAGCCTGGGGCCTCAGTGAAGATGTCCGGCACGGCCTCTGGATACACCTTCACCAGCTCTACTATGAATTGGCTACGACAGGCCCCGGGACAAGGGGTTCAGTGCATGGGCTGGCTCAACACCAACACTGGGAATCCAACCTATGCCCAGGGCTTCACAGGGTGGTTTTTCTTCTCCTTGAAAACCTCTGTCAGCACGGCACATCTGCAGATCTGCAGCCTAACGGCTGAGGGCACTGCCGTGTGGTATTGTGCGAGTCCCAGTAGCGATTGTTTTTGGACTGGTTATACACGTTGTGGCTACTATCACGGTATGGACGTCTGGGTCAAAGGGACCACGGTCACCGTCTCCTCAG
>S536|IGHV1-58*02|IGHD1-26*01|IGHJ5*01|40
CAAGTGCAGCTGGGGCAGTCTGGCCCTGAGGTGAAGAAGCCTGGGACCTCAGTGAAGGTCTCCTGGAAGACTTTTGGATTCACCTTTAGTACGTCTGCTATGCAGTGTGTGCGCCAGGCTCGTGGAAAATGGCTTGAGAAGATAGGACGGATCTTCGTTGGCAGTGGTAACACAGACTCCACACAGAAGTTCCCGGTAAGAGTCTCCACTACCAGGGACGTGTCTACAGGCGCAGCCTCCATGGTTCTGAGTAACCTGAAATCCGAGGACACGGCCGTGTATTACTGTGCGACATGGGAATTACCATGGGTCGACTCCTGGGGCCAAGGAACCCTGGTCACCGTCTCCTCAG
>S537|IGHV3-73*01|IGHD3-16*02|IGHJ3*02|40
GAGGTGCAGGTGGTGGAATCTGGGAGAGGCTTGGTCCAGCCTGGGGGGTCCCTGAAACTCTCCTGTGCAGCCTCTGGGTTCACTTTCAGCGGTTCTGCTATGCACTCGGTCCCCTCGGCTTCCGGGAAAGGGCTGGAGTGGGTTGGCCATATTAGCAGCACTGCCAGCAGTTATGCGACAGAATATGGTGCGTCGGTACTAGGCAGGTTCACCATTTACAGAGAGGATTCAAAGAACACGGCGTATCTGCAAATGAAAAGTCTGCAGACCGAGGACACGGCCGTTAATTGCCGTACTAGAGACAGGTGCCAGTGTATTATGATTACGTTTGGGGGACTTATCAGCGATATCGCGGGCCAAGGGACAGTGGTCACCGTCTCTTCAG
>S538|IGHV4-28*04|IGHD5-12*01|IGHJ4*02|40
CAGATGCAGTTGCAGGAGTCGGGCCCAGGACTGACAAGGCCTTCGGACACCCTGTCCCTCACGCGCGCTGTCTCTGGTTACTCCATCGGAATCAATAACTGGTGGGGCTGGATCCGGCAGGCCCCAGGGAAGGGACTGGGGTGGATTGGATACATCTATTACAGTGGGAGCTCCTACTACAACCAGTCCCTCAAGAGTCGAGTCTCCGTGTCAGTAGACGCGTCCAAGAGGCAGTTCTCCCTGAAGTTGAACTCTATGACCGCCGTGGACTCTGGCGTGTTTTTCTATGCGAGACGTTATATAGTCCTTGACTGCTGGGGTCGGGGAATCGTGGTCACCGTCTCATCAG
>S539|IGHV3-43*02|IGHD4-11*01|IGHJ2*01|40
GATGTGCGACTGGTGGAGTCTGGGGGAGGCGCGGTTCTGCCTGGGGGGTCCCTGAGACTCCCCTGTGCAGCCTCTGGATTCACATGTGATGACTATGCCATGAACCGGGTCCGTCAAGCTCCAGAGGAGGATCGGGAGTGGGACTTTCTCATTAGTGGACATGGTGCTACCACATACTATGCAGACTCTGTGAAGGGCCGATTCACCATCTCCAGAGACAACAGAAATAAGTCCCTGTTTCTGCAGAAGAACAGTCTGAGAACTGAGGACACCGCCTTGTATCACTCGACACTGGACTTCGAAGTCTGGGGCCGCGGAACACTGGTCACTGTCTCCCCAG
>S540|IGHV3-48*02|IGHD6-19*01|IGHJ6*02|40
GACCTGCAGCTGGTGGCGTCTGGGGGAGGCCGGGTACAGCCTGGGGGGTCCCTGAGACTCTCCTGTGCAGTCTCTGGAGTCACCTTCAGTAGCTCTAGGATGAACTGGGTCCGCCAGGCTCCAGGAAAGGGACTGGCGTGGGCTTCACACATAGGTAGTGGTACTAGTACCCTATGCTACGCAGACTCTGTGAAGGGCCGGTTCGCCATCTCCAGAGACATTGCCACGACCTCACTGTATCTGCAAATGAACAGCCTGAGAGACGAGGAAACGGCTATGATTTCTTGTGCGGGGCCGGGAACAGCAGTGGCTGGCTATTACTACTTTGGCATGCACGTCTGGGGCCAAGGGGCCACGGTCACCGTCTCCTCA
>S541|IGHV3-15*01|IGHD3-22*01|IGHJ1*01|40
GAGGTGCAGCTGAATGAGTCTGGGGGAGGCTTGATAAAGTGTGGGGGGTCCCTTAGACTCCCCTGTGCAGTCTTTGGATTCACCTTCAGTAACGCCTGGATGAGTTGGGTCCGCGAGACTCCAGGTCAGGGGCTGGAGTGCAGTGCCCGTATTAAAAGCAAAACTAATGGTGGGACAACAGACAACGCTGCACCCGTGAAAGGCAGGTTCACCATCTCAATAGATGATTCAAATAACACCCTGTATCTGCAAATGAACAGTCCGAAAACCGAGGACATAGCCGGGTATTTGTGCATCACAATTACTATGATAGTAGTCGTTCTTGCTGTCTTCCAGCACTGGGGCCAGGTCACCCTCGTCACCGTCTCCTCAG
>S542|IGHV3-15*03|IGHD7-27*01|IGHJ1*01|40
GAGGTGCAGGCGGTGGAGTGGGCCGGAACTTTGGGACAGTCTGGGGGGTCCCTCAGACTCCCCTGTGCAGCCTCTGAATTCCCTCGCATTGACGCCTGGATGAACTGGGTCCGCCAGACTCTGGGGAAGGGGTTGGAGTGGGTTGGCCGTAGTAAAAGCAAAGCTAAAGGTGGGACAACAGATTACACTGCACCTATGAAAGGCAGAGTCACCATCTCAAGAGGTGATTCAAACACCACGCTGGATCCGCAAATGAACAGCCTGAGAACCGAGGACACAGCCGTGTATCACTGTACCACAGCGCCGGCTAGCTGGGGATGCTTCCAGCACTGGGGCCAGGGAACCCTGGTCACCGTTGCCTCAG
>S543|IGHV3-30-3*03|IGHD5-24*01|IGHJ5*01|40
CAGGTGCAGGTGGTGGAGTCTGGGCGAGGCGTGGTCCAGCCCGGGAGGTCCCTGAGACTCTCTTCTGCAGTCTCTGGATTCACCTTCAGGTTTTATGCTCTTCACTGGGTCCGCCAGGCTCCAGACACGGGGCTGGGGTGGGTGGCAGTAATATCATATGAAGGAGGTGATAAAGACTACGAAGACTCCGTGAAGGGCCGATTTACCATGGCCAGAGACAATTCCAAGAACACGCTCTATCTGAAAGTGAAAAGCCTGAGAGCTGACGAAACGGGTGTGTTTTACTGTGGGGCAGAGATGGACAACCGGTTCGAGTACTGGGGCCACGGACCCCTGGTCACCGTCGCCTCAG
>S544|IGHV3-43D*01|IGHD3/OR15-3a*01|IGHJ4*01|40
GAAGTGCACCTGGTAGAGTCTGGGGGAGTCGCGGTGCAGCCTGGGGGGTCCCTGAGACTCTCCTGTGCAGCCTCTGGATTCACCTTTGATGGTCATGCCGTACACTGGGTCAGTCAAGCTCCGGGGAAGGGGCTGGAGTGGGTCTCTCTTATTAGTTGGGATGGTGATAACACCTGCTCTGCAGACCCTATGAAGGGTCGATTCAGCATCCCCAGAGACAACAACAAATATTCCCTGTTTCCGAACATAAACAGTCTGAGATCTGAGGACACCGCCTTGCATTACTGTGCAGCAGGCTATTTAATGATTTTTGGACTGGTTATTCTACCCAATTACTTTGACTTCTGGGGCCAGGGACCCCTGCTCACCGTCTCCTCAG
>S545|IGHV3-43*02|IGHD4-11*01|IGHJ3*01|40
GAAGTGCAGCTGGTGGAGTCCGGGAGAGGCGTGTTACAGACTGGGGGGTCCCTGAGACTCTCCTATGCAGCCTCTGGACTCGCCTTTGATGAGTATGCCAGGCACGGGGTCCGTCAAGGTCCAGGGAAGGGTCCCGAGTGGGGCTCCCCTTTTTGTGGGACTGGCGGTAGCACACACTATGCAGACTCTGTGAAGGGCCGATTCACCATCTCCAGAGACACGAGCACCAACTCCCTGTATGTGCAAATGAACAGTCTGAAAACTGAGGACGGCGCCTTCTCTTACTGTGAAAACTTGAGCGCTTTAGATGTCTGGGGCCATGGGACAATGGTCACCGTCTCTTTAG
>S546|IGHV3/OR16-8*01|IGHD2-2*02|IGHJ5*02|40
GACGTGCAGCTGGTGGAGTCTGGGGAAGGCTTGGGACAGCCTGGGGGGTCCCTGACACTTTCCTGTCCAGCCTCTGGATTCACCTTCAGTAATCACTACAGGAGCTGGGTCCGCCAGACTCCAGGGAAGGGGCTGGGGTGGGTTTCATGCGTTAGTGGTGGGAGTGGTTACACAAACCACACAGACTCTGTGAAGGGCCGACTCACCATCTCCGGAGACAGCGCCAGTAAATCTCCATATCTGCAAATGGACAGCCTGGGAGATGAGGACACGGCTGTGTTTCACTGTGTGAGTCAGAATTGTAGAAGTAGCAGCTGCTATAGGGACGGGTTCGACCCCTGGGGCCAGGAAACCCTGGTTACCGTCCCCTCAG
>S547|IGHV3-20*02|IGHD4-23*01|IGHJ2*01|40
GAGGTGCAGCTGGTGAAGTCTGGGGGAGGTGTGATTCGGCCTGGGGGGTCCCTGAGAGTGTCCTTTGCAGCCTCTAGATTCACCCTTGACGAATATGCCATGAGGTGGGTCCGCCAAGCTCCAGGGAAGGGGCTGGAGTGGGTCTGGGGTTTCAATTACAATGCTGATAGCACAGGGTCTACAGACTCTTTGAAGGGCCGATTCATCATTTCCAGAGACAACGCCAAGAATTCCCGGTGTCTGCACAGGAACAGTCTGAGAGCCGAGGACACGGCCTTGTGTCACTCTGCGGTTCAGGCGCATGTTCCGTGGTGCTTCACTCTCTGGGGCCGTGATGCCCTGGTCACTGTCTCCTCAG
>S548|IGHV3-38-3*01|IGHD2/OR15-2a*01|IGHJ6*01|40
GAGGTGCAGTTGGTGGAGTCTCGGGGAATTTGGGTTCAGCCTGGGGGGCCCCTGAGACTCTCCTGTGCAGGCTCTGGATTCACCGTCAATCGCAATGAGGTGAGATGGGTCCGCCAGGCTCCAGGGAAGGGTCTGGAGTGGGTCTCTTCCATTAGTGGTGGTAGCACATACCGCGCAGACTCCAGGGAGGGGAGAATATCCATGTCCAGGGACAATTACAAGAACACGCTGCATCTTCAAATGAACAGCCTGAGATGTGAGGACACGGCCGTGTATTCCTGCAAGAAGAACCTCAAGAATATTGAAGTTCTACTAGTTTGTTTGCCGGCCTGCTACTACTATGACGGTATGGACGTCTGGGGTCAAGGGACCACGGTCACCGTCTCCTCAG
>S549|IGHV1-69*09|IGHD3-16*01|IGHJ4*02|40
CAGGTGCAGCTGGTGCAGTCTGGGGCTGAGGTGAAGAAGCCTGGGTCCTCGATCAAAGTCTCCGGCAAGGCTTCTGGAGCAACACTCACTAGCGATGCTATCAGGTGGGTGCGACAGGCCCCTGGACAAGGACTTGAGTGGATGGGAAGGATCGTCTCTATCCGCGGCATATCAAACTACGCACAGAAGTTCCAGGGCAGAGTCACGAAGACCGCGGACACGTCCACGAGAACAGCCTACATGGAGCTGGGCAGCCTGAGATCTGAAGGAACGGCCGTGTATTACTGTGCGCAGTGGGACCCTGGTATTATGACTAGGTTTGGGGAAGTTGTGCTTTCCTTTGACTGCTGGGGCCAGGACATCCTGGTCACCGTCTCCTCAG
>S550|IGHV3/OR16-9*01|IGHD6-19*01|IGHJ1*01|40
GAGGTGCAGGTGATAGAGTCTACAGGCGGCTTGGTACAGCCTCGGGGATCCCTGAGACTCTCCTGTGCAGTCTCTGGATTCACCTTCAGTGACAACTACACGAGCTGGGTCCGCCAGACTCCAGGAAAGGGACTGGAGTGGGTTTCATGCACTAGTGCTAACAGAGGTTACACTAACTATGCAGACTCTGTGAGAGGCCAATACAGGATCTCCAGGGACAACGCCAAAAACTCACTGAATCAGCAAATGAGCAGCCTGAGAACCGAGGACACGGCTCTTTATTGCTGTGTGAAAAAGAGGTTTAGCAGTGGCTGGTACGGTGCTGAATGCCTCCAGCTCTGGGGCCAGGGAACCCTGGTCACCGTCTACTCAG
>S551|IGHV3-NL1*01|IGHD4-11*01|IGHJ3*01|40
CAGGTGCAGGTGGAGGAGTCTGGGGGAGGCGTGGTCCAGCCTGGGGGGTCCCTGAGACTCTCCAGTGCAGCGTCTGGATTCACCTTCACTAGCAATGACATGCACCGGGTCCGCCAGGAGCCCGACACGGGGCTACAGGGTGTCTCAGTTATCTATCGGGGTGGTCTTAACACGCACTATGCAGACTCCGTGGAGGGCCGATTAACCATCTCCAGAGACAATTCCAAGAACACGCTATATTTGCAACTCAACAGACTGAGAACTGAGGACACGGCGGTTTATTACTCCGCAGAACCGGGGCCGGGACTTTTTGATGGCTGGGGCCAAGGGACAATGGTCACCGTCTATTCAG
>S552|IGHV3-33*03|IGHD1-14*01|IGHJ2*01|40
CAGAGGCAGCTGGTGGAGTCTGGGGGAGGCGTGGTCCAGCCTGGGAGGTCCCTGAGACTCTCCTGGTCAGCGTCTGGGATCACCTTCAGTACCTACGGCATGCACTGGGTCCACCAGGCTCCAGGCAAGGGGCTGGAGTGGGTGGCACTTCTATGGTATGATGGAAATAAACAATACTATGCAGACTCCGTGAAGGGCCGCTTCTCCATCTCCGGAGCCAACTCCAAGAACACGCTGTATCTACAAATGATAACTCTGAGAGCCAAGGACACGGCTCTGTATCAGTGCGCGACAATTGACTGCAGTTGGACTCCCTATTACCTCCATCTCTGGGGCCATGGCACCCTGGTTGCTGTCTCCGCAG
>S553|IGHV1-18*04|IGHD1/OR15-1a*01|IGHJ6*01|40
CAGGTTCAGGTGGTGCGGTCTGGGTCTGAGGTGAAGAAGCCTGGGGCCTCAGTGGAGGTCTCCTACAAGCCTTCTGGTCACACCTTTTACAGCTACGGGATCATCTGGGTGCGACAGGCCCCTGGACAAGGGCTTGAGTGGGTGACATGGACCAGCGTTTACAACTGTAACACAAACTTTGCACAGAAGCTCCAGGTCAGAGTCACCATGGCCACAGACACATCCACGAGTACAGCTTACTTGGATCTGAGGAGCCTGAGAACTGACGACTCGGCCGTTTATTACTGTGCGAGTTTTTTCTCTGGAGGATATTCTAACTTCTACTTCGGTGTGGACGTCTGGGGTCAAGGGACCACGGTCACCGTCTCCTCAG
>S554|IGHV3/OR16-6*02|IGHD2/OR15-2a*01|IGHJ1*01|40
GAGGAGCAGCTGGTGGAGTCTGCGGGAGGCCTTGGCACAGCCTGGGGGTCCCTTAGACCCTCCCGTGCAGTCTCTGCATTCACTGGCAGTAGCGCCTGGAAGAGGAGGGTCCGCCAGGCTCCAGGAAAGGGGCTGGAGTGGGTTGGCTTTATTAAAGTCACAGCTATCGGTGGGACAACAGCCTTGTCTGCACCTGTGAAAGGCAGACTCACCATCTCAAGAGAAGATTCACATAACACGGTGTATCTGCAAATGATCAGCCTGAAAACCGAGGACCCGGCCGTGTCTCACTGCACCGCAGGTACCCTGTTGTGCACTAGTACTACTTTCTACTTCCAGAGGTGGGGCCAGGGCACCCTGGTCACCGTCTCTTTAG
>S555|IGHV2-5*05|IGHD1-1*01|IGHJ1*01|40
CAGAGCACCTTGAAGGAGTCTGGTCGTAGGCTGATGAAGTCCTCACAGACCCTCACGCTCAACTGCACCTTCTCTGGATTCTCACCCAGAACCAGTGTAGTGGCTGTGGGCTGGATCCGTCAGTCCCCAGGAAAGGCCCTGGAGTGGCTTGCACTCATTCATTGGGATTATGAAAAGCGCTGCGGCCCATCTCTGATGCGCTGGCTCACCATTACCAAGGACACCTCCCAAAACCAGGTGATCCGTGCAATGTCCAACATGGACCATGTGGACACAGCCACATATTACTGTGCACACGGAGTGCCTGGCGGAAACAAATGGAACACTGAATACTTCCACCACTGGGGCCAGGACACCCTGGCCACCGGCTCTTCAG
>S556|IGHV3-NL1*01|IGHD7-27*01|IGHJ5*02|40
CAGGTGCAGCTGGGGGAGTCTGGGGGAGGCGTGGTCCGGCCTGGGGGGTCCCTGAGACTCTCCAGTGAAACGTCTGGATTCACATTCAGTACCTATGTCATCCACGGGGTCCGCCAGGCTCCAGGCAAGGGGCTGGAGTGGGTCTCAGTTCTTTGTAGTGGTGATGCTAGACCATGTTATGCAGACTCCGTGAAGGGCCACTTCACCGTCTCCAGAGACAATTCCACCAACACACTGAATTTGAAAATGATTAGCCTGAGAGTTGAAGACACGGCTCTGTTTTACTGTGCGCGCCCTCCCGACCACTGGGGCCAGGGAATCCTGGTCACCGTCTCCGCAG
>S557|IGHV1-3*01|IGHD3-22*01|IGHJ5*01|40
CAGGTCCAGCTAGTGCAGTCTGGGGCTGAGGTGAGGAAGCCAGGGGCCTCACTGAAGGTTTCCTGCAAGGCCTCTGGAGACACCTTAGCTAGTTATGCTCTGAACTGGGTGCGTCAGGCCCCCGGACAAAGGCTTGAGTTGATGGGATGGATCAACCCTGGCTGTGGGAGCACAAAGTATTCACGGAATCTCCAGGGCAGAGTCACCACTGCGAGGGACACATGCGCGAGCACAGACTACATGGAGTTGAGGAGCCTGAGATCTAAAGACATGCCTGTCTATTGCTGTGCGAACTATGATAGTAGTGGTTATTACCCGGCCGAACACCTCTCCTGGGGCCAAGGAACCCTGCTTTCCGTCTCCTCAG
>S558|IGHV1-58*02|IGHD2-21*02|IGHJ6*04|40
CACAGGCAGCTGGTGCAGTCTGGGCCTGAGTTGAAAAAGCCTGGGACCTCAGTGAAGGTCCCCTGCGAGGCTTCTGGATTCACCTTTATTACCTCCGCTATGCAGTGGGTGCGACAGGCTCGTGGACAACGCCTTGAGTGGACAGGATGGATCGTCGTTGGCAGTGCTAACACGAACCACGAAAAAAAGTTCCAGGCAAGAGTCACCATGACCAGGGACATGTTAGCAAGCACAGCCTACATGGAAGAGAGCAGCCTGAGATCCGAGGACACGGCCGTGGATTACTCTGTGTCAGGCTATGGTGACTGCTTTTCCAGTTACTACTACTTGTACAATATAGACGTCTGGGCCAAAGGGACCTCGGTCACCCTGTCCTCAG
>S559|IGHV1/OR15-9*01|IGHD7-27*01|IGHJ6*02|40
CAGATACGACTGCTTCAGTCTGGGGCTGAGGTGAAGCTGTCTGGGGCCTCAGTGAGGACCTCCTCCAAGGCTTCTGGACACACACTCACCAGCTACTGTATGCAGTGGGCATGCCAGGCCCATGCACAGGGGCTTGAGTGGGTGGGATTGGTATACCCTAGTGATGGCAGCCCAAGCTATTCACAGACGTTTCTGGGCCGAATCACCATAAGAAGGAACACATTCATGGTCACAGCCTACATGGAGTTAAGCAGCCTGAGATCTGAGGACACGGCCATGTTTTGCTGTGTGAGATGGAGCCTACCTGGGTACTACTGCTACGGAACGGACGTCTGGGGCCAAGGGACCACGGTCACCGTTTCCTCA
>S560|IGHV3-53*03|IGHD3-10*02|IGHJ4*02|40
GAGGTGCAGGTAGTGGAGTCTCGAGGACTCTTGATCCAGCCTGGGGGGTCCATGAGCCTCTCCTGTGCAGCCTCTGTCTTCACCGTCAGTGACAACTACATGAGTTGGGTCCGCCAGCCTCCAGGGAAGGGGCTGGAATGGGTCTCTGTTACTAACAGCGGTTATCACACAGACTACACAGACTCTGTGAAGGGCCGATTCACCATCTCCAGAGACAATTCCAAGAACACGCTTTATATTCAAATGATCAGCCTGAGAGCCGAGGAGCCGACCGTGCCTGACTGTGATTATTTCGATGTTCGGGGAGTTGTTATAAATCACTATTGGGGCCAGGAAACCCTGGTCACCGTCTCCTCAG
>S561|IGHV4-39*06|IGHD2-8*02|IGHJ3*01|40
CGGCTGCAGTTTCGGGAGTCGGGCCCAGGACTGGTGAAGCCTTCGGAGACCCTGTGCCTCACCTGCGCTGTCTCTGGTGACTCCATCCACTATAGTAGTTATTACTGGGGCTGGATCCGCCAGCCCCCAGGGAAGGGGCTGGACTGCATTGGGGGTCTCTCTTATGGTGGGAGCACCTACTACAACCCGTCCCTCAAGAGTCGCGTCGCCATATCAATAGACACGTCCAAGAACCAGTTCCCCCGGGCTCTGAGTCCTGTGACCGTCGCGGTCACGGCCGTGAATAACTGTGCGAGGCTAGAAAGGAAGTTGTTCTGGTGGTCTATACTATGCGACCAGGCTTTTGATGTCTGGGGCCAAGAGACAAGGGTCACCGTCTCTTCAG
>S562|IGHV5-10-1*04|IGHD1-7*01|IGHJ1*01|40
GAAGTGCGACTGGTGCAGTCTGGAGAAGAGGTGAAGAAGCCCGGGGAGTCTCTGAGGCTCTCTTATAAGGGTGCTGGACACAGCTTTACCAAGTACTGGATCAGATGGGTGCGCCACATGCTCGGGAAAGGCCTGGAGTGGATGGGGAAGATTGATCCTAGTGACTCTTTTACCAACTGTAGCCCGTCATTCCACGACCAGGTCACCATCTCAAGTGACAACTGCATTAGAACCGCCTGCCTGCAGTGGATTAGCCTGAAGGCGTCGGACACCGCCATCTATAACTGTGCGAGACGGTATAAGTGGAATTATTGCTTCCAGAACTGGGGCCAGGTCACCCCGGTCACCGTCTCCTCAG
>S563|IGHV5-51*02|IGHD3-10*01|IGHJ4*01|40
GAGGTGCAGTTGATACTGTCTGGAGTAGAGGTGAAAAAGTCCGGGGAGTCTCTGAAGATCTCTTGTAAGAGTTCTGGATACAGCATTACCAGTTACTGGACCGACTGCGTGCGCCAGATGCCCGGGAAAGACTTAGAGTGGTTGGAGATCATCTTTCCTGCTGACTCTGATACCAGATACTGCCCGCCCTTCCAAGGCCAGGTCACTCTCTCAGGCGACAAGTCCATCACCACCGCGTACCTGCAGTGGAGCAGACTGACGGCCTCGGATACCGCCATGTGTTATTATCCGAGACTGTTACTTTGGTTCGGGGAATTGTCCCACTTTGACTATTGGGGCCAAGGAACCGTGGTCACCGTCTCTTCAG
>S564|IGHV3/OR16-9*01|IGHD1-20*01|IGHJ1*01|40
GAGGTGCAGCTGATAGAGTCGGGAGGAGACTTGGTACAGCCTGGGGGGTCCCAGAGACTCTCCTGTGCAGCCTCTGGATTGACCTTCAATAACCACCTCACGAGCTGGGTCCGCCAGGCTCCAGCTAAGGGACTGGAGTGGGTCTCATACACTGGTGAGATTAGTGGTTTCGCACACTGCGCAGACTCTGTGAAAGGCCGATGCACCATCTCCAGGGACAACGCCAAGACCTCACTTTATCTGAAAGTGGCCAGCCTGAGAGCCGAGGAAATGACTGTTTATAGAAGTGTGAAACACTCTTACTTCCTGCACTCGGGCCAGGCCACCCTGGTCACCGTCTCCTCAG
>S565|IGHV1/OR21-1*01|IGHD1/OR15-1a*01|IGHJ2*01|40
CATGAACGCCTGCTGCATTCTGGGGCTGAGGTGAAGAAGCCTGGGGCCTCAGTGAAGGTCTCCTGGGAGGCTTGTGGATACACCATCACCAGCTATTGGAGCCACTGGGTGCACCAGGTCCATGCACACGGGCTTGAGTGGTTGGGATTGGTGTGCCCTAGTGATGGAGTCACAAGCTATGAACAGAAGTTCCCGGCCAGAGTCAGCATAAACAGGGACACAATCATGAGTCCAGCCTGCATGGAGCTAAGCAGTCTGAGATCTGCGAACACGGCCATTTATTATTGTGTGATGGACTCCACACTTACTACATCCTCCGATCTCTGGGCCCGTGGCACCCTGGTAACTGCCTCCTCAG
>S566|IGHV4-30-2*03|IGHD5-12*01|IGHJ5*01|40
CAGCTGCAACTACAGGAGTCCGGCTCAGGACTGGTGAAACACTCAGAGACCCTGTCCCTCACCTACACTGTCTCTGATGGCTCCATTAGCTGTGGTGGTTCCTCCTGGAGCTGTATCCGGCAGCCACCAGGGAAGGGACTGGCATGGATTGGCAGTATCTATTATGATAGAAGCACCTGCTACAACCCATCCCTCAGGCGTCGAGTCACTATATCCGGAGACACGTCCAAGAATCAGTTGGCCCTGAACCTGAATTCTGTGACCGCTACAGACACGGCTGTTTATCACTCTGCGAGTGATATAGTGGCTACGATTTACAACTGGGTCGACTCCTGGGGCCAAGGAACCCTGGTCACCGTCTCCTCAG
>S567|IGHV2-26*01|IGHD3/OR15-3a*01|IGHJ2*01|40
CAGGTCACGTTGAAGGAGTCTGGTCCTGTACTGGAGAAGCCCACAGAGACCCTCACGTTGACCCCCACCGTCTGTGGGTTGTCACTGAGGAATACTAGATTGGGTGTGCGCTGCATCCGTCAGGCCCCCGGGAAGGCCCGGGAGTGGATTGTGCCCATTTTTTCGCATGACGAAGAATCTTATAGAACAACTCTGAAGAGAAGACTCACCATGTCCACGGACACCTCCGCAAGCCAGGTGGTCCTTACCATGACCAACAGGGACCCTGTGGACACAGGCACATATTACTGTGCTCTCGCCGCCGGTCCCCCCTCCACTTTTGGGACTGATCTCTGGGGCCGTGGCAACCTGGTCACTGTCTCCTCAG
>S568|IGHV3-30-3*01|IGHD3-9*01|IGHJ1*01|40
CAGGTGCAGCTGGTGAGGTCTGGGTCAGGCGTGGTCCAGGCTGGGAGGTCCCTGAGACTCTCCTGTGCAGCCTCTGGACTCACCTTCAGTTTCTATGCAATACGCTGGGTCCGCCAGGCTCCAGGCAAGGGGCTGGAGTGGGTGGCAGTTATATCATATGGTGAAAGAGATAAAAACTACACAGACTCCGTGAAGGGCCGTTTCACCGTCTCCAAAGGAACTTACAAGAATACCCTGTGTCTGCAAATCCATAGGCTGAGAGCTGAGGACACGGCTGTGTTTCACTGTGCGAGCGTATTACGATTTTTGGACTGGTTGTTGTATTGGTTCCAGCGCTGGGGCCAGGACACCCTGGTCACCGCCTCCTCAG
>S569|IGHV4-61*06|IGHD5-18*01|IGHJ3*01|40
TCTGGTGAGTCCGTCAGAAGTGGTAATTACTACTTGATCTGGATCCGCCAGTCCCCAGCGAAGGGACTGGAGTCGGTTGGGTTTATCTTTTACAGGGGGAAAACCAAGTACAATCCCTCCCTCAAGAGTCGAGTCACCACATCAGTGGACACGTCCAAGAAGCAGTTCTCCGTGAAGCTGAACTCTGCGAGCGCCGCGGACACGGCCGTGAATCACCATGCCAGTCCGTGGGGCGCTTACAGGTATGCTTCTGACGCCTGGGGCCTGGGGACCGCGGTCACCGTCTCCTCAG
>S570|IGHV3-49*03|IGHD2-2*03|IGHJ1*01|40
GAGGTGCTCCTGGTGGACTCTGGGGGAGGCCTGCTTCAGCCAGGATGGTCCCTGAGACTCTCCTGTACAGTTTCTGGATTCACCTGTGGTCACAAGGCTATGAGCTGGTTCCGCCTGTCTCCAGGAAAGGGGCTGGAGTGGGTAGGTTTCATAAGAAATAAAGCTTATGCTGGGACAACAGACCACGCCGCGTTTGTGAAAGGCAGATTCACCATCTCAGAAGATGATTCGAAAGGCATCGCCTATCTGCAAATGAACAGCCTGAAAACCGAGGATACGGGCGAGTCTTACTGTACTAACATCGACGGGAGGAATATAGTAGTATTACCAGCTGCCTTGCCACACTGGGGCCAGGGAACCCTGGTCACCGTCTCCTCAG
>S571|IGHV3-16*02|IGHD1/OR15-1a*01|IGHJ6*03|40
GAGGTGCAGCTGGTGGAGTCTGGGGGAGGCTGGGTCCAGCCTGCTGGGTCCCAGAGACTCTCCTTTACAGCCTCTGGACTCACCTTCAGTGACCGTGACATGAACCGGGCCCGCGAGGCTGCAGGAAAGGGGCCGGAGTGGCTATCGGGCGCTAGTTGGAGTGGCACTAAGACACACTTTGTGGACTCCGTGAAGCGCCGATTCATCATCTCCAGGGACAATGCCAGGAAGTCCCTGTGTCGGCATAAGAACAGACGGAGAGTCGAAGACATGGCTGTGTCCTACTGTGTGAGAAAAAGAACCTGGAACAAGTACCACTACTACTCCTACATGGACGTCTGGGGCAAAGAGACCTCGGTCACCATTTCCTCA
>S572|IGHV3-NL1*01|IGHD1-14*01|IGHJ5*02|40
CACTTGCAACTGGTGGAGTCTGGGGGAGGCGTGGTCCAGCCTGGGGGATTCCTGAGACTCTCCCTTGCACTGTCTAGATTCACCTTTAGTAGCAATGGCATGCACTGGGTCCGCCAGACTCCGGACAAGGGTCTGGAGTGGGTCTCACTAATTCATAGAGGTGGTGTTAGCACATCTTATGCAGACTCCGTGAAGGGCCGATTCACCTTCTCCAGACACAATTGTGAAAACACGGTGTATCTTCAAATGAACAGCCTGAGAAGTGAGGACACGGCTGTCCATTACTGTGCGAAATGGCAGAAGCGGGACAACTGGTTCGACCCCTGGGGCCAGGGAACCCTGGTCGCCGTCTCCTCAG
>S573|IGHV2-5*04|IGHD5-12*01|IGHJ1*01|40
CAGATCACCCTGAAGGAGTCTGGTCCGACGCTGGTGAGACCCGCACAGACCCTCACACTGACTTGCACCTTCTCTGGGTCCTCACTCAGAACTAATGGAGTGGGTGTGGGCTGGATCCGTCACCCCCCAGGAAAGGCCCTGGAATGGCTTCCACTCATTTGTTGGCATGATCATAAGAGCTACAGACCATCTCTGACGTGCAGCCTCACCATGACCGAGGACGCCTCAAAAAAGCAGGTGGTCCTTACACTTAACGACATTGATCCTGTGGACACAGGCACAAATTACTGTTTACTGCCTACCATTAATGAATGCTTCCAGCATTGGGGCCAGGGTACCCTGGTCACCGTCCCCTCAG
>S574|IGHV3-64D*06|IGHD1-7*01|IGHJ3*02|40
GAAGTGCAGGTGGTGGAGTCTGGGGGAGGCTTGGTCCAGCCTGGGGGGTCCCTGAGACTCTCCTGTTCAGCCTCTGAATTCACCCTCAGTGGCTATGCTATCCACTGGGTCCGCCAGGCTCCAGGGAAGGGACTGGAATATGTTTCAGCTCTCAGTAGTACTGGGAGTGGAACACACCACACAGACTCCGTGAAGGTCAGATCCACCATCTCCAGAGACAATTCCAAGCACGCGGTCTGCCCTCAGATGAGAAGTCTGAGAGCTGAGGACACGACTGTTTATCACTGTTTGAAAGGTGGCATTGACGTCACTGAAACTTCGGTTGCTTTTGATATCTGGGGCCATGGGCCAATGGTCCCCGTCTCTTTAG
>S575|IGHV3/OR16-6*02|IGHD5/OR15-5a*01|IGHJ5*01|40
GAGGTGCGGCTGATGGAGTCTGCGGGAGGCCTTTGTACAACCTGGGTGTACCTTAGACTCTCTTTTGCAGCCTCTGGATTCACATGCTCTAACGCCTGGACGAGATGGGCCCGCCAGGCTCCAGGTCAGGGGCTGGAGTGGGTTGGCTGTATTGATAGACAAGTTACTGGTGGGACAACAGAGTACGCTGCAGCAGTGAAAGGCAGATTCACCATCTCAAGAGATGAGTCAGAAAACACGTTTGATCTTCAAATGATCAGCCTGAAAACCGAGGAAACGGCCGTCTATTACTGGACCGCCGGCGATATAGTGTCTGCGATTTGGTTCGACTCCTGGGGCCACGGAACCCTGGGAACCGTCTCTTCAG
>S576|IGHV1/OR21-1*01|IGHD3/OR15-3a*01|IGHJ1*01|40
CAGGTGCAGCTGATGCTGTCTGGGACTGACGGGAAAAAGCCTGGGGCCTCCATGAAGGTCAATTGCAAGCCTTCTGGATACACCATCACCAGCTACTCTATGCACTGGGTGAACCAGGTCCATGCACAAGGGCTTGAGTGGATGGGATTGCTGTGCCCTAGTGATGACAGAACAAGGTATGCACAGAAGTTCCAGGCCAGAGTCACCATAGCCAGGGACACATCCAAGAGCACCGCCCATTTGGAGCTAAGCAGTCTGAGATTTGAGGACACGACCATGTCCTATTGTGTGAGGCCTTACAACACTTTGTGGACTGGTTTTTGGGCATCCTTCCAGCACTGGGGCCAGGTCACCCTGGTCCCCGTCTCCTCAG
>S577|IGHV1/OR15-9*01|IGHD5-12*01|IGHJ2*01|40
CAGATTCAGCAGATGCCCTCTGGGTCTGAGATGAAGAAGTCTGGGGCCTCAGTGAGGATCTCCGGCAAGGCTTCTGGATACACCCTCACCAGCTTCTGTATCCCCTGGGTGTGCCAGGCCCTTGAACAGGGGCTTGAATGGTTGGGATTGGTGTGGCCTAGTTATGGCAGCACGAGCTATGCACAGAAGGTCCAGGTCAGAGTCATCATAACCAGGGACACATACATGGACACAGCCGACATGGATTTAAGAAGCCTGAGATCCGAGGACTCGGCCATGTACTGCTGTGTGAGCAAGGAGACAGTGGCTGCGACTATCTGCTACTTCGATCTCTGGGGCCGTGCCACCCTGGTCACTGTCTCCTCAG
>S578|IGHV3/OR16-12*01|IGHD6-13*01|IGHJ3*01|40
GAGGTGCATCTGGCAGAGTGTGAGAGGGGCTTGGCCCAGCCTGGGGGCTTCCTAAAACTCTCCGATACAACCTCTGGATGCTCCGTCGGTGGCTGGTACATGAACTGGATCCACCAGGCTCCAGGGAAGGGTCTGGAATGGGTCTCATACATTAGTAGTAGTGGTTGTAGAACAAACTACGAAGACTCTCTGGAGGTCAGATTCTCCATCTCCACAGACACCTCAAAGACCACGCTCTACCTGGAAATGAACAGCCTGAGAGTGGAAAACACGTCCGTGCATTACTTGACAAGATACTGCCATAGCAACAGCTGGTTTGTTGATCCTCTTGATGTCTGGGGCCAGGGGACAATGGTCACCGTCTCCGCAG
>S579|IGHV3-20*01|IGHD2/OR15-2a*01|IGHJ2*01|40
GAGATGCAGCTGGTGGAGTCCGGGAGAGATGTGGTACGGCCTGGGGGGTCCCTCAGACTCTCCTATGCAGCCTCTGGATTCACCTTGGATGATTATGGCATGACGTGGGTCCGCCAACCTCCAGGGAAGGGGCTGGAGCGGGTCTCTGGTATTGATTGGTATGATGGTACCAGCGGTTATGCAGACCCTGAAGAGGGCCGATTCACTGTCTCCAGAGACAACGCCAAGAGCTCCCAGTATCTTCAGGTGAACAGTCTGAGAGCCGAGGACACGGCCCTGGATCACTGTGTCGATATTCTAATAGTAAGGAGTTTCTGTCACTTCCATCTCTGGGGCCGGGGCACCCTGGTCACTCTCTCCTCAG
>S580|IGHV1-2*03|IGHD4-23*01|IGHJ4*01|40
CAGGTGCAGCTGGTGCAGTCTGGGGCTGAGTTGAAGCAATTTGGAGCCTCTGTGGAGGCCTCCTGCGAGCCTTCTGGAAAAACCTTCACCGGCTACTATATGCACTGGGTGCGACAGGCCCCTGGACAAGGGCTTGAGTGGATGGGGTGGATCAACTCGAACAGTGGTGGCCCTAACTACGCACAGAAATTGCCGGTCAGGGTCACCATGACCAGTGACACGTCCATCAGCACAGCCTACATGGACCTGAGCAGGCTGAGACCTGACGACGTGGCCTCATCTTACTCTGCGAGAGTCGAGATTGCGATGCTAACTCCCTTTGACTCCTGGGGCCTCGGAACCCTGGTCACGGTCTCCTCAG
>S581|IGHV1-58*01|IGHD2-8*01|IGHJ6*01|40
CACATGCAGCTTATACAATCTGGGCCTGAGGAGAAGAAGTCTGGGACCTCAGGGAAGGTCTCCTGCAAGGCCTCTGGATTCACCCTTACTACCTCTGCTGTGCAGTGGGTGCGACAGACTCGTGGACAACGCCTTGCGTGGATAGGATGGATCGTCGTTGGCCGTGGGAACACAAACTACACACAGAAGTTCCAGGGAAGGGTCACCATTACCCGGGACATGTCTACAAGCACAGCCTATATCGAATTGACCAGCCTGAGATCCGAGGAAACTGTCGTTTATTACTCTGCGGCAGCGCGGATTTTTCTAAAGGTTTCTGCTATGGTCTACTACTATTACGGTATGGCCGTCTGGGGACACGGGACTACGGTCACCGTCTCCTCAG
>S582|IGHV3-7*03|IGHD1-1*01|IGHJ5*02|40
GAGGTGCAGTTGGCACAATCTGGGGGAGGCTTGGTGCAGCCGGGGAGGTCCCTGAGACTCTCCTGTGCAGTCCTTGGACTCACCCTTACTAGCTCTTGGATGAGATGGGTCCGCCAGGCTCCAGGGAAGGGGCTGGCGTGGGTGGCCAAAATAAAGCAAGAGGGAAGTGAGAACTTTTATGTGGACTCTGTGAAGGGCCGATTTGCCTTCTCCAGCGTCAACGCCAAGAGCTCACTGTTTCTGCCAATGACCAGCCTGAGAGCCGAGGACACGGCCGTATATTACTGTGCGAGACGGTGGCCCTGGAGCGTGTCCCCTGACCCCTGGGGCCAGGGAACTCTAGTCACCGTCTCCTCAG
>S583|IGHV3-49*04|IGHD3-22*01|IGHJ4*01|40
GAGGTGCAGTTGGCGGAGTCTGGGGGAGGATTGGTCCAGTCAGGGCGGTCCCTGAGACTCTCCTGGACGGCCTCCGGATCCATCTTTGGTGGTTATGCTATGAGACGGGTCCGCCAGGCTCCAGGGAAGGGGCTGGAGTGGATGGGTTTGAATAGAAGAATGGCTTGTGGTGGGACAACAGAGTACGCCACGTCTGTGAGAGGCAGATTCACCATCTCAAGACATGATTCGAAAAGCAGCGCCTATGTGCAAACGAACAGCCTGAAAACCGAGGACACAGTCGTATATTACTGTACAGGTCGGGATTGGTACGATAGTAGTGGTTATCGCCACTACTTTGCCTACTGGGGCCAAGGAACCCTGGTCACCGTCTCCTCAG
>S584|IGHV3/OR16-8*01|IGHD5/OR15-5a*01|IGHJ4*01|40
GAGGTGCAGTTGGTGGAGTCTGGGGGAGACTTGGTAGAGCCTGGCGGGTCCCTGAGACCGTCCTGTCCAGACTCTGGATCCACCTTCAATAACCACTACATGAGCAGGGTCCGCAAGACTCCAGGGAAGGGGCTTGAGTGGGTTTCATACATTAGTGGTGATGGTGGTTACACAACTTATACAAAGTCTGGGAAGGGCCTATTCACCTTATCCAGGGACAACACCAAAAATTCACCCCATCTACAAATGAACCGCCTGAGAACTGAGCACACGGCTGTGTATTACCGTGTGAGAGGCCTTATGTGTCTACGGTGGGTTGTCTACTGGGGCCTCGAATCCCTGGTCACCGTCTCCTCAG
>S585|IGHV3-38*03|IGHD1-14*01|IGHJ4*03|40
GAAGTGCAACTGGCGGAGTCTGGGGGAGACTTGGCACAGCCTGGGGGGTCCCTGAGACCCTCGTGTGCAGCCTCTGGACTCACCGTCAGAAGCGATGAAATGAACTGGATCCGCCAGGCTCCAGGGAAGGGTCGGGAGTGGGTCTCATCCATTAGTGGTGGTACAATATACTACGAAGACTCCAGGAGGGTCAGATTCACCATCTCCAGAGACAATTCCAAGAGCACATTTTATCATCGATTGACCAACCTGAGAGCTGAGGGAACCGACGTCTATGTCTGTGCCAGACTAACTGGAATCAGCTACTTTGAATATTGGGGCCAAGGGACCCTGGTCACCATCTCCTCAG
>S586|IGHV2-70D*14|IGHD3-16*02|IGHJ2*01|40
CAGGTCACCCTGAAGGAGTCTCGTCCTGCGCTGATGAAACCCACACAGACCCTCACTTTGACCTGCACCTTCTCTGGGTCCGCACTCAGCACTAGCGGAATGCGTGAGAGTTGGATCCGTCCGTCCCCAGGTAAGGCCCTGGAGTGGCTTGCACGCATTGATTGGGATGACGATGAATTCTACAACACATGTCTGATGACCGTGCTCTCCATCTCCAAGGACACTTCCGCAAACCAGGTGGTCCTTTCAATGACCAACATGGACCCTGTGGACACAGCCACGTATTTCTGTCCGCGGGTGGGCTATCTTGATTACGTTTGGGGGAATTATCGTAACACGTACTGGAACTTCGATCTCAGGGGCCGAGGCACCCTGGTCGCTGTCTCTTCAG
>S587|IGHV3/OR16-6*02|IGHD5/OR15-5a*01|IGHJ4*03|40
GAGGTGCAGCTGGTGGAGTCCGCGGGAGGCCTTGCTTCAGCCGGGGGGTCCCTTAGACTCTCCTGTGCAGCCTCTGGACTCACTGGCTGTAAGGCCTGGATGAGGTGGGTCCGACAGGCTCCAGGGAAGGGGCTGAAGTGGGTTGGCTGTATTACAAACAAAGCGAACGGTGGGACAACAGACTACACTACACCGCTGAAAGGCAGATTCACCATCTCAAGAGATGATTCAAACACAACGCTGTCTCTGCAACCGATCAGCCTAAAAACCGAGGACACGGCCGTCTGTTCTTGTACCACAGTGGAGGTAGTGTCTCCGATGGGCCACCTTTTTGGATACTGGGGCCTAGGGACCCTGGTCAGGGTCTCCTCAG
>S588|IGHV3/OR16-9*01|IGHD6-6*01|IGHJ4*02|40
GAGGTGCAGCTGGTCGAGTCTGGAGGAGCCTCAGTCCAGCCTGGGGGGTCCCTGAAACTCTCCTGTGCAGTCGCTGGATTCACCTTGAATAACCACTACACGAGTTGGGTCCGCCAGGCTCCAGGGAAAGGAGTGCAGTGGGGCTCACGCAGTAGTGGTAATAGTGATTACCGATACTACGCAAACTCTGTGAAAGGTCGGTTCACCATCTCCAGGGACAACGCCAAGACTTCACTGTATCTGAAAGTGAACAGCCTGAGAGCCGAGGACACGGCTGTGTCCTACTGTGTGAACAGTCCGGGGTACAGAAGTTCGTCCGGACACTACTGCTGGGGCCAGGGAACCCTGCTCGCCGTCTCGTCAG
>S589|IGHV3-38*03|IGHD4-11*01|IGHJ3*01|40
GAGGTGCAATTGCTGGAGTCTGGGAGAGGCTTGGTACAGCCTAGGGGGTCCCTGAGACTCTCCTGTGCAGCCTCTGGATTCACCGTCACTAGAAATGAGATGAGCCGGATCCGGCAGGTTCCAGGGAAGGGTTTGGAGTGGGTCTCGTCCATTAGTGCTGGCAGAACATACTATGCAGACTCCAGGAAGGTCAGAATTAACATCTCGAGGGACAATTCCACGGACACGCTGTGTCTTCACATGAACAATCTGAGAGCTAAGGGAACTTCCGTATATTACTGTGCCAGGAGCCGTCTACAGGATGCTTTGAAGGTCTGGGGCCAAGGGACAGCGGTCACCGTCACCTCAG
>S590|IGHV1/OR15-9*01|IGHD1-7*01|IGHJ2*01|40
CAGGGACAGCTACTGCAGCCTGGGCCTGAGGTGCGGAAGCCTGGGGCCTCAGTGAGGATCTCCTGCCAGACTTCTGGGTGCACCTTCAGAAGCTACTGTATCCAGTGGGTGTGCCAGGCCCCTGCACAAGGGCTTGAGTGGATGCGATTGGTGTGCCCCAGTGATGGCAACTCAAGGTATGCACAGAACTTCCAGGGCAGAGTCACCATAACCCGGGACACATCCAGGGACACAGACTACATGGACCTAAGCAGCCTGAGATCTGAGGACACGGCCATCTACTGGTGTGTGAGAATAACTGCAACTACAGCGTGCTACCTCCATCGCTGGGGCCGTGGAACCCTGGTGACTGTCCCCCCAG
>S591|IGHV3-33*04|IGHD3-22*01|IGHJ4*03|40
CAGGTGCAGCTGGTGGAGTCTGGGGGAGGCGTGGTCCAGTCTGGGAGGTCCCTGAGACTCTCCTGTGCAGCGGCTGGATTCACCTTCCGTAGCTATGGCATCCACTGGGTCCGCCAGCCTCCAGGCAAGGGGCTAGAGTGGGTGGCAATTTTCTGGCATGCCAGAAGTGATAAATGCTGTGCAGACTCCGTGAAAGGCCGATTCACCTTCGCCAGAGACAATCCCCACAACACCCTGTGTCTGCAAGTGAACAGCCTGAGAGCCGAGGACACGGCCGTGTATCACTGTGCGAGATCCTTAATCCCAGGGCTTTCTATCATAATAGTGGTTCTTTCTCACGGGGTCCCATTCGACTGCTGGGGCCAAGGAATCCTGGTCACCGTCTCCTCAG
>S592|IGHV3/OR16-9*01|IGHD2/OR15-2a*01|IGHJ4*01|40
GAGGTGCAGCTGGTGGAGTCTGGAGGAGCCTTGGTTCAGCCTAGGGGGTCCCTGAGACTCTCCTGTGCAGCCTCTGGATTCACCTTCATTAACCATTACATGAGCTGGGTCGACCAGGCTCCAGGGAAGGGACTGGATTGGATTTCATATAGTAGTGATAATAGTGGTTACGCGAACTACTCAGACTCTGTGAAAGGCCGCTTCACCATCGCCAGGGACAACGCCAAGAAATCACTGTATCTGCAAATAAACAGTCTGAGAGTCCAAGACACGCCTGTTTATGACTGTCTGGAACAGACCCAGAATATTCTAAAACTGCTACTTTCTCCCCACTCTGACGACTGGGGCCCAGGAACCCTACTCACCGTCTCCTCAG
>S593|IGHV4/OR15-8*01|IGHD5-18*01|IGHJ6*02|40
CAGGAGGAGCTGCAGGAATCGGGCCCAGGACTGGTGAAGCCTTCGGAGAGCCTGTCCCTCACGTGCATTGTCTCTGGGGGCTCCATCAGAAGGAGTCACTGGTGGAGGTGGGTCCGCCAGGCCCCAGGGAAGGGGCTGGAGTGGATTGGAGAAATCTCTCATGGAGGGAGCCCCTATTACCACCCGTCCCTCAAGAGTCGTGTCTCCATACTTGTAGACAAGTCCAAGAACCAGTTCTTCCTGAACGTGTGCTCTGTGACCACCGTGGACACGGCCGTGTATTCCTGTGCGAGAAGCGATGGAGGATACAGCTACTACTACTATCACTCTAAGGACGTCTGGGGCCACGGGACCACGGTCATCGCCTCCTCA
>S594|IGHV3-21*02|IGHD4-23*01|IGHJ2*01|40
GACGTGAGACTGCTGGAGTCTGGGGGAGGCCTGGTCAAGCCTGGGGGGTCCCTGAGACCCTCCTGTACAGCCTCTGGATTCACCTTAACTATCTATGGAATGAACTGGGTCCGCCAGGCTCCAGGGAAGGGGCTGGGGTGGGTCTCATCCATTAGTAGGAGTAGACGTTACATATGCTACACAGACTCAGTGAAGGGCCGATTCACCTTCGCCAAAGACAGCGCCAAGAATTCGGTGTTTCTCCAAATGAACAGCCTGAGAGCCGAGGACCCACCTGTCTACTACTGTGCGGGAGTGTCCATTAATGGAGGCTTCTCGTACTTCGATCTCTGGGGCCGTGGCACCCTGGTCACTGTCTCCTCAG
>S595|IGHV4-59*04|IGHD6-19*01|IGHJ2*01|40
CAGGTGCCCATGCATGAGTCGGGCCCAGGACTGGTGAAGCCTTGGGCGACCCGGTCCTTCACCTGCACTGTCTCTGGTGGCTCCATCAGTGGTTATTTCTGGAACTGGATCCGGCAGACCCCAGGGGAGGGACTGGAGTGGATTGGGTCTATCTATTACAGTGGAAGCACCGGCTGCAACCCGTCCCTCGAGAGTCGAGTCACCATGTCAGTAGACACGTCCACGCGCCAGTTCCCCCTGAACCTGAGTTCTGTGACCGCCGCCGACACGCCTGTCTATTACCGTGCGCTCTCGGGGTATAGGCGTGACTGGTGGTGCCTCGATCTCTGGGGCTATGGCGCCCTGGCCACTGTCTCCTCAG
>S596|IGHV1-24*01|IGHD1-14*01|IGHJ2*01|40
CAGCTTCAGGTGATGCAGTCTGGGGCTGAGTTGAAGAGGCCTGGGGCCTCCGTCAAGGTCTCCTGCCGTGTTTCCGGATACACCCTCACTGATCCACCCATGCACTGGGCGCGACAGGCTCCTGGAAGAAGCCTTGAGGGGGTGGGAGGTTTTGATAATGATGATGGTGAAACAATCTACGCACAGGAGTTCCGGGTCAGAGTCACCGTGACCGGGGACACATCTACAGACACAGCCGACATGGAGGTGAGCAGCCCGAGATCTGAGGACACGGCCGTGTTTTGCTGTGCACGGACCCCCCTGGCGTACAGCGATCTCTGGGGCCGTGAGACCCTGGTCACTGTCTCCTCAG
>S597|IGHV2/OR16-5*01|IGHD2/OR15-2a*01|IGHJ6*02|40
CAGGTCACCTTGAAGGAGTCTGGTACTTCGCTGGTGACACCCACAGAGACCCTCACGCTGACCTGCACTCTCTCTGGGTTCTCACCCAGCACTTCTGGAATGAATGTTACCTGCCTCGGTCAGCCCCCAGGGAAGGCCCTGGAGTGCCTTGTTCACATTGTTTTGAATGACAAAATATCCTACAGCACGTCTCTGAAGAACAGGCTCATCATCTCCAGGGACACCTCCAAAAGCCACGTGGTCATTTTCCCGACCAACATAGACCCTGTGGACACAGCCATGCATTATTGTGCATCGAGCGACGGTCGTCGTTTTGATACTACTACTTTTTGCCACTACTACGACGCGATGGACGTCTGGGGCCAAGGGAGCACGGTCACCGTCTCCTCA
>S598|IGHV3-30*13|IGHD3-10*02|IGHJ2*01|40
CAGGTGATCCTGGTGGAGTCTGGGGGAGGCGTGGTCCAGCCTGGGGGGTCCCTGAGACTCTCCTGTGCAGGCTCTGGATTCACCCTCAGTAGTTCTGGCATGCACTGGGTCCGCCAGACTCCAGGCAGGGGGCTAGAGTGGGTGGCAGTTATATCATCTAATAGAGGTAATAAATATTACGGAGACTCCGTGGAGGGCCGATTCACCATCTCCAGAGACAATACCCAGAACAGGCTCTTTCTGAAAATGGACACCTTGAGAACTGAGGACACGACTGTGTACTTCTGTGCGAGGGCTCCCTATGTTTGGGGAGGGGAGCAGGCCTGTTGCTTCGATGTTGGAGGCCGTGGCAGCCTGGTCCCTGTCTCCTCAG
>S599|IGHV1-58*01|IGHD2-8*01|IGHJ4*01|40
CAAATACAGTTGGTGCACTCTGGGCCTGAGGTGAAGAAGCCTGGGACCTCAGAGGAGGCCTCCTGCAAGGCTTCGGGCTTCACTCTTACTAGCTCTGCTGTGCAGTGGGTGCGACAGCCTCGTGGACAGTGCCTTGAGTGGAAAGGATGGATCGTCGTTGGCAGTGGTAACACACCCTACGCACAGATGTTCCAGGAAAGAGTCACCATTGCGAGGGACATGCCCACCTGCACAGCCTGCATGGAGACAAGCAGCCTAAGATCCGAGGCCACGGCCATTTTTTACTGTGCGGCAGCGCACCATATTGCACTAAAGGTGTATGCTATTGATTCCTGGGGCCATGGAAGCCTGGTCGCCGTCTCCTCAG
>S600|IGHV3-38-3*01|IGHD6-13*01|IGHJ6*01|40
GAGGTGCAGCTGGTGGAGTCTCGGGCAGTCTTGAAAGAGACTGGGGGGTCACTGAGACTCTCCTGTGCAGCCTCTGGATTCACCGCCAGTAGCAATGAAATGAACTGGGCCCGCCAGGCTCTAGGGAAGGGCCTGGAGTGGGTCTCATCCATTAGTTGTCATAACACATATTACGCAGACTGCAGGGAGGTCAGATTCACCATCTCCAGCGACCATTACAAGAACACTCTGCTTCCTCAAGTGACTAGCCTGAGAGCTGAGGGCCTGGCTGTTTATTACTGTAAGAATCAGAAGCTGTCTTACTACTACTACTACGATAAGGACGTCTGGGGGCGAGGGACCTCGGTCACCGTCTCCTTAG
>S601|IGHV3-23*05|IGHD6-25*01|IGHJ3*02|40
GAGGTGCAGCCGTTGGAGCCTGGGGGAGGCCTGTCACAGCCTGGGGGGTCCCTGGGACTCTCCTGTGCAGCCTCTGAATTCACCTTTAGAAGGTATGCCAAGAGCTGGGTCCGCCAGGTTCCAGGGAAGGGACTGGAGTGGGTCTCAGCTATGTACACTAGTGATATTAGAACATACTATGCAGACTCCGTGACGGACCGGTTCCCCATCTCCAGAGACCAGTGCAAGAACCCGCTGTCTCTAGATACGAACAGCCTGAGAGCCGAGGACTCGGCCATATGTCACTGTGCGAGTGCTTTTGATCTCTGGGGCCACGCGACTAGGGTCACCGTCTCTTCAG
>S602|IGHV3-43D*01|IGHD1-20*01|IGHJ6*04|40
GAACTGCACATGGTGGAGCCTGGGGCAGTCGTGGTAGAGTCTGGGGGGTGCCTGAGACTGTCCTGTGCAGCCTCTGGATTGACCTTTGATGCTTTTGCCATCCACTGGGTCCGTCAAGTTCCGGAGAAGGGTCTGGCGTGGGTCTCTGTGATTAATTGGAATGGTGCTATCACCTACTATGCAGACTCTGTGAAGGGTCGATTCACCACCTCCAGAGACAACAGGAAGAACTCCCTGTGTCTGCAAATGAACAGTGTGAGAACTGAAGACACCGCCTTGTATGACTGTGCAGAGCGGTCGTCCAACTGGAGCGACGACTACCATGACGCTATGGACGTCTGGGGCAAAGAGAACACGGTCACCGTCGCCTCAG
>S603|IGHV3-35*01|IGHD5-18*01|IGHJ1*01|40
GAGGTGCAGGTGGCGGCGTCTGGGGGAGGCTTGGAACAGCCTGGGGAATCCCTGAGACTCACCTGTGCAGCCTCTGGATTCACCTTGAATAATAGAGACGTGAACTGGGTCGATCAGCCTCCAGGAAAGGGGCTGGAGTGGGCGTCGGGTGTTAGTTGGAATGGCAGGAGGACACACTCTCCAGACTCTGAGAAGGGCCGATTCATCATCTCCAGAGACCATTCCGGGAACACCCCGCGTCTCCAAACGAGTGGACTGAGGGCCGAGGATACGGCTTTGTACTACTGTGTGAGACCAGGTGTGGTGCGCCATCAGTGGGGCCAAGGCACCCCTGTCTCCGTCTCCTCAG
>S604|IGHV1-69*06|IGHD3-3*01|IGHJ6*03|40
CAGGTGCAAGTGGGTCAGTCTGGGGCTGAGGAGAAGAAGCCTGGGTCCTCGGTGCAGGTCCCCTCCAGGGCATCTGGAGGCCCCTTCTGCAGCTCCGTTGGCAGCTGGGTGCGACAGGGCCCTGGACAAGGACTTGAGTGGATGGGAGGGATCATCCCTTTCTCTGGTACAGAAAACTACACACAGAACTGCCAGGTCAGAGTCACGATCATCGCGGACAAATCCACGAGGACAGCCTACATGGAACTGAGAAGCCTGAGATCTGATGACACGGCCGTTTTTTACTGTGCGAGGCGGCGGTTACGATTTTTGGTGTGGTTATCGTTTTACTACTACTACCACTACATGGACGTCTGGGTCAAAGTGACCACGGTCACCGTCTCCTCA
>S605|IGHV4-61*01|IGHD3-10*02|IGHJ6*03|40
CAGGCGCAGTTGCAGGAGTCGGGCCCAGGGCTGGTGAAGCCTTCGGAGACCCTTTCCCTCACCTGCACTGTCTCTGCTGGCTCCGTCAGGAGGGTTAGTTACTTTTGGAACTACATCCGGCAGCCCCCAGGGAAGGGACTGAGGTGGATTAGGTATATCTATTTCAGTGGGAGAAGCGACTACAACCCCTCACTCAAGAGTCGAGTCACCATCTCAATAGATACGCCCAAGAACCAGTTGTCCCTGAAGCTCAGCTCTGTGCCCCCTGCGGACGCGGCCGTGTGTTGCTGTGCGATGCTAGTGGCCCCGATTACTTTCTTCGGGTCTTACATGGACGGCTGGGTCAAAGGGACCACGGCCACCGTCTCCTCA
>S606|IGHV3-20*01|IGHD5-24*01|IGHJ3*01|40
GAGGTGCAGCTGGTGGATTCTGGGAGAAATGTGGTGCGACCTGGGGGGTCCCTGAGACTCTCCTGTGCAGGCTCGGGATTCACCCTTGATGATTATGGCCTGAGCTGGGTCCGCCATACTCCCAGGACGGGCCTGGAGTGGGCCACTGGTTTAAACTGGAATGGTGATTGCACAGGTTATGCAGACTCTGTAAAGGGGCGATTCACCTTCCCCAGAGACAACGCCAAGAACTCCCTGTATCTGAAATTGAATAGTCTGAGAGCCGAGGACACGGCCTTGTCTCACTGTTCGAGAATAGAGCGCTTGAGTTTTGAAGTCTGGGGCCAAGGGACACTGGTCACTGTCTGTGCAG
>S607|IGHV1-24*01|IGHD2-2*02|IGHJ2*01|40
CAGGTCCAGTTGCCACAGTCTGGGGCTGAGGTGAAGAAGCCGGGGGCCTTAGTGGAGGTCTCCTGCACGGTTTCCGGATACACCCTCACTGAATTATCCATCCACTGGGTGCGACAGGCTCCTGGACAAGGGCTTGAGTTGCTGGAAAGTTTTGAGTCTGAAGATGGTGAAACAATCTACGCACAGAAGTTGCAGGGCAGAGTCTCCATGCCCGAAGACACATTTACCGACACAGCCTACATGGAAGTGAGAAGCCTGAGATCTGAGAACACGCCCGTCTATTACTATGCAACAACGGGGGATCAGAAGATTATAGTACTAACGCCGTGGTACTTCGATTTCTGGGGCCGAGGCACCCTGGTCACTGTCCCCTCAG
>S608|IGHV3-11*04|IGHD3-10*02|IGHJ6*01|40
CAGGTGCAGTTGGCGGGGTCTGGGGGAGGCTTGGTCGCGCCTGGAGGGTCCCTGAGATTCTCCAATGCAGCCTCTGGATTCACCTTCAGTGACTATTACAAGAGCTGGATCCGCCCGGCTCACGGGAAGGGGCTGGATTGGGTTTCACTCATGAGTAGTTGTGGTAGTACCATATACTACGCAGAATCTGTGAAGGGCCGATCCACAACCTCCAGGGACAACGCCAAGGAGTCACTGTATGTCCAAATGAACCGCCTGAGATCTGAGGACACGGCTGTGTCTTACTGTGCGAAATCACTATGTTCGGGCAGTTATTACAGTTATTACTACTGCTACTACGATATGGACGTCTGGAAGCAAGGGAACACGGCCACCGTCTCCTCAG
>S609|IGHV1-18*03|IGHD1/OR15-1a*01|IGHJ4*02|40
CAGGTTCAGCTGGTGGAGTCCGGAGATACAGTGAAGAAGCCTGGGGCCTCAGTGAAGGTCCCCTGCAAGGCTTCTGGTTATAACTTTACCCGCTATGGAATCAGGTGGATGTGGCAGGCCCCTGGACAAGGGCTTGAGTGGATGGAATGGATCAGCGCTTACAGTGGTAACACAAACTCTGCACAGAAGCTCCAGGACAGAGTCACCACGAGCCCAGACACATCCACGACCACAGCCTACTTGGTGTTAAGGAGTCTGAGATCTGGCGACATGGCCGTTTATTACTATGCGAGAAAGAATCTAAGTGGAACAATCGTCTACCTTGACTACTGGGGCCAGGGAAGCCTGGTCGCCGTCTCCTTAG
>S610|IGHV3-33*01|IGHD3-22*01|IGHJ1*01|40
CAGGTGCCGCTGCTGGAGTCTGGGGGAGGCGTGGTCCTGCCGGGGAGGCCCCTGAGACTCTCCTGTGCAGAGTCTGGATTCACCTTGAGTACCTATGACTTACACTGGGTCCGCCAGGCTCCAGGCAGGGGACTGGAGTGGGTGGCACCTATATATTATGATGGAAGTCATAAATACTATCCAGACTCTCTGAAGGGCCGATTCAGCATCTCCAGAGACAATTCCAAGAACACGCTGTGTCTGCAAATGAACAGCCTGAGAGGCGAGGACACGGCTGTATATTATTGTGCGAGAAGGAGGCCTATAATAATAGTGGCTGTTAGTGCTAAATTTTTCCAGAACTGGGGCCAGGACACCCTGCCCACCGTCTCCTCAG
>S611|IGHV3-30-3*02|IGHD3-10*01|IGHJ1*01|40
CAGATGCAGATGGAGGGGTCTGGGGGAGGCGTGGTCCAGCCTGGGAAGTCCCTGAGACTCTCCTGTGCAGCGTCTGGATTCACGTTCAGTGGTGATGCTACACGCTGGGTCCGCCAGGCTCCAGGCAAGGGGCTGGAGTGGGTGGCTGCTATATCCTCTGATGCAGGCAATAAATATTGCCCAGCCTCCGTGGAGGGCCGATTCACCAACTCCAGAGACAATTCCCAGAACACGCTGTACTTGCAAATGAAATGCCTGAGAGATGAGGACACGACTGTGTGTGACTGTGCGGTGTGTTACTATGAATCGGCGAGTTACTACTTCCGGCACTGGGGCCAGGTCACCCTGGTCACCGTCTCCTCAG
>S612|IGHV3/OR16-13*01|IGHD1-1*01|IGHJ4*01|40
GAGGGGCAGCTGGTGGAATCTGGGGGAGGCTTAGTACTGCCTGGAGGGGCCCTGAGACTCTCATTTATAGCCCCTGGACTCACCTTCAGTAGCTACTGGATGCACTGGGTCCGCCAAGATCCAGGGAAGGGGCTAGTGAGGGTCTCACGTATTTATAGTGATGAGAGTGGCACGAGCTACACGGCATCCATGAAGGGCCAATTCACCCTCTCCAGAGACACCGCTAAGAACACGCTGTGTCTGAAAAAGAACAGTCTGAGAGCTGAGGACCTGCCTGCACATTACTGTACTAGACTGGGGCGAACCACCAGCTGGAACTATTGTGGTCAAGGAACCCTGGTCACCGTCTCCTCAG
>S613|IGHV1/OR15-1*02|IGHD4-17*01|IGHJ3*02|40
CAGGTGCAGGTGGTGCAGTCTGGGGCTGAGGTGAAGAAGCCTGGGGCCTCACTGAAGGTCTCCTGCAAGACTTCTGGATACATCCTCGCCGACTATTATGTGCACCGGGCGCGACAGGCCCCTGGACAGGAGTTTGGGTGGAGGGGACGGATCAACCCTAACAGTGGTGGCACATGCTATGCACGGACGTTTCAGGTCAGACTCTCCAGGACCAGGGACACCTCCATGAGAACAGCCTGCACGGAACTGAGCAGTCTTAGACCTGAGGACACGGCCGCAAGTTCCTGCGCGAGAGGGGTCTCCGACGACGGTGACTACGATGCTTTTGATGCGTGGGGCCACGGGACAATGGTCACCGTCTCCTCAG
>S614|IGHV3-7*03|IGHD3-16*01|IGHJ6*04|40
GAGGTCCAGCTGGTAGAGTGTGGGGGAGGCTTGGTCCAGCCTGGGGGGTCCGTGAGACTCTCCTGTGCAGCCGCTGGACTCACCTTTAGTGGCTCTTGGGTGAGGTGGGTCCGCCAGTCTCCAGGGAAGGGGCTGGAGTGGGTGGCCAACATAATTGAAGATGGAAGTCAGAGAGAATATGGGAAGTCCGTGAAGGGCCGACTCACCATCTCCAGAGACAACGCCATGAGTTCGCTGTATCTGCAAATGAACAGCCTGAGAGCCGAGGACACGATCGTGCATTACTCTGCGAGGGCTGAGATTACGTTTGGGGGAGTTATGCTTATACATTCCTCCTCCTACGGAATGGACGTCTGGGGCACAGGGACCTCGGTCACCGTGCCCTCAG
>S615|IGHV3-38*01|IGHD4-17*01|IGHJ4*02|40
GAGGTGTGGCTGGAGGGGTCTGGGAGAGACTTCGTACAGCCTAGGGAGTCCCTGAGACTCTCCTGTGCAGCCTCTGGATTCACCGTCACTAGAAATGATATGACCTGGACCCGCCAGGCTCCAGGGAAGGGACTGGAGTGGGACTCGTCCATGAGTGGTATTAACACATACCACACAGACTCCAGGAAGGGCAGATTGACCATTTCCAGAGACACTTCCAAGAACACGCTGTCTCCTCAAACGAACATCCTCAGAGGTGAGGGAGTGGCCGCGTTTTCCTGTGGCAGAATCCTGATTACGGGGACTACGAGATACTTTGACTGCTGGGGCCAGGGAACCCTGGTCACCGTCTCCTCAG
>S616|IGHV5-51*03|IGHD1-1*01|IGHJ4*02|40
GAGCTGCAGCTGGTGCAGTCTGGGTCAGAGGTGAAAAAGCCGGGGGAGTCTCTGAAGATATCAGGTAAGGATTCTGAATACAGATGTACCTTCTGCTGGATCGTCTGGCTGCGCCAGATGCCCGGGAAAGGCCGGGAGTGGCTGGGGATCTTTTCTCCTGGTGAATCCGCTACCAGATCCAGCCCGCCACTACAAGGCCAGGTCACCATCTCAGACGACAAGTCCAGCCGAACCGCCTTCCTGCAGCGGAGAAGCCTGAAGGCCTCGGACACCGCCATGTACTCCTGTGCGAGCCCGACTGGAAGGACCTACTTTGACTACTGGGGCCAGGGAACCCCGGTCACCGCCTCCTCAG
>S617|IGHV4-59*03|IGHD4-17*01|IGHJ3*01|40
CAGGTGCAGCTGCAGGAGTCGGGCCCAGGGCTGGTGAGGCCTTCGGAGACCCTGTCCCTCAACTGCACTGTCTCTGGTGGCTCTATCAGTAGTTACTATTGGTGCTGGATCCGGCAGCCCCCAGGGAAGAGACTGGAATGGATTGGATCCATCATTTACAGGGGTAGCAATTTTAACAACCCCTCCTTCAAGAGTCGAGGCACCATATCCGCAGACACGTCCAAGAATCACTTCCCCCTGAAGCCGAACTCTGTGACCGCTGTGGGAACGGCCGCGTATTACTATGGAGATGCGTTTGATGTCTGGGGCCAGGGGGCGATGGTCACCGTCTCTTCAG
>S618|IGHV3-30*02|IGHD2-21*01|IGHJ1*01|40
CAGGTGCAGCTGTTGGAGTCTGGGGGAGGCGTGGTCCAGGCCGGGGGGCCCCTGAGACTCTCCTGTTCAGAGTCTGGATTCACCCTCAGTACCTATGACATGCACTGGGTCCGCCAGGACCCAGGCAAGGGACTGGAGTGGATGGCATCTATGCGATATGATGGGAGAAATAAACATTTTGCAGACTCCGTGAAGGGCCGATTCACCATCTCCAGAGACAATTCCAAGAACACTGTGTATTTGAAACTGAACAGCCTGAGAGTTGAGGACACGGCTGTGTATCACTGTGAGGGAGAATATTGTGGTGGTAATTGCCTTCGCGACTTCCAGAACTGGGGCCAGGTCGCCCTGATCACCGTCTCCGCAG
>S619|IGHV3-7*03|IGHD6-6*01|IGHJ6*03|40
GAGGTGCAGGTGGTGGAATCTGGGGGAGGCTTGGCCCAGCCTGGGGGGTCCCTGAGACTCTCCTGTGCAGCCTCTGAATTCATCGTGAATACCCAGTGGACAAACGGCGTCCGCCAGGCTCCAGGGAAGGGGCTGGAGTGGGTGGCCAGAATAAGGCAGGACGGATGTGAGAGACACTCTGAGGACTCTGTGATGGGCCGACTCACCGTCTCCAGAGACAACGCCAAGAACGAACTGTATCTGCACATGAACAGCCTCAGAGAAGAGGACACGGCCGTGTATTACTGTGCGGGATTTGATTCTAGCACTTACTACTACTACTACTACATGGACGTCTGGGTCAAAGGGAGCACGGTCACCGTCTCCTCA
>S620|IGHV3-16*01|IGHD2-15*01|IGHJ4*02|40
GAGGAACCACTGGTGGGGTCTGGGCGAGACTTGTTACCGCCGGGGGGGTCCCTGAGACTCTCCTCTGCAGCCTCTGGATTCACCTTCAGTAACAGTGATACGAAGTGGGCAGGAAAGCCTCCAGAAAAGGGGCTGGACTGGCTATCGGGTGTGAGTTGGAATGGCAGTAGGACGCGCCATGTGGACTCCGGAAAGCGCCGATTCATCATCTCTAGAGACAACCCCAGGAACTCCCTGATTATGCAAAGGAACAGGCGGAGAGTCGAGGACATGGCTGTGTATTACTTTGTGAGACTGGGAAGTGGTGGTGGCTGCTACTCCCTTGACTCCTGGGGCCAGGGAACGCTGGTCACCGTCTCCTCAG
>S621|IGHV2-5*05|IGHD2-2*03|IGHJ2*01|40
CAGACGAACTTGAAGCTGTCTGGTCCTACGCTGGTGAAACCCACACAGACCCACAGGCTGACCTGCACCTTGTCAGGGTTCTCGCTCAGAACTAGCGGAGTGGGTATGACCTGGATCCGCCAGCCCCCAGGAAAGGCCCTGGACTGGCTTACACTCATTTATTGGGATGATGATAAGCGCTACGGCCCATGTCTGAAGAGCAGACTCTCCATCACCGAGGACACCTCCACAAAGCAGGTGGTCCAGGCAGTGACCAACATGGACCCTTTGGACACGGCCACTTATCATTGCGCACACACAGGTTCTAGAAGTATCGTCTGGGGCCGTGGCACCCTGATCACTGTCCCCTCAG
>S622|IGHV1-8*01|IGHD2-15*01|IGHJ3*01|40
CAGGTGCACCCGGTGCAGTCTGGGACTGAGGTGAAGAGGCCTAGGGCCTCAGTCAAGGCCTCCTGCCAGGCTCATGGATCCACCTTCACCCGTTATGAGATCAACTGGTTGCGACAGGCTTTTGGACCAGGCCTTGAGTGCATGGGATGGCTGAACCCTAACATTGGTTCCAGAGACAATGCACAGAAGATCCAGGCCAGAGTCACCATGACCAGGAACACCTCCCTAACCCCAGCCTACATGGAGCTGAGCAGCCTGAGATCTGAGGACACGGCCCTGTCTTACTGTGCGAGTCTCCGGGCGATAGAAGTGGTGTTAGCTTCTACTCCGGTTTTTGATGTCTGGGGCCAAGGGACAATGGTCACCGCCTCTCCAG
>S623|IGHV3-72*01|IGHD4-17*01|IGHJ3*01|40
GAGGTGCAGCTGGTCGAGTCTGGGTCAGGCTTGGTCCAGCCTGGAGGGTGCCTGAGACTCTCCTGTGCAGCCTCTGGATTCCCCTTGCGTCACCACAACATGGGCTGGGTCCGCCAGGCTCCAGGGAAGGGGCTGGAGAGGATTGCCAATCCTAGAAACAAAGGTAACAGTTACACCGCAGAAGACGCCGGGTCTGTGAAAGACCGATTCACCATGTCAAGAGGTGAGTCAAAGAACTCACTGTGTCTGCTAATGAACAGCCTGAAAGCCGGAGACGCGGTCGCATTTCAGTGTGCTCTGGACGGCCAGTATAGTGACTACCGCGTTGATGTCTGGGGCCAAGGGACAGTGGTCACCGTCTCTTCAG
>S624|IGHV3-38*01|IGHD3-22*01|IGHJ3*02|40
GAGGTGCAGCTGGTGGAGTCTGGGGGAGGCTTGAAACAGTCTAGGGGGTCCCTGAGACTCTCCTCCGCAGCCTCGGGATTCACCGTCACTAGCAATGAGATGAGGTGGGTCCGCCAGACTCCAGGGCAGGGGCTGGAGTGGGTCTCATCCATTTGTGGTGGTTGCACATACCACCCAGACTCCAGGAAGGACAGATTCACCATCTCCAGGGACCATTCCAAGAACGCGCTGTTTCTTCACATGAACAATCTGAGAATTCAGGATACGGCCGCGTTTTCCGGTGCCAGGACTGGAGACTATGATGGTAGTGACTTGCCACGTGGGTCTTCTAATCTCAGGGGCCAAGGGACATTGGTCTCCGTCTCATCAG
>S625|IGHV3-30-3*03|IGHD1-14*01|IGHJ6*02|40
CAGGTGCATCTGGTAGAGTCTGGGGGTTGCGTGGTCCAGCCTGGGAAGTTGCTGGGACTCTCCTGTGTAACCTCCAGATGCACGTTCTTTAGCTGTGCAATCCACTGGGTCCGCCAGGCTCCAGGCAGGGGGCTGGAGTGGGTGGCAGTTATATCAAATAATGGACGTACTAAATACTACGCAGGCTCCGTGAAGGGCCGATTCACCATCTCCAGAGGCAATGCCAAGATCACACTGTATCTGCAACCGGACAGCCTGAGAACTGAGGACACGGCTCTGTATTACTGTGCGAGACCGGCCACCGGAACAAGTTACTACTACTACGACGGGACGGACGTCTGGGGCCAAGGGACCACGGTCACCGTCTCCTCA
>S626|IGHV4-61*06|IGHD1-26*01|IGHJ5*01|40
TCTGGTGGGTCCGTCGAAAGTGGTAGTTACTACTGGAACTGGATCCGGCAGTCCCCCGGGAAGAGACTGGAGTGGATTGAATGTATCTGTTACAGTGGAAGCACCAACCACAACGTCTCCCTGAAGAGACGAGTCACCATATCAATAGACACGTCCAAGAAACAGTTGTCCCGGACGATGACCTCTGTGACCGCCGCGGACACGGCCGAATATTACTTTGTCAGAGGCCTAGTGGGAGAAATCAGATGGTTGGACTCCTGGGGCCAGGGAATCCTGGTCACCGTCTCGTCAG
>S627|IGHV1-58*01|IGHD6-25*01|IGHJ1*01|40
CAGATGCAGTTGGTGCAGTCTGGGCCTGAGGTGAAGAAGTCTGGGACCTCAGTGAAGGTCTCCTGCAGGGCTTCTGGACTCATCTTCACTAAATATGCTGTGCAGTGGGTGCGACAGCCTCGTGGACAACACTTTGAGTGGATATCATGGATCGTCGTTGGCAGTGATAACACAAACTACGCAGAGAAGTTCCAAGAAAGAGTCGCCATTACCAGTGACATGTCCGCAATCACAGCCTATTTGGAGCTGAGAAGACTGAGATTCGGGGACACGGCCGTGAATTACTATATGGCAGAAATGGCTATAGCAGAATACCTCCAGAGTTGGGGCCAGGGCACCCTGGTCACCGAGTCCTCAG
>S628|IGHV3-49*02|IGHD1-20*01|IGHJ6*02|40
GAGGTGCAGCTGGTGGAGTCTGGGGGAGGCTTGGTACAGGCAGGGCCGTCCCTGAGACTCTCCTGTGCATGGTCTGGATTCACCCTTGGATATTATTCTATGAACTGGGTCCGCCAGACTCCAGGGAAGGGGCTGGACTGGGTGGTCTTCATTAGAACCATAGCTAGTGGTGGGACAGCAGAATGCGCCGCGTCTCTGAAAGGAAGATTCATCATATCAAGATATGATTCCAATTTCATCGCCTTTCTACACATGAACAGCCTGAAAACCGAGGAAACAGCCGTGTATTACTGTAGTAGAGCCTCACGGTATAACCCGTTCTATTACTCTGGTGTAGACGTCTGGGGCCAAGGGACCACGGTCACCGTCTCCTCA
>S629|IGHV4-30-4*02|IGHD4-23*01|IGHJ1*01|40
CAGGTGCAGATGCAGGAATCGGGCCCAGTACTGGTGAAGTCCTCGGACACCCAGTCCCTCACCTGCACTGTCTCTCATGGCTCCATCAATAGTGTTAATCATAGCTGGAGTTGGATCCGCCAGCCCCCAGGGAAGGGCCTGGAGTGGCTTGGACACATCTATTACAATGGGAGCACCTACTACAATCCGTCCTTCAAGAGTCGAGTTACCATATTAGTAGACACACTCAAGAATCACTTCTCCCTGAAGGTGAGCTCTGTGACCGCAGCAGACACGGCCGTCTTTTACTGTGCCAGACTGAGCGCAGTCCCCCAAAACTGGGGCCAGGGCACCCTGGTCACCGAAGCCTCAG
>S630|IGHV3-49*01|IGHD3/OR15-3a*01|IGHJ1*01|40
GAGGTGCAGCTCATGGAGTCTGGGAGAGGCTTGGTCCAGCCAGGGAGGTCCCTGAGACTCTCCTGTGCAGTTTGTGGATTCACCTTTGGTGATTATACTATGACCTGGTCCCGCCAGGTTCCAGGGAAGGGACAGGAGTGGGTAGGTTTGATTCGAACAAAAGCTTATGGCGGGACAGCAGACTACCCCGTGTCTTTGAAAGGCATTTTCACCATCTCAAGAAATGGTTCCAGAAGATTCGCCTATGTGCAAATCAACAGCCTGAAAACCGAGGACACAGCCGTCTATGACTGTACTAGCCAACATGATTTAGGGACTGTTTATTATACCGCTGAATACTTCCAGCACTGGGGCCAGGGAACCCTAGTCACCGTCTCCTCAG
>S631|IGHV2-70*10|IGHD2-8*02|IGHJ3*01|40
CAGGTCACCTTGAAGGAGTCTGGTGCTGCGCTGGTGAAGTCCACAGAGACCCTCACACTGACGTGCACTTTCTCTGGGTTCTCACTCAGAAGACGTGGAATGCGTCTGAGTTGGATCCGTCCGGCCCCAGGGAAGGCCCTGGAATGGATTTCACGCATTGATTGGGATGATGATAAATCCTACAGAACATCTCTGAAGACCAGACTCCCCATCTCCAGGGACACCTCCAAAAACCAGGTGATCCTTACAATGGCCAAGACGGACCCTGCGGACACAGCCACCAATTGCTCCGCAGGCATACGGCAGCAAGCCACGGCCGTGTACTGGAGGTCAATGCTAGATGTCTGGGGCCAAGGGACTATGGTCACCGTCTCCTCAG
>S632|IGHV4-30-2*02|IGHD1-1*01|IGHJ1*01|40
CAACTACAACTGTTGGAGGCCGGCTCAGGACTGGTGAAGCCTTCACAGACCCTGCCTCTCCCCTGCGCTGTCACTGGTGACTCAATCAGCAGTGATGACTACTCCTGGAGTTGGACCCGGCAGCCACCAGGGAAGGGCCTGGAATGGATTGGCTACATCTCTGATAGTGGGAGCACCAACAACGACCCGTCCCTCAAGTGCCGAGTCACCATATCAGTAGCCAGGTCCAAGAGCCAGAGCTCCCTGCAGCTGAGCCCTGTGACCACTGCGGACACGGCCGTGTATTACTGTATAGCCAACTCGAACGACCAGCCAGGGGCTGCATACTGCCAGCACTGGGGCCAGGGGACCCTAGTCACCGTCTCCTCAG
>S633|IGHV3-66*02|IGHD5/OR15-5a*01|IGHJ5*02|40
GAGGCGCAGATGAGGGAGTCTGGGACAGGCCTGGTCCAGCCTGGGGGGTCCCTGAAATTCCCCTGTGCAGCCTCTGGATTCACCGTCAGTCGAAGTTACATGAACTCGGTGCGCCAGGCACCAGAGAAGGGTCTGACGTGGGTCTCAGTTGTTTTTTGCGGTGGTAACACATATTGCGAAGACTCCGTGAAGGGCCGATTCACCATCTCCAGAGACAATTCCAAGAACACGCTGTATACTCAAATGAACAGCCTGAGACCTGACGACACGGCTGTCTGTCACTGTGCGAGGGCACCGTGTGTCTCCGATGCGAGGTTCGACCCCTGGGGCCGGGGAACCCTGGTCATCGACTCCTCAG
>S634|IGHV3-38*01|IGHD5-18*01|IGHJ2*01|40
GATCGGCAGCTGGTGGAGTCTGGGGGAGGCTTGGTGCAGCCTAGGGGGTCCCTGAGACTCTCCTGTGCAGTCTCTGTATTCACCGTCAGTCGCAATGAGCTGAGCTGGATCCGCCAGGCTCCAGGGGAGGGGCTGGAGCGGGGCTCATCCATTAGTGCCTCTAGCACATGCTACGCAGACTCCAGGAAGGGCAGATTTACCATCTCCAGAGACACTTCCACGAAGACACTGTGTCTTGAAATGAACAACGTCAGACCTGAGGGCGCGGCCGCGTCTAACTGTGCCAGATTAGCTAGGGTTCGTTCGCTTTTCGAACTCTGGGGCTGTGAAACCCGGGTCATAGTCTCCTCAG
>S635|IGHV4-30-4*01|IGHD5-12*01|IGHJ4*02|40
CAGCTGCAGCTCCAGGAGTCGGGCCCAGGACTGATGAGGCCTTCACAGACCCTGTCCGTCACCTACACTGACTCTGGTGGCTCCATCAACAGTGGTGCTTGCTATTGGAGTTGGATCCGCCAGTCCCCAGGGAAGGGCCTGGGGTGGACTGGGTGCATCTACTACAGTGGAAACTCCTACTCCAACCCGCCCCTCGAGAGTCGAGTTAGAATATCAGTAGACACGTCCAAGAATCGCTTCTCCCTGAAGCTGAGATGTGTGACTGTCCCAGACACGGCCGTGTATTACTGGGCCGTCAATATAGCCTCCTGTGACTACTGGGGCCAGGGAACCTTGGTCGACGTCCCCTTAG
>S636|IGHV3-72*01|IGHD2-8*02|IGHJ6*02|40
GAGGTGCAGCTGGTGGAGTCTGGGGGAGGCTTGGTCCAGCCTGGAGGGTCGTTGAGACTCTCCTGTGCAGCCTCTACATTCTCCCTCAGTGACCACTACATGGACTGGGTCCGCCAGGCTCCAGGGAAGGGACTGGAGTGGATTGGCCCTACTAGAAACAAAATTAACAGTTGCACCACAGGATACGCCGCGTCTATGAAAGGCAGATTCACCATCCCCAGAGATAATCCAAAGAACCCGCTGTCTCTGCAGATCAACCGCCTGAACATTGAAGACACGGCCGTGTTTTACTGTGCTAGAGTCGGCGATTTTACTGGTGGTATGTGCGATTATTACTTCCTGTATGGCATGGACGTCTGGGGCCAAGGGACCACGGTCACCGTCTCCTCA
>S637|IGHV4/OR15-8*01|IGHD1-20*01|IGHJ1*01|40
CAGGTGCAGCCGCAGGCGTCGGGCCCAGGACTGGTGAGGACTTCGGAGACCCTGTCCCTCACCTTCGTTGCCTCTGGTGGCCCCATCATTACTAATAACTTCTTGAACTGGGTCCGCCAGTCCCCAGGGAAGGGGCTGGACTGGATTGGGGAAATTTATCATAATGGGAGGCCCAACTATAACCCGTCCCTCACGAGTCGAGTCAGCACATCGGTGGACAAGTCCAAGAACCAGCTCTCCCTGGGGATCAGCTCTGTGACCGCCGTGGACTCGGCCGTTTATTCCTGTGCGACCGGGTTTAACTGGAGCGGCATATACTTCCAACACTGGGGCCAGGTCACCCGGGTCACCGTCTCCTCAG
>S638|IGHV4-61*03|IGHD5/OR15-5a*01|IGHJ6*02|40
CAGGTGCAGGTGCAAGAGACGGGCCCAGGACTGGTGAAGCCTTCGGAGACCCTGTCCCTCACCTGCACTGTCTCTGGCGGCTCCGTCAGCAGTGGTAGTTACTACTGGAGTTGGATCCGGCAGTCCCCAGGGAAGGGACTGGAGCGGATTGGATCTCGCTTTTATAGTGGGAGAATCAACTACAACCTCTCCCTCACGAGCCGAGTCTCCATATCAGAGGACACGTCCAAGAGACACTTTTCCCTGATGCTGAACTGTGTGACCGCTGCGGACACGGCCGTCTTTGGCAGTGCGAGACTGGTGTCTGCGATTCACTGTTACGACTGCGGTATGGACGTCTGGGGCCATGGGACCGCGGTCACCGTCTCCTCA
>S639|IGHV6-1*02|IGHD1-14*01|IGHJ6*03|40
CACGTACAACTGAAAGGGTCAGGTCCGGGACTGGTGAAGCCCTCGCAGACTCTCTCCCTCACCTGTGCCCTCACCGGGGGCAGTGTCTCTAGAAAGAGTGCTGCTTGGAACTGGATCAGGCAGTCCCCATCGCGAGGCCTTGAGTGGCTGGGAAGGACATACTACAGGTCCAAGGGGTATAATGATGGTGCACTATCTGTGCAAAGTCGCATATCCATCCATCCAGACACATCCAAGAACCAGTACTCCCTGCAGCTAAACTCTGTGACTGCCGAGGACACGACTGTGTATTACTGCACAAGATCGAAACTTCGGCATATGAGCCATCATTACGGCTACTACTACATGGACGTCTGGGTCAAGGGGACCGCGGTCACCGCCTCCTCA
>S640|IGHV3-43*02|IGHD1/OR15-1a*01|IGHJ6*04|40
GAAGTGCAGCTGGTGGAGTCTGGGGGAGACGTGATACAGCCTGGGGGGTCCCCGAAACTCTCCTGTGCAGCCTCTGGATTCACCTTTGAGGATGATGCCATACACTGGGTCCGTCAAGTTCCAGGGAAGGGTCTGGGGTGGACCCCTCTTATTTGGGAGAATGATGAAACCACATACTTTGCAGACTCTCTGAAGGGCCGATTCACCGTCTCCAGAGACAAGTGCAAAACCTCCCTGTATCTGCAAATGAACAGTCTGAGAATTGAGGACACCGCCTTGAATTATTGTGAAAAGGCCGGGTATAGCCCGGCGTATAACTGGAACGTCTATCACTGTAACGGTATGGGCGTATGGGGCAAAGGGACCACGGTCACCGTCTCTTCAG
>S641|IGHV4-30-4*03|IGHD2-15*01|IGHJ5*02|40
CAGGTGCAAATGCAGGAGTCGGGCCCAGGACTGTTGATGCCTTCACAGACCCTGACCCTCACGGTCACTGTCTCTGGTGGCTCCACCAGCAGTGGGGATTACTACTGGACTTGGATCCGCCAGCCCCCAGGGAAGGGTCTGGAGTGGATTGCATATCTCTCTTGCAGTGGGAGCACCTTCTACAACCCGTCCATCCAGAGTCCAGTTACCATATCAGTAGGCACGTCCAAGAAGTCGCTGTCCCTGAAGCTGAACACCGAGGCTGCCGCGGACACGGCCGTGTATCACTATTGTACTGGTGGTACCGGCTACTCCTTCGACCCCTGGGGCCAGGGACCTGTGGTCACCGTCTCCTCAG
>S642|IGHV3-53*03|IGHD2-2*02|IGHJ4*02|40
GAGGTGCAGCTGGTGGATTCTAGAGGAGGCGTGATCCAGCCTGGGGGGTCCCTGAGACTCTCCTGTGTAGCCTCGGGATTCACCGTGAGTAGCAACTACATAAGTTGGGTCCGCCAGCCTCCAGGTGAGGGGCTGGGTTGGGTCTCAGTCATTTCTTGCGGTGCTAGCACATACTACGCAGACTCTATGAAGGGCCGACTCATCATCTCCAGAGACAGTTCCAAGATCACATTGTGTCCTCCATTACACAGCTTGAGAGCCCAGGAAACGGCCGTTGATTACTGGGCTAGTGTAGGAGACTTTGACCACTGGGGCCAGGGAACCTGGGTCACCGTCTCCTCAG
>S643|IGHV3/OR15-7*03|IGHD2/OR15-2a*01|IGHJ3*02|40
GAGTTGCAGCTGGTGGAGTCTGGGGGAGACTTGGTCCAGCCTGGGGGTTCTCTGAGACTTTCATGTGCAGCCCCTGAATTAGCCTTGAGTGACCACTACACGAGCTGGGTCTGCCAGGCTCAAGGGAAAGGGCTAGAATCGGAACGTTTAGTTCGGAGTAAAGCTAACAGTTGCACGACAGACTATGCTGCGTCTGTGAAAGGCAGACTTACCAACTCAAGAGAGGATTCAAGGAACACGCTATGTCTGAAAATGAGCAGACTGAAAAGTGAGGACTTGGCCTTACATTATTGTGCTGGCGCACGTCTGCTACTACTTTTTATCTGGGGCCAAGGGACAATGGTCTCCGTCTCTTCAG
>S644|IGHV3-13*04|IGHD5-18*01|IGHJ4*02|40
GAGGTGCAGCTGGTGGAGTCTGGAGGAGGGTTGGAACAGCCAGGGGGGTCCCTCAGACTCTCCTGTGCAGCCTCTGAGTTCACCTTCCGTAAGTATGACATGCTCCGGGTCCGCCAAGCTCTAGGAAAAGGTCTGGAATGGGTTTCACCTGCTGGCACTATTGGTGGCACCTACAATCCAGACTCCGTGAAGGGCCGATTCACCATCTCCAGAGAAAATGCCAAGACCTCCTTGTGTCCTCAAATGAACAGCCTGAGAGCCGGGGACACAGGTTTATATGACTGTGAAAGAATACAGGTATCGGACGACTGCTTTGACTACTGGGGCCAGGGAATTCTGGTCACCGTCTCCTCAG
>S645|IGHV4-59*06|IGHD6-6*01|IGHJ5*01|40
CAGGTGCAGGAGCAGGGGTCGGCCCCAGGACCGGATATGCCTTCGGCGACCCTGTCCCTCACCTGCACTGTCACTGGTGGCTCCTTCAATAGTTACTATTGGAGCTGGAGCCGGCAGCTCGCTGGGAAGGGCCTGGAGTGGATTGGATCCATCTCTTTCAGTGGGAGAACCTATTACAATCCGTCCCTCAAGAGTCGGGTTATCACATCAATAGACACGTCTCAGAACCAGTTCTCCCTGCAGCTGAGGTCTCTGACTGCCGCGGACACGGCCGTTTCTTATTGTGCGCGCGAGTTTCGCAGTCTTGGGTCCCTCGACTCCGGGGGCCAAGGAACCCGGGTCACCGTCGCCTCAG
>S646|IGHV3/OR16-6*02|IGHD3-16*02|IGHJ1*01|40
GAAGTGCAGCTGGAGGAGTCTGCGAGGGGCCTTGATACAGTCGGGGAGTCCCTCAGACTCTCTTCTGCAGCCTCTGGACTCACTTTCTCTATCGCCTGGATGGACTGGGTCCGCCAGGCTCCAGGGAAGGGGCTGGATTGGGTTGGCTTTATTAAAAACAATGCTAATGGTGGGACAACAGACTACCCTGCACCTGAGAAAGACAGATCCACCATCTCAAGAGATGATTCAAAACACACGCTGTATCTGCAAATGATCAGCCTGACAGCCGAGGACACGGCCGTGTATTTCTGTATCACACACCGGATACGTTTGGGGGAGTTAACGTTATTTTATGAACACTTCCATCTCTGGGGCCAGGGAACCCTGGTGACCGTCTCCTCAG
>S647|IGHV3/OR16-12*01|IGHD3/OR15-3a*01|IGHJ4*01|40
GAAGTGCCACTAATAGAGTCTGAGAGAGGCTTGGCCCAGCCTGGGGGGCACGTGAGATTCTCCGATGCAGCCTCTGGATTCACCGTCGGTTGCTCATACTTGAGCTGGATCCACCGGGCTCCAGGGAAGAGACTGGAGTGGGACTCATACATGAGTAGTAGAGGTCCTAACACAGACTCCGCAGACTCTGTGAAGGACAAATTCACTATCTCCACAGACAAGTCAAAGACCACGCTCCACCTGCAGTTGAACAGCCTGAGAGTGGAGGACACGGCCATATATTACTGTGGTATTCTGATTTTTGGACTGGTTTTTATACACTACTTTGACTATTGGGGCCAAGGAACCCTGGTCACCGTCTCCTCAG
>S648|IGHV3-7*02|IGHD3-10*01|IGHJ6*02|40
GAGGTGCAGCTGGTGCAGTCTGGGGGAGGCCTAGTCCAGCCTGGGGGGTCCCTGAGAGTCTCCTGTGCATCCTCTAGATTCACCCTTAGTAGGTATCGGCTGAGTTGGGTCCGCCAGGCTCTAGAGAAAGGGCTGGAGTGGGTGGCCAACACGAAGCAAGATGGAAGTGAGACATACTATGTGGACTCTTTGAAGGGCCTATTCAGCATCTCCAGAGACAACGCCAAGACCTCACTGTATCTGCAAATGAACAGGCTGAGAGCCGAGGACGCGGCTGTACATGACTGTGCGAGACCCACAGGAATTAGCCTGGTTGGGAGAGTTGTTATGGTAGCCTCCTCGTACCACGATATGGACGTCTGGGGCGAAGGGACCACGGTCAGTGTCTCCTCA
>S649|IGHV3-43D*01|IGHD1-26*01|IGHJ4*03|40
GAAGTGCAGTTGGTGGAGTCTGGGGGAGTTGTGAACCAGCCTGGGGGGTCCCTGAGACCCTCTTGTGCAGCCTCTGAATTCCCCTTAGATCATTATGCCATGCACTGGGTCCGTCAGCCTCCGGGGAAGGGACTGGCGTGGGTCTCTCTTATTGGTTGGGACGCTGATAGAACCTATTATCCAGACTCTGAGAAGAGTCATTTCACCATCCCCAGGGACAAAAGCAAAAATTCCCTGTTTTTGAAAATGAACAGTCTGAGAGCTGAGGACACCGCCTTGTATTACTGTGCAAAGCCAGGGACCCACTACAACTTCGACTACGGGGGCCACGGGACCCTGGTCACCGTCTCCTCAG
>S650|IGHV1-8*01|IGHD4-23*01|IGHJ2*01|40
CACGTGCAGGTGGTGCAGTCGGGGGCTGATGTGAAGATGCCTGGGGCCTCAGAGAAGGCCTCCTGCATGGCTTCTGAATTCACCTTCACCAGTTATGATATCAAGTGGGTGCGACAGGCCACTGGACAAGGGTTTGATTGGACGGGATGGATGAACCCTAACATTGCTAAATTAGGCTATGTACAGAAGTGGCAGGTCAGAGTCACCATCACCCGGAACACCTCCATACATGTTGCCTACATGGAACTGAGAAGCCTGAGATCTGAAGACACGGCCGTCTATTACTGTGCGAGATCGGGTGGAACTACTCAAGGACGGTACTTCGATCTCTGGGACCGTGGCACGCTGGTCGCTGTCTCCTCAG
>S651|IGHV3-43*02|IGHD1-1*01|IGHJ5*02|40
GAAGTGCAGCTGGTGGAATCCGGGGGAGGCGTGGTCCAGCCTGGGGCGTCCCTGAGACTCTCCTGTGCAGCCTCTGGATTCCCCTTTGATTATTATGCCATGCCCTGGGTCCGTCAGCCCCCAGGGAGGGGTCTGGAATGGGTCTCTCTTTTTAGTGGAGAAGGTGGTATCACGTGCTCTGCGGACTCTGTGAAGGGCCGATTCACCTTCTCCAGAGGCAACACCAAAAACTCCCTGTATGTGAAAATGGACAGACTGATAACTGGGGACACCGCCTTGTATCACAATAATGCTGGAGACTGGTTCGACCCCTTGGGCCAGGTAACCCTGGGCACCGTCTCCTCAG
>S652|IGHV1/OR21-1*01|IGHD2/OR15-2a*01|IGHJ3*01|40
CAGGGACAACTGGTGCAGTCTGGGGCTGAGGGGAAGAAGTCCGGGGCCTCAGTGAAGGTCTCCTGCAAGGCTTTTGGATACACCATCGCAAGCTACTGTGTGCCCTGGGTGAACCAGGTCCATCCACACGGGCTTGAGTGGATGGGATTGGTGTGCCCGGGTGAAGGCAGCACAAACTATGCACAGAAATTCCAGGCCAGAGTCACCACAACCAGGGACACATCCATGGGCGCAGCCGACATGGACCTGACCAGTCTGAGATCCGAGGACACGGCCATATTTCACTGTTTGAGTCCCGCCAATGGCAATAGTCCAACTTTCCATGTCCAAACGTATGATTTTGATGTCTGGGGCCAAGGGACAGTGGTCACCGTCTCTTCAG
>S653|IGHV3/OR16-13*01|IGHD5/OR15-5a*01|IGHJ3*02|40
GAGATGCAGGTGGTGGAGTCTGGGAGAGCCCTGATACAGTCGGGAGGGTCCCTGAGACCCTCCTGTACAGCCTCTGGATTCGCCTTCAGCAGGTACTGGTTGCACTGGGTCCCCCAAGCTCCCGGGAAGGGGCTGGTGCGGGTCTCACGTATTAATAGTGATGGGACTGGCACAAGTTGCGCAGACTCCATGAAGGGCCAGTTCACCATCTCCAGAGACAACGCCAAGAGGACGCTGTGTCTGCAAATGAACAGTCTGAGATCTGAGGACGTGCCTGTGTCCCACTGTACTAGATGGGTTACAGTGTTTACTGATATCCGGGGCCAAGGGACCATGGTCACCTTCTCCTCAG
>S654|IGHV3/OR16-9*01|IGHD4-17*01|IGHJ6*02|40
GAGGTGCAGGTAGTGGGGTCTGGAGGAGACTTGGAACAGCCTGGGGGGTCCCTGAGACTCTCCTGTGCAGACTCTGGATTCACCTGTAGTGACCACTACACGAGGTGGGTCCGCCAGGGTCCAGGGCAGGGACTGGAGTGGCTTTCATCCATTAGTGATTATAGTCTTTACACGTACTACACAGACTCTGTGAAAGGCCAATTCCCCATCTCCAGGGACAACGCCAAGAACTCACTGCATCTGAAAATGAACAGCCTGAGAGGCGAGGACACGGCCGTGGATTACTTTGTGACTACGGTGGCTACCCCATCGCCCCTCTGCTACTACTATTACGATTTGGACGCCTGGGGCCACGGTACCACGGTCACCGTCTCCTCA
>S655|IGHV3-11*05|IGHD6-19*01|IGHJ1*01|40
CACGTGCAGGTGGTGGAGTCTGGGAGAGTCTTGGTCACGCCTGGAGGGTCCCTGAGACTCTCCTGTGCGGCCTCTGGATTCACATTAAGTGACTACTCCATGACCTGGACCCGCCAGACTCCAGGGAAGGGGCTGGAGTGGCTTTCATTCATTAGTATTATTACTTGTTACACAAACTACACAGACTCTGTGATGGGCCTATTCACCGTCTCCAGAGACAACGCCAAGAATTCACTCTCTCTGCAAATAAATAGCGTGAGAGACGAGGACACGGCCGTGTTTAGCTGTGCGGGTATAGAAGTGGCTGGTTCGTGGCCTGAACAGTTCCAGAACTGGGGCCAGGTCACCCTGGTCACCGTCCCCTCAG
>S656|IGHV3/OR16-12*01|IGHD1-1*01|IGHJ6*02|40
GAGGCACAGCTGGTAGAGTCTGGGGGAGGCTTGGCCCAGTCTGGGGGGGACCTAAAACTCTCCGGCGCAGCCTCTGGATTCACCGTCGGTAACTGGTACATGAAGTGGATACGCCAGACTCCAGGTAAGGGTCTACATTGGGTCTCAAACATTACTACTAGTGGTTGTACCACAGACTGCGCAGACTCTGTGAAGGTCAGATTCACCATCTCCACAGACAATTCAAAGGACACGCTCAACCTGAAAACGATCAGCCTGAGAGTGGAGGACACGGCCGTGAATAACTGTGTCAGAATAGGACAAGACTACCACTGCCATTTGGACGTCTGGGGCCCAGGGACCACGGTCACCGCCTCCTCA
>S657|IGHV1-45*02|IGHD6-25*01|IGHJ6*02|40
CAGATGCAGTTGGTGCAGTCTGGGGCTGAGGTGAAGAGGAGTGGGTCCTCGGTGAAGACTTTCTGCATGGCTTCCGGATACACCTTCACCTACCGCTACCTGCTGTGGGTGCGCCAGGCCCTTGGACAATCGCTTGAGTCGACGGCATTGATCACACCCTTCAATGGTAACACCAAGTTGGCCCAGAACTTCCAGGACAGAGACACCATCACCAGGGACAGGTCTCTGAGAACAGCCTACATGGAGCTGAGAAGCCTGAGATCGAAGGACACAGACATGTATCACTGTGCAAGTCGTGATCCAGCGGCTATCCCAGCCTACTACTACTACGCCATGGACGTCTGGGGCCACGGGACCGCGGTCACCGTCTCCTCA
>S658|IGHV3-48*01|IGHD6-19*01|IGHJ6*02|40
GAGGTGAAACTGGTGGAGTCTGGGGGAGGCTTGGTACAGCCGTGGGGGTCCCTGAGACCCTCCTGTGCAGCCTCTGGATTCATCTTCACTAACTATAGAATGCACTGGGGCCAACAGGCTCCAGGGCAGTGGGTAGAGTGGCTTTCATACATTAGTAATAATATTAGTATCACATACTTCGCAGACACTGTGAAGGGCCGATTCACCGTCTCCAGAGACAATGCCAAGAATTCACTGAATCTGCAACTGATCAGCCTGAGAGCCGAGGACACGGCTGTCTATTACTGTGCGATATGGGTGATATCAGTGGCTGGTTACTATCACTGCGGTCTGGACGTCTGGGGCCCAGGGACCACGGTCACCGTCTCCTCA
>S659|IGHV3-38*03|IGHD4-11*01|IGHJ4*02|40
GATCTGCAGCTGGTGGGGCCTGGGGGAGGCTTGGTGCTGCCCAGGGGGTCCCTGGGACTCTCCTGTGCATCAGCTGGATTCACCGTCAGTAGAAAAGAAATCAGCTGGATCCGCCAGACTCTAGAGAAGGGTTTGAAGTGGGTCTCATCCATTAGAGGTGGTAGCACATGTTACGCAGACTCCAGGAAGGGCAGATTCACCATCTCCAGAGACAATTCCAAGAAGACTCTGTATCTTCAAATGAACTCCCTGAGAGCTGAGGTCACGGCCGTTTATAACTGTGCCAGTAATGGACTAGAAGACTATTTTGACTGCTGGGGCCAGGATAGCCTGGTCACCGTCGCCTCAG
>S660|IGHV4/OR15-8*03|IGHD2-15*01|IGHJ2*01|40
CAGCTGCAGCTGCAGGAGTCGGGCCCAGGACTGGTGAGGCCTTTGGAGAACCTGTCCCTCACCTGCGTTGTTTCTGGTGCCTCCATCAGAAGTGTTAACTGGGGGAGGTGGGTCCGCCAGTCCCCAGGGAAGGGGCTGGATTGGATTGGGGAGATCTATCATAGTGGCAGCCCCAATTACAATCCCTCCCTCAAGAGTCGAGTCACCACATCACCAGACAAGTCCAAGAACCTGTTCTCCCTGAAGGTGAACTCTGTGACCGCCGCTGACACGGCCCTATATTACTGTGCGAGAGGCGCGCTAATGCTGCTAGCTAATAATCCCGACCCCTACTGGCGCCTCGATCTCTGGGGCCGTGACACCCGGGTCACTGTCTCCTCAG
>S661|IGHV3-64D*06|IGHD4-23*01|IGHJ2*01|40
GAGGTGCAACTGGTGGAGTCTGGGGAAGCCTTGGTGCAGCCTGGGGGGCACCTGAGACTCTCCTGTTCTGCCTCTGGACTCACCTTCAGTAATTATGCTATACACTGGCTCCGCCAAGCTCCAGGGAAGGGACTGGGTTATGTTTCAACTCTGAGTGGTTGTGGGGGTAGACCATACTTCGCAGACTCCGTGAAGGTCAGATTCACCATCTCCAGAGACAGCTCTAAGAGCGCGCTGTATGTTCAAATGAGCAGTCTGAGAGTTGAGGACGCGGCTGTGTCTTTTTGTGTTTTGGATTTGACTGCAGGCTGGTACTTCGATCTTTGGGGCCGTGGCACCCTGGTCACTGTCTCGTCAG
>S662|IGHV3/OR15-7*03|IGHD4-23*01|IGHJ3*02|40
GAGGTGCAGTTGGTGGAGTCTCGGGGAGACTTGGTCCAGCCTGGGGGGTCTGTGAGACTCTCCTCTGCAGCCTCTGGATTCACCTTCAGTGACCACTACATGACCTGGGTCCGCCAGGCTCAAGGGAAAGGGCTCGAGTTGCTGGGTTTAATAAGAAACAACCCTGACACTCACACACCAGAATTTTGTGCGTCTGTGAAAGGCAGACTGACCATCTCACGAGAGGATTCATGGAACACGCTTTATCAGCACATAGACAGCCTGAAAACCGAGGACTTGGTCGTGAATTTCTGTACTAGAGCTTGCGGTGGTAACCTCCAGTTTATCTGGGGCCAAGGGACAGTAGCCACCGTCTCTTCAG
>S663|IGHV3-38-3*01|IGHD6-19*01|IGHJ3*01|40
GAATTGCAACTGGTGGCGTCCCGGAGAGTCTTGATAAAGCCTGGGGGGTCCCTGAGACTCTCCAGTGCAGTCTCTGGATTCACCGTCAGTAGCAATGAGATGAGGTGGGTCCGCCAGGCTCCAGGGAAGGGTCTGAAGTGGGTCTCATCCATCAGAGATGACAGTACTCCCTCCGCAGACTCCCGGAAGGCCAGACTCACCATCTCCAGAGACACTTACGAGAACACGCTGCATCCTCCAATGAAGAGCCTGAGAGTTGAGGACACGGCTGTTTATTACTGTGAGAAAGACGCAGAGTGGCTGAGACGTGCTTTTGTTGTCGGGGGCCAGGGGACAAAGGTCACCGTCTCTTCAG
>S664|IGHV5-10-1*01|IGHD6-13*01|IGHJ1*01|40
GATGTGCAGGAGGTGCGGTCTGAAAGAGAGGTGAGAAAGTCCGGAGAGTCTCTGAGGATCTCATGTAGGGGTGTTGGATACAGGATCACGAGCTACTGGATTAGGTGGGTGCGCCAGATGCCCGGGAAAGGCCTGAAGTGGATGGAGACGATTGATCTTAGAGACTCTCATATCAACTACAGCCCGTCCTTCCACGGCCACGTCACCTTCTCTCCTGACAAGTCCATCAGCACTGCCCACCTGCAGTGGAGCAGCCTGAAGGCCTCGGACACCGCCATGTATTATTATGCGAGGGCTATGGCAGCATACCTCCAGAACTGGGGCCAGGTCACCCTGGTCACCCTCTCCTCAG
>S665|IGHV1-3*02|IGHD1-14*01|IGHJ6*04|40
CAGCTTCAGCCGGTGCAGTCTGGGACTGAGCTGAAGAAGCCTGGGGCCTCAGTGAAGGTTTCCTGCAAGACTTTTGGATGCACTTTCACCAGCTTTTTTCTACATTGGGTGCGCCAGGCCCCCGGACGAAGCCTTGAGTGGATGGGATGGAGCACCACTGGCAACGGTAACACAACATACTCACAGGGGGTTCCGGACAGAGCCACCATTGCCAGGGACACATCCGCGAAAATAGCCTACATGGAGCTGAGAAGCCTGAGATCTGAGGACATGGCTGTGTATTACTTTGCGAGGACCTCGAGATCCACCGGAAGTTATTACAACTACTACGGAATGGACGTCTGGGTCAAAGGGCCCACGGTCACCGTCTCCTCAG
>S666|IGHV3-11*03|IGHD3-10*02|IGHJ2*01|40
CAGATGCAACTGTTGGAGTCTAGGGGAGGCTTGGTCAAGCCTGGAGGGTCCCTGAGACTCTCCTGTGCAGGCTCAGGATTCGCCTTCGGTGACTACTACATGAGCTGGATCCGCCAGACCCTAGGGAAGGGGCTGGAGTGGGATTCATACACTAGTAGTATTAGTGGTTGCCCATACTTTGCAGACTCTGTGCAGGGCCGGATCACCGTCTCCAGAGACAACGCCACTTACTCACTGTATCTGAAACTCAACAGCCTGAAAGTCGAGGACCCGGCCGTCTATTATTTTGCGAGCAGGGTCACTATGCTCGGGATGATCGATCTCTGGGGCCGTGGCACCCTGGTCACTGACTCCTCAG
>S667|IGHV1-2*04|IGHD3-22*01|IGHJ3*02|40
CAGGTGCAGCTGGTGCAGTCTGGGGCTGGGGTGATTAAGCCTGAGGCCTCAGTGAAGGCCTCCTACAAGACTTCTGGAGACACCTTCACCGGTTACACTTTACACTGGGTGCGACAGGCCCCGGGACGAGGGCTTGAGTGGATGGAATGGATCGACCCTAACAGTGATGGCACAAACTCTGCGCAGAAGTTTCAGGGCTGGGTCACCATGACCAGGTCAACGGCCATCAGCACAGCCTGCATGGAGCTGTCCAGCCTGATATCTGACGACACGGCCGTGTCTCACTGTGCGAGACGGACCGGTCTTATTATAAAAGGAGTGGGAATTTTTGACATCTGGGGCCAAGGGACAATGGTCAGCGTCTCTTCAG
>S668|IGHV1/OR15-1*03|IGHD2-8*02|IGHJ3*01|40
CAGTTCCAGCTGGTGCACTCTGGGGTTGAGGTGGAGAAGCCTGGGGCCTCAGTGAAGGTCTCCTGCAAGACTTCTGGTTCCATCTTCACCGCCTACTATGTGCCCTGGGCGCGACAGGCCCCGGGCCAAGAACTTGGGTGGATGGGACGGATCAACCCCAGTACTGGTGGCACAAACTATGCACAGAAGCTTCAGGTCAGAGTCACCACGACCAGGGACTCGTCGATCGGCACCGCCTACACGGAGCTGAGCCGACTGACATCCGAGGACACAGCCACGTCTTACTGTGCGAGGTCTATTATATTAGTGGTGGATGCTGAACCTCCGGATGTCTTCGATGTCTGGGGCCACGGGACAATGGTCACCGTCTCTTCAG
>S669|IGHV4-61*02|IGHD3/OR15-3a*01|IGHJ5*01|40
CAGCTGAAACTGCAGGAGTCGGGCCCAGGACTGGTGAGGCCTTCAGAGACCCTGTCCCTCACTAACACTGTCTCTGGTGGCTCCATGAGCACTGGCAGTAACTACTGGAACAAGATCCGGCAGGCCGCCGGGAAGGGACTGGAGTGGATTGGGCGTGTCTATGCCCGTGGAAGCACCAACTACAACCCTTCCTTCAAGAGTCGAGTCACCACATCAATAGACTCGTCCAAGAAGCAGTTTTCCCTGAGGTTGAACTCTGTGACCGCCACAGACAGGGCCGTCTATTACTGTGCGAGTTATGATTTGTGGACACTCTGGTTCGGCTCCTGGGGCCACGGAAACCTGGTCTCCGTCTCCTCAG
>S670|IGHV4-30-2*01|IGHD2-21*01|IGHJ5*02|40
CAGCTCCAGGTGCAGGAATCCGGATCAGGACTGCTGAAGCCCTTTCAGACCCAATACCTCACCTGCGCTGTCTCTGGTGTCTCCATCGGAATTGGTAGTTACTCCTGGGGTTGGATCCGGCAGCCACCAGGGAAGGGCCTGGAGTGGATTGGGAACTTCTACCGTAGTGGGAGCACCTACTACAAGCCGTCCCTCAAGAGTCGAGTCACCACATCAGTGGACAGGTCCAAGAACCAGTTCTCCCTGAAGTCGAGCTCTGTGACCGCCGCGGTCACGGCCCTGTATTGCTGTGAAAGGACTATGGTGGTGGTGACTGCCGTCACATGCGATGTGGAATCACAGTTCGACCCCTGGGGCCAGGGAGTCCTGGTCACTGTCTCCTCAG
>S671|IGHV4/OR15-8*03|IGHD2-21*01|IGHJ3*02|40
CAGGTGCAGCTGCAGGAGTCGGGCCCAGGCCTGGTGAAGCCTTCCGAGGCCCTGTCCCTCACTTATGTTGTCTCTGGCGGCTCCATCAGAAGTAGTAACTGGTGGAGACGGGTCCCCCAACCCCCAGGGAAGGGCCTGGAGTGGACTGAAGACATCTTTCATAGTGGAAGCCCCAATTACAACCCACCCCTCAAGAGCCGAGTCAGCATTTCAGTAGACAAGTCCAGGAATCCGTTCTCACTGAAATCGAGTTCTGAGACCGCCGCGGACACGGCCGTGTATTACTGTGCGAGAAATCGTGCGACCGCTATTCCTGATGCTTTTGATATCTGGGGCCAAGAGACCATGGTCAACGTCTCCTCAG
>S672|IGHV1-8*02|IGHD3/OR15-3a*01|IGHJ5*01|40
CAGATACAGCTGGTGCGGTCTGGGGCTGCGGTGAAGAAGCCTGGGGCCTCAGTGAAGGGCTCCTGCATGGCTTCTGGGTGCACCTGCATCAGCTATGATATCAACTGGGTACGACAGGCCACTGGACAAGGACATGAGTGGATGGGAAGGAAGATGCCTCACAGAGGTAAAACAGGCTATGCGCAGAGGTTCCAGGACAAAGTCACCATGATCAGGAGTACCTCCACAAGCACAGCCTACATGGAGTTGAGCAGCTTGAGATCTGGGGACACGGCCGTGTATTACTGTCCGAGATACTATTACGGCGCGTGTTATGATTTTTGGACAGGTTTTTATACCGACTGGTTCCACTCCTGGGGCCAAGGAAGCCTGGTCACCGTCTTCTCAG
>S673|IGHV1-45*01|IGHD6-25*01|IGHJ5*01|40
CAGATGCAGTTGGTGCAGTCTGGGGCTGAAGTGAAGAAGACTGAGTCCTCAGGGAAGGTTTACTGCCAGGCCTCCGGATGCACATTCACCTACCGCTACCTGACCTGGGTGCGACAGGCCCCCGGACAAGCGCTTGAGTGGATGGGATGGATCACCCCTTTCAATGGTAACACCAACTACGCTCAGAAATTGCAGGAAAGAGTCCCCAATGCTTGGGACAGGTCTCTCATCACAGCCTTCAGGGAGCTGAGCACGCTGAGATCTGAGGACACAGTCACGTGTCACCTTGCATGTGATCGTACGGGCTGCAGCAGCGGCTTCAACTGGTTCGACTCCTGGTGCCAAGGAACCCTGGTCACCGTCTCTTCAG
>S674|IGHV3/OR16-12*01|IGHD6-19*01|IGHJ6*03|40
GAGGTGCAGCTGGTAGAGTCTGGGAGAGGCTTGGCCCAGCCTGGGGGGGACGTGAAATTCTCCGGAGCAGCCTCGGGATTCACAGTCGGTGTCTGGTGCCTGAGCTGGAACCACCAGGCTCCAGGGAAGGGGCTGGAGTGGGTCTCATCCATTAGTAGTGGTGGTTGTAGCACAGACTATGCAGACTCTGTGAAGGTCAGATTCACCCTCTCCACAGACAACTCAAAGAACACGCTCTACCTGAGAGTGAACAGCCTGAGAGTGGGGGACACGGACGTGCATTACTCTGAAAGAAGCGGCTATAGAAGTGGCTCGTATTACTACTGCAACCACTGCATGGACGTATGGGACAACGGGACCACAGTCACCGTCTCCTCA
>S675|IGHV3/OR16-10*03|IGHD3/OR15-3a*01|IGHJ4*01|40
GAGGTGCAGCTGGTGGAGCCTGGGGGAGGCTTGCTACAGGCTGGGGGATCCCTGAGACTCTCCTGTGCAGGCTCTGGATTCACCTTCATTAGCTATTCTACGCACGGGATTCGCCAGACTCCAGGAAAAGGTCTGGAATGGGTGTCAGGTACTCGAACTGGTGGTTGCCCTGATTATGCAGACTCCGTGAAGGGCCGATTCACCATCTCCAGAGACAATGCCAAGAACTCCTTCTATGTTCAAATGAACAGCCTGAGAGACGAGGACAGGGCTTTGTATTGCTGTGTGAGCTTTTGTGATTTTTGGACTGATCATCATGCCATCTACTTTGACTTCTGGGGCCAAGGAACCCTAATCACCGTCACCTCAG
>S676|IGHV4-61*08|IGHD2/OR15-2a*01|IGHJ2*01|40
CAGGTGCAGCTGCAGGAGTCGGGCCCAGGACTGGTGAAGGAAGCGGAGAGCCTGTCCCTCATCTACACTGTCTCTGCCGGCTCCGTCAGTAGTGCTGGTTACTACTGGAGCTGGTTCCGGCAGCCCCCAGGGAAGGGACTGGAGTGGATTGGGTATATGTTTTACAGTGGGAGCACCAACTACAGACCCTCCCTCAAGAGTCGAGTCTCCAAATCAATGAACACGCCCAAGAACCAGATCTCCCTGAAGCTGAGCTCTGTGAGCGCTCCGGAAACGGCCGTGTGTTACTCTGCGAGTGAGAATACTACTTTATCTGGGCCCTTCGATCTCTGGGGCCGTGGCGTTGTGGTCACTGTCTCCACAG
>S677|IGHV3-64D*06|IGHD1-14*01|IGHJ4*02|40
GAGGTGCAGGCGGTGGAGGCTAGGAGAGGCTTGGTCCAGCCTGGGGTGCCCCTGAGACTCTCCTATTCCGCCCCTGGATTCACCCTCGGTAGCTATTCTATGAACTGGGTCCGCCAGACTCCCGGGAAGGGACTGGAATATTTTTTAGATATTAGTAGTAGAGGGGACAGAACAGACTATGCAGACTCCGCGAAGGGCAGATTTACCTTCTGCAGAGACAACTCCAAGAACACGCAGTACGTTCAAATGAGCAGTCTAAGAGTTGAGGACACGGCTGTCTATTACTGTGTGAAAGCGGCTCGTTATGACTACTTTGACTACTGGGGCCAGGGAACCCTGGTCACCGTCTCCTCAG
>S678|IGHV3-72*01|IGHD2-21*01|IGHJ1*01|40
GAGCTGCACCTGGGGGAGTCTGGGGGAAGCTCGGTCCAGCCTAAAGAGTCCCTGAGACTCTCTTGTGCAGTCTCTGGCTTCACCCTCAGTGACCACTCCATGGACTGGGTCCGCCAGTCTCCAGGGAAGGGCCTGGGATGGGTTGGCCGTACTAGAAGCAAATCTAATAGTTACGCCTCAGAATACGCCGCGTCTGTGAAAGGCAGATTTACCACCTCAAGAGAAGATCCAAAGAACTCACTATATCTGGAAATGAACAGCCTGAAAACCGAGGACACGGCCGTGTATGACTGTGTCTTGTGGCTCCCGCCGCATATTGTGGTGGGGATTGCTTTTGCGCCGTGCCTCCAGGACTGGGGCCAGGTCACCCTGGTCTCCGTCACCTCAG
>S679|IGHV1-24*01|IGHD5-24*01|IGHJ2*01|40
CAGGTTCAGGTGGTACAGTCTGGGGCTGAGGTGATGAAGCCTGGGGCCTCAGAGAAGGTCTCCTGCAAGGTTTCCGGACACTCCCTCCCTGATTTATCCATGCCCTGGGTGCGACGGCCTCCTGGAACAGGACTTGATTGGCTGGGAGGAATTGATCCTGAAGATGGTGAAACCATCTATGCACAGAAGATCCAGGTCAGATTGACCATGACCGAGGACACATCTACAGACACAGCCTACATGGAAGTGCGCAGTCTGACATCTGAGGACACGGCCGTCTATTACTGTGCAGCGTCGCATCGACTAGACGCGATAGATGTCTACAACTCTCGCTGGTGCGTCGATCTCTGGGGCCGTGGCACCCTGGTCACTGCCCCCTCAG
>S680|IGHV3-9*02|IGHD5-24*01|IGHJ4*03|40
GAAGTCCAGGTGCTGGAGTCTGGGGGAGACTGGGTTGAGCCTGGCAGGTCCCTGAGACTCCCCTCTGCAGCCTCTGGATTCACGTCTCATGATTGCGCCATGAACTGGGTCCGGCAACCTCCAGGGAAGGGCCTGAATTGGGTCTCAGGTCTCAATTGGAATCGTGGCAGCATAGGCGGTGCGGACTCTGCGAAGGGCCGATTCACCATCTCCAGAGACAACGCCAAGAAGTCACTGAATATGCAAATCAACAGTCTGAGAGCTGAGGACACGGCCTTCTATTACTGCGCAAAACGTCTGGAGACCAGAAGGCTGCGCTACGTCCTTGACCACTGGGACCCAGGGACTCTGGTCACCGTCTCCTCAG
>S681|IGHV6-1*02|IGHD3-16*02|IGHJ3*02|40
CAGGTACAGCTGCAGCAGTCAGGTCCGGGACTGGTGAAGGCCTCGCAGACCCTCTCACTCACCTGTGCCATCTTCGGGGACGGTGTCTCTAACACCTGTGCTAATTGGACCGGGATCAGGCAGTCCCCATCGAGACGTCTTGAGTGGCTGAGAAGGACATGCTCCAGGTCGAAGTGGTATCATGATCTTGCATTATCTGTGAAGAGTCGAATAACCATTAACCCAGACACATCCAAGAACCAGTTCTCCCTGCAGCTGCACTCTGTGACTCCCGAGGACACGACTGTATTTTCCTGTGAAAGAAAGTATCATTACCTTCGGGGGGATTATCGTTATATCTCTTTCGATATCTGGGGCCGAGGGACAATGGTCACCGTCTCCTCAG
>S682|IGHV6-1*01|IGHD1-1*01|IGHJ4*01|40
CAGGTACACCTGCAGCAGTCAGGTCCAGGACTGGTGAAGCCCCCGCAGACCCTCTCACTCACCTGTGGCATCTCCGGGGACAGTGTCTCTAGAAACAGTGCTGCTCGGACCTGGATCAGGCAGGCCCCATCGCGAGGCCTTGAGTGGCTGGGAAGGGCATTCTACAGGTCCAAGTGGTATAATGATCATCCAGAATTTCTGAAAAGTCGAATAAGCATCAACCCAGTCAAATGCCAGAAACAGCTCTCCCTGCAGCTAAACTCTATGACTCCCGAGGACACGGCTATCTGTTACTGTCTAATACAGCTCCTAGATGGTAACAACTGGAAGGAGAGGATTCCCCTTGACTACTGGGGCCACGGAACCCAGGTCACCGTCTCCTCAG
>S683|IGHV6-1*02|IGHD2/OR15-2a*01|IGHJ1*01|40
CAGAGACGGATGCACTGGTCAGGTCCGGGACTGGGGAAGCCCGCGCAGACCCTCTCACTCACCTGTGCCATCTCCGGAGACAATGTCTCTACCAACAGTGCTGCTTGGAACCGGATCAGGCAGTCTCCATCGAGAGGCCCTGAGTGGCTGGGAAGGACATACTACAGGTCCAAGTGCTCTAATAATTATGCAGTAGCGCTGAAAAGTCCAGAAACCATCAACCCAGACACATCCAAGAAGCAGTTCTCCCTGCAACTGAAGTCTGTGACTCCCGAGGACACGGCTGTGAATCACTGTGCATGGGTTTCACTGACTGAATTTTGTAATGGTACCACTTTCCAACACTGGGGCCAGGGAACCCGGGTCACCGTCTCCTCAG
>S684|IGHV2-26*01|IGHD4-11*01|IGHJ1*01|40
CAGGTCACCTCGAAGGAGTCTGGTCTTGTGCTGGGGAAGTTGGCAGAGACCCTCACGCTGACCTACACCGTCTCCGGGTTCTCACTCAGCAATGCTAGAATGGGTGTGGGCTGGATCCGTCAGGCCCCAGGGAAGGCCCTGGAGTGCCTTGTACACATGTCTTCGCGTGACGAAACATCCTGCAGGACATCTCTGAAGAACAGGCTCACCATCACCACGGACACCTCCAAAAGCCAGGTGGTCCTTACCATGACGAAGATGGACCTTGTGGACACAGCCACATCTTACTGTGTACCAAAGTCTCCCGATTACTTCCACCGCTGGGGCCAGGTCACCCTGGTCATCGTCTCCTCAG
>S685|IGHV3-9*02|IGHD3-22*01|IGHJ5*01|40
GAGTTGCAGCTGGTGGCGTCTGGGGGAGGCCTGGCACAGCCTGGCAGGTCCCTGGGACTCTCCAGTGCAGCCTCTGACTTCACCTCTGATGATTCCGCCATGCACTGGGTCCGGCAAACACCAGGGAAGGGCCTGGATTGGGTCTCAGGTTTTAGTTCGAATAGTGATAGCATAGGCAATGCGGACTCTGTGAAGGGCCGACTCACCATCTCCAGAGGCCACTCCAAGAACTCCCTGTATCTGCACATGAACAGTTTGAGAGCTGAGGACGCGGCCTTGTATCACTGTGATAAAACTAGGCCTAAAACAATAGTTGCTTGGTTCGATTCCGGGGGCCACGGAGCGCTGGTCACCCTCTCCTCAG
>S686|IGHV3-43*01|IGHD5-24*01|IGHJ1*01|40
GATGTGCAGCTGGTGCAGTCTGGGGGCGTCGTGGTTCAGCCGGGGGGGTCCCTGAGACTGTCCCGTGCGGTCTCTGGATTCGCCTTTGATGATTTTACCATGCACTGGGTCCGTCAAACTCCGGGGAAGGGTCTGGAGTGGGCCTCTCTTATTAATTGGGATGCTGGAGCCACATATTATGCAGACGCTGTGAAGGGCCGGTTCACCAGCTCCAGAGACAAGAGAAAGGACTCCGTGTTTGTGCAAATGAACGGTCTGAGAACTGAGCACACCGCCTTTTACTGCTGTACAAAATTCTTAGAGATGGCTACAATTACCGATTCTGAATGCTTCCAGCACTGGGGCCTGCGCACCCTGGTCACCGTCTCCTCAG
>S687|IGHV3-35*01|IGHD4-11*01|IGHJ2*01|40
GAGGTCCAGTTCGTGGATTCTGGGGGGGTCTTGGTACAGCCTGGGAGATCCCTGAGACTCTCCTGTGCAGACTCTGAATTCCTCTTCAGTCACAGTAACTTGATCTGGGCCCATCAGGCTCCAGGAAAGGGGGTGGAGTGGATATCGAGAGTCACTTGGGCTGGCAGTGGGACACACTCTGCAGACTCTGTGAAGGGCCGATTCCTCATCTCCACAGACAATTACAGGAAGACCCTATATCTGAAAACGAATAGCCTTAGGGCCGAGGACACGGCTGTACATTACTGTGTGAGAGATGACTACTGCTGGTATTTCGATCTCTGGGGCCGTGGAACCCTGGTCACTGGCTCCTCAG
>S688|IGHV3/OR16-12*01|IGHD5-12*01|IGHJ4*01|40
GAGGTGCATGTGCTAGAGTCTGGGAGAGCCCTGGCCCTGCCTGGGGGGTATCTAGAGCTCTCCGGTGCAGACTCTGGATTCACCGTCGATAGGTGGAACATGAGCTGGATCTGCCAGGCTCCAGGGCAGGGCTTGGAATGGGTCTCATACATCAGTGATAGTGGTTGTGGAACAAACTGCGCAGACTCTGTGAAGGGCAAATTCACCATCTCCTCAGACAACTCAAAGAACACACTCTGCCTGCAAATGAACAGCCTGAGATTGGAGAACACGGCCATCTATTACTGTGAAAGATGTGACGACGATTACGGCTACTTTGACTACGGGGGCCAAGGAGCCCTGGTCGCCGTCTCCTCAG
>S689|IGHV1-24*01|IGHD1-20*01|IGHJ1*01|40
CAGGTCTGGCTGACACAGTCTGGGGCTGAGATGAAGAAGCCTGGGGCCTCTGTGAAGGTCTCCCGTGAGTTTTCCGGATACACCCTCATTGAATCTTCCGTGCACTGGGTGCGACAGACTCCCGGAAAAGGGCCTGAGTGGATGGGAGGTCTTGATCCTGAAGATGTTGAAACAATCTACACACAGAAGTTCCAGGTCGGGGTCATCATGACCGATGACAAACCTGCAGACACAGCCTACATGGAGCTGAGAAGCCCGAGATCTGAGGACACGACCGTCTGTTACTGTGCAACGAATAACTGGGTGCTATCCCGGCGCTGGGGCCAGGGAACCCTGGTGATCGTCTCCTCAG
>S690|IGHV3-9*03|IGHD1-26*01|IGHJ2*01|40
GAAGTGCAGCTAGTGGAACCGGGGGAAGGCCTGGGACAGCCTGGGATGTCCCTGAGACTCTCCTGTGCAGCCTCTGGATTCTCCCTTGATAATTGTGCCATGCACTGGGTCCGGCAAGATCCAGGGAAGGGCCTGGAGTGGGTCTCAGGTATGAGTTGGAATAGTGATAGAATAGGCTATGAGGACTCTATCCAGGGCCGGTTCCCCATCTCCAGCGACAACGCCAAGAATTCCGTGTGTCTGCAAACGAACAGTCTGAGAGCTGAAGACATGGCCTCGTATCACTGTGCAGATTTCTTGGAAGTCCACTGGTACTTCCATCTCTGGGGCCGTGGCACTCGGGTCACTGTCTCCTCAG
>S691|IGHV3-66*03|IGHD6-19*01|IGHJ5*02|40
GAGGTGCAGTTGGTGGAGTCTGGAGGAGGCTTGGTCCAGCCTGGGGGGTCCCTGAGACTCTCCTGTGCCGCCTCTGGGTTCACCGTCAGTCGAAACCACATGAGGTGGGTCAGCCAGATTCCAAGGAAGGGGCTGACGTGGGCCTCTCTTATTTGCACCTGTGGCAGCACATACTACGCAGACACCGCGAAGGGGCGATTCACCGTCTCCAGAGACAATTCCAAGATCACGCTGTACCTTAAAGTAAACAGCCTGAGAAGTGAGGACACGGCTGTCTATTACTGTGCGGGAGTGGGGAGCGCTGGTGTAGAAGTGACTGGTAATGTCGCATGGATCGCCCCCTGGGGCCAGGGAACCCTGGTCACCGTCTCCTCAG
>S692|IGHV4-28*04|IGHD5-12*01|IGHJ3*02|40
CAGGTGAAACTGCAGGAGTCGGGCCCAGGACTGGTGAAGCCTTCGGAAATCCTGTCCCTCACCTGCGCTGTCGCCAGTAATTGCATCACAAATAGTAACTGGTGGGGCTGGATCCGGCAGACCACAGAGAAGGGACTGGAGCGGATTGGTTGCATCTTTTATAATGGGATTACACACTGCAACCCGTCCCTCAAGAGTCGAGTCACCATGTCAGTAGACTCGTCCAAGAAACAGTTCTCCCTGAAGCTGAGCTCTGTGACCGCCGTGGGAACCGGCGTGAATTACTGTGCGAGCCTATATTGTGGCTACCATTGTTGTTATGCTTATGATGTCTGGGGCCAAGGGACAAAGGTCACCGTCTCTTCAG
>S693|IGHV3-NL1*01|IGHD2-2*01|IGHJ5*02|40
CAGGTGCAGCTGGTGGAGTCTGGGGGAGGCGTGGTCCAGCCTGGGGGGTCCCTGAGACTCTCCTGTGCAGTGGCTGGACTCACCTTCACGAGGTATGGCATGCAATGGGTCCGCCAGGCTCCAGGCAAGGGGCTGGAGTGGGTCTCAGCCTTTTACATTGGTGTAAGTAGGAAATACTGTGCAGACTCCGTGACACGCCGATTCACCATCTCCAGAGACCAGTCCAAGAACACGCTGTCTCTGCAAATGAACAGCGTGAGAGTTGAGGACCCGTCTGTATATTACTGTGCGAAGGAATATTGTTGGAGTGCCAACTGTTATGCGACCGACAACTGGTTCGACCCCGGGGGCCAGGGAGCCCTGGTCACCGTCTCCTCAG
>S694|IGHV3-21*03|IGHD1/OR15-1a*01|IGHJ5*02|40
GACGTGCAGCTGGTGGAGTCTGGGGGAGGCCTGGTCAAGCCTGGGGGGTCCCTGAGACTCTCCTGTGCAGCCTTTGTGTTCACCTTCCCAATCCATAGCATGATCTGGATCCGCCAGCCTCCAGGGAAGGGGCTGGAGTGGGTCTCACCGATTACTAGAAGCAGGAATTACATATACTACGCGGACTCAGTATACGGCCGATTCACCATCGCCAGAGACAAAGGCAAGAACGCACTGTCTATGCAGATGAACAGCCTGAGAGCCGAGGAAACAGCTGTGTGTTATGGTGCGCGACCGCCACCGGAAGAACGAAGAGGCTTCGACCCCTGGGGCCAGGGAACCCTGGTCACCGTCTCCTCAG
>S695|IGHV1-69D*01|IGHD2-21*02|IGHJ4*02|40
CAGGTGCAGGTTGTGCAGTCTGGGCCTGAGGTGAAGATGCCTGGGTCCTCCGTGAAGGACTCCTGCAAGACTTCCGGAGGCACCTTTAAGAGCTCCGCTAACATCTGGGTGCGACAGGCCCCGGGACAAGGGCTTGAGTGGATGGGAGGGATCATCCCTTTCTTGGGTTCAGCAAATCATGCACAGAAGTTCCCGGTCAGAGTCACCATTACCCCGGACGAATCCACGAGAACAGCCTACAGGGAGCTGAGCAGCCTGAGATCTGAAGACACGGCCGTCTTTTACTGTGCGAAGTTTTGTGGAGGTGACCGCTATTCCAGTGGCTTTGACCACTGGGGCCCGGGACCCCTGGTCACCGTCTCCTTAG
>S696|IGHV1-2*03|IGHD3-22*01|IGHJ3*01|40
CAGGTGCACCAGGTGCAGTCTGGGGCTGAGGTGAAGAAGCTTGGGGCCTCAGTGAAGGTCTCCTGCAAGACTTCTGGATTCACCTTCACCGGCTGCTACATGCAATGGGTGCGACAGGCCCCTGGAGAAGGGCTTGAGTGGAAGGGCTGGATCAACCCTAACAGTGGTGCCACATACCATGCACAGAACTTTCAGGTCAGGGTCTCCATGAGAAGGGACACGTCTGTCAGCACAGCTTACAGGGAATTGAGTAGGCTGACATCTGACGACACGGCCGTATATAACTGTGCGAGACCGATGATTAGTATCATACTAGTGGTTTTGACGGGGAGTTGTGATCTCTGGGGCCAGGGAACACTGGTCACCGTCTCTTCAG
>S697|IGHV3-30*12|IGHD7-27*01|IGHJ3*02|40
CAGCCGCCACTGGTGGAGTCTGGGGGGGGCGTGGTCCGGCCTGGGAGGTCCCTACGACTCTCCTGTGCAGTGGCTGTATTCACCTTCAGAAGACGTGACATGCACTGGGTCCGCCAGGCTCCAGGCAGGGGACTAGAGTGGGTGGCAGTTAGATCATACAATGGAAGTAATAAATACTACGCAGACTCCGTGAAGGGCCGATTCTCCATCTCCAGAGAGAACTCCAAGATCACACTACATTGGCAAATGAACAGCCTGCGAGGCGAGGACACGACTGTGTTTTATTATGCGAGATTAACGGGTGCTTTTGATATCTTGGGCCAAGGGACCATGGTCACCGTCTCCTCAG
>S698|IGHV5-51*04|IGHD4-11*01|IGHJ1*01|40
GAGGTGCAGCTGGTGCAGTCGGGAGCAGAGATGAGAAAGTCGGGGGAGTCTCTGAAACTCTCCTCTAAGGATTTTGGATCCAGCTTTACTAGGTATTGGGTCGGCTGGGTGCGCCAGAGGCCTGGGAAAGGCCGGGAGTGGATGCGAATCATCTATGCTGGTGACTCTGACACCAGATATAGCCCGTCCCTCGAAGGCCAGGTCACTATCTCAGACGACAAGCCCAACAGCACCGCCTACCTGCAGTGGAGCAGACTGAAGGCCTCGGACGCCGCTTTGCCTCACTGTGCGAGTCTCGAGACAGTAATGACTGGATACTTCCAGACCTGGGGCCAGGTCACCCTGGTCACCGTCTCCTCAG
>S699|IGHV3-9*03|IGHD6-13*01|IGHJ2*01|40
GAGGTGCATCTGGTGGGGTCTGGGGGAGGCTTGGTGCAGCCAGTCAGGTCCCTGAGACTCTCCAGTGCAGCCTCTGGACTCACCTTGAATCATTATGCCATGCACTGGGGCCGGCAATCTCCAGGGAAGGGTCTGGACTGGGTCTCAGGAATCAGTTGGAATGGCGGTGTCATAGAGTACGCGGACTCTGTGAAGGGCCGATTCATCATCTCCAGAGACTGCGCCAAGAACTCCCTGTATCTGAAAATGAACAATCTGAGAGCTGAGAACATCGTCTCATATCTCTGTGCGAGCCAGACGTGGTACTTCGATCTCTGGGGCCGTGGAACCCTGGTCACTGTCTCCACAG
>S700|IGHV3-15*05|IGHD5/OR15-5a*01|IGHJ1*01|40
GAGGGTCAGCTGCTGGAGTCTGGGGGAGGCTTGGAAGAGCCTGGGGGGTCCCTTAGACTCTCCTGTGCAGCCTCAGGACTCACTTTCAGTGGCGCCTGGAAGAACTGGGTCCGCCAGGCTCCAGGTCAGGGGCAGGAGTGGCTTGGCCGTATTAAAAGAAAAACTGACGGTGGGACAACAGACTACTCAGGACCCGTGAAAGGCAGATTCACCATCTCAAGAGATGGTCCGGAAAAGACGTTGTGTCCGCAAATGAACAGTCTGAAAAAGGCGGACACAGCCGTGCATTACTGTACCACAATCGGACATAGTGCCCACTATTATCTTGTTGACTACTTCCAGCACTGGGGCCAGGGCACCCGGGTCACCGTCTCCTCAG
>S701|IGHV3-74*03|IGHD3-3*01|IGHJ4*01|40
GAGATACAGATGGCGGAGTCCGGGGGAGACTTAGTTCAGCCTGGGAGGTCCCAGAGACTCCCCGGTGCGGCCTCTGGATTCACCTTCAATAGCTACTGGATACACTGGGTCCGCCAAGCTCCAGGGAAGGGGTTGGTTTGGGTCTCACGTATTGATAGTGATGGGAGTTTCAAAAGTCACGCGGACTCCGTGAAGGGCCGACTCACCATCCCCAGAGACAACGCCGAGAACAGGCTGTATTTGCACATGCACAGTCTGAGAACCGAGGCCACGGCTGTTTATTACTGTGAAAGATACGGGGTATTCAGATCTTTGGAGTGGTTAGACTCTGACTACTGGGGCCCAGGAACCCTGGTCACCGCCTCCTCAG
>S702|IGHV3-15*07|IGHD3-10*01|IGHJ3*01|40
GAGGTGCAGCTGGTGGAGTCTGGGGGAGGCTTGGTAAGGCCTGGGGGGTCCCCTAGACTCTCCTGCGCAGCCTCTGGCTTCACTTTCATTACCGCCTGGAGAAATTGGGTCCGCCAGGCTCCAGGGAAGGGGCTGGAGAGGGTCGGCCTTAGTAATAGCAACATTGATGGGGAGCCAACAGACTGCACTGCACCCGTGAGAGACAGATTCACCATCTCAAGAGATGATTCAAGAAATACGCCGAATCTGCAAATGAACAGCCTGACAACCGAGGACACAGTCGTGTATTGCTGTACCATTATTTTTATGATACGGGTAGTTATTTCAATTGGCGTCTGGGGCCAAGGGACAATGGTCACCGTCTCTTCAG
>S703|IGHV3-74*02|IGHD1-14*01|IGHJ5*01|40
GAAGTGCAGCTGGTGGAATTTGGGGGAGCCTTAGTTCAGCCTGGGGGGTCCCTGAGACTCGCCCGTGCAGACTCTGGATTCACCTTCACTTGCCACTGGATGCACTGGGTCCGCCAAGCTCCAGGGAAGGGGCTGCTGTGGGTCTCACATATTAAGGGTGATGGGACTAACACAACTTACGCGGCCTCCGTGCAGGGCCGATTCACCATTCCCAGAGACAACGCCAAGAACACACTGTATGTGATAATGAACAGTCTAGGAGCCGAGGACACGACTGTGCATTACTGTGAAAGAAGAGGTATAACCGGAACCAAATGGTTGGTCTCCTGGGGCCGGAGAACCCTGGCCATCGTCTGCTCAG
>S704|IGHV1/OR15-9*01|IGHD2-21*02|IGHJ1*01|40
CAGGGACAGTTGATGCAGTCTGGGGCTGAGGTGAAGAGGCCTGGGGCCTCAGTGAAGATTACCTGCACGGCCTCTGGATACACTTGCACCAGCCACTGTATAAACTGGGTGTGCCAGGCCCATGCACAAGGACTTGAGTGGACGGGATTGGTATGCCCTAGTGATGGCAGAACAAACTATGCACAGAGGTTCCAGGGCAGAGTCACCATAACTAGAGACACGTCCATGGGCACAGCCGACATGGATCTAAGAAGCCTGAGACCTGAGGACACGGCCATGTATGACCGCACGAGAGCATATTGTGGTGCTGACAGGCATTCCGATGCTGAATACGTGCAGCATTGGGGCCAGGTCACCCTGGTCGCCGTCTCCTCAG
>S705|IGHV2/OR16-5*01|IGHD4-17*01|IGHJ3*02|40
CAGGTCACCTTGAAGGGGTCTGGTCCTGTGATGGTGAAACCCACAGAGAATCTCACGCTGATCTGCCCTCTCTCGGGATTCTCACTGAAGACTTCTGGAATGGGTATGAGGTGGACCCGTCTGCCCCCAGGAAAGGCCCTGGAGTGGCTTGCTCACATTTTTTTGAATGACAAAAAGACCTACAGCACGTCTCTTAAGAGGAGTCTCCTCATCTCCACGGACACCTCCAGAAGCCAGATGGTCCTCACCATGACTAACGTGGACCCTGTGGACACACCCGCGTTTTACTGTGCATGGAGCTCCGCTGACTCGATCGGTGATGCTTTTGGTAGCTGGGGCCATGGGTCACTGGTCACCGTCTCTTCAG
>S706|IGHV4-61*05|IGHD6-6*01|IGHJ2*01|40
CAGTTGCAGCTGCACGAGTCGGGCCCAGGACTGGTGAAGCCTTTAGAGGCCCTGTCCCTCACCTGCATTGTCTCTGGTGGCTCCATCAGAAGAAGTAGTTACTGCTGGGGCTGCCTCCGGGGGCCCCCAGGGAAGGGACTGGACAGGATTGGATATATCTGTTTCAGTGAGAGTCCCAACTACAACCCCTCCCTCGAGAGTCGAGTCACCATCCCAGTAGGCAAGTCCAAGAACCACTTCTCCCTGAAACTGAGCTCTGTGACCGCCGCGGACACGGCCGTGTTTTACTGTGCACTAGCGGGGTCCCTACTAACTCGGCTCTCCGGGCACCTCAATTTCTGGGGCCGTGACACCCTGGTCACTGTCTCCCCAG
>S707|IGHV3-23*05|IGHD4-17*01|IGHJ4*03|40
GAGGTGCAGCTCTTGGAGTCTGGGGTAGGCTTGCTACAGGCTAGGGGGTCCCTGAGACTCTCCTGTGCAGCCTCTGTTTTCATCTTTAGAAGGAATGCCAAGAGCTGGGTCGGCCAGGCTCCAGGGAAGGGGCTGGAGTGGGTCTCAGCTATCTATAACAGTGCTAGTAGCACAAAGTATGCAGACTCCGTGCAGGGCCGGTTCACCTTCTCCAGAGGCAAGTTGAGGAACACGATGTATCTTCGAAAAAACAGGCTAAGAGCCGAGGACACGGCCGTATATTACTGTGCGATGGAGGCTGACCACCAACTAGACTACTTGGACTATTGGGGCCAAGGGACCCGAGTCACCGTCTCCTCAG
>S708|IGHV3/OR16-9*01|IGHD5-18*01|IGHJ1*01|40
GAGGTGCACCCGGTGGAGTCTGGACGAGACTTGGTACAGCCTGGGGGGTCCGTAAGACTCTCCTGTGCAGCCTCTGGATTCACCTTCACTAACCATTGCAGAACCTGGGTCCGCCAGCCTCCAGGGAAGGGACTGGATTGGGTTTCATATGGTGGTGATAATAGTGGTTTCACAATCGACTCAGACTCTGTGAAAGGCCGATTATCCATCTCCAGGGACAACGCCAAGATCTCATTTTATCCGCAAATGAGAAGCCTGAGAGCCGAAGAAACGGGTGTGTATTACTGTGTGACATCGGGGGAGGCAGCTATGGTTCACTGGGGCCAGGACACCCTGGTCGCCTTCTCCTCAG
>S709|IGHV3-30*02|IGHD4-23*01|IGHJ1*01|40
CAAGTGCAACTGATGGAGCCTGGGGGAGGCGTTGTCCAGCCTGGGGGGTCCCCGAGACTCTCCTCTCCAGTGTCTGGATTTCCCTTGATTAGAAATGGCATGCACTGGGTCCGCCCGCCTCCAGGCAAGGGACTGACTTGGGTGTCATTTATACGGTCTGATGGAAGAAATAAATACTATGCAGACTCCGTGAAGGCCCGGTTCACCATCTCCAATGACAATTCCAAGAAGACGCTGTATCTGCAAATGAACAGCCTGAGAGGTGAGGACACGACTGTGTCTGATTGTGCGCAATCCGCAGAACACTTCCAGGATTGGGGCCCGGTCACCCTGGTCACCGTCTCCTCAG
>S710|IGHV3-30-3*02|IGHD3-16*02|IGHJ5*01|40
CAGGTGCAGCTGGTGGAGTCTGGGGGAGGCGTGGTCCAGCCTGGCAAGTCCCCGAGACGCTCCTGTGCAGTGTCTGGATTCACTTTCAGTGTCTTTGCTGGGTTCTGGGTCCGCCAGCTTCCAGGCAAGGGGCTGGAATGGGTGACACTTATTTCAGATGATGGAAGCAAAAAATACTACGCAGACTCCGTACAGGGCCCATCCACCATCTCCAGAGACAATTCCAGGAGCACGCTGTATCTGCAAGTGAACAGCCTGAGAGTTGAGGGCACGGCTGTATATTGTTGTGCGAAAGATACTGGAATGATGATAACGTTTGGGGGAGTTCTCCTTACACCCTCCTGGGGCCAAGGAATCGTGGTCACCGTCTCCTCAG
>S711|IGHV1-2*03|IGHD2-2*01|IGHJ2*01|40
CAGCTGCAGCTGGTGCAGTCGGGGGCTGAGGTGAAGAACCCTGGGGCCTCAATGAAGGTCTCCTGCAGGGCTTCTGGATACGCCTTCACCGCTGACTATATCCACTGGGTGCGACAGGCCCCTGGACACGGGCTTGAGTGGATGACCTGGATCGACCCTAAAAGTGGTGGCACAAAGTATGCCGAGAAGTTTCAGGTCAGGGTCACCATGACCAGGGACACGTCCATCAGGACAGCCGACATGGAGTTGCGAAGGCTAAGATCTGACAACACGGCCGTGCATTACTGTGCGAGACTTCTGATCGTCTCACGCAAGGACACTGCATTAGTGCGGTACTTCGATCTCTGGGGCCGTGGCACCCTGGTCCCTGTCTCCTCAG
>S712|IGHV3/OR16-8*01|IGHD6-25*01|IGHJ1*01|40
GAGATGCAGCTGGTGTATTGTGGGGGAGACTTGGTACAGCCTGGGGGGTGCCTGAGACTGCCCTATCCAGCCTCTGGACTCACTTTTAGTACCCACTCCTTGAGCTGGGTCCGCCAGGCTCCAGGTAAGGGACTGGAGTGGGATTCATACATTAGTGGTAATAGTAGTTACACAAACTACGCAGACTCTCTGAAGAGCCGATGCACCATCTCCAGGCACACCGCCAATGACACACCGTATGTGGACATGATCAGCCTGAAAACTGAGGACACGGTTCTGTATGACTGTGTGGGGAATTACTTCCAGGACTGGGGCCAGGTCACCCTGCTCATCGGCTCCTCAG
>S713|IGHV3-38*02|IGHD4-23*01|IGHJ5*01|40
GAGGTGCAGATGGTGGAGTCTGGAGGAGGCTTGGTACAGTCTAGGGGGTCCCTGAGACTCTCCTGTGCAGCCCCTGGATTCACCGTCACTGAGAATGAGATCAGCTGCATCCGCCAGGCTCCAGGGAAGGGACTGGAGTGGGGCTCATCCATTAGTCGTGGTAGCACACATTACCCAGACTCCAGGGCGGTCAGATTCACCATCTCCAGAGACAACTCCAAGGACACGCTGTATCTTCAAGTGGACAGACTGAGAGATGAGGGAACGGCCGTATACCACTGTGCCCCAGTTCTGATAGCTCGTAAGTGGTTCGACCACTGGGGCCAAGGAACCCTGGTCACCGTCTCCTCAG
>S714|IGHV1/OR21-1*01|IGHD4-11*01|IGHJ6*02|40
CAGAAAGAACTGGTGCAGTCTGGGGCTGAGGTGAACAGGCCTGGGGCCTCAGTGAAGGCCTCCTGCAAGGCTTCTGGATGCACCATCACAAGGTTCTGTATGCACTGGGTTCACCAGGTCCATGCACACGGGCTTGAGTGGATGGAATTGGTGTGCCCCAGTGATGGCAGCACAAGCTCTGCACAGAATTTCCAGGCCAGAGCTACCATAACCAGGGACGCATCCATGAGAACATCCTGGATGGATTTAAGCAGTCTGATGTGCGAGGACACGGCCATGTATTTCTTTGTGAAAGCTCCATTGCCTAGTGATTACTACTACTATTACGCTATGGACGTCTGGGGCCAAGGGACCACGGTCACCGTCTCCTCA
>S715|IGHV3/OR16-8*02|IGHD7-27*01|IGHJ6*01|40
GAGGTGCAGCTGGTGGCGTCTGGGGGAGCCTTGGTACAGCCTGGGGAGTCCCTGAGACTGTCCTGTCCAGACTCTGGATTCACGTTCACTACCCACTACCTGAGCTGGGTCCGCCTGGCTCCAGGGAAGGGACCGGGGTGGATTTCAGACATTAGTGGTGATAATGGTTACACAAAGTACACAGCCTCTCTGGAGGGTCGATTCGCCATCTCCAGGGACGGCGCCACTAAGTCACCAGATCTGCAAATGAACACTTTGAGACCTGAGGACGCGACTGTGTGTTACTGTGTGAAAACTGGACACTACTACTTCGATTTGGACGTCTGGGGTCACGGGACCCCGGTCACCGTCGCCTCAG
>S716|IGHV3-13*03|IGHD3-9*01|IGHJ3*01|40
GAGGTGCAGCTGGTGGAGTCTGGGGGAGACTTGGTACAGCCGGGGGCGTCCCTGAGACGCTCCTGTGCGGCCTGTGGATTTACCTTCACTAACTACGACATGCTCTGGGTCCGTCAACCTACAGGAAAAGGCCTGGGGTGGGTCTCAGCCGTTGGAACTGCCGGTGACACATACTATCCAGGCCCCGTGAAGGGCCAATCCACCATGTCCAGAGAAGATGCCAAGAGCTCATTGTATCTTGAATTGAACAGCCTGCGAGCCGGAGACACGGCTGTGTTTCACTGTGCAAGATTGTTACAATCTTTTGACTGCCAATTCTATGGTGCTTTAGATGTCTGGGGCCAAGGGACACTGGTCACCGTCTCTTCAG
>S717|IGHV3-43*01|IGHD5-24*01|IGHJ1*01|40
GATGTCCAACTGATGGAGTCTGGGGAAGGCGTAGTACAGCCTGGGGGGTCCCTGAGACTCTCCTGTGCAACCCCTAGATTCACTTTTGATGATTATACCACGCACTGGGTCCGTCAAGCTCCGGGGCAGGGTCTGGAGTGGGTCTCTCTTGTTAGTTGGGATTGTGGAGGCACATACTATCCAGACTCTGTGAAGGGCCCATTCACCATCTCCAGAGACAACAACAAAACTTCCCTGTTTCGGCAAACAAAAAGTCTGAGAATTGAGGACACCGCCTTGTACTATTGTGCTAAGAGATGGCTACGACCTTGCAGGATGTACTTCCCGAACTGGGGCCAGGTTACCCTGGCCACCGTCCCCTCAG
>S718|IGHV4-59*01|IGHD1/OR15-1a*01|IGHJ1*01|40
CAGGTGCAGCTGCAGGAGTCGGGCCCAGGACTGGTGAAGCCTTCGGCGACCCTGCCCCCCACCTGCCCTCTCTCTGGTGCCTCCATCAGAAGCTTCTACTGGAGTTGGATCCGGCAGTCCCCAGGGAAGGGACTGGAGTGCATTGAGTTTATCTTTTACAATGAGAGAACCAACTACAACCCGTCCCTCAAGCGTCGAGTCACCATCTCACTAGACACGTCCAAGAACCAGTTCTCCCTGAAGGTGCGCTCTGTGCCCGCAGCGGACACGGCCGTATCTTACTGTGCGAGAACGGGTGGAGCGAGCTCAATCGATGACCTCCAGAACTGGGGCCAGGTCAACCTGGTCACCGTCTCCTCAG
>S719|IGHV3-33*06|IGHD4-17*01|IGHJ6*01|40
CAGATGCTGGTGGTGGAGCCGGGGGGAGGCGTTGTCCTGCCTGGGAGGTCCCTGAGACTCTCCTGTGCAGCGTCTGGACTCACCTTCAGAACCTACGGCAAACGCTGGGTCCGCCAGGCTCCAGGCAGGGGGCTCGAGTGGGTGGCAGTTATCTGGTTTGATGGAAGCGTTAAATACTATATAGACTCCGTGAAGGGCCGGTTCACTATCTCCAGAGACAATTTGAAGAACAAGCTGTATTTGAAAATGAACAGCCTGAGAGTCGGGGAAACGGCTGTGTATTACTATGCGCATCGGCACGGTGACTACTCGAACTACTACTACGGCATGGACGTCTGGGGACAAGGGACCCCGGTCACCGTCGCCTCAG
>S720|IGHV3-64D*06|IGHD7-27*01|IGHJ6*03|40
GAGGTTCGGTTGGTGGAGTCTGGGGGAGGCTTGGTCCAGCCTGGGGGGTCCCTGAGACTCTCCTGTTCAGCCTCTAGATTCATCTTCACTAACTATACTATACAGTGGGTCCGCCAGGCTCCAGGGAAGGGACTGGAACATGTTACAGCTATTGGTAATGACGGGAATAAAACATATTGCGCAGACTCCGTGAAGGTCAGATTCACCATCTCCAGAGACAATTCCAAGAACACGCTGAATTTTGAAGTGACTAGTCTGAGAAGTGAGGACACGGCTGTGTATTGCTGTCTGAGAGACTTTGACGGTCACTGCTATTACTACAGGGACGTCTGGGGCAAAGGGACCACGGTCACCGTCTCCTCA
>S721|IGHV1-58*01|IGHD3-10*02|IGHJ2*01|40
CAAATGCAGTTGGTGCACTCTGGGCCTGACGTGAAGAAGCCTGTGACCTACGTGAAGGTCTCCTGCAAGGCTTCTGGATTCACCTTTACTACCTCCGCTGTGCCGTGGGTGCGACAGGCTCGTGGACAGCGCCTTGAGTGGAAAGGATGGGTCGTAGCTGGCAGTCATAACACAAACTACGCGCAAAAGTTGCAGGACAGAGTCACCATTACTAGGGACAAGTCGAGCGGCACAGCCTACATGGAGCTGAGAAGCCTGAGATCCAAGGATACGGCCGAGTATTACTGTGCGGCAGAAGCATTAGTATGTTCGGTTAGTTATTTAAGTTGGTACTTCAATCTCTGGGGCCGTGCCCCCCTGGTCACTGTCTCCTCAG
>S722|IGHV4-39*05|IGHD6-25*01|IGHJ2*01|40
CACTTACACCTGCAGGAGTTGGGCCCAGGACTGGAGAAGCCTTTGGCGACCCCGTCCCTCACCTACACTGTCTCTGGAGGCTCCATCAGAAGTAGTAGGTGCTACTGGGACTGGATCCGCCAGTCCCCAGGGAAGGGGCTGGAGTGGTATGGGAGAATCTTTTCTAGTGGTGGCACCTCCTACAACCCGTCCCTCCAGAGTCGAGTCACCATATCCGGAGACACGTCCAAGAACTATTTCTCCCTGAAACTGAGCTCTGTGACCGCCGAAGACACGGCTGTATATTGCTGTGCGCCCATACACGGATACAGAAGCGCCTTGTTTTTCGATCTCTGGGGCCGTGACACCCTGGTCACTGTCTCCCCAG
>S723|IGHV3-25*04|IGHD5-12*01|IGHJ6*04|40
GAGACACAGGTGGTGGAGTCTGGGGGAGGCTTGGCAAAGCCTGGGCGGTCCCCGAGACTCGCCTGTGCAGCCTCTCAATTCACCTTCAGTTGCTACCACTTGAAGTATATCCGCCGGACTCCAGGGAATGGGCTGGAGTTGGTTGGCCAAATTAATCCGAATGGGAAAAACATAGACGTCATAGACTCCGATAAGGACCGCTTCAATACTTCCAGAGATAACGCCAAGAACACACTACATCCGCAAGTGAACAGCCTGAACACCGAGGACACGGCCCTGTTTCAGTGTATCGTGGATACATTGGCTACGAGCTACTACTGCGAGATGGACGTCTGGGTCAAAGGGACCACGGTCACAGTCTCCTCAG
>S724|IGHV3/OR16-9*01|IGHD1/OR15-1a*01|IGHJ4*02|40
GAGGTGCTGCTGGTCGAGTCTGGAGGAGACCTGGCCCAGCCTGGGGGGTCCCTGAGACTCTCCTGTGCAGCCTCCGGATTCACCTCCAATAACCACTACACGAGCTGGGTCCGCCAGGTTCCAGGGAGGGGACTGGAGTGGGCTTCATACATTAGTCGTAAGAGTCGTTACACAGACTACGCGGGCTCCGTGAGAGGCCGATTCACCATCTCCAGGAACAACGCCAAGAACTCACTGTATCCACAGATCAACAGCCCGAGAACTGCGGCCGCGGCTGTGTGTTATTGTGTGAGGATACGTCCTGGAAACTTTGACTGCTGGGGCCAGGCATCCCTGGCCCCCGTCTCCTCAG
>S725|IGHV3-25*04|IGHD3-9*01|IGHJ3*01|40
GAGACGAAGCTGGAGGAGTCTGGGGGAGGCTTGGCAAAGCCTGGTCGGTCCCCGAAACTCGCCTGTGCAGCCTCTCAGTTCTCACTCAGTAGCTACTACACGAACTGTGTCCGCCAGCCTCCAGGGAAGGGGCTGGAGTTGGTTGGACAAGTTAATCCCAATGGGGGAGGAACAAACCTCCTAGACTCCAATAAGGACCGATTCAATACGTGCAGAGATCATGCCAAGAACACACTTCGTCTGCAGAAGAACAGACTGAAAACCGAGGACACGGCCCTGTGTCACTCTACCAGACGGTTGAGCTTCTACTTTGCCTGGTTATTACGGAGGCTTATTGATGTCTGGGGCCAAGGGACAATCATCACCGTCTCTGCAG
>S726|IGHV3-15*01|IGHD1-7*01|IGHJ4*01|40
GAGGTGCAGCTGGTTGAGTCTGGGAGAGGCTGGACAAAGACTGGGGGGTCCCTCAGACTCGGCTGTGCAGCCTCTGGATTCACTTTCAGTAACGCCTGGATGAGCTGGGTCCGCCGGGCTCCGGGGAAGGGGCTCGAGTGGGTTGGCCATATTAAAAACAAAAGTCATGGTGAAACAACAGACTACGATGCACCCGTGAAAGGCAGACGATCCATCTCAAGAGATGATTCAAGAACCATGCTGTGTCTGCAAATGAGAAGTCTGAAAACCGAGAACAGAGACGTGTATTACTGTGCCACGGAACACTGCTGTGACCACGGGGGCCAGGGAAGCCTGGTCACCGTCTCCTCAG
>S727|IGHV3-35*01|IGHD1-7*01|IGHJ3*01|40
GAGGTGCACCTGGTGGAGTCTGTGAGAGTCTTGGTACGGCCTGGGGGATCCCTGAGACTCTCCTGGTCAGCCTCTGGATTCACCTACAGTAGCAGTGACGTGAACTGGGTCCATCAGGCTCCAAGAAAGTGGCTGGATTGGCTATCGGGTCTTAGTTGGAGTGGCTGTTGGACGCCCTTTACAGACTCAGTGAAGGGCCGATTCATCACCTCCAGAAACACTTCCAGGAACACCCTGTATCTGAAATCAAAAAGTCTGAGGGCCGAGGGCACGGCTGTTTGTTACTGTGTGAGATATTATGCTTTTGGCGTCTGGGGCCAAGGGCCAATGGTCACACCCTCTTCAG
>S728|IGHV3/OR16-13*01|IGHD3-16*02|IGHJ6*04|40
GAGGTGCAGCTGGGGGAGTCTGGGGGAGCCTTAGTACAGTCTGGAGGGTCCCTGAGACCCTCCTGTGCAGCCTCTGGATTCACCTTCAATAGGTACTGGATCCACTGGGTCCACCAGGTTCCAGGGAAGGGGCTGGTGTGGGTCTCACTTATTCATAGTGATGGGATTAGAACAAGTTACGCAGAGTCCATGAAGGGCCGATTCACCATCTCCTTAGACAGTGCTAAGAACAGTCTGGATCTGCAACTGAACCGTCTGAGAACTGAGGACAGGTCTGTGAACTACTATACTAGATATTCCAATTACGATTACGTCTGGGGGAGTGATCGTTATACCAATTACTATTACTACTACGTTTTGGACGTCTGGGTCATAGAGACCACGGTCACCGTCTCCTCAG
>S729|IGHV7-81*01|IGHD6-25*01|IGHJ3*02|40
CAGGTGCAGCTGGTGCAGTCTGGCCACGAGATGAAACAGCCTGGGGCCTCAGTGAAGGTCTCCTGCAAGCCTTCTGGTTACAGTGTCACCACCTGTGTGATGAATCGGGTGCCACAGGCCCCTGGACAAGGACTTGAGTGGATGGGGTGGTTCACCACCTCCACTGGGATGCCAACTTGTGCCCAGGACTTCACAGGACGGTTTGTCCCCTCCATGGACACCTCGGCCAGAACAGAGTACCTGCAGATGAATGGCCTGCAGCCCGAGGACATGGCCCTCTTTTATTGTGCGAGTCCTTTTGATATCTGGGGCCAGGGGACAATGGCCACCGTCTCTTCAG
>S730|IGHV4-59*02|IGHD3-3*01|IGHJ1*01|40
CAGGTGCAACTGCAGGCGTCGGGCCCAGGACTGGTCAAGCCTTCGGAGACCCTATTCCTCACCTGCCCTGTCTCTGGTGGCTCCGTCACTAGTTACTACTGGAGCTGGATCCGGCAGACCCCAGTGAAGGGACTGGAGCGGACCGGGTGTCCTTATTACAGTGGAAGCACCAACTGCTACCCCTCCCTCAAGAGTCGAGTCAGAATATCAGTAGACACGGCCAAGAACCAGTTCTCCCTGAAGTTGAGCTCTGTGACAGCTGAGGATACGGCCGTGTCTGACTATGCGAGACGGGCGACACTCCTTACAATCTTTGGAGTGGTTATTATCCCGGGCTTCCAGTCCTGGGGCCGGTGCGCCCTGGTCACCGTCTCCTCAG
>S731|IGHV2-70*13|IGHD3-16*02|IGHJ2*01|40
CAGGTCACCTTGAGGGGGTCTGGTCCTACGCTGGTGAAAGCCACACAGACCCTCACACTGACCTGCACCTTCCTTGGATTCTCACTAAGGTCTTGTGGATTGTGTGTGAGCTGGATGCGTCAGCCCCCAGGGAAGGCCGTGGCGTGGCTTGCACTCAGTGATTGGCATGATGACATATACTACAGAACATCTCTGAAGACCAGACTCACCGTCTCCAAGGACACCTCCAAAGACCAGATGGTCCTGACGAAGCCCAACATGGACCCTATGGACACAGACCCGAATTATTGTGAACAGATTTATGATTTTATTTGGGGGAGTTGTGGGTCATTCTGGTACTTCGATCTCTGGGGCCGTGCCACCCTGGTCACTGTCTCCTCAG
>S732|IGHV3-20*02|IGHD2-15*01|IGHJ3*01|40
GAGATGCAGCTGGTGGAGTCTGGGGTAGCTTTGGTAGGGCCGGGGGGGTCCCTGAGACTCTCCTTTGCAGCCTCTGGATTCACATTCGATGGTTATGACCCGAAGTGGGTCCGCCACGCTCCAGGGAAGGGACTCGAGTGGGTCTCTGGCTTGAAGTGGACTGGTGGTAGTACAGGTTACGCAGACTCTGTGAAGGGCCACTTCACCATCTCCAGATATAACGCCAAGAACTCCCTGCATCTGCAAATGAACAGTCTGAGAGCCCAGGACACGGCCTTGTATCAGTGTGCGAGAGCAACGCCATGTCGTGATGGTGGGAGCTCAGTTGATACTCTTGAAGTCTGGGGCCAAGGGACAGTGGTCACCGTCTCTTCAG
>S733|IGHV3-30-3*02|IGHD4-17*01|IGHJ5*02|40
CAGGTGCAGTTGGTGGAGTCTGGGGGAGGCGTGGTCCAGCCTGGGAGGTCCCTGAGACTCTCCTCTGAAGTGTCTGGATTCACGTTCAGTAGCTATGCTCTGGACTGGGTCCGCCAGGCCCCAGGCGAGGGGCTGGACTGGGTGACAGTTATTTCAGATGATGGATGCAAGAATAATTATGCAGACTCCATGAAGGGCCGATTCACCATCTCCAAAGACACCTCCCAGAGAACGCTGTGTCTGCAAGTAAACAGCCTGAGATGTGGGGACACGGCTGTATATTACTTTGTGTGTTCGCTGACTCCGGTCGACCACCGGGGCCAGGGAACCCTCGTCACCGTCTCCTCAG
>S734|IGHV3-20*01|IGHD1-1*01|IGHJ1*01|40
GAGAGTCAGCTACTGGAGTCTAGGGGAGGTGTGGTAGGGCCTGGGGGGTCCCTGAGACCCTCCTATGCTGCCTCTGGATTCACCTTTGATGATTATGGCTTGTGCTGGGTCCCCCAAGTTCCAGGGAAGGGCCTGGAGAGGGTCTCTTCTATTAACGGCCATGATGGTAGCACAAGTTTTGCAGACTCTGTGAAGGGCCGATTCACCATCTCCAGAGACAACGCCAAGAACTCCCTGGATCTGAAAATAAACAGTCTGAGAGCCGAGGACACGCCCTTGTATCACTGTACGAAGATAGGGGCTACAACTGGAACGACACATCCAACAGGTCAATATCTCCAGAACTGGGGCCGGGTCACCCTGGTCACCGTCTCCTCAG
>S735|IGHV2-5*08|IGHD3-9*01|IGHJ6*02|40
CAGGTCACCTTGAAGGAGTCTGGTCATACACTGGTGAAACCCACACAGACCCTCACAGTGACTTGCGTCTTCTCTGGGTTCTTACTCCGCACTAGTGGAATGCGTGTGAGATGGATCCGTCAGCCCCCAGGTAAGGCCCTGGAATGGCTGACACCCATTTATTGGGATGATGATCAGTGCTACGGCCCATCTCTGAAGAGCAGGCTCACCATCACCAAGGACGCCTCCAGAAAACGAGTTGTCCTTAGAATGACTGACGTGGACCCTGTAGACACAGCCCCATATTACTGTGAACACGGAAGATTACAATATTTTGAGGATAAGTACTACTACTACGGCATGGACGTCTGGGGCCATGGGACCACGTTCACCGTCTCCTCA
>S736|IGHV3-74*02|IGHD2/OR15-2a*01|IGHJ5*01|40
GAGGTGCAGCTGGTGGAGTCTGGGGGAGACTTAGTTCAGCCGGGGGGGTCCCTGAGACTCTCCTGTGCAGCCTCTGGCCTCACCTTCGGTAGATATTCAATGCACTGGGTCCGCCAATCTCCAGGGAAGGGCCTGTTGTGGGGCTCACGTATTAATAGTGATGGGACTGGCAGAAGCTACGCGGCCTCCGTGGAGGGTCGGTTTGCCATCTCCAGAGACAGCGCCAGGGACACGCTGTATCTGAAAATGAAGAGTCTGAGAGACGAGGACACGGCTGTCTATTATTGTGCAAGACGTCCGACTGTAATAATATTACCTTCTATGCCTGAGGTAGACTCCTGGGGCCACGGATCCCTGGTCACCGCCTCCTCAG
>S737|IGHV3-74*02|IGHD6-6*01|IGHJ5*02|40
GAGGTGCAGCTGGTGGAGTCTGGGGCAGGCTTATCTCAGCCTGGGGGGTGCCTGAGACTCTCCTGTGCAGCCTCTGAACTCTCCTTTTATGAGTGCTGGATGAACTGGGTCCGCCAACCTCCAGGGAAGGGACTGTTGTGGGTCTCAAGCATTAATAGTGATGGGACTAGCACAAACTATGCGGACTCTGTGAAGGGCCGATTCACCATCTCCCTAGACAACGCCAAGAACACATTGTATCTGGAAACGATCAGTCTGAGAGCCGAGGACACGTCTGTCTATTACTGCGCACCCCAACGGCGGTTCGACCCCAGGGGCCAGGGAATTCTGGTCACCGTCTCCTCAG
>S738|IGHV3-38-3*01|IGHD2-21*01|IGHJ3*01|40
GAGATGCAGCTGGTGGAGTCTCGGGGAGTCTTGCTACAGCCTGGGGGGTCCCTGAGACTCTCCTTTGCAGCCTCTGGATCCACCGTCAGAAGAAAGGAGATGAGTTGGGTCCGCCAGGCTCCAGGGAAGGATCTGGAGTGGGTCTCATCCTTGAGTGAAGGTAGCACATACTACGCAGACTCCAGGAAGGGCAGATTCACCATCTCCAGAGACAATTCCGAGAGCGAGCTGCATTTTCAGACGAACAGTGTGAGACCTGAAGACGCGGCTGAGTTCTACTGTCAGAGTTATTTTGGAGGCGATTGCTGTTATAGTGTTGACGTCTGGGGCCATGGGGCAATGGTCACCGTCTCTTCAG
>S739|IGHV6-1*01|IGHD2-2*03|IGHJ1*01|40
CAGGTACAGCTGCAGAAGTCAGGTCCTGGACTGGTGAAGGCCCCGCAGACCCTCTCAGTCACCTGTGCCATGTCCGGGAAGAGTGTCTCTACCAACAGTGCTCCTTGGAAGTGGATTAGGCAGTCCCCATCGAGAGGCCTTGAGTGGCTGGGAGAGACATACTACAGGTCCAAGTGCTATAATGGTTATTCAGTATCTGTGCAAAGTCGAAGAACCGTCAACCCAGTCTCATCCAAGAACCAACTCTCCCTGCAGATGAAGTCTGTGACTCCCGAGGACACGACTGTGTTTTTTTATGCATGGACACATTGTAGTACTACCAGGCGAGGTGAATACCTCCACCACTGGGGCCAGGTCACCCGGGTCACCGTCTCCTCAG
>S740|IGHV3-30*19|IGHD1/OR15-1a*01|IGHJ5*02|40
CATGTGCAGCTGGTAGAGTCCGGGAGAGGCGTGGACCAGCCTGAGAGGTCCCTGAGACTCTCCTGTGCAGCGTCTGGGTCCACCTTCACTAGCTGTGTCATGCACTGGGTCCGCCAGGCTCCAGGCGAGGGGCTGGAGTGGGTGGCGGTCATATCACATGGTGGAAATAATAAATCGTACGCAGACTCCGTGAGCGGCCGTTCCACCATCTCCAGAGACACTTCCAAGAGCCCGCTGTCTCTACAGATGACCAGCCTGGAAGCTGAGGAAACGGCTGTGTATCACTGTGCGAGATCATATAATGCACAGAGCTGGTTCCACCCCTGGGGCCTGGGAACCCTGGTCACCGTCCCCTCAG
>S741|IGHV3-23*01|IGHD1-26*01|IGHJ6*02|40
GAGGTGCAGCTCCTGGACTCTGGGGGAGACTTGGTACAGCCTGGGGGGTCCCTGAGACTCCCCTGTGCAGCCTCTAGATTCACCGTTAGAAGCTGTGCCATGAGTTGGGTCCGCCAGGCTCCAGGGAAGGGGCTGGGGTGGGTCTCACCCATGTGTGGTTGTGGTGCTAACACATGCTGCGCAGACTCCGTGAAGGGCCCGTTCACCATCTCCAGAGACAATTCGAAGAAAACACTGTATCTGCAAATGAGAAGCCTGCGAGTCGAGGACACGGACGTCTATTTCTGTACGAGGGTAGTGGAAACTACTGACTACTATTACTCCGGTGTGGACGTCTGGGGCCAGGGGACCACGGTCCCCGTCTCCTCA
>S742|IGHV4-39*07|IGHD1-20*01|IGHJ3*01|40
CAGCTGCAGCTGCAGGAGTCGGGCCCAGGACTGGAGACGCCTTCGGAGACCCTGTCCCTCACCTGCAGTGTCTCTGACGACCCCATCATCAGTTATAGTTTCTGCTGGGGCTGGATCCGCCAGCCCCCAGGAAAGGGGCTGGCCCGGATTGGGAATACCCATTTTAGTGGGAGAACCTACTACGACCCGGCCCTCATGAGTCGAGTCACCATATCACTGGACACGTCCAAGAACCAGCTCTCCCTGAAACTGAGGTCTGCGACCGCCGCGGACGCGGCCGTCTATGGCTGTGAGTGGACGGTAGGTTCTGTCTGGGGCCAAGGGACAGTGGTCACCGTCTCTTCAG
>S743|IGHV1/OR15-9*01|IGHD1-14*01|IGHJ1*01|40
CAGGAACAGATGATTCAGTCTGGGGCTGAGGTGAAGAAGGCCGGGGTCTCAGTGTCGATCTCCCCGAAGGCCTCTGGATACACCTTGTCCAGCTTCTTTCTACACTGGGTGTGCCAGGCCCATGCACAAGGGCTTGCGTGGATGGGATTGGTGTGCCCTAGTGATGGCAACACAAGCCATCCACAGACCTTCCAGGTCAGAGTCACCATAGCCAGGGACACACCGATGGGCACAGCCTCTCTGGAGATAAGAAGCCTGAGGTCTGAAGACACGGCCATGTATTACTGTGTGAGATCAGTGAAAAACCGGGAGGGATACTTCCAACACTGGGGCCAGGGCTCCCTGGTCACCGTCCCCTCAG
>S744|IGHV4-59*06|IGHD3-16*02|IGHJ3*01|40
CAGGAGAATCTGCAGGAGTCGGGCCCAGGACTGGTGAAGCCCTCGGAGACCCTGTCCCTCACCTACATTGTCATTGGTGGCTCCATCAATAGTTACTGCTGGAGCTGGATCCGGCAGACCGCTGGGAAGGGCCTGGAGTGGACTGGAAACATCTATTGCAATGGGAGCGCCTGCTACAACCAGTCCCTCAAGAGTCGAGTTACCATTTCACTAGACACGTCTAAGGACCAGTTTTCCCTGACCTTGAGCTCTGTGACTGCCACGGGCACGGCCGTGTACTATTGTAGTATGATGACATTTGGGAGAGTCATCGTTTCATCAACTGCTTTTGACGCCTGGGGCCAAGGGACAATGGTCACCGTCTCTTCAG
>S745|IGHV3-48*02|IGHD3-16*02|IGHJ5*01|40
GAAGTACACTTGGTGGAGTCTGGGGGAGGCTTCGCACAGTCAGGGGGGTCCCTGAGACTCTCATGTGCAGCCTCTGGATTCACCTTCAGTAGTTACAGGATGAACTGGGTCCGCCAGGCTCCAGGGAAGGGGCTGGAGTGGGTCTCATTCAGTTGGAATATTAGAAGTACTATATACTATGCAGACTCTGTGAAGGGCCGACTCACCTTCTCCAGAGACATTGCCAAGAACTCCCTGCATCTGCAAATGAACAGCCTGAGAGACGAGGACACGACTGTGTTTTACTGTGCGAGAAGGATGGCGCGTATGATTATGTTTGGGGGAGTTATCCCTATAGGTGCTGACAATTGGTTTGACTCCTGGGGCCAAGGAACTCTGGTCACTGTCTCCTCAG
>S746|IGHV4-4*03|IGHD5-18*01|IGHJ2*01|40
CAGGTGCACCTGCAGGAGTCGGGCCCAGGACTGGTGAAGCCTCCGGAGATCCTGTCCCTCACCTGCGCTGTCTCTGCTGGCTCCATTGGCACTTGTAATGAGTGCAGTTGGGTCCGCCGGACCCCAGGGAAGGGACTCGACTGGATTGGGGAAGTCTGTCATAGTGGGAGCATCACCTACAACCCGTCACTCAAGAGTCGAGTCACCATATCACTAGACAAGTCGAAGATACCACTCTCCCTGAGGTTGACCTCTGTGACCGCCGCGGAGACGGCCGTGAGTTACTGTGTAACACCATACGGGACGGACCTCGATCTCTGGGGCCGTGGCACCCTGGTCACTGTCTCCTCAG
>S747|IGHV3-43D*01|IGHD6-6*01|IGHJ3*01|40
GATGTGCAAGTGCTGGGGTCTGGGGGAGTCGTGTTACGGCCTGGGGGGTCCCTGAGACTCTCCTGTGCAGTCTCTGGATGCACCTTTGATGAATATGCCTTCCTCTGGGTCCGGCAAGCTCAGGGGAAGGGTCTGGAGTGGGTCTCTCTAATTAATTGGGGTGGGGATAGCGCCTATTATGCAGACTCTGTGAAGGGACGATTCGCCATCACCCCAGACAGCAGCAGAAACTCCCTCTACTCGCACATGAACGGTCTGAGAACTGAGGACACCGCCTTGTATTACTGTGCAGAAAGAGTGGCTAGCGTCTGGGGCCAGGGGACAAAGGTCACCGTCTCGTCAG
>S748|IGHV3/OR16-8*02|IGHD6-13*01|IGHJ5*02|40
GAGGTGCAGCTGGTGGAGTCTGGGGGGGGCTTGATACAGCCTGGGGGGTCCCTGAGACTGTGCTATCCAGACTCTGGATTCACCTTCAGTGACCACTCCATGACCTGGGTCCGCCAGGCTCCGGGGAAGGGGCTGGAGTGGATTTCATTCATTAGTGGTGATAGTGGTTTCACAAATTACGCAGACTCTCTGAAGGGTCGAATTTTCATCGCCAGGAGCAACGCCAATAGGTCACCATATGCGCCAATGAACAGCTTGAGAAGTGAGGACACGGCTGTCTACTACTGGCTGAAACAGCGGAAAGCGGGGTATGTCAGGAGCTGGAGGCGGTGGTTCGACCCCTGGGGCCAGAGAGCCCTAGTCACCGTCTCCTCAG
>S749|IGHV3-66*03|IGHD7-27*01|IGHJ4*01|40
GAGATGCAGGTGGTGGAGTCTGGAGGAGACTTGATCCAGCGTGGGGGGTCCCTGAGACTCTCCAGTGCAGGCTCTGGACTCACCGTCAATAGCCACTACATGAGTTGGGTCCGCCAGGCTCCAGGGAAGGGGCTGGAGTGGGTCTCAGTTATTAACAGTTGTGCTGGCACATACTCCGCAGACTCCGTGAAGGGCCGATTCGCCATCTCCAGAGACAATTCCATGAACACGGTGTTTCTTCACAAGAAGAATCTGAGCCCTGATGACACGGCTGTATATCATTGTGCGAGAGATCACGGACTTGGGGAGATTAACTACTGGGGCCACGGAAACCTGGCCCCCGTCTCCTCAG
>S750|IGHV3-21*04|IGHD3/OR15-3a*01|IGHJ4*01|40
GAGGTGCAAATGGTAGAGTCTGGGGGAGGCCTGGGCAAGCCTGGGGGGTCCCTGAGACTCTCCTGTGCACCCTCTGGATTAACCTTCAGTAACTTTGGCATAAACTGGGTCCGCCAGACTCCAGGGAAGGGGCTGGAGTGGGTCTCATCCAATACTAATACTAGAAGTTTAATATACTACCCAGACTCAGTGCGGGGCCGATTCACAATCTCCAGAGACGACGCCACGAGCTCACCGTTCCTGCAAATGAACAGACTGAGAGCCGAAGCCACGGTCGTATACTACTGTGCGAGATGGGATTATGATTTTTGGACTGGTTGGTTTGACTACTGGGGCCAAGAATACCTGGTCTCCGTCTCCTCAG
>S751|IGHV4/OR15-8*03|IGHD4-17*01|IGHJ1*01|40
CAAGTGCAGCTGCAGGCGTCGGGCCCAGGACTGGTGATGCCTTCGGAGACCCTGCCCCTCACCTGTCTAGTCTCTGGTGGCTCCATCAGCACTAATAACAGGAGGAGGTGGGTCTGCCAGTCCCCAGGGAAGGGACTGGAGTGGATCGGGCAGATCTATCATACTGGGAGTCTCAACTACAACCCATCCCTCAAGAGGCGAGTCACCACATCATCCGACGAGTCCAAGAAACAGTTCTCCCTGAAGCTGAACTCGGTGACCACCGCGGACACGGCCGGGTATTACTGTGCGAGAGCCCGGGTGACTGCGTACTTCCAACACCGGGGCCAGGGCGCCCTGGTCACCGTCACTTCAG
>S752|IGHV3-53*02|IGHD3-16*02|IGHJ6*03|40
GAGGTGAAGAACCTGGAGACTGGAGGAGGCTTGGTCCAGCCTGGGGGGTCCCCGAGACTCTCCTGTGCAGCCTCTGGGTTCACCGTCAGAAGAAACTACATGACCTGGCTCCGCCAGGCTCCAGGGCAGGGGCTGGAGTGGGTCTCAGTGATTTATAGCGGTGGTAGCACATACTACGCAGACTCCATGAAGGGCCGATTCACCATCTGTAGTGACTGTTCCATGAACACGCTGTATCTTCACATCAACAGCCTGAGAGCCGAGGACACGGCCGTGTACTACTATATGATTACATTTGAGGGATTCTACTACCCCAGTTACGTGGACGTCCGGGTCACAGGCATCGCGGTGACCGTCTCCTCA
>S753|IGHV6-1*01|IGHD6-25*01|IGHJ4*02|40
CACATACAGCTGCAGAACTCAGGTCCAGGACTGGTGAAGCCCTCACAGATGCTCTCACTCACCTGTGCCATCTCCGGGGTCAGTGTTTCTACCCACAGTGCTGCTCGGAACTGGATCAGGCAGTCCCCGTCGAGAGGCCTTGAGTGGCTGGGAAGGACAGACTACAGGTCCAAGTGGTATAGTGATAATGCAGGATTTGTGAAAAGTCGAATGTCCATCAATCCAGACAAGTCTAAGAACCAGTTCTCCTTGCAGTTGAACTCTGTGACTCCCGAGGACACGGCTGTGCATTACTACGAAAGAGGACCCCTAGCAGCGGCTAATGAAGTGGCTGCTTACCTTGACTACGGGGGCCCTGGAATCCTGGTCATCGTCTCCCCAG
>S754|IGHV3-38-3*01|IGHD2-15*01|IGHJ4*02|40
GAGATACAGCTGGTGGAGTCTCGGGGGGTCTTAGTACAGCCGGGGGGGTCCCTGAGACTCTCATGTGCAGTCGCTGGATTCGCCGTCAACAGAAATGAAATGAGTTGGGTCCGCCAGCCTCCAGGGAAGGGACTGGAGTGGGTCTCCTCCATTAGTGGTGGAAGCACATACTACGCAGACTCCAGGAAGGGCAGATTCACCATCTCCAAAGACAAGTGCAAGAATACGTTGCACATTCAAATGAAGAGCCTGAGAACTGAGGACACGGCTGTGCATTACTTTAGGCAAGGATTTTCTGGTGGTGGTAGCTGCTACTCCCACATAGACTACTGGGGCCAGGGAGCCCAGGTTACCGTCTCCTCAG
>S755|IGHV2-5*02|IGHD1/OR15-1a*01|IGHJ4*02|40
CAGATCACCTTGAAGGAGTCTAGTCCTATCCTGGGGAAGCTCACACAGACCCTCCCGCTGGCCAGCACCTTGTCTGAGTTCTCACTCAGCAGTAGTGAATTGGGTGTGGGCTGGATCCGTCAGCCCCCCGGAAAGGCCCTGGAGTGGCTTGCACTCATTTCTTGGGATTCTGATAAGCGATACAGTCCATCTCTGAAGAGCAGCCTCACCGTCACCGAGGACAACTCCAAGAACCAGGTGGTCCTTACAATGACCAACATGGGCCCTGTGGAAACAGCCACACCTCACTGTGCCCACAGGGGCTATTATTGGAACAACCCCAGACACTACATTGGGTACTGGGGCCAGGGAACCCTGGTCACCGTCTCTTCAG
>S756|IGHV1-69D*01|IGHD2-8*02|IGHJ6*01|40
CAGTTGCTGTTGGTGCAGTCTGGGGCTGAGGTGAAGAAGCCTGGGTCCTCGGTGAAAGTCTGTTGCCAGGCTTCTGAAGAAACCTTCATCAGCTATGCTATCAGGTGGGTGCGCCAGGCCCCTGGACAAGGACTCGAGTGGAGGGGAGGGATCATCCCTATCTTTGGTATAGCAGACTATGCACATAATTTCCAGGACAGAGTCCCCATTACCGCGGACGGATCCACGAGTATAGCCTACATGGAGCTGAGCAGCCTGAGATCTGAGGACACGGCCCTATATTACTGTGCGAGAGATTCCACTGGTGATATATGCTGTAACTGCTACTACGGCTTGGACGTCTGGGGGCAAGAGACCACGGTCATCGTCTCCTCAG
>S757|IGHV2-70D*14|IGHD1/OR15-1a*01|IGHJ6*02|40
CAGGTCTCCTCGAAGGAGTCTGGTCCTGCGATGATGAGAACCACACAGACCCTTGCACTGACCTGCACCTTCTCAGGATTCTCACTCAGACCTAGTGGAATGGGTGTGAGGTGGATCCGTCTGCCCCCAGGTGAGGCCCTGGAGTGGCTTACACGCATTGATTGGGGTGATAATAATTTCTCCAGTACATCGCTGACGACCAGGCTGGCCATATCCAAGGACACCCCCAGAGATCAGGAGGTCCTTACAATGACCAACATGGACCCTGTGGACACAGACACATATTACTGTGCCCGGATAAACACTCCACTGTCAACTTACTACTACTACAACGGTATGGACGTCTGGGGCCAAGGGACCACGGCCACCGTCTCCTCA
>S758|IGHV3/OR15-7*01|IGHD6-25*01|IGHJ6*01|40
GAGGTGCAGCTGGTGAGGTCTGGGGGAGGCTTGGTCCAGCCTGGGGGTTCTCTGAGACTCTCATTTGCAGCCTCTGGATTCACCTTCTGTGACCACTACGTGAAGTGGGGCCGCCAGACTCAAGGGAAAGGGCTAGAATTGATAGACTTAATAAGAAGTAGAACTAAGAGTCACACGACAGACTCTGCTGCGTCTGTGAAAGGAAGACTAACCATCCCAAGAGAGGACTCACAGAACACGATCCATCTGCGAATAAGCAACCTGAAAGTCGAGGACTTGGCCGTGTATTCTTGTGCTATAGATTCAGAAGCGGCTACGTCTTACTACTACTACTACGGTATGGACGTCTGGGGGCAAGGGACCACGGTCACCGTCTCCTCAG
>S759|IGHV3/OR16-13*01|IGHD1/OR15-1a*01|IGHJ1*01|40
GAGGAGAAGCTGGAGGAGTCTTGGGGAGACTTAGTTCAGCCTGCAGGGTCCCTGAGACTCTCCTGTGCAGACTCTGAAGTCACCTTCATTAGTTACTGGATGGACTGGGTCGGCCAAGTTCCAGGGAAGGGGCTGGTGTGGGTCTCACATCTTAATAGTGATGGGAGTAGCACACGGTGCGCAGACTCCATCAAGGGCCCATTCACCATCTCCAGAGACAACGCTAGGAACACGTTGTATCTGAAAATGAACACTCTGAGAGCTGAGGACATGGCTGTCTATCATTGCACTAGGATAAATGGAACATATACATACTTCCAGCACTGGGGCCAGGTCACCCGGGTCACTGTCTCCTCAG
>S760|IGHV3-43*01|IGHD6-6*01|IGHJ5*01|40
GAAGTGCAGGTGGTGGAGTCTGGGGGAGTCGTGGTGGAACCTGGGGGGTCACTGAGACTCTCCTGTGCAGCCTCTGGATTCATCTTTGATCACTGTACCAACCACTGGGTCCGTCAAGCTCCGGGGAAGGGTCTGGACTGGGTCTCTCTTATTAGTTGGGATGGTGTTATCACATACTCTGCAGACTCTGTGAAGGGCCGATTCTCCTTCTCTCTAGACAACAGTAAAAACTCCCTGTATCCGCAAATGAACAGGTTGAGAACTGAGGACGCCGCCTTGTCTTACTGTGTGCCCCGAAATTGGGGCTATGGAAGCTCGTCCCGTAAATGCTTCGACTCCTGGGGGCAAGGAAGCCTAATCACCATCTCTTTAG
>S761|IGHV3-21*02|IGHD2-21*02|IGHJ5*02|40
GAGGTGCCAGTGGTAGAGTCTGGGGGAGGCCTGGTCGAGCCTGGGGGGTCCCTGAGACTCCCCTGTGCAGCCTCTGGATTCACCCTGATTAGCTATTGCATGAACTGGGTCCGCCAGGCTCCAGGGAAGGGGGTGGAGCGGGTCTCTTGCTTGACAAGTGCAAATAGTTGCATACACTGTGCAGACTCAGTGAAGGGCCGATTCACCGTCTCCAAAGACAGCGCCAAGAACTCACTGAGTCTGCAAATGAGAAGCCTGAGAGCCGAGGACACGCCTGTGTATTACTGTGCGAGACCTCGCCCAATCGAGAATTGGATTGTGGTGCTCAATTGGTTCGATCCCTGGGGCCAGGGAACCCTGGTCCCCGTCTCCTCAG
>S762|IGHV1-24*01|IGHD7-27*01|IGHJ3*01|40
CAGGTCCAGCTGGTTCAGTCTGGGGCTGAGGTGAAGAAGCCTGGGGCCTCAGTGAAAGTCTCTTGCAGGGTTTCCGGATTCACCCTCACTGACACATCCAAGCACTCGGTGCGACAGGCTCCTGGAAGAGGGCTTGAGTTGTTGGGAGGCATTGATCCTGAAGATGGTGAAACATTTTATTCACAGGAGCTCCAGGACAGAGTCACCATGACCGAGGACACATCAACAGACACAGTCCACGTGGAACTGAGAAGCCTGAAACATGAGGACACGGCCCTGAATTGCTGCACGGAGGGGCTCTCTGCTTTCGATATCTGGGGCCGAGGGACAATGGTCACCGTCTCTTCAG
>S763|IGHV3-30*12|IGHD4-23*01|IGHJ2*01|40
CAGGTGCAGCTGGTGGAGTCTGGGGGGGTCATGATCCAGCCTGGGAAGTCCCTGCGACTCTCCTGTGCACCGTCTGAATTCACCTTCAGTAGTGATGGCATGCACCGGGTCCGCCAGACTCCAGGCAAGGGGCTAGACTGGGAGGCAGTTATATCATTTGATGGAAGTAATCAATATTACATGGACTCCGTGAAGGGCCGATTCACCATCTCCAGAGACAATTCCCAGAACACGGTGTCTCTGAAGATGAACAGCCTGCGAGCCGAGGGCACGATTGTTCATTGTTGTGCGAAACGTGTGAACACGGCGCACTTGGATCTCTGGGGCCGTGCCCACCTGGTCACTGTCTCGTCAG
>S764|IGHV4/OR15-8*01|IGHD7-27*01|IGHJ5*02|40
CAGGTGCAGCTGCAGGAGTTGGACCCGGGCCTGGTGATGCCTTCGGAGGCCCTGTCCCTCACCTGCGTTGACTCTGGGGACTCTATCAGCAGTAGTAATTGGTGGAGATGGGTCCGCCAGGCCCCAGGAAAGGGGCTGGAGTTGATTGGGGAGATCTTTCATAGTGGGAGTGCCAACTACAATCCGTCCCTCAGGCGTCGAGTCACCATCTCAATAGACAAGTCCACGAACCACTTCTCCCCGGAACTGAACTGTGTAACCGTCGCGGACACGGCCGTATATCACTGCGCGAAGTCTCAAACTGGCTTCGATCCCTGGGGCCAGGGAACCCTGGTCAGCGTCTCCTCAG
>S765|IGHV3-7*02|IGHD1/OR15-1a*01|IGHJ1*01|40
GAGGTGCAGCTGGTGAAGGCTGGGAGAGACTTGGTCCAGCCTGGGGAATCCCTGAGACTCTTCGGTGCGGCCCCTGGATTAACCTTTAGTAACTATTGGTTGAGGTGGGTCCGTCAGACTCCAGGGCAAGGGCTGGAGTGGGTGGCCTACATAAAGCAATATGGAAATGAGAATAACTATGGGGACTCTTTGAAGGGCCGATTCTCCATCTCCAGAGACAACGCCAAGAACTCACTGTATCTGAACATGAACAGCTTGAGAGCCGAAGACACGGCAGTATATTACTGTGCGAGTTGTGATATGAGGCGAGGGGGTGAATACCTCCAGCACTGGGGCCAGGGAACCCTGGTCACCGTCTCCCCAG
>S766|IGHV3/OR16-6*02|IGHD5-12*01|IGHJ4*03|40
GAAGTGCAACTGGTGGAGTCTGCGGGAGACCTTGCTACAGCCTGGGGGTCCCCTAAACTCTCCTATGCAGCCTCTGGATTCAGTTCCAGTAACGCCTGGATGAGTTGGGTCCGCCAGACTCTAGGGAAGGGACTGGAGTGGGTGGGCTGTATTAATAGAAAAGCTACTGGTGGGACAGCAGACTACACTCCACCTGTGAAAGGCAGATTCCCCAATTCAAGAGATGATTTAACCCACAGGCTGTGTCTGCAAGTCATCTGCCTGACGATCGAGGACACGGCCGTGTATTACTGTACCCGTGGATGTAATAATGTAGACTACTGGGGCCAAGGGACCCTGGTCACCGTCTCCTCAG
>S767|IGHV3/OR16-12*01|IGHD3/OR15-3a*01|IGHJ6*03|40
GAAGTGCAGCTGGTAGAGTCTGGGAGAGGCCTGGCCCAGTCGGGGGGGTACCTTAAACTCTCCCGTGCAGCCTGTGAACTCACCGTCGGTACCTGGTACTGGAGCTGGCTCCACCAGCCTCCAGGGAAGGGTCTAGAATGGGTCTCCTACATTAGTATTAGTGGTTGTAGCACAAATTACGCAGACTCTGTGCAAGTCAGATTCACCTTCCCCACAGACAACTCGAAGAACACGCTCTGCCTGCAAATGACCAGCCTGAGAGTGGAGGACACGGCCGTGTTTAACTGTGCTAAAATGATTTCTGGACTGGTTTTCACAGACTACTACTGCTACATGGACGTCTGGGGCCAGGGGACCACGGTCACCGTCTCCTCA
>S768|IGHV3-11*06|IGHD5-12*01|IGHJ3*02|40
CAGGCGGAGCTGCTGGAGTCTGGGGGAGACTTGGTCAGGCCTGGAGGGTCCCTGAGACTCTCCTGTGCAACCTCTGGATTCACCTGCAGTGCCTACTACATGAGCTGGATCCGCCAGGCTCTAGGGAAGGGGCTGGGGTGGATTTCATTCATTGGAAGTAGCAGTAGTTCCACTAACTACCCAGACTCTGTGAATGGCCGAGTCACCATCCCCAGAGACAACGCCAAGCACTCACTGTATCTGGAAATGAACAGCCTGGGAGTCGAGGGAACGGCTGTGAATTACTGTGCGAGACCCTGTTTTTGGGTCGGTTTATTGGCCGCTCTTGATATCTGGGGCCAAGAGACAGTGATCACCGTCTCTTCAG
>S769|IGHV1-8*02|IGHD6-25*01|IGHJ3*01|40
CAGGCGCACCTGGTGCAGTCCGGGGCTGAGGTTAAGAAGCCGGGGGCCTCAGTGAAGGCCTCCTGCGAGAGTTTTGGAAACACCTTCACCAGCTGTGATCTCAACTGGTTGCGACAGGCCACTGGACACGGGCTTGAGTGGATGGGATGGGTGGACCCTAAGATTGGTAACACAGACTATGCACAGAAGCTCCAGGTCATAGTCACCAAGACTAGGAACACCTCCTTAAGAACAGCCGGCATGGAATTGAGCAGCCTGAGATCTGAGGACACGGCCGTGTGTCACTGTGCATATAGCAGCGGTGCCTCTGACGTCTGGGGCCAAGGGACCATGGTCACCGTCTCCTCAG
>S770|IGHV3-64D*06|IGHD6-19*01|IGHJ1*01|40
GAGGTGCAGGTGGTGGAGTCCGGGGGAGGCTTGGTCCAGCCTGGGGGGTCCCTGAGACTCCCCTGTTTGGCCTCTGGATTCACCTTCAGTAGTTATGCTATGCATTGGGTCCGCCAGGCTCCAGGGAAGGGACTGGAATGTTTTTCAGCTATCAGTAGTAATGGGGGTAGAACATACTACGCAGACTCTGTAAAAGTCAGATTCACCATCTCCAGAGACAATTCCAAGAACACGCTGTATCTTCCAATAAGAAGTATGAGAACTAAGGACACGGCTGTCTATCAGCGAGTGAACAACTTCCGTTGTAGCACTGGCTGGATCCCTGAAAGTTTCCAGCACTGGGGCCAGGCCACCCGGGTCGCCATTTCCTCAG
>S771|IGHV3-20*02|IGHD5-24*01|IGHJ5*01|40
GAGGTGAAACTGGAGGAGTCTGGGGGAGGTGTGGTGTGGCCTGGGGGGTCTCTGAGATTCGCCTTTACAGCCTCTGGATTCACCTTTGATGGTTATCGCATGAGTTGGGTCCGCCAAGTTCTAGGGAAGGGGCTGGAGTGGGTCTCTGATGCTAATTGGAATGGTGGCAGCAGAGGTCATGCAGACTCTGTGAAGGGCCGATTCACCATCTCCAGAGACAAACACCAGAACTCCTTCTGTTTGCAGATGAACAGTCTGAGAGCCAAGGACACGGCCTTGTGTCACCCCGCGGCTATGTGCTGCGACTCCTGGGGCCAAGGAACCCTGGTCATCGTCTCTTCAG
>S772|IGHV3-30*08|IGHD5-24*01|IGHJ4*02|40
CATCTCCAGGTGGTCGACCCAGGGGGAGGCGCGGTCCAGCCTGGGAGGTCCCTGAGACTCTCCTGTGCAGCCTCTGCATTCACCTTCAATAGCTATGCTTTGTCCTGGGTCCGCGAGGCTTCCGGCACGGGGCTAGAGTGGGTGGCAGTTATATCATATAACGAAAGTAATAAATACTATGCAGACTCCGTGAAGGGCCCATTCACCATCTCCAGAGACACTTCCAGGAATACGTTGTATCTACAAATGAACAGGCCAAGAGGTCGAGACACGGCTGTGTTTTACTGTGCGAGAAAGATATGTATAGATACGGCTACTGCGCCCTTTGACTCCTGGGGCCAGGGAACCCTGGTCACCGTCTCCTCAG
>S773|IGHV1/OR15-9*01|IGHD3-16*01|IGHJ4*02|40
CAGATACAGCTGATGCAGTCTGGGGCTGAGGAGATGATGCCTGGGGCCCCAATGAGGATCTCTTGCAAGACTTTTGGAAACACCTTCACCACTTACTGTATCCACTGGGTGTGTCAGGCCCATGCACAAGGACTTGAGTGGATGGGATTGGAAAGCCCTAGGAATGGCAGCACAATCTATGCACCGAGCCTCCAGGGCAGCGTCACCCTAAGCAGGGACACATCCACGGTCACAGCCTATATGGAGATCAGAAGCCTGAGATCTGAGGACACGGCCATGGATTCCTGTGTGTCACGTTTGGGGGAGTACTTTGACTACTGGGGCCCGGGAACCCTGGTCACCGCCTCCTTAG
>S774|IGHV2-26*01|IGHD2/OR15-2a*01|IGHJ5*01|40
CAGGTCACCTTGAAGGAGTCTGGGCCTGTGCTGGTGAAAACCACACTGACCTTCACGCTGACCTGCACCGGCTATGGGTTCTCAACCAACAATACTAGAATGGATGTGATCCGGATCCGTAAGCCCCCAGTGAAGGCCCTGGAGTGGCTTGCACACATTTTTTCGAATGACGAAACATCCATAAGAACATCTTGGAAGAGCAGGCTCCCCACCTCCGACGACACCTCCAATAACCAGGTTGTCCTTACCATCACCAACATGGACCCTGTGGACACTGCCACATATTACTGTGCACGGGTAGAGTACTATAATAGTGCTACTTTCTCTGACGACTGGTCCGACTCCTGGGGCCAAGGAACCCTGGTCACCGTCTCCTCAG
>S775|IGHV4/OR15-8*03|IGHD3-16*01|IGHJ3*02|40
CAGGTGAAACTGCAGGAATCGGGCCCAGGACTGGTGATGTCTTCGAAGACCCTGTCCCTCACCCACGTTGTCTCTGGGGGCTCCATCAGCTCTTGTAAGTGGTGGAGCTGGGTCCGCCAGCCCCCAAGGGGGGGGCTGGAGTGGATTGGGGAAATTTCTCATAGTGGGAGTCCCAACTACAATCCATCCCTCAAGAGCCGAGTCACCCTATCAGTAGACCAGTCCAAGAACCACTTCTCCCTGAAGCTGAGGTCTGTGACCGCCGCGAACACGGCCGTGTTTTACTCTGCGAGCGTCTATGATTATGTCCGGGGGAGTCATGTTTATGACTTCTGGGGCCACGGGTCAATCGTCACCGTCTCCTCAG
>S776|IGHV1-69D*01|IGHD4-23*01|IGHJ6*02|40
CAGGTGCAGCTGGTTCAGTCTGGGGCTGAGGTGAAGATGTCTGGGTCCTCGGTGAAGGTCTCCTGCACGGCTTCTGGAGGCACCTTCAATACTTACTCTAGCAGCTGGGTGCGACAGGCCCCTGGACAGGATATTGAGTGGATGGGAGGGGTCGTCCCTGTCTTTGGGACAATTAACTACTCACAGAAGTTCCAGGTCACAGTCTCGATGACCGCGGACAAATCTACGAGCACAGCCTACATGGAACTGAGCAGCCTGAGATCTGAGGACACGGCCATGTATTGCTGTGCGAGAGGTGGCAACTATTATGTCTACTACTCCGATATAGACCTCTGGGGCCAAGGGACCACGGTCACCGTCTCCTCA
>S777|IGHV4-31*04|IGHD1-7*01|IGHJ1*01|40
CAGGAGTGGCTGCAGGCGTCGGGCCCAGGACTGGTGAAGCCTTCTCAGACCCAGTCCCTCGCCTGCACTGTCTCTGGTGGCGCCATCCGAAGTGGTGGTAACTACTGGAGCTGGATCCGCCAGCACCGAGGGGAGGGCCTGGAGTGGATTGGGTACATGTATTACAGTGGGAGAACCCCCTACAGCCCGTCCCTCAAGAGTCCAATTACCATATCAGTATATAGCTCTAAGACCCAGCACTCCCTGAAGCTGAACTCTTTGCCTGCCGCGGACACCCCCGTGCATTGCTGTGCATCTAACGAATTCTTCCGGCAGTGGGGCCAGGGATCCCTGGTCCACGTCTCCTCAG
>S778|IGHV3-66*03|IGHD2-2*01|IGHJ5*01|40
GAGGCGCGGGTCATGGAGTCTGGAGGAGACTTCATCCAGCCTGGGGGGTCCCTGAGACTCCCCTGTGATGCCTCTGAATTCACCGTCTCTCGCAACAACATGAACTGGGTCGGCCAGCCTCCAGGGAAGGGCCTGGAGTGGGTCTCAGTTTTTTATAGCTGTGATAGCATATACTACACAGACTCCGGGAAGGGCCGATTCACCATCTCCAGAGACAATTCCAAGAACACGCTGTATCTTGACATGAACAGCCTGAGAGATGAGGTCACGGCAGTGTTTTACTGTGCGATCAAAGTCGCAATTGTAGGAGTTTCAGCTTCTATGAACTGGTTCGACTCCTGGGGCCACGGAATCCTGGTCACCGTCTCCTCAG
>S779|IGHV2/OR16-5*01|IGHD3-9*01|IGHJ3*02|40
CAGGTCACGTTGAAGGAGTCTGGTCCTGCGCTAGTGGAACCCACAGAGACCCTCAGGCTGACCTGCACTTTCTCTGGGTTCTCACTCGGAAGTTCTGGAGTGGCTATGAGCTGGATCCGTCAGCCCCCAGGGAAGGTCCTGGAGTGCCTTGTTCACTTTTTTCTGGGTGACACAAAATCTTATAGGACATCTCTGAGGGACAGGCTCATCATCTCCACGGACACCTCCAAAAGCCAGGTGGTCTTTACCATAACCACCAGGGACCCTGAGGACACGGCCACGCATTGCTGTGCATGGTTGTGTCCTGCTATTTTGACTGGTCGTCATCCTTTTGATACCTGGGGCCACCGGACAATGGTCACCGTCTCTTCAG
>S780|IGHV3-NL1*01|IGHD6-25*01|IGHJ5*01|40
CAGGTGCAGCTGGTGAAGTCCGGGGGAGGCGTGCTCCAGCCTGGGGGGTCCCTGAGACTCTCCTGTGCAGCGTCGGGATTCACCTTCAGTAACTGTGGCATGAGCTGGGTCCGCGAGACTCCAGGCACGGGGCTGGAGTGGGTCTCACTTATTTATAGCTGTGGTAGTGTCACAGACTATGCAGACTCCGTCGAGGGCCGACTCATCATGTCCAGAGACAATTCCAAGAACACGCCGTGTCTGCACCTGAATTGTCTGAGAGCTGAGGACACGACTGTCTATTATTGTGCGCATAGAAAAGGCTCCGGCAATTGGGTCGACTCCTGGGGCCAAGGAACCCTGGTCACCGTCTGCTCAG
>S781|IGHV1-24*01|IGHD1-1*01|IGHJ6*03|40
CAGGTCCAGACGGAACGGTCTGGGGCTGAGATGAAGGAGCCGGGGGCTTCAGAGAAGGTCTCCTGTAAGGTTTCCGGATACATTCTCACTGAATTACCCATGCACTGGGGGCGACGGGCTCCTGGAAAGAGACTTGAGTGGGTGGGAGAATTTGACGCCGAAGATGGTGAAACATTCTACGCACAGAAGTTTCAGGGCAGAGTCACAGTGACCGAGGCCACATCTACAGACACAGCCTACATGGAGCTGAGCAGCCTGAGATCTGAAGACACGGCCCTGTATTATTGTGCAACAGGTTACAACTGGAAGGTTGAAAACTACTATTACTCTATGGACGTCTGGGGCAAAGGGACCACGGTCACCGTCTCCTCA
>S782|IGHV1-8*01|IGHD1-14*01|IGHJ5*01|40
CAGGTGCAGGTGGTGCAGTCAGGGGCTGAGGTTATGAAGCCGGGGGCCTCACTGAAGGTCTCCTGCAAGCCTTCTGGTGACACCTTCACCACTTCTGATCTCGACTGGGTGCGACAGACCACTGGACAAGGGCCTGAGTGGATGGGATGGATGAACCCTAACAGTGGGAACACAATCTGTGCACAGAAGTTTCAGGTCAGAGTCACCATGGCCAGGAACACCTCCATAAGGAACGCCTATCTGGAGTGGAGCAGCCTGAAATCTGAGGACACGGCCGTGGATTACTGTGCGAGGGTTAGTGCACAGGAACCCCACAAATGGTTCGGCTCCGGGGGCCACGGAACCCGAGCCACCGTCTCCTCAG
>S783|IGHV3-23*05|IGHD3-9*01|IGHJ2*01|40
GAGCTGCAGCCGTTGGAGTCTGGGGGAGGCTTGACGCAGCCTGTGGGGTCCCTGAGACTCTCAAGTGCAGCCTCTGGATTCACCTTTAGAAGTAATGCCATGAAGCGGGTCCGCCAGGCTCCAGGGAAGGGGCTGGAGTGGGTCCCAGCCATTTATATCAGCGGTAGAGGAACATACTTTGCAGACTCCATGAAGGGCCGCTTCGCCATCTCCAGAGACACTTCCAAGAACACTCTGTATCTTCGCATGACTAGCCTGAGAGCCGAGGACACGACCTTATACTACGGTGCGAAATCTGGGCATTACGATCTTTTGACTGGTTATTATTGGTACTTCCATCTCTGGGGGCGTGGAACCCTGGTCACTGTCTCCTCAG
>S784|IGHV3-72*01|IGHD5/OR15-5a*01|IGHJ3*01|40
GAGGTGCCTCAGGTGGCGTCTGGGAGAGCCTTGGTCCAGCTTGGAGGGTCCCTGAGACTCTCCTGTGCAGCCTCTGGACTCACCTTCAGCGACCGTTACATGGACTGGGTCCGCCAGACTCCAGGGAAGGGACTGGAGTGGATTGGCCCTACCAGAAACAAAAGTGACAGTTGCACCACAGAATCCGCCGTGTCTGTGAAGGACAGATTCACCATCCCAAGAGATGATTCAGAGAACTCACTGTATCCGCAAATGGACCGCCTGAAAACCGAGGACACGGCCCTGGATTGCTGTGCAAGACGTGTCTGGGCGGCCATGGTGTCTACGATTACAAAGCCTTTTGACGCCTGGGGCCAAGGGACAAAGGTCTCCGTCTCATCAG
>S785|IGHV3-25*04|IGHD1-14*01|IGHJ3*02|40
GAGACGAACTTGCTGGAGTCTGGGGGAGGCCTGACACAGCCTGGGCAGTCCCCGGGACTCTCCTGTGCAGCCTCTCTATTCACCTTCAGTAACTATTACATGAAGTGTGTCCGCCAGGCTCCAGGGAGTGGGCTAGAATTGGTTGGACAAGCTAATCCTAATGTGGGCAGAACACATCTCATAGACTCCGGTAAGGACCGATTCAAACCCTCCAGAGATACCGCCAAGAACACACTTCATCTGCAAATGAAGAGCCTGAAAACCGCGGTCACGGCCCTGTACTCCTCTAGCAAAACCCGGAACCACCCTTTTGATATTTGGGGCCAAGGGACAATGGTCACATTGTCTTCAG
>S786|IGHV3/OR16-8*02|IGHD1/OR15-1a*01|IGHJ2*01|40
GAGGTGCAGCTGGTGGAGTCGGAGAGAGAGTTGGTACAGCCGGGGGGGTCCCTGAGACTGCCCTGTCCAGAGTCTGCATTCACCTTCAGTAACCACGAAATCAGGTGGGTCCGCCAGACTTCAGGGAAGGGACTGGAGTCGATTTCATACATTAGTGGTCATAGTGTTTGCCCAAACCACGCGAACTCTGTGAAGGGCCGATGCCCCATCTCCAGGGATAACGCCAATAACTCGCCATATCTGCAAATGAACGGCTTGAGAACTGAAGACACGGCTGAGTATTTCAGTGTGACAAGGGCTGAAACTGGCACACCCTACTGGTACTGCGATCTCTGGGGCCGTGGCACCCTGGTCACTGTCTCCTCAG
>S787|IGHV3-15*03|IGHD6-6*01|IGHJ5*01|40
GATTTGCATCTGGTGGAGTCTGCCGGAGCCTCGGTACAGTCTGGGGGGTCCCTTAGACTCTCCTGTGCAGCCTGTGGACTCAGTCACACCAACGCCTGGATGAGCTGGGTCGGCCAGGCTCCCGGGAAGGGGCTGGAGTGGTTTGGCCGTATTAATGGCAAATTTATTGGTGGGACAACAGACTACGCTGATCCTGTGAGAGGCAGATTCACCATCTTAAGAGTTGATTCAAAAAATACGCTGTATATACACATGATGAGCCTGAAAACCGAGGACACAGCCGTGTATTATTGTACCACAAAGGATATCAGCTCGCATAGTCACCCACCATGGTTCCACTCCTGGGGCCAAGAAACCCTGGTCACCGTCTGCTCAG
>S788|IGHV3-30-3*03|IGHD4/OR15-4a*01|IGHJ4*02|40
CAGGTGCAATTGGTGGGGTCTGGGGGAGACGTGGTCCAGCCTGGGAGGTCCCTGAGAATCTCCTGTGTAGCCTCTGGATTCACATTCAGTAGTTATGCTATTCACTGGGTCCGCCAGGCTCCAGGGGAGGGGCTGGAGTGGGTGGCAGTTGTTTCACATGATGGAATTAATGAGTACTTGGCAGACTCTGTGAAGGGCGGATTCACCATCTCCAGAGACAATTCCAAGGACACGCTCTATCTGAAAAGGAACAGTCCGAGAGGTGAGGACACGGCTGTTTATTACGGTGCCAGGGGCGGTAGTAAATCCATGGTGCGGCGGGTTTTCTGGGGCCAGGGAACCCTGGTCGCCGTCTCCTCAG
>S789|IGHV4-39*02|IGHD1/OR15-1a*01|IGHJ2*01|40
CAGCTGCAGCTGCAGGAGTCGGGCCCAGGACTGATGAGGCCTTGGGAGGCACTGTCCCTCGCCTGCACTGTCTCTGGTGGCTCTATCAGTAGGAGTAGTTACTATTGGGGCTGGATGCGCCAGCCCCCAGAAAAGGGGCTGGAGTGGATTGGGACCATCTATTCTGGCGAGAAGACCTACTCCAACCCGTCCCTCAAGAGTCGAGTCACCATCTCCGTAGACGCGTCCAAGAACCACTTGTCCCTAAAGCTGAACTCTGTAACCGCCCCACCCACGGCTCTGTCCTACTGTGCGAGGGTATACGAGGCAGACTCGTGCCTCGATCTCTGGGGCCGTGGCACCTGGGTCCCTGTCTCCTCAG
>S790|IGHV3-7*03|IGHD2/OR15-2a*01|IGHJ6*04|40
GAGATGCAGCTGGTGGACTATGGGGGAGGCTTGGTCCAGCCTGGGCGGTCCCTGAGACTCTCATGTGCAGCCTCTGCATTCACCTCTACTAACTATTGGATGAGGTGGGTCCGCCAGACTCCAGAAAAGGATCTGGAATGGGTGGCCAAAGTAAAGAAACATGGAACTGGAGAGTACTATGTTGACTCTGTGAAGGGCCGAATCACCATCTCCACAGTCAACGCCAAGATCTCACTGTATCTGCAAATGAACAGCCTGAGAGTCGAGGACACGGCCGTGTATTACTGTGCGAAGGGAGAGGAATATTTTAATAGTACTACTTTCGCAGAGTCCGGCGACTACTACTACTTCGGTATAGACGCCTGGGCCACAGGGACCTCGGTCACCGTCGCCTCAG
>S791|IGHV3-11*06|IGHD6-13*01|IGHJ4*03|40
CAGGAGCAGTTGGTGGAGTCTGGAGTAGACTTGGTCAAGACTAGAGGGTCCGTGAGACTCTCCTGTGTAGCCTCTGGATTCACCTTCCGTGACTACCACATGAGCTGTATCCGCCAGACTCCAGGGAAGGGGCCGGAGTGGAGTTCATCCATTACTTGTACTAGTCACTACACAAATTGCGCAGACCCTGTGAAGGGCCGATTCACCATCTCCAGAGACAACGCCGAGAACTCTCTGTTTCTGAGATTGAACTGCCTGAGAGACGAGGACACGGCTGTGCATTACTGTGCGAATGCGTGTAGAAGAAGCTGGTCACAGGGCCAATACTTCTTAAGCTACTTTGACTATTGGGGCCAGGGGACTCTGGTCACCGTCTCCTCAG
>S792|IGHV3-20*01|IGHD2-21*01|IGHJ4*02|40
GAGGTGCAGGTGGTGGTGTCTGGGGGAGATGTGGTACGGCCTGGGGGGTCCCTGAGACTCCCCTGTGCAGCCTCTGCTTTCACGTTTGATGAATCTGGCATGAGGTGGGACCGCCAAACTCCAGGGAAGGGGCTGGAGTCGGTCTCTGGCACTGATTGGACTGGTGGTGGAGCAGGTTATGCAGACGCTGTGAAGGGCCGATTCACCGTCTCCAGAGACAACGCCAATAACTCCCTGGATCTACAGATGATGAGTCTGAGAGCCGAGGACACGGCCTTATATCCCTGTGCGAGATGGTCCGGGTCAGATTGTGGTATTGATTTCTATCACCAATTTGACTTCTGGGGCCAGGGAGCCCTGGCCACCGTCTCCTCAG
>S793|IGHV3-74*03|IGHD2/OR15-2a*01|IGHJ3*01|40
GAGGTGCAGGTAGTGGAGTCCGGGGGAGTCTCAGTCCAGCCTGGGGGGTCCCTGAGACTCTCCTGTGCAGCCTCTGGATTCCCCTTCAGGAGCTACTGGGTGCCCTGGGTCCGCCGAGCTCCAGGGAAGGGGCCGATGTGGGGCTCACGTAATAATAGTGACGGAAGAAGCACAACGGACGCGGACTCCGTGAAGGGCCCATTCACCACCTCCAGTGACAACGCCAACAACACGCTGTCTCCAGAAACGAACAGTCTGAGAGCCGGGGATACGGCTCTGTATCACTGTCCAACATTCTGTAATTTTACTAGTCTCTATGCCAATGCTTTTGATGTCTGGGGCCACGGGACGACGGTCACCGTCTCCTCAG
>S794|IGHV1/OR15-9*01|IGHD3-3*01|IGHJ5*01|40
CACGTACAGGTGAAACAGTATGGGGCTGACGTGAAGAAGCCTGGGGCCTCAGTGAGGACCTCCTGCATGGCTTCTGGAAACACCTTCACCAATTATTGTACTCACTGGGTGTGCCAGGCCCATGCACCCGGGCTTGAGTGGATGGAATTGGTATGCCCTAGTGATTTCAGCACAAGCTTTGATCAGAAGCTTCAGGTCAGAGTCACCATGACCAGGGACACATCCATGGGAACAGCCCACATGGCACTAAGGAGCCTGATATTGGAGGACACGGCCATGTATTACTGTGTCCAAAGGGTCCTTTGTTGGCATGGGCGTGACTGGTTCGACTCCTGGGGCCAAGGAACCCTGGTCACCGTCTCCTCAG
>S795|IGHV3-13*04|IGHD2-21*01|IGHJ5*01|40
GAGGTGCAGCTGGTGGAGTCTGGGGGAGGCTTGGGACAGCCTGGGGAGTCCCTCAGACCCTCCTGTGCAGCCTCTGGGTTCACCTTCATTAGCTACGACATGCACGGGGTCCGTCAACTGGCAGGAAAAGGTCTGGAATGGGTCCCAGCTACTGGTGCCGCTGGTGAAACTTATTATCCAGGCTCCGGGAAGGGCCGATTCACCGTCTCCAGGGAACACGCCAGAAACTCCCTGTGTCTTCAAATGAACAGCCTGAGAGCCGGGGACGCGGGTGTCTATTACTGTGCAGGCTCGGTGGTGAGTTTTGCTAAATGGTTCGGCCCCTGGGGCCATGGAAGCCTGGTCACCGTCTCCCCAG
>S796|IGHV4-31*04|IGHD2-8*01|IGHJ4*01|40
CAGGTGCGGCTGCAGGAGTCGGGCCCGGGACTGGTGAAGCCTTCAGAGACCCTGTCCCTCACCTGCACTGTCTCTGGTGCCTCAGCGAGCAGTGGTGGTTACTACTGGAGCTGGATCCGCCAGAAACCAGGGAAGGGCCTGGCAGGGATTGTATACATCTCTTACAGTGGGAGAACCCACTCCAAACCGTCCCTCAAGGGTCCAGTGACCATATCATTAGACACGTCTAACAACAACCTCACCCTGAAGCTGAACTCTGTGACTGCCGCGGACACGGCCGAATACTGCTGTGCGGCTCAACTAATGGTATATGCTGTACCCTTATTTGACTACTGGGGCCAAGGAATCCTAGTCAGCGTCTCCTCAG
>S797|IGHV3-13*02|IGHD3-10*01|IGHJ3*02|40
GATCTGCATCTGGTGGAGTCTGGGAGAGGCTTGGTGCAGCCTGGGCGGGCCCTGAGCCTCTCCTGTGCGTCCTCTGGATGCACCTTCAGTAATTACGACATGAACTGGGTCCGCCAAATTACAGGGAAAGGTCTGGCGTGGGCCTCAGCCAATGGTACTGCTGGTGACACATATTACCCAGACTCCGTGAAGGGGCGATTCACCATCTCCAGAGAGAATGACAAGACTTCCTTCTATCTAGAAATGAACAGCCTGAGAGCCGGGGACGCGGCTGTGCATTATTGTCTAAGATACCTCACTATGGCTCGGGGCGTTGGTTCTTTTGATCTTTGGGGCCAAGGGACAGTGGTCACCGTCTCTTCAG
>S798|IGHV1-3*01|IGHD5-24*01|IGHJ1*01|40
CAGGTCCAGCTTGTGTCGTCTGGGACTGAGGTGAAGAAGACAGGGGCCTCAGTGAAGGTTTCCTGCAAGGCCTTTGGATACACCTTCACTAGCTTTGCTTTACGTTGGGTACGCCAGGCCCCCGGACAAAGACTTGGGTGGATGGGATGGATCAACGCTGGCAATGGTAACACAAAACATGCGGAGAACTTCCAGGGCAGAGTCACCATTACTAGGGACGCATCCGCGATCACAGTCCCCATCGAGGTGAGCAGTCTGAGATCTGAAGACACGGCTATGTTTCTCGGCAGAAATGGCTACGAATTTGGCGTATTATACTTCCAGCAGTGGGGCCAGGGAACCCTGGACACCGTCTCCTCAG
>S799|IGHV3-43*01|IGHD6-19*01|IGHJ3*01|40
GAAGTGCAGCTGGTGGAGTCTGGGGGAGTCGTGCTACAGCCTGGGGGGTCCCTGAGACTCTCCAGTGCAGCCTCTGGATTCTCCCTTGATGACTATACCCTGCACTGGGTCCGTCAACCTCCGGGGAAGGGTCTGGAGTGGGTCTCTCTTATTAGTTGGAACGGTGGAAGACCATACTCTACAGACTCTGGGGAGGGCCGATTCCCCATTTCCAGAGACAGCAACCATAACTCCCAGTATCTGCAAATGAACAGTCTGCGAAGTGGAGACACCACCTTGTATTGGTCTGAACCGGGATATAGGATTGGCTGGCGCGATGATGCTCTTGACGTCTGGGGTCAAGGGCCAATGGTCACCGTCTCTTCAG
>S800|IGHV3-64*03|IGHD7-27*01|IGHJ5*01|40
GAGGTGCAGTTGGTGGGGTCTTGGAGAGGCTTGGTCCAGCCTGGGGGGTCCCTGAGACCCTCCCATTCAGCCTCTGGATGCACCTTCGCTAGCTATGCTATGCCCTGGGTCCGCCAGACTCCAGCGAAGGGACTGGAATATGTTTCAGTCATTAGTAGTGATGGGCGTCGAACATACTTCGAAGACTCAGTGACGGTCAGATTCACCACCTCCAGAGACTATTCCAAGAACACGCCGTATGCCCCAATCATCAATCTGAGAGCTGAGGACACGGCTGTCTCTTGTTGTGTGACAACGGACTGGGCCTGGGGTCAAGGACACCTGATCACCGTCTCCTCAG
>S801|IGHV3/OR16-13*01|IGHD1/OR15-1a*01|IGHJ5*01|40
GAGGTGCAGCTGTTGGAGTCTGGGGGAGGCTTAGTACAGCCTGGAGGGTCCCTGAGACACTTCTGTGCAGCCTCTGTATTCCCCTTCAGAAACTTCTGGATGCTCTGGGTCCGCCAGGCTCCAGGGGAGGGGCTCGTGTGGGTCTCACGGATTAATAATTATGGGACCAGAACAAAGTATCCAGACTCCAGGAAGGGCCAATTTGTCATCTCCAGAGGCAATCTTAGGAACACGCTGTATCTACAAATGCACAGTCTGAGAGTTGAGGACAGGGCTGTGTATTACTCTACTAGAGTAAACAAGTGGCTCGACTCTTGGGGCCAAGGAACCCTGGACACCGTCTCCTCAG
>S802|IGHV3-21*02|IGHD5/OR15-5a*01|IGHJ1*01|40
GAGGTGCAACGGGAGGAGTCTGGGCCAGGCCTGGTCAAGCCGGGGGGGTCCCTGAGACTCTCCTGTGCAGCCTCTGGATTCGCCTTCACCAGTTCCAGCATGAACTGGGTCCACCAGGCTCCAGGGAAGGGGCTTGATTGGGTCTCCTCCGTTAGTAGTGGTAGTGGCTATATGTCCTACGGAGACTCAGTGAAGGGCCGATTCGCCATCTCCAGAGACAACGCCAAGAACTCACTCTATCCGCAACTGAACCGCCTGAGAGACGAGGACACGCCTGTGTGTCTCCCTGCGAGAAGTGGATATAGTGTCTACGATTATTCTGACTACTTCCAGCACTGGGGCCAGGACACCCTGGTCAACGTCTCCTCAG
>S803|IGHV3-38*03|IGHD1-26*01|IGHJ4*02|40
GAGGGGCAGCTGGTGGAGTCTGGGAGAGGCTTGGTACAGTCTAGGGGGTGCCTGAGACTCTCCAGTGCAGCCTCTGGATTCACCGTCACTAGCGACGACATGCACGGGATCCGCCGGGCTCCAGGGAAGGATCTGGACTGGGTCTCATCCATTAATGGTCATACCACATCTTACGCAGACTCCAGGAAGGTCAGATTCACCATCTCCAGAGACAATTCCCGTAACACGCTGTGTCTTCAAATGAACAACCTGAGAGGAGAGGTCACGGCCGTGTATTATTGTGCCAGATTGGGCCTCGTGGGCCCTGGCGACTGGGGTCAGAGAACCCTGGTCACCGTCTCCTCAG
>S804|IGHV3-11*04|IGHD4-11*01|IGHJ5*02|40
CAGGTGCAGATGATGGAGTCTGGGTCAGGCCGTGTCAAGCCGGGAGAGTCTCTGAGACTCTCCTGTGCAGCCCCTGGATTCACACTCAGTGACTGGAACATGAATTGGATCCGCCAGACTTTAGGGAAGGGGCCGGATTTGGTTTCATTCATTAGTAGTGGTGGTAGTACCCTATACTACACAGACTCTGTGAAGGGCCGATTCACCATCTCCCGGGACAACGCCCAGAACTCACTATTTCTGAAAATGAACAGCCTGAGAGACGAGGACACGGCTGTATATTACTGTGCGGCATCCACGGGCTGGTTCGACCCCTGGGGCCGGGGAACCCTGGTCACCGTGTCCTCAG
>S805|IGHV3/OR15-7*02|IGHD1-20*01|IGHJ6*01|40
GAGGTGCAGATGTTGGAGTCTGGGGGAGACCGGGTCCAGCCTGGGGGTTCTCTGAGACTCTCGTGTGCTGCCTCTGAATTGATCTTAAGTGACCACTACATGAACTGGGTCCGCCAGGCTCAAGGGGAAGGGCTAGTGTTGGTAGGTTTAATAAGAAACGAAGCTACGGGTTACACGACAGACTATACTGCGTCTGTGAAAGGCAGACCTAGCATCTCAAGAGAGCATTTAAAGAACACGCTGTATCTGAAACTGAGCAGTCAGAATACCGAGGACTTGGCCATATATTACTTTGCTAGGGTCCGGAGGTATAAATGGAACGGCCGTTGGATTGACTACTACTACTTTGATATGGACGTCTGGGGACAAGGGACTACGGTCACCGTCCCCTCAG
>S806|IGHV3-53*04|IGHD4-11*01|IGHJ2*01|40
GACGTGCACCTGGTGGAGTCTGGAGGGGGCTTGGTCCAGTCTGGGGGGTCCCTGAGACTCCCCCCTGCAGCCTCTGGCTTCACCGTCAATACCAATTGCGTGAACTGGGTCCGCCAGGCTCTAGGACAGGGTCTGGACTGGGTCTCGGTTATTTTTAGCGGTGGTAGCACATACTACACAGACTCCGCGCAGGGCCGTTTCACCATCTCCAGACACGGTTCCAAGACGACGCTGTATCCTCACATGAACAGCCTGAGAGCTGAGGACACGGCCGTGTATTACTATGCGAGATCAGGGCCCGTTACCTCTTGGAACTTCAATCTCTGGGGCCGTGGCACCCGGGTCACTGTCTCCTCAG
>S807|IGHV3-11*06|IGHD3-10*01|IGHJ2*01|40
CAGCGGCAGATGGTGGAGTCTGGGAGAGGCTTGGTCAAGCCTGGAGGGTTCCTGAGATTCTCCTGTGCAGCCTCTGGATTCACCTTCAGTGATTACTACATGAATTGCATCCGTCAGGCTCCAGGGAAGGGGCTGGCGTGGTCTTCACTCATTAGTAGTAATAGGAGTTTCCCAAACTACACAGATTCTATGAAGGGCCGATTCGCCTTCTCCAGAGACAACGCCAGGAACTCATTGTATCTGCACATGAACAGCCTGAGAGCCAATGACACGGCTGTTTATTCCTGTGCGAGCGGTCAGTTATTCGTCTGGTGCTTCAATCTCTGGGTCCATGGCGCCCTGGTCCCTGTCTCCTCAG
>S808|IGHV4-31*05|IGHD4/OR15-4a*01|IGHJ5*02|40
CAGGTGCAGCTGCAGGAGTCGGGCCCAGGACTGACGAAGACGTCACAGACCCAGTCCCTCACGTGCAGTGTCTCTGGCGGCTCCATCTGCAGTGGTGGTTGCTACTGGAAGTGGATCCGCCAGCACCCAGGCAAGGGCTTGGGGTCGATTGAATACATCAAGCACAGTGGGAGTACCAACTACAATCCGTCCCTCACGAGGCGAGTTACCATATCACTAGACACGTCTAAGAACCACTTCTCCCTGAAGGTGAGCTCTGTGACCGCGGACGCGGCAGTGCATTACTGTGCGTCTATGGTGCTGACTACATCTGCCTCCGGTTGCTTCGGCCCCTGGGGCCAGGGCCCCCTGGTCTCCGTCTCCACAG
>S809|IGHV1/OR15-9*01|IGHD1-14*01|IGHJ2*01|40
CAGGTACAGGTGATCCAGTCTGAGGCTGAGGTGAAGAAGCCGGGGGCCTCAGTAAGGATCTCCTGCAAGACTTCTGGACACACCTTCACCAGCTACTATCTGGCCTGGCTGTGCCAGGCCCATGCACAAGGGCTTGACTGGATGGGATTGGGGTGTCCCAGTGATGGCAGCACAAACTCTGCCCAGAAATTCCAGGTCAGAGTCACCATAATCAGAGACTCATCCATGGTCAGAGCCTATTTGGAGCTAAACAGCCTGAGATATGAGGACACGGCCATGTATTACTGTGCGAGAGCCTCACGCCGCTATAACCGGAACCGGTACTTCGATGTCTGGGGCCGTGAAACACTCGTCACTGTCTCCTCAG
>S810|IGHV3-21*03|IGHD2-8*01|IGHJ2*01|40
GAGGTGCAGCTGGTGGAGTCTGGGGGAGGCCGGGTCAAGTCTGGGGGGTCCCTCAGACTCTCCTGTGCAGCCCCTGGATTCACCCTTAGTAGGTATCGCAGGAATTGCGTCCGCCAGGGTCCAGGGAAGGGAATAGAGAGGGTCTCATCCGTTAATAGTAGTAATGCTTTCATTTACTACACAGACTCAGTGAAGGGCCCATTCATCTTCTCCAGAGACAACGCCAAGAATTCACTGTATCTGCAACTGTGCAGCCTGAGAGCCGAGGACACAGGTGTGTATTACTGTGCGAGACCATATACTAGTGGTGTATATTACGGCTACTTCGATCTCTGGGGCCGTGGCACCCTGCTCACTGTCTCCCCAG
>S811|IGHV1/OR15-5*02|IGHD1-7*01|IGHJ3*01|40
CAGAGGCAGATGGTGAAACTTGGGACTGAGGTGAGGACGCCTGGGGCCCCAGTGAAGGTCTCCTGCAAGGCTTCTGGACACACCTTCACCAACTCCTGTTTTCGCCGGGTGCGCCAGGTCCATGAACAAAGGCTTGAGTGGCTGGAATTGGGGTGCCCAAGTGATGGCAGAACAAGATACCCACAAAAGCTCCAGGCCAGAGTCACCATAAGCAGGGCAACATCCAGGAGCACAGCCTCCATGGAGCTAAGCAGTCTGAGATCTGAGGACTCGGCCATGTCTCACTCTGTGAGACAGAGATCTGATGCTTTTGATGTCTGGGGCCAGGGGACACTGGTCACCGTCTCTTCAG
>S812|IGHV3-9*03|IGHD1-14*01|IGHJ1*01|40
GAAGTGCAGCTGGTGGAGTCTGGGGGAGGCTTGCTACGGCCTGGCAGGTCCCTGATACTCTCCTGTGCAGCCTCTGGATTCACCTCTGATCATAATGCCGTGTACTGGGCCCGGCGATCTCCAGGGAAGGGCCTGGACTGGGTCCTGGGTATTAGTTGGAATAGTGGTTACATAGGCTATGCGGACTCTGTGAAGGGCCAATTTTCCATCTCCAGAGCCAACGCCAAGAATTCCCTCTATCTGCACATAGATAGTCTGAGAACTGGGGACACGGCCTTGTTTTACTGTGCAGAACTCGATATAACCGGAACCAGTGAAGAGATCCAGCACTGGGGCCAGGGAACCCTGGTCACCGTCTCCTCAG
>S813|IGHV1-24*01|IGHD1-14*01|IGHJ6*04|40
CAGGTCCAGCTGGTAAAGTCTGGGACTGAAGTGGCGAAGCCTCGGGCCTCAGTGAGGGTCTCCTACAAGGTTTGCGGATACAACCTCGCTAAATTCTCCATGCACTGCGTGCGACAGACTCCTGGAAAAGGGCTTGACTGGATGAGAGGTTTTGACCCTGAAGATACTGAAACAATCTACGCACAGAGCTTACAGGTCACAGTCACCATGACCGAGGACACATCTACAGACACAACCTGCATGGAGCTGGGCAGCCTGAGATCTGAGGACACGGCCGTGGATTACTGTGCAACACCGCGTCGTTTTAACTGGAAGGGGGCCTGCTACCATGGTATGGGCGTCTGGGGCAAAGGGACCACGCTTACCGTCTTCTCAG
>S814|IGHV4-34*05|IGHD2-8*02|IGHJ1*01|40
CAGGTGCAACTACGGCAAAGGGGCGCAGGACTGGTAAAGACTTCGAGGACCCTGTCCCTCACCTGCGGTGTCTTTGGTGGGTCCTTCAGTCGTTGCCACTGGTGCTGGGTCCGCCAGCCCCTGGAGAAGGGGCTGGAGTGGATTGGGGAAATCAATCATAGCGGAAGCACTAACAACAACCCGCCCCTCGAGAGTCGAGCCACCATACCAGTAAATACGTCCAAGAACCAGCTCTCCCTGAAGTTGAATTCTGTGACCGCCGCGGACACGGCTGTGTATTACCCTGCGAGAGTACGATATTATACTGGTGGTCTGTGCGTTGCTGGGACTCCTGAATACTTCCACCTCTGGGGCCAGGTCACCCTGGTCACCGTCTCCTCAG
>S815|IGHV3-25*04|IGHD4-17*01|IGHJ2*01|40
GAGACGCAGCTGGTGGAGTCTGAGGTAGCCTTGGCAAAGCCTGGGCGGTCCCCGGGACTCTCCTGTGCAGCCTCTCCACGCACCTTCAGTAGAAACTATATGAACTGTGTCCGCCAGGCTCCAGGTCATGGGCTGGGGTTGGTTGGACATGTCGATCAGGATGGGGGAATCACATACCTCATAGACTCCGGCAGGGACCGATACACTACCTCTAGAGATGACGCCAAGAACACACTGCATTTGCAGTTGAACAGCCTGGACACCAAGGACACGGCCCTATATCACTGTCCCAGCGGGCGCCGCGCAGGGCGGGGCCGTGGCACCCTGGTCACTGTCTCCTCAG
>S816|IGHV6-1*02|IGHD2-15*01|IGHJ1*01|40
CAGGTACAATGGCAACAACCGGGTCCGGGACTGCTGGGGCCCTCGCAGACCCTCTCTCTTACCTGTGCCATCTCCGGGGACAGTGTCTCTGGCAACAGTGCTGCTTGGAACTGGATCAGGCACTCCCCTTCGAGAGGCCTTGAGTGGCTGGGAAGGACATGCTACAGGTCCAACTGGTTTCTTGATCATGAAGTGTCTGTGAAAAGTCGATTGACCATCAACCCAGACACATGCAAGAAACAGTTCTCCCTGCAGCTGAACTCTGTGACTCCCGCGGAAATGACTATGTATTACGGTGCAAGATCCTTGGACAGACATATTGTAGTGGTGATGGGTGCTACTGTGTACTTCCAGCACTGGGGCCAGGTCACCCTGGTCACCGTCTCCTCAG
>S817|IGHV3-64D*06|IGHD2/OR15-2a*01|IGHJ6*02|40
GAGGTGCAGTTGGTGGAGTCTGGGGGAGGCTTGGTCCAGCCTGGGGGGTCCCTGAGACTCTCCTGTTGCGCCTCCGGACTCACCTTCGTCAGCCATGCTTTTCACTGGGTCCGCCAGACTCCAGGGAAGGAACTGGAATACGTTTCAGATATTAGTAGTAATGGGGATAGCACACACTACGCAGACTCCGTGAAGGTCAGATTCATCATCTCCAGAGACACTTCCAAGAGCACGCTGTATCTTGAAATGAGCAGTCTCAGAACTGAGGACACGGCTGTGTACTATTGTGTGCAAGGCTGGATTGTAACAGCATTGGTTTGCTCTAACTACTACTACTATGATCTGGCCGTCTGGGGCCTGGTGACCACGGTCACCGTCTCCTCA
>S818|IGHV3/OR16-13*01|IGHD2/OR15-2a*01|IGHJ3*02|40
GAGGTGCAAGTGGTGGAGTCTGGGGGAGACTTAATACAGCCTGGCGGGTCCCTGAGACTCTCCTGTGCAGCGTCTGGATTCATCTTCAGTATCTACTGGATGCACTGGGTCCGCCACGCTCCAGGGAAGGGGCTGGTGTGGGTCTCACCTCTCAATCGTGATGGGAGTAGAACACGGTACGCAGACTCCCTGAAGGGCCAATTTGCCCTCTCCAGAGACAATGCTAAGAATTCGCTGCATTTGAAAATGAACAGTCGGAGAACTGAGGACATGTCTGTGTATTACTGTAATAGAGTCGGTCAGAATCTTGTAATCGTCCTTCTTTTTATGCCTCAAGGTTCTGAAATCTGGGGCCATGGGACAAGGGTCACCGTCTCTTCAG
>S819|IGHV4-4*04|IGHD4-23*01|IGHJ4*02|40
CAGGTGAAACTGCAGGAGTCGGGCCCAGGACTGGTGAAGGGGCCGGGGACCCTGTCCCTCACCTGTCCTGTCTCTGGTGGCTCCATCTCCAGTAGTAATTGCTGGAGTTGGGTCCGCCAGGGCCCAGAGAAGGGCCTAGAGTGGATTGGGGAAATATCTCATAGTGGGAGCACCATCTCCAACCCGTCCCTCAGGAGTCGAGGCTTCATATCAGTCGACAACTCCAAGAACCGGTTCTCCCTGAAGCTCACCTCTCTGACCGCCGCGGACACGGCCGTGTTTTATTACATTGACTACGGCAGAGACTTCGACTACTGGGGCCAGAGACCCCAGGTCACCGTCTCCTCAG
>S820|IGHV3-38*01|IGHD4-23*01|IGHJ1*01|40
GAAGTGGACCTGCTGGAGTCTTGGGAAGAGTTGGTACAGCCTGGGGGGTCCCTGAGACTCTCCTATGCAGCCTCTGGATTCACCGTCAGTAGAAATGAGATGAGCTGGATCCGCCAGCCTCCAGGGGAGGGGCTGGAATGGGTCTCGTCCACTGGTGGTGGTGGCACATACTACGCAGACTCCAGGAAGGTCAGATTCACCGTCTCCAGAGACAATTTCAAGAACACGCTGTATCTTGAGATGAAAGACCTGAGAACTGAAGTCACGGCCGCCTATTACTGCGCCAGAAGTCGGGCCGTTGATTACGGTGCTAACTCATGTGACTTCCAGAACTGGGTCAAGGAAGTCCTGGTCACCGTCTCCTCAG
>S821|IGHV1/OR21-1*01|IGHD6-6*01|IGHJ4*01|40
CAGATACACCTGGTGCAGTCTGGGGCTGAGGTGAAGAGGCCTGGGGCCTCAGTGAATGTCCCCTGCAAGTCCACTGGAGACACCATCACCAGGTACTTTGTGCACTGGGTGCGCCAGGTCCATGCGCAAGGGCCTGAGTGGTTGGATATAGTGTGTCCCAGTAATGACAGAACAAGTTATGCACAGAAGTTCCAGGCCAGAGTCACCATAAGCAGGGACACATCCATGAGCACAGCCCACATGGAGCTGAGCAGTCTGAGATGTGAGGAAACGGCCATAAATTATTGTGCGAGTTGCAAGTATAGCAGCTCTTCCGAGAGAACACGGGACTACTGGGGCCAAGGACCCCGGGTCACCGTTTCCTCAG
>S822|IGHV5-51*02|IGHD4-23*01|IGHJ4*03|40
GAGGTGCACCTGGGGCCGTCTGGAGGAGAGGTGAAAATGTCCGGGGAGTCTCTACTGACCTCCTGTAAGGCTTCAGGATACAGCTTCACCACCTATTGGACCGGCTGGGTGCGCCAGATGCCCGGGAAAGGCTTGGAGTGGATGGGATTCATCTATCCTGGTGACTCCGATACCAGAAACAGTCCGTCCTTCCACGGCCAGGTCACCATCGCAGCCGCCAAGTCCGTCGGAACCGCCTACCTGCAGTGGAGAAGCCTGAAGGCCTCGGACACCGCCATGTTTTCCTGTGCGACACCACCATGCTGGTTGAGACACTACTTTGACTACTGGGGCCATGGGACCCTGGTCATCGTCTCCTCAG
>S823|IGHV3/OR16-9*01|IGHD7-27*01|IGHJ1*01|40
GAGGTGCAACTGGTTGAGTCTGGAGGAGACTTGATAAAGCCTGGGGGGTCCCTGAGACTCTCCTGTGCAGCCTCTAAATTCACCTTCAGTTACCACTACACGAACTGGGTCCGCCAGACTCCAGGGCAGGGACTGGAGTCGATTTCATACAGGAGTTGTAATAGTGGGTACAGAGACGACTCAGACCCTGTGAAAGGCCGATTCTCCGTCTCCAGGGACGCCGTCAAGAACTCACTGCATCTGAAAATGAACAGCCTGAGAGTCGGAGACACGCCTGCGTATTGCTGTCTGAAAACTGGGCCGCAATACTTCCAGAATTGGGGCCAGGTCCCCCTGGTCAGCGTCTCCTCAG
>S824|IGHV1/OR15-5*02|IGHD6-19*01|IGHJ6*01|40
CAGGGACAGGTGGTGCCGTCTGGGGCTGAGGAGAAGAAGTCTGGGGCCTCAGTGAATGTCTCCTGCCAGGCTTCTCGCAACACCTTCACCAACCACTGCATGCACTGGGTGCCCCAGGTCCATGCACAAGGGCTTGCGTCGACGGAATTGGTGTGCCCTAGTGATGGCAGCACTAGATCTGCACAAAAGCTCCCGGCCAGACTCACCAAAATCAGGGACACACCCATAAGCGCAGCCTACATGGAGTTAAGAAGTCTGAGATGTGAGGACACGGCCATTTCTTACTGTATGAGGACCACCTACTACCCTTACGATACGGACGTCTGGGGTCAAGGGACCACGGTCACCGTCTCCTCAG
>S825|IGHV4-30-2*06|IGHD2-2*03|IGHJ2*01|40
CAGCTGCAGCTGCAGGAGTCCGGCTCAAGACTGGTGAAGCCCATACAGACCCTGTCCCTCACCTGCGCTGTCTCTGGCGCCCCCATCAGCAGTAGTGGGTGCTCCGGGAGATGGATCCGGCAGTCACCAGGGAATGGCCTGGAGTCGATTGGGTACATCTATCATAGTGGGAGCACATCCTCCACACCGTCCCTCACGAGTCGAGTCACCACATCAATAGACAGGTCCCAGAACCAGTCCTCTCTGAACGTGGGTTCTTTGACCGCCGCGGACACGGCCCTGTTTTACTGTGCCAGAGAATATTGTAGTATTACCAGCTGGAACTTCCCTCTCTGGAGCCTTGACACCCTGGTCACTGTCTCCTCAG
>S826|IGHV2-5*09|IGHD5/OR15-5a*01|IGHJ6*04|40
CAAGCCACCTTGAAGGAGTCAGGTCCTACGCTGGTGAAACCCGCACAGACCCTCACACTGACTTGCACCTTCACTGGGCTCTCACTCAGAACTAGTGGGGTGAGTGTGGGCTGGATCCGTCAGGCCCCAGGAAGGGCCCTGGAGTGGCTTTCACTCACTTATTGGGATGATAATAAGCGCTACGTCCCAGCTCTGCAGAGAAGGCTCACAATCACCACGGCCACATCCAAAAACCAGGTGATCCTTATAATGACCAACATGGACCCTGTGGACACAGCCTCATGTCACTGTGCACAGGGATGTGGAAATAGTGTCTCCGATGCGTCTTACTACGGCTTGGACGTCTGGGTCAGAGGGACCACGGTCACCGTCCCCTCAG
>S827|IGHV1-69*05|IGHD1-14*01|IGHJ4*02|40
CAGGGCCAGCTGGTGCAGTCTGGGCCTGAGGTGACGAAGCCTGGGTCCTCGGTGAAGGCCTCGTACACGGCCTCTGGAGGCACCTTCAGAAGCTATGCTATCAGCTGGGTGCGACAGGCCCCGGGACAAGAACTTGAGTGGGTGGGAGAGATCATCCCTATCTTTGGTACACTAAACTATGCAGAAAAGCTCCAGGTCAGAGTCACAATTTCCACGGGCGAATCCACAAGAACAGCCTACATGGAACTGAGAAGCCTGACATCTGAAGACGCGGCCGTATATCAGTGTGCAGGGCCGGCCGGGGTCGGAACCTGGCCCTACTGGGGCCAGAGAACCCTGGGCACCGTCTCCTCAG
>S828|IGHV3-43*02|IGHD5-24*01|IGHJ3*01|40
GATGTGCAGGAGTTGGAGTCTGGGGGAGGCGTGGTACAGTCTGGGGGGTCTCGGAGACTCTCCTGTGCAGCCTCCGGATTCACCTTTGACGATTCTGCAATTCACTGGGTCCGTCAAGCCCCAGGGAAGGGTCTGGATTGGGTCTCTCTCATCAGTGGGGCTGGCGGTAGCACATACTATGCAGACTTTGTGAAGGGCCCATTCACCATCTCCAGAGGCAACGCCACCAACTCCCTATATCCACAAGTGAGCAGTCTGAAAACTGAGGACACCGCCTTGTATTCTTGTGCAAACAAAAGGCTACACATACCCTCCGCCGATGATGCTTTTGATGTCTGGGGCCACGGGACAATGATCACCGTCTCTTCAG
>S829|IGHV2-5*05|IGHD1-14*01|IGHJ3*02|40
CAGCTCACCTTGAAGGAGTCTGGTCCTTCGCTGGTGGAAGCCACACAGGCCCCCACGCTGACCTGCACCTTGTCTGGATTCTCATTCAGAACTAGTGGACTGAGTGTGGGCTGGATCCGTCAGCCCCCAGGAAAGGCCCTGGAGTGGCTTGCACTCATTTATTGGCATTATCTTAATCGCTGCTGCCCATCTCTCATGAGAAGGCTCACCATCACCAAGGACACCTCCATCAACCAGGTAGTCCTTACAGTGACCAGCACGGACCCGGTGGACACAGCCACATATTCCTGTGCCCTCATTTTTGCTCTTGATATCTGGGGCCCAGAGACACTGGTCACCGTCTGCTCAG
>S830|IGHV3-43*02|IGHD2-21*02|IGHJ6*02|40
GAAACGCAGCTGGTGGAGTCTGGGAGAGGCCTGGTACAGCCTGGGGGGTCCCCGAGACTCTCCTGTGCAGCCTCTGGATTCACCTTTGATGCTTGTGCCATGCACTGGGTCCGTCAAGTTCCAGGGCAGGGTCTGGTGTGGAATTCTCTTAATAGTGGGGAGGGTGAAAGAACATACTGTGCAGACTCTGTGAAGGGCCGGTTCACCATCTCCAGAGTCAACAGCAGAAACTCCCTGTATGTGAAAATGAGCAGTCTGAAGAGTGAGGACACCGCCCTGGAGTACTGTGCACACGCGATTGTGGTGGTGACTGCAATTCCATACCATAATGGTAAGGACATCTGGGGCCAAGGGACCACGGTCACCCTCTTCTCA
>S831|IGHV3/OR16-13*01|IGHD3-9*01|IGHJ4*01|40
GAGGTGCAGCTGGTGGAGTCTGGGGGAGACTTGGGACAGCCGGGAGGGTCCCTGAGACTCTCCTGTGCAGCCTCTGGACTCACCTTCACTAGTTACTGGGTGCAGAGGGTCCGCCAAGCTCTAGGGCAGGGGGTGGCGTGGGTCTCACAACTTAATATTGGTGGGACTAGCACAACCTACTCAGACTCCATGAAGGGCCAATTCACCGTCTCCAGAGACAATGCTAGGAACACGCAGTGTCGACAAATGAACAGTCTGAGAGCTGAGGACATGGCTGCACATTACTGTAGTAACCATACGTGGGACGACATTTTGACTGTTTATTATGAACGTGACTTTGACAATTGGGGCCACGGAAGCCTGGTCACCGCCTCCTCAG
>S832|IGHV3-43D*01|IGHD1-7*01|IGHJ2*01|40
GAAGTGCAGCTGGTGGAGTCTGGGGGAGCCGTGACACAGCCTGGGGGGTCCCTGAGACTCTCCTCTGCAGCCTCTGGATTCACCTATGATGATTCAGCCATGCACTGGGTCCGTCAAACTCCGCGGAAGAGTATGGAGCGGGTCTCTCTTATACGTTGGCATGGTGGTAGCTCCAGCTTTACAGACTCTTTGAAGGGTCGATTCACCATCTCCAGAGACAAGAGAAAAAACTCCCTGTATCCGCGAGTGAACAGTCTGACAGCTGAGGATACCGACTTGTATTATTGTACAGTAATCTTGTCACCACCGCGATACGTCGATGTGTGGGGCCGTGACACCCTGGTCACTGTCCCCTCAG
>S833|IGHV1-69*02|IGHD1-7*01|IGHJ6*04|40
CATGTCCAGCTGGTGGAATCTGGGGCTGATGTGAGGATGTCTGGGTCCTCGGTGAAGGTCTACTACAAGGCTTCTGGAAGATCCTTCCGCAGCTCTATTATCAGCTGGATGCGACAGGCCCCTGGACACGGGCTTGATTGGATGGGAAGGAGCATCCCTATCCTTGGATTAGAAAACTATGCACAGCATTTCCAGGGCAGAGTCACGTTTGCCGCGGACAAATCCACGAGAACAGCCTACATGGAGCTGAGAAGCCTGAGATCTGAGGACACGGCCGTGAAGTGCTGTGCGAGCGTGCGGCGCGGAGAAAATAAGTGGGTATACTACTACTATTACGGTATGGACGTCTGGGGCAAAGGGACCACGGTCACCGTCTCCTCAG
>S834|IGHV3-30*12|IGHD4-11*01|IGHJ2*01|40
CAGGTGCAGCTGGTGAAGTCTGGGGGGGGCGGGGTCCAGCTTGGAAGGTCCCTGAGACTCTCCTGTGCAGCGTCTGGATTAAGCATTAGTAGCTACGGCATGCAGTGGGTCCGCCAGGCTCCAGGCAAGAGGCCAGAGGGGGTGGCAGTTATATCGAATGATGTCAGTAATAAACACTACGCAGACTCTCTGAAGGGCCAATTCACCAACTCCAGAGACAATTGCAAGAACACGCTGTGTCTGAAAATGAATTGCCTGAGAATCGAGGACCCGGCTGTCTATTGCTGTGCGAGGAGGCTCACCAGTAACTACGTCGACTGCGCCTTCGATCTCTGGGGCCCTGCCACCCTGGCCAGTGTCTCCTCAG
>S835|IGHV3/OR16-8*02|IGHD5-18*01|IGHJ4*03|40
GAGGTGCAACCGGTGGAGTCTGGGGGAGGCTTGGAACAGCCTGGGGGGTCCCTGAGACTGTCCTGTCCAGACTCTGGATTCACCTTCAATAGCCACTACATGAATTGGGTCTGCCAGGCTCCAGGGAGGGGACTGGAGTGGATTTCGTACACTAGTGTTGATAGTAGTTGCACAATCTACCCAGACTCTGTGAAGGGCCGGTTCACCATCCCCAGGGACAACTCTAATAACTCACCGTGTCTGCACATTATCAGCCTGAGAAGTGAGGATACGGCTCTGGATTGCTGTGAGAAAGTGGATATAAATATGGTTCCATTTGGATACTTTGACTACTGGGGCCACGGGACCCTGGTCACCGTCTCCTTAG
>S836|IGHV3-38*03|IGHD3-3*01|IGHJ2*01|40
GAGGTACAGCTGCTGGAGGCTGGGGAAGGCTTGCTACTGCCTAGGGGGTCCCTGAGACTCTCCTGTGCAGCCTCTGGATTAACCGTCAGTAGCAATGAGAGGGCCTGGACCCGCCAGGCTCCAGGGAAGGGTCTGGATTGGTTCTCATCCATTAGTGACGACAACACATACTTCGCAGACTCCAGGAAGGTCAGACTCACCATCTCCAGAGGCAATTCCAAGAACACGCTGTATCTTCATGTGAACAACATGAGAGCTGAGGTCACGCCCGTCAATTACACTGCCAGCTATTACGATTATTGGTGTGGTTATTCTAGGAGTGTGCTATGGAACTTCGATCTCTGGGGCCGTAGAACCCTGGTCACTGTCTCCTCAG
>S837|IGHV1-58*02|IGHD2/OR15-2a*01|IGHJ4*01|40
CAAATGCAGGTGATGCGGTCTGGGCCTGAGGCGAAGAAGCCGGGGACCTCAGTGCAGGTCTCCTGCAAGACTTCTGGATTCACCTTTACTAGCTCTGCTGTCCAGTGGATGCGACAGACTCGCGGACAACGCCTTGAGTGGACAGGGTGGATTGTCGTTGGCAGTGGTAGCACAAACTACCCACAAAAGTCCCAGGAAAGACTCACCCTAACCAGGCACGTGTCCACAAGAAAAGCCTATATGGAACTGAGAAGCCTAAAACGCGAAGACACGGCCTTGTATGACTGTGCGACCAGTGCTGCTTTCAGATTTGACTACTGGGGCCAAGGAACCCTGGTCACCGTCTCCTCAG
>S838|IGHV4-39*01|IGHD3-9*01|IGHJ1*01|40
CAGCTGCAGTTGCAGGACTCGGGCCCAGGACTGACGAAGCCTTCGGAGACCCAGCCCCTAACCTGCACTGTCTCTGGTGGCTCCGTCAGCAGTAGTAGTTACTACTGGGGCTGCATCCGCCAGCCCCCAGGGAAGGGGCTGAAGTGGATTGGGAGTGTCTCTTACAGTGGGGGAACCTACCACAACCCGTCGCTCAAGAGTCGAGTCACCATATCCGAAGCCACGTTCAAGAGCCAGTTTTCCCTGAAGGTGAGCTCTGTGACCGCCAGAGACACGGCTGTCCCTCACTCTGCGAGATACGGTATTTTGACTGACTCTTTTACCGAGGTGACGCACTTGGGCCAGGACACCCTGGTCACGGACTCCTCAG
>S839|IGHV2-70D*14|IGHD3-16*02|IGHJ3*02|40
CAGGTCACCTTGAAGGAGTCTGGTCCTGTGATGCTGAAACACTCACAGACCATCACACTGTCCTGCACCTTCTCTGGGGTCTCGTTCAGCAATAGTAGAATGCGTGTGAGCTGGATCCGTCAGCCCCCAGGGAAGGCCCTGGAGTGGCTTGCACGTGTTGATTGGGCTTATGATAAGTTCCACAGAACATCTCTGAAGACCAGGCTCACCATCTCCACGGACACCTCCAAATACCAGGTGGTCCTTTCAGTGACCAACGTTGACCCTCTGGACACAGGCACGTATTACTGTGCACGGATCTTTGTGGTTATTATAATTACCTTTGGGCGAGTTATCCTTATCTTGATATTTTCTGATAGCGGGGGCCAAGGGACAATGGTCAGCGTCTCTTCAG
>S840|IGHV1/OR15-1*04|IGHD1-1*01|IGHJ2*01|40
CAGGTGCAGCTGGTGCCGTCTGGGGCTGAGGAGAAGGAACCTGGGGCCTCAGTGAAGGGCTCCTGTATGCCTTCTGGCCACATCTTCACCGACTACTTTCTGCACTGGGTGCGACGGGCTCCTGGCCAAGAGCTTGGGTGGATGGGACGGATCAACCCTAACAGTGGCGGCACAAACTACACACAGAAATTTCAGGCCACAGTCACCATGACCAGGGACACGTCCCTCAGAACAGCTGACATGGAGGTGAGTGGCCTAAGATCCGAGGACCCGGCCACGTCTCAGTGGACGAGACATTTGGCGGCGTACTGGTATTTCGATCTCTGGGGCCGTGGCACCCTGGTCACTGTCTCCTCAG
>S841|IGHV4-38-2*02|IGHD3-3*02|IGHJ6*02|40
CAGATACAGCTGCAGGAGTCGGGCCCAGGACTGGTGAAGCCTTCGGAGACCCTGTCCCTCACCTGCAGTGTCTCTGGTTACCCCGTCAAAAGTGGATACTCTTGGGGCCGGATCCGACAATACTCCGGGAGGGGGCTGCACTGGATTGGAATGATCTCTCATAGTGGGAGCACCTACTACAACCCGTCCCTCAAGAGTCGAGTCACCATATCAGAAGACAGGTCCACGAATCAGTTCTCCCTGAAGCTGAGCTCTGTGCCCGCCACAGACACGGCCGTGAATTACTGTGCGGGAAGGTCATTTTTGGTGTGGTTTTTATATCATTACTATTACTTCTACGGTATGGACGTCTGGGGCCACGGGACCACGGTCACTGTCTGCTCA
>S842|IGHV1-24*01|IGHD6-19*01|IGHJ5*01|40
CAGGTCCAGCTGGTACAGTCTCGGGCTGAGGTGAAGAAGCCGGGGGGCTCAGTGAAGGACTCCTGCATGGTTTCCAGATACACCCTCACTGAATCACCCCTGCAGTGGGTGCGACAGGCCCCGGGAAAAGGGCTTGATTGGATGACAGATTTTAATTCTGAAGATGGTGCAACAATCTACTCAGAGAACTCCCGGGGCAGAGTCACCATGACCGAGGACACATCTACGGATACACCCTACTTGGAGCTGAGGAGCCTGAAGTTTGAGGACGCGGCCGTGCACTACTGTGGCCGAGTTATAGTAGAGACTGGGACCGACTCCTGGGGCCAAGGAACCCTGGTCACCGCCTCCTCAG
>S843|IGHV3/OR15-7*05|IGHD7-27*01|IGHJ4*02|40
GAGGTGCAGCTGGTGGGGTCTGGGGGAGGCTTGGTCCAGCCTGGGGGTTCTCTGAGACTCTCATGTGAAGCCTCTGAATTCACGTTCAGTGACCACGACTTGAACTGGGTCCGCCAGGCTCAAGAGAAAGGGCTAATGTTGGCAGGTTTGACAAGAAAGAATTCTCATGGTTATACGACAGACTATGCTGCGGCTCCTAAAGGCAGACTTAGCATCTCAAGAGAGGATTTAAAACACACGCTGTCTCCGCAAATGAGAAATCGGAAAACCGAGGACTCGGCCGCGTATTACTGTGCTAGAATCCCCTTTGACTGCTGGGGCCAGGGAACCCTGGTCCACGTCTCCTCAG
>S844|IGHV3-33*05|IGHD3-22*01|IGHJ3*01|40
CAGGTGAAGTTGGTGGAATCTAGGGGAGGCGGGGTCCAGCCTGGGAGGTCCCTGAGACTCTCCGGCGCAGCGTCGGGATTCTCCCTCACTAGATGTGGCATGCACTGGGTCCGCCAGGCTCCAGGCAAGGGGCTGGAGTGGGTGGCAGTTATATCATCTGATGGAAGAATTAAATGCTCTCCAGACTCCGTGAAGGGCCGATTCACCAAGACAAGAGACAATTCCAAGAACACAATATATCTGCAATTGAACAGCCTGAGAGTCGAGGACACGACCGTTTCTTATTGTGCGAGGTTTGATAGTAGTGCTGTTGAAGTCTGGGGCCAAGGGACAACGGTCACCGTCTCTTTAG
>S845|IGHV1-8*01|IGHD1-26*01|IGHJ1*01|40
CAGGTGCAGCTCTTACAGCCTGGGGCTGAGGAGTGGCAGCCTGGGGCCTCAGTGAAGGTCTCCTGCAAGACTTTTGCATACACCTTCACCAGTTATGATATCAACTGGGTGCGGCAGGCCAGTGGACAGGGACTTGAGTGGATTGGGTGGGTGAATTCAAATAGTGAGAACACAGGCTATGCACAGAAGTTCCAGGTCAGAGTCACCATGACCAGGAACATCTTCAAAAGCAGAGCCTACATGGAGCTGAGCAACCTGAGATCTGAGGACACGGCCGTGTCCTACTGTGCCTCCGCCGTGCCATATACCGGGTGTTACAGTGTACCGGAATACTTCCAGCTCTGGGGCCAGGTCACCCTGGTCACCGTCTCCTCAG
>S846|IGHV3/OR16-12*01|IGHD1-20*01|IGHJ3*01|40
GAGGTGCAGCTGGTAGAGTCTGGGAGAGGCTTGGCCCAGCCTGGGGGGTACCTACAAATCTCCGGTGAAGCCTCTGCATTCTCCGTCGGTTGTTGGTACATGAGTTGGATCCACCAGCCCCCAGGGAGGGGTCTCGAGTGGGTCTCATGCATTGATAGTAGAGGTTTTAGCACAAAGTACGCAGACACTGTGAAGGGCAGATTCACCCTCTCCACAGACCACTCAAAGAACACGCTCTCCCGGCAAATGAAGAGACTGGGAGTGGAGGACGCGACCATTTGCTACTGTGCAAGAGGAATGTTTAAGGGTATAACTGAGGATGGTCCAGATGTCTGGGGCCAAGGGATCATGGCCACCGTCTCTTCAG
>S847|IGHV4-30-4*07|IGHD4/OR15-4a*01|IGHJ1*01|40
CAAGTGCCGTTGCAGGAGTCGGGCCCCGTCATGGTGAGGCCTTCACCGACCCTGTCCCTCACCTGCGGTGTCTCTGGTGGCTCCATCAGTGATGGTGGTTACTCCTGGAACTGGATCCGCCAGTCACCAGGGAAGGGACTGGGGTGGATTGGGGAAAGCGATTACAGTGGCAGCACCTACTACAACCAGACCCCCAAGAGACCAGTTACCATGTCATTAGACACTTCCAAGAACCAGTTCCCCCTGAAGCTCACCTCTGTGACCGCCGCGGACACGGCCGTGTATTACTGTGCCAATGGTCTTAACTCCTTCCAGAACGGGGGCCAGGGCACCCGGGTCACCGCCTCCTCAG
>S848|IGHV3/OR15-7*05|IGHD6-6*01|IGHJ4*02|40
GAGATGCAGCTGGTGGAGTCTGGACGAGGCTCGGTCCAGCCTGGGGGTTCTCTGAGACTCTCAAGTGCAGCCTCTGGATTCACCTTCAGTGACCCCTATATGAGAGGGGTCCGCCAGGCTCAAGGGAAGGGGCTAGAGTTGGTTGATTTACTAAGAAATAAAACTAACAGTTGCACGACAGAAGATGCAGCGTCTGTGAAAGGCAGACTGACCGTCTCAAGAGAGGATTCGAGGAACACGCTGTCTCTGCAAATGAGAACCCTGAAAACCGAGGACTTGGCCATATATTACTGTGCTAAGAGTGGAGACACGGAACTTGGAGGCTCGTCTGACTCCTGGGGCCAGGGAACCCTGGTCCCCGTCTCCTCAG
>S849|IGHV3-33*04|IGHD4-11*01|IGHJ4*02|40
CAGGTGCAGATGGTGGAGTCTGGGCGAGGCGTGGACCAGCCTGGGTGGTCCCTGAGACTCTCCTATACAGAGCCTGGATTCACCTTCAGTGCCTATGGCCTGCACTGGGTCCGCCAGGCTCCAGGGAAGGGGCTAGACTGGGTGACAGTTAAATGGTATGATGGAAGAAGTAGATGCTCTGCAGACTCCGTGAAGGGCCGATTCACCATCCCCAGAGACAATTCCAAACACACGCTGAATCCACACATGAACAGACTGAGAGCCGATGACACGCCTGTGCACTACTATGCGATATTGACCCCAGTCCGGGACTACGGGGGCCAGAGAACCCTGGTCACCGTCTCCCCAG
>S850|IGHV3-73*02|IGHD1-26*01|IGHJ3*02|40
GAGGTGCAGTTGGTGGAGTCCGGGGGAGGCTTGGTCCAGCCGGGGGGGTCCATGAGATTCTCCTGTGCAGCCTCTGGCTTCAGTTTCACTGGCTCTGCTATACACTGGGTCCGCCAGGCTTCCGGGATAGGGCTGGAGTGGGTTGGCCGTATTAGAAGAAAGGTTAATTCTTACGCGACAGCGTGTGCTGTGTCGGTGAAAGGCAGGTTCGCGATCTCCAAAGACGACTTAAAGAACACGGCGTATCCGCAAATGAACTGCCTGAGGACCGAGGAAACGGCCGTCTATTACTGTACTATCGGGATTAGTGAGAGTTGTTACGTCGTTGATATTTGGGGCCAAGGGACAATGGTCACCGTCTCTTTAG
>S851|IGHV3-7*02|IGHD5-12*01|IGHJ4*01|40
GAGGTGCAGCTGGTGGAGTCTGGGGGGGGCTTGGTCCAGCCTGGGGGGTCCCTGAGACTCTGCATTACAGCCTTTGGAGTCTCCTTTAGTAGCTATCGGGTGAGCTGGGTCCGCCCGGCTCCAGGGAAAGGGCTGGAGTGGGTGGCCAGAACAGGGGAAGATGGAAGTGAGAAATATTATGTGGACTCTGTGGAGAGTCGATTCCTCGTCTCCAGAGACACCGGCAAGAACTCACTTTATTTGCAGACGAATGGCCTGAGAGGCGAGGACACGACTGTGAATTACTGTGCGTGTGGGATTGACTACGATAACCCGCGCTTTGCCTATTGGGGCCAGGGAACCCTGGTCACCGTCTCCTCAG
>S852|IGHV5-10-1*01|IGHD6-6*01|IGHJ4*01|40
GAAGTGCAACTAAAGCAGTCCGGAGCAGAGGTGAAAAAGACCGGGGAGTCTCTGAGGGTCTACCGTAACATTTTTGGATGCAGTTTTACCAGCTACTGGATCAGGTGGGTCCGCCAGATGCCCGGGAAAGGCCTGGAGTGGTTGGAGAGGATTGATCTTAGTGACTCTTGTACCAACGACAGGCTGTCCATCCAAGGCCACGTCACCATTTCAACTGACAAGTCCATCAGCGGTGTCTACCTGCAGTGGACTAGCCTGAACGTCTCGGACCCCGCCAAGTATTGCTGTGCGAGAGGCCATGGCAGATTGCACGATGACTACTGGGGCCACGGAACCCTGGTCACCGTCTCCTCAG
>S853|IGHV3-30-3*02|IGHD1-20*01|IGHJ5*02|40
CAGGTGCTTCTGGTGGAGTCTGGGAGAGGCGTGGTCCACCCTGGCAGGTCCCTGAGACTCTCCTGTGCAGTGTCTGAGTTCACATTGAGTAGTTATGTGTTACTCTGGGTCGGCCAGGCTCCAGGCCAGGGGCTGGACTGGGCGGCAGTTTTATCATCTAATGGAAGAACTAATTATTACACAGACTCAGTGAAGGGCCGTTTCACCATCTCCCGAGACAATTCCAAGAAGACGCTGTATTTGCAGATGAACAGCCCGGGAGCGCAGGACGCGTCTGTGTATTACTGTGCGAAAGGTTACAACTGGTTCGACCCCTGGGGCCAGGGAACCCTGGTCACCGTCTCCTCAG
>S854|IGHV1-18*04|IGHD3-16*02|IGHJ1*01|40
CAGGTCCAGCTGGTGCAGTCAGGAGTTGGGGTGAAGAAGCCTGGGGCCTCAGTGAAGGTCTCCTGCAAGGCCTCTGGTTACACCTCTACCGACTACGGTATGAACTGGGTGCGACAGGCCCGCGGACAAGGGCTTGAGTGGATGGGGTGGATCAGCGCTAACAATGATGACACAAAGTATGCACAGAAGATCCATGACCGAATCACTACGACCACAGACACATCCACGAGCACAGCCTGCGTGGAACTGAGGAGACTGAGATCTGACGACACGGCCATGGATTACTGTGCGAAAGCGTCCCCCCATCTCAAGATAACGTTTGGGCGAGTTATCGGGGGCTTCCAGCACTGGGGCCAGGGCACCCTGGTCACCGTCTCCTCAG
>S855|IGHV3-38-3*01|IGHD2/OR15-2a*01|IGHJ2*01|40
GAGGTGAAACTGACGGAGTCTCGGGGAGTCTTGGAACAGCCTGGGGGGTCCCTGAGACTCTCCTGTGCAGCCTCTGGATTCACCGTCAGTCGATCTGAGATGCCCTGGGTCCGCCAGAGTCCAGGGAAGGGTCTGGAGTGGGTCTCGTCCATTAGTGGTGACATCACTTACTACGCAGACTCCAGGAAGGACAGAGTCACCGTCTCCAGAGACCATTCGAAGAACACGTTGCGTCTTCAAGTGAACAGCCTGAGAGCTGAGGGCACGGCTGTGTATTACTGTAAGAGTGTGCAGAATATTGTCATAGCCCTATTTTCCGTGCTCGGCTGCTGGGACCTCGATCTCTGGGGCCGTGGCACCCTGGTCACTGTCTCCTCAG
>S856|IGHV3-33*04|IGHD6-13*01|IGHJ5*02|40
CAGGTGCAGCTGGTGGAGCCTGGGGGAGGCGTGGCCCAGCCTGGGAGGTCCCTGAGACTCCCCTGTGCAGCGTCTGGATTCATCTTCAGAAGATGTGGAACGCCCTGGGTCCGCCAGGCTCCAGGCAGGGGGCTAGATTGTGTGAAACTTATATGGTATGACGAAATTAACAGATACTGTGCAGACTCCGTGAAGGGCCGATTCACCATCTCCAGAGGCAGTTCCAAGAACACTCTGTGTCTGCACATGCACAGACTGAGAGCCGAGGACCCGGCTGTGTATTATTCTGCGAGCCGCTCGGGATATAGGAGTAGCTGGTGGCTTGACCCCTGGGGCCAGGGAACCGTGGTCACCGTCTCCCCAG
>S857|IGHV2-5*04|IGHD6-13*01|IGHJ4*01|40
CAGATCACCTTGAAGGAGTCTGGTCCGACACTGGTGAGACCCACACAGACCCTCGCGCTGACCTGCACCTTCTCTGGGTTCTCACTCAGGACTCTTGGACTGGGCGTGGGCTGGATGCGTCAGTCCACAGGAGAGGCCCTGGAGTGGCTTGCACTCATTTATTGGAATGAAGATGACCGCTACAGCCCATCTCTGAAGAGCAGACTCACCATCACCAAGGACGCCTCCAAAGATCAAGTGCTACTCGCAATGACCAACATGGACCCAATGGACACAGACACATACTATTGTCTAGCGACCCGCAATAGATGCTACTGGGGCCAAGGAATCCGGGGCGCCGTCTCCTCAG
>S858|IGHV4-59*07|IGHD4-11*01|IGHJ5*02|40
CAGGAGCAGATACAGGAGTCGGGCCCAGGACTGTTGAAGCCCTCGGACACCCTGTCCCTCACCCGCTCCGTCTCTGGTGACTCCATCAGTTGTCACTTCTGTAACTGGATCCGGCAGACCCCAGAGAAGGGACTGAAGTGGATTGGGTCTCTCTGGTACTGTGGGAGCACCAACCACAACCCCTCCCTACAGAGCCGAGGCACCATGTCAGTAGACACGTCCAAGAACCAGGTCTCCCTGATGCTGAGCTCTGTGACTACTGCGGACACGGCCGTCTATTACTCCGCGCGAAGACTAGGAGTAAGGGGGGCGTACCCCTGGGGCCCGGGAACCCTGGTCACCGTCTCCGCAG
>S859|IGHV1-3*02|IGHD3-3*02|IGHJ2*01|40
CAGGTTCAGCTGGTGCGGTCGGGGGCTGAAGTGAAGGAGCCTGGGGCCTCAGTGAAGGTTTCCTGCAAGGCTTCTGGTTCCTCGTTCACTAGGTCTGCTGTTCAGTGGTTGCGCCAGGCCCCCGGACAAAGACTTGAGTGGATGGGATGGAGCACCGCTGGCAATGGTAACACACAATATTCACAGGAGTTCCAGGTCAGAGTCACCACTACCGGGGACACCTCCACGAGCGCAGCCTATCTGAAACTGAGCAGCCTGACGTTTGAGAAAAGGGCTGTGTATTGCTGTGCGAGAGAGATTGTTGGATTGGTCATCCTCGATCTCTGGGGCCTTGGCACCCTGGTCAATGTCTCCTCAG
>S860|IGHV3/OR16-8*01|IGHD2/OR15-2a*01|IGHJ4*03|40
GAGATGCAGCGGGTGGAGTCTGGGGGAGACTTATTACAGCCTGGGGGGTCCCTGAGACTGTCCTGTACAGCCTCTGGATTCACCTTCAATAATCACTACATGAGCTGGGTCCGCCAGTCTCCAGGGAAGGGACTGGAGCGGGTTTCATACGTTAGCGGCGATAGTGGTTACACAGAGTACACAGACTCTGTGAAGAGGCGATTCACCATTTCCAGGGACACCGCCAAAAACTCACCGTATCTGCAAATGAGCAGCCAGAGAATTCTGGACACGGCTGCGTATTGTTGTTTGAAGAATATTGTCAATGTTCTCCTTTCTTGTGACAACTGGGGCCAAGGGACCCGGGTCAGCGTCTCCTCAG
>S861|IGHV5-10-1*04|IGHD2-2*02|IGHJ5*01|40
GAAGTGCAATTGATGCAGTCTGGAACAGAGGTGAAGACGCCCGGGGAGTCTCTGAGGATCCCCTGTAAGGGTTCCGGTTACAGCCTTACCAGTTGCTGGATAAGTGGGGTGCGCCAGATGCCCGGGAAAGGCATGGAGTTGATGGGGAGGATTGATCTTAGAGACTCGTATATCAACCACAGCCCGTCCTTCGAAGGCCAGGTCACCATTTCACCTGTCAAGTCCATCAGCACTGCCTACCTGCGGTGGAGCAGCCTGAAGGCCTCGGACACCGCCTTGTATTACTGTGCGACGACGCGGGATGCTTTGGCAGTACCAGCTGCTACAATCGTCTCCTGGGGCCACGGAACCCAGGTCACCGTCTCTTCAG
>S862|IGHV3-16*02|IGHD3-16*02|IGHJ2*01|40
GAGGTGCACATGGTGGAGTCTTGGGGAGTCTTGGCACAGCCTGGGGGGTCCCTGAGACTCTCCTGTGCAGACTCTGGATTCACCTTCATTAACAGTGACATGAACTGGGCCCGCAAGGCTCCAAGAAAGGGGCTGGATTGGGTGTCGGGTGTAAGTTGGCATGGAACTAGGACGTACTATCTGGACTCCGTGAAGCGCCGAGTCATCATCTCTAGAGGCAATTCCAGGAACTCCCTTTATCCGCAAAAGAACAGACGGAGAGCCGAAGCCATGGCTGGAGATTACTGTGTGAATGGGGCCCATTCCATAATGACTACGCTTGGGAGAGTCACCTGGAACCTCGCTCTCTGGGGCCGTGCGACCCTGGTCACTGGCTCCTCAG
>S863|IGHV3-16*01|IGHD2/OR15-2a*01|IGHJ1*01|40
GACCTACAACTGGTGGGGTCTGGGGGAGGCTTGTCACAGCCTGGGGGGTCCCTGAGACTCTCCTCCACAGCCTCTGGATTCACCTTCACTAACGGAGACATGAAGGGGGCCCACAAGGCTCCAGAAAAGGGGCTGAAGTGGATATCGGGTGTTAGTTGGAATGGCAGAAGGACACAGTATGTGGACTCCGTGACGCGCCGACTCATCATCGCCAGAGACCATTCCAGGAACTCCCTGTATCTACAAACGAACAGACGGGGAGACGAGGACATGGCTGTGTATTACTGTGTGAGTTTAATGAGCACAAATTTGTATGTCAGCCTGGCTGAATACTTACAACATTGGGGCCAGGTCACCCTGGTCACCGTCTCCTCAG
>S864|IGHV2-70D*04|IGHD3-16*01|IGHJ3*01|40
CAGGTCACCTTGAAGGAGTCTGGCCCTGCGCAGGGGAAACCCACACAGTCCCTCACACTGACCTGCACCTTCTCTGGGTTCTCTCTCAGAACTGGTGGACTGCGTGTGGGCTGGATCCGTCAGCCCCCAGGGAAGGCCCTGGAGTGGCTTGCACGCATTGACTGGGATGATAGTGAGTTCTACAACACATCGCTGAAGACCAGGCTCACCATCTCCAGGGGCACCTCCAAACATCAGGCGGTCCTTAAAATGACCAGCAAGGACCCTCAGGAGACAGTCACCTATGACTGTCCACGGACTGTTAAGCTTGTGGAAATTATGCTTATACCCGATGCTTTTGATGTCTGGGGCCAAGGGACAATAGTCACCGTGTCTTCAG
>S865|IGHV3-7*01|IGHD5/OR15-5a*01|IGHJ1*01|40
GAAGTGCAGCTGGTGGAGTCTGGGGGAGCCTTGGTCCAGTCTGGGGGGTCCCTGAGACTCCCCTGTACAGCCTCGGGACTCTCCCTTGCTAGTCATTGGCTGAGCCGGGTCCACCAGGCTCCAGGGAAGGGGCTGGAGTGGCTGGCCAACATAAAGCACCATGGAAGTGAGAAATACCTTGCGGACTCTGTGAAGGCCCGACTCACCATCTCCAGAGACAACCCCGAGAACTCACTGTGTCTGCAATTGAATAGCTTGAGAGCCGATGACGCGGCTGTGTCTTACTGTGCTTTAGTGTCTACTATTGAATGCTTACAACACTGGGGCCAGGTCACCCTGGTCGCCGTCTCCTCAG
>S866|IGHV3-33*04|IGHD2-8*01|IGHJ4*01|40
CAGGTGCACCTGGTGGAGTCTGGGGGAGGCGTGGTCCAGCCCGGGAAGTCCCTGAGACTCTCCTGTGCAGCGTCTGTATTCACCTGCAGCAGTCATGTCATTCACTGGGTCCGACAGGCTCCAGACAAGGGGCTAGAGTGGGTGGTAGTTATATTGTGTCACGGAAGTTATAAATCCTATGCAGACTCCGTGAAGGGCCGATTCACCATCCCCAGAGGCAATTCCAAGAACACGCTGTATTTGCACATGAACAGCCTCCGGGTCGACGACACGGCTGTATGTTTCTGTGCGAGGTCAGATAATCTCCTAATGGTCTATGCTGTCTTTTACTTTGACTACTGGGGCCATGGATCCCTGGTCACCGTCTCCTCAG
>S867|IGHV2-70D*04|IGHD5-18*01|IGHJ2*01|40
CAGGTCCCCCTGAAGGAGTCCCGTCCTGCGCTGGTGAAGGCCACACAGACCCTCACACTGACGTGTACCTTCTCCGGGTTCTCACTCAGACCCAGAGGAATGTGTGTGAGTTGGATCCGTCAGCCCCCAGGGGAGGCCCTGGAGTGGCTTACACGCATTGATTGGAATGATGATAAGTCCTACAGAACATCTCTGCGGACCAGACTCACCATCTCCCAGGACACCTCCAAAATCCAGGTGGTCCTCACAATGACCAACATGGACCCTGGAGGCACAGCCACCTATCACTCTGAACAGATAGATGTCGATACACCTATGGTGACGCGATGGCACTTCGCTCTCTGGGGCCGTGGCACCCTGGTCACTGTCTCCTCAG
>S868|IGHV3-33*05|IGHD1-14*01|IGHJ3*01|40
CAGGTGCAGTTCGTGGAGTCTGGGGGAGGCGTGGTCCCGCCTGGGAAGTCCCTAAGACTCTCCTGTGCAGCGTCTGGATTCCCCTTCACTGGCTCTGGCATGCACTGGGTCCGCCAGACTCCAGGCAAGGGGCTGAAGGGAGTGACAGTTACATCATCTGATGGAAGTAAAAAAGACCTTGCAGATTCCCTGAAGGGCCGATTCACCAATTCCAGAGCCCCCTCCAAGAACATGAGGTGTCTGCAAATGAACACCCTGAGAGGCCAGGACACGGCTGTGTATAACTGTGCGAGAAGTATAACCGGGTGGCAGTCTGGTGCTTTTGAAGTCTGGGGCCACGGGACAATGGTCACCGTCTCTTCAG
>S869|IGHV3-23*03|IGHD1-7*01|IGHJ1*01|40
GAGGTGCAGCTGTTGGAGTCTGGGGGAGGCCTGGCACAGCCTGGGGGGTCCCTGAGACTCTCCTCTGCAGCCTCTGGACTCGCCTTTAACAGCTCCGCCTTGGGCTGGGTCCGCCAGGCCCCAGGGAAGGGGCCGGAGCGGGTCTCAGTTTTTTATAGCGGTGGTAATAGAACATGCTACACAGACCCCGTGAAGGGCCGCTTCACCATCTCCAGAGAAAGTCCCAAGGACACACTGTGTCTGCAAATGAACAGCCTGAAAGCCGAGGAGACGGCCGTATATGACTGTATGGGTATCACTGGAACTGCGTCGGTCCCCTGCCATTGCTGGGGCCAGGCCACCCGGGTCACCGTCTCTTCAG
>S870|IGHV3-15*03|IGHD3-16*01|IGHJ3*01|40
GAGGTGCAGCTGGTCGATCCGGCCAGAGCCTTGCTACAGCCTGGGGGGTCCCTTAGACTCTCCTGTGCAGACTCTGGATTCACCTTCATTAACACCTGGATGAGCTGGGTCCGCCAGGCTCCAGGGAAGGGGCTGGAGTGGATTGGCCATAGTAAAGGCATACCGCATGGTGGGACAACAGACTACCCTGCACGTGTGAAAGGCAGATTCACCATCTCAAGAGTTGATTTAAACACCACACTATATCCGCAAATGAACAGCCTGAAAACCGAGGCCACAGCCGTGTCTTACTGTACCATGCATTCGCATCATGATTACGTTTGGGGGAATTATGCTGATACGGGTCCTCGTGCTCTTGCAGTCTGGGGCCGAGGGACAATGGTCACCGTCTCTTCAG
>S871|IGHV3-43D*01|IGHD1-20*01|IGHJ5*02|40
GAAGTGCAATTGGTGGCGTCTGGAAGAGTCATGGTGCAGCCTGGGGGGTCCCTGAGACTCTCCTGTGCAGCCTCTGCCTTGCCCCTTGGTGATTATGCCATACACTGGGTCCGTCAAATTCCGGGGACGGGTCTGGAGTGGGTCTCTCTTATGAGTTGGGATTGTGGCAGAACCCAGTGTGCAGACTCTGTGAGGGGTCGACTCACCATCTCCAGAGACAACAGCAAAAGCTCCCTGAATCTACAAATGAACAGTCTGAGAACTGTGGACATCGCCTTGGATTATTCTGGAAGTTGGTTCGCCCCCTGGGGCCAGAGAACCCTGGTCACCCTCTCTTCAG
>S872|IGHV3/OR16-6*02|IGHD7-27*01|IGHJ6*02|40
GACCTGCAGCTGCTTGAGTCTGCGGGGGGCCTTAGTACAGCCTGGGGGTCCCTTAGACTCTCCTGTGCAGCCTCTGGATTCTCTAACACTAACGCCTGGGTGAACTGGGTCTACCAGACTCCAGGGAAGGGGCTGGAATGGGTTGGCCGTGTTAAAAGAAAAGCTAATGATGGGACAACAGACTGCACTGCATCTGTAAAAGGCAGATTCCCCACCTCAAGAGATGATTCAAAAGTCACGGTGTATCTGAAAGAGATCCGCCTGAAAACCGAGGGAACGGCCGTCTATTACTGTGCCACTGATTACTACTACGGTATGGGCGTCTGGGGCCAAGGGACCACGGTCCCCGTCTCCTCA
>S873|IGHV3-53*01|IGHD1-7*01|IGHJ6*02|40
GAGGTACAGTTGGTGGAGCCTGGAGGAGACTCGATCCAGCCTGGGGGGGCCCTGAGACTCTCCTGTGCAGCCTCCGGGTTCACCGTCAGTAGCAACTGCATGAGCTGGGTCCGCCAGTTTCCAGGGAAGGGGCTGGAATGGGGCTCATTCCTTTCTAACGGTGGAAGAAGATACTGCGCAGACTCCGTGAAGGGCCGATTCACCATCTCCAGAGACAATTGCACGAACACGTTGTATCTTCAACTGAGCAGCCTGAGCGCCGAAGACACGACCGTGTCCTGCTGTGCGAGATCAGGCAAAACTGGAACTACCTTTCCGAACGATTATTACTACTATGGTATAGAGGTCTGGGGCCAAGGGAGCACGGTCACCGTCTCCTCA
>S874|IGHV3-13*05|IGHD1-1*01|IGHJ1*01|40
GAGGTGCACCTAGTGGAGTCTGGGAGAGGCTTGGTACAGTCTGGGGAGTCCCTGAGACTCTCCTGTGCAGCCTCTGGGTTCACCTTCATTAGGTACGACATGCACTGGGTCCGCCACACTATGGGAGAAGGTCTGGATTGGGTCTCAGTTATTGGGACTACTGGTGACCCTTACTGTCCAGACTCCGTGAAGGGCCGATTCACCCTCTCCAGAGCAAATGCCGGGAACTCCTTATATCCTCACATGAACAGCCTGAGACCCGGGGACACGACTTTGTATCACTGTGCAGGGAGACGGCTGGAGATTCGGGCGTACCTCCAGCACTGGGGCCCGGTCACCCGGGTCACCACCTCCTCAG
>S875|IGHV4-28*06|IGHD5-24*01|IGHJ4*03|40
CAGGTGCAGCGACAGGAGTCGGGCCCTGGACTGGTGAAGCCTTCGGACACCCTGTCACTCACCTGCGCTGTCTCTGGTCTCTCCATCATCAGTAGAACTTGGTGGGTCTGGGTCCGTCAGCCCCCAGGGAAGGGACTGGAGTGGATCGGACACATCCATGATAGTGGGAACGAAAACTACAACCCGGCCCCAAAGAGTCGAGTCTCCATGTCAGTAGACACGTCCAAGAACCAGTTCTCCCTGAAGTTGAGATCTGTGGTTCCCTGGGACACGGCCCTGCATTACTGTGCCAGAAGTCCAGGGCTACAATCCCGCATTTGGGGCCAAGGGACCCTGGTTACCGTCTCCACAG
>S876|IGHV1-45*02|IGHD5/OR15-5a*01|IGHJ1*01|40
CAGATGCAGCTGGTGCAGTCTGGGGCTGAGGTGAAGAAGACTGGGTCCTCAGTGAAGGTTTCCTGCAAGGCTTCCGGGTGCACCTTCTCCTACCGCTATCTGCACTGGGTGCGACAGGCCCCCGGACAAGAGCTTGAGTGGATGGGATGGACCACACTTTTGAGTGATGACGCCAACTATCCACAGAAAGTCCAGGACAGATTCACCGTTGCCAGGGACAGGTCTATGAGCAATGCCTACGTCGAGAAGATAAGCCTGAGATGTGAGGACACAGCCGTTTACTACTCTGTAGCCAAGACAGTGTCTATGGAATACTTCCAGTCCGGGGGGCAGGTCACTCTGGTCACCGTCTCCTCAG
>S877|IGHV4-39*05|IGHD2-2*03|IGHJ3*01|40
CAGATGCCACTGCAGGAGTCGGGCCCAGGACTGGTGAGGCCCTTGGAGACGCCGTCCGTCACCTGCACTGTCTCTAATGGCTCCGTCAGAAATAATAGTTACTATTGGGGCTGGATGCGCCAGTCCCCAGGGAAGGGGCTGGCGAAGACTGGGAGTTTCTATGATAGTGGGAGCACTTACTACAACCCGTCCCTCAAGAGTCGAGTCACTGTATCCATAGACACGTCCAAGAACCAGTTCTCCCTGAAGTTGACCTCTCTGACCGGCGCAGACACGGCTGTGTATGACTCTGTGGGCGGTTGTACTAGTACCAGTTGCTATGCCGTCTGGGGCCAAGGAAAAATGGTCTCCATCTCTTCAG
>S878|IGHV3-NL1*01|IGHD7-27*01|IGHJ1*01|40
CAAGTGCAACTGATGGAGCCTGGGGGAGGCATGGTCCAGCCGGGGGGGTCCCTGAGACTCCCCTATGCAGCGTCTGGGTTCACCTTCGCTAGCTATGGCATTCACTGGGTCCGCCAGACTCCAGGCAAGGGGCTGGCGTGGGCCTCAATTACTTCTAGCGGTGGTAGTAGCACATACTGTGCAGACTCCGCGAAGGACCGATTCACCGTCTCCAGGGACAATTCCAAGGGCACGCTGTATCTGCACATGAACAGCCTGAGAGTCGAGGACACGGCTGTCTATTACTGTGCGAAACTGACTGGGGGTCTGTTCCTCCAGCCCTGGGGCCAGTGCACCCTGGTCAGTATCTCCTCAG
>S879|IGHV2-26*01|IGHD5-12*01|IGHJ3*01|40
CAGGTCACCCTGAAGGAGTCTGGTCATGTGTTGGTGAAACCCACAGAGAGCATCACGGTGACATGTGGCGTCTCTGGATTCTCACTCAGCGATGCTAGAATGGGCGTGAATTGGATCCGTCGGCCCCCAGGGAGGGCCCTGGATTGGTTTACCTACATTGTCTTGAATGACGAAAAATCCTACAGAACATCTCTGAAGGGCAGACTCACCATTTCCAAGGACACCCCCAACAGCCAGGTGGTCGTTACCATGACCAACATGGACCCTGTGGACACAGACACATATTACTGTGCACGGACATATAGGGGCTACGCCTTTGATGCCTGGGGCCAAGGGACCATGGTCATCGTCTCCTCAG
>S880|IGHV3-35*01|IGHD6-6*01|IGHJ6*02|40
GAGGTGCAACTGGTCGAGTCTGGGAGAGGCTTGGGACAGCCTGGGGGGTCCCTGCGACTCTCCTGTGCAGCCTCTGGATTCACCTTCAGTGATAGAGGCATGCAGTGGGTCCATCAGGCTCCAGGAAAGGGGCTGGAGTGGGTGTCGGGTGTTAGTTGGAATGGCAGTTGGACGAACTGTCTAGACACAATGAAGGGCCGATTCACATTCTCCAGAGACAATTTCAGGAACACCCTGTATCTGCTACCGAATAGCCTGAGGGCCGAGGACACGGCTGTCTATTACTCTGTGAGATCCGTGAGTTTAGGTCACGACCACTATTACGTCATGGACGTCTGGGGCCAAGGGAACACGGGCACCGTCTCGTCA
>S881|IGHV3-66*03|IGHD2-2*02|IGHJ3*01|40
GAGGTGCAGGTGGTGGATTCTAAGGGAGACTTGATCCAGCTTGGGGGGTCCCTGAGACTCTCCCGTGCAGCCCCTGGGTTCCCCGTCATTAACAACTATATGAGTTGGGTCCGCCAGCCTCCAGGGAAGGGGCTGGAGTGGGTCTCAGTCATTTATAGATATGTTAGAACATACTACGCAGACTCCGTGAAGGGCCGATTCACTATCTCCATAGACAATTCCAAGAACACGCTGTTTGTTCAGATGAACAGCCTGAGAACTGATGAGACGGCTGTCTATTACTGTGCGCGGCAGCGTGCTTGTAGTATTATTGACTCTAATGCTTTGGATATCTGGGGCCAAGGGACAATGGTCACCGTCTCTTCAG
>S882|IGHV3-43*01|IGHD2-2*03|IGHJ4*02|40
GAAGTGCAACTGCTGGACTCTGGGAGAGTCGTGATCCAGCCTGGGGGGTCCCTGAGACTCTCCTGTGCAGCCTCTGGACTCACCTTTCATGATTCCACCGTGCACTGGGTCCCTCAAACTCCGGGGAAGGGTCTGGAGTGGGCCTCTCTTATTAGTTGGGATGGTGGTAGCACACGTTATGCAGACTCTGTGAAGGGCCGATTCACCATCTCCAGAGACAAGAGCAAGAATTCCCTGTTTCTGCAAATGAACAGTCTGAGAGCCGAGGACACCGCCCTATTTAACTGTGCAAGAACCGACATTGTACTAGTGTCAGCTCCTCTGGACTTTGACTACTCGGGCCAGGGGACCCGGATGCCCGTCTCCTCAG
>S883|IGHV1-58*02|IGHD1-14*01|IGHJ2*01|40
CAATTGCAACTGGTGCAGTCTGGGCCTGAGGTGAAGAAGCCTGGGACCTCAGTGAAGACCACCTGCAAGGCTTCTGAATCAACCTTGACTAGATCTGCTATGCAGTTGGTGCGACAGACTCGTGGACAACGCCTTGAGTGGATGGAATGGATCGTCGTTGGCAGTGCTAATACAAACTATTCACAGAACTTCCAGGACAGAGTCACCAGTGCCCGGGACATGTCCACAGGCACAGCCTACATCGAACTGGACAGCCTAAGATCCAAGGACACGGCCGTGTATTCCTCGGCGGCGAGAACCGGGGCCACGCAGGCGGCAAACGCTTACTTCAATCTGTGGGGCCGTGGCACCCTGGTCACTGTCTCCTCAG
>S884|IGHV3-64D*06|IGHD3-16*02|IGHJ3*01|40
GATGTGCAATTGGTGGGGTCTGGGGGAGGCTTGGTCCAGGCTGGGGGGTCCCTGAGACTCTCCTGTTCAGCCTCAGGATTCACCTTCAGTAGTTATGCTATGCACTGGGTCCGCCAGGCTCCAGGGAAGGGACTGGAACATGTTTCAGCTATTAGTAGTAGTGGGGATATCACATACCACGCAGACTCCATGGAGGGCAGATTCACCATCTCCAGAGACAATTCCAAGAATACGCTGTATCTTCGAGTGAGCACTCGGAGGGCTGAGGACACGGCTCTTTATTACTGTGTGCTCCTTCCGCGCAGGTATAATAATTATGTTTGGGAGACTTATCTTTATGGGCTCAGAGTCCCCCTTGCCCTTGATGTTTGGGGCCAGGGGTCAATGGTCACCGTCTCTCCAG
>S885|IGHV3-49*05|IGHD1-14*01|IGHJ3*02|40
GAGGTGCGGCCGGTGGAGTCTGGGGGAGGCTTGGCAAAGTCAGGGCGGCCCCTGAGACTCTCCTGCACAATTCTTGGACTCACCTTTGTTGCATATGCTATGAACTGGTTCCGCCAGGCTCCAGGTCAGGGGCTGGAGTGGGTAGGTTTCATTAGAAGCACAGCTTATGATGGGACAGCAGAATACGCCGCGTCTGTGAAAGGCAGATTCACCATCTCCAGTGAAGATCCCAAAGGCATTGCCTATCAGGAAGTAAACTGCCTGGAAACCGAGGACACAGCCGTGTTGTACTGTACTAGAAAAACCAGAACGTCTTCTTGTGACATCTGGGGCCACGGGACAATGGTCACCGTCTCTTCAG
>S886|IGHV3-21*02|IGHD3-10*02|IGHJ1*01|40
GAGGTGCAAGTGGTGGAGTCTGGGGGAGGCCCGGTCAGGCCTGGGGGGTCCCTGAGACTCTCCTGTGCAGCCTCTGGATTCACCTTCATTGGCTATGGAATGAACTGGGTCCGCCGGTCTCCAGGAAAGGGACTGGGGCGGGTCTCATCCGATAGTACTAGTAGTAGTTACATATACTACCCAGACTCAGTGAAGGGCCAATTCACCATTTCCAGAGACAAAGCCAAGCGCTCACTGAATCTGAACGTGAACAGCCTGAGAGTCGAGGACACGGCGGTCTACCTCTCGGCGAAAGAGTTCGGGGAGCCCTACCTCCAGCCCTGGGGCCAGGACACCCTGGTCACTGTCTCCTCAG
>S887|IGHV3-20*02|IGHD5-12*01|IGHJ1*01|40
GAGGACCGGCTGGTGGAGTCTGGGGGAGGTGTGGTACGGCCTGGGGGGTCCCTGAGACTCACCTTTGAAGCCTCTGGATCGACGTTTGACCATTATGGCATAACCGGGGTCCGACAAACTCCAGGGAAGGGGCTGACTTGGGTCTCTGGAATTAACTGGGATGGTGGTATCACAGGTTCTTCAGACTCTGGGAAGGCCGGATTCACCACCTCCAGAGACAACGGCAAGAACTCCCTGTATCTGCAAATGAATAGTCTGAAAGCCGAGGACACGGCCTTCTATCACTGTGGCCTTATAGTGGCAACCAGTGCATACTTCCACCATTGGGGCCAGGTCACCCTGGTCACCGTCTCCTCAG
>S888|IGHV3/OR16-13*01|IGHD5/OR15-5a*01|IGHJ1*01|40
GAGGTGCAGTTAGTGGAGTCTGGGGGGGGCCTAGTTCAGTCTGGAGAGTCACTGAGACTCACCTGTGCAGCCTCTGGATTCACCTTAAACAACTACTGGGTGCACTGGGTCCGCCATACTCCAGGGAAGGGGCTGGTGTCGGGCTCACGTCTTGATAGTGATGGGACTAGTACAAGCTACGCAGACTCCACGAAGGGCCATTTCACCCCCTCCAGAGACAAGGCTAAGAACACGCTGTATCTGCAAATGAACCGTCTGAGAGCTGCGGACATGGCTATCTATTGCGCTATTAGAGACCAGGATATAGTGTGTGGGCCTGAATACTTACTGCACTGGGGTCAGGCCACCCTGGTCACCGTCTCCTCAG
>S889|IGHV4-28*02|IGHD4-11*01|IGHJ5*02|40
CAGATGCAGTTACAGGAGCCGGGCCCAGGACTGGTGAAGCCTTCACAGACCCTGTCCCTCACCTGCACTGTCTCTGGCTACTCCATCATCAGTTGGAACTGGTGGGGCTGGATCCGGAACCCCCCAGGGAAGAGACTGGAGTGGATCGGGGACATGTATTATTGTGGGAGAATCTCCTACAACCCGTCCCTCAAGCGTCGAGTCATCATGTCAGGAGACACATGCCAGAACCAGTTCCCCCTGAAGCTGACCTCTGTGACCGCCCTGGAAACGGCCGTGTCTTTTTGTGCGAGAGCGACCCGACGCCTCCACCCCTGGGGCCAGGGAAACCTGGTCATCGTCTCCTCAG
>S890|IGHV1-58*01|IGHD4-11*01|IGHJ5*01|40
CAAATGCAGCTGGCGCAGTCTGGGCCTGAGGCGAGGAGGCCTGGGACCTCAGTGAAGGTCTCCTGTAAGGCCTCTGGATTCACCCTTACTAGCTCTACTGTGCAGTGGGTGCGACAGTCTCATGGACGATGCCTTGAGTGGATAGGATGGATCGTCGTTGGCAGTGTTAAAGCATACTCCGCACAGAAGTTCCAGGAAAGAGTCAGCATTACCAGGGACATGTGTACAAGCACAGCCTATTTGGAGTTGAGCAGCCTGAAATCCGAGGTTACGGCCCTATTTTATTTTGCGGCGACTACAGTATCTACCGGACGCAGGTGGTGCGCCTCCTGGGGCCGAGGAACCTTGGTCACCGTCTGGTCAG
>S891|IGHV3-NL1*01|IGHD4-23*01|IGHJ6*02|40
CAGGTGCAGTTGGTGGAGTCTGGAGAAGACGTAGACATGCCTGGGGGGTCCCTGAGACTCTCCTGTGCACCGTCTGGGTTCACCTGCAGTAGCTATGGCATGCACCGGGTCCGCCAGGCTCCAGGCAGGGGGCTGGAGCGGGCCTCAGTTATTTATAGCGGTGATAGTCGAACATACTGTCCAGACTCCGTGAAGGGCCGATTCACCATATCCAGAGACTATTTCAAGAACGCGCTATATCAGCAAATGAACGACCTGAGAGGTGAGGACACGGCTGTTTATTACTGTGCGAAGAACTGTGGTTTCTCTTACTGGTACTATTACGGTACGGACGTCTGGGGCAACGGGACCGCGGTCACCCTCTCCTCA
>S892|IGHV1/OR15-1*01|IGHD4-11*01|IGHJ6*04|40
CAGATGCAACTGGTGCAGTCTGGGGCTGAGGTGAGGAAGCCTGGGGCCTCAGTGAAGGTCTCTTACAAGGCTTCTGGATACCTCTTCACCGACTACTCTATACACTGGGTGCGACAGGCCCCGGGACAAGGGGTTGGGTGGAAGGGACGAATCAACCCTGACTGTGGTGGAACAAGCCATCCAGAGAAGTTTGAGGTCAGAGTCACCATGGCCAGGAACACGTCCATCAACACGGCCTACACGGAGATAAGTAGCCTAAGATCTGAGGACACGGCCCTTTATTATTGTGCGAGACGCCATTACTACTACTACTACGGCATGGACGTCTGGGCCAAGGGGATGACAGTCACCGTCTCCTCAG
>S893|IGHV3-33*05|IGHD2-15*01|IGHJ4*03|40
CAGATACAGCTGGCGGAGTCTGAGGGAGGCGCGGTCCAGCCTGGGAGGTCCCTGAGACTCTCCTCTGCAGTGTCTGGACTCACCTTCAGTGGCCATGGCATGCACTGGGTCCGTCAGACTCCAGGCAAGGGGCTGGAGTGGGAGCCAGTTACATCATCTGATGGAAGTAGTAAATACTGTGCAGACTCGGTGAAGGGCCGATTCAACCTCTCCAGAGACACTTCCAAGACCACACTGTATCCGAAAATGAACAGCCTGGGAACCGGGGACACGCCTGTGTGTTACCGTGCGAACGGTAATACTGGGGATATTGTGGTGGTGGTAGCTGCCTATTGGGGTCAAGAGAGCCTAGTCACCGTCTCCTCAG
>S894|IGHV1/OR15-9*01|IGHD1-7*01|IGHJ2*01|40
CAGGGACCGCTGATACAGTCTGGGGCTGAAATGAAGAAGCCTGGGGCCTCACTGAGGATCTCCTGCAAGGCTTCTGGAAAAACCGTCACCAATTACTGTATACACTGGGTCTGCCAGGCCCAAGCACGAGGACTTGAGTGGATGGGATTGCTGTGCCCTCGTGATGGCAGAACAAGATATGCACAGAAATTCCAGGGCAGAGTCACCATAATCAGGGACACATCCCTGGTCTCTGCCTTCGTGGAGCTAAGCAGCCTGAGGTCTGAGGACACGGCCATGAATTACTGTGTGAGAGTCATGAGTGGAAGAACCTACTGGTACTCCGATCTCTGGGGCCGTGGAACCCTGGGGATTGTCTCCTCAG
>S895|IGHV3/OR16-6*02|IGHD5-18*01|IGHJ6*01|40
GAGGCGCTGCTGGTGGGGTCTGCGGGAGGCGTTGGTACAGCCTGGGGGTCCCTCAGACTCTCCTGTGCAGCCTCCGGATTCACTTGCAATAACGCCTGGATGAACTGGGTCCGCCGGGCTTCAGGGAAGGGACTGGAGTGGGTTGCCAGTCTTAACAGCCAGACTCACGGTGGGACAGCAGACTATGCTGCACCTGTGAAAGGGAGATTCGCCCTCTCAAGAGATATTTCAAAGAACACACTGTATCTGCAAATGATCAGCCTGAAAACCGAAGACACGACCGTTTATTACTGTAGCACAGTGGAGACAGTTTTGGTAGAATACTACTACTACTACGGTATGGACGTCTCGGGACAAGGGACCACGGTCACCGTCTTCTCAG
>S896|IGHV1/OR15-9*01|IGHD5-12*01|IGHJ1*01|40
CAGGTACAGCTGATCCAGTCTGGGGCTGAGGTGACGAAGCCTGGGCCCTCCGTGAGGATCTCGTACAAGGCCTCCGCATGCACCTTCACCAGATACTGTATGCGCTGGGTGTACCGGGCCCATGCACATGGGCTTGCCTGGTTGGCATTGGTGTGCCCTAGTGATGGCAATACAGGTTATGAACAGAAGTTCCAGGACAGAGTCACCATAACCGGGGACACATGCATGGTCACAGCCTACATGGAAGTAAGCAGCAGGAGATCTGAGGACACGGCCATTTATTACTGTGTGACGCCGCGTGGAGATTGTGGCTACATACCTGACTTCCAGCACTGGGGCCAGGGAACCCTGGTCACCATCTCCTCAG
>S897|IGHV6-1*02|IGHD6-25*01|IGHJ5*02|40
CAGGAACAGGTGCAGCTGCGAGGTCCGGGACTGGTGAAGTTCTCGCAGACCCTGTCACTCGCCTCTGCCATCTCCGGGGCCACTGTGTGTAGAAACAGTGCTGCTCGGACCTGGATCAGGCACTCTCCATCCAGAGGCCTAGAGTGGCTGGAAAGGAAATGCTATAGGTCCAAGTGGTATTATGATTTTGCACTCTCTGTGAAAAGTCGAAGGACCATCGACCCAGACACATCCAAGAACCACTTCTCCCTTAAGCTGAACTCTGTGACTCCCGAGGACACGGCTGTGTACTACTGTGAAAGACCAGAATTCGACCCCTGGGGCCAGGGAACCCTGGTCACCGTCACCTCAG
>S898|IGHV3-43D*01|IGHD3-22*01|IGHJ3*01|40
GAAGTGCAGCTGGTGGAGTCTGGGGGAGTCGTGGTGCAGCCTGGGGGGTCCCTGAGACTCTCCTGTGCAGCCTCTGCATTCACCTTTGATGATTTTGCCATACACTGGGTCCGTCCATCTCCGGGGAGGCGTCTGGAGTGGGCCTCTCTTATTGATTGGGATGGTGGCAGCACTTACAATGCTGACCCTGTGCGGGGTCGATTCACCATCTCCAGCGACGACAGCATAAATTCCCTGTATCTGCAAATGAACAGTCCGAGAGCTGAGGACACCGCCTTGGCTTACCGTGATATGTACTACTATGATATTAGTGGCCATGATCCTTTTGAGGTCTGGGGCCACGGGACAAAGGTCACCGTCTGTTCAG
>S899|IGHV2-26*01|IGHD5-12*01|IGHJ2*01|40
CAGGTCACCTTAAAGGAGTCTAATCCTGTGCTGGTGAAACCCACAGAGACCCTCACGCTGACTTGCACCGTCTCTGAGTTCTCACTCAGCACTGCTAGAATGGCTGTGAGTTGGATCCGTCCGTCCCCAGGGAAGTCTCTGAAGTGGCTTGCACACATTCCTTCGAAGGACGAAAAATCCTACAGAACGCCTCTGAAGGTCAGGCTCACCATCTCCAAGGACGCCTCGAGAAGCCCGGTGGTCCTTACCACTGCCAACATGGAGCCTGTGGACACAGCCACATCTTACTGCGCACGGATCCGGGGGGCGGATGTAGTGGCCACAATGGCCTACTGGGACTTCGAATTCTGGGGCCGTGGCGCTCTGGTCACTGTCTCCTCAG
>S900|IGHV3-16*01|IGHD3-10*02|IGHJ2*01|40
GAGGTACACCTGGTGGAGTCTGGGGGGGGCTTGGCACGGCCTGGGGGGTCCCTGAGACTCTCCTGTGCAGCCTCTGAATGCACCTTCACAAACAGTGACATGAACTGGGCCCGCAAGGCTCCAGGAAAGGGGCTGGAGTGGTCATCGGGTGTCAGTTGGACTGGGAGTAGGACGCACTGTTTGGACTCAGTGAGGCGACCATTCATCATCTCCAGAGACCGTTGCAGGGAGTCCCTGTATCTGCAAAAGAACAGGCGGAGAGCCGAGGGCATGACTGTGTCTTTCTGTGTGGCCTTACTATGTTCGGGGAGATGTTTTGAGTTTGGGGCCGGCGACAGGTGGTTCGATCTCTGGGGCCATGGCACCCTGGTAACTGTCTCCTCAG
>S901|IGHV3-30*13|IGHD4-23*01|IGHJ3*01|40
CAGGTGCAGCTGGTGGAGTCGGGGGGAGGCGTGGTCCGGCCTGGGAGGTCCCTGAGACTCTCCTGCGCAGCCTCTGGATTCACCTTCAGCAGCTACGGCATGAACTGGGTCAGCCAGGCTTCAGGCAAGGGACTAGAGTGGGTGGCTGTTAAGTCACATGATGGAAACAGTAAATTCTACGCAGACTCCGTGAAGGGCCGATTCACCACCTCCAGAGACCATTCCGAGAACAGGCTGGTTCTGCACAGTAATAGCCTGAGATCTGAGGACTCGACTATATATTATTGTGCGAGACGTACGAAGGTCGTCGACCACGGAATTGCTTTTGACGTCTGGGGCCACGGGACTATAGTCACCGTCTGTTCAG
>S902|IGHV4-30-2*04|IGHD3/OR15-3a*01|IGHJ4*02|40
TCTGGTGGCGCCATCAGCAGTGGTGGCTGTTCCTGGAACTGGATCCGGCAGCCAGCAGGGGAGGGCCTGGAGAGGATAGCCTACATCTATCATAGTGGGAGCACCTGCTGCCACCCGTCCCTCAAGAGTCGGGTCTCCGTATCAAGAGACACGTCTAAGAACCAGTTCTCCCTGAATTTGATCTCTATGACCGCCCCCGACACGGCCGTGTATTTCTGTGCGGGAGAGAAGATGCTTTTTGGACTGGTTGTTATACCGGACGGCGTTGGCTATTGGGGCCAGGGAACCCGGGTCACCGTCTCGTCAG
>S903|IGHV3/OR16-9*01|IGHD6-19*01|IGHJ6*04|40
GAGGGGCAGATGCTGGAGTCTGGAGGAGGCTTGGTTCAGCCTGGGGGGTCCCTGAGACTCTCCTGTACAGCCTCTGAATGTACCTTCAATAACCACTACACGGGTTGGGCCCGCCAGGCTCCAGGGAGGGGACTGGAGTGGGTTTCATTCAGTAGTGGTAGTAGTGGTTACACATACTACAGAGACACTGTGAAAGGCCGATTCACCGCCTCCAGGGATCACGCCAAGACCTCAATGTATCTTAACATGGACAGTCTCAGAGCCCAGGACACGGCTGTGTATTACTGTATGAAAGGTGGCTGGGACTACTACTACTACGACGAGATGGACGTCGGGGACAAAGAGACCACGTTCACCGTCTCCTCAG
>S904|IGHV3-23*03|IGHD1-1*01|IGHJ1*01|40
GAAGTGCAGTTGTTGGAGTCTAGGGGAGGCTTGGTACAGACTGGGGGGTCCCTGCAACTCTCCTGTGCAGCCTCTGGAGTCACCTTGTGCACTTATGCCTTGAATTGGGTCCGCCAGGCTCCAGGGAAGGGTCCGGAGTGGGTCTTAGTTATTTATGGCGATAGTGGTGGAACATACTATGCAGACTCCGTGAAGGGCCGGTTCACCATCTCCAGAGATAATTCCAAGAACGCGGTGTGTCAACAAATGAACAGCCGGAGAGCCAAGAACGCGGACGTACATTACTGTGCGAAACCGAACGACTTAACTGAATACTTCCAGCACTGGGGCCAGGTCACCCTCATCGCCGTCTCCTCAG
>S905|IGHV4-28*06|IGHD3/OR15-3a*01|IGHJ4*03|40
CAGGTGAACGTACAGGAGTCGGGCCCAGGACTGCTGAAGCCTTTTGACCCCCCGTCCCTCACCTGCGCTTTCTCTGGTTACTCCATCAGCAGTAGTAACATCTGGGGCTGGATCCGGCAGTCCACAGGGAAGGGACTGGAGTGCATTGGGTACATCCATTATAGTGGCACTACAAACTTCACCCCGTCCCTCAAGAGTCGAGTCACCATATCAGCAGAAACGCCCAAGACCCAGTTCTCCCTGAAAGTGAGCTCTTTGATCGCCTTGGACCCGGCCGTCTATTATTATGCGAGCCCGCCAGTAATTTTTGGACTGGGTATTATGCCCTGGAGCCAAGGGACCCTGGTCACCGTCTCCTCAG
>S906|IGHV3-NL1*01|IGHD3-9*01|IGHJ6*02|40
CAAGTTCAGATGGTGGAGTCTGGGGGGGCCGTGGTCCAGCCAGGGGGGTCCCTGAGACTCTCCTGTACAGCGTCTGGATTCTCCTTCAGTAGGTATGGCATGCACTGGGTCCGCCAGGCTCCAGGCAAGGGGCTGGAGAGGGTCTCAGTTATTTATATCGGTGGTAGGAGCACCTGCTATGCAGACTCCGGGATGGGCCGCTTCACCATCTCCAGAGACATTTCCAAGAACACCCTGTGTCTCCAAATCAACAGCCTGAGAGATGAGGACACGACTGTTAATTACTGCGCCGCTGCCTCTCACTATCACCATATTTTGACTGGTTCTTATCGTCACTACCACGCCGATTTTGACGTCTGGGGCCAAGGGCCCACGGTCCCCGTCTCCTCA
>S907|IGHV4/OR15-8*01|IGHD6-19*01|IGHJ2*01|40
CAGGTGCAAGTGCAGGAGTCGGGCCCAGGACTGGTGAAGTCTCCGGAGACCCTGTCCCTCACCTGCGTTCGCTCTGGTGGCTCCGTCAGCCTTAGTAACTGGGGGAGCTGGGTCCGCCAGCCCCCAGGGGAGGGGCTGGAGTGGATTGGGACAATCTATGATAGTGGGAGCCCCAGCCACAATCCGGCCCTCAAGAGTCGAGTCACCACACCAGTGGACAGGTCCAAGAGCCAGATCTCCCAAAAGCTGAACTCTGTGACCGTCACTGACACGGCCGTGTATTACTGTGCGATTTGTGCCAGAAACTTCCATCTTTGGGGCCGTGAAACCCCCGTCACTGTCTCCTCAG
>S908|IGHV3-20*01|IGHD5/OR15-5a*01|IGHJ3*02|40
GAGGGGCCGGTGGTGAAGTCTGGGGGGAGTGTGGTCCGGCCTGGGGGGTCCCTGAGACCCTCCTGTGCAGCCTCTGGATCCACCTGTGATGATTATGGCATGAACTGGGTCCGCCAAGCTCCAGGGCAGGGGCTTGAGTGGGTCTCTGGTATTAATTGGAATGGTGCTGGCACAGATTATCCAGACTCTGTGAAGGGCCGCTTCGCCATCTCCAGAGACAATGCGAAGAACTCCCTGCACTTGAAAATGACCACTCTGAGAGTCGAGGACAGGCCCTTGTGTCACTATGCGACTAGATCAGGGAAACCTTTTGGTATCTGGGGCCAGGGGGCAATGGTCACCGTCTCTTCAG
>S909|IGHV3-13*01|IGHD3-16*01|IGHJ5*01|40
GAGGTGCAGCTGGTTGAATCCGGGGGAGGCTTGCCACAGCCTGGGGGGTCCCTGCGAGTCTCCTGTGCAGCCTCTGGATTCACCTTGAGTACATACACCATGCACTGGGTCCGCCATGCCACAGGAATAGGTCTGGAGTGGGTCTCAGCTATTTCTAACTCTGGTGACTCATACTATCCAGCCTCCGTGAAGGGCCGATACACCGTCTCCAGACAAAGCGCCAAGAACTCCTTCTATTCTCAAATGAACAACCTGAGAGTCGGGGACACGGCTGTGTATGACTGTGAAAGTGTCATATTACGTTTGGGGGAGTTCGACTCCTGGGGCCATGGACTCCTGGTCACCGTCCCCTCAG
>S910|IGHV6-1*02|IGHD2-2*03|IGHJ3*01|40
CAGAAACAGCTGCAGGAGTCAGGTCCGGGACTGGTGAGGCCCTCGCAGACCGTCACACTCACCTGTGTCATCTCCGGGGACAGTGTCTCTAGAAACAGTGCTGCTTGGAACTGGGTCGGTCACTACCCATCGAGAGGCCTTGAGTGTCTGGGAAGGACATACTATAGGTCCAAGTGGTATAATGACTATGCAGTGTCTGTGCAAAGGCGAATAAGCTTCAACCCAGACACATCCAAGAATCAGGTCTCCCTCCAGGTGAGCTCTATGGCCCCCGAGGACACGGCTGTCTATTACTGTGCAGTCCTGTGTGCTGGATGTACTAGAAGTGACAGTTGCTATGATGATCCTTTTGATGTCTGGGGCCACGGGACAATGGTCACCGTCTCCTCAG
>S911|IGHV3-11*04|IGHD4/OR15-4a*01|IGHJ3*01|40
CAGGGACAGCTGGTGGAGTCTGGGGGAGGCTTGGTCAAGTCTGGAGGGTCCCTGAGACTCTCCTGTGCAGCCTCAGGATGCACATTCAGTGAGTCCTACATGCGCTTGATCCGCCAGGCTCCAGGGAAGGGGCTGGAGTGGGTTTCATACATTGGTAGTAGTGTAAGAATCACATATTACACAGACTGTGTGAAGGGCCGACTCACCATCTCCAGGGATAAGGCCACGGACTCACTGTTTCGGCAAATGAACAGCCTGAGAGCCGGGAATGGGGCTGTGTATTATTGTGCGAGGGGCTGTGCGAGATATTTTGATGCTTTTGACGCCTGGGGCCAAGTGACAGTAGTCTCCGTCTCTTCAG
>S912|IGHV1-46*02|IGHD6-19*01|IGHJ1*01|40
CAGGCGCAGCAGGTGCAGTCTGGGGCTGAGGTGAAGAAGCCTGGGGCCTCAGTGAAGGTTTCCTGTAAGGCATCGGGATACACCTTAAACAGCTTATATACACACTGGGTGCGACAGGCCCCTGGACAAGGGCTTGAGTGGATGAGAACAATCGACCCAAGTGGTGATAGCCCAAGATACCCAAAGAAGCTCCAGGGCAGAGGCGCCATGACCAGGGACACGTCCACGAGAGCAGTCTACAGGCAGGTGAGTAGCCCGAGATCTGCGGACACGGCCGTGCTTTACTGTGTGCGAGGCGAGTGGTCAATAGCAGTGGCTCCAAGGGTAGAATTCTTCCAGCATTGGGGCCAGGTCACCCTGGTCCCCGTCTCCTCAG
>S913|IGHV3-13*05|IGHD1/OR15-1a*01|IGHJ3*02|40
GAGGTGCAGCTGGTGGTGTCTGGGAGTGGCTCAGTGCAGCCTGGGGGGTCCCTGAGACTCAACTGTGCAGCCTCTGAATTCACCTTCAGTAGGAACGACATGCACTGGGCCCGCCAAGTTAAAGGAAAAGGTCTGGAATGGGTCTCAACTATTGATACGACTGGTGACCCATACTATCCAGGCACCGTGAAGGGCCGACTCACCCTCTCCAGGGAAAATGACAAGAACTCCTTGTATCTTCGAATGACCTGCCTGAGAGCCGGGGACACGTCTGTTCATTACTTCGCAAGACACAGAGGGGGTTCAAGTGGATCTGTTGATATCTGGGGCCATGGGCCAACAGTCACCGTCTCTTCAG
>S914|IGHV1/OR21-1*01|IGHD3/OR15-3a*01|IGHJ3*01|40
CAGGTACAGCTGGCGCAGTCTGGGGCTGAAGTGAAGATGCCTGGGGCCTCAGTGAAGGTCTCCTACAAGGCTCCGGGACACGCTATCACCAGCTACTGGATGCCCTGGGTGCACCAGGTCCCAGCACAAGGGCTTGAATGGGTGGGAGTGGTGTGCCCTTGTGGCGGCAGTACAAGTTATGCACGGATGTTCCAGGCCAGAGTCACCAAAACCAGGGTCGCATCCATGACAACAGCCTACATGGATCTGACCAGTCTGCGATTTGAGGACACGACCATGTATTCCTGTGTGCCACCACTTTTGGACTGCGTCGCTTTTGATGTCCGGGGCCAAGGGACAATGGTCACCATCTCTTCAG
>S915|IGHV3/OR16-8*02|IGHD4-17*01|IGHJ5*01|40
GAGCCGCAGCTGGTGGAGTCTGGAGGAGACTCGGGACAGCCTGGGGGGTCCCTGAGACTGTCCTGTCTAGACTCTGGATTCACCTTGAGTGTCAATGACATGACCTGGGTCCGCCAGACTCCAGGGAAGGGACTGGAATGGATTCCATGCATCAGTGGTGATAGTGATTACACAAATTCCGCAGACTCTGTCAGGGGCCGATTCACCACCTCCAGGGACAACGCCACTAACTCACCGTTTATGCAAATGAACAATTTGAGAGCTGAGAACACGGCTGTCTTTTACTGTATGAAGGCGGCCACAGGCGTCAACTGGTTCGACTCCGGGGGCCTAGGAGCCCTGGCCACCGTCTCCCCAG
>S916|IGHV1-8*02|IGHD3-10*02|IGHJ4*02|40
CAGGTGCAGTTGGTGCCCTCTGGGCCTGAAGTGATGAAGCCTGGGGCCTCAGTGAAGGTCTCCTGCAAGGCTCCGGGATACACCTTCACGAGTTCTCATCTCAATTGGGTGCGACAGGCCACTGGACACGGGCTTGAGTGGATGGGGTGGATGAACCCTAACAGTGGTAACACGGACTATGCACAGAAGGCCCAGGTCAGAGTCACCATGACCAGGAACACCTCTATAAGCACAGCCTATATGGAATTGAGCAGCCTGAGATCTGAGGACACGGCCTTTTCTTTTTGTGCGAGATTTTCTTGGAGAGTCATTGATGGCTTTGTCTACTGGGGCCAGGTCATCCTGGTCACCGTCTCCTCAG
>S917|IGHV4-31*09|IGHD4/OR15-4a*01|IGHJ4*02|40
CATCTACAGTTGCAGGAGTCGAGCCCAGGACTGGTGAAGCCTTCACAGACCGCCTCCCTCACCTGCACTGTCTCTGATGGCTCCCTCAGCTGTGGTGGTTACTGCTGGCCCTGGATCCGCCATCACACAGGGAAGGGCCTGGAGTGGATTGGATATATCTATTACAGTGAGAGCACCTCCCACAACCCATTCCTCAAGAGTCGAGTTACCAGATCAGTAGACCCGTCCGAGAGCCAACTCTCCCTGAAGCTGAACTCTGTGACGGCCGCGGAAACGGCCGTCTATTGCTGTGATTACGGGGCTAACTACTTTGACTATTGGGGCCAGGGAACCCTGGTCATCGTCTCCTCAG
>S918|IGHV1-69-2*01|IGHD1-26*01|IGHJ3*01|40
GAGGTCCAGTTGCTACAGTCTGGGGCTGAGGCGGCGAAGCCTGGGCCTACTGTGAAAATCTCCTGCAACATCTCTGGATACACCTTCACCGACTCCTACATGAACTGGAAGCAACAGGCCCCGGGAAAAGGGCTTGAGTGGATGAGACCTGTTGATCCTGAGGATCGTGAAACAGTATACGCAGAGAAGTTCCAGGTCAGAGTCACCGTTATCGCGGACACGTCTTCAGACACACCCTACATGGAACTGGGCTGCCTGAGACCTGAGGACACGGCCGTGTATTACTGTGCAACGTCGCTCCTCCGCGGATTCAGTGGGAAAACTGATACTTTTTATGTCTGGGGCCGCGGGACAATGGTCACCGTCTCTTCAG
>S919|IGHV3-15*01|IGHD3/OR15-3a*01|IGHJ5*01|40
GAGGGGCAGCTGGTGGAGTCTGGGGGAGCCTTGACAAAGCTTGGGGGGTCCCTCAGACTCTCCTGTGCAGCCTCTGGATTCCCTCTCACTAGCGCCGGGATGACCGGGGTCCACCAGGCTCCAGGGAAGGGGCCGGAGTGGGCTGGCCACAGTGACAGAACAACTGATGGTGGGACAACAGACTACTCTGAACCCGTGAGAGGCAGATTCACCATCTCAAACGATGATTCACAAAACACGCTGTCTCTGCAAATGAACGGCCTGGAAACCGAGGACACAGTCTTGTATTACTGTACCACAAGTCGAGGTATCATGATTTTTGGACAGGTTATTAAACCGATCAACTGGTTCGACTCCTGGGGCCAAGGAACCCTGGTCACCGTCTCCTCAG
>S920|IGHV3-35*01|IGHD5/OR15-5a*01|IGHJ4*03|40
GATGTGCAGCTGGTGGGGTCTGGGGCAGACTTGGTACAGCCTGGGGGACCCCTGAGACTCTCCTGTGCAGCCTCTGGATTCTCCTTCAGTAGAAATGAGACGAACTGGGTCCATCAGGCTCCACGAAACGGGCTGGAGTGGGAATCGGGTGTTACTTGGAACGGCAGTATGACGAATGATGCAGACTCTGGGAAGGGGCGATTCGTCGTCTCCAGAGACAATTCCAGGAACACCCTGAATTTGAAAACGAACAGTCTATGGTCCGAGGCCACGGCTGTTTGTGGCTGTGCGAGCCCATCTAGATTTGACTACTGGGGCCAAGGGACCCTTGTCACCGTCTCCTCAG
>S921|IGHV3/OR16-9*01|IGHD5-24*01|IGHJ5*01|40
GAGGTGCAGGTGGTGGAGTCTGGTGGAGGCTTGGTACAGCCTGGGGGGTCCATGAGACTCCCCTGTGCTGTCTCTGGACTCACCTTCTGTAACCACTACACGACCTGGGTCCGCCAGCCTCCAGGGAAGGGACTGGAATGGGTTCCGAACAACAGTGTTACTAGTGGTTACACAAACTACCCAGACTCTGTGAAAGGCCGATTCACCTTCTCCAGGGATAACGCCAAGAAATCATTGTATGTGCTGATGATCAGCCTGGGAGTCGAGGACACGACTGTTTATCCGTGTGCGAGAAGTTGGCTACACTTACGTGGCCCAGCGTCAGGTAACTGGTTCGACTCCTGGGGCCAAGGAGCCCGGGTCACCGTCTCCTCAG
>S922|IGHV3-25*04|IGHD2-8*02|IGHJ3*02|40
GAGACAAAGCTGGGGGAGTCCGGGGGAGACCTGGCAAAGCCTGGGCGGTCCCCGAGACTCTCCTCTGCTGCCTCTCACTTCACCTTCAGTAGCTGTTGCATGAACTCTGTCCGCCAGACTTCAGGGAGTGGGCCGGAGTTACTTGGACGAGTTGCTCCTAATGGGGCTAGAACAAACCTCATAGACTCCTGTAGGGATCGGTTCAATACCTCCAGAGATAACGCCAAGAACACACTTCATGTGCAAGTGAACAGCCTTAAAACCGAGGAAACGGCCCTCTTTTTCTGTACCAGATTGTACTGGTGGTGCACGCTACACCGCGCTTTTGATATCTGGGGCCAAGGGACAATGGTCACCGTCTCTTCAG
>S923|IGHV3-48*01|IGHD3/OR15-3a*01|IGHJ5*01|40
GAGGTGCACTTGGTGGACTCTGGGTCAGGCTTGGAACAGCCCGGGGGGTCCCTGAGACTCTCCCTTGGAGCCTCTGGATTCGCCTGCAGTAACTTTGGCATGAACTGGGTCCGTCAGACTCCAGGGGAGGGCCTGGAGTGGTTTTCATACATCACTAGTACTAATAGTATCATATACTACGCAGACTCTGTGAAGGGCCGATTCACCATCTCCAGAGCCAATTCCAAGAACTCACTGAATCGGCAAATGAACAGCCTGAGAGCCGATGACACGGCTTTGTATTACTGTGCGAGTGTTATTATTTTTGGACTGGTTCTTACCGCACCGTGGTTCGACTCCTGGGCCCAGGGAATCCTGGCCACCGTCTCCTCAG
>S924|IGHV3/OR16-10*02|IGHD5-12*01|IGHJ4*01|40
GAAGTTCATCAGGTGCTGTCTGGGGAAGGCTTGTTACAGCCTGGGGGGTCCCAGAGACTCTCCTGGGCAGGCTCTAGATTCACCTTTAATAGCTATGCTATGCACTTGGCTCGCCAGGTTCCAGGAAGAGGTCAGGAGTGGGTATCACCTATTGCTATTGGTGCTGGCACCTACTATGCAGACTCCGTGAAGGGCCGATTCACCATCTCCAGAGCCATTGCCAAGAGCTCCTTGAATCTTTACAGGGACAGCCTGAGAGCCGAGGACAAGGCTGTGCATTACTGTGAAAGACGCATAGTGGCTCCGATCATTGACTATTGGGACCAAGGAGACCGGGTCACCGTCTCCTCAG
>S925|IGHV4-30-4*02|IGHD1/OR15-1a*01|IGHJ3*02|40
CAGGTGCAAGTGCGGGAGGCGGGCCCAGGACTGGTGAAGTCTTCGGACACCCTGTCCCTCTCTTGCATTGTCTCTGGTGGCTGCCGTAACTGTGGTGACTACTACTGGAGTTGGATCCGCCAGTCCCCAGGGAAGGGCTCGGAGTGGATTGGGTACATCTATGACAGTGGGAGCACCTACTACAATCCTTCCCTCGAGAGTCGAGTTACCATATCATTAGAAACGTCCAAGGACCCGTTCTCCCTGAAGCTGAGATCTGTGACTACAGAAGAAACGACCGTGTATTGCTGTGCCAGCTATAGCTGGAACGGTTTTTGGGGCCCAGGGACACTGGGCACCGTCTCTTCAG
>S926|IGHV5-10-1*04|IGHD5/OR15-5a*01|IGHJ3*01|40
GAAGTGCAGCTGGTGCAGACTGGAGCAGTGGTGAACAGGACCGGTGAGTCTCTGAGGATCTCCTGTGAGGGTTCTGGAGACAGGCTTACTAGCTACTGGATCAGCTGGGTGCGCCAGATGTCCGAGAAAGTCCTGGATTGGTTGGTGAGACCTGATCCTAGTGAGTCTTATACGAACTACAGGCCGTCCTTCCAGGGCCAGGTCACCATCTCGACTGACAAGACCATCAGGACTGCCTGCCTGCAGTGGAGAAGCCCGAAGGCCTCGGATACCGCCATACACTATTGGGCGAGAATTATAGTGTCTACGATTACTTTTGAAGTCTGGGGCCAAGGGACAATGGTCACCGTCTCTTCAG
>S927|IGHV1-46*02|IGHD1/OR15-1a*01|IGHJ6*03|40
CAGGTGCACCTGGTGCACTCTGGGGCTGAGGTGAAAAAGCCTGGGGCCTCAATGAGGATTTCCTGCAAGGCATCTGGACACACCTTAAACACCTACTATATGCTCTGGATGCGACAGGCCCTTGGACAAGGGCTTGAGAGGATGGGAATAAGCAACCCTGGTGGTGCTAGCACAGGACACTCACAGAAGTCCCAGGTCAGACTCACCATGGCCAGGGACACGTCCACGAGGACAGTCCATATGGACCTGAGCAGCCTGAGATCTGAGGACACGGCCGCATATTATTGTGCGAATAATTGGAACAAGAGTAGATATCCCTACTACTATATGGACGTCGGGGACAAAGGGACCACGGTCACCGTCTCCTCA
>S928|IGHV2-5*02|IGHD2-15*01|IGHJ5*02|40
CAATTCACCTTGAAGGAGTCTGGTCCTACCCTGGTGAAACCCACACAGACCCTCACGCTGACCTGCACCTTCTCTGGGCTCTCACTCAGTCCTCGTGGAGTGAGTGTGGACTGGATCCGTCAGTCCACAGGAGAGGCCCTGGAGTGGCTTGCACCCATTTCTTGGGACCATGATAGTCACTACGGCCCCTCTCTGAAGAGCAGACTCACCGTCACCACGGACGTCCCCAACAACCAGGTGGTCCTTACAATGGCCAACATGGACCCTCTGGACACAGCCACATACTACTGTGCGCCCAGAATCAGATATCGTAGTGGTGCTAGCTCCTACACACCCTGGGGCCAGGGAACCCTGGTCACCGACTCCTCAG
>S929|IGHV3-48*01|IGHD1/OR15-1a*01|IGHJ5*01|40
GAAGTGCAGTTGGTGGAGCCTGGGGGAGCCTTGGTACGGCCTGGGGAGTCCCTGAGACTCTCCTGTGAAGCCTCTGGACTCACCTTCAGAAACTTTTGCATGAACTGGGACCGCCAGGCTCCAGGGAAGGGACTGGCGTGGGTTTCATATATTAGTGGCAGTAGTGGTCCCATATACTGCACAGACTCTCTGAAGGGCCGATTCACCATCTCCAGAGACAATGCCAAGAATTCCCTGTATGTGCACACGAACAGCGTGAGAACCGCGGACACGTCTGTCTGTTACTGTGCGAGTAACTGGGCCGACAGTTGGGACCAAGAAACCCTGGTCGCCGTCTCCTCAG
>S930|IGHV3-30*08|IGHD3-9*01|IGHJ5*01|40
CAGGTGCAGATGGTGAACTCTGGGGGAGGCGCGGTCCAGCCTGGGATGTCCCTGAGAGTCTCCTGTTCAGCCTCTGCATTCACGTTCAGTAACTTGGCTGTCCACTGGGTACGCCAGGCTCCGGGCAAGGGGCTAGACTGGGTGGCAGTTATATCAGATGATGGAAGTAATCAGTACTACGCAGACTCCGTGACGGGCCGATTCGCTAACTCCAGAGACAATTCCAAGAGTATGGTGTATCTGCAATTGAACAGCCTGGGAGATCAGGACACGGCTGTCTATCACTGTGCGAGAGATAGTTTGACTGGTTATTATAACTCACTGCGCGGATTCGACTCCGGGGGCCCAGGAGCCCTGGTCACCGTCGCCTCAG
>S931|IGHV3/OR15-7*05|IGHD1-20*01|IGHJ2*01|40
GAGGTGCTACTGGTGGCGTCTGGGGGAGACTTGGTCCAGCCTGGGGCTTCTCTGAGGCTCTCATGTGCAGTCCCTAAATTCACCTTCAGTGACCACTACAGGAGGTGTGTCCGCCAGGCTCAGGGGAAAGGGCTAGAGATGGTAGGTTTAAGAAGACTCAAAGTTAACAGTAACACGACAGAGTCTGCTGCGTCTGTGAAAGGCAGACTACCCATCTCAAGAGAGGATTTAAAGAATTCGCTCTGTCTCCAAGTGAACAACCCGAAAATCGAGGACTTGGCCGTCTCTTTTTGTGCTTGCTGCCACAACTGGAACGTCGATCTCTGGGGCCGTGGCACCCTGATCACTGTCTCCTCAG
>S932|IGHV1-69D*01|IGHD1-1*01|IGHJ2*01|40
CAGGTGCAGGTGGTACAGTCTGGGGCTGAGGTGAAGAAGCCTGGGTCCTCGGCGAAGGCCTCCTGCAAGGCTTCTGGAGGAACCTTCCGCAGTTACACTATCAGTTGGATGCGACAGGCCCCTGGACAAGGGCTTGGTTGGCTGGGCGGGATCGTCCCTATCTTTGGAACAGAAAACTACGCACTGAAGTTACAGGTCAGAGTCACGATAATCGGGGACGAGTCCGCGAGAGCAGACTACATGGAGCTGAGCGGCCTGAGATCTGAGGACTCAGCCGTCTATTACTGTGCGAGACAAGTTGATGGCATGGAACGACACTTCCAACTCTGGGGCCGTGGAACCCTGGTCACTGTCTGCTCAG
>S933|IGHV3-30*07|IGHD6-25*01|IGHJ1*01|40
CACCTGCAGCTGGTGGAGTGTGGGGGAGGCGTGATCGAGGCTGGGAGGTCCCTGAGACTCTCCTGTGCAGCCTCTGGGTTCACCTTCAGTACCTTCGCCATGCACTGGGTCCGCCAGACTCCAGGCACGGGCCCAGGGTGGGTGGCAGTTGTCTCATATAATGGGATTAATAAATACTACACAGACTCCGTGAAGGGCCGATTGACCATCCCCAGTGACAGTTTCAAGATCACACTGTGTCTGCAAATGAACAGCCTCAGAGTCGGGGACACGCCTGTGTGGTACTGTGCGAACTGCTCAGGAAACGCTGAATACTTCCAGAACTGGGGCCAGGTCACCCTGGTCACCGTCTGCTCAG
>S934|IGHV1-24*01|IGHD2/OR15-2a*01|IGHJ6*01|40
CAGGTCCAACTGGTACATTCTGGGGATGAGGTGAAGACGTCTGGGGCCTCAGTGAAGGTCTCCTGGAAGGTTTCCGGCTACACCCTCACTGAATTATCCATACACTGGGACCGACCGTCTCCTGCAAAAGGGCTTGATTGGATGGGAGGTTTTGATGCTGAGGAAGGTGAAACATTTTACACACAGAAGTTCCAGGGCAGAGTCACCATGACCGAGGACACTTCTACAGACACAGCCTACATGGAGCTGAGAAGCCTGAGATTTGAGGACACGGCCGAGCACTCCTGTGAACTAGATGAGAATGTTATGATAATACAACTCTCTATGCCAGCATACTACTCCTACGATATGGACGTCTGGGGGCAAGAGACCACGGTCACCGTCTCCTCAG
>S935|IGHV3/OR16-8*01|IGHD3-3*02|IGHJ6*03|40
GAGGTGCAGCTAGTGGAGTCTGGGGGAGGCTTGGTACTGCCTGGGGGGTCCCTGAGACTGTCCTGTCCAGCCTCCGGATTCGCCTTCACTAATTACTACGTGAGTTGGGTCCGCCAGACTCCAGGGAAGGGACTCGCGTGGATTGCATACATCAGTGTTGATAGGGGCTACACAAACTACGCAGACTCTGTGAAGGGCCGATTCACCGTATCCAGGGACAACGCCGAAAAGTCGCCGTATCTGGAAATGAACAGCCTAAGAGCTGGAGACACGGCTGTGTGTGACTGTGTGCAGGTCGGGCGAGAGTTTTGGAACTACTACTTCTACTGCCTGGACGTTTGGGTCACAGGGACCACGGTCACCGTCTCCTCA
>S936|IGHV5-51*04|IGHD5/OR15-5a*01|IGHJ1*01|40
GAGGTGCAACAGGTGCAGTCTGGAGAAGATGAGAGACAGCCGGGGGGGTCTCTGAAGATCCCCTGTAAGGACTCTGGAAACACTTTTACCAGTTGCTGCATCGGCTGGGTGCGCCAGCTGCCCGGGAAGGGCCTGGCGTGGATGGTCATCATCAACCCTGGTGACTCTGATACCAGATATAGGCCGTCCTGCCAAGGCCAGGTCACCATGTCAGCCGACAAGTCCATCACCACCGCCTACCTACAGTGGAGCAGCCTGAAGGCCTCGGACGCCGCCATGTGTTACTCTGCGAGTGGATATAGAGTCTACGTTCGTGAGTACCTCCAGCAAAGGGGCCAGGTCACCCTGGTCACCGTCTCCTCAG
>S937|IGHV3/OR16-13*01|IGHD3-3*02|IGHJ5*02|40
GAAGTGCAGCTGGTGGAGTCAGGGGGAGGCTTAGTACAGCCTGGCATGTCCCTGAGACTCTCCTTTGCAGCCCCTGCATTCACCTTCAGGAGCTACTGGAGGCACCGGGTCCGCCAAGCTCCAGGGGAGGGGCTGGTGCGGGTCTCACTTATTAATAATGATGGGAGTAGCACAAGCCGCACGGTCTCCATGAAGGGCCAATTCACCATCCCCAGAGACTATACTAAGAACACTCTGTATTCGCAAATGAACAGTCTGAGAGCTGAGGACATGGTTGTGCCTTTCTGTACTAGAATAGCCCTTTTGGAATCGTTATTATATCACTCGAATTGGCTCGACCCCGGGGGCCAGGGAACCCTGGTCACCGTCTCCTCAG
>S938|IGHV3-30*10|IGHD2-2*01|IGHJ4*02|40
CAGGTGCAGTTGGTTGAGTCTGGGGGAGGCGCGGTCCAGCCTGGGAGGTCCCTGAGACTCTCCTGTGCAGCCCTTGGATTTACCTTCATGAGCTATGCAATTCACTGGGTCCGCCAGGCTCCAGCCAAGGGGCTAGAGCGGATGGCAGTTTTATCGTACAGTGGAAGTACCAATTATTACACAGACTCCGTGAAGGGCCGATTCACAATCTCCAGAGTCAATTTCAAGACCTCGCTGTATCTGCAACTGAACACCCTGAGAGATGGGGACAGGCCTGTGTATTACTGTGCGAGATCAGGATATTATAGTAGAACCAGCTCCGTCAATTATTTTGACTATTGGGGCGAGGGAACCCTGGTCACCGTCTCCTCAG
>S939|IGHV3-9*01|IGHD6-19*01|IGHJ4*03|40
GAAGTGCAGATGATAGAGTCTGGGGGAGGCTTGGTACTGCCTGGCAGGGCCCTGAGACTCTCCTGTGCAGCCTCTAGAGTCACCATTGATAATTGTGCCATGCACTGGGTCCGGCAAGCTCCAGGCAAGGGCCTGGAGTGGGTCTCAGGTCTTAATTGGGATAGTGCTAGCATAGGCTATGTGGACTCTGTGAAGGGCCGATTCACCATCTCCAGAGACGACGCCAAGAACTCCCTGTCTCCGCACATGAACAGTCTGACATCTGACGACACGGCCTTGTATTGTTTTGAAACCTCACGGGGTACTCCTATAACAGAGGCTGGCCGCTGGCTTGACTGCTGGGGCCAAGGGACCCGAGTCACCGTCTGCTCAG
>S940|IGHV3/OR16-13*01|IGHD2/OR15-2a*01|IGHJ4*01|40
GAGGTGCAAGTGGTGCAGTCTGGGGGAGGCCCATTACACCCTGGAGGGTCCCTGAGAGTCTCCTGTGCAGCCTCTGGATTCACCTTCACTAGCTATGGCATGCACTGGGTCCGCCAAGCTCCAGGGAAGGGGCTGGCGTGGGTCTCACGTAATAACAGTGATGGGAGAAGGACAAGGATCGCAGACTCCACGGAGGGCCAATGCAACCTCTCCAGAGACAATCCTACGAACACGCTGTGTCTGAAAATGAACACTCTGAGAGCTGAGGACATGGCTGTGGATTACTGTACTAGTGGTCCAGAACATTTTAGAACTATTACTTTCTATACCCGGGGCCACGGAACCCTGGTCACCGTCTCCTCAG
>S941|IGHV3-13*01|IGHD1-1*01|IGHJ3*01|40
GAGGTGCAGCTGGGGGGGTCTGGGGGAGACTTGGTACAGTCTGGGGGGTCCCCGAGACTCCCCTGTGCAGCCTCTGAATTCACGTTCAGAAGCTACGACACGCACTGGGTCCGCCCAGCCGCAGGAACAGGTCTGGAGTGGGTCTCTGCTATTGGGACTATTGGTGACACATACTATCCAGACTCCGCGAAGGGCCGATCCACCATCTCCAGAGAAGACGCCAAGAACTACTTTCTTCTTAACATGAACAGCCTGAGAGTCGGGGACACGGCTGTTTATTATTGCGGGGACCAATCGGCTGTTGATGTCTGGGGCCACGGGACAGCGGTCGTCGTCTCTTCAG
>S942|IGHV3-9*02|IGHD2-2*02|IGHJ6*04|40
GAAGTGCACCTGGTGAAGTCTGAGGGAGGCTTGCTACAGCCAGGCAGGTCCCTGAGACTCTCCTGTGCAGCCTCTGGATTCCCCTCTGATGCTTCTGCCATCCGCTGGGTCCGGCAACCTCCAGGGAAGGGCCGGGAGTGGGTCTCAGACATTAGTTGGGATAGTGATTGCATAGGCTATGCGGACTCCGTGAAGGGCCGATTGATCATCTCTACGGACAACGCCAAGAACTCCCTGCATCTAGAAATGAACAGGCTGAGCGCTGGCGACACGGCCTTGTATTGCGGTGCAATCGGTCATTGTACTAGTACCAGCTGCAACACCAACTACTTCTATGGTAAGGACGTCTGGGGCAAAGGGAACACGGTCACCGTCTCCTCAG
>S943|IGHV3-35*01|IGHD3/OR15-3a*01|IGHJ6*01|40
GAGGTGCAGGTGGTGGAGTCTGGGGGAGGCTTGGAACAGGCCGGGGAATCCCTGAGACTCTCCTGTGCAGCCTCCGGATTCCCCTTCAGTGATAGTGACATGAACTGGGTCCCTCAGACTCCAGGAAAGGGTCTGGAGTGGATATCGGGTGATAATTGGATTGGCACTGGGACACACTATATAGACTCTGTGAAGGGCCGCTTCGTCATCTCCAGAGACAATTCCAGGAACACCCTGTATCTAAAAATGAATAGCCTGAGGGCCGAGGACACGCCTGTCTATTTTTGTTTAATTTTGATTTTTGGACTGCTTATTATACCCTATTACTCTTACGTTATGGACGTCTGGGGACAAGGGACCACGGCCCCCGTCTCCTCAG
>S944|IGHV3-25*04|IGHD3-22*01|IGHJ3*01|40
GAGACGCAGCTTCTGGAGTCTGGGGGAGGCTCGGCAAAGCCGGGGCGGTCCCCGAGACTCCCCTGTGCAGCCTCTCAATTCACCTTCAGTAGCTATTACACGAACTGTGTCCGCCAGGCTCCAGGGAATGGGCTGGAGTCGGTTGGACAAGTCCAACCAAATGGGGGTAGAACATACCCCATGGACTCCACTCAGGACCGACTGACTACCTCCAGAGATCACGCCAAGAAGACACTTCACCTGAACATGGACAGCCTGAAAATCGAGGACACGGCCCTGCATTCCTGTAGCAGACCTACTATTTTTGTAGGGGTTGCTTTTGATGTCTGGGGCCGCGGGACATTCGTCACCGTCTCCTCAG
>S945|IGHV1/OR21-1*01|IGHD2-21*01|IGHJ2*01|40
CACATACAGCTGGTGCAGTCTGGGCCTGAGGTGAAGAGGCCGGGGGCCTCAATGAAGGTCTCCTGCACGGCTTCTGGAGACACCCTCACCACTTACCATATGCACTGGGTGCACCAGGTCTGTGCACAAGGGCTTGAGTGGATGGCATTAGTGTGCCCTGGTCATGCCACCACAAGGTTTGCACAGAATTTCCAGGCCAGAGTCGCCACAACCAGGGACACATCCATGAGCACAGCCCTCATGCAGGTAAGAAGTCTGAGATCTGAGGACGCGGCCAATTATTACTGTGTGAGAGGCAGGGTGGTGATCACAACCTACTGGTATTTCGATCTCTGGGGCCGTGGCGCCCTGGTCTCTGTCTCCTCAG
>S946|IGHV3-21*03|IGHD4-17*01|IGHJ4*02|40
GAGGTGCAGCTGGTGGGGTCTGGGGGAGGCCTGGTCAAGCCTGAGAAGACCCTGGGACTCTCCGGTGCAGCCTCTGGATTCACCTTGTGTAGGTATAACATGAACTGGGTCCGTCAGTCTCCAGGGAGGGGGCTGGAGTGGGTCTCATCCATCAATAGGAATACTTGTTGTATCAACTCCGCAGACTCAGTGAAGGGCCAATTCACCACCTCCAGAGACAATGTCAAGAGCTCACTGTATGTGCAAGTGAACAGCCTGCGAGCCGAGGACACAACTGTGGATTACTGTGCGAGACACCCTGACCACGGTGACAGCTCAAGAGCCTACTGGGGCCAGGGAACCCTGGCCACCGTTTCCTCAG
>S947|IGHV3/OR16-12*01|IGHD2-2*03|IGHJ4*01|40
GAGTGGCAATTGATAGAATCTGGGATCGGCTTGGCCCAGCCTGGGGGCTATCTAAACCTCTCCGGTGCAGCCTCTGGATTCACCGTCGATAGCTGGTACATGAGGTGGATCCACCAGGCTCCAGGGAAGGGCCTGGAGTGGGTCTCAGACATTAGTAGTAGTGTTTCTATCACAAACCCCGCAGACTGTGTGAAGGTCAGATTCACCATCCCCACAGGCAATTCAAAGAACACGCTCTTCCTGCAACTGAACAGCCAGAGAGCGAAGGACACGGCCGTTTGTTACTGTTCAAGACAACGTCAATCCCGGATTTTAGGACTATCCAGGCTTGACTACTGGGGCCAAGGAACCCGGGTCACTGTCTCCTCAG
>S948|IGHV3-33*04|IGHD1-26*01|IGHJ6*03|40
CAGGTGCAACTGGTGGAGTCTGGGCGAGGCGTGGTCCAACCTGGGAGGCCCCTGAGATTCTCCTGTGCAGTGTCTGGATTCACCTTCAGTGGCTATGGCATGTTCTGGGTCCGCCAGGCTCCAGGCAAGGGGCTAGAGTGGGTGGCAGTTAGTTGGTCTGAAGGAAGTAATAAGTACTACAGAGACTCCGTGAAGGGCCGATTCATCATCTCCAGAGACAATTCCAAGACCACGCCACTTCTGCAAATGAACAGCTTGAGACCCGAAGGAACGGCTGTGTATTACTGTTCGAGGCATGGTGGGATTTACTATAACTATCATTACTACTCCATGGACGTCTGGGACAAAGGGACCACGGTCACCGTCCCCTCA
>S949|IGHV1/OR15-9*01|IGHD1-20*01|IGHJ5*01|40
CAGGAACAGGTGATACAGACTGGGGCTGAGATGAAGAAGCCTGGGGCCTCAGTGAGGATCTCCTGCAAGGCGTCTGGATACGCCTTCACCAGTTATTGTATACACTGGGTGTGCCAGGCCCATGCACAGGGGCTTAAGTGGATGGGATTGATGTGCCCCTATGATGGCAGAACAAGTTACACACAGAAACTCCAGGACAGAGTCACCATAACCAGGGATACATCCAGGGTCACAGTCTCCATGGTGCTGACTAGCCTGAAATCTGAGGACAAGGCCATGTATTACTGTGTGCAGTTTTATACCTGGACCGACACGAGGCTCAACTTCTGGGGCCAAGGAACCCTGGTCACCGTCTCCTCAG
>S950|IGHV3/OR16-10*01|IGHD6-6*01|IGHJ5*02|40
GAGGTTCAGCTGGTGCAGTCTGGCCGAGGCTTGGCACACCCTGGGGGGTCCCTGAGACTCTCCTGTGCAGACTCTGGACTCACGTTCAGTAGGTGTATTCTGCGCTGGGTTCGCCAGGCTCCAGGAAAAAATGCTGAGTGGGTATCCCCTATTGGTATTGGTGGTGACACTTTCTATGCAGACTCCGTGACGGGCCGATTCCCCATGTCCAGAGACATTGCCGAGAACTCCCTGTATCTTCACATGAACAGCCTGAGAGCCGAGGACTTGACTCTGCAGTACTGTGCACGAGATAGTACTTCATGGTTCGACCCCTGGGGCCAGGGAACCCTGGTCACCGTCTCCTCAG
>S951|IGHV1/OR21-1*01|IGHD2-8*01|IGHJ2*01|40
CAGGAACAACTGGTGCAGTCTGAGGCTGAGGTGAAGAATCCTGGGGCCTCAGTGAAGGTCTCCTGCAAGACTTCTGGATACACCATCACCAGGAACTGTCTGCATGGGGTGAACCAGGTCCATCCACAAGGGCTTGAGTGGATAGGATTGGTGTGCCGTCGTAAGGACAGCACAACCTATACACAGAAATTCCAGGCTAGAGTCCCCATAACCGGGGACACATGCATGAGAAGAGCCTACATGGAGCTAAGCAGTCTAAGATCTGAGGACACGGCCAAATATTACTGTGAGAGGCAGCGACTAGTCTTATATACTCTAGTCGTCGATCTCTGGGGCCGTGGCACCCTGGCCACTGTCCCCTCAG
>S952|IGHV3-30*10|IGHD2-8*01|IGHJ5*02|40
CAGGTGCAGCTGGTGGAGTCTGGGGGAGGCGTGGTCCAGCCTGGGAGGTCCCTGAGACTCTCCTGTGCAGCCTCTGGATCCACTTTCATTAGCTACACTATACACTGGGTCCGCCAGCCTCCAGGCAAGGGGCTAAAGTGGGTGGCCGTTATATCATACGATGGCAGTAACAGATACTACACAGACTCCGTGAAGGGCCAATTACCCATCAGCAGAGACAATTCGAAGAAAACGCTGTCTCTGGAAATGGAGAGCCTGAGAAGTGAGGACACGGCTGTTTATTACTGTGCCTTACTTAGGCAGGGATATTGTACCAATTGTTTATGCCTTAATGGTAAGTGGGTCGACCCCTGGCGCCAGGGAACCCTGGTCACCGTCTCATCAG
>S953|IGHV1-3*01|IGHD3-3*02|IGHJ5*01|40
CAGGTCCAGTTTGTGCAGTCTGGGGCTGAAGTGAGGAAGCCTGGGGCCTCAGTGAATATTTCCTGCAGGGCTTCTGAATACACCTTCACCAGCTATGCTATACATTGTGTGCGCCAGGCCCCCGGACAAAGGCTTGAGTGGATGGGATGGATTGACCCTGGCAATGATAACGAAAGATCTTCAGAGAAGTTCCAGGTCAGAGTCACCTTGACCAGAGACACATCCGCGAGCACAGCCTATCAGGAGCTGAGAAGCCTAAGATCTGAAGACACGGCTGTGAATTACAGTGTGTTCCGACATTTTTGGAAAGGTGAAGTCGACTCCTGGGGCCACGGAACCCTGGTCACTGTCTCCTCAG
>S954|IGHV5-10-1*04|IGHD5-24*01|IGHJ1*01|40
GAAGTGCAGCTGGTGAAGTCTGGAGCAGAGGGGAACAAGGCCGGGGAGTCTCTGAGGGTCTCCCGTGAGGGTTCTGGGTGCAGCTTTACCAGCTTCTGGAACAGCTGGGTGCGGCAGGTGGCCGGGAAAGGCCTGGCGTGGACGGGGAGGTTTGATCTTAATGACTCTTTTAACAACGACAGTCCGTCCTTCCAAGGCCAGGTCACCATCTCAGCTGACACGTCCATCAGCACTGCCCATTTGCAGTGGCGCAGCCTGAAGGCCTCGGACACGGCCATGTTTCACTCTGTTAATGCGATGACCACAGTTAGTCAGCACTGGGGCCCGGGAACCCTGGTCAACCTCTCCTCAG
>S955|IGHV1/OR15-9*01|IGHD4/OR15-4a*01|IGHJ5*01|40
CAGGAACAGCTAATGAAGTCTGGGGCTGAGGTGAAGGAGCCTGGGGCCTCAGTGGGGATCTCCAGCACGGCTTCTGGATACACCTTCACCAGCCACTGTTTGTCCTGGGTGACCCAGGCCCACACACAAGGGCTTGAGTGGATGGGATTGGGGTGCCCTAGTGACGCCAGAAGAAGCGATGCACAGAAGTTCCAGGTCGGGGTCACCACGACCAGGGACACGTCGATGGTCAGAGCCTACATGGAACTAACCAGACTGCGATCTGAGGACGCGGCCATGTCTTACTGTGTGATAGCGGGTGCCTACTCCGGGGGCCAAGGAACCCTGGTCACCGTCTCCTCAG
>S956|IGHV3/OR16-10*01|IGHD5-24*01|IGHJ4*03|40
GAGGTTCAACTGGTGCTGTCTGGGGGAGACTTGCTCCTTCCTGGGGGGTCCCTGAGACTCTCCTGTGCAGGCTCTGGATCCACCTTCACTTGCGATGGTATGCGGAGGGTTTGCCAGGCTCCAGGAGAAGGTCTGGAGTGGGTGTCAGTTATTGGCACTGGTGGTGACACATACAATGCAGACTCCATGAAGGGCCGATTCACCATCTCCAGAGACTTTGCCAAGAACTCATTGTCTCTTCAAATGAAAAGCCTGAGAGCCGAGGCCGTGACTGTGCGTTACTGTGAAAGAAGATTGAGATGGCTACACATGTGCTTTGACTACTGGGGCCGAGGGCCCCTAGACGCCGTCTCCTCAG
>S957|IGHV3/OR16-9*01|IGHD4-17*01|IGHJ5*02|40
GAGGTGCGACTGGTAGAGGCTGGAGGAGACTTCCTACAGCCTGGGGAGTACCTGAGACTCTCCTGTGCAGCCTCTGGATTCACCTTGAATAACCACGAAACGAGGTGGGTCCGCCAGGCTCCGGGGAAGGGACTGGAGTGGCTTTCATACGGTAGTGGCAACAGTGGTTACACACAATGCGCAGACTCTGTGAAAGGCCGGTTCACCATCTCCAGGGACAGCGCCGAGAACTCACTATATCTGAAAGTGAACAGCCTGAGAGTCGAGGACTCGGCTCTATATTCCTGTGTGAACTGGTTCGACAATTGGGGCCAGGTCACCCTGGTCGCCCTCTCCTCAG
>S958|IGHV1-69*06|IGHD7-27*01|IGHJ4*03|40
CAGGTGCAGCTGCTGCAGTCTGGGGCCGGGGCGCAGAAGCCTGGGTCCTCGATGAAGGCCTCCTGCAAGGCTTCTGGAGACACCTTCAGCAGTTATAACATCAGTTGGGTGCGACAGACCCCTAGACAAGGGCTTGAGTGGATGGGAGGGCTCATCCCCATCTTTGGTACAGCAAACTGTGGACAGAAGTTACAGAGAAGAGTCCCGATTACCGCGGACAAATCCACGAGAACAGTCTACATGGACTTGAGAAGCCTGAGATCTGATGACTCGGCCGTGTATTGCTGTGCGGGATTAACAATACCAAGCTACTTTGACTTCTGGGGCCAAGGGACGGAGGTCACCGTCTCCTCAG
>S959|IGHV3-30-3*01|IGHD4/OR15-4a*01|IGHJ4*03|40
CAGGTCCACCTGATGGAGTCTGGGTCAGGCGTGTTCCAGCCTGGGAGGTCCCTGGGACTCTCCTATGCAGCCTCTGGATTCACCTTCAGTAGCTCTGCTATACACTGGGTCCGCCAGGCTCCAGGCAAGAGACTGGAGGGGGTGACAGTTTTATCATGTGATGGAAGCAATAAATACTATGCACACTCCGTGAAGGGCCGATTCCCCATGTCCAGAGACAATTCCACGAACTCCCTGTGTCTGAAGATGGACTGCCTGGAACCTGAGGAAACGGCTGTGTATCACTGTGCGAGATGTGGTCCTAAGTCGGTTGACTACTGGGGCCACGGGACCCCGGTCACCGTCGCCTCAG
>S960|IGHV3/OR16-12*01|IGHD5-18*01|IGHJ6*03|40
GAGGCACAGCGGGTAGAGTCTGTGAGAGGCTTGGCCCAGCCTGGGGGAAACCTAAATGTCTCCGGTGCAGCCTCTGGATTCACCGCCGGTAGCTGGTACAGGAGCTGGATCCACCAGGCTCCAGGGAAGGGTCCGGAGTGGGTCTCATACATGAGTAGTGGCGGTTGTACCACACACTACACAGACTCTGCGAAGGTCAGATTCACCATCTCAACAGTCAACTCATACTACACTCTCTACCTGCGCAGGCGTTGCATGAGAGTGGAGGACACGGCCCTGTATTGCTGTGCAAGAGTGGATACAGCTGTGGTTACCGAGTGGTCCGCCGACTACTACTTCTACATGGACGTCTGGGACAAAGGGACCACGGTCACCGTCTGGTCA
>S961|IGHV6-1*02|IGHD2-15*01|IGHJ6*04|40
CAGCTACAGCCACTGCAGTCAGGTCCGAGACTGGTGAAGCACTCGCAGACCCTCTCACTCACCTGTGCCAGGTCCGGTGTCAATGTCTCTAGCAACAGCGCTGCTTGGAATTGGATCAGGCAGTTCGCATCGAGAGGCCTTGAGTGGCTGGGGAGGGCACACTACAAGTCCAAGTGGTATAGTGATTACGCACTATCTGTGACAAGTCGAATCACCATTAACCCAGGCACATCCAAGAACGAGTTCTCCCTGCGGCTGAACTCTGTGACTGCCGGGGACACGGCTGTTTATAACTGTGAAAGAGCAATTTGGAGTTGTGCTAGCTGCTACTCGCTCTACTACAACGGTAGGGGCGTCTGGGTCAAAGGGACCACGGTCACCGTCTCCTCAG
>S962|IGHV1-24*01|IGHD1-20*01|IGHJ6*01|40
CAGGTCCAGCTGGGACAGTCGGGGGCTGAGCTGAAGAAGCCAGGGGCCTCATTGAAGGTCTCCTGCAAGCTTTCCGGATACACCCTCACTGAATTACTCATTCACTGGGGGCGACAGACTCCTGGAAAGGGGCCAGAGTGCAGGGGAGGTTTTGATCCTAAAGATGGGGACACAATCTACGCACAGAAGTTTCAGGTCAGAGTCACCATGACCGAAGACACATCCAGGGATAGAGCCTACATGGACCTGAGCAGCCTGAGATCTGAGGACACGGCCGTGTTTTTCTGTGCAACACGAAGTCACTGGAAGGACCTCAACTACGGCTACCACGGTATGGACGTCTGGGGTCAGGGGACCGCGGTCGCCGTCTCCTCAG
>S963|IGHV3/OR16-9*01|IGHD5-12*01|IGHJ4*02|40
GAGGTGCAGACGGTGGAGTCTGGAGGAGGCTTGCTACAGCCTGGGGAGTCACTGAGACTCTCCTGTGCAGCATCTGGCTTCACCCCCAGTAACCACTACACGAGCTGGGTCCGCCAGGCTCCAGGGAAGGGACTGTCTTGGCTTTCATACAGTAGTCGTGATGGCGGCTACACAAACTACGAAGACTCTGAGAAAGGCCACTTCACCATCTCCATGGACGACGCCAAGAACTCACAATATCTACAAATGAACAGCCTGAGAGCCGACGACACGTCTGTACGTTGCTGTGTGAGTTACTCCATAGTGGCTACGATTACCGGCTACTTTGACTCCTGGGGCCAGGGAATCCCCGTCACCGTCTCCGCAG
>S964|IGHV3/OR15-7*01|IGHD1-14*01|IGHJ4*01|40
GAGGTGCAGCTGGTGGAGTCTGGGGGAGTCTTGGTCCAGCCCGGGGGCTCTCTGAGACTCTTCTGTGCAGCCTCTGGATCCACCTTCACTGACCACTACATGACCTGGGTCCGCCAGGCTCATGGGAAAGGGCTAGAGTTGTTAGGTTTAATAGGAAAGAAGCGTCACAGTAACAAGACAGAATATGCTGCGTCTGTGAGAGGCACAGTTACCATCTCAAGAGAGGATTCAAAGAGAACGAAGTATCTGAGAATGAGCAACTTGAAAAGTGAGGACTTGGCCGTGTCTTACTGTGCTAGACGATATTACCGGAACCGATCGCCGCCTTCGTTAGACCAGTGGGGCCAAGAAACCGTGATCTCCGTCTCCTCAG
>S965|IGHV2-5*04|IGHD2-8*02|IGHJ3*01|40
CAGATCACCTTGAAGGAGTCTGGTCCTAGGCTGGTGAAACGCACAGAGACCCTCACGCTGCCCTACGCCTTCTCTGGGTTCTCACTCAACGCTAGTGGACTGGGTGTGGACTGGATCCGTCAGCCCCCAAGACAGGCCCTGGCGTGGCTTACACTCATTTACTGGAATGATGATTTGCGCTGCAGCCCATCTCTGAAGAGCAGACTCACCCTCACCAAGGAAACCTCCATGAAGCAGCCGGTCCTGACAATGACCAAGATGGACCCTGTGGACACAGGCACATACGACTGTGTACGATCGGACACTGTATTGGTGTTGCATCCTAGACCCTGGGCCCAAGGGACCATGGACACCGTCTCTTCAG
>S966|IGHV3/OR16-6*02|IGHD3-22*01|IGHJ3*01|40
GAGGTGCAACTGGTGGAGTCTGCGGGAGGCCTTGCTATGGCCTGGGGGTCCCTTAGGCTCCCCTGTGCAGCCTCTGGATTCACCTGCAGTAACGCCTGGATGGACTGGGTCCGCCAGGCTCCAGCGAAGGGGCTGGAGTGGGTTGACTGGGTTAAAAGCACGGATACTGGTGGGACAACAGACTACGCTGCACCCATGAAAGGCAGATTCACCATCTCAAGAAATGATCCGAATAACACGCCGTGTGTACAAATGATTGGCCTGAAAACCGCGGACACGGCCGTCTTCAACTGTTCCACTACTATGATACTAGTGATTATTACTAATTTTGATGTCTGGGGCCTTGGGACAATGGTCACCGTCTCTTCAG
>S967|IGHV3/OR16-9*01|IGHD1-1*01|IGHJ5*02|40
GAGGTGCAGCTGGTGGAGTCTGGAGGAGGCTTGGGACAGCCTGGGGGGTCCCTGAGACTCTCTCGTGCAGCCTCTGGACTCATGTTCAATAACCACTTCACGAAATGGGTCCGCCGGGCTCCAGGGAAGGGACTGGAGTGGAATTCACGCAATAGTGCTCAAAGTGGTTCCACACACTACGCAGACTCTGTGATCGGCCGATTCACCCTCTCCAGAGACAGCGCCAAGAACTCACTGAATCTCCACATGAACAGCCTGAGTGTCGAGGACACGGCTGTGGATTATTGTGAGAAACGTACAACTGGAACGGACAATTGGCTCGACCCCTGGGGCCAGGAAACTCTGGTCACCGTCTCCTCAG
>S968|IGHV3-21*03|IGHD6-19*01|IGHJ1*01|40
GAGGTGCACCTGGTGGACTCTGGAGGAGGCCTTGTCAAGCCTGGGGGGTCCCTCGGACTCTCCTGTGCAGCCTCTGGATTCACCTTCAATAGCTATAGCACGAACTGGGTCCGCCAGACTCCAGGGAAGGGGCTGACGTGGGCCTCATCCGTCAGAAGTAGGAGTAGTTACTTTTACTACCCAGACTCAGTGAAGGGCCGATTCACCATCTCCACAGACAACGCCAAGAACTCACTCTATCACCAAAAGAACAGCCTGAAAGGCGCGGCCACAGGCGTATTTTACTGTGGGTGCCCAGGAAACCCAGTGGCTGGAAACTTCCAACACTGGGGCCAGGACACGCTGGTCACCGACTCAGCAG
>S969|IGHV3-43D*01|IGHD2-2*01|IGHJ1*01|40
GAAGAGCAGTTGGTTGAGTCTGGGGGAGTCATGGTACAGTCTGGGGGGTCCCGGAGACTCTCCTGTGCAGCCTTTGGACTCACCTTGGGTGATTATCCCATACGCTGGGGCCCTCAGGCACCGGGAAAGAGACTGGAGTGGGTCTCTCTTGTTTGTTGGGATGGTACTAGAACCTACTATGCAGACTCTGTGAAGGGTCGATTCACCATCTCCAGAGCCAACACCAAAAACTCCCTGTGTCTGCACATGAACCGTCTGAGAGATGAGGACACCGCCTCCTATGACTGTGGCAAGTCTTTATGTAGTGAATACTTCCAGCACTGGGGCCAGGTCACCCTGGTCACCGTCTCCTCAG
>S970|IGHV4-61*01|IGHD6-6*01|IGHJ2*01|40
CAGGTGCAGTTGCAGGAGTCGGGCCCAGGACTGGTAGAGCCTTCGGAGACGCCGTCCCTCACCTGCACTGTCTCTGGTGGCTCCGTCAACAGTGACAGTTACGACTGGATCTGGATCCGGCAGTCCACAGGGAGGGGACTCGGGTGGATTGGGGGTATCTCTTACAGTGGGAGGACTAACTACAATCCCTCTCTCAAGAGTCGAGTCACAATCTCAATAGACACGTCCAAGAACCAGTTTTCCCTGACACTGAGCTCTCTGTCCGCTGCGGACACAGCCGTGTTTTACTGGGCGAGAGCGGGAGCTCGTCCGACCGTCTGCTACTGTTACTTCGATCCCTGGGGCCGTGGAACCCCGGTCTCTGTCTCCTCAG
>S971|IGHV1/OR15-9*01|IGHD3-3*01|IGHJ2*01|40
CAGCTACGGATAATACAGTCTGGGGCTGAGGTGAAGACGCCTGGGGCCTCAGTGAGGATCCCCTGCAAGGCTTCTGGATTCACATTCCCCAGCTCCTGTGTGCTCTGGGTGTGGCAGGCCCAGGCACAAGGGCTTGAGTGGATGGGATTGATGTGCCCTAATGATGACAGAACAAGGAATTCACAGGAGTTCCAAGTCAGAGTCACCATAGCCAGGGACACATCCAGGGGAACAGCCAACATGGAGCCAAGGAACCTGAGATCTGAGGACCCGGCCATGAATTACTCTGTGAGTACTGCGATTTTTGGAGTGGTTATGATACCCCATTGGTACTTCGATCTCTGGGGCCGTGGCACCCTGGTCACTGTCTCCTCAG
>S972|IGHV4-30-4*04|IGHD2-8*02|IGHJ6*01|40
CAGGTGCAGCTGCAGGACTCGGGCCCAGGCCTGGTGAAGCCTTCAAAGACCCTGTCCCTCACCTTCACTGGCTCTGGCGGTTCCATCAGTAGTGTTGATTACTACTGGGGTTGCATCCGCCAGACCCCAGGAAAGGGCCTGGAGTGGAGTTGGAACTTTTATTACAGTGATAGCACCTGCTGCAACCCGTCCCTCAAGAGTCGAGTGAGTATATCAGTAGCCACGTCCAAGAACCAGGTCTCCCTGAACCTGACCTCTGTGACCGTCCCAGGAACGGCCGTGTCTTACTGCAAGACTGATGGGGTGTGCTATACCGACTACGGTATGGACCTCTGGGGACAAGGGACCACGGTCACTGTCTCCTCAG
>S973|IGHV3-16*01|IGHD6-6*01|IGHJ6*04|40
GAGGTGCGACTGGTGGAATCTGAGGGAGGCTTGTTTCTGCCTGGGGGGTCCCTGAGACACTCCTGTGCAGCCTCTGGACTCACCTTCAGTAACAGTCACATGATCTGGGCCCGCAAGCCTCCAGGAAAGGGACTGGAGAGAATATCGGGTGTTAGTCGGAATGACAGTCGGACGCACTATGTGGACCCAGTGAGGCGCCGTTTCATCATGTCCAGAGACAATTCCAGGAACTCCCTGCTTGTGCAAAAGAACAGACGGAGAGTCGACGACATGGCTTTGTATTGCTGTGTGAGAGGGAATATAGCGGATTCCTGCTACTATTACGGCATGGACGTCTGGGGCATAGGGACCACGGTCCCTGTCTCCTCAG
>S974|IGHV5-10-1*01|IGHD2-2*02|IGHJ1*01|40
GAAGTGGCATTGGTGCACTCTGGAACGGAGGTGAAAAAGCCCGGGGAGTCTTTGGGGATCTCACGTACGGGTACTGGATACAGATTAACCAGTTACTGGATCAACTGGGTGCGCCAGATGCCCGGGAAAGGCCTGGAGTGGATGGAGAGGATTGATACTAGTGACTTCTCTAACAACTACAGGCCGTCCTTCCAAGGCCACGTCACCATCTCAGCTGACAAGCCCATCAGCCCTGCCTACCTGCAGTGGAGAAGCCTGAAGGCCTCGGACACCGCCGTGTGTCACTGCGTTATTATAGTAGTACCAGCTGCCACCGCTGAGTGCTTGCAGCTCTGGGGCCAGGAGACCCTGGTCACCGTCTCCTCAG
>S975|IGHV1/OR15-9*01|IGHD3-10*01|IGHJ1*01|40
CAGGTACAGCTGATGCTGTCTGGGGTTGCGGTGAAGACGCCTGGGGCCTCTGTGAGGGTCTCCTGCTGGGCTTCTGGACACGCCTCCCCCAGCTACTGTATGCTCTGGGTGTGCCAGGCCCAAGCACAAGGGCTTGAGTGGATGGGATTGGTGTGCCCTAGTGGTGGCAGAACATGCTATGCGGAGAACTTCCAGGCCAGAATCCCCATACCCAGGGACACATCCATGGTCACAGCCTATCTGGAGTTAATCAGCCTGAGATGTGAGGACACGGCCATGTATTACTATATTGCGGCGAATTACTACGGTTCGGGCTATTTTCAGGACTGGGGCCAGGTCACCCTGGTCACCTTCTCCTCAG
>S976|IGHV2-70D*14|IGHD3-16*01|IGHJ6*02|40
CAGGTCACGTTGAAGGAGTCTGGTCCTGCGCTGGGGAAATCCTCACAGGCCTTCACACTGACCTGCTCCTTCTCCGGGTTCTCACTCCGAACTAGCGGAATGCGTGTGAGCTGGATCCGTCAGGCCCCACGTAAGGCCCTGGAGTGGCTTACACACACTAATTGGGATGATGATAAATTCTACACCACACCTCTGCAGACCAGGCTCACCATCTCCAAGGACACCTCCAATAACCTGCTGGTCCTTACAATGACCACCATGGACCCTCTGGACACAGCCACTTATTACTGCGCACGGATGAGTCCAATTGCCTTTGGAAGAGTTGTGCTCTGCTATCACAACGGAAGGGCCGTCTGGGGCCAAGGGACCACGGTCACCGTCTCCTCA
>S977|IGHV3-7*01|IGHD5-18*01|IGHJ3*02|40
[truncated: 3,708,777 more chars]
