# Supplementary material for: Assigning and visualizing germline genes in antibody repertoires
Source: Philos Trans R Soc Lond B Biol Sci. 2015 Sep 5;370(1676):20140240. doi: 10.1098/rstb.2014.0240 (PMC4528417; doi:10.1098/rstb.2014.0240)
Supplement: Evaluation datasets [file rstb20140240supp2.zip › evaluation_datasets/simple_indels_80_10000.fas]

>S1|IGHV3-30-3*01|IGHD5-12*01|IGHJ1*01|80
CAGGTGCAGTTGATGGAGTCAGGGGGGGGCGTGGCCCAGACAGAGATGTCCCTCAGACTCTCCTGTGCAGCCTCTGGACTCACGTTAAATAGCCATTTTCTACACTGGGTCCGCCAGGCTCCAGGCGCGGGCGTGGAGTGGGCGCCAATTCTGTCTTATGAAGGAGGAATTAAATACTACACAGACTCCGTGAAGGGCCGATACACCGTCTCCAGGGACACTTCCACACTTCTGCTGTATCCGCACATGAGCCGCCTGGGAAGTGAGAACACGCTTGTGTTCTGCTCTAGGAGCGTTCTATGTGGATTAAATGCCTGCACTACCACATATTTCCTCCACTGGGGCCAGGTCGCAGTAGTCACCGTCTCCTCAG
>S2|IGHV1/OR21-1*01|IGHD5-18*01|IGHJ1*01|80
CAAAGGCAGGTGATGCGGTCTGGGGCTGAGGTGAAGAAGCCTGGGGCCTCTGTGAAAGTCGCCACCGCGGCCTCGGGTTGCACCCTCACCAGTTGTTGTTTGCCCTGGGTGTGCCAGGTCCTTACACACGAACTTGAGTGTATGGGACTGGGACGCCCTGGTGATGACAGGACACACTGTCCACAGAAATTCCAGGCCAGAGTCATCAGGACCAGGTCAACATCCATGGGCCGAGCCTACGTCGACGTAAGGCGTCTACGATCCGAAGACACGGCCGCGTGTAACTGTGTGAGACGCCAAGTATGGGAGACTAAATGTTTCCAACACTGGGGCCGGGTCGCCCCGGTAAGCGTCTCATCAG
>S3|IGHV3-30-3*01|IGHD4/OR15-4a*01|IGHJ2*01|80
CACGTGGCGTTGGTGGAGTCTGGGGGAGGCGAAGGCCACTCGGAGAGGTCCCCGAGACTGTCCTGTGAAGTCTCTGGACTCACCTTCAGAACCTGTGCTATGGACTGGGCCCGCCAGACTCTGGGCACGGGCCTGGAGTGGGTGGCAGATGTGTCATTCCATGGAAGAGATAATCACTACGCACACTCCGAGAAGGGCCACATCACCATCTGCAGAGACAACTTCACGAAGACCCTGCCTCTGCAAATAAGTAGTCTGAGACCAGAGGAGACGGCTTCACGTTGCCGTGCGAACACTCGGAGGTGTCACTCTTTGCTGGTGAGACATTTCGATCTCTGGGGCCGTGAAACCCCGGCCCCTGTCTCCTCAG
>S4|IGHV4-4*07|IGHD4-11*01|IGHJ3*01|80
CAGGTGCAACTACAGGGGTCGGGCCCAGGACTGCTGGAGTCTTCGGAGGCCCTGTCCTTTAATTTCGTTGATTTTGGTGCCTCCATCAGCAGTTACTGCCGGAGTTGGGTGCGCCAATCCGCCGGGAGGGGACTAGATTGGGTTGGGCGTCTTTATTCCAGTGGGAGAACCAAGATCAACACCCCCCTCACGAGACGAGTCCCCATGCCACTAGACACGTCCAAGGGCCAATTTGCCCTGAGGTCGCGTTCTCTGACCGCCGGAAGCCCGGCCATATTTTATTGTGCGAGACCCACACTGGCCGCAGTAACCACGCGTGGAGTCTGGGACCAAGGGACCATTGTCGCCGACTCTTCAG
>S5|IGHV3-43*02|IGHD3-9*01|IGHJ2*01|80
GAAGTAAAGTTGGTGGAGTCTGGGGGAGGCGTGATCCAGGCTGGGGGGTCCCTGAGACTCTCCTGTACAGTCTCTGTGTTCACCCTTGAACAGTGTGGCCGGCACTGGGTCCGCCAAGTCCCAGGAAAGGGTCTCACCTGGGCCTCTCTTTGCAGGGGGGGTGGTGGTAGAACATACAATCCAGACTCTGTGAAGGGCCCGTCCGCCCTCTCCAGAGACATCGACAAGAATTCACTTGATGTGCGACTGAATCCTCGGAGACGTGAGGCCACCGCCTTGTGTCACTGGGGACGCGTTATTTTGACGGACGGCCAGTGGTGTCTCAATCTCTGGGGCCATGGTCTCCTGCTCACTGGTCCCTCAG
>S6|IGHV3-38*03|IGHD3-22*01|IGHJ1*01|80
GAGGGACAGATGGTGGTGTCTGGGAGAGGCCTGGAACACCCTAGGTGCCTCCTGAGACTCTCCTATGCAGCCTTTGGATTCACCGTCACCAGAAATGCGAAGAGATGGATCCGCCAGTTTCCAGGGAAGGGTCTGGATTGGGTCTCATCCGTCAGTGAGGGACGCACATACTGCGTAGCCTCGAGGAGGGTCAGAACCGCCATCGCCAGAGACCATTACGTGAGAACACTCTGTCTTCAATTGCGTGACCTAGGAGTGGGGGACACGACCGTCCATCATTGTGCCAGAGGCTGTGTTAGTGTAATATTAGAGGCCCTCCGGCACAGGGGCCAGGTCACCCCGGTCATCCTGCCCTCAG
>S7|IGHV2-5*08|IGHD3-16*02|IGHJ5*02|80
CAGGTCACCTTGAAGGCGGCTGCTCCTGCGCTGGAGAAACCCACACAGGCCCTCGCACTGACTTTCACCTTCTGTGTTTTGCCACTCCGCACCAGTGGAGGGCGTATGAGGATGATCCGTCAGTCCCCAGGAAAGGCCGTGGAGTGGCAAAGACTCGTCTATGGGGATAATGATGGGTGCCAAAGACTGTCTCTGAAGAGAAGTCTCCCCATCACCCGGGCCGCCCCCAAAGACCAGGTGGTCCTTGACATGACAGACGTAGACCCTGTAGACACAGCCACAGATTATTCTGAACACGGAGTCGTTACGAATACATTCGGGAGAGTTTTGGCTCTCTTCGACCCCGGGGGCCAGGGGAACCGGGAGGCCGTCTCCTCAG
>S8|IGHV4-38-2*02|IGHD5-12*01|IGHJ2*01|80
CAGGCGCAGGTGCAGGAGGCGGGCCCAGGCCTTGTCATGGCTGCCGTGACCCTGTCCCTCATTTGCTTCGTCTCTTCTTCCTCCATCTGCGGCGACTGCTATTGGGGCTGGATCCGACAGGCCCCAGGAGAGAGGCTGGAGCGGATTCCGAATCATTACCCAGGTGGAAGCACCGACTGCACGTCGTGCCTCAACAGTCGAGTCCCCATATCACTAGACACGTCCAAGAGCCAGTGCTCCCTACGGCTGAACACTGCGGCCGCCGCAGACACGGCCGTGTCTAAGTGTGCGAGGGTGAGTCTCGTGGCGCGCTTGTATATCTGGGACTATGACACCCTGGTCGTTGTCTCCACAG
>S9|IGHV4-38-2*02|IGHD3-16*02|IGHJ5*01|80
CAGGTGCAGCTGAAAGAGTCGGACCCAGGACTGTTGGAGCCCTCGGAGGCCCTGTCTTACCCCTGCCCTGTCTCTGCTTTCTCCATCCAAAGTGGTAATTACTGGGGCTGGATCCGACAGACCCCAGGGAAGGGGCTGGAAGGGATTGGGAATACCTACCCTAGTGGGAGGACGGGCTGCAGTCCGTCCCTGAGGCCTCGGGTCTCCATTTCAGAAAACACGTCACAGGGCCAGTTGTCCCTGAAACTGAGGTCTTTGACCGCCTCAGACACGACCGATTATCATTGTGCGTGGACGAGGCAGCACCATAATCGCATCTGGGGGGATTGTCCTAATGAGATGGACGACTGGTTCGACTCCGGGGGCCAAGGAACCCTGACTATCGTCTCCTCAG
>S10|IGHV7-4-1*04|IGHD6-6*01|IGHJ3*01|80
CAGATGCAACTGGTGCGACCTGGGTCTGAGCTTAAGACGACTGGGGCCTCACTGAAGGATTCCGGCGAGCCTTCTGACTACGCCTTGATCATCTTCACTGTCAACTGGGTGCGACAGGCCTCTGGACAAGGGCTTTCATGGATGGAGTGGATCAACGCCAACACTGACAAGCCAATATATCCCCAGACCTTTACAGGACGACTTGTCTTCTCTTTGGACACCTCCGCCCTCTTGACACATCTGAAGATCAGAAGCCCAGTGGCTGACCATACTGCCGTTTATTACTTCGCGAGGGGGAGCTCTCGTCAAGCATGTCATAATCCATTTGACGTCTCGGGCCAGGGGTCAGTGGCCACCTTCGCTTCAG
>S11|IGHV1-58*01|IGHD2-15*01|IGHJ3*01|80
CAAGTGCAGCAACTGCAGTCTGGGCCTGGGGAGAAGAAGGCGGGGATCTCGGTGAAGGTCTCCTGCACTCCTTCTGAACTCAGCAGTCGCTGTTGTGTTTTGCAATGGGTGGTCCAGGCTCGTGGACGAAGCCTTGATTGGGTCGAATGGATTGCCAGTGGAACTGATCACACAAATTACACACAGAAGGTCCAGGCAAGAGTCACCACTAACCGGAACATGTGCCCAGGAACAGCCTTGATGGAGCTGAAAAGCCTAAGACCCGACGATACGGCCGCAACTTGCTGTGCGGCAAGCTCCGCCCAGGAACTTGAAGTGGTCGTAGCTGCTACTCCCGGATGGGATGCTTTTGAGGTCTGGGGCCAATTGACAACGGTCACCGTGTCTTCAG
>S12|IGHV3/OR16-8*01|IGHD1-20*01|IGHJ3*02|80
GAGGTGCCGCTGCTGGCGTCTGGGCGAGCCTTGGAAAGACCTGGGGGGTCCCTGAGACTGTCCTGTCTAGTCTCCAGAGGCACCTGCAATCACCGCAACATCAGGTGGGTCTGCCAGGCTCCTGGGAAGGGACTCAACTGGGTTCCATGCATCACTGCTATTAGTGGAGACACAACATATAAATATTCTGTGAAGGGCCGGTTAAACATCTCCAGAGACAACGCCAAGCCCTCACCGTTTCCAGAAATGTGTAGTCTCAGACCTGAGGACACGGCTGTCTGCTGCTCTGTGGATGCTGCTTCTGTGGACATGGGGGGCCACGGGACAATGGTCCTCGTCGCCTCAG
>S13|IGHV3/OR16-13*01|IGHD3/OR15-3a*01|IGHJ4*03|80
GAAGTGCGAAGGTTGGAGTCTGGGCGAGACTTAGTACAGCCTGGATGGTCACTGAGACTGTCCTTTGCGGCCTCTGGATTTACCCCCAGGAGGAACTGGATGGACTGGGTCCGTCCTCCTTCAGGGGAGGGTATGTTGCGGGTCTCACGTGATGGTATCAACGGGAGAAGAACAGGTTTTGCCGACTCCACGAAGGGCGACTTCACCACGTCCAGAGGCATTGCCACGAACACGCTGCATCTGCACATGAGCAGTCTGAGAGATGAGAATATGGCTGTCTATTTCTCAACCAGATTAGGCCCGCTGACTTCTGGACTGATTATCATGAGTGACTGGGGGCGGGGCCCCCTGGTCCCCATCTCCTCAG
>S14|IGHV3-53*02|IGHD1/OR15-1a*01|IGHJ5*01|80
GAGGTGCAAGTGGTGGAGAGTGGAGGAGACTTGACGCGGTCTGACGAGTACCTGAGACTGTCCAGTGCAGCCTCTGACTTCCCCCTAATTAATAATTGCATGAGTTGGATCCGCCAGAGTCCAGAAAAGGGTCTAGATTGGGTCTCCGTTGTTTGGAGCGGTGGCAGAACATACAGTGCAGACTCCGTGAAGGGCCGAGTCACCACTGTCAGAGACAATTCCAAGAGCGCGGTGCGTCTAAAGATCAACAGCCTCAGACCCGCGGACACGGCCGTTCGCCATTGTGCGTGTTTTCGGGAGAGTTGGCTCGACTCCAGGGGCCAAGGGATCCCGGTCACCCTCTCCTCAG
>S15|IGHV1/OR15-5*02|IGHD6-13*01|IGHJ5*01|80
CACGTACAGCCCGTGCAGTCCGGGGCTGAACTGATGATGCCGGGGGCCTCTTTGGAGGCTTCCTGCAAGACTCCTGAAAATATGTTTACCACCTACTGGATGCTCTGGGTGCGCCAGGTCCATCCACAAGGGCTTGAGTGCATCGAATTTCTGTGGCCTAGAAAAGGCAGTACAAGACGTTCACAAAAGTTGCGGGCCAGAGTCTCCAGAAGTCGAGCAACATCCATGCGAAGAGTCCACATGGGGATAGGCCCTCTGAGATCCCAGGTCACGACCCTATACTACTGTGTGAGAGTGCGCAGTTGCTTCGCCTCCTGGGATCAGGAACCCCTGATCGCCGGCTCCTCAG
>S16|IGHV3-30-3*03|IGHD2/OR15-2a*01|IGHJ6*04|80
CAGGTGCATCTGGTGGAGTCTGGGGGGTGCGTCATCCAGCCTGAGAGGTCCCTGAGACTCCCCTTTGCAGCCTCGGATTTCACCCCCACTAGCTATGTTATGTCTTGGGTCCGCCCGGCGCCAGGCAAGGGACTGAGTGAGGTGGCAGTTCCGTCATGTGAGGGAAGTAACAAGTATTACCCAGACTCCGTGCAGGGCCGATTTATTCTCTGCAGAGACAACTCCAAGAACACCCTGTCTCTATTCATGAACACTCTAAGAGCTGAGGACCCGACTGTTTGTCACTATACCTGGCGTGAATTTCTCCTCCGGCATCAGTATTACTCCTACGGCACGATCGTCTGGGCCACAGGCATTACGGTCAGCGTCTTCTCAG
>S17|IGHV3-21*03|IGHD4/OR15-4a*01|IGHJ2*01|80
GACGTGCAATTCATGGCATTTGGGCGAGGCCTGGTCAAGTCTGGGGGGTCCCTGAGACTTTCCTCTGCAGCCCGTGGACTCATCTTCAGTACCTCTCGAGTCAAGAGGGTCGGCCGGTCTCCAGGCAAGGGACTGAAGTGGGTCTCGGCCGGCAGTTGTGATAATATTAACATAGATTTCGCAGACTCACAGAAGGGCCGACTGACCATCCCCAGAAACAACGCCAAGACGTCACTTTATATGAAGAGGAACAGCCCGAGAGTCGAGGGCACGATTTTATACTCTCGTGCGAGACGAATGGTGTGGGTCTTCGATCTCTGGGGCCGAGGCACTCTGGCCACTGTCCGCTCAG
>S18|IGHV3/OR16-13*01|IGHD3-16*01|IGHJ2*01|80
GAGGTGCAACTGGCGGAGTCTGGGGGAGATTCACTTCAGCCTGGAGGGTCCCTGACACTGTCCTGTGCAGCCTGTGGACTCACCCTCACCAATAGCTGGATTCACTGGGTCCGCCAGCCTCCAGGGAAGGGACTGATATGGGTCTCGCATCTTCATGGGGGTGGGATTTCCACAAGTGACCCAGACTCCATGAAGGGCTTGTTTGCCTTCTCCAGAGACAGCGTTAAGACCGCACTGTGCCTGCACATGCCCAGTCTGAGAATTGGGGACATGGGTGTGTCGCGCCATTTTCCGCCTGGGAATTATCACCTCCTCTGGGAGAGTTATGTTTCCATCGATCTCTGGGGCCACGGCACCCGGGTCACTGTCTCCTCAG
>S19|IGHV3-49*05|IGHD4-11*01|IGHJ2*01|80
GAGGTGCAGTTTGTGGGGTCTGGGGGAGGCTCAATGAGGCCAGCGCGCTCCCTGAGACTCTCCTGTGCTGTTTCTGGGGTCACCTTTGCCGATTATGCCATGACTTCGTTCCGCCAGTCTCCAGGACAGGGACCAGAGGGGACAGGGCTCATTAGAGACACAACTTATAACGGGAGTACTAAATATGCCGCGTCTACAAAAGACAGGTTCACCATCTCAAGAGATGATTTCAGAAGTATCGCCTCTTTGCAATTTAACAGCCTGAAATCCGAGGTCACAGTCGTCAATTACGGCAGAAGAATGCGCCCAGTAGGAACCGTCTGGAACCTCCATCTCTGGGGCCCCAGAACTCTGATCTCTGTCTCCTCAG
>S20|IGHV2/OR16-5*01|IGHD5-18*01|IGHJ6*04|80
CAAGTCACTTTTAAGGAATTTGGTCCTTCGTTGGTGAAAGCCACACTAGTCCTCACGTTGCCCAGTAATCCCTCTGGATTTTCACTCAGTCCTCTTGGAATGGAAAAGCCTTGGATCCGTCAGACCCCAGGGAAGGCCCTGGCATGGGTTCCTAACATTTTTTTGAGTGACAGATGTTTCTCCAGAACGTCTCTGAAGAACAGTCTCATCGTCTCCCAGGACGCCTCCAAACGCCCGATGGTCGTTACCATGACCGACATGGACCTTGGGGACACAGCCACTAATTGCTGTGCATGGAGTCTCAGCTTTGCTGACCAGTGCTATAAGACCCGTGGCCTGGATGTCCGGGACAAAGGGGTCACGGTCAGCGTCTCCTCAG
>S21|IGHV3-11*03|IGHD1-14*01|IGHJ6*04|80
CAGGTGGAATTGGTAGAGTCTGGGAGAGGCATGGTCAGGCCTGCAGGGTGCCGGAGACTCTCCTGTGCAGTCCCCGGACTCCCCTTCTGTGACTATTGCAGGGGCTGGACCCGCCAGCCTCCTGGGAAGGTCCTAGACTGGCCTCCGTACTTCACTAACAGTTGCAGTTACATAGACGGCACAGACTCTCTGATGGGCCGACTCACCAAGTCCATAGACAACGCCCAGCACTCACTGTATCTGCGCATGAACAGGCCGGGAGCCGAAGTCACGGCCGTGCTTTTCTGTGCCCGGGGGCACACAGCCGGAAAGAACTTTTATGGCATTGACGTCCGGGTCGAAGGGACGACGGTCACCGTCTTGTCAG
>S22|IGHV6-1*01|IGHD1-1*01|IGHJ5*01|80
CAGTTACAGAAACATCAGTCAAGTCAAGGGCTAGTTATGACATCGCAGACCCTCTCACTCGTTCTTGGCCTTTCCGATGACAGCGTCTCTAGAAATGGTGCCACTTGGAGCTGGATCAGGCAGTCCCCACTGAGAGGCCCTGAAGGGCTGGGAGGAACGTTGTCCAGGTCCCAGTGGTTTAATGACTGTGCAGTCTCTGAGAACACTCGAACATTCATCAACTCTGACACATCCAAGAAGCAGTTCTCCCTGAAGACGAACTATGGACGTCCCGAAGAAACGGCTGTTTATTCCTCTGCAGGTTGGGCAGTTGGCAAGTGGCTCGACCCCGGGGGTCAGGGAGTCTTGGTCTCCGTCTCCTCAG
>S23|IGHV3-15*07|IGHD2-8*02|IGHJ4*03|80
GAGGTGCACCTGGTGGAGTCTGGGAGAGGCTTGCTAAAGCCTGGGGGGTCCCTTAGACTCCCCTGTGCGCCCTCTGACTTCCCTTTCAGCCCCGGCTGGCTGAGGTGGGTCCGCAGGCCGCCAGGGAAGGGTCTGGGGTGGGTCGGCCGAATTAATTACAAAAGTAATGATGGGACAACAGACCACTCTACACCCCCGAAAGGCAGATTCACTCTTTCACGAAATTACTCAAAACAGCCACGGCGTCTGGAAGTGAACGGCCTGACAAACGAGGAAACAGCCATATGTTACGGTTGCCCAGGAAATCGGAGTGGGGCTCTATGCTTTTCCCCCCGCCTTGGTTACTGGGGTCAGGGGACCCCGGTCTCCGGCGCCTCAG
>S24|IGHV3/OR16-10*01|IGHD1/OR15-1a*01|IGHJ1*01|80
GAGAGTCAGGTGTTACACTCTGGGAGAGACTTGATAGACACTGGGGGATCCCTGAGAGTCTCCGGGCCAGGCGCTGACTTCACCTTCAGAACTTATGCTATGCACTGGCCTCGCCAGGCTCCGGGAAGAGGTCTGCAGTGGTCATCAGCCAACGGAACTCACGGTGGCTCATATCTTGCAGACTCTACCAATGGCCGGTTCACCATCTCTAGAGATCAAACCACGACCTCCAAGCTTCTTCAATTGCACGGCCTGCGAGTCGCGGACAGGGCTCTGTATGACTGTGCACGACCCCTCGTCGGCACCCTTGTCGAGTATTTCCATAACTGGGGCCAGGTCACCCTTATCACCGTCTCCTCAG
>S25|IGHV3-64D*06|IGHD3-10*01|IGHJ4*01|80
GAGGTGCAGGCGGTGGTGTCTGGGAGAGCCTTGGTCCAACCTGGGGTGAGTGTGAGACCCTTCTACTCAGGCACCGGGCTCACGGTGAGTAACTATCCTCTGCACTGGGTCCGTCCGCCTCCAAGAAGGGGGCTGGGGTGTGCCTCACCCTCTAGCATTCATGGGGGTGGAACATACTGCGCAGACTCCGTGAAGGTCAGATTCTCCGTCCCCGGAGAGTATTCCAAGACTAGACTGTATCATCGGTTGAGAAGTCCGAGGGCTGAGGACACGGCTGTGTTTTGCTGTGTGATCCCGGCCCCTCCGCCTGAGGGTCGGGGAGTCATTCTCACCTTTGACTGCTGGGGCCAGGGAATTCAGGTCACCGTCTCCTCAG
>S26|IGHV3-13*02|IGHD2-21*01|IGHJ5*01|80
GAGGTGTCTTTGATCAAGTGTCAGCGAGACGTGGTGCAGCCGGGGGGGGCCCTGAGACTCTCCTGTGCAGCCTCTGGATTCGCCTTCGGGAACTGCGAGATACGCTGGGTCCGCCACACCACGGGAAATGGTCTGGATTGGGTCTCAGCCAATGAGACTGCCGGCGACACATTTCTTTTGGACACCCTTAAGGGGCGATTCACCATCTCCACGGAGAAGGCCACGAGCTCTTTCAATGTTCGAATGACCTGCCTGAGAGACGGGGGCGCGGCAGTTTGTTCCAGTGCAAAGTTTGACGTTGTGCTACTGATTGTCTTCAAGTCCTGGGGCCCATCAATTCTGGTCACCGTCTCCTCAG
>S27|IGHV3-49*05|IGHD3/OR15-3a*01|IGHJ5*02|80
GAAATGCAGGGAATGGAGTCTGGGGGATACTTGGTGGAGTCCGAACGGTTCCTGACACTCGCCTGTACACGTTCTGCATTCACCTTTGGCGGGGACACTATGAGTGAGTTCCGCCAGGCCCCAGGGAAGGGCCTGGAGTGGGTTAGTTTTAATAGAGGCCCAGATACTGGTGGGTCAATAGAAGGCGCCGCGTCTCTGAGAGGCAGATTCCCCAACTCTAGACATGACCCCAAGAGCATCGGCCTTCAGCACATGAGGAGGCCGAAAAACGAGGCCACGGCCGCCAATCACTGTACGACTCGGCATATTATGATTCTTGGACTGACTATTGCCCGAGACACAGACTGGTTCGACACCGGGGGCCAGGGAAACCTGGTCACCGACTCCTCAG
>S28|IGHV4-61*02|IGHD2-8*02|IGHJ5*02|80
CAGGTGCAGATCCAAGTGTCGGGCCCAGGACTGGTGCAGTCCTCACAGACCCTGTCCCCCACCTCCAATCTGCCTGGTGACTCCCTCGACGGTGGTGGTTTTTCTTGGCAGTGCCTCCGGCAGGCCGTCGGAGAGGGACTGGAATGGATTGGCCATATCTTTACCAATCGAAACACCAGATACTACCCCCCCCTTAGGAGTCGAGTCGCCATTTCCTTAGGCGCGTCCAAGATCCAGGTCTGCCTGCAGCTGGACTCTGTGACCGCCGCAGAAGTGGCCGTCATTCACTGTGCGGGATGGATTCTATTGCTGGTCTATTCTGTCCCGAACTGGCTCGACCCCGGGGGCCAGGGGACCCTCGTCAGGGACTCCTCAG
>S29|IGHV3/OR16-6*02|IGHD4-17*01|IGHJ6*02|80
GAGGTGCAGCTGGCGGAGTCCACGTTAGACCTTTTTTTAGCCTGGGGGTCCCTTAGACTCTCCTTTGCAGCCTCTGACTTCGCCTCCGGTAGCGTCTGGGTTCTCTGGGCCCACAAGAGTCCAGGGGGGGGACTGGAGTTTATTGGCTGTATTCGACGCGCAATTCTTCCTAGGACAGCAGACTACTCCACACCTGTGAAAGGCTGGTTCACCATCTCAAGAGACGAGTCAAAAAACACACTGTTTCTGAAAATGATCAGCCTGAGGACCACGGACACGGCCGCATTTTGCTGTGCCCCGGCCCTGACTGTGGGGACAAAAGTGGTCGGACTGGACGTCTGGGGCCGGGGAATCACGGTCCCCGTCTCCTCA
>S30|IGHV2-26*01|IGHD3-22*01|IGHJ5*01|80
CAGGTCACCTTGAAGGAGTCTGGTCCTGTGCTGAAAAAACCCACAGGGACCGTCACACTCAGCTACACCGTCTCGGGGCTCTCAGTCAGAAAGGTCACCATGGATGTGAGTTGCGTCCGCCAGACCCCTGGGAAGGCCCTGGTGTGGCTTGAACACACTTATGTGAAAGACGGAAAACTGCACACCACATCTTTGAAGAGAAGACTCAGCGTCTCCACGGACACCTCCCAAAGGCAGGTGGTCCTTCCCATGACCCGCTTGGCCCCTCTGGACACAGTCACATATTATCGTGCGCGCATCCACTGCTCTGATATCAGTGATTGGCATGACAGCCACCGACTCTTTTTCGACTCCGGGGGCCACGGAACTGTGGTCACCGTCGCCTCAG
>S31|IGHV4-30-2*04|IGHD3-10*01|IGHJ5*01|80
TCTGGGGACTTCGTGAAGAGTCGCTGTTTCTCCTTGGGTTGCATGCGGCAGTCACCAGGTCAGGGCCTGGATCGGTCTGGTCACACGCCTCATATTGGGAAAGTCTTCCACCACCCGTCCCTCAAGGGCCGAGTCACCCTATCCTCAGACATGTCCGAAAACCAGGTCTCCCTGGAAATGAATTCTGTGACCGTGCCAGAAGCGGCCGTATACAACGGTTCGAGACACTCTGATGATTCGGGGAATCGAGTTGACCTCGGGGGCCGAAGAACCCTGGCCACCGTTTCGTCAG
>S32|IGHV7-81*01|IGHD4-11*01|IGHJ4*02|80
CAAATGCACTTGATGAAATCTGGACATGAGGTGAATCAGCCGGGGACCTCGGTGAAGGGCTCTAATGAGGCCTCAAGTTACAGTTTCACCAGATATGGCTTGAGAAGGGGGCCGGAGGCCCCTGGACAGGGGCCTGCCTGGATGGGATGGCTCAACAGCTATAATGGTCAGCCAACATGTGCCCGGGGCTTCAGAGGACGGTTTGTCTTCTCCCTCGACTCCTCTGCCAGAGCGGGCTGCCTTCGGATCACCTGCCCGAAGACTGAGGATGTGGCCAGGGACTACTGTGCATGGTTGCACGATAGCCGGGGCTTTTGCTTCTGGGGCCAGGGGGCCCTGGTCCTCGTCTCCTCAG
>S33|IGHV3-13*04|IGHD6-25*01|IGHJ3*01|80
GAAGTACGTCTGGTGGAGTCTGAGGAAGGTGTGAGTCGGCCGGGGGGGTCCCTGAGACTCTCCTTTAGGGCCTTAGACTTCACCCTTCTTATCAACACCCTGCAGTGGGTCCGGCGGCCAAGACGAAAAGGTCAGAACTGCGTCTCAGTTAATGGTTCCGTTGGTGACACAGACTGTCTACGCCCCGTGCAGGGCCGATCCACCATCTCCAGAGAGAATGCCAGCAGTTGTTTGTGTCTTCGATTGAACGGCTCGGGACTCGGGCACACGGCTCTGCATTACTGTGCGAGGCCTGGTGCTTTTGACGTCTGGGGCCAGGGGACACTGGACACCGTCTCCTCAG
>S34|IGHV3-16*01|IGHD7-27*01|IGHJ4*01|80
GAGACACTACAGGTGGAGTTTGGGTCAGGCCTGGTTCCGCCTGGCGGACACCTGAGACTCCCCTGTGCCGTCTCTGGACTCACCTCCAGTGACAATGACAGAAAGTGGGCCACCCAGCCTCCAGGAAAGGGACTGGGGTGGCTATCGGATGGTACTTGGAAGCGAGGTGAGACCCCCTCTGAGGACTCTGTTGGGCGCCGATTCCTCACCTCCAGAGACAATTCCGGGAACGCCCGGTTTCTGCGCGAGAACAGATGGAGAGTCGAGAGCATGGCTGGGTATTATTGCGTGACACTGATAAGTGTGATGTGCTTTGACTACGGGGGACATGGGCCCCCGGCCACCGTCTCCTCAG
>S35|IGHV3-38*03|IGHD3-16*02|IGHJ3*01|80
GAGGTGCAGTTGGCGGAGTCTAGGGATGACTCGAAACAGCCTAGGGGGTTCCTGACAGTGTCCTATACAGACTCTGGATTCACTGTCAATAGTACTGAGATGAGATGGATCCGCCAGGCTCCAGGGAAGGGTCTGGCGTGGGTGTCGTACATTAGTTGTGCTAGAACCTGCCATGCAGACTCTAGGAAGGGCGGATTCACCGTCTGCCGAGACAAACCCGAAAGAACGCTGGATCTTCCTACAAAAACCCTGAGATCTGAGGTCACGGTCGTATGTGACTGTGCCAGTCCGACCTCTACCTTGAATACGTTTTGTGCAGTCCCCGAAATCCGGAGACACTACGCTATTGATGCCTGGGGACAAGGGACAATGGTCACCACTTCTGCAG
>S36|IGHV3-16*02|IGHD4-23*01|IGHJ4*03|80
GAAGTTCCGCTGGTGGGGTCTGGGAGAGGCTGGGGACGTCCTGGGGGCCATCTGAGACTCTGCTGGTCAGCCCGTGGTCTCGTCTTCGGGAGCTGTGGCAGGAATTGGGCCCCCACGACTCCCGGAAGGGGGCTGAAGTGGGTCTCGGGTGTTGGAGGGAGTGGCAAAGCGAACCTCTATGTGGCCTCCTTGAAGCGCCGATTAATCATCTCAACAGACTCTTCCAGGAGGACCCTGCGTTTGGAACAGAACAGACGGAGAGACGAAGAAATGTCGGTGTCTTTCTGTTTATGCGACTACTGTGGTGTGGGGGACTCCTGTGACTACTGGGGCCGAGGGACCCTGGTCACCGTCGCGTCAG
>S37|IGHV1-46*02|IGHD1-7*01|IGHJ3*01|80
CAAGTGCCGGTGGTGCAGTCTGGGACTCCGCTGAAGAAGGCAGGGGCCTCAGTGAAGGTCTGCTGTAAGGCGTCTGGATTCGCCTTTGACAGCCACTCTATACACTGGGTGCGACAGGCCCCCGGACAAAGACTTCAGTGGATGGAATTAGTCGATCGTAGTGCTGCTAGAACAGTCTGCGCGTTGAAGTTCCAGGACAGAGTCTCCATGAGCAAGCGAACGTCCACGAGAACGGTCTACGGGAGGTTGAGCGACGTGAGATCTGACGACACGTGCCTGTTTTACTGTGAAGGGCGATGGCATGACCACACCTTGGCAATAGTTCTTGATGTCTTGGGCCAAGGGACCCGGGTCACCGTCTCCTCAG
>S38|IGHV3-64*03|IGHD3/OR15-3a*01|IGHJ1*01|80
GAGGTGAAACCGGTGGAGTCTGGGGGAGACTTGGATCAGAGTGGGGGATCCCTGAGACTCCCCGATCTAACCTCGGGATTCACCCTCAGTCCCTCTGTTTTTGACTGGGTCCGCCAGACTCCAGGGAAGGGCCTGGGGTTTGACTCAGCCTTCAGTCTGACTGGGGGTAGGACACACCACACAGATTCAGAGAAGGTCAGATTCACCTTCGCCAGAGACAATTCCAAGACTACGTTGTCTGTCCCAATGAGAAGTCTGAGAAGTGAGAGCACGACTCTGTTTCACTGTATGAAAATGAGTCTCTTTGGACACGTCGGCGTGCAGCCGTGGCGCCAGGTCCCTCAGGTCCCCGTCTCCACAG
>S39|IGHV4/OR15-8*02|IGHD5/OR15-5a*01|IGHJ3*02|80
CACGTGCACTCGCTGGAGTCGGGCCCAGGACCACTGACGTCTTCTAAGACCCTGCCACTCACCGACAATGCCTCTGGTGCCTACGTCAGAATTAACAACTGGTGGAGTTGGGTCCGCCACCCCCGAGGGAAGGGGCCGGAGAGGACTAGGGCAGCCGCTCATCGTGGGAGTCCCAATTATAACCCGTCCATCCAGAGCCGAGGAGCCATTTCACGGAACAAGTCCAGGATCCAGCTCTCCCTGACACTTAGCTCTGGGACCGCCGCGGACACGGCCATATTTTACTGTGCGGAACATCGTGTCAATAGTTACTTGTGGGGCCACGGGACAATGGACCCTGCCTCCTCAG
>S40|IGHV1-46*03|IGHD2-15*01|IGHJ1*01|80
CAGGTGGACCGGGTGCAGTCTGGGGCTGTAGTGAAGTGGCCTGGGATCTCAGTGAAGGATTCCTGCACGGCATCTGCCGGCACCTTCTCCGGCCACTCTATGCCCTGCATGCGGCAGGCCCCTGGACATGGACCCGAGTGGACGGAAATAATCTACACTACTAGAGATAATACAATCTCCACTCGGAAGATCCCGGACAGACTCACCATGTCCAGGGACACATCCACGAGAAGAGTCTCCATGGAGTTTAGCGGCCTGAGATCAGAGGACACGGCCAGACCTGACTTTGTTTCTTTTAGTGGTGGTGGGTCCCACTCCCGTGACGACCTGCATCACTGGGGCCAGGTCACCCGGGTCATCGTCTACTCAG
>S41|IGHV3-73*01|IGHD3-3*01|IGHJ1*01|80
GAAGTGAACATGGTGGAGTCTGGGACAGGATTGGTCCAGCCTGGGGGACCCCTGAAAGTCTCCTGTGCACCCTCTGGCTTCACTTTTTGTGTCTCCACTCCGCTCTGGGTCCGCCAGACTTCCGGGAAGGGACTGGAGTGGATTGGCCCTGTGAGAGACAAAGCTCGCATTGACGCGCCAGCATCTCTTGCGTCGGTAAAAGGCCGATTCGCCGGCTCCAGAGCTGACTCCAGACACCCGGCCTATCCGCACATTGACAGCCTGCAATCCGTGGACACGACCGTTTATTGCTCCACTCGAGTCCCTTCGACGATTTTTGACTACTTCCAGAATTGGGGCCCGGTCCCCCTGGTCACCATCTCGTCAG
>S42|IGHV1-3*01|IGHD2-21*01|IGHJ4*01|80
CAGGTCCACTTTCTGGGCTCTGGGACTCAAGTGCAGAGGCCGGGGGCCTCAATGACGACTCTCTGCAGGCCTTTTGGACACACCTTTACTAGTTCTTCTCCCCACTGGGTGCACCCGGCCCCCGGACAAGGGCCTGACTGGCTGGCAGGGACCAGCGGTGGCAGTGGTCACACAGAAGATTCAGACAAGTTTCAGGACAGTATTTCACTAAGGAGGGACACATCCGCAAGCACAGCCCACTTAGACCTGGCCAGCCTGAGATCTGAAGACACGGCTGTATATTCCCGTGCGAGATCGGTGATGATCTCCCTTATAGGATGCTACTTTGACTACTGGGACCAAGGATCCCGGGTCACCGTCTCCTCAG
>S43|IGHV3-64D*06|IGHD3-16*02|IGHJ4*03|80
GAGGAGGAGTTGGGGGGGCCTGGGAGTGTCTTGGTCCAGCCTGGAGGATCCCTGAGACTCCCCTGTTCAGCCTCTGGATTCACCTTCAGTAGATCCTCTCACCACTGGGTCGGCCAGGCTCCAGGGAAAGGACTGGAATCTCTTTCAGCTATTACTAGTAAGGGGGTCGCCACTGACTACTCCGACTCCCTGAAGGCCAGATCCACCATCTCCAGAGGCAATTCCAAGAGCACGAAATTCTCTCAGATGAGTAGTCTGGGCGACGAGGGCGCGCCTTTGTATTTCTGTGTGAAAGTGAGACGTCACATCTCTTTGTGTGGGTCAGTTTTTGCCGCCTATCTTGTCTTCTGGGGCCAGGGGGCCCTGGGAACCGTCTCCTCAG
>S44|IGHV1-8*02|IGHD5-18*01|IGHJ6*04|80
CAGGTGAATCTCGTGCGATCTGGGGCTGACCCAAAAAAGCCTGGGGCCTCAGTGAAGGTCCCCTGCAAGACCTGTGAAATCAACTTCACCAACTTTGACATCACCTGGGTGCGACAGGCCACTGGACGGAGTCTTCCCTGGATGGGGTGGAGGAACCCTAGCGGGGGAGACACAGCCTATACACAGAAGTTTCCAGTCAGAGTCACCGTGACCAAGAGTGTCTCCCCCTTCTCAGCCTACCTGGAGCTGACCAGACTGAGGGCTGAGGACATGGCCGAGGAGTCTTGCGCGAGGTCCACTATCTACAGCTATCGCATGGACGTCTGGGTCACAGGAATCACGGTCACCGTCCCCTCAG
>S45|IGHV1-46*01|IGHD4-11*01|IGHJ4*01|80
CAGGTGCAACTGGGCCAGTCTGGGACTGGGGGGAAGAAGTCGGGGGCCTCAATGACAATTTTCGGCAAGGCACCTGAGTTCACCTTTAATCGGCCTCATGTGCACTGGATGCGACAGGACCCTGGACAGGGATTTGAGTGGGTGGAAATAGTCAAGCCTAGTGGTCTTTCTGTAAGATACACACAGAGGCTCCAGGTCAGAGTCACCTCGACCCGGGACACGTCGACGTGCACAGTCTGCATGGAAGTGAGAAGCCTGAAGTCAGAGGACACCATCGTTTATTACTGTGCGCGAGGCCGACGTGACTGCAGGAGCTGCCACATCGTTAGGGTGAATTTTGACCACTGGGGCCCAGGAAACCTGTTCTCCGTCTCCTCAG
>S46|IGHV3-7*02|IGHD1-14*01|IGHJ6*02|80
GATGTGGAAGTGGACGAGTCTGGGAGAGGCTTGACGAGGCCTGAGAGGCCCCTGAGACTCTCCTGTGCAGCCTCTGCATTCACCGTTGGTAGCCACTGGTTGACGTTTCCCCGGCAGACCCCAGGGAAAGGGCTGGAGTGGCTGGCCAACACAAGACGAGATGGCTGTGGGAATCTCTTTGTGGACAGTCTGAAGGGCCGACTTAGAACCTCCAGGGACAACGCCAAGGACTCTCTGTCTCTACAAATGAACAGTCTGAGTACCGAGAAAGCGGCTGTGAGTCCCTATGCGAGATTACAAGTCGATTCCTACTACGGGGGGGGCGTCTGGGGCCAAGTGAACACGGTGGCCGCCTCTTCA
>S47|IGHV3-64D*06|IGHD7-27*01|IGHJ2*01|80
GAGGTGAACGTGGCGGACGTAGGGGGAGGCTTAGTCCACCCTGGGGGATCCCTGAGACTTCCCTGTTCAGCCTCTGGATTCAGCTTCTGTAGCAATACAGGTCACTTGATCCGCCGGGCCCCAGAGAAGGGACTGGGTCATGTTTCGGATATTAGTAGGACTGGGGGAGGAACATACTATATCGACTCCGTGCAGGTCAGACTCATCATCTCCAGAGGCAGTTCGAAGGCCAGACTGTTTCATCAAATGCGGAGTCTGAGAACTAAGGACACGACTGTGTCGAAGTGTGTGAGACTAGAAGATTTCGAAGGATCCTTCGAAATCTGGGGCCCTTGGACCCTGGTCTCTGCCACCCCAG
>S48|IGHV4-30-2*05|IGHD4-17*01|IGHJ5*02|80
CAGGTGCAGCTTCAGGAGTCCGGCTCCAGACCCAAGAAGACCTCACAGACCCTGACCATTACCTGCGGTGTCCCTACTGGCTCTATCAAAAGAGGTGGATTCTCCTGGCGCTGGTTCCGGCAGCCACCAGGGAAGGACTGGGAATGGATTGGAGATATCTCTCATCATGGCAGCACCCATGACAGGCCGTCCCTTAAGAGCCTCGTCACTATCCCTCTAGACACGTCCGAGAAACACTTCTCCCTGAACGTAAATTCTATGACTGACGATGACTCGGCCGTCTATTCTTTTGCCAACGGTGGTCTGGAACACCCCGGTCACGTTGTCTCACTGGCCCCCTGGGGCCAGGGAATCCTGGTCACCCTCTCCTCAG
>S49|IGHV4-30-2*05|IGHD2-21*02|IGHJ6*01|80
CATGTTCAATTGCAGGAGTCCGGCTCAAGACTGGTGAAGCCTTCAGAGGCCCTGTCCCAGACCCTCAGTGTCTCTAGTGGCTCTATCTGCAACGCTTGTTCTGCTTGGAATTGGATCCGGCCGTCGCCACGGCAGGGCCTGGATTGTCTTGGGTGCACTTGTCACAGTGGGGGGGCCTCCAACAGTCCGTCCCGCCAGAGTCGAGTTTCCATATCTCTAGACACGTCGAAGGACCACTTCTCCCTGAAGCTGAACTTTGTGCCTGTCTCTGACACGACCTTGGATCACTGTGCCAGCGTTATTCGTGGTAGTGACTGTCCCGACTACCCTGTGGCCGTCTCGGGGCCAGGGACCCCGGTCTGCGTCTTCTCAG
>S50|IGHV5-10-1*03|IGHD2-8*02|IGHJ6*03|80
GAAGTGCAACTGGTGCTGTCCGGAGAAGAGGTGAATAGGCCCGTGGAGTTTCTGAAGATCTCCTGGAAGCGTTCTGGCTACGGCTTTATCAGGCACTGGAAGGATTGGGCGTGGCAGATGCCCGGGAAAGGCCGGGGGTGGAAGGAGAGGACCGGTCCTCGTGGCCCCTACAGCAAAAACAGTCCGTCATTGCAAGACCACGTCACCATCTCATGTGACAAGTCCACAAACATTGCCTTACTCCAGTGGCACACCCTGAAGGCCTCGGACACCGCCATAAGTTACTGTGCGAGGGGAGGATGTATTTCTGGTGATGTATGCCTCACGTCCCCCTGCTACTCAGACTGTTTGGACTTCTGGGGCAAAGCGAACACGGTCACCGTCCCCTCA
>S51|IGHV1/OR15-9*01|IGHD6-13*01|IGHJ5*02|80
CACATACAATTACTGCAGTCTGGGGCTGAGGTGAGGAAGATTGGGGCCTCATTCAGAATTTGCTGCATGGCCTCTGGAAACGCCCTCACCAACTGCGGTGTGCACTGGGTTAGCCAGGCCCATGCACAAGGAGTTGATTGGACGGGACTGGTGTGCCCTGCTTCTGGCAGAATAAGCCATCCAGGGAGGTTCCCGGTCAGGGTCACCATAACCAGGGAATCATCCCGAGCCACACCCTACACAGAGATGAGATGTCTGAGAACTGAAGACACGGCCATGTCGTTTTCTGTGAGTACAGAAGTAGTGGGAAAACCCGTCCCCGGGGGCCCGGGAGTCCTGGTCACCGTCTCCTCAG
>S52|IGHV7-81*01|IGHD1-7*01|IGHJ5*01|80
CAGGCGCAACTGGTGAAGTCTGGCTGTGAGGTGAGTCAGCCTGGGGCCACAATCCAGGTCTCCTGCAAGGCATCAGGTTCCAGTTTTTACTGCTTGGACATGCAGTGGGTGCCACAGGCCCCGAGACAGGGGCTTGAGGGGATGGGTTGGTTTAACACCTACACTAAGAGGTCACTTTGTGCCCAACCCTCCACAGGACACTTTGTCTTTTCCCCGGAGATCTCAGGCAGCACAACACATCTAGAGATCAACAGACTAAAGTCCGAGGACCGGGTCATGGATGGCTGTTCGAGGGAATTGTGCTTCGACTCCTGGGGCCACGGAGGATTGGTCACCGTCACCTCAG
>S53|IGHV3/OR16-8*02|IGHD1-26*01|IGHJ4*03|80
GAGGTGCAGCTCTTGGGGTCTGGCCGAGTCTTGGAACAGTCCGGGGGGTCCCTGAGACTGGCCTGTCTCGACTCTGAACCCACGTTCATTGTCGACTACATGACCTGGGTCCGCCAGGCTCCCGAGAAGGGACGGGAGTGGGTTTCATACGTCAGTGGTGGGAATTACAACACAAACTACGCAGACCCTCCGAAGGGCCGATTCATGCTCTCCGGAGACAATGCCACACACCCACCGTCTCAGAAAACGGACAGTTTCAGAGTGGAGGACACGACTGTTCTCCAGTGTGTAGGCGACTCCTATGGCGAGTCTGCCTTCGAGTACTGGGGCCAAGGGACCCGGGTCCCCGCCTGCCCAG
>S54|IGHV7-81*01|IGHD3-3*02|IGHJ1*01|80
CAGGTGCAGCTGGTGCGATCCGGTCATCAGGTGAAGCAGCCTGGGGCCTCCGTGAAGGTCTCCTGGCCATCTCTTGGTCACAGTTGCACCACCCGTCAAATGATTTGGGTGCCAGAGTCCCCTAGGCGCGGCCTTGAGAGGACGCCCTGCTTCTCCATCTCCACTGGGACTCCACCCAATGCCCAGGGCCTCACAGGGCGCTTTGTCCTCTCGATGGACACTTCTGCCATCGCAGAATGCCTGCTGATCAGCAGGCCAGAGGCTGAGGACTGGCCCAGAAACTACTCTACGAGGCGCTTAACATTTTTGGAGTTGTTACTACGACTTGGCCACTTCCAGGGACGGGGCCAGGGACCCCTGGTCGCCGTCTCCTCAG
>S55|IGHV1-69*04|IGHD6-6*01|IGHJ2*01|80
CAGTTACAGACATTACGGTCTGCGGCTGACATGAAGGAGTCTGGGTCCCCTCTGACGGTCTCTTGCATGGCCTCTCGAGGAACCCTCAGCAGCTATGCTATCCGTTGGGTGCACCAGGCCCCGGGAAAAGGACCTGACTGGAGGGGAAGGATCATCCCTGCCCTTGCTATAATAATATATTCACAGAGGGTCCAGGTCAGAGTCGCGGTCACCGCGGACAGGTCCACGAAGATAGCCTTCTTGGGCCTGAGAAGTCTGAGATCTGAGGACTCGGCCGTGAAGGACTCCATGAGGCGACGTCCGAAAGTAGAATTCTGGAACCGCGAGGTCTGGGGCCGTGGCACCCTGGTCACTGTCCCCTCAG
>S56|IGHV3-30-3*02|IGHD6-25*01|IGHJ2*01|80
CAGGTGCAGCTGGTGGAACCTGGGAGAGGGGTGGCCCAGTCCGGGAGGTCCCCAAGACTGGCCTATCCAACGTGTGGGTTCACGCTCAATACCTTCAATTTGCCCTGGGTCCGCCAGACTCCAGGGAAGGGACTGGAGGGGACGGCAGTCATTTCATATTTTGGAGGCATTCTGGACTACGCAGACTCCGCGCAGGGCCGATTCACTGCCTCCAGAGACGATTCGACGAATACACTATATCCGCCCTTGGACAGCCTGAGATCTGAGGAAGCGCCTGTCTCTAGGCGCGCGAAAGGCATAGCTGCCTACTGGATCTTGAGTTTCCTGGGCCGTGGCACCCTGGTCACTGTCGCCTCAG
>S57|IGHV3-64*01|IGHD4-17*01|IGHJ2*01|80
GAGGTGCCTTTGGCGGGGACTGGGGGAGACTTGGCCCAGCCGGGGGGGTCCCTAAGACTCTCCTGTGCAGCCTCAGAATTGTCCTTCAGTGGCTCCCCTCTTCCCTGGGTCCGACAGGCCCCCGGGAATGGACTGCATTATTCGTCATATTTGACTAATAAAGGGACTAAGGAACAGTGTGAAAATTCTGTGACGGACAGATTTACCGTCTCCAGAAGCACTTCCCAGACCACGCTGTATCCTCACATGGTCAGCCTGAGATGTGAGGACTTGGCCATGTATTGTCGTGCGGGGGTCCACTGTTACGTCGATCTCTGGGACCTTGGAACCCGGGTCACTGTGTCCTCAG
>S58|IGHV1/OR21-1*01|IGHD1-7*01|IGHJ2*01|80
CAAATTCCATTGGCGCAGTCTGGGACTAAGGTGGAGGGGCCGGGGGCCTCAGTGAAGGCCTCCTGCCAGACATATGGACACACCATAACCAGACACTCAACGAACTGGCTGGACCAGGTCCACGAACACGGGCTTGACTGGCTGGAATTGGTGAGACCTAGTGAGGGCCGAACCCACTGTGAACAGAAGTTCCAGGCCAGGGTCATGAAAACCAGGGACACTTCCAAAAGAACAGCCTGCATGGCAGTGAACAAACTGAGAACTGAGGTCACGGACACTTATTACTTTTTGAGACGACTGGAAAACTGGGACTTGAGGCTCCGGGCCCGTATTAACCTGGTCACTGTCTCCTCAG
>S59|IGHV4-61*01|IGHD1-20*01|IGHJ2*01|80
CAGGAGAGTTTACAGGAGTCGGGCCCAGGCCTGGTGCAGCCTTGGGCTATCCGGTCCCTCACCTCCTCTGTCTCTAGCGCCTCGGCCAGAAGTGGCCGTTACTACCGGAACTGCATCCGGCAGTCGCCAGAAAAGGGACAAGAGTGGATTGGGTCTATGTTTCACGGTGGGGTCACCGACTCCAACACCCCCCTCAAGAGTCGAGTCACCCTTACAGAGGCCACGTCCACGGACCACTTTGCCCTACCGCTGGGCTCTCTGGCTACTGCGGCCTCGGGCATTTCTGACTGGGCGAGTGAGTCAGTGGGAACTGGATTGACCGACTGCTACTTCAATCTCTGGGGCCGAGGCCCCCGGGTCCCTGTCTCCTCAG
>S60|IGHV3-33*01|IGHD4/OR15-4a*01|IGHJ1*01|80
CAATTACAAGTGGTGGGGTCTGGGAGAGGCGTGGTCCAGCCTGGAAGGGGCCTCAGACTCCCCCTTGCAGCGTCTGGAATCCCCTTGGGAAGCCTGGACATGAACTGGGTCCGCAAGGCCCCAGGCCCGGGACTGGAGTGGGTGTCAATTACGCCACATCATGGCAGTAATCGATTCTATACAGACTCTATACAGGGCCGACTCACCACCTCCAGAGACAGTTCCAAGTACAGTCAGTCTCAATACATGAATGGCATGAGAGACAATGACGCGACTGTTTATTATCGCGCGAGACGGGTGACGATGGGAGACCTCGGTGAATACTTCCAGAACTGGGGCCAAGAAGCCCCGGTCACCGTCTCCTCAG
>S61|IGHV3-30-3*03|IGHD5-18*01|IGHJ1*01|80
CAGGTGCAGGTGTTCGAGTCTGGGGGAGGCGTGGATCAGCCGGTCAGGTCCCCGAGACTCTCCGATGCAATCTCTGCATTTGCCTGCGCTAACTTTACTTTGCACTTGGTCCGCCATGCCCCAAGCAAGGGGCTGAACTGGGTGGCAGTTATCTCGTGTGATGGAACTATTGAGTATGGCGCAGAGGCCGTGAAGGGCCAATTCACCATCTCCCATCCCAAGTGTAAGCAGCCAGTGTCTCTGCAACTGAACGGCCTGAGACCTGATGACACGACTGTGTACTTCTGTGCGAGCACACCTCGTGGACACACCTGTGAGAGGAGAGGCGGCCTCTGGCACGGGGGCCAGGTCACCCTGCTCACCGTCTCCTCAG
>S62|IGHV3-73*01|IGHD4-11*01|IGHJ4*01|80
GAGATCCAAGTGGTGGAGTCTGGGAGAGACTTGGTCCAGTCGGGGGGGTCCCAGAGACTCTCCTGTGCGCCCTCTCATCTGGCCTTCAGTGGCTATGCTGTGCAATTGGTCCGCCAGGCCTCCGGGGAAGGGCTGGAGTGGTTTAGTCTTCTTTGGAGAAAGACGAGCAGTCACGCGACAGAATCTTCTGCGTCGGAGAAGGGAGGGTTCACCAAGTCCAGATCTGACTCACAGAAAATGGCGTATTTGCAAATGATCCGCCTGAACATCGGGGACACGACCGTGTCTTGTTTTACTCGCCGGGGCCTGACTCTCGTAACCCGACTTGACTATTGGGGCCAGAGAGCCCGGATTGCCGTCTCCTCAG
>S63|IGHV4-38-2*01|IGHD3-3*01|IGHJ6*03|80
CAAGTGCAGCTGCAGGAGTCGGGCCCAGGACTGGCGGAGTCCTCGGCGGCCTTGGCCCTCACTAGCGCTGACTCTGGTTGTTCAATCGCCAATATCTGCTGTTGGGACCGCACCCGGCAGACCCCAGGAGAGGGGCTGAAGTGGACTGGGACTCTCTATGTCACTGGACAGACCCACTTAGACCCGTCCCTCAACAGTCGCGTCACCACATCCCTAGACACGTCTAAGAACCCCCTCTCCCTGAACCGCAAATTTGTGACCGCCGCAGACACGGGCGTATTTTACGGGGCGAGAGTGACTACGATTTTTGGCATGATCGATTTACCGCACTACCACCACCGCATGGACGTCTGGGGCAAAGGGACCACGGTCACCGTCTCCACA
>S64|IGHV1-45*02|IGHD5/OR15-5a*01|IGHJ2*01|80
CAGATACAGGTGGTGCCGTCTGGGGGTGATGTGAAGAAGACTGGACCGTCAGTGAAAATTTTTTACAAGACTTCCGGATTGACCTTCTCCCGTCGCCACCTGCCCTGGGTCCGCCGGGCCCCCAGACTACCGCTTGACTGGATGGGATCGAGTACACCGTTCATTCCTGAGACCACCGACCCAAAGAACTTCCCAGACAGAGTCGCCATGATCAGGGGCAGGTCTATGATTCCAGCCAACAAGGAACTGAATTGCCTGAGATTTGAGAACACAGGCAAGCATTATTGGGTGGGAAGATATATCAAACGGCGCCACTGCTGCTACTTCGACTCCTGGGGCCATGACTCCCTGGTCTCTGTCCCCTCAG
>S65|IGHV3-9*03|IGHD1-20*01|IGHJ3*01|80
GAAGTGCATGTGGTCGATTCTGGGAGAGGCTTGGAACAGTCTGACAGGTCCCCGAGACCCCCCTGTGCAGCCTCTGGATTCGCCCTTGATGATTATGCCAGGCAGTCGGTCCGGCCTTATCCCGGACAGGGCCTGGAGGGGGTCTCAACTGGCAATTGGAAAAGTGATAGAAGAGGCTCTACGGACTCGACCAAGGGCCCATTGACCTTCTCCCGGGACTACACCAAGATCTCCCCGCATCTACAGATGAAGTGTCTGAGAACTGGGGACAGGCCCTTGTTCGCCCTTGAACGTGATAAGTCTTTTGATGTCCGGGGCCCCGCGACATTGGTCACTGTCGCCCCAG
>S66|IGHV7-81*01|IGHD2-21*02|IGHJ1*01|80
CACGTGCAAATACTGAGGTCTGGCCGTGAGGGGGATCAGCCTGGGGCCTCAGTGGAAGGCTCCTTAAAGGCTGTTGGTCACTGTTGCCTCACTTATGGTCTAAATTGGGCTCCACAGACCCCTGGAGAAGGGCTTGATCGGACGGGGTGCTTGAGCATGTCCCCTGGGAAATCCAAATGTGCCCAGGACTTCACAGGACGGTTTGTCTTCTCCATGGACACCTCTGACAATTCGGCATCCCTGCAGATTGACAGCCTGAAGAGTAAGGTCATGGCCTTACATTATAGTGCCAAGGGACATTCATTTGAATACTTCCCGTCCTGGGGCCAGGTCACCTTGGTCCCCGTCTTCTCAG
>S67|IGHV6-1*02|IGHD2-15*01|IGHJ6*03|80
CAGGAACAGCTGCGCCAGTCAGGTCCGGGACTGCTGCAGCCTTCGCAGGCCCTCTCACTCATGAGTGCCGTCTCCGGGGACGGGGTCTCTCACAGCAGTGCTGGTTGGAACTGGCTCAGGCATGCCCCCTCGAGAGGCCTTGAGTGGCTGGAAAGGACTTCCTACAGGTCCATATGGTCTATTGGTTCTATAGTGTCTCTGATTAGTCGAATAACCTTTACTCTAGACACATCCAAGAATCAATTCTCTCTGCAGTTGAACTCTGTACCTCGCGGGAACACGGCTGTGCATACCTGTGCACGAGAGGCCGGGGCGGAGCACTGGAGTGGGCATATTGTGGTGGTCTTAGCTACTGCCTATGACGACTACTACATGGATGTCTGGGTCAGAGCGACCACAGTCCCCCTCTCCTCA
>S68|IGHV3-66*03|IGHD3/OR15-3a*01|IGHJ5*01|80
GAGGTGGTGGTGGTGGACTCCGGAGGAGGCTGGATCCAGCCGGGGGGGTCCCTGAGACTCTCCTGTGCGGTCTCTGGGGTCGCCGTCAAAATCAATAACAGGAGCTGGGTCCGCCAGATTCCAGGGAACGGACTACATTGGGTCGAAATTTTTTACGGCCGTGGGAGAGCCTACTTTCCAGATTCCGAGAAGGGCCGGGTCACCAGCTCCAGAGACCGTTCCAAGAACACGTTGTATTTTGAGATCCGCAGACTGAGCGCTGAGGACACGGCTGTCTTTTTCTCCGAGAGGAAACAGTGGACTGATTGCTACAGTCGTGTCAACGGGTTCGACTCCTGGGGCCAAAGAGTCATGATCACCGTCTCCGCAG
>S69|IGHV3/OR16-10*02|IGHD5/OR15-5a*01|IGHJ1*01|80
GAGGTTCCCCTGGAACGGTCTGGCAGAGACTTGGTACAGTCTGGGGGGATCCTGAGACTCTCCTCCGTTGTCTCGGGATTCATCTTAAATGATTATGCCATGCCCTGGGTCCACCAGACTCCAAGAATGGGTCTGGAGTGGATGTCACACATTGACAGTGATGGTGGCACATTCTCTACAGAGTCCGCGAAGGGCGCATTAACCCTCTCTAGAGACACTGCCATGATGTCCTTGGATTTTAACATTGACAGCCTGAGAGGCGGAGACAAGGCTGTCTGTTCCTGTGGAATCTACGAGTATTGGCGAAGGACTGATTACTTCCAGAATTGGGGCCAGAGCACCCTGGTCACAGTGCCTTCAG
>S70|IGHV6-1*02|IGHD1-14*01|IGHJ5*01|80
CAGTCACACCAACAGCGGTCAGGTCCGGGACTGATGAAGTCCTGGCAGACCCTCTCACTCGTCCGTGCCATCTCCGGAGACAGTGTCTCTATCAACCGTGCTCCTTGGAACTGGCTCCGGCTGTCCCTCTGGACTGGCCTTGAATGGCTGGGAAGAACATGCTACAGGTCCAAGTGGGAGAAGGACCATTTAACATCTATGAAAGGTCGGTCGGTCACCAGTCCACACTCGTCCAAGAACCGGTCCTCCCTGCAGTTGAGTTCCCTGCCTCCCGAAGACACGGCTGAATACTATAAGGCATGTCGCTTTAGGCTCGACTCCAGGGATCTGGGAAGTCTGGGCCCCGTCTCCACAG
>S71|IGHV3/OR16-13*01|IGHD5-12*01|IGHJ3*02|80
GAGGAACAGCTAATACAGTCTGGGAGAGACTTGATGCACTCTGGAGGGTCCCTGGGACCCTCCTGTGCAGTCTCTGTCTTCACCTTCGGAGACTCCTGGACGCCCTGGGTCCGCCAAGCTCCAGAGAAGGGGCTGGTTTCGGTCTCACATATTCTTGGGAATGGCAGTACTACAAGATACAGAGACTCCATGAAGGGCCACTGCACCATTTTCAGGGACACTGTTGAGACCACACAGTATCTGACTATGAACAGACAGAGAGCAGCGGACACGACTGTGTATTTTGCTCCTAGTGGATTTAATGGCTGCGATCACTGGGGTCATGCCATTGGTTTTTGGGGCCGGGGGACACTGCTCACCGCCTCGTCAG
>S72|IGHV4-61*02|IGHD3-22*01|IGHJ3*02|80
CAGGTGCCGTTGCAGGGGTCATGCCAAGGATTTCTGAAGCCTCCACCGACCCTGTACCCCACCTACACTGTCTTTGGTGGGTTCCTCGGCAGTAACAGTTACTCCTTGAGGTGGACCCAGCAGCGCGCCGGGAAGGGACTGGAGCGGATTGGTCACATGTCTTCCGGTGGGGGAGACCAGAGAATCCCCCCCGTCAAGAGTCGAGTCGCCATACCACAAGACACGTCCACGAGGCAATTCTCCTTAAAGCTGAGCTTTGTGACCGCCACAGGCACGGCCGTCTATTACAATGCGGCTGTCTTTGATAGTGGAAATTATGTTATTTGGGGACAGGGAACCATATTCACCGCCACTTCAG
>S73|IGHV3/OR16-8*01|IGHD5-18*01|IGHJ4*01|80
GAGATGCACCTGGTCGAGCCTGGGGGAGTCTTGCTGCCGCCGGGGGGGTCCAGGAGACTGTCCTGTCCAGACTCTGGCTTTACCTTCATCACGCACAGAATGAACTGGGTCCGCCAGGCTTCCGAGAATCAACTGGACTGGGAATCAGACGCTTGTTGTGACAGTTCTGACACATTCTTTGCGGAGTTTAAGAAGGGCCGATTCAGAACCTCCAGGGACAACGCCATTACCTCTCCGTGTATGAGTATGGACAGCCTAAGAAGTGAAGACACGACTGTGGTGAACTGTGTGCAGTGGACACAACTGGTTAGTTACTTTGACCGCTGGGGCCAAGGACGCATGGTCACCGTCTCCTCAG
>S74|IGHV4-30-2*06|IGHD5-12*01|IGHJ3*02|80
CACCTGCAACTGCAGGAGTCCGTCTCAGGACGGGTAATGTCTCCACAGAACCAGTCCCTCACCTGCGATGTCTCCAGTGACTCCGTCTCCAGTTGTGATCACTCCTGGGCTTGGACCCGCCTGTCACCAGGGGAGGGCCGTGAGTGGATTGGATTGAAATTTCATAGTGGGAGTGCCGACTACAAGTCCTCCCTTAAGAATCGAGTCACCAGATCTCTCGAGACTTCCCAGAAACAGTTCGGCCCGACACTGACTTCTGTAGTCGCCGCGGACACGGCCCTTGATCACTGTGCCATTTCAACTGGCCCTGATCTTTTTGTTGGCTGGGGCCAAGGGAGAGCAGTCGCCGTCTCCTCAG
>S75|IGHV3/OR16-8*02|IGHD4/OR15-4a*01|IGHJ3*01|80
GAGGTGCAGTTGGTGCAGTCTGGGAGAGACTTCTCAAAGCCTGGGGGGTCCCGCAGACTGGCCTGTCCAGACTCTGAACCTCCTTACCCTAACCAATACATGATTTGGGTCCGCCAGTGTCCAGGGAAGCGACTAGAGTGGATTTCATGCTTTGGTGGTGATAGTGTGTATTCAAAGTACTCTGAGTCTGTCAAGGGCCGACTCACCGTCTCCAGGGACCATGTCCGTAACTCACCGCGTTTACAATTGAACTACTTCAGAATTGACGAGGCGGCTGTTAATTTGTGTGGGACAGTTTCAGACTACTATGGTATTGATGTCGGGGGCCCAGGGAATACATTCACCGTCTCCTCAG
>S76|IGHV6-1*02|IGHD2-2*02|IGHJ2*01|80
CAGGAACAGATACAGCAGTCAGGTCCGAGACTGATGAAGCCCGCGAAGACCCACTCCCTCACGTGTGCCTTGGACGGGGACAGTGTCTCTGACAACAGTCCTGCTGGGAAGCGACTCAGGCACTCGCCATCAAGAGGCCTTGAGTGGCTGGTCAGGACAGACTATAGGTCCAAGTGGCATACTGACAATACAGTTGCTGTGAAAAGTCGAACTTCCATCAACCCAGACACATCCGAGAATCACTTCTCCCTGCAAGTGCCCCCTATGACTCTCGAGGACACGACTGTGCATTACCATTCAAGAGTTGTAGAAGACCCAACTCGCAGTGACCCCGGCCCCTTCGCGCGGGCTTTGTACTGGAACTTCGACGTCTGGGGCCGTCGAACGCTGGTCAGTGCCTCTTCAG
>S77|IGHV3-15*02|IGHD3-22*01|IGHJ6*03|80
GAAGTGTCGTTGGTGGAGTCCGGGGGAGTCTTGTTAAGGCCTGGGGGGTCGCTAAGACTCTCTTGTGCTGTCTCTGGGTTCACTTGCCGCAACGCCTGGGTGAGTTGGGACCGCCAGGCTCCAGCGGAGGGTCTGGACTGGATTGGCCTTGTTAGAAACAAAACTGATGGTGTGACGACACCCTATTTTGTGTCCCTGAAAGGCAGCGACACCCTCTCGAGACATGATCCACTCCATACGGTGTCTCGACACACGAGCAACCTGAGAAGCGATGACAGAGCCATGTCTTATCATACCGCTCCTATGATAGTAGTGGCTCGTCACTATTACTTCTACAACATGGACGTCTGGGCCAAAGGGACCACGGTCATCGTCTTGCCA
>S78|IGHV1-69-2*01|IGHD5-18*01|IGHJ6*03|80
GAGGTCCGGCTCCTCCAATTTGGGGCTCAAGTGAAGAGGCCTGAGTTTCTAGTGAAAATGTCCTGCAGGGCTTCTGGATTCTCCTGCCCCGACTGCTTGTTTCACTGGGTGCACCAGGCCCCTGAGACAGGGCTTGAGTGCATGGGCCCTGTCGATCCCGCAGATCCTGAACGCCTACACGCAGAGAGACTCCGGGGCAGCGCCACCATTGCCCCGGACTCGTCTGCGGACACAGCCTACATAGAGCTGAGGCGCGTGAGACCCGAGGACACAGACATGTCCAACTCTGAAACAGGGTCGTTTTTTTACTACTGCGGCTTCATGGCCATCTGGGACAAAGGGACCACGGTCACCGTCTCTTCA
>S79|IGHV3-53*01|IGHD5-24*01|IGHJ6*02|80
GAAGTGCTCCGTGTGGAGTCCGGAGGCGTCTTGACCCAGCCTGGGGGGTCCCTGAGACTCTCTTCTGCAGCCTCTGGATTCACCGTTAGGCCCAATAACACGACCTGGGTCCGCCAGCCTCCAGGGAAGGGCGTGGACTGTGTCCCAATTCTTGACTGCGGTGGTAGAAGATACTGCGCAGACTCCGTGAAGGGCCGACTCCTTTTCTCCAGAGACATTATCCAGAATATTCTGGATCTTAACGTGGTCAGCCTGAGCGGCCAGGCCACGGCCGTCTGTGACTGTGAAAGACGAGGGCCTGGTTACGTGAGGGTCTTCTACTATTTCTGTCTGGACGTCTGGGGCCAAGGGCCCACTGTCGCCGCCTCCTCA
>S80|IGHV1-8*01|IGHD3-10*02|IGHJ4*01|80
CAGGCGCGGGTGGTGCAGTCTGGGGCTCAAGTGAGGATGTCGGGGGCCTCTCTGGAAGTCTCATATAAGGCTTCTGAACGCACCTTCACCAGCTGTGACTTCAACTGGGTGCGGCAGACCGGTGGACACAGACTTGAGTGGGTGGACTGGATGGTCCCCATTAGTGATGACAAAGGCTGTGCACAGAACTTCCGGGCCAGAGTCACCATGCGCAGAAACACCTCCTCTCGCACAGCCTCCAGGGAACTGGTCAGCCTCAGATCTGGCGACACGGCCCCATCTCACTGTGTGCCATGTTGGGGAGATTATCTTAACCCATTTGGCTACTGGGGCCACGGAACCCGGCTCACCGTCTCGACAG
>S81|IGHV3-66*02|IGHD3-10*02|IGHJ4*03|80
GAGGTACAGCTGGAGGAGTCTGGGGGAGCCGTGGCCCAGACTGGGGGGTCGTTGAGACTCCCCTGTGCAGCCTCTGCAGAGAGCGTCATTAGAGGCCACGTGAAGTGGGTCCGCCAGACTCCAGGGAAGGGGCTGGAGTGGGTCTCACCTACTTATTGCCGAGCTGGACCATACTTTGCAGAGTCCGTGAAGGGCGAATTGGCCCTCTCCACCGACGCTTCCAGAGACCTGCTCTATCGTCATGTGAGAAGCCTGAGAATTGAGGCCACGGCTTTTTGGAACTGTGCGAACCTGAACGCCTATGTTCGGGGCGTTTTGAGGACCCTTGACTACGGGGGCCACGGAACCCGGGTCTTCGTCGCCTCAG
>S82|IGHV4-4*05|IGHD4-23*01|IGHJ1*01|80
CAGGCCAAGTTGCAGGTCTTGGGCCCAGGACTGCTGAAGCCTCCGGGGACCCCGTCCCTCTCTTACGCTGTCTTGGGTGGCTCCACAAGTTGTGAAAACTGGTGGAGTTGGGTCTGTCAGTACCCAGGTCAGGGGTTGGACTGGGTTGGAGACGTCTACTGTAAGGGACGAATTGACCACCTCCCGTCCCTCAAGAGTCGGGTCACCATTTCATTAGGCACCCCCACGAACCAGTTCTCCCTGATGCTGTGGCCTATGACCACCCCGGACATGGCCGTCTCTTACAGGTCTGACAAGGGTGGTGACTCCGACCCTGAGGAAGTCCAGTCCTGGGGCCAGGTCACCCTTGGCACCGACTCCTCAG
>S83|IGHV1-24*01|IGHD1-26*01|IGHJ5*02|80
CAGGGCCAACCGGTGCAGTCTGGGGCTGAAGTGAAGGGACGTGGGGCCTCAGTGAAGGCCTCCGCCAAGGATTCCCCATGCAGACTCGCTGAATTATCTATGCCGTGGGTGCGACAGACTCCTGGAGAAGGACTTGCATCGATGTCAGGTTTTGATTCTGAATTCGGTGCGACAGTCTTCGAAGAGAGGTTCCAGGTCAGAGTCAACAGGACCGAGGACACATTCACAGACACAGTTTACATGGACCTGAAGAGTGGCATGCTTGTGGACACGACCGTTTGTTGCTGTGCGACCAGTGCGAGGCGCTACACTCTCGGGTTCGACCCCTGGGGCCGGGAAGCACTGGTCACCGTCTCTTCAG
>S84|IGHV3-48*02|IGHD2/OR15-2a*01|IGHJ2*01|80
GAAGTGAACCTGGTGGAGTCTGGGGGAGACTGGCTAGAGCCGGGGAGGCCCCTCAGAGTCTCCTGTGCAGCCTCTGGGTTCCCCTTGAATAGTTTTGGAATGTCATGGGTCCGCCAGACTCCAGGGAAGGGGCTGGTGTGGGTCTTGGTCATCACCTTCACTTTTAAGACCATAGACTACACAGATTTTATGAAGGGCCGAATCACCATCTCCAGAGACAATGCCAAGAACACACTCTATGTGAGATTGACTAGCATGAGGGCCGAGGACACGTCCGTGCATTACTGTGCGAGGGCTCCTAGTGAAATGGCACGCTTTTGTACGCGGTTGGGTTGGTGCTTCGATGTCTGGGGGCGAGGCGCCCTAGGCACTGTCTCCTCAG
>S85|IGHV3-NL1*01|IGHD5/OR15-5a*01|IGHJ1*01|80
CAGGTGCCACTGGCGGAGTGTGGGAGAGGCGTGGTCCAGCCTGGGGGGCCTCTGAGACTCTGCTGTGCAGTGCCTGGAATCACCTTCAGATGTTATGCCATCTACGGGGTCCGCCAGGTTCCAGGCGAGGGGCCGGGGTGTGTCTCAGTTTTTTCCACTATTGCTTTAAGAGTACACTACGCAGACTCCCTGAAGGGCCGCTTCACCCTCTCCAGAGACAATTGGAATAACATACTCTATGCGCAACCGGACAGCCTGGGATCTAAGGAAACGGCTGTTTGGTTCCGTGCGAGATTTTCTTTACAATTTCCGGATTCCCTTCATCACTGGGGCCCGGAGTCCCTCGTCGCCGTCTCCTCAG
>S86|IGHV3-13*03|IGHD1-20*01|IGHJ1*01|80
GAGGTGCAGCTGGTGGAGCCTGGGAGAGACCTGCTACAACCTGGGGGGTTCCTGAGACTGTCCAGTGCAGCCTGGGCCGGCACCCTCACTAGCCTCGACAGGAACTGGGTCCGCCAAGTTACAGGAGAGAGTCTGGAGTCGGACTCAGATATTGGAGCTGGTGGTGAATCATACAATCTTGCCTCCGTCAAGGACCGATTCGCCCTCGGCAGAGGAACTGCCCAGACCTCCTTGCATGTTCCGAGGCACGGCCTTAGAACCGGGGACGCGACTTTCTGCCACTCTGCTGAGGTGACGAAAACCGAATGCTTCCAGCGCTGGGGCCGGGTCAACTTGGTCAGTGACTCCTCAG
>S87|IGHV1/OR15-5*02|IGHD6-13*01|IGHJ3*02|80
CAGGTGCAGGTGGCGCAGTCTGGGGCTGGAATGAAGAAGGCCAGGGCCTCAGTGGAGGTCTCCAGAAAGTATTCTCTCTTCACCTTCACCAATCACTGTCAACATTGGGTACGCCAGGTCCGCACGCGAAGACCTGAGTCCCTGGAACTGGTGTCCCCCAGTGCTGTCAGAACAAGCTATGAACAAGAGATCCAGGCCAGAGTGACCATCACCGGGGACGCTTCCATGACAACAGCCTCCGTGGAGTTAGGCAGTCTTAAATTTGGGGACTCGAAAAAATATTTCCGTGTGGGCCCGCGGAAACCGCTGACTTTTGTTTCAGGGGGCCAAGGGACTATGGTCACCGTCTCTTCAG
>S88|IGHV3/OR16-8*01|IGHD1-1*01|IGHJ2*01|80
GAGGTGAAAGTGCTGGAGTCTGGGGGAGCCTTGAAACAGCCAGGAGAGGCCCTGGGTCTGTCCTGTCCAGGCTCTGGAATTACTTTAAACAACCACTGCACAAGAGGGGTCCGCCAGACTCCAGGGAAGGGACTGGGGTGGGACTCATACAAATGTGGTGATTGTGACTACACCCGATATACAGACTCTCTGAAGGGCCGATTTAGAACCTCCAGGGACAACGCCAGTACTTCACCGTATCTCCAGGTGAACAGCCTGAGTCCTCTGGACCCGACTGTGTCTTACTGTGTGCCAGCTGACTGTGGGACCCCAGGAAACCAGTGTCTCCTTCTCTGGGGCCGTAGAACCCTGGTCACTGCCTGGTCAG
>S89|IGHV3-43*01|IGHD1-14*01|IGHJ4*02|80
GAAGTGCGCCTTATGGTGTTTGGGGGAGTCGTGCTGCAGCCTGGAGAGTCCCTGAGAGTCTCCTGGTCAGCCCCTGCATTCACCCTTGATCAGTGCGACATGCGCTGGGGCCGGCAGGGTCCGGGGAGGGGTCCGGAGTTGATCTCTCTAATAAGCTGGGTTGGTGGAAGAACATGCAGTGAAGACTCTGTGAAGGGCCCATTCACCATCACCAAAGACGACTGTCTAGAGGCCCTAAATGTGCACAGGACGAGTCAGAGACCCGAGGACCCCGCCTTGTCAGAGTGGTCTCCCCTGTTTGTCCACAGGGGCCGGGGGTCCCTGGTCATCGTCTCCTCAG
>S90|IGHV3-64D*06|IGHD1-20*01|IGHJ1*01|80
GAGGTGCAGTTGGTGGGGTCTGGGAGAGACTTGGTCCAGACGGGGGAGGCCCTGAGACTCTCCTGTTCAGACTCCGCGTTCTCCTGCACTAGTCGGACTCTGCCCGGGGTCCGCCAGCCTCCAGGGAAGGGACTGGGAAGTGTCTCAGCCCTTTCTGTTAGTGGGGGTTGCACCTGCTGCGCAGACGCGCTGAAGGGGAGATTCACCATCTCCAGAAAAGATCCCAAGAACACCCTGGAGGTTCCCATCATTAGTCTCAGACCTCAAGAAGCCCCTATGTGTTATTGTATGAAAGTAGTATGGAATGACATGACTTGGGGCCAGGGAAGCCTGGCCACCATCTCCTCAG
>S91|IGHV2-5*08|IGHD4-23*01|IGHJ3*02|80
CACGCCATTTTGAAAGAGTCTGGTCCTGCGTTGGTGCCACCCTCACAGACCCTCACAATGACCTACGCCTACTGTCGATTTCCACTCAGACTTACTGGAAAGTGCGTGAGATGGATCCGTCAGCCCCCAGCCACGGCCCGGGAGTGGCTTGCACTCATTTTTTGGAGTGATGGTAAGTGTAATAGTCCATCTCTGAAGATTAGACTCACGGTCACCAGGGCGACCTCCAGAAGCCCTGTGATCATTTCAATGACCAACCTAGACCCTGTGGACAGAGGCAGACTCTTCTCTGCCCACAGGAGGTCAGGGGTCACCTCGCGTGTCTTTGATCTATGGGGCCAGGGGACAATGGTCCCCATCTCTTCAG
>S92|IGHV4-61*06|IGHD5-18*01|IGHJ3*01|80
TCTGACGCCTCGGTCAGAGCTGGCTGTCTCTCTTGGCGCTGTGACCGGCAGCCCCCAGGAAACGGACTGGAATGGCCTGGACATGTCCACTACAGCGGAAGAGCCACATCTGGTCCCTCCCTCAACAGTCGAGTCACCATAGAAGCGCCTACCTCCAGAAGACTCTTCGCCCTGACACTGAATTCTTTGACCGCCCTGGACACGGCCTTCTTTGATTGTGCCAGTGACAGGACCAGAAGTTTTGACGTCTGGGGCCACGGGACGGTGGTCCCCCTCTCGTCAG
>S93|IGHV4/OR15-8*02|IGHD3-22*01|IGHJ6*04|80
CAGGTGCAGATTGTGGGGTCGGGCCCCGGACTGGTGCGGCCTTTGGAGACCCTGTCCGTCACCTGCGATGTCTCTGGAGGCTACTTCAGAAGTAGTGACTGGTGGAGCTGGGTCCGTCTGTCCCCAGGGAAGGGACTGAAGTGGACTGGGGGAATCTATCATAATGGGAAGACTACTCGCACCCCCTCCCTCAAGAGCCGAGTCACCAAATTTACAGTGAAGTCCAAGAGCCACTTGTCCCTAAAGCTGAATTCCGTGAACGCCGCGGACTCGCCCGAAGATTATTGTGCGGGATTCGTGACAGAAGTGGCTTTCACATACTATTCCTATTGTGGGTTGGACGTCTGGAAAACAGGGAAACCGGCCACCGTCTCCTCAG
>S94|IGHV1-69D*01|IGHD5-12*01|IGHJ3*01|80
CAGGTGCAGTTGGTGAAGTTTAGGACTTCGCTGAAGAAGCCGGGGTCCTCGTCGACTGTCTCCTACAAGACTTTCGGAGGCACCTTTAGAATCTATACTATCAAGTGGGTGCGGCAGGCCTCTGGACGCGGACTTGACTGGATGGGAGGAATAATCCCTTTCCTGGGACCAGCAAGTTACCCACAGGAACTGCAGGTCACAGTCACAATCACCGCGGACAAGTTCACGAGTACAGTCTGCGTGAGACTGAAAAGCCTGCCATGTGAGGTCACGGCCGGCTCTTGCTGTGCGGGACCTATGGGACAAACTTGTGATTTCTGGGGCCAGGGGACGCTTGCCACCGTCCCCTCAG
>S95|IGHV3-66*03|IGHD7-27*01|IGHJ4*02|80
GACCTCCAGACGGTGGGGTTTATTGGGGTCCTGATCCAGCCTGGGCAGGCCCTGAGACTCTCCCGTGCGGCCTCTCGGTCCACCGCCAGCTGCCCCTACATGAGACGGGCCCGCCAGACTCCAGGGAAGGGGCTGATTTGGGTCTCAGTCATCTTTAGGTGCGGAATCAGAAACTCAACAGACTCCGTGAAGGGCCGAACCACCGTCTCCAGTGGCCTTTCCAAGAAGACACTGCACCTTATACGGAACCGCCTGAGAGCTGGGGGCACGACTGCGATTTGCAGTGCGGGGGAACCGTTGGTGACCTCCTTTGCCGACAGGGGCCAGGGGACCCGAGTCACCATCTCCTCAG
>S96|IGHV3-30-3*01|IGHD6-6*01|IGHJ4*03|80
CAGGTGCGGCGACTGGAGTCCGGGGGAGGCGACGTCTTACTTGAGAGGTTCTTGACACTCCCCTCTGCAGCCTCTGGACTCACGTCCACTATCTCTACTGTTTGCTGGGGCCGCCAGACTCCCGGCAGGGGACTGGAGTGGGTGACTGTTGAATCAAACGATGGGACGAGTGAATATGACGAAGACTCCGTGAAGGGCCGATACACCATCCCCAGAGGCACTTCCGCGACCACACGGTGTGGACAAGTGAACAGTCTGAAAACTGAGGACACGGCTCTGTCTGACTGTGCTCGTGCGCCTACCGGGAGTTATTTTGACTCCTGGGGCCAGGGGGCCCTCCTCTCCGCCTCATCAG
>S97|IGHV1-2*01|IGHD2-15*01|IGHJ3*01|80
CAGGAGGACTTGGTGCAGTCTGGGCCGGACCTACAGAAGCCTGGGGCCTCACTACAGTTCTCCGGGAAGGCCTCTAGAAGCACCTTCACCGGCTCCCATTTGGCCGGGGTGCGGCAGGCCCCGGGACAGGGACTTGAGTGGGTGGGGCGGATCGACCCTGTCAGTGGTGGCACAAATTCTACACACAAGTGTCAGGACAGGGTCAGCAATACCAGGGACCCGTCGATCAGAACAGCCTCTACGGACCTGAATAGGCTGAGATCTGACGACACGGGCGTTATATACTGCGCGCGACTGAACCAGGATATTGAAGTGGTGCCAGTTGCTGGTCTGGCTCTGCGGGCCTTTGAAGTCTGGGGCCACGGGTCCTTGGTCCCTGTCTCCTCAG
>S98|IGHV3-43D*01|IGHD4/OR15-4a*01|IGHJ2*01|80
GACCTACTGCTGGTGGGATCTGAGGGAGCCGTGATGAAGCCTGGGGGGTCCCTGAGGCCGTCCTCCACAGCCTCTGGATTCTCCCCTGATTTTAAAGCCCTGCACTGGGTCGCTCAAGTTGCGGGGGAGGGTCGGGAGAGAGTCTCTCCCTTCAGTTGGCATGGTTTTGGAACCTACTATGCAGACTCTGTGAAGGGTCCATTCACCATCCCCAGAGACAACAAAAAAAACTGCCTATCCCCGAAAGTGAACAAGATCAGAATTGAGGCCACCGTCCTGAATCTCTGTGCTACAGCGAATCTACCTAGAGACCGGGACCTCGATCTCTGGGGCCGTGGCACTCTGGACGTTGTCTCCTCAG
>S99|IGHV3-64D*06|IGHD1-20*01|IGHJ6*04|80
GAGGTGCAGGTGGTGGAGTCTGGGGGAGTCTTGGTCCCGCCGGGGGGGCCCCTGAGACTGTCCTACTCAGCCTCTGAATTCACCTTGAATAACTATATTGTGCTCTGGGTGCGCCAGGCTCCGGGGAGGCGACTGACGTTGATTTGTGCCATCAGGAGTAACGGGGGGAGCACGTGCTTGACAGATTCCGTGGAGGTCAGATTCACCATCTCCAGAGACCAATCCATAGACGCGCTGGATCTTGAAATGTGCAGTCTAAAAGTTGAGGACTCGACTGAATCTTACTGTGTGAAGGTCCCGCCACTCAATGGAATTAGCTATTTTTACATCGGTACGGACGTCTGTTACACAGGAACCACGGTCACCGCCTCCTCAG
>S100|IGHV4-34*10|IGHD4-17*01|IGHJ3*01|80
CAGGTGCAGCTGCAGGAGGCGGGCCCAGGACTGGTGAAGTCCTCGGAGACCCTGTCTTTCACCTCCGATGTCCGTCGAGGGGCCTTCAGTGTTCACTCTTGGACCTGGGCCCGCCAGTTCCCAGGGAAGGGACTGCATCGCAGTGTAGAAATTAGTCAGCGGCGAAGAATCAATGACAGGCCGCCCCTCCTGAGTCGCACCCCCAAGTCAGAAGACACGTCCAAGATCCAGGTCAGCCAGAAGGTGAGAACTGTGACCGCCGCGGGCGCGACCGTGTTTTCCTTTGCGCGTCTAAATGGGGTGACCACACTCGTAGCTTTTGCTCTCTGGGGCCACGGGCCAATCGTCATCGTCTCCTCAG
>S101|IGHV3-64D*06|IGHD5-24*01|IGHJ3*01|80
GAGGAGAAACTGGTGGAGTCTGGGGAAGACTTGATCCGGCCTGGGGGGTCCCTGAGACAGTCCTGTTCTGCCTTTGGATTCACCTTCAATAGAATTCCTTGCCATTGGGTCCATCAGCCCCCACAAGAGGGACCGGAACCTGCTTCAATTTTTGATATTAACGGGACTAGCGTACACCACACAGACTCCGTGAAGGTCGGATTCACCATCTCCAGAGACTCTTACAAGAAAACACTAAAGCTTGAGATGCGAAGTCGGAGAGTTGAGGCCACGGCTGTTTATTACTGTGTGAGACGCGAGGTGGAAACGTCTACAGTTCCACTCGATGTCTGGGTAAAGAAGACAATGGTCACCGTCTCTGCAG
>S102|IGHV2/OR16-5*01|IGHD3-3*01|IGHJ6*03|80
CAGGTCACCCTGAGGGACTCTGGACCTGTACTGACGAAGTCTTCAGAGACCCTCACCCTGACCTGCGACGTCTCTACATTCTCAATGAGAACTTTTGGAATGGAGTTGAACTGGACCCGTCAGCCCCCCGGGAAGGCCCGGGAGTGGCTTGGTCTCATTTTTCTGGCCGACGGAAGTCCCTCCGGGGCGTCTCCGAAGGAAAGCCTCATCATCTCCAGGGGATCCTCCAAAAGCCTGGTCGTCCTTAACATGACAAACATGGCCCCGGTGGACACTGACAGGTGCTGCTGTGCATGGAGAGAGTTTCGCCATCTTGGGAGTTGGGATTACTACTGCTCCATGGACGTCTGGGGCAAGGCGGCCGCGGTCACCGTCGCCTCA
>S103|IGHV7-4-1*02|IGHD1-7*01|IGHJ6*03|80
CAGGTGCAGGGGGTGAAATCTGGGTCTGAATTGAAGGAGCCGGGGGGCCCAGAGAAGGACTCCTACTCGTCTACTGGATATGCCTTCACTCCCTTTTCTATGAGTTGGGGGCGACAGGCCCCTGCAGGTGGGTTTGAGTGGAGGTCATCGATCAGCACCATCACTGGGAACCCAACGTGTGGCCAGGGCTTGGCAGGACACTTTGTCTTCTCCTTGAGCTCCTCTGTCAACACGGCACATTTCCAGATCATAGGCCTAAAGGCTGACGACACTGCCGTCTATGGCTGTGTGACAGTTGGGATCGTTGGGACTGAACTACATTACTGCCACTGTTGTCACAGGGACGCCTGGGTCATAGAGACCTCGGTCACCGTCTCTTCA
>S104|IGHV1-24*01|IGHD1-1*01|IGHJ4*01|80
CAGGCCCCGATGGCTCAGCCCGGGTCTGAGGCGAAGAGGCCTGGGGCCTCAGTGCAGGTCTCCTACGAGGTTTCCGGACACACCTTCGCTAGATCGTCCGAACACTGGCTGCGACAGCCTCCTGGAAAAGGGCTTAGGAGGGAGACGGATTCTGATCCTGAAGATGGTGAATCAGTGTACCCACAGAAGTTCCGGGTCAGATTCACCATTTGCGAGGACAGACTTTCAGACACAGCCGACAGGGAAGTTCCAGGCCTACAAACTGACGCCACGGCCATGTACCATTGTGCACCCACTGAATCCCGCTCTGACTTCTGGGGCCAAGGACTCCTGGTCGTCGTCGCCCCAG
>S105|IGHV2/OR16-5*01|IGHD1/OR15-1a*01|IGHJ1*01|80
CAGGTCACCTTGAAGGAGTCTGGTCCTCCACTCATGACAGGTGAGGAGACCCTCTCCCTGACCTGCACCCTCTCTGGATTCTCATTCAGAAGTTATGAGGTGGACCAGACATGCATCGATAAGTCCCCAGGAGCGGCCCGGGACTGGCCTGCTTACATTTTTTGGATTGACAAAACATTTTGCAGAATGTCTCTGAAGAACAGACTCATCGTCTCCAAGGACGCTTGTCAAAGTCCGGTGGTCCTCGTCATGGCCACCAGGGGCCCCATGGACACAGTCACCTGTTGCTGCGGATGGAGGGTCACATTCATACAACACTGGGGCCAGGATACCCTTGTCACCGTCTCCTCAG
>S106|IGHV3/OR15-7*03|IGHD1-26*01|IGHJ4*03|80
GACGTGAAGGAGGGGGAGTCTGGGGGAGACCTGGTCCAGGCTGGGGGTTCTCTGAGAGTCGCACACGCAGCCTCTGGACTCACGTCTTACGACCACTTTGGGAGGAGGGTCTGCCCGACTGAAGGGAAAGGGCTAGAGTTTGCAGGGTTAGCTCGAGGAACAACTAACAGTTTCACGGCACAAAATACTGCGTCTGGGGAAGGTCGACTTCCCATGTCAGGAAAGGATTTAAAGATCTCTCTGTCTCTGAAAATGAGCCGCCTGAAAACCGATGACCTGGCCGTCCCTGACTGTGCTAGTCATGACAGTTACTACGGCCTTGACTATTGGGGCCACGGGACCCTGGCTTCCGTCTCTTCAG
>S107|IGHV5-51*02|IGHD2/OR15-2a*01|IGHJ5*02|80
GAAGTGCTTGTCGTGCAGTCTGGAGAAGAGGTAGAGAGGCCCGGGGAGTCTCTGAAGGTCTACTGTCCGGGATTTGAATACAGATTCACCAGCTATTGGACCGGCTGGGTGCGCCCGATGCCCGAGAATGACTGGGAGTGGAGGGGGACGATCAAACACGTTGGCTCCGATACAAACTACAGCCCGTCCCTCCAAGGCCAGGTCCCCTTCTCGGCCGGCAGGTCCATCAGCTCCGTCTCCTTACAGTGGAGCAGACTGCAGGCCTCGTATACCGTCTTTGATTACAGTGGGCCGAGTCAATACAATTTTACTAGTCCTCTTTTAAACGCCCAACGCGACCCCTGGGGCCAGGGAACGCTGGTCACAGCCTCCTCAG
>S108|IGHV4-38-2*01|IGHD6-19*01|IGHJ6*02|80
CACCTGAAACTTCAGGAGTCGGGCCCAAGACTACTGGAGCCTTCGGAGCCCCTGCCCTTTTCCTGCGCTGTCTCTGCTCACTCCATCAGGTGTGGTCTCTCCTGGGGCTGGATCCGACAGGCCCCAAGAAAGGGACCGGAGAGGAATGGGAGGATTTTTCACTGTCGGGGAACCAACCACTACCCGTCCCTCAAGAATCGAGTCACCTTCTCACACGGCACGTCCAGGAGTCAGATCTCCCCAAAGCTCCTGTCTGTCACCGCCACAGACAAGGCCGCTTCTCTTTGTGCGAACGGCGGTGACTCCAAGAGTGTTTCCTACGACTACGTTTTGGACGTCTGGGGCCAAGGGACTCCGGCCACCGTCTCCTCA
>S109|IGHV4-38-2*01|IGHD6-13*01|IGHJ3*01|80
CAAGTGCAGCTGCAGGAGTCGGGGCCGGGACTGGGGAAGCCTGCGAAGACCCTGTCCGTCTCGTGCGCTGTCTCTGGTTTTTTCATCAGAGATAGTCTCAACTGGGACTGGATCCGGCAGTTCCCAGGGAAGGGGCTGGAGTGGCTTGGGGTCTTTTGGTTGACTGGGAGAATCCACTACTCTCCGTCCCTCACGAGTCGAGTCCCCGTATTAGACGCAAAGTCCAAGAATCAGTGCCCCCCGGGACTGAGATCTGCGACCGCCACAGTCACGGCCATGTTTCGCTGTGTGAGACACGGGCTGTCCTTCAGAAGCCTCGGAAACTGGGGCCACGGGACCATAGTCGCCGTCTCTGCAG
>S110|IGHV4-59*02|IGHD4/OR15-4a*01|IGHJ5*01|80
CAAGTGCGACTGCATGAGTCGGGCCCAGGACTGGTGAGGCCGTCGGGGACCCAATCCCTCATGTGCACTGTCTCTGGAGACTCTGTTTTGAGTTACTTCTGGTGCTGGATCCGGCAGTCGCCAGGGAAGGGACTACAATGGACTGGATACATCCGTGACATGGGGAGAACCCACTACAAACCCTTACTCAGGGGTCGAGTCCCCTTTTCAACAGACACGGTCAAGAATCACTTCTCTCTGAATGTGGACTCTCTGACCACTCTGGCCCCGGCCACGTACGACTGTGACTGCACGTGGACTGAGGTGCTAACTGCCTCTTGGGGTCCAGGCAGCCGGGTCTTCTTTTCCTCAG
>S111|IGHV1/OR15-9*01|IGHD3-16*02|IGHJ1*01|80
CAGGTACACCTGAGACAGCCTGGGACTGTGGTGAGGAAGTCGGGGGATTCGGTGAGCATCGCCCGCAAGGCTTCTGGAGACACTTTAATCCCCTCCTTCATTCACTGGGTCTACCAGGGCCACTCACACGGCCCTGAGTGGATGGAAATGGAGTGTCCAAGTGATGGCACTACACACTATGCACAGAAGTTCCAGGGCAGAGTCACCATGACCAGGGACACATCCATGAGAACAGCCTCCATGGAATCAAGAAGCCTGACATCCGAGGGCTCGGCCACGTCTTGCTGTGTCACATCGGATTCCAACTATGACGTTTGGGGGATTAGTCGGTATACCCGTGACTTTCAATATTGGGGCCGGGACACCCTGGTCCCCGTCTCCTCAG
>S112|IGHV2/OR16-5*01|IGHD4-17*01|IGHJ2*01|80
CAGGTCACCTTGAAGGAGCCGGGTCCTGCGTTGCTGAAATCCACACAGCCCCCCACACTGGCCGTCACTCTCTCTGAGTCTTGTCTCATCACCTATGGACCGAACCTGAGTTGGATCCGTCAGCCCCCAGCTAAGGCCCTGGATTGGCCTCTTCACCCTTTTTTGAATGACAAGCAGTACAACAGAAGGTCTCTGAAGAGTAGGCTCATCCTCTCCAGAGAGGCCTCCAAACGCCAGGTGGCCCTTGCCATGACCAGTATGGACCCCATGGACACAGTCATTTCCTCTTGCGCATGGAGAACGTCGACTGACTGCGAGATAGACTATTGGTACTTTCATGTCTGGGGCCTTGGCACCTTGGCAAGTGTCTCATCAG
>S113|IGHV3-35*01|IGHD1-14*01|IGHJ2*01|80
GAGTTACAGATGCTGAGGTCTGGGGGAGACATGGGACAGCCTGGGGGATCCCTGAGACTCTACTGCACAGACTCTGAACTCGTCGTCAATATCATTGAAATACATTGGGTCCAAGAGTCTCCAGGGAAGGGGACGGACTGGGTGTCGCAAATAAGTTGGAGTGCCAGTAGGGAACAGTATACAGACTCAATAAAGGGCCGGTTCATCCGGTCCAGAGACAATCTCTGGAAGAACCTGCATCTGCGGTCGACTGGCCTGAGGGCCGAGGACACGGCCCTAGATCCCTGCATGGGTCACTCCGGGGCCTTGTACCTCGATCTCTGGGGCCGAGGCACCCGGGTCACTGTCTCCTCAG
>S114|IGHV3/OR16-12*01|IGHD2-8*02|IGHJ6*02|80
GAGATTCTGCCGTTAGAGTCTGGGGGAGTCTCGGCCCAGCCGGGGGGCTGCCTAATACTCTCCGGTGCAGCCTCGAGATTAATCGTCGGATACTGTGACATCATCTGGATCTACCAGGCTCCAGGGAAGGGTCTAGAGTGCGTCTCATACGTCACTGTTAGAGGCTGTAGAACAAACTGCGGAGACTCTGTGAAGGACAGATTTCCCATCTCCATAGGCAGCTCCATAGTCACCTACAACCTACACTTGAACAGCCAGGGAGTGGAGGATCCGACCGTTTGTAGCTGTGCTAGGATACGTTGTTGGAGCTGGATGCTTTACTACTACTATGATGGCAGGGACGTCTGGGGCCAGGGGACCCCGGTCACCGTCTCCTCA
>S115|IGHV3/OR16-10*03|IGHD1-26*01|IGHJ6*01|80
GAGGTGCAGATGGTGGATTCCGGAGGAGTCTTGTTCCAGCCTGGGGGGTCTCTGAGACTCTCCGCTGCAGGCTCAGGATTCTGCTTAAGAAACTATACTTTACGGTGCATTCGCCAGGCTCCAGGAACAGGTCTATATTGGTTGTTTTTTCTCGGTAATGGTGATGGCGCTCACTGCGCAGACTCCGTGAAGGGCCTATTCATCATCTCCAGAGCCAGCACCAATAACTCCCTGTCCCCTAGAGTAAAGAGCCTGAGAGCCGAGGACATGGTTGTATATTGCTGTGAGAGACTCCCGGCCGAACTGGGATCTGACGACTACACTAGGGACATCGGGGGACAAGGGACCTCCGTCACCCTCTCCTCAG
>S116|IGHV3/OR16-9*01|IGHD4/OR15-4a*01|IGHJ5*02|80
GAATTGCGACCTGTGGGGTCTGGAGGAGACTTGGTGCAGTCGGGGACATCCCTGAGATCCTCCTGTGCAGACTCTGAATTCACCTTCATTCCTCACTTTGCGACCTGGGTCCGTCAGACTCTAAGAAAGGACCTGATGTGGGTGTCATACAATAGTGCGATGGGTTTTTACACAAACACTCCTGACTCTGTGCAAGGCCGGATCTTCATCTCCAGGGACGCGGCCACGAGCCCACTCTCTACTCAAGTGAACTGCCTGAGAGTCGAGGACACGGCTGTCTTTCTCTGTTTGAAAGGGCCCCTGACTCACAACTGGTTCGAGCCCTGGGGCCAGGTAACCCTGGTCACCAGCTTCTCAG
>S117|IGHV4-30-4*07|IGHD3/OR15-3a*01|IGHJ5*02|80
CACGTGCCGTTGCAGGAGTCGGGCCCAGGACTGATGATGCCTTTAAAGACCCTATTGCTCCCCTGCCCTGTCTCCCGTGGCTCCATCAGAAGTGGTGATTGGGCCTGCAGGTGGATCCGGCAGCCACCAGGGGAGGGACTGGAAGGGATTGAATTTATTTCTTGCAGAAGAGGCACCTATTACAACCCGTCCCTCACGGGCCGACCTACCATATCACTAGACGCGTCCAAGAACCGGTTCTCCCTGAAGATTGGGTCTCTGGTCGGCGCGGACATGGCCCTGTGTCACTTGGACGAAGATTCTAATTCTTGGACTGGTTACGAAGCCCATAGTTGGTCCGACCCCGGGGGCGAGGGCCTCCGGGTCACCGCCCCCTCAG
>S118|IGHV6-1*02|IGHD1-20*01|IGHJ5*01|80
CAGTTACAGGTGCACCAGCCGGGTCCGGGACTGGAGAAGGCCTCGGAGACGCTCTCAGTCACCTGCACGATGTCCGGGGACACTTTCTCCACCGCCAGTGCAGACTGGACTTGGATCGGACAGTGCCCACCGCGAGGCCATGAGTGGCTGGGGAGGACATACCCCAGGTCTACGTGGTCTAATGGTTTAAATGAATCTGTGGCGAGTCGAATGACCATCGACCCAGACACATCCGCGCTCCAGTTTTCCCTGCACGTGACCCCTGTGACTCCCGAGGACAAGCCTATATGTTTCTGTGAAAGAGCCACTGACTATTACTGGAAGGACAACTGGCTCGGCTCTTGGGGCCAAGGGCTCCTAGTCACCGTCTCCCAAG
>S119|IGHV3/OR16-6*02|IGHD3-10*02|IGHJ6*02|80
GAATTACAGTTGGTGGAGTCTGTGAGAGGCCTTGAAACAGTCGGGGGGTCCCTGGGACTCTCCTGTGCCGTCTCTGGATTCACTTTCAATCATGCCTGGATGAGGTGGGCCCGCCGGGCTCCAGGGAAGGGACTGGACTGGGTTTTTGGTTTGATAAGAAAAGTTAATGGCGGGACAACAGACTTTCAAGAACCAACAGAAGGCAGATTGTCCATCTCAAGAGATGACTCAAAAAACACACTATATCTGCAGCTGATCAGCCTGAATTCAGAGGACACGGGCTTATTTTACTGCTCCACTTTCTTATGTTTGGGGGGTTATTTTAATCCAGATAACTACTACTATTACAATAAGGCTGTCCGGGGCCATGGGACCCCGGTCACCCCCCCCTCA
>S120|IGHV1/OR15-1*03|IGHD1-26*01|IGHJ5*01|80
CAAGTGCATCTGGTGCAGTCTGGGGCTGAGGTGAAGAGGCCTGGGACCTCAGTGGAGGCCTCCTGCACCGCCGCTATATATTCTGTGACCAAGATTTCAATGAACTGGGTGCGACGGGCCCTTGGACACGGCACTGGGGGGAGGGGACGCTTAAGTCCTCTCAGTAGTGGAACTAGCTATCAACAGACGTTCCAGGTCAGAGTCATCATGACCAGGAACTTGCCCATCAGATTAGCCTTCACGGAACCGAGCTGCCTGAGGTCTGAAGGCACAGTCACGTCTTATTGTGAATGGAATCCGCACAACTGGTGCGACTCATGGGGCCAAAGAGCCCCGGTCACCGTCTGCTCAG
>S121|IGHV1-2*03|IGHD3-9*01|IGHJ5*02|80
CAGGCTCAGCTGGCGCAGTCGGGACTTGAGGTGCGGAACATTGGGGCCTCACTTGGGGTCTCCTTCTCGACTTCTGCATCCCACTTCACCGTCAACCATATGCGCTGGCCGCGACAGGCCCCTGGGCACGGTCTTGAGTGGATGGGGTGGATCCACCCTAACACTGTCGGCACATACTGTGTACAGGACTTTCGGGGAAGAGTCACCAGATCCAGGGACACCTCGACCGAAAGAGCCTACATGGTGCTGAGCGGGCTCAAGTCGGACGAGACGGCCGTGTCTTATTGTACGCGAGCGCCATCCGATGGATTGACTGGTCTCTGGTTCGACCCCTTGGGCCAGGGAAGTCGGGTCACCGCTAGCTCAG
>S122|IGHV3-38*01|IGHD5/OR15-5a*01|IGHJ6*03|80
GAGGTGCAGCTGGTCGAATCTGGGGGAGACTTGGGACAGCCCAGGGGGTCCTTGAGACTCTTCTATGCTGTCTCTGGATTCTCCGTCAGTATAACTGAGGTGAACTGGATCCGCCAGACTCCAGAAAGGGGGTCTCAGTGGGTCTCATCCATTGGTGGCGGCCACACATACCACGCAGACTCCAGGAAGGTCAGATTGTCCATCTCTAGTGCCAATTCCACGAACACGGTCTTTATTAACATGAGCAACCTGAGAACCAAGGTCACGACCGTGCATTGCTGTCACGGAGACCTAGTGTCGCCCCCATACCTCACTTTTTCATGCATGGCCGTCTGGGTCCTGGATACCACGTGCTCCGTCTCGTCA
>S123|IGHV3-64*05|IGHD3-9*01|IGHJ3*02|80
GACGTGCAGGTGCAGGAGTCTGGGAGAGACCTGGTCCAGTCTGGGGGGTCCCTGAGACCCTCGAATTCAGACCCTGGATTCACCTTCGGTGACTGGGCCATGCACTGGGTCCGTCAGACTCCAGGGAAGGGATTGGAGTATCTTTTTACTTTTAGTCTTAGTGGGGACAGAATCTGCTGCACAGACTCAGTGAAGGCCAGATTCACCGTCTCCAGAGAGAGTTGCAAGAACACCCTTTATGTTGATGTGCTGAGTCTGAGACCTGAAGACACGCCTATTCACTACTCTGTTAATTGTTGCGACGTTCTGATGAGTCATCATCACGACATCTGGGACCAAGAGACAGTGGTCCACGACTCCTCAG
>S124|IGHV5-10-1*01|IGHD1-14*01|IGHJ3*02|80
GAATTGCAATCGTTGCCGTCTGGAGATGAAGTGAGAAAGTCCGGGGATTCTCTGAGGAAGTCCTGTAAGAATTCTGGACCCGGGCTCCTCACCTGCTGGACGAGAAGGGTGCGCCAGATGTCCGGGGAAGGCCTGGGGTGGATGGGGAGGACTGGCCCTGCTGACTCTCATACCGCTTGCAGTCCGTCCTTGCAGGGCCGCGGCACTCCCGCACCTGACACGTCCATCCGCTTTGCCTCCCTCCAGTGGAGAGGCTTGACGGCGTCGGACACCGCCATGTATTGCTGCCCGTGTGACCCCATCCACTCGTGGGGCCAGGGGATAGTAGTCACCGTCCCGTCAG
>S125|IGHV3-16*01|IGHD3-22*01|IGHJ4*01|80
GAGAGACACGCGGTGAAGTCTGGGGCAGGCTTGTTACTGCCTGGGGGAGGCCTGAGACCCTCCTCTACAGCCTCTGGATTCACCTTCTGTTTCACTGACACGATCCGAGCCCACACGGCTCCAGGACAGGGACTGGCGTGGTTATCGGGTGTCATTTGGAATGGCAATGGGACACACTGTCTGGGCTCAGTGAGGTGCCGTCTCATCATCTCCAGCGACACTTTAAAGAAGCCCCTGTGTCTGCAAGGGAGAAGACGGCGAGACAATGACAGGCCTGTGTTTTCTTGGGTGAGAGATCTCAGAAGTGGTTCTCTCGATCCACTATACTTCGACTACTGGGGCCTAAGAACCCGGGCCACCGTCTCCTCAG
>S126|IGHV1-8*01|IGHD4-17*01|IGHJ4*03|80
CAGGTGCCCCTGGTGCAGCCTGGCACTGAGCCAAAAGAATCGGGGGCCTCCATGAAGGTCCCCTCCAAGACTTCTGGATACCCCTGCACCAGTTACTGTGCCATTTGGGTGCGACAGGCCCCTGGACACGGGCTTGAATGGATGGGCTGGGTGAGCCCAAAAAGCGGCAACACAGGTTCTGCACAGACGTTCCAGCCCAGAGCCATCAGGACCAAGAACACCTCCACAAGTAGAGCCTCCATGGAGTTGAGAAGGTGGGGATCTGAAGACTCGGCCCTCGATAAACTTGCGAGAATCCACAATGACTTCGGAGACTACTCATACTCTGATAATTGGGGCCAAGGGACCTTAGTGACCGTCTACTCAG
>S127|IGHV6-1*01|IGHD4-23*01|IGHJ4*02|80
CAGATACAGGTGAAATGGTCAGGTCCAAGACTGGAGAAGGCCTCGCAGACCGTCTCGCTCATCTATGCCGTCGCCGGCGACAGTCTCTCTAGTGACAGTGCTGCTCGGGACTGCATCAGGCAGTCCCCGGCGAGGGGGCTTGGGTGTCTGGGGAGGACCCACTACAGGTCCCACTGGTCTAATGTTTTTGCGGTGTCTGAAAAAAGTCCAAAAATCATTGACCCAGATACATACCAGAAGCAGTTCTCCCAGAAGATTACCCCTGTAAATCCCGGGGACACTCCAGTGTATTACTGCGAACGGGAGAGATGCGTCCACGATGGTGAGAACGGCTACTGGGGCCAGGGACCCCTCAGTACCGTCACCTCAG
>S128|IGHV3-35*01|IGHD1-14*01|IGHJ2*01|80
GAGGTGCAATTGATGGGGTCTGGGCCAGGCCTGGGTCTGCCTGGGCGATCCCTGAGACTCGCCTGTACAGCCCCTGGACTCTCCTGCAATACCAGTGACATGAGATGGGTCCACCAGACTTCAGGAAAGGCCCTGGGGTGGGTTATGGATTTCAGTTGGAAGGGCTGTAAGCCACACTGTCCAGAATCTATGAGGGGCCCCCTTGTGATCTCCAGAGGCAGTCTCACGAACAACCTGTCCCTGCAAAGGCATAGTCTGAGAGCCGAGGCAACGACCATACATTACTTTGTGTGGATGAACTACTGGTCGTCCGATCTCTGGGGCTGTGGCAACCTGCTCAGTCTCTCCTCAG
>S129|IGHV3/OR16-12*01|IGHD7-27*01|IGHJ6*01|80
GAGCCCCAGCTGATAGAGTCGGGGAGGGCCTTGGCCCAGACGGGGGGGTGTCTAATAGTCTCCGGTGCAGCCTCTGGATTCACCGTCCGAATCTGGAACACGAGGTGTATCGTCCAGCCTCCAGGTGAGGGTCCGGAGTGGATATTACACCTTTCTAATCCTGGTTGTCGCACAATTTGCGCAGACTCTGGGACGGACAGATTCACCGTCTCCACAGACACCTCAAGAAACGCCCTCTTCCGAGAAACGAGCAGCCTGAGACTGGATGACACGGCCGAGGATTACTGTACTGATCAACTTCTATGCCCCCACTACGCTATGGACGTCCGGGGACCAGGGAACCCGGTCACCGTCCCCCCAG
>S130|IGHV3-15*05|IGHD6-13*01|IGHJ5*01|80
GAGAGTCAGCTGGAGGACTCTGGGAGAGACTTGTTCAAGCCTGGGGGGTCCCCTAGACGCTCCTGTGCAGTCTCTGGATTCTCTTTCACTACCGCCTGGACGAGGTGCGCCCGCCCGACTCCAGGCAAGGGGCTGGCCTGGGTTGGCCGGAATGAGAGCGAGACTGAGGGTGGGACAACAGACAGCGCAACACCCGTAAAAGGCAGACTCACGATCTCAAGTGAGAAACTGAGAAACACACTGTGTCTGAAAGTGAGGAATTTGAAGACCCAAGACACAGCCGAATTCTACTGTCACGCCAGCACGAGTTGCCACTTCGCTGACGCCTGGGTCCAGAGAATACTCGTCACCGTCTCCTCAG
>S131|IGHV3-16*02|IGHD3-16*01|IGHJ6*03|80
GAAGCGCAGGTGATGGGGTCTGGGAGAGACTTGGTACAGCCTGGGGGGTCCCTGAAACTCTCCTGTACAGACTCCGGACTCACCTTCAATGACGTTGACATGAACTGGGCCCCTACGGCTCCAGGAAAGGGGCTGGCGTGTACATCGGTCAGTACCTGGAAAGGCTGTTGGACGCCCTATGCAGACTCTGTGACGCGCCCATCCATCGTCTACAGAGACAATTACAGCAACACCCTCTCTCTGCCAAAGACAAGGCCGAGACCCGCGGAACTGGCTGTTTATTACACTGTTTTTTTGGTTATCTTTGGGGGAGTGACACCCATAGAAAGTCACTGCAGCTACAATTACATGGACGTCTGGGGCAAGGGGGCCCCGGTCAACGTCTCCTCA
>S132|IGHV3-48*03|IGHD1-7*01|IGHJ1*01|80
GAATTACGGTTGGAAGAGTCTGGGGGAGGCAGGGAACAGTCTGGAGGGTCCCTGAGACTCCCCCATGCAGTCTCTGGGCTCACCCTAGCTAGTTATGAAGTGAGGTGGGTCTGCCTGATTGCAGGGGGGGGACTGACGTGGGTTACATGCATCAGAAGAAGTGATAGTAGCACATGCTTCCCAGACTCTATGAAGGGCCTTTTGGCCATATCCAGAGACAACGCCGATAATTCACTCTTTCCGAACATCCGCAGCCTGAGGGCCGAGGACCCGGCTGTTTCCCATTGTGCGAGACACTACCTCCAGGAGCGGGGACAGGACACCCCGGCCACCGTCTCTTCAG
>S133|IGHV2-26*01|IGHD2-8*02|IGHJ3*01|80
CAGGTCATCCTGAAGGTGTCTGCCCCCCCACTAGTGAAGTCCACAGAGACCCTCACACTGACTTCCACCGTCTCGGGGTTCTCACTCAGAAATGCTAGAATGATTGTGAGGTGGATCCACCAGGCCCCAGAGGAGGCCCTGGAGCGGCCTGTCCGCATCTGTTTGGAGGACGGAAAGTCCTACTGTCCATCTCTGAAGAGCGGGCTCACTCCCTCCCCGGACCCGTCCAGAAGAAAGGTGATCCTGACCATGACAGACGACGACCCGGTCGCCAAGGCCACATGTTGGTGTGCACCATATTGTACTGACGGTGAACGGGGCCACGAGGTGCTGGTCGACGTCTGTTCAG
>S134|IGHV1/OR15-5*02|IGHD4-23*01|IGHJ2*01|80
CAGATCCCACTCTTTCAGTCTGGGGCGGATGTGAAGCAGTCTGGGGCCTCATTGAAGGTCTCCTGGAAGGCCTCAAGATCCACCTTCACTAACCGCTGTATATTCTGGCTGCGGCAGGTCCGTACACAGGGACCTGAATGGATTGCATTCTTTTGCCCGAGTAATGGGACCACAAGATTCTCACAAATGTGCCAGGCCAGAGTCACCAGAAACAGGGCCGCAACCATGAAAATTGGGTACATAGACTTCAGTAGTCTAAGATCTGAAGAAACGGCCATGTATTGCTATGTGGGCTCTCCGTGGAACTTCGTTCTTTGGGGCCGGGGCGACCTGGTTCCTGTCGTCTCAG
>S135|IGHV5-51*02|IGHD3-10*02|IGHJ5*02|80
GAAGTGCATCTGGTGCCGTCTAGATCGGAGGTGACACGGTCCGGGGAGTCCCTGAAGATCTCATTGAAGAGTTGTGGATACACTTTGACCCAGTACTGGACCGACCGGAAACGCCAGATGCCCGGGGGACCCTTGGAGTGGACGGGGGTCGTGTATTCTGCCGACTCTGACGCTAAATTCAGGCCATCCCTCCCAGGCCAGGTCACCCTCTCAGTCGATAACTCCAGCTCCACCGGCTCTCTTCAGTGGATCAGACTGAAGGCCTCGGGCGCCGTCTTTTATTACTCTACGAAATATGGGGCCATCCTCGGGGAATTATTGTCCTTCGACCCCTGGGCCCAGGGATCCCTGGTCGCCGTCCCCTCAG
>S136|IGHV1-24*01|IGHD1-20*01|IGHJ4*02|80
CAGGTCCAGTTGGGACTGGTTCTTTCTAAGGTGATGAAGCCGGGGGCCTCGGAGCGGGTTACACGTAGACTTTCAGCTTACACCCTCCCTGAGTCGTCCATCTTCTGGGTGCGCCAGGGTCTCGGAACGGGGCTTGAGTGGATGGGACTTTATGATCCTGATGATGGGGAAACAATGTTCGCGGAGCAGTTCCAGGTCAGACCCACTATGACCGAGGACACATCCACAGACACAGTCCACCTAGAGTTAAGAAGCCTGAACTTGGAAGATCCGGCCGTCGACGGCTGTGGAAAGGGAGAGATTAACTACTGGGGCCAGGGAACCCTCGCCACCGTCTCCTCAG
>S137|IGHV3-73*02|IGHD6-6*01|IGHJ3*01|80
GAAGTGAACATGGTGGAGTCCGGAAGAGGCTGGGTCCAGCCTGGGGGGTCCCTGAATGTCTCCTGTGCAGCCTCTGGATGCATCTTCAGTGGCTCTAGTATACGATGGGTCCGCCAGACTTCCGGGACAGGACTGGCCTGGATTGGCCTGACTCGAGGCAAAGATATGAGTCACGTGACAGTGAATGCTGAGTCGGTGGAAGGCAGGTTCATCCTGTCCAGAGACAATTCACGGAACACGACGCGTCTGAACAAGACAAGTCTGATAAGCGACGACACGGGCGTAAATTACTGTTTTATTATCTCGGTCCGTCCGCGTATAACGATTTTTGTAGTCTGGGGCCAGGGGACAAAAGTCACCGCCTCTTCAG
>S138|IGHV5-10-1*03|IGHD2-2*03|IGHJ4*02|80
GAAGTGCAGCTGATGTTGTCCGGACAAGAGGTGAACAAGTCCGGGGAGTCTCTGAGGCTCTCCTGTAGGGATTTTGGATATGCCTCTACCAGGTATTGGATGGACTGGACGCGCCAAATGCCCGCGAAAGACCTGGGGCGGATGGAGAGGATTGACCCTGGCGATTCTCGGGCATACCATAGTCCGTCCTCAGAAGGCCACCCCACCATCTCAGGTGACAGGTCCATCACCCATGACTGCCTAGTGTGGAGAAGCTTGAAGGCCTCGGACACCGCCATTCATAACTGTGCGAGACCGCGGAGGGTGGACCATATAAGAGTGCCCGCGTGGGGCCCGCGTAGCCTGGTCTCTGTCTCCTCAG
>S139|IGHV1-8*01|IGHD1/OR15-1a*01|IGHJ4*03|80
CAGATACAGTTGGTGCTGTCTGGGTCTCAAGTGCAGATCCCGGAGGCCTCAGTGAGGGCCTCCTGCAAGTCTTCTCGACACAGCCTCACCGGTCCCGACTTTTTCTGGGTGCGACAGGCCACTGGACCGAGACTAGAGTGGATGGGACGGATGAACCCGAACAGGGATCACTCGGGCTACGTACAGGAGTTCCAGGTCAGAGGCACCAGGACCAAATGCACTTCCCTGCCAACAGCGTACGTGGATCTGAACAGTGTGAGAAGTGAGGACACGGCCGTGTGTTCTTGTGCAGGATGCCGATTTACCTGGAACCTAGTTGGCTACTCTGACCTGTGGGGCCAGGGGACCCTGGTCCCCGTCTTCTCAG
>S140|IGHV4-61*04|IGHD1-20*01|IGHJ2*01|80
CAGATGTACTTGCAGGAGTCGGGAACAGCCCAGGTGGAGCCTGAGGAGATCCTGTCCCTCACCTCCACTGTCTCTGGAGCCTCCGTCTCCAGTTATAGTCTCTATTGGACCTGGATCCGGCGGACCCCCGGGAAGGGGCTGGAGTGGCTTGGATTTTTGTTTTACAGGGGGGCTACGAAATCCTTCCCCTCCCTCAAGAGTCGAGTCACCACTTCAAAAGACACGGCCACAGACCAGATCTCTCTGAAGCTGAGTTCTGCCACCGTTGACGCGGCCGTCCATTCCTTTTTAAGCCTCAAGTTCCTCGTTGTCTGGGGGCGTAGACTCCGGGCCGCTGTCTTCTTAG
>S141|IGHV3-30-3*02|IGHD6-6*01|IGHJ6*04|80
CAGTTCCAGATGGCGGAGCCGGGGGGAGACGTGCTAAGGCCTGCGAGGTCCCTGCGACTCTCCTGTGCAGCGTCTGGGTTCGCCTTCATCAGCCCTGCTCTGCACGGGGATCGCCAGGCTCCAGGCATACGGCTGGAGTGGCTGGCAGGTGTATCCAGTGATGAAAAGACTAAATACTCTGATGACTCTTTGAAGGGCCGCTTGACCATCTCCAGAGACAATTGCAAGAAAAACCTGTCTCCGCAAATGATGACCCTGAGAACTGAGGACCCGCCTATTTATCATTGTGCCAGAGGCGACTACTATGGCGACAGGGACATTTGGGACAAAGGGGTTGCGGCCCCCGTCCCCCCAG
>S142|IGHV3-64D*06|IGHD1-7*01|IGHJ1*01|80
GAGGTGAAACTGGTGGAGTTTGGAGGAGACTTGTTACAGCCTGGGGGGTCCCTGAGTCCTTCCTGTTTAGCCTCTGGATCCTCCCCCAATACCTGCACCTGGGATTGGGTCCGCCAGGGTCCAAGAAAGGGATTGGAATTTTTTTCTATTCTAAGAATTGATGGAGATAGAACAGACTACACAGACTCCGTGAAGGTCAGATTCACCATGTCCAGACACACTTACAGAAACACACTTTGTCTTGAGATGAGAAGTCTGACACCTGACGGAACGACTCTGTGTTCCTCTGGGACTGCTAGAATTATCCCCCAGAATTGGGGCCAGGTCACCCCGGCCACCGTTTCCTCAG
>S143|IGHV4-38-2*02|IGHD1-26*01|IGHJ5*01|80
CAGGGACAGTTGCAGGAGTCGGACCCAGGCCTGGTGAAGCTTTCGGAGGCCCTGTCCCTCCCCTGCACTGTCTCCACTCACTCCTTCCTCAATAGCTACCTCTGGGCCTGGATTCGACAGTCCCCCGAGAAGGGGCTAAAGGAGACTGGGACCCCCTCTCATGGTGGAAGAAACTACTCCAAGCCGTCCCTAATGAATCGAGTCACCATTTTCATAAACACGTCGACGATTCAGTTGTCCCTGAAACTGAATTCTGTGACCACCTCAGACTCGGCCATGTATCACTTTTCGAGAGCGGAGCGGGGGGGACTACACTGGCGCGACTCATGGGGCCACGGAATCGAGGCCACCCGGTCCTCAG
>S144|IGHV3-38-3*01|IGHD1-1*01|IGHJ4*01|80
GATCTGCTTCTGGTGGAGTCTCGGGGCGTCCGGGAACAGCCTGGGGGGTCCCTGAGACCGTCCTGTGCAGCCTCTGGACTCGCCGGAGCTAGTAGTGCAGTGCTCTCTGTCCGCCTTGTTGCAGGACAGGGTCTCGAATGGGTCTCATCCGTTAGAGATTCTAGGACACACAACACAGACTCCAGACAGGTCACAGTCACCACCTCCAGCGACAGGTCCCCGAGCACGTGGCGTCTTACAATACACTGGCTGAGAATTGAGGAACCGCCTGTCCGCACCTGTAAGAAGGTTTTTGCCTGCCGGGGCCAAAGAATCCTGGTCACCGTCTTCTCAG
>S145|IGHV3-23*03|IGHD4-17*01|IGHJ2*01|80
GACGTGCTGACGTCGGAGTCTGGGAAAGGCTTGGTACAGCTTGGGGGGTCCCTGAGACTCTACTGTGCAGGCGCGGGACTCACCTTTGGCACTTTTGCCATTAGTTGGGAGTGCCCGGCTCCGGGGAAGGGGCTGGAGTGGGTCTCAGATTTTCAAGGCGGTGAAATTATAACATGCTACTCAGACTCTGCGACGGGCCGGTGCACCATCTCCAGAATTAAGCCCCAGAACTGGTTGCTTTCGCGAGTGACCTGTCTGAGAGCCGACATCACGACCGTAATATTCTGTGCGGAATCGTCGACTATAATGAACTTGACTCTCTGGGGACGTGGAACCCTGGTCACCGCCTCCCCAG
>S146|IGHV2-70*12|IGHD4/OR15-4a*01|IGHJ3*02|80
CAGCTGACGTTACAGGACTCTGGCCCTTTGGTGGTGAAACCCACACAGACGCTCATACTGTCCTGCACCGTCTCGGAGATCTCTCTCGGAATTAGGGGACCGTGTTTGAGCTGGATCCGTCAGTCCCCAGGGGAGGCCCGGGAATGGCTTGCACTCAGTAATTGGGCTGATGGAAGAGACCACGGCAAATCTCTGCGGGCTAGACTCGCCACCTCCAAGGACTCCTCCCAGAACCGGGCGGCCCTCGCACTGACCACATCGGACCCTGTGGACTCATCCCCATATTATTATACTCATGCAAGGCTGGGTGCTGCCTCGTGGGGCCAGGGGACAATGGACACCGACTCTTCAG
>S147|IGHV3-66*02|IGHD4-17*01|IGHJ4*03|80
GAGTTCCAACTGATGGGGCCTGGGGGAGGCGCAGTCCGTTCTCGGGGGCCCCCGAGACTCCCCGGGTCACTCCCTGTATGCTTGGTCAGTAAGAACCACATGAGATGGGTCCGCCAGGGTCCAGAGAAGGGGCTGGACTGCGTCCCAGTCATTTTTAGAGGTGGTGGCTCAGATCTTGCGGGCTCCAGGGAGGGCCGCCTCACCATCTCGAGAGACGATTCCGGGAGAACGGTGCACATTCAGATTCACAGCCTGAGACACGCGGACACGGCTCTGTTTTTCCGTGAGGCGCTTGACTTTGACAACTGGGGCCAGGAGACCCTGGTCACCGTCTCCTCAG
>S148|IGHV3-64*01|IGHD7-27*01|IGHJ2*01|80
GAGGTGCACTGGGTGGAGTCTGGGCGAATCTTGGTCGAACCTGGGGGGTCCCTCAGAGTCTCCTGTGCAGACTCTCGAGTCACGTTCAGTCACTATGCTGAGCACTGTGTCCGCCAGGCTCCAGGACAGGGACTGGAGTATCGTTCTGTTGTCTGTTGTCCCGGGGATAGCCCATATGCTGCGTGCTGCGTGACTGTCAGATTCACCATGTGCAGAGACACCTCCCAGGGCCCAGTGTGTCTTCGACAGGACAGCCTGAGAACTGAGGACAGGGCTGAATATCTCTGTGCGACTGACTGGCCCGGCGTCAACTGGAATGTCGATTTCGGGGGGCCTGGAATTCTGGTCATTGTCTCCTCAG
>S149|IGHV2-70D*14|IGHD4/OR15-4a*01|IGHJ3*02|80
CAGGACACGTTGAAGGAGTCTGGTCCTGCGCGCGTGAAACACTTACAGACCCTCACGCTGGCCTGCACCCTCTCTGGCTTCTCACTCACTCTTTGTGGAATGCGTATGAGTTGGATCCGGCAGCCCCCAGTTAAGGCCCTGGATTGCCTTCCATGCAATGATGGGGGTGGTTTTCAGTTCGAGGGAACATCTCTGAAGACTTGGCCCACCATCTCCAGGGAAATCTCCCTAGACCAGGTGGTCCCTACAATGAGAAGTACGGACCCCGTGGACACAGGCCCCTCTTGCTGTGCACGTATAGAGTGTGGTGCTAGTAAGCTTGGTAGCTCTGATATATGTGGCCATGGGGCGGTGGTTACCGCATCCTCAG
>S150|IGHV3-64*05|IGHD6-6*01|IGHJ5*01|80
GAGGTGCAAGTGCTGGGGTCTGAGAGAGACTCGGTCCAGCCTGGGGGGTCATTGAAAATCTCCTGTTCAGCCTCTGGATTCACCTTTGACAGCTATGCCTTGATCCGGGCCCGCCAGAAGCCAGGCCAGGGGCTGGATCCTGTTTCGGCTGTTATTACAAGTGGGACTGGCCCTGACTCCGCAGACTCTGTGAGGGTCAGATTCACCGAGTCCAGAGACAATTTTACGAACACCCTCTACGTTCACATAAGAATTCTGAGAGTTGAAGACACGAATATGTCTCACTTTGGGGGATTTGTGTTATGCCTCGGCTCCTGGGGCCAAGGAGCCCTGGTCTCCGCCTCCTCAG
>S151|IGHV3-23*01|IGHD4-23*01|IGHJ3*02|80
GAGTTAAAGCTGTTGGAGGCTGGGGGAGGCTTGACCCAGACCGGGGGGTCCCTGCCACTCTCCCGTGATGGCTCCGGACTAACCTTTAGAAGTCACGCCATGAAGTGGGTCCGCCAGGCTCCAGGGAAGGCCTTGGAGTGGGTCTCATACATGAGTGATACTTATGCCATGACATATTTTACAGACTCTGTGAAGGGCCGGATCACCATCCCCAGAGGCGGCCACATGACCACCTTTTATCGGCAAGTAAACAGACTAAGAGCCGCGGACACGGTTGTCTATCACTGTGTTGAACCATGCAGTCCCCCTCCTGTCTGGGGCCAAGGGACAATTGTCAGTGTCCCTGCAG
>S152|IGHV3/OR15-7*01|IGHD2-8*02|IGHJ4*02|80
GAAGTGAACCTGGCGGAGTCTGGGGGGGACTTGATCCAGCCTGGGGGTTCTCTGAGACTCTCTTGTGCAGGCTGTGGATTCACCTTAAATGACCACTGCCTGAGTTGGGTCCGCCAGACTCAGGGGAAAGGGCTCGAGTTGGGAGACTTCATAAGAAAAAGAGGTGACAGGCTCACTATAGAGCATGGTGCGTCTCTGAGAGGCGGACTGGCCCTCTCGAGAGTGGATTTAAAGAAACCGAAGTCTCAGCAAATCAGAATGCTGATGAGAGAGGCCCTGGCCATTTACTACTTTGCTCAAATTTTGTCTTGGTGGTTTATTCATTATGACTATTTTGACAACTGGTGCCAGGGAATCCTGGTCACCGCCACCTCAG
>S153|IGHV5-10-1*04|IGHD6-19*01|IGHJ2*01|80
GATGTGCAGTTGGTGCAGTCTGGGTCAGAACTGAAAAAGACCGGGACGTCTCTGAGGATCTCCTGTACGGGCTCTGGAGACAATTTAAGTCATACGTCGATAAGGTGGGTGCGCCAGATGCCCGGGAAATGCCGGGCGTGGACGGCCCGGATTGATTCCACTGACTCTTCTACCAACCACTGCCCGTCCCTCCGCGGCCACGTCCCCATCTCAGAGGACAAGTCCATCGGTCCTGCCTATCTACATTGGAGAAGCCTGAAGGCCTCGGAGATCGCCGTGTGTCGTTGTGCGAGGGAATATGGCCCTCAATGTTGCTACCTTAATTTCTGGGGTCCCGGCACGCTGGTCAGTGTCTCCTCAG
>S154|IGHV3-21*02|IGHD3-3*01|IGHJ1*01|80
GATCAGCAACTGCCGAGGTCTGGGAGAGGCCTGGTCAGGCCTGGGGGGTCCCTGCGACGCTCCTGTGCTGTCTCTGGACTCACCTTCCATGGCCTCACTATGACATGGGTCCGCCACGGTCCAGGGAAGGGCCTGCACTGGGGCTTACCCATTAGTAATAGTACTAGTTACGTTAACTCCGCTAACCCACTGAAGGGCCGGTTCACCTTCTCCAGCGACAATAACAAGAACTCACTGTATCTGCACTTGAACAGTCGGGGAGGCGACCACACGGCTGTGTACAACTACGCGAGAACTCTTGAGTTGCATTGCGACTCTTGCATTGGTCATTCTCTCACATACCTCCAGCTCTGGGGTCAGGGAACTCTGGTCACCGTCTCCTCAG
>S155|IGHV5-51*03|IGHD5-12*01|IGHJ1*01|80
GAGGTGAAATTGGTGCAGTCTAGTGATGAGGTGAAGAAGTCGGGGGGGTCTCTCAAGATCTCCTGTGGAACTTCTGGACACAATTTGACCACCTTTTGGATCAGGTGGGTGCAGAAGATGCCCGAGAAGGGCCTGGATTGGCTGGGGATCTTCTACCCCGCTGCCTCTGATGCCAGATACAGTCCGTCCTTACACGACCAGGTCATCATCTCAGCCGTCAAGTCCCTCTGCAGTGCCTGCCTGCAGAGGGTCACCCTGAAGGCCTCGGACGCCGCCACGGAGTCTTGTGCGTCCGGGCCTTTCATAGACTCATCGCGCTGGGACCCGGGAACCCTGGGAACCGTCTCCCCAG
>S156|IGHV1/OR21-1*01|IGHD5-12*01|IGHJ2*01|80
CAGCTCCACTTGGTGCAGTCCGGGGCTGAGGTGATGGAGCCGGGAGCCTCAGTGAAAGTCTCCTGGAAGGCCTCTGGACACACCACAATCAACTATTGTCTGCACTGGGTGCACCGAGTCCACTCACAAGGGCGTGATTGGAAGATATTGTTTTGCCCTAGTGACGGCAATGCAAGCTTTCCACAGAAGCTCCAGGCCAGAGCCACCCTACACAGGTCAGAATCCCCGCGCGCAGCCAACATCCATCTACGGAGTCTCCGATCTGAGGACACGGCCATGTCCTTTTCTGTGAGATTGGGATTTTGTGACGACAACTTCGGGGGTTTCCACTGGTGCTTCGTTATCTGGGGTCGTGGCACCCTGGTCACTGTCCGCTCAG
>S157|IGHV3-9*01|IGHD2-8*02|IGHJ5*02|80
GAAGTGCAGCCGATAGAGTCTGGGGGAGCCTTGGAACGGCCGGAAACGTCGCCGAGACTCCCCAGTGCAGCCTCTGGTCTCACCCTTGATCCGTATGCCACGAGTTGGGACCGGCAAGTCCCAGAGAAGAGCCTGGAGTGGGTGTCAGCAATCAATTGGACTATTGATAAGTCAGGCTATGCGGACTCTGCGAAGGGCCGATTCACCATTTTCAGAGGCAACGCCACGAAGTCCCTGCATGTGCAAGTGCGGAGTCTGAGAAGTGAGGACACGGCATTTTATCACTGTGGGCCGATTTTACCCTGGTGGAGTATACTCTGGTCCTTCGTCAGCTGGACCAGGGTTGACCCTTGGGGCCAGCGAAGCCTGGTCACCCACTCGTCAG
>S158|IGHV3-21*02|IGHD2-2*02|IGHJ2*01|80
GAGGTGCCACTGATGAAGTCCGGAAGAGGCCGGGTCCAGCCTGAGGGGTCCCTGAGACTCTCCTGTGCAGCCTCTGAATTCATCTGCAGCATCTATTACGTTAGCTGGGTCCGCCACCCTCCAGGCGAGGGGCTGGGGTGGGCCTCGACCATTAGTGGCCTTGGTGGCAACACATACTGCGAAAATTCAGTGAAGGTCCGATTCATCATCTCCAGAGGCCCCGGCAAGAACTCCCTGTGTCTGAACTTCCAGAGCCTGAGAGACGAGGACGCGGCTGCTTATTATTGTGCACGAAAAGTGCAAGGATTTTTCACAAGTGCCAGTTGCCATATGAGGCCACTCTGGGGCCGTGCCGACCTGGTCATTGTCTTCTCAG
>S159|IGHV3-30*06|IGHD5-24*01|IGHJ5*01|80
CAAGTGCACCTGCTTGAGTCTGGGGGAGGCGTGATCCTGTCTGAAACGTCACTGAGACTCTCCTATGCAGCGTCTGAATTCACTTTCAGGGGCTCTGGCATACACTGGGTCCGCCAGACTCCAGGCACGGGACTCGAATACCTGCCGGTTAGTACAGATAATGGAACACATAAGAAGATCGGAGACTCCTTGGAGGGCCGATTCACCCTGGCCAGGGACAATTCCCAGAAACCACTGTCTCTGAAATTGAACAGTCCGAGATCTGAGAAAACGCTTTTGTCTTTTAGTGCGAGAGTTGAGACGTCTAATATTACCTCTAGGAATCACTGGTTCGACTCCTGGGGCCTAGGGTCCCTGGTCCCCGTCCCCTCAG
>S160|IGHV3-23*04|IGHD6-19*01|IGHJ1*01|80
GAGGTGCACTTGGGGGAATCTAGGAGAGGCCTGATACAGTCTGGAGGGCCCCTGAGAATCTCCTGTGCAGCCTCTGGATTCACATTAGGCTACTATGACATGAACCGGCCCCGCAAGACCCCAGGGAAGGGGCTGGACTGTGTCTCATTTCTCAGTGGGAAAGGTGGTTACACATCTTGGTCAGACGTCGTGAAGGGCCGGTTCACCATTTCCAGAGACACTTCCAAGAACACGGTGTCTTGCCAAATGAACAGCCCGAGAGTCGAGGATCCGGCCATCTACTCTTTCACCTTCAGCCACAACAGTGACTGGTGCCATAGGGGATCCTTCCAGCTCTGGGGCCAGGAAACCCCGGTCACCGTCTCCTCAG
>S161|IGHV3-30*16|IGHD5-12*01|IGHJ5*01|80
CACCTACAACTGGTCGAGTCTGGGACAGACGTGGTCCAGCCTGCCAGGTCTCGGAGACTCCCCTGTGCAGCCGCTGAATTCGCCTTAAATAGTTGTACTATACAGTGGGTCCGCCAGGCCCCAGGCGAGGATCTCGATTGGGTGGCAGTTCTAGCCTCTGAAGGACATGGTAATTACTATCCAGACTCCTTGAAGGGCCGCTCCCCCATCTCCAGAGTCATCTCCCAGAACAGACTGTCTCTACAGATCAACAGTCTGAGACCCGGAGACTCGGCTGTGTCCTCCTGCGCGGGTGCGGATATTGTGACGACGCCCGACTCCTTGGGCCAGGGATCACGAGTCGCCGTCAACTCAG
>S162|IGHV2-70D*14|IGHD1-26*01|IGHJ1*01|80
CAGGTCACCTGCCAAGAGTCTGGTCCTGCCCGGGTCAGGCCCACACCGACCCTCACATTGACCTCCACCTGGTCTGGCTCCTCACCCAGGACAAGTGGAAAGCGGATGAACTGCATCCGTCCGCCCCCAGGTGAGGCCCTGGACTGTCTTCCACACATCGCTCGGAGAGACGATGAGTTCCACATCACATCTCTGCAGAGAAGGCCCACCACCCACATGGACGCCTTCAGAATCCAGGTGGTCCTTTCAATGACCGCCAGGGGCCCTGTGGACACAATCATCTGTCAGTGTGCACGGACTCTTGGGACCTATTACCACTTCCCACACTGGGGCCTTGTCACCCGGGTCACCGTCAACTTAG
>S163|IGHV2-26*01|IGHD7-27*01|IGHJ5*02|80
CAGGTGACCTTGAAGGAGTCGGGTCCTGAGCTGATGAAACCCGCAGAGACCCTCACCCTGACCCTCTCCGTCTCTGGGTTCCCAGTCCACGATGCCCGAATGGCTGTCACCTGGATCCGTCCGTCCCCAGGAAGGGCCCTGGATTGGTTCTCACACACTTTTTCTAATGACGAAGGCTCGTATAGAAGATCTCTGATGAGCAGACTAACCTTCTCCCCGGACACCTCCCAGAGCCACGAAGTCCTTGTCTTGATGAGAGTGGACCCTATGGACAATGCCACCCTTTACTGTGAAAGGCGTCACTTCCCCTGCAAACTTTGGCTCAATCGCGGGGGCCTGGGAAAACTGCTCACCGTCTCCTCAG
>S164|IGHV4-59*02|IGHD4/OR15-4a*01|IGHJ3*02|80
CAGGTACAGATGCAAGAGGCGGGCCCAGGAATGACGAGGGCTTCGCAGACCATGTCCCTCTCTTGCAGTGTTTTTGGTGGCCTAGCCAGAAGTTACGACTCTAACTGGGTCAGGCAGCCCCCAGGGAAGGGACTCAATTGGATTGCGAATATCTATTATATTGGAAGCACCACTAAAAACCCGGCCCTCAAGTGTCGAGTCACCCCTTCAGGGGTCACGTCCAAGACACAGTGCTCCCTGAACCTCATCTCTCTGACCGCCGCGAGGACGACATTTTACTGCTGTACGACAAGACGCCGGGTGGCCCCGCGACTCCATCATGTTTGGGGCCCCGGGACACTGGTCGCCGTCTCCTCAG
>S165|IGHV3/OR16-9*01|IGHD5-24*01|IGHJ3*01|80
GAAATGCAGCTGGTGTGGTCTGGACGAGGCCTGGGCCAGTGTGGGGGGTCCCTAAGACTCACCTGTGCAGCCTCTAGAGTGGCCTTCAGTAGTCACTGCAAGTTGTGCGTCCTCCCGGCTCCAGGAGAGGGACTGGCACGGGGTTCATGCTGTGTCGAAGATCGTGGTTACAGAAATTCTTCAGGCTCTTTGAAGGGCCCATCCGCCATCGCCCGGGACAACGCCGAGAATTCTCTTTATGTGAAAAAGGATAGCCTGAGAGTCGATGACAGGCCTTCGTGTCACTGTGTGACTTGGCAACATTTGAACTGGGGCCAGGAGACTAAGGTCACCGTCTCTTCAG
>S166|IGHV1/OR15-1*02|IGHD2-21*01|IGHJ2*01|80
CAGATACAGTTGGAGCAGTCTGGGGCTGAGGTGAAGGAGCCTGGAGCGTCCGCGAAGGCCCCCCTCAAGACTTTTGTATACATTTTAACCGACTACTGGACACACTGGGTGCGACAGGCCCCTCGACAAGACACTGGGTGGATGGGGCGGAGCCACCCTTTGAGTGGTGCCCCAAGGTGTAAACAGAGTTTTCAGGTCAGAATCATCATGATCAGGGACCCGTCCATCAGAATACCCTGTCCAGAGGTAAGATGCCTGGAACCTGAGGACCCGGCCACGAAGTACTGTGTTCTGTATGACCTTAAAGGGGTGGTGAGTCCTATTCCACGACGCCTCCGTCTCTGGGGCCGTGGCACCCTGGTCGCTGTCTCCTTAG
>S167|IGHV3-53*03|IGHD3-10*01|IGHJ1*01|80
GAGGTTCAGGTGGCGGAGTCTGGAAGAGAGTTGACCCAGCCTGGGAGGGGTCAGTGGGTCTCCTGTGCAGCATCTGGGCTCTCCGTCGATAGCAACTTCCTCTGTTGGGTCCGGCAGCCTCCAGGCAAGGGGCTGGAACGGGTCTCAGTTGTTTACACCGGTGGCGGGCCCAATATCACAGACCCTGTGAAGGGCCAATTCAGCATCTCCATAGACACTTCCGGGAATATGCTGTCTTTGAGGATGACGAGCCTGAGAGCCGCGGCCACGACCCTGCATTGCTGTGATAGCGTGTATCACCATGGTTCGGGGAGTTATTGTAATTGCTCTCGGCAGTGGGGCCAGGGCTCCATGCTCACCGTTTCCTCAG
>S168|IGHV2/OR16-5*01|IGHD6-6*01|IGHJ1*01|80
CAGGTCACCTTGAAGGAGTCTGGTCCCCCGATAGTGACAGGCACAAAGGCCCTCACGCTGGCCTGCTCTCCCTCTGGGGTCTCACTGGACACTTGTGGAGTTACAGTGAGTTGGATCCGTCAGGCCCCAGGTGAGGCCCTGGAGTGCCTCACTTTCATTTCTTCGGCTGACACCGGCTTTTGCAGTCCGTCGCTGAAGAACAGGCCCATCCTCCCCAAGGACACATCCAATTGTCAGGTGGCCCTTCCCAGGAACAGTACGGACCCTGGGGTCAGAGCCACCGGTTATTGTGCACAGAGTGCTATGATTATAGAAAATTTCCAGAACTGGGGCCCGGTCACCCTGGTCAATGTCTCCCCAG
>S169|IGHV3-16*01|IGHD3-10*02|IGHJ3*01|80
GACTTCCAGGTGAAAGAGTCTGGGGAAGGCTTGCTACAGCCTGGGGGAGCCCTCAGACTCCCCCGTGCAGCCGCTGGATTCACCTTCATTAGAAGTGACAGAAACTGGGCCCGAAGGACTCCAGGCAAGAGACTGGAGTGGGTGTGGGGACTTAAATGGAATGACACTATCACGCTCTGTGTGGACTCCATGATGCCCCGATTCGTCATCTCCAGCGACAACTCCAGGAACTCCCGGGACGCGACAGAAATCCGACGGGGCGGCGAGGAAGTGGCTGTGTCTGACTATGTGAGACGAAGGCTATCTCTCTATTCGGGGAGCTTCTTTGAAGTCCGGGGCCAGGAGCCCATGGTCTCCGTCTCCTCAG
>S170|IGHV4/OR15-8*03|IGHD2-2*01|IGHJ5*01|80
CAGGTCCAGCTACAGGAGTTGGGCCCTGGACGGCTGAAACCCTCGCTGACCCTGGTCCCCACCTGCCCTGTCTCTGGGGCCTCCATCAGAACTGCTAAGGCCTGGAACTGGGTCCGCCAGTCCCCAGGGAGGGGACTGGAGTGCATTGGAGAATTTTATCACAGTGGGACCTCCATCAATAACCCTTCCCTCAAACGTCGAGTCACCCTATTACTAGACACGTCCGAGAGCCAACTCTCCCTGCAATTGAGATCTGTGGCCGCCACGGACACGGCCGACTGTTGTTTCGCGACTCCGAGTTTCGCTGAGATCGGACCACCTTCTATGGCCCCCAACTGGCTCGACTCCTGGGGTCGAGGCAGTCGGGTCACCGTCTCCTCAG
>S171|IGHV4-34*10|IGHD3-22*01|IGHJ5*01|80
CATGTGCGCCGGCCAGAGTCGGGCCCAGGACTGGTAAGGCCTTCGGTGACCCTGTCCTTAATCTGCGCTGTCTATGGTGGGCCCTTCAGTGACTCCTACCTGATGTGGATCGGCGAGGCCCCAGGGAAGGGACTGGAGTGGATTGGGTCAATCAACCAGGGTGGGAGAACTACTTGCAATGCGACCCTCAAGAATCGATTCACCGTCTCAACAGACACTCACATGAACCACTTTTGCCTGAACTTGAACTCTATGGCCGACGTGGACACGGCCAGGAATCAGTGTGCGGTTATCCTCATCATAGTGGGCTGGGTCGACTCCTGGGCCCACGGGCTCTTGGCCTCCGTCTCCTCAG
>S172|IGHV7-4-1*01|IGHD3-10*01|IGHJ1*01|80
CAGGTGAAACTGGTGTCAGACGGGTGTAGATTGGAGCAGCCTGGGGCCTCAGTGAGTTTTCTCTGGAAGCCTTCTGAATCCACCTTCACCAGACATGCTATGAATTGGGTCCGAAAGGCCCCGGGACACGGGCTTGAGTGGATGGAATGGACCAACCCCAGCACTGCCAACATATCTTTGGCCCAGGGCTTCACAGGACGGTTTGTCTTGCCCTTGGACATCTCTGTCTGTTCGGCACATGTGCAGATGTGCAGCCTAAAGCCTACTGACACGGACGTATTTCATTGTGCGAGAGTCAACTGGATTATTATCCCTCGGAGGGCTTTTCCAGGCCACATCCAATACTGGGGCCAGGCCACCCTAATCACCGTCTCCTCAG
>S173|IGHV3-30-3*01|IGHD5-12*01|IGHJ6*03|80
CAGGTGCATCTGGGGGTGTCTGGGGGAGGCCTGGTCCAACCGGGGAGGCCCCTGGGACTCTCCCCTGAAGCCTCTGGATTCACCTTCAGGAATTTTTCTATGCGATGGGGCCGCCAGACTCCAGGCAAGGGGCTGGAGTGGGTGGAAGTCGTCTCATATTATCTATGCAATATATACTCCTCAACACCCGTGAAGGGCCTACTCGCCATCTACAGCGAAAATTCCACGGACACGCTGCTTGTCCAGAGGAACGAAGTGAGAAGTGAAGACACGGCTGTTCATTTTTGTGCGAGATTGGAGGAAGTGGCTAGGATCCACTGTTCCCATTGTTTCTTTATGGATGTCTGGGTCAAAGGGACTACGGTCACCGTCTCCTCA
>S174|IGHV1/OR21-1*01|IGHD2-2*01|IGHJ4*03|80
CAGGTGCAGTTGCGGCAGTCTGGGACTGACGTGAAGAGGCCGGGGGCCTCACTGATGGTCTCCTGCCCGGCTTCAGGATACGCCGTCTCCAGGTTTTGCTTTGACTGGGTGCACCAGGTCCTTGATCACGGGCTTGTGTGGGCCAGCTTGGCGCCTCCTAGTGATGGCAGCGCAAGTTATCCACAGGAGTTCCAGGCCAGAGTCACCCTAGTGAGGGAGACAAAAACAAGGACAGCCTATATAGAGTTAGACAGTCTGACATCTGTGGACACGGCCATGTCTTACTGTGTTGGATCTTATAAGGAGACCCCTTACTACGCCTCATCGACTGTGAATTTTGCCTATTGGGGCCACGGGACCCTGGTCACCGCCTCCTCAG
>S175|IGHV1-69-2*01|IGHD3-22*01|IGHJ3*02|80
GAGGTCCAGCTGATACAGTCTGGGGCTGAGGTGACAATGCCGACGTCTGCAATGAATATCTCCTCCAACGTTTGTGAATTAACCTTCACCGACTATTACAGGCTCTGGGGACAGAAGGCCCCGGGAAGAGGACTTGAGTGCATTGAACTTGTTGACCCTGACGATGGTGAAACACTATTCGCCGAGGAACTTCAGGACAGAGGTGCCATAACCCAGGACACGTCTACTGCCACATCCTCCATCGAGGCGCATAGCCTGAGGTCTGAGGCCACGGCCATTTATGCTTGTGCAACGTGGTGTACTTCAACGCAACTAACTGTCAGCTGGACTTTTGATATCTGGGGCCATGGGAACTTGGTCACCGTCTCCTCAG
>S176|IGHV3-15*04|IGHD4-11*01|IGHJ4*02|80
GACTTGAGAATGGTGGAATCTTGGAGGGACATCGTACAGCCTGGGGAGTGCCTTCGACTCTCCTGTGCAGCCTCTAAACTCTCTTGCAGTAACACCGGGATGGCCTGGGCCCGTCAGGCTCCAGGGGAGGGCCTGGATTGGATAGGCCGTCTTGAAAAGAAACGTGCCGATGGGACAAAAGAGTATACGACACCCGAGAAAGGCAGATTCACCTTCTCAAGCGATGGCTTAGAGAAAACACTGTATCTCCAGATGAACAACTTAAGAAACGAGGACACGGTCGTGCATCCCTCTACCACCCCGCTCAAGTCCTTTCCTTACTGGGGCCAGGCAGCCCTGGTCGCCGTCTCCTCAG
>S177|IGHV2-26*01|IGHD2-8*01|IGHJ5*02|80
CAGGACGCCTTCAGGGAGTCTGGTCCTGTCCTAGTGAGGCCCACACAGGTCCTTGCGCTGACGTGCGCCCTCTCTGAATTCTCTCTCAGAACTTGTAGAAGGGCTTTGGCCTGGATCCGTCAGCCCCCAGGGAGGGCCCTGGAGTGGCTTGCTCACATTTTCTCGCATGACGAGATATCCCACAGAAAGTCTCTGAAGAGACGTCTCGTCCTCTCCAAGGACACCTATGGTAACCAGACGGTCCTTGCCATGACCAAGACGGACCCGGTCGGCACGGCCTCATTTTCTTGTGCACAGAAATCCCTATATTTTAGTAATGACATATGGTATAAACACAACCGGTTGGACCCCTGGGGCCAGGGAATCCTCGTCACCGTCTCCTCAG
>S178|IGHV1-2*01|IGHD1-20*01|IGHJ1*01|80
CACGTGTGGTTGGTGTGGTCTGGGACTGAGGTGATGAAGCCTTGGGCCTCTGAGAAAGTCCCCTGCACGACTGATGGCTACCCCTGCACCGACTATTGCATGCGCTGGGTGCCACGGGCCCCTGGACAAGGGCTTGTGTCGTTGGGACGGATCAACCCTAAGAAAGGTGCCGCAAAATGTCTGCTCAGGTCTCTGGTCAGAGTCACTAGTATCAGGGACACGTCCAGAACCACGGCCGAGACGGGAGTGATCGGGCTGAGATCTGACGACACGGTCGTCTTTGACTATGCGGGTTCACCTGGAGTGGCTGGGGACTCCCTTCGGTATTGGGGCCAGGTCACCCTGGTCACCGTCTCCTCAG
>S179|IGHV1-2*01|IGHD6-25*01|IGHJ1*01|80
CAGGTGCAGCTGGTGCAGTCTGGGGCTGCGGTGCAGGGGCCTGGGGCCTCCGTGGAGGTCTCCTGCACGTCTTCTGGATACACCCTCAAAGGGTCCTTTATAAACTGGGTGCGCCTGGCCCCGGAAAAAGGACTTGAGTCGATAGAGAGGGTTACACCTAACCGTGGTGGAGTAAATTTTTCAAAGAAGTGTCAGGTCAGGGTCACCATTACCAGGGACACGCCCATCCGCATAGCCTATCTGGACCTGAACAGACTGAGATATTCCGACGCTGTCGTCTGTTGCACTCCCCAAACCTCCCCCATCAGCCGCTATCTTGTGACGGAGCTGTACTACCTCCACTCTCGGGGCCAGGTCACCCTGGTCTCCGTCTCCTCAG
>S180|IGHV3-33*01|IGHD2/OR15-2a*01|IGHJ1*01|80
CAGACACAACTGCCGGAGTCTGGGAGAGGCCCGATCCAGCCTGGGAGGTCCATGAGACTCTCTTGTGCAGTGTCTGGATTCACGTTCATTAGACGTGGCTTACACCGGGTCCGCCAGTCTCCAGGCACGGGGCTGGGGTGGGTGACAATGATAGGACCTCATGGAAGTGATATGTCCCTTACAGACTCCGTGATGGGCCGGTTCTCCATCTCCAGAGTCACCTCCATTAACACATACTTTCTACAGGTGAACAGTCCGAGAGTCGCAGAAACGTCTGAGTTTTGTTGTTGGTCACGCAGTTCTTATAGTCTTACTACTTTCTATGACTGGGGCCAGGGTTCCCTGGTCATCGTCTCCTCAG
>S181|IGHV3/OR16-6*02|IGHD2-8*02|IGHJ3*01|80
GAGGGGCGGCGGATGACGTCTGGGGGAGGCCTTGCTCCAGGCTGGGAGTCCCTTAGACTCTCCTGTGCAGCCTCTGGGCCCCCTGGCGACAACGCCTGGATGAGCTTGGTCCAGAAGGCTCCAGGTAAGGGGCTGGAGTGGCCTGACTGTCTCAACAATATAGATCATGATGGGACAGCAGACTCCACTGCACCTGCGAAAGCCAGATTCACCGTCTCAAGGAGTCCTTCGAGAAACACTCTCTGTCTGAAAATGGTCAGCCGGGTTTCCGAAGACACGGCCGTTTGTTTGTGCATTAATGGTGTTGTGTGCTTTGCAGAGGTCTGGGGCCGCGGGCCAACGGTCACCGTTTATTTAG
>S182|IGHV3-35*01|IGHD1-14*01|IGHJ6*04|80
GACGAGAGGCTGGTGGAGTCCGGGTCAGGCTTGCCACAGACGGGGGGATCCCTGAGGCCGTCCTGTGCAGCCTCTCGACTCTCCTCCTTCGACAGTGCCATGAAGTGGGGCCATCAGACTCCAGGGAAGGGGCTGGAGTGGGTCACGGGTGTTAGGTGGCATGTGACTAGGACCCACTGTGCAGATTCTGTGAAGGGCCGGTTCATTCTTTCCAGAGCCGACACCAGGGGGACCCTGGACCTGCAAACGAATAGCCTGAGGGCCGAAGACACGACTGTATGTCTCTGTCCAAGAAGGTATCTCACCGGAACACACGATTTTTACTACGCTAGGGTCCTTTGGATCGAAGGGACTTCGGTCGCCGACTCCTCAG
>S183|IGHV1-46*02|IGHD6-13*01|IGHJ6*04|80
CAGGTGCACGTGGAACAGTCTGGGGGCAAGGTGAAGAAGCCTGGGGCCTCAGTGAAGGCTTCCTGCACGACGTCTAGAGACACCCTCGAGAACTACAATCTGCATTGGGTGCGACAGGCCACGGGACAGGGGCTTGAGAGCTTGGGAATAATCGACCCCAGCGGGGAGAGAACGAGCAATGCCCAGAGATTCCAGGTCAGAGTCACTAGGACCAGGGACACGGCCAGGAGAACAGTGTCAATGGAAGTGAATTGCCTCAGACCTACGGAAATGGCCCTCAACTACTTTACTAGGCAGTTGGCACATTATTACCCAGAGGACGTCTGGGTCAAAGGGACCGGGGTCACCGTCTGCTCAG
>S184|IGHV3-74*03|IGHD6-6*01|IGHJ5*02|80
GACGTGGAACTGGTGCAGGCCGGGGGGAACTCGGTTGAACCTGGGGTGTCCCTGAGACTCTCGTATACAGCCTCTGGAACCACCTTCAGAAACTGTTGGATGCCCGGGGTCCGCCAATGTCCCGGAAAGGGGCTTGTGTGGGTCTCATCTAGTATTAGTGCTGGCAGTCATCCCCGCCACGCGGACTCCGTGAAGGGCCGATTCTCCATTTCCATGGACAACGGCGCGGACACGTTTTCTCTGCCAATGATGAGTCTGAGGGACGGGGACACGACTGTCTCTCAGTGTGAAAGACCTGATCTTACAGCTCGTCCGGCGCACAACTGGTTAAAGCCCTGGGGCCAGAGAATCCTGGTCGCCGTCACCTTAG
>S185|IGHV1-58*02|IGHD3-10*02|IGHJ6*03|80
CAAATGCAGATGGTGCAGTCTGGGCCTGAGGTCAAGAGGACTGTGACCTCAGTGAAAGTCACCTACAAGGCCTCTGGATTCGCCCTTTCTAGCTCTACTATTCACTGGGTGGCACAGACTCGTGGTCAACGCCGAGCGAGGATAGAGTTCATCGACTTAGGCAGTGATAACACAAGGTATGCACAGAAGTTCCAGGAAAGAGTCATCATCTCCAGGGCCACGTCCAGAAGAATTGACCACATGGCATTGAGAAGTCCGAGATCTGAGGAAACGGCCGTCTCTAACTGTGCCGACCTCTGGCTGGTTTTATCATGTTGGGGGGATTACTTCAACTGTTGTTACATGGACGCGTGGGCCCACGGGACCACGACTACCGTCTCATCA
>S186|IGHV3-64D*06|IGHD1-14*01|IGHJ1*01|80
GACCTGCCGTTGGCGGCGTCTGGGGGAGGCGTGGTCCGGCCTGGGGGGTTCCTCAGACTCTCCTACTCAGCCTCTGGATTGACCCTCAGTGACGACGACTTGACCGGGTTCCGCCAATCTCCAGGCAGGGGACTGACTTGTGTTTCAATTACTATTAGTACAGGGGCCAGAGAATACTATGCTAATTCCGTGGAGGTCAGATTCACCAGCGCCAGAGACAGTTCCAAGAACATTCTGTGTCTTAAAATGAGAGGCCTGAGATCTGGAGACACGGCGGTATTTCAGTGTGTGCAATTTTTCTTAGCCGGGACCACTGACGGCTTCTTTCAGCACTGGGGCCAGGACACCCTGGTCACCGCCTCCTCAG
>S187|IGHV1-2*02|IGHD2-2*01|IGHJ3*01|80
CAGGAGAAGGAGGTTCAGCCTGGGGCGCAGGTGAAGGAGTCCGGGGCCTCAGTGGAGGTCTCCTACAAGCCTTCGGGATTCACCTTCACCGGCTACTCTACTTATCGGGTGCGACGGGCCCCTCGACAAGGCCTTGAGGACTTGGAGTGCATCAATCCTGCCAGTGGTCGAACAAACTTTTCAGAAAAACTTCAGGCCAGGGTCACCATGACCCGCCATACGTCCATTTTTACAGTCTCCATAAAGTCGAAAAGGCAGGAATGTGACGACACTGCCGTCTTTTACTGTGCGACTAATGCCAATTGCAGTTGGGGTCGAGAGACAATAGTCGCCGTCTCTTCAG
>S188|IGHV3-7*03|IGHD1-7*01|IGHJ6*04|80
GAAGTGCAGGCGATGGAGTCTGGGGCGGCCTTGGTCCAGCCCGGGGGGTCCCTGAGACGCTCCGATGCGGCCTCTGGATTCACCTCTACTTACAACTGGATGAGTCGGGGCCACCAGACTCGAGCTAAGGGGCTAGAGTGGGAGGCCAGCAGAAAAAGGGATGGAAGTGGGAGATGCTATATGGACTCTCTGAAGGGCCGATTCACCATCTCCAGAGACAACGCCAAGAAGTCCCCCTTTCCACAACTAGGCAGTCTGAGAGTCGAAGACACGGCCGTGACTTACTCTGCGCGAGGGAGACGTGCAACTGGAACTAAAATTTACTCCCACTTTTGGCACGGCGTGGGCGCCTGGAACAAAGAGACCTCGGTCACCGTCTCCTCAG
>S189|IGHV2-70*10|IGHD3-22*01|IGHJ6*03|80
CAGGTCAGGTTGAAGGTGTCGGGTTCTGCGCTGGTGAAACACGCACAGACCCTCACACTGACCTCCACTCTTTCCGGGTTCTCTCCCAGCACAATTGGGGTGCGTGCGAGCTGTCTCCGTCAGGCCCCAGCGAAAGCCCTGAAGTGGCTTACACGCCTTCATCGGGAGGATGATACCTACTGCAACACATCTCTGAAGACCAGACTCACCATCTCCACGGGCTCCTCCAAGAATCAGACGGCCCTTAGTGTGACAATCATGGACCCAGGGGACACAGTCACGGATTGCTATACACGGCATAATATTGTATTATCTATGCTAATTATCGCCTTCTACTATTTCCACTACATGGACGTCCGGGCCAAGGGGTCTACGGTCACCGTCCCCCCA
>S190|IGHV1-69*02|IGHD2/OR15-2a*01|IGHJ4*01|80
CACGTCCAACTGGTGAAATCTGGGACTGAGTTAGAGAAGCCGGGGTCGTCGGTGGAGTTATGCTACAAGACTAATGGAGGAACCTTCAGAAGCTACAGAATCGATTGGGAGCGACAGGCCTCTGGACAAGGGCTTGGGGGGATGGGAAGGAGCGTCCCTATCATTGCTGCAGAATGCTACAGAAAGAAGCGCCCCGGCAGACTCACCAACAACGCGGTCACATCCATGAGAAGAGCCTCTATGGAAGTGAGAGGCCTGACATCTGAAGACACGGCCGAGTATTACTGTGCGACCTGTGGCAGTAGTACATTTCATGCCCTTGACTATTGGGGCCAGGCAACCCTGGTCACCTACTTCTCAG
>S191|IGHV3-72*01|IGHD3-10*02|IGHJ5*02|80
GAGGTGAAACTGGTGGAGTCTGGGGGAGGCTTGATCCAGACTGGCGCGTCCCTGAGACTCTCCTGTACAGCCTCTGGATTTTCCTTTCGTGACAATTGCTTGGCCCGGGAACGCCAGTCTCCAGGGAAGGGGCTGGCGTGGGTTGCCCGTGCTATAAACAGACGTGACAGTTTCCCCAGACAATACGACGCGTCTCTGAAAGGCGGACTCGCCATCCCAAGATATGATTGCAAGAACTCACTCTTTTTGCATACAGCCCGGCCGAAAACCGTGAAGACAGCCGGGTCCTCTTATGCCCCTACAGCCCCTCCGGGGAGATTTTTTAGACACAGCCTCTTCGACCCCGGGCGCCCGGGAACCCTGGTCACCGTCTCCTTAG
>S192|IGHV1/OR15-9*01|IGHD2-15*01|IGHJ5*01|80
CAGGTTCTCCTGATGCAATCTGGGGCTGCAGTGAAGCAGCCTGGGGCCTCCGTCCACATCTCCTGCAAGACTACCGCACACACCTTCACCAGATCCTGCGTGCACTGGTCATGCCCTGGCCATCCACAAGGACTTGGGGGGGGGGTATTGATATGGCTTAGTGATGACAGATTGGGATTTGGACGGAAGTTCCAGGTCAGAGTCAGATTAACCAGAGCCACATCCATGGTCACAGGCCTCAGGGAGCTAAGGGGCCCGAGAACTGAAGACACAACCATGAATTTCTGTGTCAGACCTTGCGGAGGATATTGTAGTGGTGCTAGCTGCTGTTGCCCCAAAGGTTTCGACTCCTGGGGCCACGGACACCTGGTCACTGTCTCCTCAG
>S193|IGHV4-28*05|IGHD6-13*01|IGHJ3*01|80
CAGGCGCATTTACAAGAACCGGCCTCAGAACTAGTGATGCCTTCGGACACCCCGTCCGTCACCTATTCTGTCTCTGGTTTCTGCACTAGAATCAGTGACTGGCGGGGCTTGGTCCGGCAGACCCCAGGGAAGGGACCGGATTGGATCGTGTACAGGTGTCAGACTGGCAGAATCTGCGATAGTCCGTCCCTCAAGAGTCGCGTCGCCATGTCACTGGGCACGTCCCAGAACAAGCCCCCCCTGAAGTTGATCTCTGCGACCGCCGTGGACACGACACTGTCTACCTGGCCGACCAGGTGGTCTTGCGGGGCCAGTGTCTGGGGCCAAGGGACGACTGTCCCCCCCTCTTCAG
>S194|IGHV1/OR15-1*01|IGHD3-9*01|IGHJ1*01|80
CAGGTGAAATTGGTGCAGTCTGGGGCTGACGTGGCGAAGCCTGGGGCCTCAGTGAAGGTCTGCTGCAGGTCTTCTATATACATCATCACCGCCTACTATCTGCATCGGGTGCGACAGGCCCCGGGACAAGAACTTGGATGCGGGAGACTGATCAAATGTGGCAATGGTGCCACAACGTTTGCACAGAAGTTTCAGGTCAGAGTCACCAAGACTAGGGACACCTCCATCGCCACAGTTGACGCGAAACTGCGAAGCCTGAGACCTGAAGAAACGGCCACCCCTTTGATTGCGAGTGGAATGATACCACATTTTGGCCGGCTCCTCGTGTGTTCCCAGAAGTGGGGTCCGGGCAACCGGGTCGCCGACTCGTCAG
>S195|IGHV3-21*04|IGHD3-16*02|IGHJ3*01|80
GAGGGACTGCTGTCAGAGTCTGGGGGGGGCCGGGTCAGGCCTGGGGGGTCCCTGAGACTCTCCTGTGCAGTTTTTGAACTCACATTCGGGAGTTATTTCAGGCCCGGGGTCCGCCAGCCTCCAGGACACGGGCCAGAGTGGGTCTCCTCCATTAGACGCATTAGTAGTGATACATATTACGAAGACTCAGAGAAGGGCCGATTCGCCATCGCCAAAGACAACACTAAGAATTCTCTGCTTGTGAAAGTGAGTGGCCTGAGAGACAAAGTCACGGCCCTATATCATTGTGCGAGTTATGACTACGTTTGGGAAAATTCTCACTTGTCTTCTGATATCTGGGGCCATGGGACTACAGTCACCGCGTCGTCAG
>S196|IGHV3-48*01|IGHD1-14*01|IGHJ2*01|80
GAAGTGCAAGTTGTGGAATTTTGGAGAGCCTTGCCACCGGCTGGGGGGTCCCAGAGACTCTGTTATGCAGGCTGTGCATTCACCCTCAGAAGGTCTACCATGAACTGGGCCCGCCAGCCTCTAGGGAAGGGGCTGGAGGGGGTGGCATACATGACTGAGAGCAGTCCAAGCATCTCTGACGAAGACTCTATGAAGGGCCTATTCACCTTCTCCAGTGGGATTGCCAAGAACTGCCTGTGTCTGCATATCAAAAGACTGGGAGCCGAGGACTCGGCTGTGCATTGCTGCACGAGAGACATAAGTGAGATGTGGCAATCTTTCGATCTCTGGGGCCGTGACGCCCTGGTCACTGTCGCCTCAG
>S197|IGHV4/OR15-8*01|IGHD5/OR15-5a*01|IGHJ1*01|80
CATGTGCAGCTACAGGGGTCGAGCCCAGGACTGGTTCACTCCTCGAACGCCCTGTCCCTCACCTGCGTTGCTTCGGGTGGCTCCACCAATAGCCATAAGTGGTGGACCTGGGTCTGCCGGCCCCCTGGAAAGGGTCTGGAGTGGACTGAAGAACTGTTACACAGGAGGACACCCAGCTGGAACGTGTTCCCAAAGAGTAGAGTCCCCCTCTCGGGGGACAGGTCCGACAACCGTTTGTCCCTGAAGGTGGACTCCTTGGTCGCCGCGGACACGGCTGTGTCTGACTGTGGGACAAAGTTACAACACTGGGGCCAGGTCACCCTGGTCACCGTCTTCTCAG
>S198|IGHV1/OR15-9*01|IGHD1-26*01|IGHJ4*02|80
CACCTGCATCTGCTGCAGTCAGGGGCTGAGGGGAGGAGTCTTGAGGCCTCGGCGAAGATCTCCTGCACGACTTTTGGATACACCTCTACCAATTACTGTCCTCACTGGGTTTGCCAGGCCCATACACATCGACCTGACTGGGTGGACTTGGTGTGCCCTAGTGATGGCAGCACAAGTCAGACACAGAATTTCCAGGTCAGAGTCAACATAAGCCGGGAGACATCCGGGGGGAGAGCCCACTCGGACTTAAGAAGCCTGAGAGGTGGGGACACGGCCATACATTGCTTTGTGAGGAGTGTTTTAACAGTGGGAGTTATTATCGGCAGGGGTCAGAGAGTCCTCCTCTCCGTCTCCTCAG
>S199|IGHV1/OR15-9*01|IGHD2-21*01|IGHJ2*01|80
CAAGTTGAGCTGATACAGTCTGGGGCTGAGGTCACGAAGCCGGGGGTCTCACTGAGGATCCCCTTCGAGACTTCTGAATGCACCTTCGTCGGCTTCTGCATGGAGTGCGTGTGCCAGCCCGATACACAGGGACTTGATTGCAAAGGGTTGCTGAGTCCTGGTGATGACAGAACATGCGATCCACAGAAGTTTGAAGGCAGGGTCCCCCTCACCAGGGACACATCCAGGGCCACAGCCTACTTGGACCTTAGAAGACTGACATCTGAGGCCTCGGCCCCCCATGACTGTTTGATTAGCGGTGATTCCTTCTCCGCCGGGAACTCCGCTCTCTGGGGCCGTAGCACCCTGGTACCTGTCCCCTCAG
>S200|IGHV4-38-2*02|IGHD2/OR15-2a*01|IGHJ3*02|80
CATATGAAACTGCAGGGGTCAGGCCCAAGACCGGTGAAGCCTTCCGGGACGCCGTCCCTCACCTGGCGTGTCTTTGGTTACCACATGAGAACTGGTCAGTATTGGGCCAAGATCCGCCAGTCCCCAAGGAAGGGGCTCGAGTGGACTGGTCATTTCTTTCATAGTAGAAACACCCACCAGAACCCGTCCCTCACGAGGCAAGTCAACATATCTCCAGACACGTCGAAGAATCACTTCTGCTTGAAGTTGGCCTGTGTGACCGCCACAGGCACGGCCGTGTGTTGCGGTGCGAGAGTGATACAATATGGTCATAGTCCTACCTTTTCTGAAGCATTTGAAATCTGGGGCCAGGGGACAAGCGTCACCGCCTCTTCAG
>S201|IGHV1-69D*01|IGHD4-17*01|IGHJ3*02|80
CAGATGCATCTGGTGCAGCCGGGGGCGGAGGTGAAGAAACCCGGGTCAGCGGTGAAGTTCCCCTGTAAGTCTGCTGGAGGTGCCTGTCCAAAATATACTCTCACGTGGGTGCGGCAGTCCCCTGGACGCGGGCTTGACTGGCTGAGAGGTGTCAGCCCCACCTTTGGGATAGCGAGCCACGAACAGCCCTTCCAAGTCAGAGTTGGCAGTGCTGCGGACGAGTCTACGAGCATTGCCTGCATGGAACTGTGCAGCCTGGAATCTGAAGACACGACCGTCGATTACTGTGGGCCGACTCTCGGAGCCATTTGGGGCCAAGGGACGACGGTCAGCGCTTCCTCAG
>S202|IGHV2/OR16-5*01|IGHD2-8*01|IGHJ1*01|80
CAGGTCATCTTGAAGGCGTCTGGCCCTCCGTTGGTGAACGCCACAGCGACCCGCAGGTCGATCCCCGCTCTCTCTGAGTTCTCACTCAGAGTTTTTGGAGTGGGTATGAACTGGATGTATCTGCCCCCAGGGAAGGACCTGGACTGTCTTACTCACGATTTTTTGAGTGACAAAACATCCTACAGAAAGTCTCTGAAGAACAGCCTCATCCTCTCCAAGGACCCCTCCATAAGCCAGGAAGTCCCTACCATGACCCATCTGGACCCTGTCGACATAGACACATATTACTACACAGGGTCAGTGACTCTCGAGGGGTCTTCCACTAGTGATGAGTGCAATAGCGCTGAATGCTTCCAGTATTGGGACCAGGTCGACCTGATCTTGGTCTGCTCAG
>S203|IGHV3-11*05|IGHD2-8*01|IGHJ5*01|80
CAGATGCAGGTGATCGAGTCCGGGAGAGGCCCAGTCAAGCCGGGAGATTCCTTGGGACTGTCCTGTTTAGCCTCAGGACTTGCCTTATGTGAATACTCCATGAGTTGGGTCCGCCAGACTCTAGGGAAGGAATGGGCGTGGATGTCGTACATAAATAGTGGACTTAGTCGCCCACACGTCGCAGACTCTGTGAAGGGCCGATTCTCCCTCTCCAGAGACGACGCCAGAAAATCACTGTCTGTGAAAATGAACAGCCTGAGAGCCGTGGACAAGGCCGCGTCTGCCAGGGCGGAACCGAATATTGTGATCTTGGTGTTTGCTATATCCAGTTCCAACTCCTGGGGCCAAGGAACCCTTGTCACCGTCTCCTCAG
>S204|IGHV2/OR16-5*01|IGHD5-24*01|IGHJ5*02|80
CATGTCGCCTTGGAGGAGTCTAGGCCTACGGTGGAGAATCCCAAAGAGACACTCACCCTGCCTTGGCCGCTCTCTGGGCTTTCCCTCAGAACTTGTGGATTGGGTCTGAGAGGGGTCAGGCGGACCCCACTGAAGGCCCTGGAGAGAGTTGCCCACTTTCTTTTGTGTGGCAAACCATCCTTCAGTTTGTCTCTGAGGGATAGACTCATCGTCTCCAAGGACACCTCCAGCGGCCAGGTTGCCCTTACCAGGCACTACTTGCACCCTATGGAAACAGTCGCTTTTTGCTGTGCGTGCGGGTCCACAGTCTGGTTGGACCCCTGGGGCCAGGGAGTCCTGGTCACCCCCTCCTCAG
>S205|IGHV1-2*04|IGHD4/OR15-4a*01|IGHJ3*01|80
CAAGTGCATCTGGTGCAGTCTGGGGCCGAGATGGAGAAGCCTGGGGCCTCAATGAAGGTGTCCTACAGGACTTGCGGAGACTCTCTTTCCGACTTATCTCTACACTGGATACGACAGGCCCGCGGACATGGACCTGAGTGGCGGGGAAGGATCAAGCCTCTCAGTGCTGACGCAAGTCATTCACGGAAGCTCCAGGTCTGGGTCAGCATGGCCAGGGACACGTCCCTCAGCGCCCTCCCCATGGAGGTCATTAGACTGAGATATGCCGACTCGGCCATCCACTATCGAGTCTCTATTTCTTTTGAAGTCGGGGGCCGAGGGACCAGGGTCACCGACTCCTCAG
>S206|IGHV1-24*01|IGHD2-8*02|IGHJ1*01|80
CAGGTCCAGGTGGCACAGACTGGGCCTGAAGTGATGAAGCCTGGGGCGTCACTAGAGGTCTCCTGCAAGATTTCCAGATCCACTCTCACTGAGTTATCCATGACCGGGGTGCGGCAGACTCCTGGAAGAGGACCTAAGTGTGTTGGAGGTTTTCATGCCGACGAGGGTGAAACAATGTGGTTGCAGAAGTTCCAGGTCCGAATAGGCAGGGTCGCGGACACTTTTCCAGACACAGCCTCCTTGGAATTGGGTGGCCTCAGATCTGAGGACACGGCCGCGCATTGCTGTGCCACAGTCGTGACTGGGCTAGAAGACTCAGGATCTTGCACTGGGGGTGCATGCTATACGGCTGACTACCTCCAACGCTGGGGCCGGGGCCCCCTGACCACCGTCTCCCCAG
>S207|IGHV1-3*02|IGHD5-12*01|IGHJ1*01|80
CAGGTTGAGCTGTTGAAATATGCGGCTGCAGTGACCAGGGCCGGGGCCTCAGTGAAGGTTTCCTGCCGGGCTTGTGAATACGCCTTCACTCGCTATTCTATACATTGGGTGGGCCGGGCCCCCGGCCAAAGTCTTGACCGCGTGGGACAGAGATGCGCTGACAATCCTGACACAGACTCTTTCCAGGAGTCTCGGGCCACAGTCACCATTACCAGGGACACATCGGCGAGCACAGCCTACATGCACCTGAAAGGCCTGAGATGTGAGGTCTTGGCTGTATCCTTTTGTGAGGGGTCTGTAAGGGCCACGATTAAGACTCCCTGTCAGGACAGGGGCCAGGGAAGACTGGTCACCGTGTCCTCAG
>S208|IGHV3/OR16-10*01|IGHD6-19*01|IGHJ2*01|80
GAGGCTCAATTGTCACAGTCTGGGGGAGACCTGCTTGACCCTGAATGGTCCCCGAGACTCTCCTGTGCAGGCTCTGGATTCACCCTCACTGGCTTTCCTGTGACCCGGCTTCGTCCGGCGCCAGGAAAAGGACTGGACTGGGTGTCGGCTAGCGCTGCTGGTGGTGGCACATTCTCTCCAGACTCCGTGAAGGGCCGATTCACCCTATCGAGTGACACTCCCAAGAGCTCCCTGAATCCTGATCCGCACAGCCTGAGAGCCGAGGGACTGGCTGTGTCGTTCTATGAAAAGGCCGCGTGTCAGATGACAGGGACTGGTCCCTATTGGTACTGCAATCTCTGGGGCCGTGGGGCCCGGGTCACTGTCACCTCAG
>S209|IGHV4-38-2*02|IGHD2/OR15-2a*01|IGHJ5*01|80
CAGGTACACCTCCAGAAGTCGGGCCCAGGGCTGGCGAAGCCTTCGGAGTCCCTGTCTCTCGCCTTCACTGGCTTTGATTCCTCCATCACCAGTAGTCACTACTGGGGCTGGATCCGGCAGAACCACGGGAAGGGACTGAGTTGGACTGGGAGTGTGTTTCATAGTGGGAGCGCCTATTACAACCCAACCCTCGAGAAACGACCCACCCTTTCAGTGGACACATCCAAGAGTCCCTTGCCCCTAAAAGTGGACTCTGTGACCGCCTCAGACACGGCCGTGACGGACTATGTGTGTTTCGGGCTAGAATCTTTAAGCAGTATTGCCTTCTGTGCCGCCACCAGATTCGACGCCTGGGGCCAAGGAAAATTGGTCACCCTCACCTCAG
>S210|IGHV3-38-3*01|IGHD1-14*01|IGHJ4*02|80
GAGGTGCACCTGGTGGAGTCTCGGAGTGTCTTGGACCAGCCAGGAGGGTGCCCGAGACTCTCCTCTGAAAACTCCAGATTCTCCGTCAGGAGACATGAGATGAGATGGCTCTGCCAGCCTCCAGGGGAGGGTCTGGGGCGGGTCTTGTCCCTTAGTGGCGGAAGAACATGCCCCCCAGACTCCGGGAAGGTCAGAATCACCACCGCCAGAGACAACTTCCAGCGACCCTTACGTCGTCGAATGAACAGTCCAGGAGATCAGGACACGACTGTCTTTCACTGCAGGAGGAGGGCGTGGCGGAACCAGTGCCCCTCTGACTGGTGGGGCCAGGGAGCCCGGGTCACCGCCTGTTCAG
>S211|IGHV3-11*01|IGHD1/OR15-1a*01|IGHJ4*03|80
CAGCTGAAGAGAGTGGAGTCTGCGAGAGACTTTGTCAAGCCTGGGGGGTCCCTGAGATTCTCGTGTGCAGCCTCTGGACACACCCTCAGTCACTCAAACATGAGTTGCATCCGCCAGCCACCAGAAAAGGGGCTGGAGTGCCATCCATCTATTCATACTAGGGGCGGTCCCACTCGCAACACAGACTCTTTGAAGGGCCGACTCCCCATCTGCAGGGCCGACGCCATGGGCTCTCTGGACCCCCAAACGAACAGACTGGGAGACGAGGACACGGCCGTCTCTAACTCTGCGAAGTGGGGCCAACCGGGGAAACACGCCTTTGACTGCTGGGGCCAAAAGACCCTGGTCACCGTGTCGTCAG
>S212|IGHV4-34*12|IGHD3-16*01|IGHJ5*02|80
CAGGCCCAGCTACTGAAGTGGGGCGAAGGACAGTTCAAGTCTCCGGCGCCCCACTCCCGCACCTACGCTGTGTACGGTGAGTCGTTCAGTCGTCACTATTGGAGGTGGGTCCGCCAGTCCCCAGGGAAGGGGCTGGCGCTGATAAGGGGAACCATCCATCGAAGAACCATCAGTTGGAACCCGTCCCTCATGAGTCGAGTCACCATCTCATTAGACACGTCCAAGAGCCTTTGCTCCCCGACACTGAATCGTCTGACCGCCTCGGACGTGCCTGTTTATTACTGTGCGATGTTACGTTTGGGAGAGTTTTTGCCTCTCAACTGCCTTGCCCCCGGGGGCCAGGGTATCCTGGTCGCCGTGTCCTCAG
>S213|IGHV1-69D*01|IGHD4-11*01|IGHJ2*01|80
CAGGGACAGCCGTTGCTGTCTGGGACTGAGCTGGAGAAGAGTGGGTCCTCGGTGAGGGTCTCTTGCAAGACTTGTGGAGGAACCCCCGGTTCTTGTGCAATCAGATGGGTGCGACAGGCCCCTGGACAGGGACCTGAGACGAAGGGGAGACTCAGACCCAGCTTTGATACAGAAAATCACGCACAGAAGTTCCCGGACAGAGTAACGTCTAACGTGGACGAATCCACAAGCACAGCCTTCCTGGAATTCCGTTGCCTGAGATCCGAGGACGCGGCCCTGTTTCACTGTGCGAGAAATCGCTCAGTATACAGATTCTCGGATCTCTGGGGCCAGGGACCCCTTGTCTCTGGCTCCTCAG
>S214|IGHV4-61*06|IGHD3-10*02|IGHJ6*01|80
TCTGGTAAGTCCCTCAATAGTGCTAGTCGCCATTGGAGATGGATCCGGCATCCCCCAGAGGAGGGTCTGGGCTGGGTCGGGGTTTTTTTTTACAATGGGACCGCCAACTACAGGCCCTCCCTCACGAGTCGAGTCAACTCATCACTAGACACGCTTAAGAACCCCCACTCTTTGAGGTTGGACTCTTTGACGGCCACAGAAACGGCCGTCTGTTGCTTTGCCTTTTGCTACGCTCGGGGAAGTGGTAGGATTGACTATCGCTGCCACGGTTTGGACGTCTGGAGTCACGGGAGCACGGTCATCGTCTCCTCAG
>S215|IGHV3-66*02|IGHD2/OR15-2a*01|IGHJ6*04|80
GAGGTGCACTTGGTGGAGTCTGGGGCAGACTTGCTCCAGCCAGGGGGGTCCCTGATACTCGTCTTTACAGGTTCTGTATCCGCCGTCACTAGAAACTACATGAGATGGGCCCGCCAGCCCCCAGGGAAGAGTCTGAAGCGGGTCTCAGTCTTTTCTAGAAGCGATACAACTGACTTAATAGATTCCGTGAAGGGCCAACTTGCCATAGCCACAGACAATTCCAAGAACACACTGTGTCTTCAAATGACCAGTCTAAGAGGTGAAGACCCGGCTGTGCATTTTTATGCGAAATTGTACTATTGTTATACTACTAATTTCGTCTCACACTGTAGTCTGGACGTCTGGGTCAGGGGGACCACGGTCACCGTCGCCTCAG
>S216|IGHV2-70D*04|IGHD1-14*01|IGHJ1*01|80
CAGGTCACTTTAAAGGAGTCTGGTCCTGTACTGGTGAATCTTCCTCAGACCCTCACGGTGACCTGCAGCTTCTCTGGCCTTTGTGTCAGCTCTAGTGGAATTCGAGTGATCCGGATCCGTCGGTCCCCAGGGGAGGCCCTGGAGTGGCTTCCGCACAGTTATTGGGATTTTGATAGGTTCAATAGAACATCTCTGAAGACCAGCCTCACCATGCTCATGGACACCTCGAAGAGCGAGTTGCCTCTTATTATGGCCAGACTGAACCCTGTGGAAACAGGCACGTTTGGCTGTGCACAGACCCGACCGGTCAAAACGTGGGCTGAAGATTTACAGATCTGGGGCCAGGTCACCCTTGTCATTGTCTCCTCAG
>S217|IGHV1-8*01|IGHD5/OR15-5a*01|IGHJ4*03|80
CAGGAACAGCTGGTGCCGTCTGGGGCTGAGGCGAAGGAACCGGGGGCCCCAACGAAAGTCCCCTGCGAGACTTCTGAATACATCTTCACCAACTATTATATCACTTGGCTGCGACAGGCCACTGGACACGGGCCTGACTGGACGGGTTGGATGAATCCTAACAGTGGAAACACGGACAATGCACAGAAGTTTCGGGTCACAGCCTCTACGACCAGGATCCCGGCCATAAGACGACTCAGAGGGGAAGTGAGGAGCCTGACATCTGAGGACCCGGCCGTGCACCACTGTACGAGACCCACAGGGATCGTGTGTACGGCGGCAGGTCCTCTGAGCGGCTATTTTGACCATTGGGGCCATGAGACCCTGGTCACCGACTCCTCAG
>S218|IGHV3/OR16-9*01|IGHD2/OR15-2a*01|IGHJ3*02|80
GAGGGGCACCTGGTTGAGTCCGGCAGAGGCTTGCTACAGCCTGGAGGGCCCCTTAGACTCTTCTGCACAGCCTCTGGATTCACCCTCATTCTTCACTGCACGAGTTGGATCCGCCAGAGACCAGGGAAGGGACTGGGGTTGGTATCATACACTAGTGCAAACCGTGTTTACAGAAACTACGAAGACTCTGGGACCGGCCGACTCGCCATCTCCAACGGCAGCGCCACGGACTCAAAGTGTCCCCACTTGAACAGCCTGCCAACCGAAGACACGACTGTGTTTCATTATGAGAAATGTCATACAAGTCTTACCTGTGGGGGAGTTGCTGCTTTAGCTTTGTCGGGCCATGGGACACTGGTCATCGTCTCTTCAG
>S219|IGHV3-64D*06|IGHD7-27*01|IGHJ4*01|80
GAGGCGCAGGTGGTGGGGTCTGGAAGAGACCTGGTCCGCCTTAGGGCGTCCCTGATACTCTCCTGTTCAGTGCCTGAATTCACCTTCACTGGCTACCCTGGATATTGGGTCCGCCAGGCTCCAGGGAAGGGACTAGACTATCTTTCATCTATTATTTCCAATGGGAGAATCGCACTCTGCACAGACTCCCTGAAAGTCAGATTCGCCATCTCCAGAGGCCATTACAGGCAGACACTCCCTCGTCGACTGAGATGTCAGAGAGATGAGGACACGGCTGTCTCTGACTGTCTGAATGACCGGAAGAAGGCAGAGCCCCACGGCAAGTGGGGCCCAGGATACATGGTCACCGTCTCCTCAG
>S220|IGHV3-23*05|IGHD3-22*01|IGHJ4*03|80
GAAGTGCAGGTGTTGGAGTCTGGGGGAGTCTTGAGACAGCCGGGGGGGGTCCTGATGTTCGCCTCTGCTGCCTCTGGATTCACTCCTAGGATGTATGCCACGAGCTGGGTCCGCCAGCCTCCGGGGGAGGGCCGGGAGTGGGGCTCAGTTGTTTGTAGAATTGTTGGTAACACACTTGCCACAGACTCCGTGAAGGGCCAGTTCACCATCCCCAGAGCCACTTACAAGAACTCACTGTACCTGCAAGGGAAAAGTCCGAGGGGTGCGGTCACGGCCGTTTGTTACTGTGCGAAACCGCGCTCTTACTATAATAGGAGTGGTGATTTCCACCCGAAATTCTTAGACTTCTGGGGCCCTGTGACCCTGGACACCGTCCCCCCAG
>S221|IGHV3/OR16-9*01|IGHD6-25*01|IGHJ6*03|80
GAGGGTCACTTATTGGAGACTGGCAGCGACTTGGAACAGCCTGGGGGTTTCCCGAGACTTTCACGTGCAACCTCTGGCTTAATCCTCAGTGAGAAGTACACGACCTGGGTCCGCCGGCCTCCAGCGAAGGGACTGGAGTGGGATACACTCATTAGTGGGAATTGGGATTACAGAAAGTTCGAAGACTCTGTGATAGGCCGGTCCACCCTCTCCAGGAACAACGCCACGCGCTCACTCTACCTGCAGACCAGAAGCCTGAGAGGCGAAGACACGGCTGCGTATTACTGTGGCAGACGGGTGCATTGTCACTCCTATTCTTCCCGGGACATCTGGGTCAAAGAGACCACGGTCACCGTCTCCTCA
>S222|IGHV1-69-2*01|IGHD1-1*01|IGHJ2*01|80
GAGGTGCATCTGGGACAGTCAGGGCCTGACCTGAAAAAACCTGGGGCTACTGCGCGATTTTCGGCCAAGATTTCTGGACACACTGTGATCGGCTCCTGCATGAACTGGGCGCAAGAGACCCCTGGAAGGGGGCTTCAGAAGGTGGGGCTTGTTGATCCTGTACCTGGTGAAAGACACTTCGCAAAGGAGTTTCAGGTCAGAGCCACCTTGTCCGCGGACACGTCAACAGACACGACCTGCAGGAAGCTCAGAAGCCTGCGATGTGACGACCCGGCCGTGCATAATTGCGCACAAGTTGAACGGCGCCTGCCGGCGTCTCTCTGGGGCCGCGGCACCCGGGCCACTGACTCCTCAG
>S223|IGHV1/OR15-5*02|IGHD1-26*01|IGHJ5*02|80
CAGGACCGGCTGGTGCTGTCTGGGGCTGAAGTGAAGAAGTCCGGGGCCTCAGAGAAGGTCCCCGGTAAGGCCCCCGGTTACACCTTGACCATCTACTCTATATGCTGGGTGCGCCAAGTCCACACACCCGGGCTTGACTGGACGGGATTGGCAAGCCCGAATGATGCCAGAAAAACGTGTGGACAAAGACCTCAGGCCACAGGAACCAAAAACAGGGACCCGTCCATCGGCAGGGCCACCATCCAATTTGGCAGTCTGAGATCTGGGGACAGGACAATCTTTCACACTGTCAGGGGGATTGACCCCTGGGGCCAGGGAATCCTGGTCGTCGTCTCCTCAG
>S224|IGHV3/OR16-6*02|IGHD2/OR15-2a*01|IGHJ1*01|80
GAAGTGCAGTTGGTGGAGTCTCGGGGAGGCCCTGAAACAGCCTGGGGGTCCCTTAGAGTCTCCTGTGCAGGCCCGGGACTCACTAACAGGATCACCGGGGTGAGTCGGGTCCGCCAGACTCCAGAGAAGGGACTGGAGGAAATTGACTGCATGAAAAGCACAACTAATGGTGGGGCCCCAGACTTCACTCCACCCGTGAAAGGCAGATTACCCATCTCAAGAGATGACTTAGACAACGGACTCTATCTGCAAACTGTCAGACTGAATGCCGAGGACACGGCCGTGTATGTCTGTTTCGCCCTGACAGAACACGGAGTTAATACGGAATGCTTTCATCACTGGGGCCAAAGAGTCCTGCTCTCCGCCTCGTCAG
>S225|IGHV3-13*04|IGHD2-8*02|IGHJ5*01|80
GATGAGCAGAAGGTGGCGTCTGGGAGAGACTTGAAACAGCGTGAGGGGTCCCTGAGACTCTCCTGTGCAGCCTCTGGATTCACCTTCAGTGGAGACGACATGTCCGGGGTCCGCCAAGACACAACAAACGGTCTGGAATGGGTCTCACCAATTGTTGCTGCAGGTGACAAATGTTGTCAAGACTTCATAGAGGGCCGAATCACCGTCTCTAGAGAAAGTGCCAAGAGTTCCTTGCGTTTTCGATTGAGGAGTCTGAAAGACGGGGACACGGCGATGACTTACTGTGCAAGAAGGCATAGAGCTGGTGATCGATTGCATAACGGGTTTGACTCCTGGGGCCACGCATCCCTGGTATATGTCCCCTCAG
>S226|IGHV4-30-2*04|IGHD5-18*01|IGHJ2*01|80
TCTTCAGACTCCATCGACAGTGGTGCTGGCGCCGAGAGGGGCATCCGACTGTCACCAGGGCAGGGCCTCGAGTGGATTCGAGACCTGAATCAACGTGGGAGAATCTTTTCCAATCCGTCCTTCAAGAGTCGAGTCTTCAAAAAGTTAGACACGTCCATGATTCACTTCTCCCGGACTCTGAGTTCTCTGACCGCCACAGACAGGGCCCTGTGCTGTTGTGCGAGGGCTTCGCAGCGAAGATGCAGGCATGGAGACTGTTGTGACTTCGACCCCAGGGGTCGTGGAACCCGGGTCACTGGCCACTCAG
>S227|IGHV4-28*05|IGHD4-17*01|IGHJ6*03|80
CAGATACAACTGCAAGAGTCGGGCCCAGGACTGGAGAGGCCTTTGGACACCCTGTCCCTTGCCTCCACTCTCTCTGGTTTTGCCATCAGAAATGATGAGTGGTGGGGCTGCCTTCAAAACTCCCCAGGCAAGGGCCTGGAGTGGATTGGAAGTCTCCATAGCCATGTGGGCATCCATTTCAACCCATCCCTCAAGAGCCGAGGCAATATGTCAGTAGACGGGCCCAAGAACCGGGTCTCCCTGAAAGAGAGGTCTGTGGCCGCCGTGGACACGACCGTTTATCATTGTGCGCCACGCCTTTGTGAGTACTACGCCTACCACTACGTGGACGTCTGGGTCGAAGGGACCACTGTCGCTGTCGCCTCA
>S228|IGHV3-66*01|IGHD3/OR15-3a*01|IGHJ3*02|80
GAGGTGAAAGTGGCGTATTCTGGGGGAGACTTGATCCCGCCTGGGTGGTCCCTTAAACTCTCATGGGCCAGCTCCAACTTCACCGTCTTTAACAGCTGCATGAGTTGGGTCCGCCAGGTTCCAGAGAAGGGGCTAGAGTGGGATTCACCTCTTGAGGGCGGTGATCTCATGTCATATGAGGACTCCCTGAAAGTCCGACTCTCCATCTCCAGAGTCCATTCCAAGAGCACCCTGTCTCATCTAAACATCAGCCTGAGAGTCGATGACACGATTGTGTGTTACTGTGCGACGACCGGAATTTCTGGACTGGTTACTACACCCCGGGGCAACGGGACAATCGTCTCCGCCTCTTTAG
>S229|IGHV3-30*09|IGHD2-8*02|IGHJ3*02|80
CAGGTGCAGTTGGCGGAGTCCGGGGGAGACGTGGTCCAGACTGGACTATCGCTGAGACTCACATGCGCAGCCTCCACATTCCGCTTCAGTAGTTCTGCCATGACCTGGGTCCGCCATGGTCCAGGCAGGGGGCTGAAGTGGGTGGCATTTTTATCATATGACGGAATTAACGAATCTGACGCGCACTCCGTGAAGGGCCGACTGGCCGGCTCTATCGACAATTCCGCGATTACGAAGTATGTGAGAATGAACAGCCTGAGAACTCAGGACACGCCTGTTTCTTATTTTGCACACACTGGTAGTGTATGCCATCTCATCAGTCTCTGGGGCCACACGACACCGGTCACCGACTCTTTAG
>S230|IGHV3-73*01|IGHD6-13*01|IGHJ4*01|80
GACATACAGATGATGAAGTCTGGGGGAGGCTGGGTCCAGGCTGGGGGGTCCCTGAAACCCCCCTCTGCAGACCCTGGATCCCCCTTAACTGACACAACTATAAACTGGGTCCGCCAGGCTTCCGGGGAAGGGCTGGATTGGATTGGCCGTGTTACTGGCAAGGGTATCGATCACGCGACAACAGACACAGCGGCGGTGAAGGGCAGCCTCACCGTCTCCAGCGATGGTTCCCAGAATTTACCGTGTCTGGAGCTGGACAGTCTGAAAACCGAGGACACGGCCACATCTTATTGGATTAGACGTCTAGAAGCACCTGTCTGGCGCTATTTTGACTACTGGGGCCACGGAGTCCTACTCCTCGTCTCCGCAG
>S231|IGHV7-4-1*04|IGHD5-12*01|IGHJ5*02|80
CAGATGCAGTGGAAGCGATCTGGGTCTGGGTTGAAGGAGTCTGGGGCCTCACTGAAGAAGTCCTGCAAGCCTTCTGGCTCAACCCTCACTAGGAATTGTATGAGTCGGGTGCGAGGGGCCCCTGGACAAGGGCTAGAGTGGTTGAGATGGATCAAGACCACCACTGCGAGCCCAACGTCTGCCCAGGGCCTCATAGGACGATTTGTCCGCTTCCTGGTCAGCTCCGTCGGCATGGCATTTCTGCCGATCAGAGGCCCAGAGACTGAAGCCTATGCCATATATCTCTGTGCGAGAGTCGATCTCAGGACTTCGCCACTCACTTGGCCGCACCCCTGGGGCCAGGGACCCCTGGTCACCGTCTCCTCAG
>S232|IGHV3-53*04|IGHD5/OR15-5a*01|IGHJ5*02|80
GAGGCGCAGCTGGCAAAGTCTGGAGGAGATTTGGCCGGGCCTGGGGGGTCCCTTAGATTCTCCTGTGCAGTCTCTGGGTTCATCGTCGCTTGGAACTATACAATCTGGGTCCGCCAATGTCCAGGGAAGGACCTGAAGTGTCTCCCCGGTTTCTTTAACGGTGGGAGCACATACTACGGGGACTCCATGAAGAGCCGATTTACCATCCCCGGACACATTGACACGAACACGTTGCAGCCCCAATTGAGAAGCCTGAGACTTGAGGACACGCCCGTTTACTACTGCGAACACATCCATAGAGAATATAGTATATGCGATTACCCCCATTGGTTCGGCCCCGGGGGCCAGGGAGTCCTGGTCAGTGTCTCCTCAG
>S233|IGHV1-2*03|IGHD6-6*01|IGHJ3*02|80
CAGGTGCAGCTACTGCAGTCTGGGGATGGGGGGGAGAAGCTTGGGGCCTCACTGAAGGTCTCCTGCAAGACTTCGGGATGCACCTTCACCGGCGTCCCTATATCCTGGCTGCGACCCGCCCCTAGACGAGGGCTTGCGCGGAAGGAGTGGATCAGTCGCAGGAGTGGTGGCAGAAACTTTACACAGACTTTGCCGGTCAGGGTCAAGGTCCCCAGGGACACGTCCGTCAGGACAGCCAGCATTGCGTTGGGCAGACTCAGATTTGACGACACGACCGTGCATTGGCGCGCGAGACTGGCGGCTTCCGAAAGTCATCCTGACATCCGGGGCCGATGGACCATGGTCACCGTCTCCTCAG
>S234|IGHV1/OR15-1*04|IGHD2/OR15-2a*01|IGHJ5*01|80
CATGTGAAACTAGTGCAGTCTGAGGCTGAACTGAGGCAGCCTGGGGCCTCTGTGACGGTGTCATGCAGGACTTGTGGACACATCTTCCCCCTTTGCTATATGCAATGGATGCGCCAGGCCCCTGGGCACGAGTTTTGGTGGATGGGTCGGATCTGCCCTGAGAATGATGACACAAACTACACACAGAAGTTTCAGGTCAGAGTCACCGTCACCAGGGACACGTCCATTAGAACAGCGTATAGGGAGTTGAGAAGCCTGAGAAGTGAGGGCACGGCCACGTTTGACTGTGCGCCTTCTGGGGATTTTTGTCATTCTATCTGTTTGTGTGTCTTGTTCGGCTCCTGGGGCCACAGATCCCTGGCCTCCAGATCCTCAG
>S235|IGHV3/OR16-9*01|IGHD2-15*01|IGHJ2*01|80
GAGTTGAAACTGGAGGAGTCTGGAGGAGACTTGCTACGGCCTGGGGGGTCCTTAAGACTTTACTCTGCAGCCTCCGGCTTCTCCTTTATTAGAAGCTGCACGCCTTGGGTCCGCCAGGCTCCAAGAACGGGACTGGAGTTGGTTTCCTTCTCTAGTGGGACCAGTGGTTGCACTCAGTGCGCCGACTCTGTGAAAGGCCGATTCACCATTTCCACGGACAAGGCCAAGAAATCTCAATATCTGGGAATGCGGAGACTGAGGGCCGAGGGCTCGTCTGTATATGTCTCTGTGATTTTATTGATGCTATGTGCTGTTGAGTATTGCGATCTCTGGGGCCGAGCTATCCGGGTCACTGTCTCTTCAG
>S236|IGHV2-70D*04|IGHD4-23*01|IGHJ2*01|80
CAGGTCACCTTGCTTGGGTCTGGTCCTGCCTTGGAGAAACCCACACAGGCCCTCACCTTGACCAACCCTTTCTCTGGGGTCTCACTCAGAACTGGCGGACTGCGTGAGAGATTGATCCGTCAGTCCCCAGGTCAGGCCCGGGAACGGCTTCCACGCACTGATTGGTGTGAGGATAAATTCTACAGGTCAACTCTGCAGACCAGACTGACCATCTCCAGGGATCTCTCCAATAAGGAGGGAGTCCTGACAATAACCAACATGGACCCTGTCGACACTGCCAGTTATCTCTGGACAAGGCTTCACCCCACTCGTGACTACGGTTCTGCCTCCCGGGGTCGCTTGTTTCTCTGGGGCCGTGAAGTCCCGGTCCCTGTCTCCTCAG
>S237|IGHV1/OR15-1*03|IGHD3-9*01|IGHJ4*02|80
CAGGTCCAGTCGGTGCAGTCTGGGGCCCAGGTGACGAAGTCTGGGGCCTCACTGAAGGTCTCCTGCGAGAGGCTTGGATACAACTTCAGCGATTACTATCTTAATCGGGCGAGGCAGATCCCTGGTCAAGACCTTGGGTGGATGGGACGGATCAAGCCTAATATTTACGACACAGATTATGAACAGAAGCTCCAGGTCAGAGTCAGAATGACCAGGGACATGTCCCTCAACACAGCCCACACAGAGTCGAGACGCCTGAGATCTGAGGACACAGCCACCATTTTCTGTCCGCAGACTTATATTCTGTTGACTGGTTACTTACATTCGGACTGTGACTGCTGGGGCCAGGTCACCCTCATCACGTTTCCCTCAG
>S238|IGHV7-81*01|IGHD5-24*01|IGHJ2*01|80
CAGGTGCGGGCGGTGCACTCTGACCCTGGGGTGAAGAAGCCTGGGGCCTCAGTGAGCGTCTCCTCCAAGACTTCTCGTTCCAGTCTGCGAACCCTTGGTCGGAATGGGGTGCCACAGGCCCCTGGACACGGGCCTGAGTGGTTGGATTGGTTGAAGTCCTCCACTGGGAAGCCAACACGTGCCCAGGGCCTCAGAAAAAGCATGCTCTTGGCCCTGGGAGTCTCTGGAACCACAGAACCCCTGCGGATCAGTAGCCAGACGACTGAGGACATGGCCATTTATTGTTTTCTGGGTGTCGCCGACCACTGGCAGGTCAATCTCCGGGGCCTTGACTCCCTGGTCCCTGTCTTCTCAG
>S239|IGHV3-33*01|IGHD3/OR15-3a*01|IGHJ6*04|80
CAGGTGCAGGTGGTGGTGTCAGGGGAAGGCGTGCTCCAGCCTGGGAGGTCCCTGAGACTGTCCTGCGCACCGTCTGGATTCAGCTTCATTCGATGGGGCATGCAATGGGTCCGCCAGACTCCAGACAGGGGCCTGGAATACATGGCCGTTATGCGGCATGACGGAAGTGTCAGATACTCTGCGGAGTCAGTGAAGGGCCGACTCACCACCCCCAGGGACCATTACAAGAGAACACTCTTTCCGCAAATGAGGCGCGTGAGAACCGACGTCACGGCTATGTATTCCCATACGGGATTGGGCTCCGATTATTGGACTGGTTATTCCAGCACCCGCCTCGACCTATTGTACTACGGCATGGGCGTCCGGGTCAAAGAGATCACAGTCACCGTCTCCTCAG
>S240|IGHV3/OR16-9*01|IGHD1-26*01|IGHJ2*01|80
GAGGAAGAGGTTGTAGAGTCTGGAGGAGTCTGGCTACGGCTAGGGGGGTGCCTGAGAGTCTCTTGTGCAGACTCTGGATTAAGTTTCACGACTAACTATACGACCCGTGTCCACCAGGCACCGGGGAAGGGACTGGAGTGCATTGCAGTGAGTGCTGGTGATAGTGGCCACCCGGACTATGTGGACTACTTGAAAGGCCCATTCACCATCTCCAGGGACAACGAGAAGAATTCACTGTATCTGCACATGGACAGTCTGACAGGCGAAGAGACGTCTCTGTGTTTCTGTGTGGGAGTCCGCCGAGGGAACTGTTCCTGTCGTTTCCGGGGCCGCGGAACCCTGGGCGGTGTCTCCTCAG
>S241|IGHV4-61*05|IGHD3-9*01|IGHJ6*01|80
CACCTGCAACTGCAGGAGTCGGGCCCAGGGCTGGCTAAGCCTTTGCATAGCCTGTGCCTCACATGCACTGTCTCTGGTGGCTCCATAAGGAAACGTAGTGACTACTGGGGCTGGATCCGGCAGTCCCCAGGGGAGGGACGGGAGTGGACTGGGTATCTCCGTGACTGTGGGAGCACCAGTGACAACCCCTCCCTCAAAAGTCGAGTCACCACTTCTTTAAACAGGTCCAAGAAGCACTTCGCCAGGGACTTGAGTTCTGTGACCGCCCCGGCCAAGGCCGTCTCTCGCTGTGCGAGGGAATTCAGTGACGGAATTTTGACTGGTTATCATAATCACTGGGAGAACTGCTGTCACCACGATACGGACATCGGGGGTCAGGCGCCCACGGTCACCGTCTCCTCAG
>S242|IGHV3-16*01|IGHD2-2*02|IGHJ1*01|80
GAAGGGCGATCAGTCAAGTCTGGGAGAGGCTTGGGACGGCCTGGGGGGTCCCTGGGACACTCCCGTGCAGCCTCTAGATTCACCTTCACTAACAGTGACATGAATTGGGCCCGAAAGACTCCAGGAGTGGTGTTGGCGTGGATATCGGGTGCTAGTTGGGAAGGCCGTAGGGAACACGATATAGACTCCGTGAATCGCCGATCCATAACTTGCCGAGACACTTCCAGGATCTCCCTGAACTTGCACACGAACGGACGGAGAACCGTAGACATGACTCGGTACTATCGTGTGAGAAGTCCCCTCCTAAATAGTACCAACCACTTTGGCGGCAAGAAGATCTTTCGGTGCTGGGGCCAGGACACCCTAGTCACCGTCTCCTCAG
>S243|IGHV3-20*01|IGHD4/OR15-4a*01|IGHJ4*02|80
GAGGTGCCGCTGGGGGCGTCAGGGGAAGGGGTGATTCGACCGGGAGAGTCCCTGAGATTTTGCTGTGCAGCCTCCCAGTTGGCCTTTGAAGAGTCTGGCCTAAAATGGGTCCGCCAAGCTCCAGGGAAGGGACTGGGGTGGGCCTCTGTTGTCAAGTGGAATGGTGTTTTCACAGGTTTTTCAGACTCGATGAAGGGCCGGGTCCCCGTCTCTAGGGTCACCGCCAAGATTGCCCTGCATTTCCAACTGAGCATTGTGAGAGACGGGGACGCGGCCTTTGATCACGGTGCGAGTGCCTTTAGTGCTGACTCCGGGGACTGTTCTGGTTACTGGGGCCAGGAAAGCCTGATCACCGCCGCCTCAG
>S244|IGHV1-46*02|IGHD3-16*02|IGHJ6*02|80
CAGGTGAAACTGGTGCTGCCTGGGGCTGAGGCGAAGAAGCCTGGGGCCTCAGTGAAGGTTTGTTGGAAGGCAGCTGGATCTAAGGCCACCGGATACACCATGCCCGGGGTGCGACAGGCCCCTAGACTAGGGATTTCGTGGAAGGAAATAGTCCGACCTAGTGCTGGTGTCACGAGAGGCAGACAGAAGGTCCAAGTCCGAGTCTCCATTATGAGGGACACGTCCACGAAAACAGTCTGCATGGGCTTGAGAAGCCTGAGATCTGAAGACACGCCCGCGTATTACTGTACGAGAGTTCGGGACGTTTGGGGGATTGATCATTCTGTCGACTCCTACCACAACGGGCTGGACGTCTGGGGCCATGGGACCACCATAAACGTCTCCTCA
>S245|IGHV3-66*01|IGHD6-6*01|IGHJ4*01|80
GAGGTCCATCGGGTGGCGTCTGGGAGGGTCTTGGTCCAGCCTGGGGCGTCCCTGGAACTCACTTTCATATTCTCTGGACTCGCCCTGAGTAGGAACCACACGAGGTGGGTCCGCCCGGCTCCCGGGGAGGGGCTGGGGTGGCCCTCAGTTTTTCATAGACGAGGTGGAACACATCACGCAGAGTCCGTGCAGGTCAAATTGATCATGTACAGAGACACTTCCAAAAACACTCTGCGTCTTAAAGTGAAGAGCCCGAGAGCCCCGAACCCGGCGACGTTTTATTGTGCGGCAGGTATGACAGCCAACTTTGACTACTGGGGCCAGGGAATCACGGGCCCCGTCTCCTCAG
>S246|IGHV4-59*02|IGHD1-14*01|IGHJ1*01|80
CAGGGGCCCCTGCAGGAGTCGGGCCCAGGACTGGTGCAGACGTCGGAGACCCCGTCCCTCCCCTACACTGTCTCTGGTGCCTCGGTCACTCATTACTCCTGGATCTGGAGTCGACAGGCCCCAGGAAGGCGACCGGATTGGGTTGAGTTCGTGTATTACGGTGTCAGAATCAACAACAACCCGTGCCTCAAGAGTCGAGTCACCCTACCCATGGACACTCGAAGGAACCACTTGCCCCTGAAGGTGAGCTCTGTGACCGCTGCAAACACGGGCCTGCATTACTCTGCGACAAGTTGGATAGCTCTATGCTTGCCCTTTTGGGGCCAGATAATCCGAGACACCGTCTCGTCAG
>S247|IGHV5-51*02|IGHD4-17*01|IGHJ5*01|80
GAGGTCCAGCTGATGAGGTCTGGAGCGGAAGTGACAGAGCCCGGGGAGTCTCTGACGATCTCCTGTGGGGATTCTGGACACCGCTCTGCCAGCCAGTGGACCGGGTGGATGCGCCAGATGAGAGGGAACGCCTTGGAGTGGTCGGGACTCATCCGTCCTGGAGATTTTAAGACCACATATTGTCCGTCTTTGCAAGGCCAGGTCATCAAACTAGGCGACACGTCACTCATCACCGCCTGCCGGCGCTGGAGGAGCCTGAAGACCTCGGAGACCGCCTTGAATCAATATGGGGGGGAGAGGAGAGGGGACGCCTCTTACTCCGGGGGCCGTGAAACCCTGGTCACCTTCTCCTCAG
>S248|IGHV1/OR15-1*04|IGHD2-8*01|IGHJ4*01|80
CAGGTGCAACTGGTGCAGTCCGGGACTGTGGTGACGCAGCCTGGGGCCTCAGTGAAGATTTGCCACAAGACTTTTGGAGGAATCTTCATCGACTGCCATATTGGCTGGGTGCGACAGGCCCCGGGACATGGGGCCGGGACGACGGGACCGGTCAACCCTAACAACGGTGGAACAAGGTTTTCTCGGAGCTTTCAGTACAGAGTCACCATGTCCAGGGACACGTCCGTCAGAACACTCAACATGGACCTGAGGAGCCTGAGTCATGAGGACACGGCCTGGTTTCACTCTGCCCAATATGGCGAATATTGTCATAATGACGTTTCTTTTGACTGCTGGGGCCAAGAAATCCTGGCCACCGTCGTCCCAG
>S249|IGHV3/OR16-12*01|IGHD4/OR15-4a*01|IGHJ3*01|80
GAACTACAGTTGGTTGAGTCTGGCAGATTCCTGGCCCAGCCTGGGGGGTATCCAATCTTCTCCGGTGCAGCCTCTGGACTCACCGTCGGCAGTGGCCACCAGAGTTGCATCCACCAGACTCCAGAAACGGGTCTGGAGTGGGTCTCGTACATTACTACCAATGATCACAGTACAAAGTTTGATGACTCTGTGAAGGACAGACTCATCACCTCCGCAGACAGGGCAAATAACACCCTCCGCCTGACAGTGACCTGCCTGAGAGAGAAAGAAACGGCCGTGAGTTTTTGTGCGCGAGACTCTGTTGGTCACTCCGTCGGGGGCCATGGGACACTTGCCACCGTCTCCTCAG
>S250|IGHV3-64D*06|IGHD3-9*01|IGHJ5*02|80
GAGCGGCAGGTGGTGGGGTCTGGGGGATCCTTGGTCCAGACGTGGGGGTCCCTGAGACTCTCCTGTTCAGCCTCTGGACTCCCCCTCAATGGCAATGGTGTCCACTGGGTCCGCCAGGCTCCAAGGAAGAGACTGCCTTGTGTTGCATGTGTGACTAGTAACGGGGCTGACACATACTACACAGACTCCACGAAGGTCAGACTCACCATGTCCAGAGACACTTACAAGAACACGTTATCTTTTATAGTGAGAAGTCTGAGACATGAGGTCACGGCTGTCTATAGTTATTTGACATACGACTTAATTATGAGGCGGCCACAATTGGAGGTCTGGGGCCAGGGAAACTTGGCCACCGTCTCCCCAG
>S251|IGHV3-16*01|IGHD5-18*01|IGHJ5*01|80
GAGGTGCACTTGATACAGTCTGGGAGAGACTTGCCACAGTCGGGGGGGTCATTGAGACTCTCCTCAACAGTCTCCGGACTCATCTTCGGCAATCGTGAAGTGAACTGGGTCTACAGGGCTCCAGGAAAGGGCCTGGAGCCGAAGTCGGGTCTTTTATATAATGACCATAGACCGAAACATGTGGCCTCCGCGAAGCGCCGACTCGTCATCTGCAGAGACAATTCCCGGAACTCCCTGGATCCGCAAAAGAACAGACGGGGAGACGAAGACAAGACTGTCTATCATTGCGTGAAGCATTTACGACAGCAAGCGCTCGACTCCGGGGGCCCAGGAACCCTGGCCAGCGGCTCCTCAG
>S252|IGHV4-28*07|IGHD4-17*01|IGHJ2*01|80
CAGACACAGTTGCAGGTGTCGCCCCCAGGACGGGTGAAACAGTGGGACGCCCCGTCCCTCACCTGCGATGGCTCTGGTTTCACCGCCAGGACTAACCATTGGTGGGCCGGCATCCGGCAGTCCCAAGGGAAGGGACTGGATCGGATTGGATTCATCTGTCATGGCGGAAAAGCCTCCTATTACCCGTCCCTCAAGAGTCGAGTGACCATCTCAGTAGCCACGTCCACGAAAGACCTGGCCCTAAGACTGACTTGCGGGACCGCCGTGGTCACGGCCCCGTATCACTGTGCGAAGCAGCTGATTTCGGACTTCGACCCCGGGGGCCATGCCACCCCAGCCACTGTCTCCTCAG
>S253|IGHV1/OR15-1*02|IGHD4-11*01|IGHJ1*01|80
CAAGTGAAGGCCGTGCAGTCTGGGGCTGAGGATAAGAACCAGGGGGCCTCAGTGAAGGGCTCCCGCAAAACCTCTGGATACACGCGCATCGTCTACCGTTTGCGCGGGGTGCGACAGGCCCTTGGACAAGACTTTGCCTGGATGAGACGGGCCTACCGTGAGAGTGCTGCCACAAAGTTTCCACAGATATTTCAGGTCAGAGCCACTATGACCAGGGAAATCTCCATCGGCACAGCCGGCACAGGGCTGTGGAACCTGCGATCTGCGGACAAGGCCATCAATTCCTTTACGATTACATTAACTAATGAGTTCTTTCAGTCCTGGGCCCAGTTCACCCTGGTCACCGTCTCGTCAG
>S254|IGHV2/OR16-5*01|IGHD6-25*01|IGHJ4*03|80
CAGGTCACGTTGAAGGAGTCCGCCACTGAACTTGTGCGACCCACAGAGACCCTCGGTTTGACGTGCACCCTCTCTGGTTCCTCACTCAATACTTTTGGATTGGGTGTGAGTTGGATCCGTCAGTCCCCACAGAAGGCCCTGGAGTGGCCTGCCCACACTTTGTTGATTGAATGTGAGTCATATAGCGCGTCTCTGGAGGCGGGACTCATGGTCCCCAGGGACACCTCCACTAGGCCCCTGGGCCAAGTCAAGTCCAACATGGACCCAGTGGAAACAGCCACCTATTACTCTGCTTGGACTAGGACCGACTTTGACTACTCGGGCCAAGTGACTCTGGACCCCGTCCCCTCAG
>S255|IGHV3-38*01|IGHD1/OR15-1a*01|IGHJ6*01|80
GAGGAGCACTTGCTGGAGTCCGGGGGAGACCTGATTTGGCCCAGGGCGTTCCTGAGAATCCCCCGTATAGACTCTGGATTCACCGTCAATAGCAGTGAGACGAGCTCTATCCGCCAGGCCCCGGGGCAGGGCCTGGTGTGGGTCTCATCCTTTAGTGGTGGATCAACTTTCTACCCAGACTCCACGAACGGCAGACTCATCATCCCTAGAGACGGTTCCAACAAGAGACTGTATCGTCAAATGATGAACCTGCGATCTGAGGTCGCGGCCTCATTTTACTGTGCCCTCTCCCAGAAGTGGTTAAATGGGATGTCGGGCCACTTTGGCGACCTCGACGTCTGGGGGAAAGGGACCACGGTCATTGTCTCTTCAG
>S256|IGHV1-69*08|IGHD1-1*01|IGHJ6*01|80
CAGGTCCAGTTGGTGCCCTCTGGGGCTCAGATGATAAAACCTAGGTCCTCGGCGAAGGTCTCCTGCAAGGCCTCTGGACAAAACTTAAGAAGCTACACTCTCCGGTGGGTGCGACAGGCCCCTGGACAAGGGCTTGACGGCATGGGAGGGATCCCCCCTCCCGCTACTAGAATATGTTATTCAGAGAAGTTTCAGGTCAGAGGCAAGCCAACCGCGGACAGCTTCACGAGCGCAGCCTACATGGAGCCTAGGAGCCTGGGATCTGTGGACACGCCCACGCACTGGTGTCCGAGCGGGACAAGTGGAATGACCTTCTCCTACTCTTTCGGGATGGACGTTTGGGGTCAAGGGCCCGCGGCCACCGTCTCCTCAG
>S257|IGHV3-53*03|IGHD2-2*02|IGHJ1*01|80
GAGGAGCAACAGGTGGAGTCTGGACGAGGCTTGATCCAGGCGGGGGGGTCCCTGACACTCTCCTGTACAGCCTGTGAATTCAACGTCAGCAGCAACTTTCTGAGGTGGGCCCGCCAGCCTCTAGGGAAGGGCCTGGAGTGGGTCCCAATTGTTTCTAGCGCTGTTACAAAATGTTGCGCGGACTCTTTGAAGGGCCGGTTTGCCATCTCCAAAGACACTTTCACGACAAAGCTCTGTCTCAAACTGAACAGTGTGAGAGGCGCGAACGCGGCCGTCTTTTACTGTGGTTTCATGGTTCGACCTCCTGTGCGCCGAGTTAGATACCTGCACCCCTGGGGCCAGGTCACCCTAGGCCTCGCCTCCTCAG
>S258|IGHV3-73*01|IGHD2-2*03|IGHJ6*04|80
GAGGTGCAGTTAGTGGAGTCTGGGGGAGGATTGGTCCACCCTGGGGGGTTCCTGACAGCCTCCTGTGCAGCCTCTGGATTCACCTTCAGTGGCTCTTCTATAGAATGGGTCCGCCAGACGTACGGAAAAGGCCTGCCGTGGCTTGTCTGTTTTAGAAGACAAGCTAACAGTTATGCGACAGAATATGCCACGTCGGTGAAAGGCAGGTTCGCCATCTCAAGAGAAGCTTTAACAATCACGGCCCTAGTGGAAGTGACCAGACTGCAAACCGAAGACTCGGCCGTCGGTCAGTGTGCCAGGGTGGACACTGCCATGCTTCCTGCTGCTGTGCCCCACTTTCACGGTGGGGCCGTCTGGGTCAATGGGACCACGGTCACCCTCCCCTCAG
>S259|IGHV3-NL1*01|IGHD3-16*01|IGHJ3*02|80
CAGCTCTTACTGGTGGAGTCTGCGGGAGGCGTGGTCCGGCCGGGGGGGTCCCTAATTTTCGCCTGTGCAGCGTCTGGACTCGCCTTCAGTAGGTATGGCAGGCACTGGGTCCGTCAGACTCCGGGAATGGGGCTGGATTGGGTGTCACTTACTCATGGTAGTGCTAACAGAAAAAACTGTGAAGATTGCGTGTGGGGCCGATTCACCAACTCCCCAGACAAGTCCAAGATCACACTGTGTCTGGGAAGGAACAGGCTGAGAGCTGAGGACACGGCTGTGTCTTCCTGTGCGAGAAACTGTTTTGACGTTTGGGCGAGTGAAACCTATGCCTTCGGTGTGGCTCACACTTTTTATATCAGGGGCCAGGGGACACATGTCACCGTCTCCTCAG
>S260|IGHV3-38-3*01|IGHD7-27*01|IGHJ4*02|80
GATATACAACTGATGGAGTCTCGGGGAAATCTTCTAAGGCCTGGGAAATCCCTGAGACTCTCCGGGGCCGCCTCTGGAGACATCGCCAATCTTGATGACATGAGTTGGGTCCGCAGGCCTCTAGGTAAGGGTCTGGAGTGGGACTCACCTTTCAGTTGTGGAACCACATACCACCCAGACTCAAGGCACGTCAGATTTACCGTCTCCAGAGACATTTTCACGATTATGTTACATCTTGGAGTGAATGGCCGGACACTTGAGGACACGGCTGTGTGTTACTCCAAGACAACCGACTCCGAGTATTGGGGCCAGAGAACACTGGTCACCGTCTCGTCAG
>S261|IGHV1-24*01|IGHD2-2*03|IGHJ5*01|80
CAAGTCCAGATGATACAGTCTGAGACTGTGGGGAAGAGGCCGGGGGCCTCGGTTAAGGTCTCCTGCAGGGTTTACGCATACACCCCCACTGAATTGTCCTTCCACTGTGTGCGACAGACTCCTGGAAAGGGGCTTGACTGGGTGGGAAATTCTGATCCTGAAGATGGTGAAACCATCTACGCACAGAAGTTCCAGGGGAGAGTCATCAAGACCGCGGACGCATGTCCAGAATCAGGACATAGGGACTTGCGAAGCCTGAGAAGTGCACAACCGACCCTGCATTCTTTTGCAGTGTATTGGTATGGGACCGGCCACTTTTACACCTGGTTCGACTCCTGGGGTCAGTGGACCCTTATCACCCTCTACTCAG
>S262|IGHV3-64*04|IGHD6-6*01|IGHJ2*01|80
CAAGTGCAACTGGCGGAGTCTAGGAGAGCCTTGGTCCAGACGGGGGGGTCCCTGAGACTCTCCTATTCAGTCCCTGGATTCTCGTGTAGTTGCTGTGAATCGAACTGGGTCCGCCAGACTCCAGGGAAGGGCCTGGTGTATGTTTCAGGTAATTGTTCTTTTGGGGACACCACATCTTACGAGGACGCAATGATGGTCAGATTCACCATCTCCAGAGACAATTCCAAGAAGACGTCTTTTTTCCAAATCAAGAGTCTGGAAGGTGACGACACGAGTATTTATCATTGTGCGATCTCTAAGGCGATCTCGACTTGTCCGGCCCGGCACTTTGATCTCTGGGGTCACGGCGCCCTGGTCACCTTCTCCTCAG
>S263|IGHV3-35*01|IGHD1-14*01|IGHJ5*01|80
GAGGTGCAGTTATTGGAGTCTGGAAGCGACTGGGAGCAACCTGGGGGATCCCTGAGACCCTACTGTGCAGACTCTGGGTTCACCTTCAGTGCTCTTGACATTAAATGTGTCCGTGATATTGCAGGAAAGGGACTGGAGCGACAAGTGGGTGCTCGTTGGAATGGCACTAGGCCCCATTTTGCAGAGTCTGGGAGGGGCCCATTCTTCATCTCCAGAGAAAATTTTAGGTATGCCCTGCATGTGCACAAGTGTAGTCGGAGAGCCGGAAAGACGTCTGTGCATCACTGTTTCAACAGAGTCCTTTGGTTCGACTCCAGAGGCCAAGGAACCATGGTCACCATCTCCTCAG
>S264|IGHV4-59*08|IGHD4/OR15-4a*01|IGHJ3*02|80
CAGGTGCAGATGCAGGCGTCGGGCCCAGGACTGGAGACGTCATCGCTGACCTTGTCCCTCCGCCACACTGTCTCTGGTGCCTCCTTCACTGGTCACGACTGGACAGGGGGCCGGCAGGCCCCAGAGAAGGGGCTGGAGTGGAGTGCACATATTTGCCACAGTGACAGAGCCACCCTTGGCCCCTCTCTCCAGAGTCGAGTCACCATCTCACGAGACACGAGAAAGAGAGAGTTCTCCCTGAAGCTGACCTCTGTGGCCGACGCCGACACGGCCGTGTGTTGCTGTGCGAAGAGGGTACTTCTCGTTGGTTTCCAAATCTGGGGCCACGGGAGAATGATCCCCGTCACTTCAG
>S265|IGHV3-25*04|IGHD5-24*01|IGHJ2*01|80
GAGGCGAAGGTGGGGGAGCCTGGGCGAGGCTTGGAACAGCCCGGCCAGCCCCCGAGACTTTTCTCCACAGCCTCTGAATTCACCCCCAGTAGTCACTCCATAAACTCTTTCCGCCAGACTCCAGGGAATGGGCTGGAGTTGGTTGGACATGTCGTCCCTACTGGGGACAGGAGATACCTCATAGACTCCGGGAGGGAAGGCCTAACGGACTCCCGAGACAACGCCGAGAGCACGATTCCTCTGAAAATGAACAGCCTGACTACCGAGAATTCGACCCTGCTTTACTGTACCAGAACTCTACTCATTGAGATCACTCCCATAACCGCGACTCCGAATCTCTGGGGCCCTGGAACCCTGGTCACTGTCCCCTCAG
>S266|IGHV3-20*02|IGHD7-27*01|IGHJ2*01|80
GAGGTGCAGCAGATGGAGTCTGGGGGATGTCTTACGCGACCGGGGGAGACCCGGAGAGTCTCCCTTTCAGCCTCAGGACTCACATTTGAAGATCATGACATGACTTGGGTCCGCCAAGCTCCAGGTAAGGGACTGAATCGGGCCTCTGTTATTAGTTGGAGTGGCGGTGGAACAATTTTTGCCGACTCTCCGACGAGACGATTCCCCGTCGCCAGAGACCATGTCTCCAACTCGCCGAGTCTGCAGTTGAGCGGTCCGCGAGCCGGCGACACGGCCTTGTGTCACTGTGCGAGAAGAGGTACGCGCCAGAGCTGCTGCTATTTCGATCTCTGGGGCCGAGGCTCCCTGGTCAGTGTCACTCCAG
>S267|IGHV6-1*02|IGHD4-11*01|IGHJ4*03|80
CAGGAAAGGCTGAACCGCTCAGGTCCGGGACTGGCGAAGAACTCGGAGACCCTCTCACTCATCTCTGCCAACTCCGGAGACCGTGTCTCAACCAGAAGGACTCCTTGGAACTGGGTCAGGCAATCCCCATCGAGCGGCCTTGAGTGGCTGGAATGGACACACTACAGGTGGACTTGCTCTACTGATTCTGCCATATCTGTAATCTGTCGAAGAAGAATCAACTCCGCCACCTTGAAAATCCAGTTCCCCCTCCAGTTAGAGGCCGTGACTCTCGACGATCCGTCTGTGAATCACTTCGAAGGAGAAATCTATGACAACAGTTCCTTTGACCACTGGGGCGAAGGGCCCCTGGTCACCGTCTCCTCAG
>S268|IGHV4-30-2*01|IGHD2/OR15-2a*01|IGHJ2*01|80
CACTTGCAGTTAAAGGAGCCCGGCTCAGGACCGGAAAAGACTTCACAGACCCTGTCCCTCACCGGGTCTGTCTCGGGTGCCTCCATCGTCAGTGACGGCTATTCAGGGACACGCACCCGGCAGCCACCAGGGCAGGGCCTGGAGTGGGCTGCCTACATCTCTCACAGAGGCAGGACCTACTTCGTCCCGCCCCCCAAGAGCCGAGTCATCAAGTCAGAAGACATGTCCGGCAGACAGTTGTCCCTGAACTTGAGGTCTGTGACCGTCTCGCTTAGGGCCGTGTGTCACTGTGCTAGAAATTTTGGGACTGAACTGTACTGGTACTTTGATGTCTGGGGCCATGAAACCCTGATCACTGTCTCCTCAG
>S269|IGHV2-26*01|IGHD1-7*01|IGHJ6*01|80
CAAGTCACAGTGAAGGAGTCGGGTCCTGTGCGGAAGAAAACCACGGAGACCCCTACGGTGACCTGCACTGTCTCTGGATTTTCACTCAGAAGTGGTCGAAGGGGTTTGATTGGGATCCGACAGGCCCCAGGGAAGGCCCGGGGGTGGCTTGCACACAACTGTCTGAATGACGAGATTTCCTCCATAATATGTCTGAGGAGTAAGCTCGCCATTTCCATGGACACCTCCAAAGGTCAGGTGGCCCTTGCCAGGACGAAGTCGGCCCCGATGGACACGGCCACATCTTACTGTGCACGATTAGGTGGGGCCACTTCCAACTACTATGATTACGGTGCGGGCGTCTGGGGTCATGGGACCACAGTCACCGTCCCCTCAG
>S270|IGHV1/OR15-5*02|IGHD1/OR15-1a*01|IGHJ6*02|80
CAGGAACAACTGGTGCAGTCTGGGGCTGAGGTGAAGAGGCCTGGGACCCTAGCCCAGGCCTCCTGCGTGGGTTGTGCCTACACTTTGTCCAACTGTTATTTCCACTGGGTGCGCCAGGTCGCTACACTTGGAGTTGGGTGGCCGGGATTGGTGTGCCCGAGAGACGGCAGAAAAAGGCACTCACAAAAGTTGCAGGCCACAGTCACCCTTTCCAGGGAAACATCCGTGAGAACGGCCTGCATGAAGTTAAGAAGTCTGAGATTTGTGGACACGGCCATATGTGCTAGTGCGAGACACCCCGTTGCTGCAACAACCAACCTCTACAGCGGAACGGGCGTCCGGGGCCAAGGGACCACGGTCACCACCTCCTCA
>S271|IGHV1/OR15-5*02|IGHD3-10*02|IGHJ2*01|80
CAGGAAGAACTGGTGCTGTCTTGGGCTGAGGCGGAGAGGCCGGGGGGCTCAGTGAAGGTCTCCTCCAAGGCCTCTGGATATTCCTCAATCAACGGCTGTGTGCACTGGGTGCGCCAGGTCCAGACACAAGGGCTTGAGCGTCTGGGCTTGGTGTGTCCTACTGATGACAGACCGAGTTTTACACACAAGATCCAGGCCAGAGTCACCAGATGCAGGGACACATCCATGAGAACAGCCTACATGGAAATGATAAGTCCTAGATCGGAGGACACGGCCGGGCTCCTCTGGACGGGGGTCTCTCGACTACTTGTTTCTTTGGGGATCCGGTTAGCAACCTGCTGGAACTTCCATCTCCGGGGCTGTCTCAACCTGGTCACTGTCCCCTCAG
>S272|IGHV3-64*05|IGHD1-20*01|IGHJ4*03|80
GAGGTGCCGTTGGTGGAGTCTGGCCGAGACTCGGTCCAGCCTGGGGGGTCAGTGCGACTCTCCTGTTCATTCTCTGAATTCACCTTCAATAGTTTTAATTTGCACTGGGTCCGCCAGCCTCCTGGGATGGGACTGGATTATGTTTCACCTATGAGATATAATGGAGATAGAACACATGACCCAGACACAGGGAAGGTCAGATTCACCATCGCCACTAATCACTCGAAGAACACACTTTTTCTTGAGAGGAGATGTCTGAGAGTCGACGACATGACTGGCCATTTTTATGGAAACCACTTTCGTCCCTACTTTTGCACCTGGGGCCACGGGGCCCTGGACGCCGTCTCGTCAG
>S273|IGHV3-73*02|IGHD3-3*02|IGHJ3*02|80
GAAGTGCAGCTAGTGGAGTCCGGGGAAGACTTGGTCCAGACTGGGGGGTCCCTTAAACACTCCCGTACAGCCCCTAAATTCACCTTCAGTGTCTCTCATTTGCGCTGGGTCCGCCAGGCCTCCGAGAAAGGTCTGAAGGGGGTCGGCCGCAGTAGAGGACAGGCTAACGGTCACGCGGCGACATATACTGACTCGGCGAAAGGCAGATTGGCCGTCTCCCGCGATAATTTAAAAAACACGGCGTGTCCACATTTGAACAGATTGAAAACCGAGGACACGGCCGTGTCTTACTGTACTACAAGAACTATCAGAGTTTTTGGAGCGGCCACTCAAGAATTTGTCGATTTATGGGGCCAAGGGTCACCGGTCACCGTCTCTCTAG
>S274|IGHV3-9*02|IGHD5-12*01|IGHJ3*01|80
GAAGTGAAGAGGCTGCTGTCTGGGGAAGGCTTGATGAAGTCTGGCAGGTCCCTGGGACTCTCCAGTGCAGTCTTTGGATTCACCTCTCATAATTATGCCATGTATTGGGTCCGGCATACTCCAGAGAAGGGCACACAGTGGGTCTCCACTACCAATAGTAGAGGTGGAAGCACAGGCCATGCGGCCTCCGTGCAGGGCCGATTCTCCATCTCCAGAGACAACGTCCAGAAGTCGCTGTGTCCACAAATGAACTGGCTGAGAGGTCACAAAGCGACGTTACACTGCTATGCAGAAATTGTTGCGGCGACTCTTGACGCCTGGGGCCGAGGGACCATGATCGGCGTCTCCTCAG
>S275|IGHV4-30-2*02|IGHD1-7*01|IGHJ5*02|80
CAGTTGAAACTGCAGGAGTCTGACTTTGGACTGGTGATGCCTTCGACGACCCTGTCTCTCAGCTACGCTGTCTCTGAAGTCTCCATCAACAGAGGTGGTCGCTCCTGGGGCTGGACTCGCCAGAACCTAGGTCCGGGCCGGGAGTGTAGTGTCTTCTTCTGTCACAGAGAGCGCACATACAATAGTCCGTCCCTCAGGATTCGCGTCACCAGATCCGTAGACAGGCCCAGGAGCCGGTTCTCCCCGCAGCTCAGGTCTGTTGCCGCCGCGGACACGGCCCTGTTTAACGGTGGAGGACCCCATGTTTGGTTCGAGTCCTGGGGCCAGGGAGTCCTGGTCACCGTCTCCTCAG
>S276|IGHV1-69*05|IGHD7-27*01|IGHJ6*02|80
CAAGTCCCGTTGGTGCAGTCTGGCGCTGGGGTAGAGAGGCCGGGGTCCTCGGGGAAGGCCCCCTGCGTGCCTCCTGGAGGCTCATTTAGAAGGTGTCCTGTCACCTACGTGCGACAGGCCCCGGGTCAAGGGCTTGAACGGATGGGAGGGGTCAGACCTCTTTATGGAAATCAAACGGGCGCACAGAAGTTGCAGGTCAGAGTCACGACTAACACGGACCAGCACACGAGAACAGCCTACATCGACTTGAGCAGCCTGAAATCTGAAGACACGACCGTCTTCTCTTGTGCGAGAATCGGCTATTACTGCCATCACTACGCGATGGACGTCTGGGTCCCAGGGACCACGGGCACCGCCTCCTCA
>S277|IGHV3-48*03|IGHD1-14*01|IGHJ2*01|80
GACCCGCAGTTGGTGGAGTCTCGGGGAGACTTGGTACAGCCTGGAGGGTCCCTAAGACTCGCCTGCGCAAGGTCGGAATTCACCTTCATTACTAATCGACTGAACTGCTTCCGCAAGACTCGAGGCAAGGGCCTGGAAGGGACTTCATGCATGACTGTTAGTGGAATGACCCTCTATTACACAGACTCTGTCATGGGCCGACTCCCCCTCCCCACAGGCAGTGCCCAGAACCCACGGAAGCTGCGATTGAACGGACCAAGAGGCGAGGACACGCCTGTCTCTAAGTGTGCGACAGGAAACCCCCCCTCCGATGTCTGGGATCGTGGCACCCGGATCACTGTCTCATCAG
>S278|IGHV2-26*01|IGHD2/OR15-2a*01|IGHJ6*04|80
CACGTCACCTTGAAGGAGTCTGCTCCCCTGCTGGCGAAACCCGCAGAGACCCTCACGCTGAACTGCGGCGTCTCTGGGTTATCACTCAGAAAGAGTAGAGTTTGTGGGAGATGTTTTCGTCAGTTCCCAGGGGAGGCCCTGGAGTGGCTTTCACGCATTGTTTCGCCTGACGAGATTTGCTGCAGCAAATCTCTGAAGACCAGACTCGCCATCGCCAAGGACGTCGCCCGGAGTCACGTGGTCCTTTCCATCGTCCACAGAGACCCTATGGAGACAGTCACATGTTGCTCTGTCCGCATGAAGAATGTTGCAATCATAGATTGGCATCAGCACGGGATGGACGTCTGGGTCAAAGGGACCACGGTCACCGTCTCCTCAG
>S279|IGHV4-28*04|IGHD4-11*01|IGHJ5*01|80
CAGAGACAACAGCAGGAGTCGGGCCCAAGACTTATGAAGTCTTCGGACTCCCTGTCCTTGATGGGCGCTGTCTCTGGTCACCCAGTCAGATGTCCTCAGTGGTGGGGCTGGAGGCGGCAGGCCCCAGGGAAGGGACTGGAGCGAAGTGTCTTTGTCCTTTCTAGTGAGAAAACCCTCTACAAACCGTCCCTCAAGAGTCGAGTCACCATGTCATTAGACACGTCCAAGAATCAGTCATCCCTGAAGGCGCGGTCTCAGACCGACGTGGACTCCGGCGTCTGTCCCGGAGGACGCGGTGACTTTGATAACTCCCCACAGACTTATTGTGCCGAAGTCTGGGGCCGAGGAATTCTGGTCTTTGTCTCCTCAG
>S280|IGHV3-66*01|IGHD1-20*01|IGHJ6*01|80
GAGGTGCAACTGGTGCACTCTGGGGGAGACTTGGTCCTGCCGGGGGGGTCCCTGCAACTGTCCTCAGCAGCCTCTGGATTCATTCTCAGCGTCCACTACGCGAGGGGGGTCCGCCGGGCATCGGGGAGGGGCCTGGGGTGGGTCTCCGTTTTTCCTAGCGGCAAAAAAACACACTACAGAGACTCCGTGAAGGTCAGATTCACCCCATCTAGAGACAATTTCAGGAACACGCTGTCTCTTCAAGTGAACAGTCTGAGACCCGACGAGACGACTGTCCATTACTCTGCGAGACGTTTGCTGGACTGGAACCCTTGTTACTATCATGCGGAAGTCTGGAGACAGGGAACCACGGTCACCGTCTCCCCAG
>S281|IGHV1-18*01|IGHD2-21*01|IGHJ6*01|80
CAGTCTGAAGTCGTACAGTCTGGAATTGAGGAAAAAAAGTCTGGGGCCTCTGTGAGGGTCTCCTGCAAGCCTTGTGGTTTCAAACTTTGCAGAAGTGGTCTCAACTGGGTGCGACAGGCCTCAGCACTCGGTCCTGAGTGGATGGGAAGGATCCGCGCTCACAAACCTATTACACACTATCCACAGAGGATCCAGGACAGAGTCACCATGTCCAGAGACGCATCCAGGCGCAGAGCCTACTTACAACTGAGGAGCCTGAAGTGTGACGCCGCGGCCATTTATTACTGTGCCAGAGACGAGGTCTTAGAGTGCTACCCTCTGGTCGTCTGGGGACTAGAGACCACGGTGCTCGTCTCCTCAG
>S282|IGHV4-61*08|IGHD7-27*01|IGHJ6*03|80
CAGTTGGAACTGCAGGAGTGGAGCCCAGGACTGGTGACCCCCTCGGAGCCCCTGTCCCTCACCTTCGCTGTCTCTGGGGGCCCGTCTGGGAGTGGTGGTTACCGTTGGAGTTGCATCCGGCAGTCCCCAGGGAAGGGCCTGGAGTGTGCTGAGTATGTCTATTTCAGTGGGGGGTCCAATTACAAATCCCCCCTCAAGAGTCGAGTTATCACATCAATACAGGAATACACGAATCAGTTCTCCCTGAAAATGAGTCCTGTGACAGCTGCGGACCCGGCCGTGGCTAATTGGGCGAGAAACGCGCTTCGTCAGTCGAGGCCTTCATATTTTTACTGCTACTACTTCGACGTCTGGCGCCATGGGGCCACGGTCGCCGTCTCCTCA
>S283|IGHV3-16*01|IGHD4-11*01|IGHJ1*01|80
GAATCCCAATTGGTGGAAAATGGGATAGTCTTGATACAGCCTGGGGGGCCTCTCAGCCTCTCCTATAGAGCCTCTAGACTCACCTTCACTAACAGTGACATAAAGTGGGCCCACAGGGATCCAGGAAAGGGGCCAGAGAAAGTTTGGGGTCTCAGTTGGGCCGACTGTAGGGCGCCCTATGTGGACTCTGTGCAGCGCCGACTCGTCCTCGCCAGAGACACTTCCAGGGTCAACTTGTCCCTGCAGAAGGGAAGACGGAAGGACGAGGCCTTGACTGTCCATTATTGTGTGAGATCCCCTGATCCCGCGAAATGCCTCCAGCGCTGGGGCCCGGTCACCCTGGTCTCCGTCTCCTCAG
>S284|IGHV3-20*02|IGHD1/OR15-1a*01|IGHJ1*01|80
GAAGTGATATTGCTGGCGTCTGGGCGGGGTCTGGAACGGCCGGGGGGGTCCCTCAGACTCTCCCTTCCAGTCTCTGAGTTACCCCTTGATCAGATTGGCGTGACCTGGGACCGCCAACCTCCAGGGAGGGGGCTGGAGTGGGCCTCAACGATTAGTTGGAGTGGCGGAATCACAGGTCATCTTGACTGTGTGAAGGGCCGCCTTCCCATCTCCAGAGACCCCACCAAGAACTCCCCCTGTATGCATATGACCGGCCTGAGCGTCGAGGACTCGGCCTTGTTCCAATGTGCGACACTGGAGAATCCTGCCTCTCGCCAGGCCTGGGGCCAGGTCACCCTGGTCACCGTGTCCTCAG
>S285|IGHV3/OR16-13*01|IGHD4-23*01|IGHJ4*03|80
GACGTGGAATTGGTGGAGTCTGGGTCAGGCTTAGTATGGCCTAGAGGGTCCCTGCGACCCTCTACTACAGCCTCTGGATTCACACTCACCAGTTGCTGGTTACACTGGGTCCGCCAGGTTCCAAGTGAGGGTCTGGTCTGGGTGTCACGCTTTGGGAGTGATCTGATCGTCAGAGACTATGCAGCCTCCCTGGGGGGCCAATTCAACATCTCCAGAGACAATGCTGGGAGGACCCTGTGTCTCCAGATGAACAGTCTGAGACCTGAGGACGCGACTGTGTCTCACTGTCTTAGAGGGACCCTCTTTGACGACTGTGGCCCAGGGCGTCTGGCCCCCGTCTCACCAG
>S286|IGHV1-69D*01|IGHD2-2*03|IGHJ1*01|80
CAGGTGCAGGAGGTGTTGTCTGGGGCTGAGGTGCGGAGGCCTGGGTCCTCCGGAAAGGTCGCCTACACGACTTCCGGAGGCACCTTCAGAATCTATCTTTTCATCTGGGCGCGACCCGCCCCTGGAGATGGGCTTGAGGTCGAGGGAGGCATCATCCGTCTCTCCGAAACAGCGAACTTCACACAGAACTTCCAGGTCAGAGTCACGATTATCCCCGACGATTCGTCGAACACAGCCTGCGTGGCACTGCGCAGCCTTAGATCTAAGGACACGTCCGTCCGTTTCTGTGCGGGATTTATTCTAGTGGAACCGGCTGCTCTTACGGCATGCTTCCAGAGGTGGGGCCAGGTCCCCCTAGTCACCGTCACTTTAG
>S287|IGHV3-25*04|IGHD1-14*01|IGHJ2*01|80
GAGACGCAGATGCTGGAGTCTGGGGGAGGCTTGACAAAGCCTGGGCGGTCCCCGAGACTCTCCTGCGCAGCCTCTGAATTCACCTTCAGAAGAAGCCACACGAGTTGTGTCCGCCAGGGTCCCGGGAGTGGGCTTGAGATGGTTGAACACGCTAGTCCTGATGGGGGTGGACTCTGCCTCGTAGACTCCGGAGAGGACGGTTTTAAGATTTCCAATACTAGCGCCAAGAAACTACTTCCCCTGCAAATACACAGCCTGAAGATCGAGGACACCGCCCTGTCTTGGTTAAACCGACGGACAGCACTGTACTGCCCCGGTCTCTGGTTCCGAGGAACCCTTACCACTCTCTCCTCAG
>S288|IGHV3-NL1*01|IGHD2-15*01|IGHJ6*02|80
CAGCTGCAGTTGGTGGAGTCAGGGGGAGGCCCGGTCCAGGGTAGGCTATTCCTGACACTCTCCTCCTCAGTGTCTGACTTCACCTTCAGTAGTCATGTCATGCACTGGGTCCAGCAGAATCCAGATAAGGGGCTCCAGTGGGTGTCAGTTTTTGACAGTGGTGATGGAAGAATACACTATAAAGACTCCGTGAAGGGCCGCCTCGACATCTCCAGAGACGACTCGAAGAAGACACTTTATGTGCAAATGATGGGCCTGAGATGTGAGGACACGGCTGTCTATGACTGTCCGAAGGACCCTCTAGTGCTGGTAACTCCTACTCCCTCTTACCACTATTTTCTAAACGTCTGGGGTCATGGGACCACGGTCACCGTCTCCTCA
>S289|IGHV3-38*02|IGHD2-8*01|IGHJ2*01|80
GAGGTGCAGGTGGTGGAGTCTGCCTCAGGCTCGGCACAGTCTAGGGGGTCCCTGAGACTCTCTTGTGCTTCCTCTGGATTCCGTGTCAAAAGCAAAGAATTGAGGTGGAGCCACAAGGCTCCAGGGAAGGGGCTGGAGTGGGCCCCATCCATTAGGGGTGCTAATTTTTATTACACAGACTCCAGGAAGGACAGATTCGTCATCTCTAGGGACAATTCCAAGGACAGGCACTATCTTGAAATAAATAACCCGCGACGTGAAGTCACGGCCGTGTCCTGCTGCGCCAGAGAGACCTACCCTATGATGACGGTGTCCGCCAGGCGAGAAGGACTGTGTTGGGAGGCCTGCTGGTTCTTCGAGGTCTGGGGCCGTGGCGGCCTGGTCACTGTTTCGTCAG
>S290|IGHV3-NL1*01|IGHD1-7*01|IGHJ1*01|80
CAGGCGCAGTTTGACAAGTCTGGAGAAGGCGTGGTCCGGTCCGGGGGGTCCCTGCGACTCTCCTGTGCAGAGTCTGAATTCCTCTTGAGTTTCTCTGGCATGCCCCGGGTCCGCCAGTCTCCAGGGACGGGACTGGAGTGGGTCTCCGGTTTTTTTGGTGGTGTCAGCAGAATAATTTATGCAGACTCCATGGAGGGCCATTCGTCCGTCTCCATAGACCATTGCAAGAAAATGCTGGACGTGCACTTGAACAGCCTGAAACCTGAGGACTCGTCTGTCTCTTTCTTTGCGAAAGGGGTCATGATTGGATCTATCCCCCGTGTCCAGCACCGGGGCCAGGTCCCTCTGGTCAGCGCCACTTCAG
>S291|IGHV3-21*02|IGHD2-21*01|IGHJ4*01|80
GAAGTGAAAAAGGTGAAGTCTGGGAGAGGCCTGGTCACGCCTGGGGGCTCTCTGAGACTCTCCTGTGCCGCCGCTGGATTCACCCTGAATAACTATAGAAGGAATTGGGTCCGCCAGCCTCCAGAGAAGGGGCTGGAGGTCGTCTCATCCCTCAGTCTAAGTTTTAATTATATAGACCTCACTGACCCAGTGAAGAGGCGATTAATCACCGCCAGCGACAACGCCCAGAAGTCTCTGTGTCTGGTCATGACCAGCCTGGGAGCCGAGGACACGGAAGTCTTTAAATGTGCGAGAAGTGTGGGTCAGCACAGTGGAACGGTAAGTGCTGCTCCCATTAATTTCTGGGGCCAAGGCACCTCGGACACCGTCTCCTCAG
>S292|IGHV3-20*02|IGHD5-24*01|IGHJ5*02|80
GAATTGCATGTGGTGGAGCCTGGGGGAGGTGCATTACGGCCGGGCGATTGCCTGAGAGTCCCCTTTTCTGCCTGTGGATTCACCTGTGATAATTCTGGCATAAAGTGGGTCCGCCACGGCCCAGGGAAGGGCCTGGAGTGGGTCTCTGGTGGTCTGTGGAGTGGTGACAGATCAGGTTGTTCAGACTCTCCGAAGGGCCCATTCTCTCTGTCCAGAGGCACCGCCAAGAAATCGCTCTGGCTTCACCTGATCAGTCTGAGAGGCGAAGGCACGGCCCTCCGTCACGGTGCGGGAGTGGCTATAGTTGCGGGTTGGGGTGTCGACCCCGGGGGCCAGGGACCCCGGGTCACCGTCCCCTCAG
>S293|IGHV1-45*02|IGHD1/OR15-1a*01|IGHJ4*03|80
CAAATGTTGCTGCTGCGGTCTGAGCCTGAGATGGGGAAGACTGGGTCGTCAGTGAGGATTCGCTGCAAGTCTTCGGGACACACTTTCGCCTTCTTCTGCCTGCCGGGGATGCGACAGACCCCCGGACAAGCGCTTGGGTGGGTGCCATGGGTCACACTTTTCAACAGTGATACCAAACGCCCGCAGAATTTACTAGACAGAGTCACCCTTCCCAGGATCAGGTTTGTGAGAACCGCCTACATCCAGGTAAGCAGCCTGAGAGCTGACGACACAGCCATGTGTTATTATGCAACAAGCTCTAAGTGGGAGATCGTCCCACTCAGATTGTTTGACTACTGGCGCCCAGGGACCCTGGTCACCGTCTCCTCAG
>S294|IGHV1-24*01|IGHD2-15*01|IGHJ6*03|80
CAGGTCCAGCTCCTACAGTCTGGGCCTGAGGTGAAGGGGCCTGGGGCCTTAGTGAAGGCTTCCTGGAAGGCTTACGGCTACACCCTCTCTAAATTTTCCATTCAGTGGGTGTGGCAGGCTCCTGGACAAGGTCTTGAGTGGGCGGGAGGGTCTGGTGCTCCAGATGGTGACATAATCTGTTCACAGATGTTCCAGGACGGAGTCACCTTGACTGAAGACACATCTGCAAAAACGGCCTGCTTGGAACTTGACAGCCTGAAATGCGCGGACACGGCCGTGCTTCATTCTCTGTCGTATCGCGGGGGTGAGACTTGCTCTTCCCACGACTTCTATTACTGGGACGTCTGGGTCAGGGGGACCACGGTCACCGTCTCCTCA
>S295|IGHV1/OR15-9*01|IGHD6-19*01|IGHJ6*01|80
CAGCTACAGGTGATCCAGTCTGGGTCTGATGAGAAGAGGCCTGAGGCCTCAGTGAGGATCTCCTGCAGGGCCTCCGTCAGTACCTTCGCCATCTTCTGTCTATATTTGATGTGCCAGACCCATGCACACGGGCTTACGGGGGTGGGCTTGGTGTGCCCTAGTGACATAGTCGCAATCCGCACACAGAAGTTCCGGGCCAGAGTCACCACATCTAGGGACACATCCATGAGCGCGGCCTGCATTGAGCCAATCAGTCTGAGATTTGAGGACTCGGCCTTACACGACTGTGTGACGTGCTCCTTCAATCCCTACCAGCTGGCCGACTGGGGTCAAGGGACCACGGTCACCGTCTCCTCAG
>S296|IGHV1/OR15-1*02|IGHD2/OR15-2a*01|IGHJ2*01|80
CAAGTGCAGTTGGCGCAGACTGGGGCTGAGGTGATGCCGTCTGGGGCCCCCCTGAAAGTCTCCACCGGGGCTTCTGGCAACACGCTCACCGACTTCTCTAGGCACTGGGTGCGACAGGCCCCTGGACGAGAGCTTGGGTGGGTGGGACGGATCATCCCTGACAACACTGACACAGACTCCGCAAAGAAGTTTTGGGTCAGAGTCATCATGACTAGGGCCGCGTCCATCAGGAGAGCCTGGACGGAATTGAGAAGTCCGAGATCTGAAGGCGCGGCCACTTATCACTGCGCGAGAGGGTCGGAGCAGGCCGGGGGAGGTGAGACCTTTGTTATACCACCCTTTTTGATGCCGTCCTGGAACTTTCCTCTCTGGGGCCGTGGAACCTCGGTCACTGTCTCCTCAG
>S297|IGHV3-38-3*01|IGHD5-18*01|IGHJ6*02|80
GAGGTGCGCATGGTGGAGTCTGGGGGGGTCTTGCTAGAGCCTGGAGGGGCCCTGAGACTCTCCTATGCAGTCTCTGAACGCACCGTCATTAAGAATGAAATGACCTGGGTCCGCCGGACCCCAGGGGAGGGTCTGGAATGGGCCTCCTCCATCAGTGCTGGCAGTATCCACTCCTCGGACTCCAGGACGGTCAGACTCTTCGTCTCCAGAGGCCACTCCACGAAAACGCTCCCTCTTAAAGTGAAAAGTGTGAGAGTCGATGAGAAGGCTGTGCCTAATGGGCAGAAGCCATGGGCCACAATGAATTACTGCGGACTGGGCGTCTGGGGCCACGGGACAACGGTCACCATCTCGTCA
>S298|IGHV1-3*02|IGHD6-6*01|IGHJ2*01|80
CAGGTTCATCTGCTGCAGCCTGGGACTGCCGTGAAGATGCCTGGGGCCTCCCTGACCGTTTCCTGCAAGGATTCTGGACTCACCTTCTCTAAATGTGCTGGGCATCGGGTGCGCCAGGCCCCCGGAAAAAGGCTTGAGTGGATGATGTGCATCAATTCAGACTCTGTGAAAGTAAGATATTCAGACGATTTCCAGGTCAGAGTCACCATGACCAGGGATTCATGTGCGACAGCAATCTACAGGGAGTTGAGAAGCCTCACATCTGAGGACATGCCTGTCTATTTCTGTACGAGCACTCGTCCGACCCACAATTGCGACATTGATCTCTGTGGTCACGGCGCCCAGGTCTCTGTCTCTTCAG
>S299|IGHV3-9*01|IGHD4-17*01|IGHJ6*02|80
GAAGTGCAGGTGGTGGGGTCTGGCAGAGGCTTAGCACGCCCTGGCAGGTCCCTGAACTTTGGCTCTGCAGCCTCTGACTTCACCTTCAATAATTGTGGCAAGCGCTGGGTCCGGCCACCTCCAGGGAAGGGCCGGGAGCGGGTCTTGGGTATGTGTTGTAAGTGTGAGACCAGGGACAAGGCGGACTCTGTGAAGGGTCGATTCACCATCTCCAGAGGCAGTGCCAAGACCCCCCTATTTCTGAAGTTGACCGCTCTGAGAACTGAACACTCGGCCCTCTTTTTCTCTGGTCCTCGTCGGGGTTTCATGGACTACCTCTACGACGTGGACGTCTGGGATCATAGGACCACGGTCACCGTCTCCTCA
>S300|IGHV3-74*01|IGHD2-15*01|IGHJ2*01|80
GAGGTGCAGGTGGTGAAGTCCGAGGGAGACTTAGTTCAGCCTGGGGGGTCCCTGGGACTCTGCTGTTTAGCCTCCATAGTTCCCCTCAGTGGCCACTGGACACACGGGGTCCGCCAAGCTCCAGGGAAGGGGCTGGTGTGGGTCTCACATATTCATAGTGACGGGTGTTACACAAGACCCGTCGACTCCCTAAAAGGCCGACTTACCACCTCAAGAGACAACGCCAAGAACATGCTGACTCTGCAGGTGACGAGTCGGAGAGTCGAGGGCCCGACTGTCTTTTTGTGTGAAAGGGTGGGAGCTTACAGTGCTGGGAAAGACTATGCCCCTTACTCAGAGCTCCGGGGCCTTGACTCACTGTTCACTGTCTCCATAG
>S301|IGHV3-38*01|IGHD6-19*01|IGHJ3*01|80
GAGGTGCAGTGGGTGGGGCTTGGGGAAGCCTCGGTGTGCCCTAGGGGGTCCCTGAATGCCCCCTGTGCAGCCTCTGCATTCACGGTCCCTCTCATGAGGATGTTCTGGATAGGCCAGGCTCCAGGTCAGGGACTGGAGAGAGTCCCGTCGACTTGTAGTGCCAGTACGTTGTACTCAGACTCCAGGGAGGTCGGACTCACCATCTCCAGACAGAATTACACGGACACGCTGTCTCTTGAAATGACGAGCCTGAGAGCTGAGGACAGGGCCGCGTGTTGCTGTGGCCATGCGCGCGGCCCTACGACTCTTAATGCTTCTGAGGTCTGGGGCCCAGGGTCAATGGTCACCGGCCCTTCAG
>S302|IGHV3-9*01|IGHD6-13*01|IGHJ2*01|80
GAGGTGCAGGTGGGAGAGTCCGGGGACGTCTTGGGACAGACTGACAGGTCCCTCAGACTCTCCCATACGTCCTGCGGGTCCGCCCTTGATGTGAAGGCCATGACCTGGGTCCGGCAATCTCCAGGGACGGGCTTGGACTGGGCCTCAAGAATCCATGGGAATGGTAGTAGTGTAGACTCCGCGGACTCTGTGGAGGGCCGGTTCGCCATCTCCAGAGTCATCGCCAAGAAGCCCCTGTGTCTCCGCATGAACCGTCTGAGGACTGAGGACACGGCCTTCTGGGCCTGTGCACAGCGAGTGTGCGACTGCAGCTGGTTCGCAAGTCCCTGGGACCTCAGTCTCTGGGGCCGCGGCGCCCGGGTCACTGTCCCCTCAG
>S303|IGHV1/OR15-9*01|IGHD5-24*01|IGHJ4*03|80
CAGGTGTTGTTGATACTGTCTGGGGCTGAGGCGGAGGAGCCGGGGGCCTCACTGAAGGTCTCCTACAAGGCCTCTGGAGACACCTTCACCAGAAACTGTATGCAGTGGGTGTGCCAGGCCCATGCACACGGGCTGGAGTGGTTGGGATTGGTGTGCCCCACTAGTGGCAGGACACACTGTATGGAGATGTTTCCGGTCAGAGCCACGGTAAGAAGGGAGACATCTGTGGTCACTGACGACCTGGAGCCAACTAGCCTGGGAACTGAGACCAGGATAATCTCTGCCTCTGTGCATTTTAAAGTAGAAAACTGGGGACAGGGGGCCCTGGTCGCCGCCTCTTCAG
>S304|IGHV3-38-3*01|IGHD6-6*01|IGHJ1*01|80
GACCTGCCGACGGTGGAGTCCCGGGAAATCTTGGGGCAGCCTGGGGGGTCTCTGAGACTCTCCTTTACAGTCTCTGGAATCACCGTCAGACACAATGAGATGGCCTGGGTCCGCCAGACTCCAGGGACCGGTCAGCACTGGGTCTCAACCATCCGTGGTGTTGCCACGTATTATGCAGACTTCACGAAGGTCAGATTCACCATCTCCGGGGACCGTTGTAGGAACTCGCAGACCATTAACATGAAGAGCCTGAGACCTGAGGACACGAGAGTATGTCACTGTAAGGAAGGCCCACTTTATAAGAGTCCGTCCGTTGGGTGCCTCCAGCACTGGGGCCCGGACGCCCTGGACCCCGTCCCCTCAG
>S305|IGHV3/OR16-10*02|IGHD2/OR15-2a*01|IGHJ1*01|80
GAGGGTCTGCTGGTGATTTATGGGCGATGCCGGGGACAACCTGGGGGGTCCCTGGGACTCTCCTGTGAAGACTCTGGTTCCACGTTCCTCAGCTCTGCCAGACACTTCATTTGCCGGGCTCCAGGAAAAGGTCTGGAGGGACTGTGTACTGTTGGTCTTGGCGGCGGCACATGCTATCCAGACTCCGTGGAGGGCCGACTCACCGTTCACAGAGACAGTGCCAAGAACTTCTCGTATTTTCAAATGCACAGCCTGAGTGGCGAGGACAGGGCCGTGTCTTTGTGTGCAAGAGGCCTTAGGACTTTCGAAATCACACTATTTTTAATTTTGCAGCGATGGGGCCAGGGCGCCCTGGTCACCGTCTCCTCAG
>S306|IGHV2-5*08|IGHD3-22*01|IGHJ2*01|80
CAGGTCACCTTACAGGAGTCTTGTCCTGCGCTGGTGAGACCCCCACAGCCCCTCCCACTGACGTCTAACTGCTCTGGATTCTCACTCCACATCTGTGGATTCTGTGTGGCCTGGATGCGTCAGTGCCCAGGGAAGGCCCTGGAAAGACTGACACTCAAGACTAGGACTCATAATAAGCGCTACAGTCCATCTCTGACGACAAGGCTCACCATCACCAGGCACACTTCCACAAATCAGGTGGTCCTACGATTGACCAACGAGGACCCTGTTGACACAGCCACATTTTATTGTGCACACGGAGAACGCGCGATTCTCTCTTTTACAATAGTGGTGGCCTACGGCTACTTCGATCTCTGGGGCCCTAGAACCTTGGTCACTGGCTGCCCAG
>S307|IGHV1-58*02|IGHD6-25*01|IGHJ1*01|80
CAAACCCAGCTGGTGCAGTCTGGGCCTGAGGTGAGGATGCCGGGGACCCCAGTAAAGGTCTCCTGCTCAGCCTCTGAACTCTCCTTCTCTGGCTCTGGTATGAGATGGCTGCGGCAGGCTCTTGGACGACGCCTGGAGTGGATCGGACACATCGCCTTTGGCAGTGCGGAAAGAATCAACGCGCAGAATTTCCAGAGGAGGGTCACGAAGACCAGAGACATGTCTTCACGCACAGACTACACGGAACTGAGAGGCCTGACATCCGGGGACGAGGCCGTACATTTCTGTGTGACTGCATTAGACCAAGATGAATACCTCCAGACTTGGGGCCAGGGACCCCTGGTCACCATCTCCTCAG
>S308|IGHV3-64D*06|IGHD1-20*01|IGHJ3*02|80
GAAGTGCAACTGGCGGAGTCTGGGGGAGACCTGGTCCAGCCTGGGGGGTCCCCTAGAATCTCCAGTTTTGCCTCTGGATTCCCCTTCAGCTGCCACCCATTGAGATGCGTCCGCGAGACTCCAGGGAAGAGACTGGCAAATATTTCACCTACTAGTATTTGCGGGGATACCCCACACAGCGCAGACACCGTGACGGACAGACTCGCCGTCTCCAGAGCCACTTCCAAGAACACGCTGTTTGCTCAAGTGACAAGTCCGAGTGGTGGGGACACGGCTGTATGTTGCTGTGTTAGAACTGGAACGACCCGTGCATGGGATTTTGAAGTGTGGGGCCACGAGCCATTGGTAGACGTCCCCGCAG
>S309|IGHV3-35*01|IGHD1-26*01|IGHJ1*01|80
GACATTAGAGTGTCGGAGTCTGGGGGAGGCCTGGACCAGCCGGGGGGACCCCCGAGACTCGGCCTTACAGACCCTGGACTCCCCCTCACTAAAAGAGGCATGATCTGGGTCCGTCAAACTCCAAGAGAGGGGCGGGCGTCGATATCGGGCCTTAGTTGGTATGGGATTAGGACGAACTTTACAGGCTCTGTGAAGGGCCCATTCATCGTCTCCAGCGACCATTGCAGGACACCTCCGTATCTGCTGACGACTAGCCTGAGGGCCGCGGACATGACTAGGGATCATTGTGTGAGGCCCTGGTCCGAGGACTTCCAGCCCTGGGGCCTGGTCACCCGGGTCACCATCTCCTCAG
>S310|IGHV4-34*13|IGHD1-1*01|IGHJ6*01|80
TATGGTGGCTCTTATAGTGGCTGTTCTTGGAACCACATCTGTCAGGCCTCAGGAAAGGGGCTTGAGTGGACTGGGGAAGTCATTCATGGTGGATTCTCCAGGCACAAATGGCCCCTGAAGAGTCGGGTCACCATTGCAGATGACACGTCTAAGAACACGGTCTCCCTTCTATCGACCTCTGCGACCGCCCCCGACGCGGCTCGGCTTTACTGTGCGGGCTCACGGAAGGAACGCCACTCGTTCGGCTCAGTCGTCTGGGGCCAGGAAACCTCGGACACCGCCTCCTCAG
>S311|IGHV3-73*02|IGHD2-15*01|IGHJ4*02|80
GAGGCGCAGCTGGGAGAGTCAGGGAGAAACTTGGTCCAGACTGGGGGGTCCTCACAGTTCTCGTATGCAGGCTCTGGGCTCACCCTCAGGGACTCTACTATGCCCGGGGTCCGCCAGGCCTCCGGAGCAGGCCTGGAGTGGCTTGGCCCTATTAGAAAAAAAACTAATAGTGACACGACAGAATGTATTAAGTCGCTGTTAGGCAGACTCACCATCGCCAGGCATCACTCAAAGATCACGGCGTGTCCGCGAAGGAACAGCCTGAGCACCGAAAAAACGGCCGTGTATTGCTCCACTAGAGGCGCTCAGGATGCTGTAGTCGTGTTAGATTTCTTTGACTACTGGGGCCAGGGACGTCCGGTCGCCGTCTGCTCAG
>S312|IGHV4-28*01|IGHD1/OR15-1a*01|IGHJ6*03|80
CAGGTACCGCCTCAGAAGTCGGGCCCAGGTCTGGTGAGTGCCCCGGCCACTCGACCCCTCGCCTGCGCTGTCTCTGACTATACCATCAGCTCTGGCAGTTGGTGGGGCTGGATTCGGCAGTCTCCAGGCGAGGGACTGGAGAGGCTTGGTCACGTCTATTCTTGTGGGAGCGCATACTGCTCATCGTCCCTCAAGATTCGAGGCCCCATGTCAGAAGACACGTGCAAGAACCGGTTCTGCCTGAAGCTGCGCTCTGTGACCGCCGTGGACACGGCCATGTGTCACTGTGGGAAATTCGCCTGCCTACATCGCACGCCAAGCTACTACCACCATCTTATGGACGTCTGGGTCAAAGGGAACACGGTCACCGTCCCCTCA
>S313|IGHV5-10-1*01|IGHD5/OR15-5a*01|IGHJ2*01|80
GAAGTGCACCCGGGTCAGTCTGGAGGAGAGGTGAGAGAGACCGGAGAGTCTCTGAAGATCTCCTGGGTGGATTATGGAAACAGGTTCACCAATTATTGGGTCAAGTGGGTTTGCCAGATACCCGGGAAAGGCCGAGAGTCAATGGGGCCAGTTGATACTCGTCAGTCTTTTGCCAGTCACAGGCCGTCCCTCCCGGGCCACGGCACCATCTCAGCTGACAAATCCATCAGCGCTGCCCCCCCTCAGTGGAGAAGACTGAAGGCCTCGAACACCGTCAAGTTTGACTCTGCGAGGCCTGGAGACGGTGTTTACCGGGTGACCTGCTTCTCTTTCGATCTCTGGGGCCGTGACACCCTGCACATTGTCTCCTCAG
>S314|IGHV2-70D*14|IGHD3-10*01|IGHJ2*01|80
CAGGCCACCTTGACGGAGTCGTGTCCTGCGTGGTTGAATCACACACAGACCCTCACACTGGCCTGCCACCTCCCCGAGTTCTCACTCACTAACACTGGAATGCGTGTGATCTGGATCCGGCAGGCCCCAGGTAACGCCCTTCCGTGGCTTCCACGCGGTGACCGGAACGGTCATAAATTCTACAGAAGATCTCTGAGGACCAGCCTCACCATCTCCACAGACACCTCCAACTTTCAGGCTTTCCTTGAACAGCCCCCCTCGGTGCCTGTGGACACAGTCGCATACCGCTGTACACAGATTGTGTCTCTGGTTGGGGAAGTCGGTCCCTGGGGCCATGGCGCCCCAGTCCCTGTCTCATCAG
>S315|IGHV3-15*01|IGHD5/OR15-5a*01|IGHJ3*02|80
GATGAGAAACTGACGAAGTCTGGGGGAGACTTGACAAAGCCTGGGGGGTCCCTTAGACTCCCCTGTGCAGACGCTGGACGCGTTCTCGGCCACGTCTGGAAGAGTTGGTTCTGCCAGATTACAGCAAAGGGGCTAGAGTGGGCTGGCCGTATGGAATACAGAACTGATGGTGGGACAACAGATTACGATTCACGCGTGAAAGGCAACTTCCTCATCTCGCGAGGTGGTTCACCAAAGGCGCTGTCTCCGCAGGACCACAATTTGACGACCGAGGACACAGCCGCGTGTTACTGTTCCACGCTTATAATGTCGACGATTATTAAGGCCTTTGATATCTGGGGCCATGGGACAATGGACTCCGTCTCTTCAG
>S316|IGHV4-59*02|IGHD4/OR15-4a*01|IGHJ4*02|80
CAGGTGCAGTTGCAGGAGTCGGGCCCCTCACTGGTGATGACCTCGGAGACTCCGTCCCAGATACGCAATGTCTCCGGTGTCTCCGTCCGCAGTTCCTATTGGAGTTGGATCCGACAGTCCCCCGGGAAGGAACTGGAGTGGATTGGGTCCCTCTCTTACTCTGAGGGACGAAACTTTCACCCCTCCCTCAAGAGTCGAGGGACCAGATCAATAGCCACGACCAAGAACCAGCTCTCCCTGAGTCTCTACTCTGTGACTTCTGCGGACACCCCCTTACTTTGCTCTGCGAGAGGCGTGCAGTTTGGTGGCTACTTGACCTCGCGGGGCCAGGGAATCCGGGTCACCGACCCATCAG
>S317|IGHV4-34*04|IGHD6-13*01|IGHJ5*01|80
CACGTGCAACTGCAGAAGTGGGGCGCAGGAGTCTTGAAGCCTTTGGAGACCGTGTCCCTCACATGCGCTGTCTTTTGTGTGTCATTCAGTGGTGGCAATTGCAGCTGGATACGACAGTCTCCAGGAAAGGGGTTGGACTGGATTAGCGAGACTAATCATAGTGGAACCACCAGGGACAACCCGTCCCACAGGGGTCGGAAAAAGTGTGCGGTCGGCCCGTCCAAGACCCAGTTCTCTCTTAGGCTGAACTTTTTGACCGCCGCGGGAAAGGCCTTGTACCAGTGGGCGCGAGGCTATGACAACTGCTGGAATAAATGGTTCGACTCCTGGGGCCAAGGAAAACTGGTCAACGTGTCCTCAG
>S318|IGHV4-30-4*01|IGHD2-21*01|IGHJ6*04|80
CAGATGCATCTGAAAGAGTCGGGCTCAGGACTGGTGAAGCCTTCACGGACCGTGTCCGTCACTTCCACTGCCTCGGGTGTCTCCTTCAGAAGTGATAATTATTACTGGCATTGGATCCGCGAGACCCCAGGGAAGGGCCTGAGGTGGGTTGAGAACATCTGCTCCAGTGGGAGTGCCAACAACAACCCGTCCCTTAAGAGTCGAGATTCCATATCGGTGACCTCGTCGAAGAACCAATGCCCCCCGACGCTTACCTCTGTGCCTGCCACGGACTTGGCCGTTTGTTGCCCTGCCAGAGGCCAGAATATTGTGGTGATGATCATGTTTTCACATTTAAACTGTTGTAATGCTTGGGACGTCTGGGTCAAAGGGACCACGGTCACGGTCTGCTCAG
>S319|IGHV3-72*01|IGHD1/OR15-1a*01|IGHJ4*02|80
GAAGTGCATGTGGCGGAGTCCGGGGGAGCCCTGGTCCAGGTTGGAGGGTCCCTGAGACTGAGCCGTGCAGCCACTGGATTCACCTTGAGCGACCATTCCATGGAATGGGTCCGCCAGGCCCCGGAGAAAGGGCTGGAGGGGGGTGACCCCTCCTTCAACAAAAGAAATCGTTACATCACAGAAGACGACACATTTGTAAATGGCAGATGCACCGTCTCAAGAGAGGATTTAGAACGTTCACTCTTTCTGAAAGTGAACAGCCTGACAGTCGGGGACAGGGCCGTGTACTACTGTGTCAGGGACGCCTTCGACCCGAGCCTCCCAAATCACTTTGACGGCTTGGGCCAGCGAAGCCTGGTCACCGTCTCCTCAG
>S320|IGHV4-59*06|IGHD4-23*01|IGHJ2*01|80
CAGGTGCACGTGCAGGAGTCGGGCCCAAGACTGGAGAAGCCTTCGCAGGCCCTGTCCCTCACCTACATTGTTACTGATGACTCCATGAGTGGTTACCACTGGAACTGGATTTGGCCGATTTCTGGGAAGGACCGGGAGTGCACTGGCTATTTCCCTTACAGTGGGAGGACCCACTACATACCGTCGCTCCCGAGTCGAGTTAATATCTCAGAGGAGACGTCCGCGAACATGCTGTCGATAAAATTGACCTCTGTGCCTGTCGTGGACCCGACCCTCTGTATGTGGGCGCTAGTTGTGACTTCGGTGAGAATTCATGAAGATCTCTGGGGCCGTGCCACCCTGGCCTCTGTCTCGTCAG
>S321|IGHV3/OR16-9*01|IGHD6-6*01|IGHJ4*01|80
GACGTGAAGCTGGTGGTGTCTGGAACATACTTCTTACAGCCTGGGGGGTCCCTGAGACTGTCCTGTGCAGCCTCGGGATTCACCTTTCGTGACCACTCTACGATGCGGGTCCGCCAGACTCCCGCAAAGGGACTGGACTGGGGGTCTTCTTGTGGTGATAAAGGTGGTGACACATACTGCCCAGACTCTCTGAAAGGCCGACTCACCCCCGCCGGTGACAGGGCCAAGACCTCACTATGTTTGAAAGTGAGCAGGCTGAGAGCCGATGACACGCCTGTATGTTATTGTGTGCGGCGGAGGTTGGCACAGGATTTAGGGAAGAGATCGGGCTGCAACTTTGACTACTGGGGCCACGAGACCCGGGCCCCCGTCTCCTCAG
>S322|IGHV4/OR15-8*03|IGHD3-10*01|IGHJ3*02|80
CAGGCGCATCGACCCGAGTCGGGCCCAGGACCGGTGAAGCCTTTGGAGACCCTGTCCCTAACGGGCGACGTCCCTCAGGGCTCCACCACCAATTGTAAGTGGTTGAACTGGGTCCGCCAGCCCCCAGGGAAGGGACTGGACTGGCTTAATGGAGTGTGTCACAGTGAGATCCCCACACACAACCCATTACTGAAAAGTCAAGTCACCTCAACTTTGGACAAGACCAAGAAACATTTCTCCCTGGAACTAGCCTCTGTGACCGCCGCGGACACGGCCGCGTATTACTGTGCGACACTTAGAAGGCCTCTCTCTGGTTGGGGGAGTGGTTGTGTCATCTGGGGCCAAGGGGCAAGGGTAACCCTATGTTCAG
>S323|IGHV4-59*08|IGHD1-7*01|IGHJ3*02|80
CAGGTGCACAAACGGCAGTCGGGCCCAGAACTGCTGAAGATTTTGGAGACCCTGTCCCTCACCTACACTGTCTCTTGTGGCTCCATCCGTACAAACTACTGGATCGGGATCCGGCGGTCCCCAGGAGCGAGACTGGAGTGGATTGGTTGCGTAGATTGCGGGGAGAGAGCGAATATCACTCCCTCCCTCAAGAGTCGGGTCACCGTCTCAGCAGAATCGTCCCAGAATCCGGTCGCCCTGAAGGAGAGTTCTGTGACCGGCCGAGAGGCGACCGTTTACTGTTGTCCGAGAGATTGTTGTGTCTGGGGACAAGCGACAGGGATCCCCGTCTCGTCAG
>S324|IGHV2-5*09|IGHD4-11*01|IGHJ5*02|80
CAGGTCTGGTTGGAGGGGTCTGGTCCTGCGGTGGTGACACCCACACTGACCCTCACACTGACTTCCATCTCCTCTGGCTCCTCACTCAGAAACTGTGGAGTGCGTCTGGGCTGGATCCGGCAGTCCCCAAAAGAGGCCCTGGTTTGGCTTGCACCCATAAACTGGGACAGTTGTAGCCACTACGGGCCATGTCGGCAGAGAAGCCTCACCATCATGAGGGACTCCTCCAAATACCAGGTTGTCCTTCTCCTGAACCACATGGACCCTCTGCACATAATCACACTTGACTATGAACACAGTTGCGTGGGAATTCCGCGCTTCGACCCCTGGGACCAGGCATCTCGAGTCACCGTCTCCTCAG
>S325|IGHV3-49*02|IGHD4-23*01|IGHJ1*01|80
GAGGTGCAATTGGAGGAGTCTGGGAGCGACTCGGGACAGCCAGGGCCGGCCCTGAGACTCTCCTGTACGCCTTCTGGACTCTTCGTTGGAGCTACTGGTTTGAATTGGGTCGACAAGGCGCCAGGGAAGGGGCTGGCTTGCATCGGTTTCACGGGAGGAAGACCTTCTGGTGGGACAACAGAATACGCCGCGTCTGTGAAAGGCAGAAACACCATCTCCAGAGGTAGTTCCAAAAGCCTCGCCACTCTGAGAATGAACAGCCGGGAAACCGCGGTCACAGCCCTAGATCTCTGTTCGAGACACCGATCACGGTGGGCGGACCAGACTGAATCCTTCGAGTCCGGGGGCCAGGGAGGCCTAGTCCCCGCCTCCCCAG
>S326|IGHV3-64*01|IGHD1/OR15-1a*01|IGHJ4*01|80
GAGGAGCAGTTCATTGAATGTGGGTGTGGCCTGGCCCAGCCGGGGGGGTCCCTGAGACTCGACTGGACAGCCTCTGAATTCGCCTTCGTCGACTACTTCTTGCACTGGGTCCACCAGCCTCCCGGGAAAGGACTGGATTATGTTACAGCTATTACTAGTCTCGGGGCTAGAACTTTTGATGCAAATTGTGTGAAGGCGGGATTCCCGATCTTGCGAGACACCTCGAGGAACACGCTTTATCTTCAAGAGGTCGACCGGAGACCTCAAGACCTGACTGTGTTTGTCTGTGCGAGGCTTGTGTTTGACTTCTGGGGCCAAGGAAGCTTGGTCATCGTCTCCTCAG
>S327|IGHV3-74*02|IGHD2-21*01|IGHJ5*01|80
GATGTGGAGCTAGAGGAGTCTGGGAGAGGCTCCCTTCGGCCTGGGGCGTCCCCGACCCTCTCAGGTACAGACCGTAGATTCTCCGTCACCAGATACTGGATCCGGTGGGTACCCCAAGCCCCAGGGAAGAGCCTGGTCTGGGCCTCACGTTTTTCTAGAGATGGGCTTTCTACGAGAAACGCGGACACCGCGAAGGGCCGACTCACCCTCCCCAGCGATATCGCCAAAAACACATTGTATGTGAAAGTGAACAGTCTGAGAGCCGAGGACACGGCTCTATTTCACTGTTCAGGGATGGTGGTGGTGGTGGCCACCCCCACCGAGTGGTTACACTCCGGGGGCCAGAGACCCCTGGTCACCGCCTCCTCAG
>S328|IGHV1-69D*01|IGHD2-21*01|IGHJ6*04|80
CAGGTGCAGGTGTTGCAGTCTGGGGCTGAGGTGAGGAGGCCTGAGCCGTCGCTGAAGGTCTCCTACACGGTCTCTGCAGGCACCCTGAACAGGTCCTCTGTCAGTTGGGTGCGACAGGCCCCTGGACAAGGGCTTGAGTGGATGGGAAGATTGCTCCCCATATTCGTTGCAGAATATTCCACACAGAAATTACGGGTCAGAGTCACCATAACCACGGACGAGTCCACGATCACAGCCTTCAGGGAGTTGCCCAGTCTCAGATCTGAGGACACGGCCGTCGATTCCTGTGCGAGACACTTTGCGAGGCCTCTTGTGGTGCTGCCTACTATTCCCGGTGCGACTTACTACTACTATAGAATGGTCGTCTGGGAAGGAGGGACCACGGTTTACGGCTCCTCAG
>S329|IGHV5-10-1*03|IGHD1-20*01|IGHJ6*01|80
GACGTGCGATTGACGAAGTTCGGAGAAGAGATGGACGAGCCCGGAGAGTCTCTGAGGATCTCCCGTCAGGGGTCTGCATACAGCTTTAGCAGCTTCTCAATGAAAAGACTGCGGCAGATGCCCGGACAAGCCCTGGAGTGGATGGGGGGGATCAATCCTGGTGACTCCTGCACCACGTGCAGGTCGTCCTTCCGAAGCCACGTCTCAGTCCCAGGTGACAAGTCCATCCGCCCTGCGTACCTCCAGTGGAGAAAGTTGAAGGCCTCCGAGTCCGCCATTTTTAACTGTGCGAGCCCCGCTAACATTCGAACTATCGCCGTCGTCTCGCCCTCCAACTACTACGGTATGGACGTCTGGGGTCACGGGACTACGGTCATCGCCTCCTCAG
>S330|IGHV1-2*04|IGHD6-19*01|IGHJ5*02|80
CAGGAGAAACTGGTGCTGTCTCGGGCTGACGTGAATAAGCCTGGGGCCTCAGTGAAGGTCGCCTGCAAGGCCTCTGGAGACATCTTTACCGCCTCTCGTCTGAAGTGGGTGCGCCAGGCCCCGGGGCGCGGGGTTAAGTTGACAGATTGGATCAATCGTCACAGCGGTGACACTCACTCTCCACGGAAGATTCAGGTCTGGGTCCCCATGAATAGGGAGCCGACCATTCGCACATCCTACGTGAAGTACAGAAAGCTCGGATCTGACGACGCCGCCGTGTGTTGCTGTACGACTCGACAGTCAGGGTCTGGTAGGTTCGACATCTGGGGCCAGGAATACCTGGTCCCCGTCCCCTCAG
>S331|IGHV3-64D*06|IGHD1-26*01|IGHJ3*01|80
GAGATTCTGCCGGAGAAGCCTGGGGAAGGCCTGCTCCAGCCTGGAGGGTCCCTGACACTCTCGTATTTAATCTCTGGATTCTCCTGCATTAGTTATATTCTACACTGGGTCCGTCCGCCTCCAGGGAAAGGACTGGAATCTATTTCAGCTTTTACTTCTTATGGGGATAGAACATTCTACTCAGGCTCCGTGAAGGATAGATTCACCATCTCCAGAGGCAACTTTGAGAACACTCTGTATGTCCACATGAGCCGTCTGAGAACTGGGGACATGGCTGTATCTTATCGTCTGAGGGAAGAGCCCTGGGACCTTTCGAATGTTTGGGGCCACGGGAAACGGGTCAGCGTCTCTTTAG
>S332|IGHV3/OR16-8*02|IGHD1-1*01|IGHJ5*01|80
GAAGTGAAACTGCTGGAATGCGGAGACGACTTCAGACAGCCCGGGGGGTCCCTGGGACTGTCCTGTCCAGACTCTGAATTCGCCTTCACTAGCCACAACTTGGACTGGGTCCGCCAGGCTCTAGGGAAGGGAATTGAGTGGACTTCAGACCTTATTGGTGCCGCTTGTTTCACACACTACCCCCACTCTGTGAGGGGCCGATTCACCATCTCCAGGGACGACGCCCACAAATCCCCCTGCCTGCTAATGAACAGCGTGAGAATTATAGACTCGGTGGTGTTTCATTCTAGGAAAGCGCTTGGTCTCAATGTTGGAGACAAGTGGTTCGGCTCCTGGGGCCACGGAGACCTGGTCACCGTCCCCTCAG
>S333|IGHV2-70*12|IGHD3-22*01|IGHJ3*02|80
CAGATCATCTTGAAGGGGTCGGGCCCTACCCTGGTGAGACCCACAAAGACCCTCACGCTGACGAATACCTTCTCTGGGCTCTCTCTCAGGGCTTGTGGGCTGTTTATGAGGTGGATCCGTCAGTTCCCAGAGAGGGCCCGAGACTGCCTTGCGGTCAGTCTTGGGGAAGATGATAACATCTACAGAACACCTCTGAAGACGAGACTCACCACTTCCACGGACACTTCCAAAACTCGGGAGGTCCTTCCGGGGACCAACATGCACCCTCTGGACACAGCCGGGTTTGACGAAACACACAGAATGCCTATGCTAGTAGTGACTCATACCACCGACGAATTTGTTTCTAATATCTGGGGCCAAGGGACAAAGGTCACCGTCTCCTCAG
>S334|IGHV1-24*01|IGHD3-9*01|IGHJ2*01|80
CAGGTCCAATTACTCCAGTCTGGGCCTGAGACGAAGAAGCCGGGGGCCTCAGTGAAGGTCTCCTGCAAGCCTTCCGGAGATGGCGTCTCTGAATTTACCAAGCAGTGGTCACAACAGGCTCCGGGAACGGGGCCTGAGGGGTTGGACAGTATCGATCCTGAGGTTTGTGAACGAATCCACGCACAGAAGTTACAGGTCAGAGGCACCATGACCGAGGTCGCTTGTACAGAAAGATCCTTCATGAATCTGAGCGGCGTGAGATCTGAGGACACGGCCCTGTATTGTTGTACAACAGGGAAAATAACTAGCGAGTACGACACTATTCAGACTGATTCTGCCTGCTGCCTCGATCTCTTGGGCCGTAGAACCCTGGTCACTGTCTCCTCAG
>S335|IGHV2-70D*14|IGHD2-21*01|IGHJ2*01|80
CAGGTCACCCTGACGGAGTCTGCTCCTACTCCGGTGAAATTCACAAAGACCCTCACACTGACCTGCACCCTCTCTCCGCTCTCACTCTCTTCTGGTGCCACGCGTGTGGTCGGGGCCCGTCAGTACCCAGGTCCGGCCCTGGAGTGGCTGGCACACACTGACTGGGAGGATTACATATCCTACAGCCGATCTCTGAAGACCAGTCCCCCCGTCTCCCAAGTCACCGCCAGAAGTCCGGTGGTCCTGGCACTGACCAGCAGGACCCCTGTGGACACAGACACGTGCAATTGTGCACGGATAGAGTTTTATGGGGGTGATTACTGTTACCACTGGCACTTTGGTCCCTGGGCCCGTGGCACCATGTTCACTGGCTCCTCAG
>S336|IGHV3-53*02|IGHD4-11*01|IGHJ6*04|80
GAAGTGCCACTGGTGGAGACTGGACGAGGCTTGATCCAGCCTGGGAAATGTCTGAGGCTCCCCTGTGCAGCCTCTCGGTTCACCGCCACTAGAAAAAGGACGAAGTGGGTCCGGCCGGCTCCAGGCAAGAGACTGGATTGGGTCTCGATGGCCTGGAGCGGTGGCAGCCCATACTGCACGGACTCCGTGAAAGACCGACTCACCATCTCCAGAGACACTTGCAAGAAAGCGAAGTGTCCTCAAATGAACAGCCTAAGAGACGTGGACACGGCCGTGTTTCACTGTGTGAACATTGAAGACTGCACTGTCCACTGCCATCACGATGTGGACGCATGGGACAAGGAGATCACGGTCACCGTCTCCTCAG
>S337|IGHV1/OR21-1*01|IGHD1-1*01|IGHJ5*02|80
CAGGAACGCCTGCTGCAGTCTGGGGTTGAGGTGGAGAGGCCGGGGGCCCTAGTGAAGGCCTCATGCAAGCCTTCTAGAAACCCCATCACCAGCTGCTGTATTCAGTGGGTGCACACAGTCCTTCCAGAAGGGCTGGATCGGGTGGGAGGGCTGAGCCCCAGTCATGGCAGGGTGAGGGCTTCACGGAAGACCCAGGCCAGAGTCACCCTGGCCCGGAAAACATCCATGGTCACAGCCTGGTTGGACCCAAGCAGTCTGAAATTTGGCGACACGGCCATGTCCTACTGTGTAAGGCAGTCCAACGGTGCCAGAGACAAGTGGATCGACTCCTGGGGCCAGGGAGTCCGGGTCACCGTCTCCGTAG
>S338|IGHV4-38-2*02|IGHD6-19*01|IGHJ2*01|80
CAGATTCGGTGGCGAGAATCGGGCCCAGAATTGGTGAAGCCTTCGGGGACCCTGTCCCTCACCGCCACTGTCTCTGATTACTCTAGAAGTAGTGGTCACTTCTGGGACTGCGTCCGGCAGGCCCCAGAGAAGGGGCTTGAACGGCCAAAGAGAGTCGCTCATAGTGGGAACCCGTGCTCCCGTCCGTCCTCCAAGAGTCGAGTCGCCTTCTCGGTGGACCCGTCCAGGCACCAATGTTCCCTGATGATAAGCCCTGTGACCGCCGCAAGAACGGCCGTCTCTTATTGTGCGAGACATGGGGGGGTCTGCGGCTGGTGCGACCCCGACTTCGATTTCTGGGGCCGTGCCGCCCGGGTCTCTGTCTCCTCAG
>S339|IGHV3/OR16-13*01|IGHD4/OR15-4a*01|IGHJ3*01|80
GAGGTGCAGCTGGTGGGGTCTGAGAGAGCCTCACTAGTCCCAGGAGGGTCCCTGAGACTCTCCCGTGCAGGCTCTGAGGTCACCTTCAGAAGCTCCGGGATGCCGTGGGTGCGCCAAGTTCCCGGAGAAGGCCTGACTGGGGTCTCACACATTCATGGTAGTGGGACTATCAGAACCTTCGCAGACTCCATGAAGGGCCAAGTCGCCATCCGCAGAGACAGTGCTAAGAGCAGACTGTGTTTGAAAGTGACCAGTCTGCGAAGTGACGACAGGGCCGTGTCTTATTATGCGAGAAAGTGGCTTGTGGTACCTAGGCGTGCTTTTGATGTCTGGGACCGAGTGGCATTGGTCAGCGTCCCCTCAG
>S340|IGHV3-73*01|IGHD2-2*02|IGHJ3*01|80
GAGGTCCAGCAGGTGGAATCTGGGAGAGTCTTGGGCCGGCCTGTGTGGTCTCTGAGACTCGCCTGTGAAGCCTCTGGGTTCGCCCTCTGTGGCTCTCCTTTGCGTTGGGTCCGCCAGACTTCCGGGAAAGGGCTGGAGTGGATTGGCCCTATTATACGTGAAACTAACCATTGCGAGACTGAAGTTGCTATGCCGGTGAGAGACAGGTCCATCATCTCCAGGCGTGATTTCAAGAACACGGCGCATCTCCAAGTGACCAGGCTGAAAACCCAGGACCGGCCCGTGAATTTCTGGACTCGGTTGGTTGTGGTGGCTTCCGCCATAACTGAATCTCTTGACGTCTGGGGTCAGGGGACAAAGGTCACCGCCTCTGCAG
>S341|IGHV4-31*03|IGHD3-9*01|IGHJ1*01|80
CAGGTGCAGCTGCTGGAGACGGGCCCAGGACTGCTGAGGCCTTCGCTGCCCCTGCCCCTCACATGCCCTGTCTCTGGTGGCCCGATCAGTATTGGTTATTACTATTGGACCTGCATCCGCCGACACCCAGGGAAGGGCCTGGGGCGCATTGGGGACGCCCTTGATGATGGCAGAACTTTTTTTAACCCTTCCCTCAACAGGCGAATCCCCACCTCACGAGGCACGTCTAGGATCCAATTCTCCCTGAAGCTGACCTCTCTGGCAGCCGCGGACACGGCCGTTAATTGCTGTACGGGTCCTTGCGATTCTTTGATCGGTGTTTGTCCGTTCCTCCAGAATTGGGGCCAGGTCACCCAGGTCACCGGCTCCTCAG
>S342|IGHV4/OR15-8*03|IGHD5-18*01|IGHJ4*01|80
CACCTGGTCCCGCAGGAGTCGGGCCCAGAAGTGGTGAAGCCTTCGGGGACTCTGTCCTTCACCCACGTTGTCTCTATTGACTCCATCAGCACTTTTACTTGGTGGAGCTGGGCCCGCCAGACCCCAGGGGAGGGACTGGAGTCGACTGGAAAAATATATCATAGTGGGAGTCCCAACTACAAGACATCCCTGAGGAGTCGCGTCTCCGTATCACTCGTCGCGTCTAAGAGCCACTTGGCCCTTAAGATGAAGTCTGGGGCCGGCTCGGACCCGGCCGTCTATTATCGTGCCAGAAGCCGCATTGGATATGACTCTGGTTCGACGGCGACGTCCCTTCACTGGGGCCAACCACGTCCGGTCACCGCCTCCTCAG
>S343|IGHV2-26*01|IGHD1-14*01|IGHJ2*01|80
CACGTCACCTTGAAGGAGCTCGGTCCTTTATTGGTGACACCCAGAGAGACCCTCTCACTGACGTGCACCGTCTCTGGGTTCTCACTCAGAGGTGCTAGAAGGGGTCTGAATTACATCCGCCGGCCACTTGGGACGGCCCGGGAGTGGCCTCCACACGTTTTTTGGCATGACGAGACATTCTGCAGAACATCTCTGAGGGGGGGCCTCACCATCCCCACTGAGAGCCCCAAATGTCAGGTGATCCTGATCGTGACTGAAATGGACCCTGTGGAGACAGTCGTATATTTTTGTGCTCGCATGCTGACCGGAACCACACACTTCGATCTCTGGGCCAGAGGACGTGGGGTCAATGTCGCCTCAG
>S344|IGHV1/OR15-1*03|IGHD3-16*01|IGHJ3*02|80
CACGTGCAGCTGGTGCAGTCTGGGCCAGTGGCGAAGAGGCCTGGGGCTTTAATAGAGGTCTTCTGCCAGCCTCCGGCATATATCTTCACCGACTCTTGTATGAGCCTGATGCGGCAGGCCCCTGGACAAGACTTTGGGTGGGAAGGACGTATCACCCTTGACAGTTGTGGCACACACACTCAACAGAAGTTGCAGGTCAGAGTCACTAAGACCAGGGACATGTTCATCAGTACGGCCTCCACGGAAATGATAAGCCTGAAATCTGTGGACACAGCCACGGATTGCTGTGCGAGGTTGAACGATCGCGGCTGGGGGAGTTATGGAGTTGCCGCATTTCCTTTTGGCAGCTGGGGCCAAAGGACCATGGTCGCCGTCTCCTCAG
>S345|IGHV2-26*01|IGHD4-23*01|IGHJ2*01|80
CAGGTGTCCTTGAAGGAGTCTGGTCCTGGGCGGCTAGAAGGCACAGAGACCCCCACGCTGACCTGCACCGTCTGTGGGGTCTCACTCATCAATGCTAGACTGACTGAGAACTGGATACGTCGGCCCCCAGGGAAGGCTCGGGCGTGGCATGCACACAATTTTTCGAGTGGCAATTTTTCTTTCAGAGGATCTCTGAGGAGATGCCTCCCCATCTCCCAGGACCCCCCCCGGAGCCAGGTGGTCGTTGTCAGGCCTAACATGGTCCCTGTGGACACAGCCACACTTTATTATGAACAGACACAGCTTCGTCATAACGGGACAAGAAGCATCAGTTTCGATCTCAGGGGCCGTGGAATCTTGGTCCCTGTCGCCTCAG
>S346|IGHV3-7*01|IGHD5/OR15-5a*01|IGHJ6*04|80
GAGGTGCAGACATCGGAGACTGGTGGAGGATTTGTCCAGTCTGGGGGGTCCATGAGACTTTCCCCTGCGGACCCTGGATTTACCTTTAGTAACTGTTGGCTGAACTGGGGCCGCCAGACTCCAGGAAGGGGGCTGGCATGGGTGGCCGACATAAACCAAGAAGACTGTGGAGTCTGCTGTGTGGAGTCTGTGAAGGGCCGATTCACCATCTCCAGAGTCAACGCCAAGAACCTACTGTGCCCGGAAATGAGCTGTCTGAGAGTCGAGGACACGACTGTCTACTGTTGTGCGAGATGGAGAGGAAGCGAGGATACAGTGTCTACGGAGGCACAGGGCGGGTCTGACTCCTGCTACGATGGGGACGTCTGGGACGCAGGGGCCCCCGTCACCATGCCCTCAG
>S347|IGHV1-3*02|IGHD2-21*01|IGHJ1*01|80
CAGGTTCAGCGAGTGCAATATGGGACTGAGGTGAACCAGTCGGGGGCCTCGGTGAAGGTTTCCTGCACGGCTTCTGGCCACTCCTTCACTTGTTTTGCTCTCCTGTGGGAGCGCCAGGCCCCCGGTCAGAGACTTGACTGGGGGGGTTGGAGCGACGCTGACCACGGCAACAGAGAAATCTCACAGGAACTCCAAGAGAGAGTCACCACTAGCAGGGACCCCTCCGCAAGAACAGCCTACATGGAGGTGAGTTGCCTGGGGTCTGAAGACAGGGCTGGACATAACCCTCTGAGGACACTTTCACTGGTGTTGGTGACTGCTGAACCCTTGCACCACTGGGTCACGGTCACCCTGTTCACCGTCTCCCCAG
>S348|IGHV2-70D*14|IGHD5-12*01|IGHJ6*02|80
CAGGCCACTCTGAAGGAGTCTGGTCCAGCGCTGGGGACCTTCACACAGACCCTTACATTGCCCTGCACCCTCTGTGGCTTCTCACTCATGTCTAGTAGAATGCGCGTGATGTGGATGCGGCGGCCCCCAGGGAAGGCCCGGGGGTGGCTTACACACACTGACTTGGGGGAAGGTGAGTCCTACAGCACAGGTCTGAAGACCAGGGTCACCATCTCCAAGGACACGTCCAAGAACCAGATGGTCTTACCACGAGCCAGCGTGGCTCCTGTGGACACAGCCACGTGTCACCGTTCACGGGTGACGCCTCCGACTTACTTCTCTCGTTTAGACGTCTGGAACCAGAGGACCGCGGCCACTGTCTCCTCA
>S349|IGHV1/OR21-1*01|IGHD1-1*01|IGHJ3*02|80
CAGGTACAGTTAACGCAATCCGGGGCTGAAGTGAGAACGCCGGGGGCCTCGGGGAAAGTCATCTGCAGAACTAATGTCTGCATCCTCACCAGCCTGTCCAGGAAGTGGACTCACCAGGTGAATGACCACGGGCTTGAGTGGAGGGAATTGGTGTGGCCTAGTGAAGTCAGAATTCGCTCTGCACAGAGTTTGCAGGCCAGAGTCACCAGAACCGGTGACCGATCCGTGAGAACAGTCTTCATAGGCCTGAGAAGTCTGAGATATGATGACACGGCCTTGTTTTTTTGTGGGAGGGGTCAACTGGAACGCTGGGGCCAGGGGACAGTGTTCACCGTCTCTTCAG
>S350|IGHV3-21*04|IGHD7-27*01|IGHJ4*01|80
GACATGCAGTTGATCGAGGCTGGGGGGGGCCTGGTCAAGCCTTGGGGGTCCCTGAGACTCTCCTGCGCAGCCTCTGGATTCACCCTGAGGAGCTATAACATGAGTTGGGTCCGTCAGCCTCCAGGCACGGGGCTGGAAGGGGTCTCGTCCAGTAATACTTCTAGTAGTTACTTGTCCCATCCAGACTCCAAGAAGGGCCGGCTCACCATGTCCGGGGACTATGCCAAGAAGTCGTTCTATCTGAAAGTGAATAGTCTGAAAGCCAAAGCCACGGCCCTTCTTAACTCTGGGGGACCCGGCGGACGCCAAACTGGCTCTTGTGACATGTGGGGCCAGGAAGCCCTGGTCCCCGTCTCTTTAG
>S351|IGHV3-7*01|IGHD2-21*01|IGHJ1*01|80
GAGGTGAATTTGGTGAAATCTGGGGGAGGCTTGGCCCTGCCTGGGGGGTCCCTGAGACTCCCCTGTGCAGCCTGTGGATTGACCTATATTAGCCTTTGTGTGAATTGGGTCCGCCAGAGTCCGGGGAAGGGGCTGGAGTGGATAGACAACCGAAGGCAAGATGGGAGTGAAACATTCAACGTGAAATCTGTGAAGGGGCGACTCACCATCTCTAGAGACGAAGCCAAAGTCTCACTGTATTTTATCTTGAACAGTCCGGAAAGGGGGGCCGCGACTGTGTTTTTCTGTGCGAGAAAGCCAACATATTGCGCTGATAATTCCTTTACTGAATACTTCCAGGGACGGGGCCAGGTCACCCTCCTCACCGTCTCCTCAG
>S352|IGHV3-30*17|IGHD7-27*01|IGHJ2*01|80
CAGGGACACCCTTGGGAGTCTGGGGGAGGCCTGGTCCAGCCGGGGAGGTCCCTGCGACTCTCCTCTGTAGCCTCAGGACTCACCTTCAGTATCTGCTTACTGCCCTGGGTCCGCCAGGCCCCGGGTCAGGGGCCAGACTGTCTGACAGTGATAACTTCTTACGAGAGCGATGAATATCGTCCGGACTCATTGAAGGGCCGTGTCACCATATCCAGAGACGATTGCAGGGACAGACTGTATCTACACGTGATCACCCTGAGAGGTGAGGACACGGTTGTCTTTGACTGTGCGCAGTCGGGCCCCGGTCTCTGGGGTCGTGGAAGCCGGGTCCCTGTCACCTTAG
>S353|IGHV4-59*03|IGHD1-1*01|IGHJ3*01|80
CACGAGCAGGTCCTGGAGTCGGACCCAGGGCTGAAGAAGGCTTGGGAGACCCTGTCCCCTATGGGCACTGTGTGTGGTGGCTCCACCACAAGTGAACTCTGGATCTGGGTCCGCCAGGCCCTAGAGAAGGGCCTGGATTGGCTTGGACACTTCTGTTCCCCTGGGGCCACCGATTTCAACCCCCTCCTCAAGAGTCGAGTCACCATTTCCTTGGACACGTCCAAGAAGCAATCCTCCCTGAAGTTGATATTTGTGACCACTCCGGACACGGCCGTATCTTGCCATGCGGACGTGTTAGCTCAGAAAGTCCATGTCTGGGGCCTAGGGACAGAGGTCCGCGTCTCTTCAG
>S354|IGHV1/OR21-1*01|IGHD2-2*03|IGHJ1*01|80
CAGCCTCACACGGTGCATTCTGGGTCTGAGATGATGAAGGCTGGGGCCTCACTGAAGGTCTCTCTCAAGATTTCCGGACACACCTTCTCCAGCTTTTCCTTGCCCGGGGGACACCAAGTCCATCCAGAAGGGCTTGGTTGGACTGAACTGGTGTTCCCTGGTGACGGCGGAACGAGCTACACACAGAGAGTCCAGGCCAGAGTCACCAAAATCAGAGACACATCCATTAGCACAGTCGACGTGGAACTGGTCAGTCTTGGATCTGAAGACACGGCCCTGTTTGGCTTTGTCCAGACGGTAGTACTACCCGCTACTAGTGAATTCTTCCAGCGGTGGGGCCAGGACACCGTGGTCACCGTCTCCTCAG
>S355|IGHV2-5*04|IGHD3/OR15-3a*01|IGHJ5*01|80
CAGATCACCTTGAAGGCGTCTGATCGCAGACTGATGAGACACACACAGACCCTCAGGTTGGCCTGCACCTGCTCTGGACTTTCACACTATCTTACGAGAGGGGGTCTGGGCAGGATCCGCCAGCCCCCAGGCAAGGCCTTGGACTGGCTTGCTCTCATTTCTTGGAAGTATGCAAAATGCCACACTCCATCTCTGAAGAGAAGTCTCACCATCACCAAGGACGCGTCCACTATTCAGGAGGTCCTGACAATGACCAACATCGACCCAGTGGACACACGAACAGACTACTGTCTCTGGCAAGACGACCCACTTTTGGAATGTTTATTCTATTATTTCGATTCCTGGGGCCACGGAATCCTGGCCAGCGTCTCCTCAG
>S356|IGHV3-38*02|IGHD3-16*01|IGHJ2*01|80
GAGGGTCAGTCGGTGGGGTCTGGGGGAGACTTGGTGCAGTCCACGGAGCCCCTGAGACTCTCCCCTGCAGCCTCTGGACTCGTCCTCAGCGGAAATAAGAAAGAGTGGATCTGCCAGGGTCCAGGGAAGGGGCTGGAGTCGATGCCATCCATTAGCTCTGGTCGCACGTACTACGCAGACTCCAGGAAGGTCAGATTTACCACCCCAAGAGACCATTTCAAGAACGCGCTGGCTATTCGGACGAACAACAAGAGAACTGATGTCACACACGTCTATTTGCCTTGCAGAAGGCGCATGATTACGCTTGGGACAGTTTTATTTATATGGCGGCACGCAGTCGATCTCAGGGGCCGTGGAACCCTGGTCACAGTCCCCTCAG
>S357|IGHV3-38-3*01|IGHD7-27*01|IGHJ5*01|80
GAGTTACAAATGGTGGAGTCTCGGGAAGTCTTGGGACAGCTTGGGTGGTCCCCGAGACTCTCTTGCAGAATCTCTGGACTAAAGGTCAACAGAAAACAGACCATCGGGGTCCGTCAGAATCCAGGGAAGGGTCTAGACTGGACCTCGTCCCTCGACAGTGGAAGAACGTATTACGCCGACTCTCGGAAGGTTGGATTCACCATGTCCAGAGACCATTCCAAGAACACTTTGCACCTTCGAATGAGAAGCCTGATCTCCGAGGACACGACTGCTTATCGCTTTAAGAGATGTCTCTCTGGGTCCGGCTCCGGGGGCCACATATACCTGGTCACCGCCTCCTCAG
>S358|IGHV3-73*02|IGHD6-6*01|IGHJ6*03|80
GAGGTACAAGTTGTGAAGTCCGGGTCAGTCTTAGTTCAGCCGGGGGGGTCCCTGAAACTCTCCTGCACGGACTGTGGATTCACCTTCAGCGGCTCTACCTTACTTTGGGTCCGCCAGACTTCCGGGGAAGGGCTGGATTGGCATGGCCGGATTCCACCTAACACCGAATATTACACGACAGTGTTTACTCGGTCGGGGAAAGGCAGATTCACCCTCTCCAGAGATGATTTAAAGAACACGGCCTATCCACAATTGAACAGCCTGAAAGGCGAGGACACGGCAGTCTATTACTGCGCTAGGGGTATGCTAGCTCGTCCCGGTCTTCTTCACTACTACCACTATATGGCCGTCTGGAGCACAGGGACCACGGTCACCGTCCTCTCA
>S359|IGHV3-49*03|IGHD4-11*01|IGHJ4*01|80
GATGTGCAAGTGGTGGAGTCTGGGCGACCCTTTCTGCAACGAGGGCTGTCCCTGAGACTCTCCTCCATAGTTTCGGGATTCGCCTTCGATTATTGTACTGAGAGTTGGTTCCGCCAGCCTCCATACACGGGACTAGAATGGGAAGGTGTAGTTAGATGCGACGCTTTTGGCCAGACAGCAGAACTCGCCGCGTCTGAGGGCGACAGACGCACCATCTCAAGAGGCGATGCCCAAGGAATCGCCCATCTAGAAGGGAACAGCCTGCGAACCGAGGAGACAGACGTGTTTGACTGTACTACTATAGTAATCCATTCTTTTGACTACTGGGGCCAAGGAACCCTTGTCACCGTCTCTTCAG
>S360|IGHV3-43*02|IGHD4/OR15-4a*01|IGHJ5*01|80
GAACTACAGATGGTGGGGTCTGGGGGAGGCGTGGTGAAACATGGGGGGTCCCTGAGACTCTCCTCTGCAGCCTCTGCCTTCTCCTCTGATCAGTTTGCCATCCATTGGGTCAATCAATCTCCAGGAAGGGGTCTGGCGTGTGTCTCTCTTATTATTTGGGATGCTGGACGAACATGCCGCGCGGAGTCTCTAGAGGGCCGATTGGCCATCGCCAGAGACACTGGCACACACTCCCTTGATGCGCCAATGAGCGGCCTGAGACTTGAGGGCGCCGCCGTCTCTCCCTGTGGACAAGTGGGGGGGGGTGCGCATGGTGCCTGGCTCGGCTCCGGGGGCCAAGGAAGCCTGGTCACCGTCTCGCCAG
>S361|IGHV3-25*04|IGHD4/OR15-4a*01|IGHJ4*01|80
GAGACGCGACTGGTGGAGTCTGGGGGGGACTTGGCAAAGCCTGGACGGTCCCCGAGACTCCCTTGCGCAGCCTCTCAATCCGCCCTCCGTAGGAATCACCTGGAGTCTGTCCGCCAGACTCTAGGGGATGGGCTGGGCCTGACTGGACACATTACTCCTGACGGGGTTAGCACATCTGTCATAGACCCCGGGAGGGACAGGGTTGATTACTCCAGAGATAGCGACAAGAACACGCGTAATCTGAAAGTGAACACCCTGACAATCGGAGACACGCCACTCCCTTACTGTGACTATGCCACTGGCTTTTCCGACCTTGACCGGTTCGGCCAAGGAACCCTGGCCAGCGTCTCCTCAG
>S362|IGHV1/OR15-5*02|IGHD4-17*01|IGHJ1*01|80
CAGCTGCAGCTGGTGATATCCGAGATTGACGTGAAGAAGCCTGTGGCGTCAGGGAAGGTCCTCTGCACGGCCTCTGGACACACCTTCACCAACTACTGTCTGAACCGGGGGCCCCATGACCGTGAACAGGGACCTGAGTGGAGGGGACTGGTGTGCCCTATTGATGACAGAACAGACTTTTCACAAGAGATCCAGGCCAGAGTCACCATCACCGGGGACACAGGCATCAGAACAGGCCTCATACAACTACAGAGTCTGAAAGTGGAGGAAATGCCCTGGGACTACTGTCTAGGACATCGGCAAGTCGCTGACTACTTTCACCGCTGGGGCCAGGGCTCCCTCGTCACTGCCTCCTCAG
>S363|IGHV4-61*05|IGHD2/OR15-2a*01|IGHJ3*02|80
CATGTGAAACTGCAGGTGTCGGGCCCCGGACCGGTGAAGCCTCCGGAGACCCAGTCCCTCACCTGCACTGTCTCTTCTGACTCCATCAGCATTGATGGTGGCTCTTGGGACTGGACACGGCAGTCCCCAGGGGAGCGACTGAACTGGACTGGGTGTGTCTACAACAGTGGGAAAACCAAATCCAACCACTCCCTCTGGATTCGGGTCACCTTTTCATTAGACAAGTCCACGAACCAGCTCGCCCTGACACTGAGGTATGTGGCCGCCACGGACACGGCCGTGTGTGAGTGTGCGAGACCTGAGATTTTCGTATTACTTTTACGTTTCAAACAGAACACTTTTGACTTGTGGGCCCGGGGGACAAGGGTCACCGTCTCTTCAG
>S364|IGHV2-70D*14|IGHD3-9*01|IGHJ1*01|80
CAGGTCACCTTGAAGAAGTCTGGTCCTGCGCTGGCGGAACCCAGACAGGCCCTCACACTGACTTGCATTTGCTCTGGCTTTTCACTCGGAACTAGTGGAATGCGTTTGCGGTGCATCCGTCAGCCCCCAGTTGAGGCCGTGGAATGGCTTGCCCGCGTTGATTGGGGTTGTGATAGGTTACACAGAAGATCTGTGAAGGCCGGGCTCACCATCTCCAGGGACCCATCCAAACATCACTTGGTCCTTTTAATGACAGACGTGGCCCTTGTGGGAACGGCCACGTGCTTTTGTGAACATATCATTTTCCAGTCCTATGGTGTTTTGACTGTTTCTCACAGGATTCGGGCTGACTATTTCCAGGACCGGGGCCAGGTCACCCTGCTCATCGTCTTCTCAG
>S365|IGHV1-58*01|IGHD1-20*01|IGHJ4*02|80
CAAAAACAGCTGACCCTGTCCGGACCTGAGGTGAAGAAGGCGGGGACCTCCGTGAAGGTCGCCTGCACGACTCCTGATTTCACTTTTAGAAGCTCTCCCGTGCAGTGGCTGCCACAGACTCGGGGACAACGCCTTGACTCCATGGCTAGGATCGTCCTTGGCAGTGGAAATGTACACTCTGCACAGACGTTCCAGGCAACAGTCACCGTTACCAGCGACATGTCCCCAAGAGAAGGCCTCAGGGAGGTGAACAGCCTGCGATCCGAGGGAACGGCCGTGTACCGCTTTGAGAAACTGCTCAACTTGGGTTTTTTGGGCAAGGGGGGCCGGGTCACCGTCTTCTCAG
>S366|IGHV3-38-3*01|IGHD3-3*02|IGHJ4*01|80
GAGGTGCAGATGATCGACTCTCGGGGCGTCCTGGAAGCGACTGGGGGTTCCCTGAGGCTCTCCTCTGCACCCTCAGGATTCACCGTCAATAATCATGACATACGCTGGGTCAGCCAGGCTCCAGGTGAGGTCTCTGAGTGGGTCTCATCCGTCAGTGTTGGGAGTTCATTCTACCCAGACTATCGGAGGAGAAGAATTGCCGTCTCCAGAGGCCCTTACAAGAGAACACTGTGTCTTGAAGCGAACAGGCTGAGATGTGAAGACACGGCTGTCTGTAGCTGCAAAGTTTTGCTGGGAGACTGTTGGGGCCATGGGTCCTTCCTCACCGTCTCCGCAG
>S367|IGHV1-2*02|IGHD6-6*01|IGHJ3*02|80
CAGGGTCAGGTTATGTTGTCCGGGGTTGAGGTGGAGACGCCTGGGGCCTCAGTCAACGTCTCCGCCAAGACTTTCGGACACTCCATCTCCGCCTACTTTCTACACTGTGTGTGGCAGGCCCCTGGACACGGTCCTGAGTCGACGTCGTGGATTGACCCTACCATTGGTGGCACAGATTATGCGCAGATATTTCAGGTCAGGGTCACCCGGACCAGGGACATGCCCCTCAAGACAACTCACTTGGACCTGCAGAGACTGAGATCTGTCGACACGGCCGTGGATCACTGCGCGAGAGAAAATAGAAGCTCTTGTGAAGATTTTGATCTCAGGGGCCAAGAGACAGTGGGCTCCGTCTCTTTAG
>S368|IGHV4-30-4*06|IGHD3-3*02|IGHJ2*01|80
TCTGCTGGCCCCATCGACAGAGGTGAGTACTCCCGGACCTGCATAGGCGAGGACCCAGGGAAGGGCCTGGATTGTTTTGATTACATCTCTTGCATTGGAAGCACATGCCACAAAGCGTCCCTCAGAGGTCGCGTGACCATACCAGTGAAAACGTCGAAGATCCAGTGCCCCCTGAGAGTGAAAAGTGGAACGGCCTCAGACACGCCCCTGTTGGCCTTTGCCAGCCCAGAGTTTTGGAGATGTCAGAAAACCGGAATCTACTGGTCTTTGGGGCTCTGGGCCCCTGCCACCCTGGTCACTGCTCCCTCAG
>S369|IGHV1/OR15-1*03|IGHD6-6*01|IGHJ5*01|80
CAGGTGCAACTGGTGCAGTCTGGGACTGAAATGAAAGGGCCTGGGGCCTCAGTGAAGGTCTCCTGTAGGGCCTCTGGATCCGTCTTCCCCGACCACTATCGACTCCGGGTGCGACAGGCCCTTGGACAAGCCCTTGGCTGGGGGGAACGGGCCAACACTACCGATTGTGGAGAACACTACGCAGAGAAGTTTCAGGGTAAAGTCACCAAGGCCAGAGGCACGTCCTGCAACACAGCCTACAGGGACCTGACCTGCCAGACAACTGTCGACATCGCCACATACTACCTTGTGAAAAGATCTGGCCTTTACATCTGTTGCGACTCCTGGGGCCAAGGGGCCCGGGTTGTCGTCTCGTCAG
>S370|IGHV3-7*01|IGHD4/OR15-4a*01|IGHJ1*01|80
GAGATGAGACAGGGGGAGCCCGGGGGAGACTTAGTCCAGCCTGGGGGGTCCCTGAGACTCTCGTTCACAGACTCTGGACTCACCTTCAGTGAATTTTGGGTGACCTGGGTCCGCCAGACTCCAGGGAGGGGCCTGGAGTGGGTGGCCAGGATAGTTCAAGATGAAGCTGAAGAAGACGATACGGGCGCTGCGAAGGGCCGATGCACCATGTCCAGGGACGAAGACAGTGACTCAGTGTGTCTGCAGTTGAACAGCCTGGGAGTCGAGGACGCGGCTGTGTATTTCTCTGCGATACGAGTCGTCCCTTGTACGTTCTTCCACCACTGGGGCCGGCTCACCCTGGTCACCCTTTCCCCAG
>S371|IGHV3/OR16-9*01|IGHD4-17*01|IGHJ4*02|80
GAACTGCAGATTGTGGAGTCTGACCTAGACTTTTTACAGTCTGGGGGGTCCCTCAGACTCCCCTCTCCCACCTCTGGGTTCATCAGAAGAAACCGCCACACGACTTGGGTCCGCCAGACTCCAGGCATGGGACTGGACTGGGTTTCCTATAACTACGGCACTTGCATTGACACACATCACGCAGACCCTCTGGAAGGCCGATTCACCATCCCCAGTGACGCCGCCGAGAAGTCACTCGTTCTGGAGATGAAGTGCCTCAGAGTCGAGGACACGACTGTGAATAACCGTTTGGAAGACTTCAAATACTGGGGCCAGGGAATGCTGGTCAGCGTCTCCTCAG
>S372|IGHV3/OR16-10*01|IGHD5/OR15-5a*01|IGHJ3*02|80
GAGGTTCAATTGAAGCAGTCCGGGAGAGGCTGGACCTTTATTGGGCCATCCCTGGGACTCTCCTGTGCTCGTTCAGGAATCACCTTCAGAAATTATGCTATGCACTGTGTTCGCCAGACCCCAGGAAAAGGCCTGGAGGGGGCCTCAGCTTTTGGGACTGGTGGTGGCACTTATCTTCCAGACTCTTTGGAGGGCCGATTCCCTGTCTCCCCGGACAATGCCAAGAACTCCTTACATCTTCAAATGGGCAGTTTGAAGGCCAAGGAAGTGACTGAGGGTCAATATACCTCTAGCGTCTGCGACCACTTTCGTCATTTTGAGATCTGGGGCCAAGGGACCTCAGTCACCATCTCGTCAG
>S373|IGHV7-81*01|IGHD3-10*01|IGHJ2*01|80
CAGGTGCAGTTGGTGCTGTCTGGCCGTGAGTTGAAGAAGTCTGGGGCCTCATTGAAGGTCCTCTGCGAGACTTCTGGTAACGGTCTCACCGCCTCTACTAGGAATCGGGTGCCGCAGGCCCCGGGACACGGGCTTGAGTGGAGGGGGAGCTTAGGGCCCCACACTGGGGACCCACCATTTGCCCGGGGGTTCACGGGACGGTTTCTCTCGTCCTTAGACACCTCTGCCAGCACACTATACCTTCCGGTTAGAAGGCGGAAGCCTGACGACATGGCCAGGCCTTGTTGTGCACGATTTGTCCTGGTTGGGCGAGTTATTATTGGCTTGTGGCCCTTGAATCTCTGGGGCCCTGGAATCCTGGTCACTGTCTCCTCAG
>S374|IGHV3-33*01|IGHD4-23*01|IGHJ5*01|80
CAGGTGAAAGTGTTGGAGTCTGGGGGAAGCGTGGCCCAACCTGGGAAGTTCCTGGGACTCTCCTATCCAATGTCTGGATTCACCCTGGACATCTCTGGCACCCGCTGGGTCCGCCCGGCTCCAGGCAGGAGACTGGCGTGGTTGGCAGTTATCTGCCATACTGGATGCGGTCAATTGTGTGCAGACGGCGTGCAGGGCCGCTTCATCATCCCCAGAGACTATGACAAGAAGTTTGTGTGTCTGCAAATCAACAGCCATAGAGGCGAAGGCGCGACTGTTTTTTGTGGTACCAACAACAGTGGCAACTCCCCCGGGTTCGACTCCTGGGGCCACGGAACCCTAGTCACCGTCTCCTCAG
>S375|IGHV1-2*02|IGHD2-21*02|IGHJ4*03|80
CAGGTGCGACTGGAGCAGTCCGGGAGAGAGGTGAAGAAGTCTGGGGCCCCAGTCACGGTCTCCTGGAAACCTTTTACATGCGCCTTCACCGGCTTTTGTCTGCAGTGGGTGCGCCAGGCCCCCCGACACGGGCTTGATCGATTAAGATGCATCAGCGCTAGAAGTGGTGCCACACACTGTGCCCTGAAGTCGCAGGGTAGGGTCATCGTGACCAGGGACACATCCATCCCAGCAGCGTACATGGAAGTGAGCAGACTGAAATGTGACAGCACGGCCGTGTCTTATTGTGAGAGACGTGATAGTGGTGGCCCCGAAATTGACTTTTGGGGCTTAGGAAGCCAGGTCACCGTCTCCTCAG
>S376|IGHV3-64*03|IGHD1-14*01|IGHJ2*01|80
GAGGAACACCTGTGGGCGTCAGGGCGACGCTTGGCCCCGCCTGGGGGTTCCCTGAGACCCTCTTGTTCAGACTCTGAATTCAACTTCACTTATTGTGCTACGAACTGGGTCCGTCAGGCTCCAGGGAAGGGGCTGGAATACGGGTCAGCTCCGAATAGTGATCGTTGTAGGACCTCTTACGCAGACTCAGTGAAGGTCACACTCATCATGTCCAGAGACAGTTTTAGGAACACACTGGTTGTCCAGAAGAGATGTCTAGGCGTTGACGACACGGCTGTGTATTGTTGTGTGAAGCATAGGACTGGCCTAACCGGAGTGGCCTACTGCTACTGTGATCTCTGGGTCTCTGACACGCTGGTCACTGTCTTCTCAG
>S377|IGHV7-4-1*04|IGHD1-14*01|IGHJ6*02|80
CATGTGAAACCGGTGCAGTGCAGGTCTGAGTTGAGGATGTCTGGGGCCTCAGTGAAGGTTTTCTGCACGGCCTCTGGACACGGCCTCACTGACCATGCTTTGAATTGGGTCCGACAGGCCCCTGGACACGGGCTTGATTGGAAGCGATGGATCAATCCCAACACTGGAGAAGGAACATTCGCCCGAGTCTGGACAGGGCGACTTTTGTTCTCCTCCGGCAGCTCTGTCAGCACGGAATCTGTGCAGATCACCGGTCTCAAGGCCAAGGACACTGCCGTCTATAATTGTCCGAGACCTGATCGGTGCTACTACTACGTCAGGGAGATGCGGGGCCAGGGGCCCACGGTCACCGTCTCATCA
>S378|IGHV4-30-2*01|IGHD1-14*01|IGHJ5*02|80
CAATTACAGGCGCCAGAGTCCGGCTCAGGACTCATACAGGCCCCACAGTCCGTCCCCCTCACATCCGCCGCCTCTGGTGGCTCCATCTTCAATGGTGGTTACTCCTGGACGTGGATCCGACAGCCGCCAGGGAAAGGCCTGGAGTGGCTGAGATTTATGTTTCACAGTAGGAGAACCTTCCAGCAGACGTCCCTCACGAGTCGGGTCACCATTTCAACCACTAGGTCCAAGAACCACTGGGCCCCGAAGTTGACGTCTGTCACCCCCGCGGACACAGTCTTGCATGACTGTGCCATAATGAGACCCTCGGTCGCCCGACTCCCCTGGGGCCAGGAAACCCTGGTCTCCGTCTCCTCAG
>S379|IGHV3-53*02|IGHD1-26*01|IGHJ1*01|80
GAGGCGCAGCTGGTGGAGACGGGACGAGGCTTGATCCAGTCTGGGGGGTCCCTGAGACGCTCTTATCCAGCCTATGTGTTCACCCTCAAGAGAACATACCGGAGATGGGTCCGTCCGACTCCAGGGACGGGGCCGGCGTGGGTCTCCGTTATTTTTAGTGGTTTTCACACCTGCGACGCAGACTGCGTGAAAGCCCGATTCGCCACCTCCAGAGACACTTGTCAGAAGAGACTGTGTCTGCTGTTGAACAGTTTGCGGGGCGAGAACACGGCCGCCTTCCTCTATGCGCGACGACCCACGGGTGACCTGAACTTCCAGAAATGGCGCCAGGTCACCCTGGTCAGCGTCTCCTCAG
>S380|IGHV3-74*01|IGHD2-15*01|IGHJ1*01|80
GAGGTCCACCTGGTGGGGTCCGGGGGAAGCTTAGGTCAGCCTGGAGAGTCCCTGAGACTCTCCTGCGCAGCCTCTGGGTTCACCGTCATTAGCCACTGGCTGCACTGGGTCCGCCAAGCTCCAGGCGAGGGGCTGGTGTGGGGCTCACGCATTAGTCGTGATGGGGTTCTCACAGACTACACGGACTCCGCGCAGGGCCGCTTTAGCGTCTCCAGCGACACGGCCAAGAGAACACTCTCTGCGCGAACGAATCGTCTGAGAGTCGAAGACACCCCTATGTCTTATGGTGAAAGAAGTGAGTCTTCTGGAGGTTATTGCGGAACTAGGCGCGCCTCGTTCCTCCAGACTTGGGGCCAGGACACCCGGGTGAGCGTCCCCTCAG
>S381|IGHV2-26*01|IGHD3/OR15-3a*01|IGHJ3*01|80
CAGGTCACCTTGAGGGAGTCTGGGCCTGTGCTGGTGAAAGTCTCCGAGAGACTCACGCTGACGTGCACCGTGTCTGGGTTGTCACCTGACACTGCTGGGACGGGTGTGAGGAGGATCCGTTATTCCCCAGGGAAGGCCCACGAGTGGCTCCCACACACTCTTTCGAGTGACGAGAATTTCTTAATCCCTTTGCTGAAGAGAAGGCTCATCAGTTCCAGGGAAAGCTCCATTAGTCAGGTGGTCCAAACCCCGACCCACATGGACCCTATGGACACAGTCCCAAATATATATGAACAGAGCACTCATGATCTTTGGGCAGGTTATTATCTCGTAGTTGGCTTTGATGTCTGGGGCCAGGAGATACTGGTCACCGTCTCCTCAG
>S382|IGHV3/OR16-13*01|IGHD1/OR15-1a*01|IGHJ6*04|80
GAGGAACAGTTGGGGGCGTCTGGGCGAGACTTAGTTCAGGCTGGAGGGGCCTTGAGACTCTTCTTTGCAGCCTCTGAACTCACCTTCAAATACTACTGGAAGCTCCGGGTCCGCCACACGCCAGGGAAGGGGCTGGTGTGGGTCTCGCATGGTATTGGTGAAGCGAGAAGAAGAAGGTGCACAGACTCCATGAAGGGCCGCATCACCGTCCCCAGAGACAGTCCTAAGATCACACTGACTCTAGAAATAAACACTGAGAGACCCGACGACATGACTTTTTATTTCTCCACCAGATCCTTCGCGAGCGGGGTCTTTTACCACTACGGGAAGGACGCCCGGGACAGAGGAACCACGGTCACCGTCTCGTTAG
>S383|IGHV1-24*01|IGHD2-21*01|IGHJ2*01|80
CAGGTCCAGTTACTACAGTCTGGGACTGATGTGAAGGAGCCGGGGGCCTCAGGGAAGATCCACTGCAAGTTTCTCGTAGGCACCCTCAGTGACCTATCCATGAACTGGGTGCGACAGGCTCCGGTAATAGGGCTTGAGTGGAAGGGGGACTTTGATCCTGAAGCAGGTGAACCAGTCTGTGCAAAGAAGGTCCAGGTCAGAGTCACCAGGGTCGAGGACACAGCGACAGACACGGTCACCATGGAAGAGATGTGCCTAGAATCTGAAGACACGGCCGTGTTTTATTTTGGAAAGAAAATGATGATTGTGGCTGGTCTGACCTCTTGGTGCTTCGATCTCTGGGGCCGGGATACCCGGGCCACTGTCTCCTCAG
>S384|IGHV1/OR21-1*01|IGHD3-10*01|IGHJ3*02|80
CACGTCCAGATACTTCGGTCTGGGGCTGAGATGATGAAGTCTGGGGCGTCAGTGAAGGTCTCCTCCAAGCCTCCTGGAAACTCCGTCACCACCGACTGGATACACTGTGTGAACCTGGTCCGCGCACAAGGACTTGAGTGGATGGCATTGGTGTGTCATAATCATGGCAGCTCAAGTTCTGCACAGAAGTTCAAGGCCAGAGTCACCATACACAGGGGCACACCCACGACTACAGACCTTGTGGCATTATGCAGGGTGAGATTTGAGGACATGGCCGTCTCTTACCATTTGAGAGATGACGGTTTTATAAGACTTCGGGGAGTTGTTATAAATTTTCATATCTGGGGCCACGGGACAGGGGTCACCGTCCCCTCAG
>S385|IGHV3-48*03|IGHD1/OR15-1a*01|IGHJ2*01|80
GAGGTGCAGCTGGTGGAGTCTGGGTCAGACTTGGAACAGCCTGGAGAGTCCCTGAGACTCCCCTGTGCAGGCTATGGATTCACCCTCAATAGTTATGAAGTGAAGTGGGTCCGCCAGGCTCCAGGAAAGGAACTGGGGTGGCTACTATGCAAGATTTTTAGTGACGTTCGCATTCACTGCGCAGACTCTGTGACGGGCCGATTCATCGTCCCCAAAGACAACGCCAAGACTTCACTCTGCACACAAGGGAACAGTCTGAAAGACGAGGAAACCATTGTCTCTAACTGTGGGGGAACATCAGAGACTGGAATAATCTATCTCGATCTCCGGGGCCATGACACCCCGACCACTGTCCCCTCAG
>S386|IGHV1-3*02|IGHD1-7*01|IGHJ1*01|80
CAGGTGCGGCTGGGGCGCTCTAGGGCTGACATGAGGAAACCTAGGGCCTCGGTGAAAGTTTCCTGCAAGACTTCTGGACAGACCCTCGCTCGCTACCCTGTGCCTAGGTCACGCGAGGCCCCCGGACACAGACTTCAGTCTATGGAATGGAGAGACGGTGGCAGCGGACCCACAAATTATCCGAAGGAAGATCAGGGCAGAGTCACCATCACCAGAGAGACATCCCTGAGCGCAGCCTGCATGCTCCTGAGAAAACTGAGATCTGAGGACGTGGCTGTGTTTTTCTGTGCGAGTCGCGGGTGGAACTATTGGAAGTTCCAGCAGTGGGGCCAGCCTGCCCCTGTCACCGTCTCATCAG
>S387|IGHV3-49*02|IGHD5/OR15-5a*01|IGHJ1*01|80
GAGGGGCAATTGATGGGGTCTGGGGGAGGCTGGATACAGCCAGGGCCGTCCCTGAGACTCTCCTGTACAGGTTCTGAATACACCTCTGGGTCTTTTCCTTTGATCTGGGTCCGCCACTCTCCAGGGAAGGGCCTGGAGTGGACAGGTCTTAACATATCCAAATCTTGTAGAGGGACAACAGAATACGTCGCGTCTGTGAAAGTTAGATTCTTCAGGTCGAAAACTCATTCCATCAGAATGGCCTTTCTGCTCAGAAAAAGGCTGACGCCCGGAGACACGGCCGTCTATCAGTGCACTCGATTTATGCTGTCTAGCATTGCCTCATTCTTACAGAATTGGGGCCATCTCACCCAGGTCCCCGTCTCCCTAG
>S388|IGHV1-3*01|IGHD1-1*01|IGHJ6*04|80
CAGGTCCAGCTTCTAACATCTGGGCCTGAGTTGATGAGGCCTAGGGCCTCGGTGAAGGTTTCCTGCATGGCCGTTGGATGCACCTTTACTAGCTATGCTTCACAGGGGGTGCGCCAGGCCCCCGGACAAAAGACTAATTGGCTGGGGTGGATCAACGGGGGCGATCTGAACACAACATATCCACAGAAGATCCAGGTCGGAGTTAGTATGATCAGTGACACATCCGCGATCTCAGGCTACTTAGCCCTGGTCAGACTGAAATCTGAAGACACGACTCTATATTATGACGCGAGACCTGCCCACTCTGATAACCATATGGACGACTGGGTCAAAGGGAGCGCGGTCACCGTCTCCCCAG
>S389|IGHV3-64*01|IGHD1-7*01|IGHJ6*01|80
GACGTGAAGGTCGGGGGGTCTGGGGGGGGCTCGGTCGCGTCGGGGGGGTCCCTTAGACTCCCCTGTGCAGTCTCTGGATGCACATTCAGAAGCTATGCTACACAGCGGGTCCGCCAGGTTCCAGGGAAGGGACTGCCATATCTTTCACCCGTCCGAATTCATGGGACTGTCACAGAATATCCAGTCTCTGTGAAGGGCAGACTCACCATCTCCGGAGACAGTTCCAAGAGCACACTGTATGTTAACGCCGTCAGCCTGAGAGAAGACGAAATGCCTGTCTCTAACCTTGCGAGTCGCGGCGACTACTTTCACCATATAGACGTCAGGAGTCAGGGGACCACGCTTTCCGTCGCCTCAG
>S390|IGHV2/OR16-5*01|IGHD5-18*01|IGHJ4*01|80
CAGGTCAAATTGCAGGAGGCTGGTCCTCCGTTGGTGAAACCCCCAGAGACCATCCCGGTGACGTGCACTCTCTCTGGCTTGGCACTCCCAACTGCGGGAATGGGTGTGACCAGGACCCGTCACTCGCCAGGGGTGGCACTGAGTTGGCTTCCTCACATTTCTCTGAGTGGCAATCCATCGTCTGGAACGTCTCGGAAGGGCAGACTCACCATCCCCAAGGAGACCTCGAAAAGCCAGTTGGACCTTGGCAAGACCATCATGGACACGGCGGACACAGCCACCTATTATTGTCCACGGCGACCGCCTCGCTATGGAGACTTCTGTGACTACTTTGGCCACAGAACCCGGGGCACCGCCTCTTTAG
>S391|IGHV3-66*02|IGHD6-25*01|IGHJ1*01|80
GAGGTACAACTAGTGGAGTCTGGCGGAGGCCTGCTCCGGTCGGGGGGGTCCCTGAGAGTCTCCTGTGCAGACCCTGGACTCACCGACAGTACCACCTACACGAGCCTGGTCCGCCAGGCTCCAGATCAGGGGCTTGATTGGGTCTCAGGGATTGACGGCGATCTGTACACAAATTACACAGACTACGTGAAGGGCCGATTCACCGTCTCCAGAGACGCTTTAGACTTCATGAAACATCTTCAGCTGAAGAGACTGAGAACTGACGACACGACTGTCTACTTCTGTGCGAGAGCAGAGTTGGGTTTCACAGTGCCGCCAGACTTCCGTCCCTGGGGCGAGGAGGCCCTAGTCGCCGCCTCCTCAG
>S392|IGHV3-49*03|IGHD2-15*01|IGHJ3*02|80
GAGGGGTCGCTGGTGCAGTCAGGGGGAGACTTGATACAGCCAGGGCGGTCCCTGAGACTCTCCTGTTCAACCTCAGGACTCACTTTTGGTCATTTTGCCATGACCTGCTTTCGCAAGTTTCCAGGGAAGGGGCTGGACTGGGGAGATTGCATCAGGAGCTCAACTCTCGGTGGGACGGCAGACTCTGCCCTGTCTGTGACAGGCAGATTTATCGTCACAGGAGATCATTCCAAGAAAATTGCCTTTCTGCCCATGACCTGTCAGAGAACCGAGGACACAGCCCTGACTTACCGTATTGGAAGGGCCGTAGCTCCTTTCCATCCCCTAGATATCTGGGGCCAAGGGACAACGGTCACCATTTCCTCAG
>S393|IGHV3/OR16-8*02|IGHD4/OR15-4a*01|IGHJ2*01|80
GAGGTGCAGGTGGTAGAGTCTGGGAGCGGGTTGGGACAGCCTGGGGGGACCCTGAGACTGACCTGTGCAGACTCAGTTCTCAACTGCAATAAGAATTCTATAATTTGGGTCCGTCAGACTCCAGGTCAAAGACTGGAGAAGACCCCATATGTTAGTGATGACAGTCGTTCCCCAAACTGTCCAGACTCTGTCAAGGGCCGTGTCACCCTCTCCAGGGACAATATGCATGACCCACCCCATGTGCAGGTGATCAGTTTGAGACCTAAGGACACGACTGTCTTTTCCTCTGGTCAGGGTATGGGCCACTACTGGTATTTAGATCCCTGGGGCCGTCGAACCCTGGTCATTGTCTCCTCAG
>S394|IGHV3-74*01|IGHD1-26*01|IGHJ5*01|80
GAAGTGCAAGTGCTGGCGTCCGGGAGAGGCGTAGTTCAGCCGGGGGGGCTCCTGAGACTCTCCTATGCAGCCTCTGAACTCACCTTCAGTGGATACTGGATGTCATGGGTCCGCCATAGACCAAGTCAGGGGCTGATGCGAGTCTCACGTTTCAGTCGTGATGGGATTACTATAGGCTTTCCGGACGTCGCAAGGAGCCAATTCACCAGCTCCAGGGAAATTGCCAAGAACACGTATGATTTCCACCCACACAATCTGAGAGCCGAGGACACGGCTGTCTACTCTTGTGAAACTACTGGGATTTACAACTGGTTCGCCTCCGGGGGCCAAGGGGCCGTGGTCACAGTCTCGTCAG
>S395|IGHV1-58*02|IGHD3-22*01|IGHJ4*01|80
CAGCTCCGGTTGCTGCAGTGTGGGCCTGAGGTCAAGAAGCCTGGGACCTCAGTGAAGGTCTCCCGCAAGACTTGTTTTTTCACATTTACTAGCTCTGCTCTGCGATGGGTGCGACAGGCCCGTGGACAATGGTTCGCGTGGATAAGATGGACCCTCCCTGGCACTCATGCCACAAACTACGCACGGAATTTTCAGGACCGAGTCACCATTTTCAGGGACATGTCCACAAGAGCAGCCAAAGTGGATTCGAACAGCCTGAGATCCGAGGGAACGGCCCTTCTCTGTTTTGCCCCACCAGTGCCTAATTCTTATGAACGTAGCGGAGGTTATTTTGACTATTGGGGCCGAGGCATCGTGGTCTCTGTCTCGTCAG
>S396|IGHV3-21*04|IGHD6-6*01|IGHJ4*01|80
GAGGAGAGGGGGGTGGCGTCGGGGAGAGGCCTGGTCACGCCTGGGGGGTCCCTGAGACTCTCCCTAACAGCCTCTGGGTTCCGCCTCAGTAGATTCAGCATGAGTTGGGTCCGCCAGAGTCCAGGACAGGGGCTGGAATGGGTCTCATCCCTAAGTAGTGGGACGTGTTATCTGTCCTATTCAGACTCAGTTACGGGCCCATTCATCATGGCCAGTGACAACGGCAGGACCTCACTTTATTTGAGGATTATCAGCCTCAGAGGCAGAGACACGGCCGTGCATTCCTGTGCCGGACAGGTCGCCTCTGGCTATTGTGGCCAGAGAGGCCTGCTCGCCGTCTTCCCAG
>S397|IGHV5-51*02|IGHD4/OR15-4a*01|IGHJ6*03|80
GAGTTGCAGCTTGTACAGTGTTGTGCAGAACTGAAACGGGCCAGAGAGTCTCAGATAATCTCTTTTAAGGATTCCAGAAACAGTTTCACCAGGTGCCTGACCGGCCGGGTGAGTCAGATGTCCGGTCAAGACCTGGAGTTGATTGACATCATGTCTCCTTATGACTCTGGTGCCAGATACAGTCCGTCCTTCCAGGGCCAGGTCACCATGTCACTGGACAAGTCTTTCACCACCGCCTCCCTCCAGTGGAGAGGGCTGGAGGCCGCGGACCCCGCCGCTTCCTCTTGTGCGAAAGTGCCTGATGTTGCCTACTATTACATGGACGTCTGGGTCAAGGAGACTAGGGTCACCGTCTCCTCA
>S398|IGHV7-81*01|IGHD1-20*01|IGHJ3*01|80
CAGGTGCACTTGCTGCAGTCGGGCCACGAGGAAGAGAGGCCTGGGGACGCAGTGAACGTGTCCGGCCGGGGCTCTGATTATAGCCTCACCACCCCTGATATAAGTTGGGTGCCCGGGGCCCCCGGATCCGGGCTTGAGTGCATGCGATTCCTCAACAGCTACAGTGAGAACACACCAGATGCCCAGGTCTCCACAAGACGGACTGCCTTATCCATGGACACCTCTGACAGAACAGCTTCCCTGAAAATCAGGGGCCTAAAGTCTGAGGACATGGCCCTGTCCTACTGCTCGAGATCCGGGACCATCCTGGAATGTTATGACGTCTGGGGCCAAGTCATCATCATCACCGTCTCATCAG
>S399|IGHV3/OR16-10*03|IGHD5-18*01|IGHJ1*01|80
GAGGTGCAGCTGGTGGGGGCTGGGGGAGACTTGGTGCAGCCTAGGGGGTCCATGGGACTCTCCTCTGCAGACTCTGGACTCACCTTCACTAGCCATGTTTTGCGACGGGTTGGCGAGATTCTAGAACAGGGTCTGGACTGTGTGTCACCTCTCGGGATTGGTGGTGGCAAAGACTACATAGACTCCCTGATGGGCCGATTCACCCTCTCCAGAGACGGTGCCGAGACTCCTTTGTCTGTTCACATGAACAGACTGAGACCTGACGACGGAGCTGTATATTCCGGTATATGTTGGAGAGAAAGACATTCTCAGAACATGGACCAGGCCACCCTAGTCGCCATCTCTTCAG
>S400|IGHV1-58*01|IGHD1-7*01|IGHJ6*02|80
CACAGGCAGCTGGTGCGGTCTGGGCCTGCGGTTAAGACGCCGGGGACCTTAGTGAAGGTCTCCTACAAGTCCTGTACGTTGACTTATTCTGGCTCTGCTGTGCAGTGGGAACGACGAACTCGTGGACAACGCCTTGGGTGGGCGGGATGGATTGCCGTCGGCAGTGGTGACACAAACTACCCACAGACTTTCCAGGAAAGAGGCACCACTTCCAGGGACGTGTCCACAAGTCCAACATACATGGAGTTGAGCAGCCTAAGAACCGAGGACACGTCCCCGTGTCGCTTTGTGGGGCTAGATAGTCGAGGCTATTTTTGGATTTACACGGATTGCTTTTACTCCGACCGACTGGTCGTCTGGGGCCCAGGGATCACGGTCTCAGTCCCCTCA
>S401|IGHV3-48*03|IGHD3-9*01|IGHJ2*01|80
GAGGTGCAGCTGGTGGAGTTTGTGGAGGGCTCGGTTCAGCCTGGAGGGTCCCCCAGACTCTCTTATATAGTCTCTGGATTGACCTGCAGTGGCTATGAAATGAAGTGGGTCCGCGAGCCTCCAGGGAAGGGGCTCGGGTGGGCCTCATATATAAGTAATAGTGCTCCTACCATACTCCACTCAGACTGTGTGATGGCCCGAAACCCTTTCCCAGGGGCCAACGCCACGAAGTCACTGTATGTGCACATGGATTGGCTGAGAGGCGAGGTCACGCCTGTTTTTGAATGTGCCACTTTTTTGCGATACTGTGACCGCGGCCTCTGCTCCCACTTCGATCGCTGGGGCCGTGGCACACTGCTACCTGTCTTCTCAG
>S402|IGHV3-38-3*01|IGHD4/OR15-4a*01|IGHJ6*03|80
GAGGCACGCTTGGTGGCGTCTCGGGGGGTCTTGGGACAGCCGGGGGGGTCTCCGAGATTGTCCTGGGCCCCCTTTAAACTCACCGTCAGGAGGAATCAGACCAAATTCGTCCGCCAGACCGCAGGGGAGGGTCGGGGGTGGGTCTCATCCACTAGTGGCGGGAGGAGGTACGACGCAGACTCTAGGGAGGTCAGATTCACCCGCTCCAGAGACAGTTCCAAGAACTCCCTACGTCCTCAGTTGAACTGCCTGAGAGTTGGGGACATGACAGTGTATTATTGTAAGAAACTTTTTTTTGACTATGGGACTAACTCCTGTTATTACTACCACGACTATATGGAAGTCTGGGGCAGAGCGACCACGCTCTCCGCCCCCTCA
>S403|IGHV7-4-1*02|IGHD2-21*02|IGHJ4*01|80
CAGACACAGCTAATGCAATCTGGGTCTGGGTCGAAGAACCCGGGGGCCTCAGTGGGAGTTTCCGGCAAGCCTTCTGGCGACACCCTCACGAGTTGCGCCAAGACTTGGGTGCGACGGGCCCCTGGACAAGGCCTTGAGTGGATGGTCAGAATCAACACCAACACTGGGACCCCATCATATGGCCCGGGCCTGTCGGGCCTCTTTGTGGTCGTCGTGGACCCCTCTGTCAGAAGGACACATCGGCAGATAAAAAGCCCAGTGGCTGGGGACACTGCCGTATATTTCTGTGTGAAAATTGTGGTGGAGACTCCTCTTGCCCTGTCCCCCTGGGGCCACGGACCCCTGGGCAGAGTTTCTTCAG
>S404|IGHV6-1*02|IGHD5/OR15-5a*01|IGHJ4*01|80
CAGACCCCGTTGAAGAAATCAGGTCCGGATCTGCTGATGTCCTCGCAGGCCCTCTCAGTCACCTGTGCCATCTCCGGGCACAGTGTCTATGGCGCCAGTGCAACTTGTAATTACATCAGGCACTCCCCATCGAGAGGCCTTGAGTGGCTGGGAAGGACATCCCACAGGCTCTACTGGTACTGTGATAATTCGGTCTCTGTGAATAGTCGGTCAACCATCATCTCAGACATTTCCAGGAGCCAGTCTTCCCTGCGGTTGAACTCTCCGGCTCTCGATGACGGGACTGCATATTACTGTGCACGCCCACATGAGGATAAAGTGTCTACGATTACTTATCCTGACTTCCGGGGCCGGGGAACACTGGACTCCGTCTCCTCAG
>S405|IGHV4-59*06|IGHD3-9*01|IGHJ4*01|80
CAGTTACAGTTGCAGGAGACGGGCCTAGAAGTGATGAAAGCTCTGGAGAAACTGTCCCTCGCCTGCACTGTCACTGGTGTCTCCATCAGAAATCTCCACTGGAGCTGGCTCCGGCAGACCAGTGAGAAGGACGTGGATTACAGTGGGCATCTCGATTCCTGTGAGAGAACCTCCAACAACCAGTCCCTCAAGAGTGGACTAACCATTTCAGAAGAAATGTATAGGCACCAATTTTCCCTGAAGGTGAACTCTCTGACAGTCGCGGACACGGCCGTTTCTCACTGTGCTTTGACTGGATTTGCACAAGACTGCAGTTTCTACTACTCTGGCTACTGGGGCCGAAGACACCTGGTCCCCCTCCCCTCAG
>S406|IGHV3-15*04|IGHD6-19*01|IGHJ3*01|80
GAGGTGCTGCTAGTCGGGTCTGGGGGAGACTTAGTCTCGGCTGGGGGGTCCCTCACACACTCTTGTGCAGCCTCTGGGGTCTCTGTCAAGAACGCCCGGGTGAAATGGGTTTGCCGGGCTCAAGGGAAGGGACTGGAGGGGCTTGGCCTTTTGGAGTGTAAATCTAAGGGTGGGACAACAGATTACGAAATACTCGTGAGAGGCAGATTCGTCATCTCAAGAGAGGATTCAAATGGCACACTCTATCTTCAAACCCATAGACTGAAGACGGAGGACACGCCCGTGTCTGACCATACTACACGTCAGATGGCCGGTGTTTTTGATGTCTGGGTCAACGGGACCTTGGTCAACGTCTCTTTAG
>S407|IGHV1/OR15-5*02|IGHD3-16*02|IGHJ4*01|80
CAGGTCCAGGTGCTGCTGTCTGGGACTGCGAGGGAGAGGCGTCGGGCCTCCGTGAAGGTCTCCTACTCGACCTGTGGACACACCCTCATCACCTATTCTCTCCAGCGAGTGCGCCCAGTCCTTCCACAAGGCTTTGGGTGGATGGGATTGCTGTGCCCTAGTGATGACATTACAAGGCATTCACATAGGGTCCGAGCCAGAGTCCCCTTTACCAAGGACACATCCATGATCACAGTCCACAGGCAGCTAAGGAGTCTGAGCTCTGAGGACACGGCCACGAATTACTGTCTGGGGCCGAGTTATTATGATTATCTTTGGGGGAACTGTCGTTGTCTCCGGGACTACTCGGACTACTGGGGCCACGTGACCCTGGTCAACGTCTCCTCAG
>S408|IGHV3-33*01|IGHD1-14*01|IGHJ6*03|80
CAGGTGCTAATGCTGGGGTCTGGGGAAGGCGCAGGCCAATCTGAGACGTCCCTGAGAGTCTCCTGTGCAGCCCCTGCATTCACCCTATGTATCTGTGGCATACGCTGGGTCCGCCAGACTCCAGGCACGGGACTGGAGTGGGTGGGCGTTCTATGCTATGATAGGAGTCACGAATCCTATCCAGACTCCGTGCAGGGCCGACTCACCATTTCCAGAGACCACTCCAAGAGTATCCTGATTCAGCAATTGAGCAGCCGGAGAGGCCAGGACACGGCTGCTACTTACTTTTCGAGGTGGTGTGAGAAAAACCACTGGTCCTCCCACATGGACGTCCGGGTTAAAGAGATCACGGTCTGCGTCGCCTCA
>S409|IGHV3-NL1*01|IGHD6-19*01|IGHJ2*01|80
CAGATACAGTTACTGGAGTCTGGAAGAGGCACAGTCCAGCCTGGGGGTTCCCTGAGACTCTCTTGTGCAGGGTCTGAATTGACCTTAAGTTGGAGTGACATGTTCTGGGTCCGCCAGTCTCCAGGCACGGGGCTGGAGTGGGACTTAATTCTCAACAGCGTTGATAATAGATTACACCATACAGACTCCGGGAAGGACCGAATCATCATCTCTAGAGACAAATCCAAGAAAGCCCTGTTTCCCCACATAAACAGTCTCACTGTTGATGAGACGGCTCTAAGTGATTGTGCGGACTTGACAGTGACTTGGTACTTCGGTCTCTGGGGCCGAGGAATCCTGGTCACTGTCTGGTCAG
>S410|IGHV1-3*01|IGHD1-20*01|IGHJ4*01|80
CAAGTCCACTTTGGGCACTCCGGGGCTCAGGTGAAGGGGCCCGGGGCCTCTGTCGAGGTTTGCTGCACAAGCTCTGAATACAGCTGCTCTGAGAATGCTGTGCTCTGCGTGCGCGAGGCCCTCGGAAGAAGGCCTGAGTGGAAAGATTGGATCCACACTGGCAGTGGGAACACAATATATTCACAGAGGTTTTCGGACAGAGTCACCATTCACAGGGACACTTCCGCGGTCACAGTCCACAGGGTGCTGAGAAGCCTGAGATGTGAAGAGACGACTGTCAATTATTTTATGCGACAGGTCCTCGAAGTCGCGGCCGCCTTTAACTACTGGGGCCACGGAGATCCGGTCACCGTCTCCTCAG
>S411|IGHV2-26*01|IGHD3-16*01|IGHJ2*01|80
CAGGTCGCCTTGAAGGAGTCTGGTCCTGTGTTGGTGAGGCCCACAGAGGTCTTGACGGAGACCTGCACCGTCTCTGGGTTCTCACCCAGTGATGTTAGAAAGGGTGTGAACCACATCCGTCAGTCCCCAAGTAAGGCCCGGGAATGCCCTGAGAGCATTCTTTCCAATGACGAGACATGCTATGGAACCTCTCCGAAGAGAAGACCCACCATCTCCACGGACAGGTTCAAAAGCCAGCTGGTCCTTCTCACGACCAATGTGGACCCTCTGGGCCCAGCCACACATTCCTGTGTCCGGATGGAGGGGAAAAAAGTTTTCTTTGGGGGCGTCATCTACTGCCACGTCCATCTCTGGGGCCGTGGCGCCCTAGTCACTGTCTCCCCAG
>S412|IGHV4-30-4*03|IGHD5-18*01|IGHJ1*01|80
CAGGTGCAGTTGCAGGAGCCGCCCCCAGGACTGGTGAAGCCTTACGAGACCCTGTCCCTCACCTGCAGTGCCTCTGGTGACTGCATTGAAAAGGGTGGATTTTATCGGAGTTGCTTCCGGCCGACCCCAGGGAAGGGCCTGAATTGGTGTGGCAACATCGACTATCGTGGAATGACATTCTACAAGGCGTCCCTGAAGAGTCGACTTAACATTTTAGTGGACATGTCCAAGAAGTCGTGTTCCCTGACGATGACCTCTGTGACTGTCGCGATCACGGCCGTCTATTGCCATGTATGGAAATTCCAGAACCGGGCCCAGGTCACCCTGCTCGCCGTCTCGTCAG
>S413|IGHV1-69D*01|IGHD4/OR15-4a*01|IGHJ5*01|80
CAGGTGCAGTTGGTTCAGTCTGGGGCTGACGTGAGGAAGACGGGGTCCTCGGTGCGGGTCTCCTGCAAGACTTTTGGAGGCATACTCCGAAGCTACACTTTCGGCTGGGTGCGCCAGCCCCCTGGACAAGGACTTGAGTGGCTGGGAGGGATCGTCTCCATCTTTCGTCCGGCAGCCGACGCACAGGAATTGCAGGTCAGAGTCGCTCTTACCACAGACCATTCACGGAATACAGACTGCCTGGAGCTGAGAAACCTGAAGTCTCCGGACACGGCCGTTCATTGCTGTCCTCTTCAGGGCCGTGACTCCAGTGCTAATAAACTGGATGACCTGTGGGGCCAAGAAGTCCTGGTCAACGTCTCGTCAG
>S414|IGHV1-2*04|IGHD1/OR15-1a*01|IGHJ6*03|80
CAGGTGCTTGTACTACAGTCTGGGGCTCAACTGAAGACGTCGGGGGCCTCAGTGAAGGTCCCCTGGAAGGCCTCTGGACACACCTACACCGGCCGTCATATCGCCTGGCTGTGGCAGGCCCCTGGACACGGACTTGAATGGACGGGTTGGGTCGACGCTAACAGTGGTGACACAGACTGTACACAGATGTCTCAGGGCTGGGTCACCAGGACCAGGGACACGTCCATTCACACAGTCTGCACGGGACAGAGAAGGGTGAAATCCGGCCACTCGGCCGTCTTTTACCACTCTAGTATCTGGACTGGGTCAAATCACTACTACTGCTACCACAGGGACGTCTGTGTCATAGGGACCGCGGTCACCGTCTTCTCA
>S415|IGHV1-24*01|IGHD1/OR15-1a*01|IGHJ4*03|80
CAGGTCCAGAAGGGGCAGTCTGGGCCTGGGGCGAAGACGCCTGGGGCCTCAGCGAACTTGCCCTGCAAGGTTTTCGGATGCTCCCTCTCTGAATTTTTCCTTTACTGGCTACGACAGACTCCTGGGACAGGTCTTGCTCGGATGGAGGCCTATGATCCTGAAGTTAGTGCGACACTCTTCACACAGAACTGCCCGGTCAGAGTCTCCAAGATCGAACACACATCTTCAGACACAGTCCACATGGAGATGCGCAGCCAGAACTTCGGGGACACGGCCGTAAGTTACTGTGCAATTGGGTTTATGTGCAACGGCTACTCTGGCTATTGGGGCCAAGGCAGACTGGGCACCGTCCCCCCAG
>S416|IGHV3-35*01|IGHD5-12*01|IGHJ3*01|80
GAATTACAGGCGGTGGAGACGCGGGGAGGCTTGAGACAACCTGGGGAATACCTGAGACCCCCCTGTACCGCCTCTGGAGTCCCCTGCAGTGACCGTGAAGTACAGTGGGTCCATTTGCCCCCAGGCAAGGAGATGGACCGGGTGTCGATTGTTCGCTGTAATGGCGTTAGGACGAACTTTACAGAGTCTCTGAGGAGACGGCTCAAGATCTCCAGAGACAGTGCCAAGAACACCCTGCCCCTCGAAACGAACAGCCTGAGGGCCGAGGAAAGGACTGTATATTGCTGTGTGAGTGAAGATAGTGACTTTACTTTCGAAGTCTGGGGCCATGGGCCAACGGTCACCGTCTCTTCAG
>S417|IGHV3/OR16-9*01|IGHD7-27*01|IGHJ4*03|80
GAGGTGCAACTGATGGAGTCAGAAGGGACCCTAATATTGCCTGGGGGGTCCCTCAGACTGTCCTGTTCAGTCTCTGATTTTACCCTCAGGACCAACGACAGGACTTGGGTCCGCCACCCCCCAGGGAAGGGACTGGAATGGGTTTCCTGCACTAATGGCACTAGAGGTTACACACAATACATGGACTCTGTGAAAAGCGCACTCATCGTCACCCGGGACTCCACCAAGAACCCACTGACTCTCCAGGCGAACAGTCTGGGAGTCGAGGACATGCCTGTGAATTTTTCTGTAGCTTACCGTGTGTGCTACTTTGACTGCTGGGGTCAGGGGACCCTGGTCTCCGTCTCTCCAG
>S418|IGHV3-11*03|IGHD2-2*03|IGHJ2*01|80
CAAATGTGGTCGTTGGAGTCTGGGAGAGACTTGGTCAAGCCTGGAGGGTCCCTCAGACTCTCATACGCAGCCTCTGATCTCACCTTCAGTGACCCTTGCATGAGGTGGATTTACCAGGCTGCAGGAAAGGGGCTGGAATGGGTTTCGTCTGTTTCTGGCATTAGTCATAAGATAAAGTGCGTAGATGTTATGAAGGGCCCATTCACCATCTCCAGAGGCACCGCCAAGCCTTCAATGTGCCTGCTGATTACGAGCCTGAAAGACGAAGACGCGGCCCTCTATTACTGTGCGAGTCCTGTTAGTCGTAGAAAGTTCTGTGCCGGATTCGATCTCTGGGGCCGTTGCACTCTGGTCACTGTCTCCTCAG
>S419|IGHV3-66*01|IGHD5-24*01|IGHJ1*01|80
GAGGTGCAGCTGGTGGAGTCTGAGGGAGGCCCGGTCCAGGCGGGGGGGTCCCTCAGACTCGTGTCGACAGCCGATGGATTGACCGTCACTGACGAATTCTCGAATTGGGTCCGCCAGACACCGGGAGAGGGGCTGGAGTGGGTCTCAGTTGTTTCTAGTGGCGCTACCATGTCTTGCACAGACTCCCTGAAAGTCAGATTCACCATCTCCAGAGGCAAGCACAAGAACACACTGTGTCTTAACCTGAACAGCCTGAGGGCCCAGGACACGGCTGAATGCTTTTGTGCGAGTGGTCGTGAGAGGGGGGTCCAATTCAACCCCGGGGGCCAGAGAGACCTGGTCAACGTCTCTATAG
>S420|IGHV3/OR16-10*03|IGHD5-24*01|IGHJ5*01|80
GAGGGGCACCTGGTGTATTGTGGGGAAGCCGGGCTACAGTCTGGGGAGTCCCTGAGATTTTCCTGTGCAGGCCCTGGACTCCTCTCAAATAGGGTTGCTACACCATGGATTTGCCAAGACCCAGGACAGGGTCGGGAATGGCTTTCGACCAGTGCTACAGCTGGTGACACCTTCTATGCAGACTCCGTGGAGGGCCGATTCGTCATGTCCAGAGACAATGCCAAGAACTCGCTGTTTGTTCAAGTGAGAAGCCTGCGGACCGAGGGCACGGCTGTCTGTCACTGTGAGAAGACATTCCGTAACTGGTGCGACTCCTGGGGCCAAGGATCCCTGGTCCCCGTCTCGTCAG
>S421|IGHV3-43*01|IGHD3-9*01|IGHJ3*02|80
GAAGTGCAGATTGTGGAGTCTTCGGGGGTCCTGGTACGGGGGGGGGAGTCCCTGAGACCCTCCTGGACGGTCTCAAGATTCAGCTTTGATGACTTTACCCTTCACTGGGTCCGCCAAACTCCGGGGAAGGGTCTGGACTGGCTTTCTCTTGCTAGTCGAAATGGTTATAATCCATGCTGGGCAGACTCTGTGAAGAGTCGAATAGCCTTCTCCAGAGGCACCAGAAGAGACTCCCCGTTTCTCGGACTGAACATTCTGAGATCTGAAGACACCGCCCTGAATTGTTGCGGTTTGTTGGCTGGTTTTGACGATGAGGTCTGGGACCACGGGACAGTTGTCACCGTCTCCTCAG
>S422|IGHV3/OR16-8*02|IGHD1-20*01|IGHJ4*02|80
GAGTTTCGGTTCTTGGAGTGTGGGGGAGACTTGCCACAGACTACGGGGTCCCTGAGACTGTCCAGTCCCGACTCCGGATTCTCCTTCAAATGCCACTGCAGGGCCTGGGTCAAGCAGACTCCAAAGAAGGGACTGGAGTGGACGTCACACATTGGTTATGATTGTGGTCGCACAGATGAGACTTATTATTTGAAGGGCCGTTTCGCCAGCCCCACTGACGACGCCATTCACTCACCATTTCTGGACGTGAAAAGTTTGAGGACTGAGGACACGGCTGTTGATGACTGGATGCGACAGATTGACTACTGGGGCCAGGTAACCCAGGTCACCCTCTCCTCAG
>S423|IGHV4-31*08|IGHD6-25*01|IGHJ1*01|80
CAGGTGCATCTACTGCAGTTGGGCCCAGGACTAATTTCGCCTTCACAGACCCAGTCCCTCACCTCGACTGCCTCTTGTGGCTCTCGCAGATGTGGCCTTGACTATTGGAGGTGGGTCCGCCAAGTCCCAGGAAAGGGCCTGGATTGGATCGGGATTTTGGCTCACAGGGGGCGCACCTCCTACAAGCCGTCCCTGAATAATCGAGTTTCCATACCCGTGGCCATCTCCAAGAGTCCGTGGTCCCTGAAGTTGATCTCTATGACTGCCGCGGACACGGCCGTCTACCTCTGTGCGGCCCACCCTGAGTACTTCCAGAACTGGGGCCACCCAATCCTCGTTTACGTCTCTCCAG
>S424|IGHV3/OR15-7*01|IGHD5-24*01|IGHJ4*01|80
GAGGTGCCCGCGATGGAGTCTGAGGGGGACTTGGTACAGCCGGGGAACTCTCTGAGACTCCCTTGTGAAGTCTCTGGGCTCAACCTCAGTGACCACCACTTGAACGTGGTCCGCCCGTCTCAAGGGAAAGGGCTAGAGTTGGCAGACTTTTTAAGAAACAGAGCTCACAGTTACTCGACAGACTGTACTGCGTCTGTGAAGGGCAGACGGACCTCCACCCGCGAACATTCAAGGAAGACGATGTCTCTGAGAAGGAGCGACTTGACAAGCGAGGGCCCGACCGTTTTTGACGGTGCTGGTGAGAAATGGCGCTGCTGTGGAGACTGGGGCCAGGGAGCCCCGGCCATCGTCTCCTCAG
>S425|IGHV1-24*01|IGHD3-10*02|IGHJ5*01|80
CAGGTCCAACTGTTGCGGTCTGGGACTGAGGCCTTGAAGCCTGGGGCCTCAATGAAGGTCTCCACCAGGGTTTCCGGAAACTCCCTCACTGGGTTCTCCATCCACGGGGTGCGACAGGCTACTGGAGAAGGCTTAGAGTGGAGGGGAGGCCTTGCTTCTGTAGACGGTGAAGGAATGTTCACACAGAGATTCCGGGTCAGAGTCACACTGGGCGAGGACACATTTACAGACACATTCCACAGGGAGCTGAGAAGCCTGGGAAGTGACGACACGGCCGTTTATTCCTTTGTAAGTACACTCGCTGAGTTTTTTTCCGCCAGTGACATCTGCCTCGACTCCGGGGGCCTAGGCACTCTCATCACCGTCTCCTCAG
>S426|IGHV3-NL1*01|IGHD3-10*01|IGHJ5*01|80
CACCTGCAGCCGGTGACGTCTAACAGTGGCGTGGTCCAGCCTGGGGGGTCCCTGAGACTCTCCTGTGCAGTGTCTGAGTGTACCTTGAGTAGCCATGCCAAGTATTGGGTCCGCCAGGCTCCAGGCGCGGGGCCGGCGTGGGTCTCATTTATCTTAAGCGGGGCTAGTGTCACATACCGAGCAGAGTCTTTGACGGGCCGATTCATCATCTCCAGAGACAGCTCCCAGAAGACCCTGGCTCTGCACATCATCAGCCTGAGAATTGAGGACCCGGCTGTCTATTCATGTGCGAAGGGTGGGTATCACTGTTGTTCGGGGAATTTTTTTTGCTGGGGCGGGAACAAGAGGTTCGACTTTTGGGACCACGGAACTGCGGTCACCGTCTCGTCAG
>S427|IGHV3-53*02|IGHD1-14*01|IGHJ5*02|80
GATTTGAAACTGGAGGAGACTGGAAGTGGCCTGCTCCAGCCAGGGGGGCCCCTAGGACTCTCCGGTGCAGCGTCTGAGATCACCGTCGGCAGCGGTAATCTCTACTGGGTCCGCCAGACTCCCGAAAAGGGACTGGAGTGGGTTCCAGTTATCTATGGCGGTAGTGACCCAGACTCCACAGACTCCGCGCAGGGCCACTTTCTCATCTCCACTGACAATTCCAAGAAGACTCTCTATCTTCAAATCAATAGCGTGAGAGCGGACGAACCGGCCCTACACTATTGTGCGGGGCGGTCTCACCGGAAGAATCTGTATCCCTGGGGCCAGGGAAGCCGGGCATCCGTCTCCTCAG
>S428|IGHV3-48*04|IGHD5-12*01|IGHJ3*02|80
GAGCTGCAGCTGGTGGGGACCGGGAGAGCCTTGGAGCGGCCTGGGGGGTCCAGGGAACTCTCACCTGCAGCCTCTGAATTCACCTTCCCCAGCTCTCACACCATTTGGGTGCGCCAGACTCCAGAAAAGGGACTGGATCGGGCTTCATCTATTGAGAGTAATTGTTATACCATTTATTACGCAGACCCTCTGAACGGCCGATTCACCATCGCCACTGACAACGCCCAGATCTCACTGTCTCTGAAAATGATACGCCTGAGAGCCGACGACACGTTTGAGGATGGCTGTGCGAGACTTTGTCGTGGATATAGTGCCTACGAACATCCTGAAGTCTGGGGCCAGGGGACGCTGGTCACGGTCTCTTCAG
>S429|IGHV1-2*01|IGHD1-7*01|IGHJ1*01|80
CAATTGCATATGGTGCCTTCGGGGGCTGAATTGAAGAAGCCTGGGTCCTCCGTGAAGGGCTTGTCTACGACTCCTGGAAGCACCTTCACCGGCTCATATTTGCATTGGGTGCGGCAGGCCCCTGGACAGGAAATTGGGAGGGAGGGACGGATCAGACCTAGAGGAGGTGTCAGAGACTATCCACAGAAGGTTCAGGTCAGGGTCTCCCATACCAGGGTCACGTCCATCAGAAGAGCCTACAGGGAGGTCACCAGACCGACATCTGACGACTCGGTCGCGTATCACTGTGCGTCAGGATATGAGACTGGAGTTGTTGCACCTGAACACCTCCGGCAGTGGGGCCAGGGAACCCTGCTCACCGTCTCCTCAG
>S430|IGHV3-7*02|IGHD6-13*01|IGHJ6*04|80
GAGATGCAGTTGGTCGAGTCTGGGGGCGACTTGGGCCAGCCGGGGGGGTCCCGGAGATTCTCGTATGCTGTCTCTGGATTCACCCGATGTAACTCTTGGATACTCCGGGTCCGCCAGGCTGCAGGGAAAGGGTTGGCGAGGGTGGCCAACAAGAAGAATGATGGAAGTGACGAGCACTATGTGGACTCTGTGAAGGGCCGGATCACCATCCCCAGACAGACCGCCACGAAAGCTCTTTACCTCCAAATGAAGCGCCTGAGAATTGGAGACACGGCTGTCATCTGTTTTGCGACTGCCCTTTGTCTGGTTTGTCACTTCCTCCGCTACGGCATGAACATCTGGGTCAACGCGACCACGGTCGCCGGCTCCTCAG
>S431|IGHV3-30*02|IGHD5-24*01|IGHJ4*01|80
CAGCTGCAACCGGTGAAATGTGGGGGAGGCATGGTCCAGACTGGGGGGTCCCCGCGACCCTCCTGTGCATCGTCTGGATTCACCTTGAGTGGATTTGGCAAACAGTGGGGCCGCCCGGCTCCAGGCATGGGGCCGGCGTGGGTGGCACTTGTGCGATATCATCGAAGTCTCAAATACCGAAATGACTCCGAGAGGGGCCGACTCACCATCTCCAGAGGCAATTGCAAGAACACACTGTTTCCAGACGTAAACAGACTGAGAACCGAGGACACGGCTACTTCTAACCATGCGACAAGACGGCCACGTCCCAGACCCTTTGTGTTTTGGGGCCTAAGATTCCGGGTCCCCGCCTCCTCAG
>S432|IGHV1-2*05|IGHD6-6*01|IGHJ3*02|80
CAGGAACACCTGGGGCTGTCTGGGACTACACTGAGGGAGCCTGGGGCCCCCGTGAAAGTCTTGTTCACGACGTCGGGGTGCGCCTTCAGCGGCGACTTCATGCTCTGGAGGCGCCAGGCCCCTGGTCGAGGCCTTGAGTGGCTGGGACGAATAGACCCTCCCACTGGAGGAACTCACTGTACACAGAAGCTTCAGGGCAGGGTCACCATGGCCCGGGACACGTCCGTCCGCACAGGCTTCACGAAGCTGAGTGGCCTGAAATCTGTCGACACGGTCTTCGATAACTGCGCGGCAATGCCCGTGTGTGATCTCTGGGGCCTAGGGGCCATGGTTGCCGTCTCTTCAG
>S433|IGHV4-59*10|IGHD4/OR15-4a*01|IGHJ2*01|80
CAGGGGCGGCTAACGCAGTGGGGCGCAGGACTATTGATGCCTTCGGAGACCCTGCCCCTCACCTCTGGTGCCTGTGGTGGCTCCATCTGTAGTTACTACTGGAAGTATTTGCGACAGCCCGCCGCGAAGGGCCTACTGTGGATTGGTCGCCTCTATATTAGTGGTAGCCTCAATTACAACCCCTCCCTCGAGAGTCGAGTCACCATGTCAATCGTCACGTTCACAAAGCAATTGTCCCTGAGTCTGAGCCCTGTGATCGCCGCGGGAACGGCCGTCTACTGCCCTAGGGCGGTCATGACCCTGGTGCTAGAGGGCTGCCATTGTCACCTAAATGTCAGGGACCATGACACCCTGGTCACTGTCTCTCTAG
>S434|IGHV3-13*02|IGHD6-25*01|IGHJ5*01|80
GAAGTGCATCTGATAGAGTCTGGAGAAGGCTTGGGTCAGCCGGGGGTGGCCCTGAGAGTCTCCTGCACAGCCTCGGTCTTCGCCCTCAATAACTGTGCCATCCACTGGGTCCGCCAACTTGAAAGAAGGGGTCTGCGCTGGATCTCAGCCTTTGACACTGCAGATGATCCGAACTATCCAGACTCCGTGAAGGGGCGATTCATCAGGTCCAGAAAGAGTGCCGAGAATTCTTTGAATCTTGAGATGAAAAGTCGGGGAGCCGGAGACACGACCGTGTTTTTCTGTCCAAGAATTGGACCGTCGTGGAACGCGGACACAGGTCAATCGACCACTTGGTTCAACTCCTGGGACCCCGGAACCCTGGTCCCCGTCTCCTCAG
>S435|IGHV3/OR16-10*01|IGHD6-6*01|IGHJ3*01|80
GAGTTTCAGTTGGTGCAATCTGGGCGAGACTTTGGACTTCATGGGGGGTGCCTCATCCTCTCCTGTGCAGACACTAGATTTATTTTCGCTAATTGCGCCGTGGCCGGGTTTCGCCAGGCTCCAGGGGATGGTCTGGAATGGATTTCAGATGGTGCTACGGGTGGTGGAACCGCTTGCGCAGACTCCTTGAAGGGCCGGTCCACCATGTCTAGAGACCAGGCCAAGAACTCCTTTTCTCCTCACATCAACAGCCTGAGAGCCGATGACAGGGATGTCTGTCTCTGTGCACGAAGGGAGCCTTTTGAAGTCTGGGGCCTAGCGACAATGGTCGCCGGCTCCTCAG
>S436|IGHV4-4*07|IGHD4-11*01|IGHJ5*01|80
CAGGTGAAACTGCAGGAGTGGGGCCCCGGACTGGTGAAGTCTTGGGAGACCCTGTCCGTCACCTGCGTTGTCTCCTGTGCCTCCATAGTTAGTTTCCCCTGGAGTCGGATCCGACAGGTCGACGGAAAGGGCCTGCTGTGCCTTGGATTTCCCCGTGCCTGTGCGACTACCACCAACAATCCCTCCCTCACGGGTCGAGTCTCCATAGCACCAGAGCAGTCCAAAATCCACTTCTCCCTGAAGGTACGCGGTGTGACCGACGCGGACACGGCCGCGAATTCTTCTGCGAGGCTCCTCTTCAGAGTAAACGACAATTGGCTCGCCTCCTGGGGCCAAGGAACCCTGGTCATCGTCTCGTTAG
>S437|IGHV3-35*01|IGHD1-20*01|IGHJ3*01|80
GAGGTGCAGTTGGTGGACCCTGAAGGAGCCTTCTTACAGCCTGGAAAACGTCTAAAACTCTCCTGTGCAGACTCTGGACTCACCATCATTTCCACTGACATGACCTGGGTCCACCTGACTCCAGGAAAGGGAATGGAGTGGGTATCGACTCTTAGTTGGATTGGCCTTAGGCCACGGTCGGCCGCCCCTGTGGCTGACCGATTCGTTATCTGCAGAGTCAGTTCCCAGAACCCCCTCTGTCGCCAGACGACTGGACTGAGGACCGAGGACACGGCTGCTTATTACTGTCTGTCACCCATATATGCCTTGGGACAAGGGACAGTTGTCAATGCCTCCTCAG
>S438|IGHV1-18*01|IGHD6-25*01|IGHJ5*01|80
CAGGTTCACCTCGTGCGGTCTGGACCTGACGTGAGGCAGGCGGGGGCCTCCATGAGGGTCTCCTGCAGGACTTCTGGATCCACCCTTGTCACCTATGAAGCGCACTGGGTGCGACGGGCCCCTGAGTTAGAATCTGAGTGGGAGGGATGGATCAGCGCTTCTAATAGTCACACATACTTTGAACAAGAGTTCCAGGACAGAGTCACCAGGACCGCAGAGACATCCACGAGAACTGCCTGCACAGAACTAAGGGGCCTGATTTGTGACGAAATGACCGTGTCTGATTGTGCGAGGCAGAATAGCAGTGGCTGGTTAGACTCCTTGGGCCAAGGAGGCCGGGTCACGGACTCCTCAG
>S439|IGHV1/OR21-1*01|IGHD1-7*01|IGHJ6*01|80
CAGTTAGAACTGGTGCTGTCTGGGCCTGAGGTGAAGGGGCCTAGGGCCTCTGTGAACGTCTCCTGGAAGACTTCTGGATCCAGCATCACCAGCCGTCTTGTGCTCTGGGTGAACCAGGTCCATACACAAGGACTTGACTGCATAGAATTTGTGTGCCCGATCACTAGCAGAGCGTGGTGTCCACAGAAGTTCCAGGCCGTAGTCGCCATACACTGGGACACATTCTTGAGAACAGCCTCTGTGGAGCCAAGAAGTCGGAGATGTGACGAGACGGCCAAGTCATATCCTGTGAGAGCTCATTACTACTACCACTATACTGGGGACGTCTGGGGTCAGGAGACTACGGTCTCTGTCTCCTCAG
>S440|IGHV1-24*01|IGHD3-9*01|IGHJ5*02|80
CAGGTCCTCCTGTCACTGTCCGAGACTGACGTGGACAAGCCTGGGGCCTCTGTGAAGGTCTCCTCTACGGTCGACGTATACACCCTCACTGAAACGTCCATGCACTGGGTGCGACAGGCTCCTGGAGAAGGACTTAAGTGGATGGGAAGTTTTGGTCCCGGTCATGCTGAAACCATCCTCGCGCAGAAATGTCAGGACAGTGTAACCATGACCGAAGACTCACCTACAGACACAGCCTACATACAGGGGAGGAGCCTGAGTTTTGAGGACACGGCCGCAAGTTATTCTGGTTTATTACACTCTTGCGACTGGCCTTCACCCTACTTCGACCCCTGGGGTCAGGATAACTTGGTCCCCGGGTCGTCAG
>S441|IGHV3-33*03|IGHD6-25*01|IGHJ6*01|80
CAGGTTCACCTGCTGGGGTCTGGGGGAGGCTTAGTCCAGCCTGAGGGGGCCCTGAGACTCTCACGTGCACCGTCAGCATTCTCATTCAGTAGCTCTGGCAGGCAGTGCGTCCGCCAGACTCCAGGCAAGAGGCTGGAGTGGGTGGCAGTTTTCTGGAGTGGTGGAAATTGGGAATATCATGCGGACTCCATGAAGGGCCGCTTCAATATCTCCAGAAACAACTCCCAGAACACTCGGTATCATCAACTGAACAGCCTGAGAGGCGAGGACGCGGCTGTACACTTTTGTCCGCGCGGCGGAGAATTAGAAATGGCCGCGAGGTGCGACTGTTCTTACGGCGTGGGCGCCGGGGATAAAGGGAACGCGGACACCGCCTCCTCAG
>S442|IGHV3-25*04|IGHD7-27*01|IGHJ2*01|80
GAGACGAATCGGGCGGAGTCCTGGAGTGGCTTGGCGAGGCGTGGCCCGTCCCCGAGACTCTCATCTGCAGAAACTGAGTCCGCCCTCACTAGCTATTCTCTGAGTTATGTGCGCCAGACTCCAGGGAATGGGCTGGGGTTGATTGGACAAATTAGTCCTCATGGGGATAAGACATATCTCAAAGACTCCGGCAAGAGTCGATTCAGTACCTCCTGCGACTACGCCAAGGACAGACTTCAACTGGAAGTGCACAGCCTGCAAAGAGAAGACAAGGCCCTGGTTTGCTGTAGCAGGCGACTGACTGGAGACTGCTTCGATCTCTGGGGGCGGGGGACTCGCGTCATTGCCTCCCCAG
>S443|IGHV3-NL1*01|IGHD5-18*01|IGHJ4*03|80
CAAGTGCAGCTGGTCGCGTCTGGGGGAGGCGTGGTCCAGCCTGGGGGGTCCCTGAGACTCTCCCTTGAAGCGCCTGGATTAGCATCCACTACATATGACATCCAGTGGGTCCGCCAGGCTCCAGGCACGGGACAGGAGTGGGCCTCAGTGAGTTATAGGGCCTGTCGCAGCGCACACTGTTCAGACTCAGTGAAGGGCCGACTCTCCATCTCCAGAGACTATCCCAGGAACACACGGCTGCAGAGAATTAATAGTCTGAGAGCTGAGGACACCCTGAGGTACTTCTCTGCGAACATCGCGTCTTCAACTTTGAGTTCATTCTGGAATGAATACTGGGGCCTAGGGAGCCTGACAACCATCTCCTCAG
>S444|IGHV4-30-4*07|IGHD3-10*02|IGHJ5*02|80
CAGGTACAGCTGCAGGAGTCGGGCCCAGGACTGATGAGGCCTTCTGTGAGCCTGCCCCTCTCCTGCGTTGTCTCTGGTGGCCCTATCTACTGTGGTGGTGACTCCGGGAGTTGGATGAGGCAGTCAGAAAGAAAGGGACTGGGGCGCTTTGGGCTCATCTCTTGTACTGGGAGCACCCCCTCGACCACGTCCCTCAAGAATCGAGTTCTTTTATCAATGGAAACGTCCCAGGATCACTTCTCCCTGAAATTGACCTCTGTGACAGCCACGGACTCGCCCGTCTTTTACTGTGCCAGGACCCGTCGTAATTTATTTGGGGGTTTGTTGGGCTGGGGTCGCTTAAGCCTGGTCACCGTCCCCTCAG
>S445|IGHV3-64D*06|IGHD1-14*01|IGHJ1*01|80
GACCTACAGCTGGTGGAGTCTGGTGGAGGCTTGAGACAGCCTGGGGCGTCCCTGAGACTCTATTGTTCAGCCTCTGGCTACACGTTGATTTGGTATGCTAAGTGTTGGGTCCGGCAGACTACGGGGAAGAGATCACCATATCCTTCAGACATTGGCAGTAGTAGGAATCGCGCTTCTTACCCAGACTCCGTGAAAGGCAGAGTCGTCACCTCCAGGGACTTTTTCAAGACCACTCTGTCTCTGAAATTGAGCAGTCTGAGAGCCGAGGAGACGCCTGTGTATTACTGTGTGGAAGAGGAACAATACACCGACATCAATGATTGCCGCCAGTCCTGGGGCCTGGTCACCCTGGTCACCGTCTCCCCAG
>S446|IGHV1-69-2*01|IGHD1-20*01|IGHJ6*02|80
GAGGTCCTGCTGGTACGGCCTCGGTCAGAGGTGAAGAAGCCTGGGTCAACTTTGAGTAGGTCCTTTAAGGTTTGTGGACACACCTTCACAGTCTACTATTTATGTTGGGTGAAGCAGGCCCCGGGAAAAGGACTTGCCTGGAGGGGACTTGCTGATGGTGAAGATGGTGATCCACTCCACTCAGAGAAGTTACGGGACGGAGTTACCACGACCACGGACCCTTCCACAGACACCGCCTACAGGACGACGAGAAGCCTCAGATCTCAGGACACGGCCGTATATTACTGTGAAACACAAACTGAAGTGACCTTATTCTACCACCATTGGGACGTCTGGGGCCAAGGGGCCACGGACCCCGTCTCCTCA
>S447|IGHV3-73*01|IGHD4/OR15-4a*01|IGHJ2*01|80
GAAGCGCGGCTGGTGGAGTCTGGAAGAGACTTGGTCCAGCCGGGGGGGTCCCTGACACTCTTTTGTGGAGTCTCTGGGGTCCTCTTCTGTGGCTCCGCTCGACACTGGGTCCGCCAGTCCTCCGGGAGAGGGCGGGAGCGGGCTGGCCAAATGAGAAGGCAAGATGCCATTTGCGAGACAGAACTTACTGCGCCGTTGAGGGACACGATCACCATCTCCAGAGAGGATTTAAAGACTAGGGCTTTTCCCCAATTGAACAGCCTGAACACCACGGACACGGCCCGCAACTGGTGGCCTAGACCCGAGGATCATCTCGATCTCTGGGGCCCTGACACCCTGGCCACTGTCTCCTCAG
>S448|IGHV5-10-1*04|IGHD3-22*01|IGHJ3*01|80
GAAGTGAAGTTCGTGCAGTCTGGGGAAGAGGTGAAACAGTCCGGAGAGTCTCTGATGACTTCCTGTAAGGGTCCTGGAGATTCTTTTTTTCAGTCCTGGATCGGTTGGGTGTGTCAGATGCCCGGGAAAGGACTGGAGTCCACCGAGAGGATTGATATTAGACACCTTTCTTCCATCAAGAGGCCGTCCTTTATAGGCCAGGTCGCCATGTCTAGTGGCACGTCCATCACAACTGCCTACCTCCACTGGAGGAGCCTGCAGGCCTCCGAAATCGCCAGCTTTCACTGTGCGGGAACCTGGATGGGTGGTGCTTGTGATGTCTGGGGCCAAGCGTCCATGGTCACCGTCCCTTTAG
>S449|IGHV1/OR15-1*03|IGHD5-12*01|IGHJ1*01|80
CAGGTACAGGTGGTGAAGGCTGAGACTGAGGTGAAGCTGCCTGGGGCCTCAATGAGAGTCTCCTCCAAGCCACGTGGACACATCTTCACCGACGGCTCTAAACACTGGGTGCGACAGGCCCCTGGGCAAACCGCTGGATGGATGGGCCGAATCAAACCTGACGGTAGTGACATACACTCGGAACAGAAATTTCAGGACATAGTCACCTTGACCAGGGAAACGTCCATCAGTTCAGCCTACACGGAGGTGAGGGGCCTGATGTTGGAGGGAACAGGCGTGTACCGCTGTGCGGGAGCGCCTGTGGATTTAGTGGCCTCAGATTACTGCCAGAACTGGGCCCAGGTCGCCCTGGTCACCCTGTTCTCAG
>S450|IGHV1-3*02|IGHD1-7*01|IGHJ1*01|80
CAGGTTCATCAGGTGCAGGCGGGGGCTGAGGTGGAGAAGCCGGGGGCCTCACTGAGTGTTTTGTGCAAGGCCTCCGGAGACACCGTCGCTGGCTCTGTTTTGCCTTGGGTGTGCCAGGCCCCCGGACACAGGACTGTGTCGATTGGATGGAGTGGCGCTGACAACGGCAGAGCAACAAGTTCACAGGACTTCCACGTCGGGGCCGTCATGACCAGCGACACATCCGCGACTGCTGTCTCCAAGGAACTGAAAAGCCTGAGATTTGAGGTCATGGCTGTGAGTTCTTGTGCGAGATTTAATTGCATTCACGCTGAACACTTCCAACACCTGGGCCAGGTCACCCAGGAAACGGTCTCCTCAG
>S451|IGHV4-38-2*01|IGHD5-24*01|IGHJ4*03|80
CATGAGCGGGTGCAGGAGCCGGGCTCAAGACTGGGACAGCCTTGGGGGACCCTGTCCCTCTCCTGTGTTGTCTCTGGTCTCTCCATCTGCCGCGATCACTACTGGGGCTGGATCCGGCAGGCCCCAGGAAAGGGTCCGGAAAGGATTGGGAGCCTCTATCAGTCTGGCATCACATCCGACTACTCGTCTCTCAGGAGTGGAGTCCCCATTTCTGTGGTCACCTCGAAGAGGATAGTCCCCCTGAGGCTGCCCTCTATGACCGCCGCAGAAATAGTCCTGTATTACAGTTCGAGGGAGGCCAGGAACGGGGATGGCTACTTTGACTACTGGGGCCACGGGACCCGAGTCGCCCTCTCCCCAG
>S452|IGHV3/OR16-10*02|IGHD3-22*01|IGHJ1*01|80
GACATTCATGCAGTACCGTCTGGGAGAGGCTGGAACCAGCCTGGGGGGTCCCTGAGACTCTCCTGTGCAGACCCTGGACTCGTCTTAAATAGTTATCCTGCACATTGGGTTCGCCTGTCTTCGGGAACATGTCAGAAGTGTGAAACTCCAATTGCTATTGGCCCTGGCACAGACTCTGCAGACTCCGCGAAGAGACGATTCACCATCTCCAGAGACAAGGCCGAGAATTCCTTGGCTGCTCAAGTGAACAGCCTCAGAGCCCAGGACAGGGCTGTGTTCTACTGTGACACCCCCGCCATGATAGTAGTGTTTAATTTCTCCGCGAAAGACTTCCAGAACGGGGGCCAGGACACCGTGGTCACCGTCTCCTCAG
>S453|IGHV3-53*02|IGHD1-1*01|IGHJ3*01|80
GAGATGCGGCTGGTGGAGACTAGGCGAGGGTTGATCCCGCCTGGGGGGTCCCTGAGACTCTCTTTTACAGTTCATTTGTTCACCGTCAGGACCAACACTAGGGTCTGGGTCCGTCGGGGTCCAGAGATGCGGCTAGAGTGGGTGTCAGTTTTTTCTAGCAGTGGTGGAACACACTGCGCAGACTCCGTGAAGGGCCGGTTCGCCCTCTCCAGCGACAGTTTCCAGCAGACACTATGTCCTCAAATGAATAGCCGGGGACCCGAAGACACGGCTGCCTATTATTCTGCATACAAGTGCAATGCCTCCGCTGTCCTCAAGGCCCGGGGCCAGGGGACAATGGTCATCGTCTTTTCAG
>S454|IGHV3-11*05|IGHD4-11*01|IGHJ2*01|80
CAGAGGCTACTGATGGGGTCTGGGGGGGCCTTTGTCAAGCCTGGAGTGTCCCGGATAATCCCCTCTGCAGCCTCTGAACTCACCTTCAGTGACTGCTACAAAAGATGGACCCGCCAGACTCCAGGGAGGGGGCTGGGGTGGTTTTCACTCGTTGCTCTCAGAAGTGGTTTCAGAGCCTCCGCGGAGTCTGTGAGAAGGCAATTCACCATCTATAGAAACCCCGCCAAGAATCCAGTGTTTCCGCAATTCAATTGCCTGAGAACCGATGACGCGACCGTTTTTTATTGGGTGAGGCGACCTTTAGTAACGGGACACTTCGAGCTCTGGGGCCGGGACACCCTGATCACTGTCTCCTCAG
>S455|IGHV3-38*03|IGHD2-15*01|IGHJ4*03|80
GAGATACAGGGGGTGAAGTCTGGGGGAGTCTTTGTGCAGCCTAGGGGGTCCCTGACACTCTCCTGTGCAGCCTCTGGGCTCACCGTCATGAGAAGTGAGATGAACTGGAAGCGCCCGCCTCCAAGAAAGGGTCTGGAGTGGGTCTCACCCATTTCTGGTCGAGGAACAGACTGCTCAGACTCCAGGCAGGACAGATGTGTCCTCCCCAAAGACACTCACAGGAGTATACCCTATGTTCAAATGAAGAGCTTGAGATCTGAGGTCACGGCCGCCTCTTATTTTGCCAGCCGGGATGACATTTCATTGGTGATAACTGCCACCAGTTACTTTGACTGCCGGGGCCAAGGGAACTTGGTCCCCGTCTCCGCAG
>S456|IGHV3-9*02|IGHD4-11*01|IGHJ2*01|80
GAGATGCAGCTTGTGAAGTTTGGGAAAGACTTGGTGCAGCCTGGCGGGTCCCTGAGACTTTTCTGTGCAGACCTGGGACTCTCCTCTTTTGATGATACCAGGAACTGGGTCCGGCGAATTTCAGGGGAGGCCCTGGAGTGGGGCTCAAGGATCCATTGGAGTAGAGAAGGCGTTGGCCATGCGGACTCTGTGAGGGGCCCTTTCACCGTCTCCAGCGACGCCGCCAGAGAGTCCCTCTGTCTGGAAAGGAGAAGTCTGAGACCTGGAGACACGGCCTTGGATCGTTGTGCACAAAAGGGGAGGGCCTTCGATGTCTGGGGCCCTGGCGCCCTGGTCGATGCCTACACAG
>S457|IGHV3-64*01|IGHD3-10*01|IGHJ3*01|80
GAGGTGCAGAGGGTGGAGGCTGGGCGACTCTTGGTCCAGCCTGGGAGGTCCCTGAGACTCTCCTGTGCAGCCTCTCGACTCAACTTCACTAGCCGTGAGTTGCATTGGGTCCGCCAGTCTCCAGGGGAGGGACTGGAATCTGTTTCAGTTATTAGTAACAGTGGATGTAGAACACTTTGCACGAATTCTGTCTTGGTCAGATTCACCGTCCCCAGAGACACTTCAAAGCACATTCCGTCTCTTCAATTGGTCCCCCTCAGAACTGAGAACATGACTGTGAACTGCTGTGCGAATTTCTCACAAGTGAGGATTGGTGAGTTATCATTCTCTTGTACCTTCGAAGTCTGGGGCCAAGTGACATTGGTCTCCGTCTCTGCAG
>S458|IGHV3-15*07|IGHD4-11*01|IGHJ3*02|80
GAGGTTTCGGGGGTGGAATCTGGGGGAGTCCGACTAGAGACTGGGGGGTCCCTTAGACTCCTCCGTTCAACCCCTGGTTTCACTTTCATGACTGTCTGGATGAAGTGGGTCCGCCAGGCTCCAGTGAAGGGACTGGGGTGGGTCGGCCATCTTAAAAGGAACATTGATCGTGGGACACCAGACTTCGCGGCGCCCGAAAAAGGCGAGTTCACCATCTCAAGAGATGACCCACAACACACTCTGCATCTAGAACTTAGAAGGATGAGATCGCAGGACTCAGGCGTTCATCTTTGTGTCACATCGAAGACTGACTTCAGTAATTGTTTAGACATCTGGGGCCACGGGACAAAGGTCAGCGTCTCCTCAG
>S459|IGHV1/OR15-9*01|IGHD6-19*01|IGHJ1*01|80
CAGAAACACTTGAGACAATGTGGGGCTGAAATCAAGCAGTCGGGGGCCTCAGCGGTAATCTTTTACAAGACTTCCGAATGCACATCCGCCAATTATTGTATACACTGGGGCTGCCGGGCCCAGACACAAGGGCTTGAGTGGACGGGATTGGTCTGGCCTTGTCAGGTCGGAAGAAGTCACGGACAGAAGTTCCAGGGCAGCATCGCCAAAACCAGGCACACTTGCATGGTCAGAACCTACGTTGACCTACGAAGCCTGAGACTTGAGGACACGGCCATGCACAACTGTGTGAGCTCCAGTGACTGGTATCTCTTCCAACACTGGGGCCAGGGAACCCTGGTCGCCGCCTCTGCAG
>S460|IGHV3-13*02|IGHD1/OR15-1a*01|IGHJ2*01|80
GAGGCGCATTTGGTGGAGTCTGGGTCAGACCTGATACAGCCTGGGGGGGTCCTAAGACTCTCCTGTGCAGTCTCCTCATTCACCTTCAATAAAAACGACTTGCAGTGGGTCAGCCAAACTGTAGGAGTCTGTCTGGAGTGGGTCTCAGCCAATGCCACTACTCCCGTCGCGTACCGTACAGGCCCCGGGAAGGGGCTATTCTCCATCTCCAGTGAACTTGCCAAGCCCTCCCTCTATCTTGAAATGAAGAGGCTGGGGGTCGGTGAGACGGCTGTGTTTTGTTTCACACGAGATTTATCGGGCGTAAGTTACTGCTGCTTCTATCTCTGGGGCCGTGACACTCCGGTCGCTGTCTCCTCAG
>S461|IGHV1/OR15-9*01|IGHD4-17*01|IGHJ3*01|80
CAGGTACAGCAAATCCAGTCTGGGGCTGAGGTGAGGCAGCCTGGGGCCTCAGGGAGGATCGCCTGGAAGACTTCTGTTTTCACCTTTCCCAGCTGCCCTCCATGTTGGAAATGCCAGGCCCATACAGACGGCCTTGAGTGGGTGGCTGTGGTGTGCCCCAGTGAGGTCCGAAAGAACTACACACAGAGACTCCAGGTCAGGGTCACCACAAGTAGGGACACATCCATGATCGGAGCCTACAGGGAGCTAATGAGTCTGAGATCAGATGACACGGCCATCTTTTGCCTCGTGAGACACCCGTTTGATGTTATTGCTGCCTGGGGCCAAGGATCTGTGGTCACCGTCTGTTCAG
>S462|IGHV1-58*02|IGHD1-1*01|IGHJ2*01|80
CAAGTGAAGCTGGTGCAGCCTAGGCCTGAAATGAGGAAGCCTGGGACCTCAGTCAGGGTCTCATGCTCGACTTGTGGGTTCACTTTCACTTACTCAGCTATGCAGTGCACGCGACAGACTTGTGGACATCGCTTTAAGTGGATTCGATGGATCGTTTTAGCCTGTCGTCACACACGCTTCGCGCAGAAGTTGCAGGAGAGAGTCACGATTAGCAGGGACATGTCCAAAAGAACAGTCTCCATGGCATTGACTAGTGTGATATCCAAGAACACGGTCGTTTCTTGCCGTGCTGAAGAACAATGCCTCGCCTTCTGGGGCCGTGGAACCCTGGTCTCTATCTCCACAG
>S463|IGHV3-NL1*01|IGHD1-7*01|IGHJ4*03|80
CAGATGCAGGTGCAGGAGTGTGGGGAAGGCCCGGTCTGGCCGGGGGCGTCCCCGCGACTCCTCTCTGAAGGGTCTGGATTCATTTTCAGAAGCTCTGGCATGCACCGGGTCCGCCAATCTCCAGGATTGGGGCTGGTGTGGGATTCACCTACTCTTAGTGGTGCACGGACAACATGCGTTGCAGACTCCGACAAGGGCCGACTCAGCTTCTCCAGAGACAATTCCAAGACTTCCCGGTATGTGCACTTGAACGGCCTGAGATCTGAGGGCGGGACAGTCCATTACTGTGCGAAAACTATAACTGGCTTCTTTGACAACCGGGGCCGAGGGACACGGGTCACCCTACCCTCAG
>S464|IGHV7-81*01|IGHD1-20*01|IGHJ3*02|80
CAAGTGCAGTTGCCTCTGTCTGGCCGTGGGGTGAAGAAGCCGGGGGCCTCATTGAAGGTCTCCTTTCAGGCCTCTGATTACTATTTCGCCACCTATATTTTGAACTGGAAACCAGAGGCACCTGGACACGGGCCTGGGTGGGGGGGATGGTCCACCCCCAACACTGGGAACCTAATTTTTGCTCGGGGGTTCACAGGACGGCTTGTCTTCCCCAGGGGCATCTCCGCCAACACAGATTATCTGCAGAGCAGCAGCCTACAGCCTGAGGAGGGGGCCATCCATTCTTGTCCGAGACCGTCCGGGACTCCTAGAAGGGCTCCTGCCTGGGGCCATGGGCCAATGGTCGTCGTTTCTTTAG
>S465|IGHV3-74*03|IGHD3-16*02|IGHJ1*01|80
GAGGAACAGATGGCGAAGACCGGACTAGGCTTAGGTGAGCCTGGGGGGTGCCTCAGATTGTCCTGTGCAGCCTCTGGAGTCACCTTCAATTCCTATTGGATCCATTGGGTCCGCCAAGCGCGAGGGAAGGGACTGGCCTGGGTCTCATCTCTGGCTAGCGATGGGAGTGTCACAACTTACGCGGCGTCCCTGAAAGGTCGATTCACCTTCTCCAGAGACTGCGCCAAGAACTCGCTGTCTCTGCACATGAATACTCCGAGAGACGAGGACACCACTGTGTGCTACTGTGAAAGTCATAATCACACCCGGCAGAGTGGAGACTATAGTGCTGATTCCTTCCAACACTGGGGCCAGAGCGCCCTGGTCCCCGTCTCCTCAG
>S466|IGHV3-43D*01|IGHD3-3*02|IGHJ5*01|80
GAAGAGCAGCTACTGGACTCCGGTGAAGCCCAGAGACAGGCTGGGGGGTCCCTGAGAGTCTCTCTCACAGCCTCTGACTTCACGTTTGATCATGGTGCCTTACACCGGGTCCGTCATACTCCGGGGAAGGATCTGGAATGGGTTACTCTCTTTTTTTGGGGAGGTTGTACCCCCAATAATTCCGACTCTGTGAAGGGTCCCTTCACCTTCTCCAGCGACAACACTAGCAATTCCCAATTTCGGCAAATGAATGGTCTGAAAACTGAAGACACCGCCTTCCATAACTGTGCAAACAGTTGGTTCGGAGTTATTCTTAGTGGCGCCTCCTGGGGCCCCGGAACCCTGGTCTCCGTCTCCTCAG
>S467|IGHV3-20*02|IGHD5/OR15-5a*01|IGHJ2*01|80
GAGGTGCAACTCATGGAGTGTGGCCGGGGTGCGGTAAGGCCTGGGAGGTCCCTGAGACTCTTCCCTGCAGACTCTGGATTCACCCTTGATGATGCCGGCTTGAGTTGGGTCGGCCAGTCTCGAATGAAGGGGCTGGGGTGGGCCTCTGCTATTCAACGAAATGGAGGTAGAACAGTTGATTCAGAATCTGTTAAGGGCCCATTCACTATGTCTAGGGACGCCGACAAGAGATCCCTGTCTCTCCGCTTGGATCGTCTGAGAGCCGAGAATACGACTTTGAATCTCTTTTCACTCTCAGCGGCTTATTTCATTTTCTGGGGCCGAGGCACCCTGGTCAGTGACTCCTCAG
>S468|IGHV4-30-2*03|IGHD4/OR15-4a*01|IGHJ3*02|80
CATCTACAACGGCAGGTGTCCGGCTCAGGACTCGTGAAGTCCTCACAGACCGTGCCCTTCACGACCGCTTCCTCTGGGGCCTCCGTCAGAAGTGATGCTTACTCCGGGCCGTGGCTCCGGCAGCCACCAGGGAAGGGCCTCGAATTGGCTGGGACGATCCATTATAGTGGAAGCGCCAATTGCCATCTGTCCCCCAAGAGTCGACTCTCCAGATCCCTAGACTCGTCCAAGAATCATTTCTCCCTGCTGCTGACCACTGTGACCTCTGCAGACCTGACTGTCATTTGCTATGCGAGACCATTGAGGTTGGTGCTACCGGGTTTTGATGTCCGGGGCCTTGGGTCAGTGGTCTCCGCCTCTCCAG
>S469|IGHV1/OR15-5*02|IGHD3-22*01|IGHJ6*01|80
CAGGCCCACCTCCTGCAGTGGGGGGCTGAGGGGAGGAAGCCGAGGGCCTCAGTGAAAGTCCCCTGCAGGTCTTCTGAATACACCTCGGCCAACCACAACATGGACTGGGTGCGCCACGTCCATCCACACGGCCTTGAGTGGAGGGCCTTGGTGTGCCCTTGTGCTGGCAACACAATCAAGGCACTAACATTCCAGGCCAATATCACCATCAGCAGGGACACTTCCATGAGACCAGTCTACACGGAAATAAGCCTTCCGCGATCCGAAGACACTTCCAAGAATTGCTGGCCGAAGGCGGCTCACTATGATGCTAGTGGTTCCGATTACGCTTCCTACTACTACTACGCTATGGACGTCGGGGGACAAGGGACCACGGTCGCCGTCTCCTCAG
>S470|IGHV3-30-3*02|IGHD6-13*01|IGHJ1*01|80
CACTCGCAGCCGCTGGAGGCTGGGAGAGACGGGGTCCACCGTGGGAGGTCCCCGAGATCGGCCCGTGCAGAATATGGACTCACCTTCAGTATCTATTCGATCAAATGGGCCCGCCAGACTCCCGGTAAGGGGCTGGAGTGGGAGGTAGTAGTAACATTTGATGGAAGAAATAAATGTAACACAGACTCCCTGAAGGGCCCGTTCACACCCCCCAGAGGCTTTTTGCAGAACGGGCTGTGTCCAGAAATAAACAGACTTAGAATTGATGACACGCCTGTGCCTGTTTGTGCGAAACCCTTTGGCCTGCTCCACTTCCAGCACTGGGGCCAGGGAACCTTGCTCACCGTCCCCTCAG
>S471|IGHV3/OR15-7*02|IGHD5-18*01|IGHJ5*02|80
GAGATTCGTCTGTTAGAGTTAGGGGGAGCCCCGGTCCAGCCTGCTAGTGCTGTGAGACTCTCGTGTGCTGCCTCTGGACTCACCTCCACTCAACACGATCTGACCGGGGTCCGCCACTCTCAGGGGAAAGAGTTAGAATTGATAGGTTTGAGAAGAAACATAGCTAATACTTGCACGACCGAATCTGCTGCGTGTGTGAAAGGCAGACTCACCCTCTCTAGAGCGGATCCAGAGAACGTGCCCTCTCTGAGTCTGAGAAGCCTGAAAACCGAGGACTTGGCCGAGAAATGTTGTGCTAGGGAAGCGAAGTGGTGGACACAGGTGTGGTTACACATCCCCTGGTTTGGCACCTGGGGGCAGGAAAGCCTGGTCACCGTGTCCCCAG
>S472|IGHV4-30-4*06|IGHD2-15*01|IGHJ3*02|80
TCTGATGACCCTGTCCGAAGTACTGATCTTTATTGGAATAGGGTCCGTGTGTGCCCAGGGAAGGGCCAGGGCTGGATTGCGAACATCTATTGTGCTGGGAATACCTACGGCAAACCGTACCTCACGAGTCGACTCAATACGGTAGTAGACGCGGCCAAGATTCCGGTCTCCTTGAAGTTGCGCTCTGTGGCTGTCGCAGACACGGCCATGGATTCCTTCGCGAGAATGTCAGGAGGTTCCAGTGGTGGCAACTACTCGCCTTTTGGGGTCTGGGGCCAAGGGACAGTGATCACCGTCTCCTCAG
>S473|IGHV3/OR15-7*01|IGHD3-3*01|IGHJ2*01|80
GAGGTGCAGCTGGTGGAGTCTGGGGGAGACTTGGTCCAGCCGGGGGGCTCTCTGAGACGCTCATACGAAGCCTCTGGAGTCACCTTGGGTGACCACTACATCAATTGGGTCCGCCAGGAACAAGAGAAATGCCTCGAGTGGATAGTTTCAATGAGAAATAGAGTCAATAGTTCCACGACAGAATCAGTTAGCTCTACGAAAGGCAGACTACTTATGTCACGAGTGTATTCAGAGAACGCCATTTGTCTGAACATGATCTCCCTGACAACCGAGGACTTGGCCGTGGATTCCTGTGCAAGTCCACCTTTAAGATTTTTGGGGTCGTTAGAGCAACACACTGGTCGTATTTGGGGCCGTGACATCCTGGTCACGGTCTCCTCAG
>S474|IGHV3-73*02|IGHD2-8*01|IGHJ1*01|80
GAGAAGCAATTTCTGGAGTCCGGGTCAGACTTGGTCCGGCCTGGGGGGTCCCTGAAAATCTCCTCAACAGCCTCTGGCCTCACCTTCAGTGGCTCTGCTATGAGATGGGTCCGCCAGACTTGTGGGAAAGGGATGGACTGGATGGGCCGTACTGATAGCAAAAGTGTCAATGAGACGACACAGTATAATGTGTCGGCGAAAGGCACGTTCACGAACTCCAGAGGTGCTTTATTTAACACGGCGTATCCACGCGTGATCAGCCTGAAAACCGAGGACCCGGCCTTGTCTCACTGTATTAGCGCCATTGGGCTTCTGGTGTGTGCTTTTCCAGACTTTCAGCACTGGGGCCAGGTCACCCGGGTCACTATTTGCTCAG
>S475|IGHV3/OR16-12*01|IGHD4/OR15-4a*01|IGHJ2*01|80
GAGTTGCAGGTGGCAGAGTCTGGGAGCGAGTTGGCGCACCAGGGGGGGTACTTAGAACTCTTCGGTGCAGCCTGCCCATTTACCGCGGGTAACTGTTATTGGAGGTCGATCCCCCAGCCTCCAGAGAAGGGTCTGGAGTGGGTCTCATACATCGGAAGTGATGGTTGTAGAAGAAACTATCCAGAGTCTGCGAAGTACAGATTCACCGTCTCCTCTGACAACTCAGAGAGCGCGCTGTACGTCCGAATAGACAGCCTAAGAGTGGAGGACACGGCCGATGGTTACTATGACGGTGACTCTTCTACAGACTACGAGGACTTCCGGGTCCGGGGCCGTGTCACCCGGGTCCCCGTCTCCTCAG
>S476|IGHV4-38-2*01|IGHD6-6*01|IGHJ1*01|80
CAGGTGCGGCTGCAGGAGTCGGGCCCAGGGCTGGCGAGGCCTTCGGGGACCCTGTCCCTCACTTGCCGCGTTCTCGGTTACTCCATCGAATGTGGTTGCTGCTGGGGTTGGATCTGGCAGTCCCCAGGAAAGGGACCTGAGTGGATCGTGACCGGCCTTCATAGTGGAAGCACCTATCACATTACACGCCTGAAGAGTGGCGCCTCGCGGTCAACTGACACGTCCAAGAATCAATTCTCCCTGAGGATGAACTCTGAGACCGCCGCAGACACGGCCCTTTTTACCTGTGCAAGACAGTGGCATAGTCGATCCGACTTCCTTCGGCGCTGGGGCCAGGGCACCTTGGTCAGCGTCTCCTCAG
>S477|IGHV3-53*02|IGHD5-18*01|IGHJ4*02|80
GAATTACAGCTGTTGGAGACTGGAGGAGTCTTGATCCCGTCCGGGGGCCACCTGAGACTCTCCAGTGCATCCTCTCACTGCTCCGGCGGTGGCACCTGCACGAACGGGGTCCGCCAGACTCCAGGGAAGGGGGTGCAGTGGGTCTCGGTTAGTGATGGCGGTCATACCAAGTGTTGTGCAGATGCCGCGGAGGGTCGATTCACTATCTCCACTGACACTTCCATGAAAACGGTGTCTCCTCACATGAACGGCGTGAGAGTCGAGGACTCGCCCGTGCATCACCCTGGCATCCTGGATACACCTCTCGTCACCGTTGGCCAATGGGGCCAGGGAACCCTCGTCACCGTCTCCTCAG
>S478|IGHV1-24*01|IGHD3-16*02|IGHJ1*01|80
CAGGTCCATCTGGTAAAGTCTGGGACAGAGGTGATGAAGTCTGGGGCCTCGGTGAAGGTCCCCTTCAGACTTTCTGGATACACCCTCACTAAGCTGTCCAAGCAGTGGGTGCGACAGACTCCTGGAAAAGGCCTTGAGGGGGTGGGATGTTTTCATCCTGATGATCGAGAAACCATCCACACACAGAAGTCTCAGGTCAGAGTCACCAGGGCCGAGGAGACATCCCTAGACATAACCTGCAGCGACCTGAGAAGCCTGAGATCTGAGGTCTCGGCCGAGTTTTGCCATACAATATGGTGTGCCGGGACGATAACATTTGTGGGAGTTTTTGTCTTACAGACACAGGTGACTCTATGGAATGGTGACTGCCTCCCGAATAGGGGCCAGGTCACCCTGGTCACCGTCTCCTCAG
>S479|IGHV4-4*02|IGHD4-11*01|IGHJ4*03|80
CAGGTGCCAGTGCAGGAGTCGGGCCCAAAACTGCTGACACTGTCGGGAAGACTGTCCCTCGTCTGCGCCGTCTCTGGTGGCTCCTGTACAAGAATTCACTGGTGGCGTTGGGTCCGCCAATCCCCCGGGAAGGGGCTCGAGTCGGTGGGGACAATCCCTCTAGGTGGGAGATCCCATTACAACCCGTCCTTCATGAGTCGAGTCACCGTAACACTTGAGAAGCCCAAGAAGTTGTTCTCCCTGACGCTGAGCTATATGACCGCCGTGGACACGCCCATATATGACGCTGAGGGGTTTGACTGGAATAATTTTTGCTGGTTTGACTGTTGGGGCCAAGGGACCCTGGTCATCGTCCCCTCAG
>S480|IGHV3-53*03|IGHD2-8*01|IGHJ1*01|80
GAGGTGCAGGTGGTGGGGTCTGGGGGAGTCTCGATCCAGCCTGGGGAGTCCCTGAGACTCTCCCGTGAGACGTCCGGGGTCCTCGGCCGTGTCAACTCCAAGATTTGGGTCCGCCAGCCTCCAGGGAAGGGGCTGGAGTGGGTCTCACTTGTTTTTGGGGTTGATAGACAATTCTCCACAGACTCTTTGTTGGGCCAATTCTCCATCTCCAGAGACATTTCCAGGAGAAAGTTGTCTCCTCAAATCAATAGCCTGAGAGCCGAGGACGCATACATGCTCTCCTGTGCCAGGCGAGGTGGTTGGACTACTGGTCTAGAACATAGATACTTCCAGAGGTGGGGCCCGGTCACCCTGGTAGCCGTCTCCTTAG
>S481|IGHV3-25*04|IGHD7-27*01|IGHJ4*02|80
GAGACGAACCTGGTGAAGCCTGGGGGAGACGTGGCACAGTCCGGGCGGTCCCCGAGACTCTCTTCTGCGGACTCTCGATTCACCTTCCTTATCCGTTTCATCAACTGTTGCCGCCAGACTCCAGGGCATGGACTGGAGTTGGAAGGACAAATTAGTCCAACTGGGAGAAGAACACTCTCCACAGAGTGTAATAACGACCCATTTAATCTATTCAGAAATAAGGCCAAGACCACACTTCATCTGAAGACGAACAGCCTGCAACCCGAAGACGCGACCCGGTCGTCCTCTCTCAAATGGTCAGACTACTTTGTCTGCTGGGGCCAGGGAACCCTGGCCCCCGTCTGGTCAG
>S482|IGHV3/OR16-8*01|IGHD7-27*01|IGHJ6*01|80
GAGGTGCCGTTGGTGGAGTCTGCAAGAGACTTGGTACAGGCTGGGGGGTATCTGAGACTGTCCTGTCCAGCCTCTGAATTCACGTTCAGAGCCCACTACACGAACTGGGTCCGCCAACCTCCAGGAGAGAGACTGGAGTCAGTCTCATACCTCCTTGATGCTAGCGGTTTTAGAAAATTCGCAGACTCTGTGGATCGCCAATTCACCGTCCCCTGGGACCACACCGAAAACCCACCGAATCCGCACTTGACCAGCCTGAAGGTTGAGGACACGGCTGTGCTTAACTCTGTGACACCCGTCAACATGCGGAATAATCCCCACTACAACCACAGGGACGTCTGGGGCCAGGGGTCTCCGGTCACCGTCTCATCAG
>S483|IGHV1/OR15-1*04|IGHD2-8*02|IGHJ4*01|80
CAGGCGAAGTTGGAGCACTCTGGGGCGGAGGTGAAGACGCCTGGAGGCTCACTTAAGGTCTCCTGCACGGCTCCTAACTACATCGTCAACGACTCATTAGTCTACTGGATTCGCCAGGCCCCTCGGCACGGGGTTGGGGACAGGGGACGACTGAACCCCATTAGTTTTGGAACAGCGTATGCACACAGGTTGCAGGTCACAGTCCCCTTGTCCAGGGACACGTCCATCATAACAGCCTCCATGGAGCTGAGGACCCCACCATCTGATGACACGGCCACATATTACTCTGCGGAGGATATCCTATTAGTGGTGTCAGGATTTGACTCTTGGGGCCACGGAATCCTGGTCGCCGTCGCCTCAG
>S484|IGHV3-NL1*01|IGHD4/OR15-4a*01|IGHJ3*01|80
CAGGAGAAACTGGTCGAGTCTGGGGGAGGCGTGATCCGGCCAAGGGGGTCCCCGGGAGTCTCCTGTGAAACGTCTGGATTTGCCCTCACTAGTTATGCCATTCACTGGGTCCGGCAGACCCCAGGCATGGGGCTGAACAGGGTCTCAGCCACTTTTGTCGTTGGTCATGGAAGTTATCATAAAGACTCCATTACGGACGCGTTAACCATGTCAAGAGACAGCTCCAAGAACACGGTGTTTCTGAGAATGAAGAGACTGAGAACTGAGGACAAGACTGTATCCCAATGTGCGAATGCCATCGACGAAGGCTGGGGCCCCGGGCCAATGATCTCCGTCTCCTCAG
>S485|IGHV1-45*02|IGHD4-23*01|IGHJ3*01|80
CAGATACAGCTGACCCATTCTGGGGGTGAAGTGAGGAAGACTGGGTCCTCAGTGAAACTTTTGTGCAAGACTTCCACATGCGCGCTCTCCTGCCCCTACCTGCACTGGGTGCGACAGGCCCCCGGAAACACACTTGAGTGGGTGGGATGGACCCCACTTTTAGGTGATGACACCAATGGCGCACACCGCTTACACGACGGAGTCACCACTCCCAGGGACAGGTCTCTGAACACAGGGTATACAGACCTGAGATGCCTGAGCTCTGAGGACACAGCCATATATAATTGTGAGAGTGCGCTGATAAGGCCTGACACCTCTGAAGTCTGGGGCCGCGTGACAAAGGTCACCGTCCCCACAG
>S486|IGHV3/OR16-12*01|IGHD4-17*01|IGHJ3*02|80
GACGTGCAGCTACTAGAGTCTGAGAGAGGCTTGGCCCAGGCGGGGGGGAGCCTGAAAGTCTCCGATGCCACCTCTGGACTCACGGTCGGTAGTTGGTATCTGAGTTGGATTGACCAGCCTCCAGGCAAGGGTCTGGGATGGGTCGCTTTCATTAGTAACAGAGGTTTTAGAACACACTGCGCGGACTCTGTGCAGGCAAGACCGGCCATCTCCACTGACAAGCCAGTAACCGCGCTCTACCGGCAAGTACACAGCCTGAGGGGGGGGGAAGCGGCCGTGGACGATTTTATGAGGGACTGGTCAATTACCCTGACTCACACTTTTGATATCTGGGGCCAAGGGGCAATGGTCACCGTCTCTTTAG
>S487|IGHV1-69*12|IGHD1-14*01|IGHJ3*01|80
CAGGTCCAGTCGGCGCTCTCTGGGGCTGAGATGATGAATCCCGGGTCCTCGATGAAGGTCTCGTGCGCGACTTCGGGGGACACTTTCAGAAACTTCACTCTCTACTGGGTGGATCAGGCCCGCGGACACGGGCCTGAGTCGAGGGGAAGAATCATGCTTCTCTTTGGGACGGCGAACTATCCAGAGAAGTTACTTGACAGAGTCACCATGTCCGCGGACGAATCCACGCGAACGGCCTACATAGAGTTGAGAAGCCTGAAATGTAAGGACGCGTCTGTGTCTTTCTGTGCGAGAGAAGTCGGCAGGACTTTTGACGCCTGGGGCCACGGGCCAATGGTCCCCGTCTCCTCAG
>S488|IGHV3-38*02|IGHD4/OR15-4a*01|IGHJ3*02|80
GAGACTCAGTTGGTGGAGCCGGGGTCAGCCTCACTACAGTCTAGGGGGACCGTGAGACCCTCCTGTCCAGCCTCCAGACTGACCCACAGGAGCGGTGAGACGAGCAGTTTTCGCCAGCATCCAGAGAAGGGCCTGGAGTGGGTCTCATTGATGAGACATCGTAGAACACACAATTCAGACTCTAGGAAGGTCAGATCTCCCATCTCCACTGACGAGTCTAAGAATTCTCTGTGTCCTCAAGTGAACGCCATGACAACTGAGGGCCCGGCAGTGTTTTGCTGTGTCAGAACTACAGATCCCTTTGATCTCTGGGGCCACGGGACGATGGTCACCGTCCCTACAG
>S489|IGHV3/OR16-9*01|IGHD4-17*01|IGHJ1*01|80
GAGACACAGGTTGAGGGGTCTGGACGAGGCTTGGTGCAGCCGGGGGGATCACTGAGACTGTCGCATCCAGACCCAGGATTCGTCTTGAGGGACCGTTACACGACCTGGGTCCGCCAACCTCCAGGGAAGGGACTGGGTTGGACCTCATCTGTCAGTGGCAGAAGAGATTACACAACTCCCGAAGCCTGTGTGAAAGGCCGAGTCGCCATCTCCAGAGGCACCGCCAGAAGCTCGCTATATCCGCAAGTGAAAAGCCTGAGAGTCGAGGTCACGACTTTGGAGTTCTGTGTGAAGAGTGAACTACTGTCCTCCTTCCAGAATTGGGGCCAGGCCACCCTGGTCACCGTCTCCTCAG
>S490|IGHV3-43D*01|IGHD4-11*01|IGHJ4*01|80
GAGGTGCAGGTGGCGGGGTCCGGGGGGGTCCTGATGCAGCCTGGGGGGTCCCCGAGACTCTCCTGTGCAACCTCTGAATTCAGCGCATATGATTATGTCATCCAGTGGGCTCCTCAACTTCCGGGGAAGGGTGTGGACTGGGTCTCTCTTATCACTTGGAACGGTGGTTGGACCAAGCATCCAGACTCTGTGGAGAGTATTTTCACCATCTCCAGAGACAGAAACAAGACCTCCCTGCATCGAAACATGATCACGCTGAGAACTGAAGACACCGCCTTCTATTATTATGCACGAGGATCACTGACTCCAGTTTCTAACTCTCATTGCTGGGGCCATGAAAGTCTGGACACAGTCTCCTCAG
>S491|IGHV3-9*01|IGHD6-19*01|IGHJ4*01|80
GACGCACACCAGATGGAGTCTGGGAGGGACTCGAGACAGCCGGGCAGGTCCCTGAGACTTCCCTGTGAAGCCTCTGGGTTCACCCTTGACGTGCATGCCAAGCACTGGGTCCGGCAAGATCCAGGTCAGGGCCTGGAGTGGGATTCAGGCATTACTTGGGATAGTGGCGTCCTCGGTTCTGCAGACTCTGAGAGGGGCCGATTCGCCATCTCCAGAGACAACGGCCAGTCCTCCCCGTGCCTGAACACGAACACTCTCAGGACTGAGGGCCCGGCCCTGACCTGCTGTGTAAAGGTTAGGTCCGTGACTCTCTTCTCTGACCATTGGGGTCCAAGAACCCTGGACACCGTCCCCTCAG
>S492|IGHV2-70D*14|IGHD7-27*01|IGHJ4*03|80
CAAGTCACCCTGAAGGAGTCTGGCCCTCCGATGTTGGCACCCTCACAGACCCGCGCGCTGACCTGCATCCTCTCTGGGCTGTCACACAGGACCAGTGGAGGTCCTATGGGTTGGATCCGTCAGTCCCCAGACTGGGCCCTACAGTGGCTCACTCGCATCCACTGGGATGACGGTCAAGCCAACAGAACGCCTCTCAAGGCCAGCCTCACCCCCCCCCAGGACTCGCCCGAAGACCCGGTGGTCCGGCCAATGACCAGACTGGACCCTGTGGACACAGCCGCATGTAATTCTGCACGGAACGTATTCGACTTCTGGGGCCAGGGGACCCAGGTCAACGTCCCCTCAG
>S493|IGHV1-69D*01|IGHD5/OR15-5a*01|IGHJ1*01|80
CAGGCGCAGCTGGTGCACTCTGGGACTGAGATGAAGAAGCCTGGGTCCCCGGTGAGTCTCTCCTCCAAGGGTCTTGGAGGCACTTTCACCAGAAATGTTCTCAATTGGGTGCAATCGGCCCCTAGACAAGGGCTTGGGTGGATGAGCGGGATCATTCCTCACTTTGGTTCAGGAAACTACAGACAAAGGCTCCAGGTCAGAGACACAGTTATCGCGGACGAGTCCACGAGGCCAGCCTGCGTGGATCTGAGAAGCCTGGGATCTGCGGACGCGGCCGGGTACTGTTGTGCGAGACTTTCCCGCCCTGTGAATGTCGAGGTCACTATTGACTCCCTGCATTGGGGCGAAGTCACCCGGGTAACCGTGTCCTCAG
>S494|IGHV3-30*14|IGHD6-6*01|IGHJ5*01|80
CAGAAGCAACTGCTTGAGTCTGGGTCAGACGTAGTCCAGCCTGGGGGGTCCCTGAGACTCTCCTCTGCAGCCTCTGGATTTACCTGCAGTGGCTGTGCTCTCTACTGGGTCCGTCAGGCTCCAGGCATGGGGATGGAGTGGGTGGCAGGTCTCTCATCTATTGGCAATAGTCATTATTCCGGAGACTCCTTGAAGGGCCCATTCACGATCCCCAGGGACACTGATCAGAACACACAATATCTTTCAGTGAACAGGCTGAGAAGTGAGGACTCGGGTCTGTCTTATTGTGCGAGGCTGCCTAAGGCGCATAGTGAAGAGGCGGGTCTCTGGCTCGACTCCTGGGGCCGCGGAATCCCACTCACCGTCTCGGCAG
>S495|IGHV1-2*03|IGHD6-6*01|IGHJ3*01|80
CACATACAGGTGGTGCAGTCTGGGGCGGGGGCGAGGAAAGCTGAGGCCTCAGTGAAGGTCTTGTGCGAGGCCTCTGCATTCACTTTCACCGGCTACGCTTTACACTGGGGGCGACGGGCCCCTGGACGCGATCTTGGGTGGGAGGAGTGGATCGACCCAAGAGGTGGTGACACAAACTACTCACTGAAGGTTGGGATCGGGGTCACCATGACTAGGGACATGTCCAGGATCAGAGCCTACATGGAAAGGGACAGCCTGAGATCTGACGACACGGCCGTTTTTCTCTGTCCGAGGGTCGGACCCTATAGAAGATCCTCTAATGGTTTTATTGTCTGGGGCCAGGAGACAAGGGTTACCGTCTCCTCAG
>S496|IGHV3-43D*01|IGHD6-25*01|IGHJ1*01|80
GAAGTACAGGTGATGGAGTCTGGGCGGGTCATGGTAGAGTCTGGAGGGTCCCTGAGACTCGCCTATGCAGCCTCTGGACTCACGCTTTACCATTGTGCCATTCACTGGGTCTGGCAATCGACGGCGAAGTGTCTGGCGAGGGTCTTTCTTGTTACTTGGGATGGTGGCAGTACCTCCCAGGTCGACTTTCCACAGGGGCGACCCATCATCTCCAGAGACAACATCAAGAACTCCCTGCTTCCGCAAATGAACTGGCTGAGAACTGAAGACACCGCCTCATGGCAATGTGCCTTAAGACACACTACAGAAACGGCTGGCCACCAAAACTGCCAGACCTGGGGCCAAGTCCCCCGGGTCTCTGTCCCCTCAG
>S497|IGHV1-2*03|IGHD4/OR15-4a*01|IGHJ1*01|80
CAGCTTCTGCTGGTGCTGTCTGGGGCTGAAATTAAGAGCCTTGGGGCCTCCGTGGAGGACTCCTGCACGGCTTGTGAAAGCGCGTTCACCGGCCACGATTTACACAGGGCGCGACAGGCCCCTGGACAAGGCCTTGACTGGGTGGGCTGGATCAAGTCCGACGGTCCTGGCACAGACGATTCACAGAACTTCCAGGTCAGGGTCACCCGGCCCAGGGACACGTATATCGTCGCAACCTACACAGAGTCCTGCAGGCTGAAGCCAGACAATGCAGCCGTCTATTTCTGTGCGACTGCATTTTTTCTGTCTGAGGATCTCCAGAATTGGGGCCAGGTCACCCTGGTCACCGTCTCCTCAG
>S498|IGHV3-64D*06|IGHD3-3*01|IGHJ3*02|80
GAGGAGCAATTGGTGGAGTCCGGGGGAGGCTGGGTCCAGTCTCGGGGGTCCCTGAACCTCTCCTGTTCAGACTGTACACACACCTTAGATACTTGTTCCCTGCACTGGGCCCGCCGGGCTCCAGGCAAGGGACTGGAGTCTGTTTCAGTTATTAGTACTAAAGGGGCTACCACATACTATGCGGACTCCGCGGAGGTCAAAGTCACCACCTCCAGAGTCCATTCCAAGAACACGCTCCATCTTAAAATGAGAAGTTTAAGATCTGAGGACACGGCTCTGTCTGCCTGTGTGAGACGCTCTATTCCCACGTTTGGAATGGTCATTCTAACGACTGAAACTTTTGGTGGCCGGGGCCACGGGACAACCATAATCGTCCCCTCAG
>S499|IGHV2-70*01|IGHD1-7*01|IGHJ2*01|80
CAGGCCACCCTGAGGGGGTCTAGTCCTGCGTTGGTTACACCCGCACAGTCTCTCACACTGTCCTCCACCTTGTCTGGGTCTTCACTCCCCACTCGAGGCAGGTGTGTGAAGTGGATCCGTCAGACCCCAGGCGAGACCCTGGGGTGCCTCACTTTCATTGATTGGGAGGATAAAAAGTGTGACACTAGAACTGTGAGAACTGGTCTGCCCATCTCCATGGACACCTCCCAAGACCAGGAGGTCCTTACAATAATCACATTGGACCCTCTGGACACAGCCACATATTACTGTGGACGCATAGGCTTAAATCACCACTGGCACCTTGCTCTCTGGGGCCGAGGAACCCTGGTCACAGCCTGCTCAG
>S500|IGHV3-9*02|IGHD3-9*01|IGHJ2*01|80
GAGGTGCAGCTGGTGGAGTCTGGGGGAGCCTTGAAACAGCCTGACAGGTCCCTGAGACTCCCCAGTGCAGCCTCTGAGTTTGCCTCCGAAAATTCCCCCATGTCCTGGGTCCGGCAAACACCAGGGAAGGGCCGGGACTGGGCCTCAGATATGAATTGGATTGGCGATAGACGAGCCTCTGAGGAATCAGTGAAGGGCCCATTCGCCCTCTCCAGAGGCCACGCCAAGAATTCCCTCTTTGTGCACGTGAACAGTTTACAAATGGAAGACACGGCCTGTTGTTGCTGTGCAGACTCGGACGTTCCGTTTTACGATATGTTGACAGGTCCGGCCTGCTGGAACTTCGGTCTCTGGGGCCACGACACCATGGTCATTGTCTCCCCAG
>S501|IGHV3/OR16-10*03|IGHD3/OR15-3a*01|IGHJ2*01|80
GAGTTGCAGGTGGTAGGGTCTGGGAGAGACTTGGAACAGGCTGGGGGGTCCCTGAGACTCTCCTCTGCAGGCTCTGGATTCACCTTCAGTGACGATGTCATTCAATTGACTCGCCAGGCTCCAGGAACCGGGCTGGCGTGGCTATCCGGTATTGGACATGGAGGTGCGGAATACCCCGCAGACTCCGTGACGGGCCGAACCACCGTCTCCAGGGACAGTGCCAGGAACTCCTTGTGTCTACACATGAAGAGTCTGAGAGACGAAGACCTGGCTGTGTGTTATTGTGAAAAAATCGGGTTTTTAGACTGGTTCTTCCGGACTCCCAACTACCACGGGCCCTGGGGCCGTAGAAGCCGGGACACTGTCTCCTCAG
>S502|IGHV4/OR15-8*01|IGHD1-1*01|IGHJ4*03|80
CAAGTACTCCTGCAAGAGTCGGGCCCAGGCCTGGTGAGGCCTTGGAAGACCTTGTCCTTCCCCGACACTGTCTACGGAGACTCCATTACAAGGATTCACTGGTGGAGTCGGGTCCGCCACTCCCCAGGGAAGGGGCTCGACTGGATTGGGGAAATTTCTTGTAGTGGGAGGCCCATCTACGATCCGTCCCTCAATAGTCGAGTCAGTGTGTCAAGAGACAAGTCTAAACAGAAGCTCTCCCTGCAGGTGAATTCTGTGACCGCCGTGGACACGGCCGAGAATTGCTGTGCGAATTGCGAAGAGATACTGGAACCATCAGGCTCCTACATGGACTACTGGGGCCAAGAGATCCTGGTCAGCGGCTCCCCAG
>S503|IGHV1-18*04|IGHD4-23*01|IGHJ5*02|80
CAGGGTCGACTGGCGCTCTCTGGAGCTAAGTTGAAGAAGACTGGGGCCTCCGGGAAGGTCTCCTGCAACACTTCTGGCTTCACCTTAATCAATTACGGTCTCAGCTGGGTGCGACAGGCCCCGGGACACGGGCCTGAGTGGCAGGAATGGCTGAGCGCTTACAATGATAACATGCACCTTTCACAACAGCCCACGGCCAGGGGAACGATGGCCAAAGACCTTTTTACGAGAACAGCCCACATGGACCTGAAGAGCCTGAGATCCGATGGAACGACCGAATATTTTTGTGCGAGAGTGACTCCAGTGACTATTCGCAAGTGGTTCGACGCCTGGGGCCAGGGAAGCCGGGTCATCGCCCCCCCAG
>S504|IGHV1/OR21-1*01|IGHD3-10*01|IGHJ3*02|80
CAGATATTTCTGGAACAGTCTGGGACTGAGGTGAATAAGCCTGAGGCCTCAGTGAAGGCCTCCTGCGAGACTTCTGGAAACACCATCGCTAACTACTCTATACACTGGGCGCATCAGGTCCATGGACATGGACCTAAGTGGATGGGATTGGTTTGTCTTCCTAGTGGCGTCACACACTCTGGCGTGAAGTTCCAGGTCAGAGTCAATATAATCAGGGACACGTCCGCGAGCATATCTTACGTGCAGCTATGCAGTCGGAGATCTGACGACGCGGCCATATTTTCTTACACTACCACAGGGATTTGGAGAGTCATTACAACCACTTTTGATATGTGGGGCCATGGGACACTGGTCACCGTCTCTTCAG
>S505|IGHV3-48*02|IGHD3-10*02|IGHJ4*03|80
GAGATGCAGGCGGTGGAGTCTGGGCGAGGCTTGGAACAGCCTGGGGGGTCTCCGAGCCTCTCGTGTGCAGCCTCTGGATTCACCTTCACAGGTTACGAAGTGAGGTGGGTCCGCCAGACTCCGGGGAAGGGGCCGGAGTTGGTGTCACTCATTACTAGTATTGTTGGAAACATCTTTAACGCTGACTCCGTGGAGGGCCAACTTGCCACTTCCAGAGACAAGGCCAAGAACCCACTGTGTCTGCACCTGACCAGCCTGCGAGACCAGGCTTCGGCTCTCTTTTACTGTGCGAGAGATTTCAATTCTTTCTCGGGGGGATTCTTGTGCATGAATTATTGGGGCCACGGGGCCCTGGCCACCGTCTGTTCAG
>S506|IGHV3-43D*01|IGHD1-26*01|IGHJ2*01|80
GAAGTTCAGATGGTGGAGTCTGGGGGAGTGAAGGAATGGCCTGGGAGGCCGCTGAGACGCTCTTGTGCAGCCTCCGCTTTCACCCTTGGGTATTATGTCCTACACTGCGTCCGTCAAGCTCCGGGAAAGGGTCTGGAGTCGGTCTCTCCCATAAGTTGGGATAATGGTTTCCCTTGCTACTCAGACCGTGTGAAGGGTCGATTCACCGTCTCCAGAGACAAGAGGAAAAGTCCCCTGTGTTTAAAAAAGTATAGTCCGAAAACTGAAGACTCCGCCTTGCCTTCCTCTGCTAGTCGTGGACGGGACAATTACTGGATCTTGAATCTGTGGGGCCGTGGCCCCTTGGACATTGTCGGCTCAG
>S507|IGHV6-1*01|IGHD4/OR15-4a*01|IGHJ5*01|80
CAGCCACAGCTCCCATTGTCAGGACCAGAACTGGGGAAGTCCTCGAAGACCCTCTCCCTCACCTGGGCCGTCTCCGAGAATAGTGTCTCTAGAAGGAGTGTTTCTTGGAATTGTTTGTGGCCGTCCCTATCGAGAGGCCTTGAGTGGCTGGGAAAGACGTATTTTATGTCCAAGTGCTATAATGATAAAGCGATATCTATGAGAAGTCGAGAGAGCACCAACCCAGGCACATCCAAGAGCCAGTTCCCCCTGCAATTGAAATCTGTGACTCCCGAAGACACGGCTGTGAGGAATAGGACAAGAGGAGGCCCTTTAAAGCAATGGCTCGACTCCTGCGCCCCGGAATCCCTGGTCGCCGTCACCTCAG
>S508|IGHV3-11*06|IGHD1-1*01|IGHJ2*01|80
CAGGAGAAGTCGGAGAAGTCAGGGGAAGACTTGGTCAAGCCGCGAGGGTCCCTGAGACTCTTGTATGCAGCCTCTGGTCTCACCTTGAATGACTGCTGCGTGAACTGGATCCGCCTGTCTCCGGGGAAGGGACTGGAGTGGGTTTCCTATACTAGTTGGAGTAGTAGTCCCACACACCACACGGACTCCGTGAAGGGCCGGTTCACCGTCTCCAGGGACAATGCCAAGATCTCACTCTCTTTGAGAATTACTACCCTCAGACCCGAAGACTCGACTTTGAATTATTGCCCGAGTGGTAAGACTGGAGTCCGATGGCTCGGTCCCGGGGGCCCGGACGCCCTGGTCACTGTCGACTCAG
>S509|IGHV2-70*10|IGHD3-10*01|IGHJ2*01|80
CAGGTCCCGTTGAAGGAGTCCGGTCCTGCGAAGCTGAAATCTGCACGGACCCCCACTCTGACCTGCGCCTTCTCTAGGCTCTCATTCAGAACTTGTGGAGTGAGTCTGAACTGGATCCGTCTGCCCCGAGAGGAGGCCTTGGAGTGCATTGCACCTAGTGCCTGGCATGGCAATGAGTGCCACAGTCCATCTCTGACGACCAGACTCACCATCTCCCCGGACAGCTCCAATAGCCAGGTGGTCCCTACAGTGGCCAACCGAGACCCTGTGGACAGATCCACCAGGCACTGTGCGCGAATATACTGTCCGCCGCACTACTATGATTTGGAGAATTATTATCATACAGGCCGATGTTACTTCGGTCTCTGGGGCCGTGCCGCCCTGGTCACTGTCTCCTCAG
>S510|IGHV2-5*09|IGHD1/OR15-1a*01|IGHJ3*02|80
CACGTCCCCTTGAAGGACTCTGGTCCAAGTCTGGTGAAATCCATACAGACCCTCACACAGACCTGCAACTTCACTCCACTCGCACTCAGAAGAAGTGGAGTGGGCTTGGGCTGCCTCCGTCCGCCCCCCGGAAAGGCCCGAGACTGTCTTGGACTCATGTCTTGGGATGACCATAAACGCTTCGTCCCATTTTCACAGATAAGACTCACCATCAACAAGAATAATTCCACAGACTGCATGGTCCTCACACTGGCCGCATGGGGCCCTATGGACACAGCCACATATGACTCTGGACACCTGACACTATGGCGTGCTGTTGCTGTCTGGGGCCCAGGGACCATCGTCATCGTCTCTTTAG
>S511|IGHV3-43D*01|IGHD1-14*01|IGHJ6*01|80
GAAGTGCACCTGGTGGAGTCTGGGAGAGTCCTAAGACATACTGGGGGGTCCCTGAGACTCTCCCGTGCAGTCTCTGAATTCATCTTTGATATTGAGGCCATGCACTGGGTCCGTCAAACTCCGAGGAAGGGTCTGGGGTGGGTTCCTGTCTTCATTTGGGGCCGTTGTACTTCGTACCTTGCAGACTCTGCGCGGGGTCGATTCCCCATCTCCGTAGACCTGAGAAAGTGCTGCTTGGGTGTGCAAATGAACAGTCTGAGAAATGAAGACACCGCCCTTTGTCAGTGGGACATAGTCGGACCCAACTATTGCCGAACGGACGTCTGGGGTCGCGGGACCACAGTCACCGTCTCGTCAG
>S512|IGHV3-16*02|IGHD1-14*01|IGHJ4*01|80
GAGGTGCCGTTGGTGCAGTCTGGGACAGACTTGAGACTGTCGGGGGGGTCCCTGAGACTCTCCAGTGCAGCCTCCGGATTCACCTTGAGTTTCAGTGACACGATCTGGGCCCGAAAGGCTCCACGAGAGGGACTGGAGTGGACATCGGCTGCTAATTGGAATGGCAGCAGGATACGCTTTGTGGACTCCATAAAGCGCCGGCCCCTACGGTCCAGAGACCATCCCAGGAGCACACTGTCTGAACACGAGAACAGACTGAGAGTCATGGACAGGGGTGTGAGTTGCGGTGTGAGAACCGGAATCGCACCCGTATCTGGACACTTCGAATATTGGGGCCAAGAACCCCTGGTCTTCGTCCCCTCAG
>S513|IGHV4-34*03|IGHD3-16*02|IGHJ4*02|80
CAAGTGCAGCAACAACAGTGGGGCGCAGGGCCGGTGAAGTCCTGGCAGACCCCGTCCCTCACGTGCTTTGTCTATGATGGGTCCTTGAGTGATAAGGACTGGAGAACTATCCGCCAGCCACCAGGGAAGGGGCTCATGTGGACGGGAGTAGTCAGGCATAATAAAGACACAAATTCCAATCCGTCCCTCAGGAGTCGAGTCCCCAATACAATAGACACGTCCCAGAAACACTTCTCCCAGGATTTGAGCCTTGAGACCGCCCTGGGCACGACTATGTCCTCCTGCGCTTGTGATTATGTCTGGGGATGCTTGGACTCCTGGGGCCAGGGAACTCTGGTCAATGTCTCGTCAG
>S514|IGHV3-43D*01|IGHD7-27*01|IGHJ5*01|80
GAGGTGCTTCTCGGGGAGTCTGGGGGAGTCGTGGGACAGTCTGGGGGGTCCATGAGAGTTCCCAGTGCACTCTCTGGACACTCCTTTGATAATGATGCCATGCCCTGGGTCCTCAAAACTCCGGGAAAGGGTCTGGATTACTTATCTGATAGTTGTTGCTATGATTGTAGCACTTACTCCGCGGACTGCGTGAGGGGTCGACGCATCATGTCCACAGACACCAGTAAAGACTCCCTACAGCCCAAAGTTCATAGTCTGAGAGATGAGGACACCGCCTTGTACTTGTGCACAAAAACGAGTCGTCCCACATGGGTCGACTCCTGGGGCCAAGGATCCCTGATTACCGTCCCCTTAG
>S515|IGHV1/OR15-5*02|IGHD3-22*01|IGHJ4*03|80
CAGATACGGCTGGTCCTGTCTGGGCCTGAGGTGAAGGGGCCTGGGACTCCAATAGAGGCCTCCTATACGGCGTCCGGAAACGCGCCCGGCAGGCACTTTGTGCACTGGGTGCACCAGGTCCATGCACGGGGACTTGAATGGATGGGATTGGCATACCCTAGTGATGAAAGAACAGGCTATGGACAAAAGTTTCAGGCCAGATTCACCATACCCACGGTCACACCCATGCTCAGAGTCTTCATGGAGCTGAGAAGTCTGGGATCTGAGGACACGGCCGTATACTTTTGTGTGACTAGGGATTATCACTATCATCGCTGTGGCGCTTACTTTGGCTATTGGGGCCACGGGACCCCGATCGCCGTCGCCTCAG
>S516|IGHV3-21*03|IGHD5/OR15-5a*01|IGHJ4*02|80
GAAGTGCAGGTGAGCGAGTTTGGGGGAGGCCTGGTCAACTTTGGGGAGTTGCTGAGACTCTCCTCTGCAGCCTCTGGATGTACCTTCGCTAACTTTGGAGTGACCGGGGACCGCCAGATTCCAGAGAAGGGGCTGGAATGGGTCTCGTCCATCAGTATTAGAAGTAATTCCATTTACTGCGAGGGCCCTGTGAAGGGTGAATTCCCCAGCTCCAGGGCCAAGGCCAAGCCATCACTATGTGTGAAAATGACCTGTCCGAGAGTCGAGGACACTCCTCTGTATAACTTTGCGAGACGCGTCCATTCTCTCAATTTTGACGGCTGGGGCGAGGGAACCCTGGTCCCCGTCTCGGCAG
>S517|IGHV6-1*02|IGHD2-2*03|IGHJ5*01|80
CAGGAACAGCCGCAGAAGCCAGGTCCGGGACTGGTGACGTCCTCGCAGCCCCGCTCACTCACCTGCGCCATTTGCGCAGACAGCGTCTGTCTCGACAGTGGTCCCTGGAACTGGATCTGGCAGTTCACATCGAGAGGCCTTGAATGGCCGGGGAGGACATCTCACAGGTCCAAGTGCCAGGGTCGTCGGGCACTGTTCGTGAGAAGTCGAAAAACCCTCGTCCCAGACACATCTCGGAACCAGTTCTCCCTGCAGCTGAGAATTCTGACTCCCGAAGACACGCCTGTGCATTACTGTAGAAGGCGCTACTCCCGGGATACTGTGCTACTTGTGGACACCTGGGGCCAGGTCATTGTGGGAACCGTCTCCTCAG
>S518|IGHV3-48*04|IGHD5-12*01|IGHJ3*02|80
GATGTGCATGTGGTGGAGTCTGGGGGAGACTTGACACAGTCTGGGGGGCTTCTGATACTCTCCTCTTCAGCCTCTAGATTCACAGTGAACAGACATAGGCAGAAAGGGGTCCGCCAGGCTCCAGGGAAGGGACTGGAGTGGGTTTCATCTTTTAGTTTAAATATTAGTGTCAGACGTTACGAAGACTCTCTGAAGGGCCGACACACCTTCTCCAGAGACCATGCCAGGAACCCACTTTGCCGGCAAAATGACAGCCTGAGAGCCGAGGACACGACTGTGTATTTCTTTGCGGGAGAGCCTCGGATCGCCGGCCCGCCCGATATAGTGCCAAAGATTGAAGCTTTTGACTTCCGGGTCAGTGGGACATTAGTCACCGTCTCTTCAG
>S519|IGHV3-53*04|IGHD6-19*01|IGHJ3*02|80
GACGTGAACTTGATGGGGTCTGGCGCAGGCTCGGTCCAGTCGGGGGGGTTCCCGAGACTCTCCCGTGCAGCCTCTGGGGTCACCGGCAATAGCGGTAACATGTCTTGGGTTTGCCAGGCTCCCGGGAGAGCGACGGATTGGGGCTCAGTTATTTACAGCGGTGGCCAAATTGACGGCATAGACTCCGTGACGGGCCGACTCACCGTCTCTCAACACCACTCGGAGAACTCGGTGTGTCTTGAAATGATCAGCCTGAGATCTGTGGGAACGGACTTTTATGTCTTCGAGCCAGTGACATCTTTTGGTATGTGGGGCCAGGAGACCATGGTCGCCGTCTCATCAG
>S520|IGHV3-73*01|IGHD2-2*01|IGHJ2*01|80
GAGATACAGCTGGTGGAGTCCGGGCCAGACTTCGTCCGTCCGGGGGTGTGCCTCAAACTCACCTGTGCAGCCTCTGGGGTCACCTTCAGTGACTCTGCCATTCGTTGGGACTGCCAGACTTCCGAGAAAGAGGTGGGGTGGATTGGCCGTTTTAGGGGACTACTTAAGAGTTACGCGCCACCATTTGGTGTGTCGGTGAAAGGCAGGCTCACCATGTTCAGACATCACTCAGAGAACCCGACGTCTCGACACTTGCGCAGCCTGACGAACGAGGACACGGCCGTGTTTCACTGTAGTCGAGAGACTTTTGTGAGGGACCTCGATCTCTGGGGCCATGGCACCCGGGGCGGTGTCTCCCCAG
>S521|IGHV3-30*19|IGHD5-24*01|IGHJ2*01|80
CAGGTTCAGATGATGGAGTCTGGCCGAGGCGTAGTCCAGTCGGGGTGGGCCCAGAGAGTCTCGTGTGCAGCGTCTGGATTGGCCTCCAGTTGTTTTGGCGTACACTGGGTCCGCCAGACCCCAGGCATGGGGCTGGATTGGGTGACGTTTGTCTCATCTGATAGAAATAATCTCTTCGACCCAACCTCCGTGAAGGGCCGACTCACTGACTTCAGCGCCGACTCCGAGACCACCCTGTATCTGCAAATGAATAGGCCCAGCCCTGCGAGAACGTCTTCGTTTTACTGTGTTAAAGGCGGTTACCGTCGCTACTGGTTTTTCCTTCTCTGGGGGCGTGGCACCCTGGTCACTGTCCCCTCAG
>S522|IGHV3-20*01|IGHD3-3*01|IGHJ6*03|80
GAGGTGCGGCCGGTGGACTCTGGGGGAGGTATGGGACGGCCGGTGGGGTCCCTGAGATTCTCCTCTCCAAACTCTGGATGCCCGTCTGATGATCATGACGCGAAGTGGGGCCACCAACGCCCTGAGGAGGGGCTAGGGTGGGTCTCACGTCTTAGTTGGGATGGGGCTGCCGCAGGTTGCGCCGTCTTTCTGAAGGGCCGCTTCACCGTCTCCAGAGCCTTCGCCAAGAACTCCCAATTTCTAAACCTGAAAAGTCTGAGAGCAGAGGTCACGGCCTTGTATGACTCTACGAGGTGGCGCCATCTTTGGAGTGCTCTTTACTACATTGACGTCTGGGTCAGAGGAATCACGGTCACCGTCGCCTCA
>S523|IGHV3-15*05|IGHD3/OR15-3a*01|IGHJ2*01|80
GAGTTGAACTTGGTGCAGTCTGGAAGGGGCTTGATAAAGTCTGGGGGGTCCCCGAGACTCTCCATTGCTGTCTCTGCATTCACTTTAAGTCACGTCTGCGTGGCCTGGGTCCGCCCGACTCCAGAGAAGGGGCTGAATTGGATTGGCCCTATTAAGAGAACAACTTATGGTGGGACAACAGACTCCACTACACCCGTGAAAGGCAGACTCACGATCTTAACAAAGGCATTAAGGGATCCCCTCTTGCTGCAACTGAACGGTCTGAAACCCGGTGACACGGCCGTGTATTGCTGTAGACCCCGACTTTTCGGACGGGTCACTATATGCTGCCTCCTCGATCTCTGGGGCCGTACCACCCTGGTCACTGTCTCCTCAG
>S524|IGHV3-38*03|IGHD3-9*01|IGHJ2*01|80
GAGGCGCAGGTGGTGGTGTCTGGGGCAGGCTTTGTACAGCCCAGGGGGTCCCTGAGACTCTCCTGTGCAGTCTCTGAATTCACCGTCACTAGAAATGAGACTAGTTGGATCCACCAGGCTCCCGGAAGGGGTCTGACGGGGGTTTCGTGCATTAGTGGAGAGAGAAGACACCATGTAGACTCCAAAAGCGACAGACTCACCATCTCTAGAGACCATTCCAAGCCCTCGGTTTTTCTTCAACTGAGGAACCTGAGAACTCAAGTCACGGCCGTGCCTTCCTGTGCCCGAAGACTTGTATCACCATACTTAGACTGGCTATTCCCCTGGCATTTCCATTGCGGGGTCCATGGAACGTTGGCCTCTGTCTCGTCAG
>S525|IGHV3-43*02|IGHD2-2*03|IGHJ6*01|80
GAAGTGCACCTGGTGGCGTCTGGGGAAGACGTGCCACAGGTGGGGGGGTCCCTGAAAATCGTCTCTGAAGCCCCTGGATTCACCCTGTATCATTTTGCCATACAGTCGGACCGTCAGGGTCCAGGGAAGAGCCTGGAGTCGGTCTCTCTAATTAGTGGGCGTGGTGGACCAGAATACTATACAGACTCTGTGAAGGGCCCATTCTCCCCCTCCAGAGACCACAGAAATAACTCCCTGAACCCGAAAATGGACAGTCTGAGACTTGAAAATACCGCCTTCTATTATTGTGAAAAGGCGGATTTTATAGGTCTGCCAGCCAGTCTGTCCAGTGGGGACGTCTGGGGACTAGGGACCGCGGTCGCCGTCGCGTCAG
>S526|IGHV1-46*02|IGHD3-22*01|IGHJ1*01|80
CACGTGCAGATGGTGCCGTCAGGGCCTGCAGTGAAGAAGCTTGGGGACTCTGTGGAGGTTCTCTACAAGGCATCTGGAAACACCTTCACCAGATACCGTTGGGACTGGAAACGACAGACCCCTCGACACGGACTTGAGTGGTCGAACCTAATCAATACCAATGGTGGCAACAGATTCTACGCACAGAGATTCCAGGTCAGAGTCACCTTGACCACGGCCTCGTCCACGAGGACAATCTACATGGACCGGAGAAGCCTGAGATCTCAGGAACCGGCCGTCTTTTTTTATGCGAGTGGGTCTTTTCATGACTGTAGTGAGAATTATTACACTTATTACTTCCAGCACTGGGGCCAGGTCGCCCTGGTCACCGTCTCCTCAG
>S527|IGHV1-58*02|IGHD1-1*01|IGHJ5*01|80
CACATCCAGCTGGTCCAGTCTGGGCCTGACTTGAAGATGCCTGAGACCTCAGCGCATGTCCCCTGCGCGGTTTCTCGATGCATCTTGGCTGGCTCTGCTAGGCAGGGGGAGAGTCAGCCTCGCGACCAGCACGTTGATTGGAGAAGATGGATCGTCGTTGAAAGTTTTCCTCCAAACCATGCTCAGAAGCTCCAAGAGAGAGTCACCAATCTCGGGGACCTGTGTACAAGCACAGCCTCCATGGGCCTGAGTAGTCGGAGATACCAGGACTCGGCCGTATTTCACGCCGCGGCCTCAACTCGCCTCGACTCCGGGGGCCACAGAAACCTGTTCACCGTCTCCTCAG
>S528|IGHV4-59*01|IGHD6-6*01|IGHJ3*02|80
CAGTCACAGTTCCAGGAGTCGGACCCAGGACTGGTGAAGACTTCGGAGAGCCTGTCCCTCAGGCGGACTGACTCTGGTGACTCCGTCAGAAGTTTGTGTTGGATGTGGATCCGGCAGTCCCCAGGGACGGGGCCGGCGTGGCTTGGACCTATCTCATGCCGAGGGGGAACCAAGTACTACCCCTCCGTCAAGGGTCGAACCACCATATCGGGAGACACGGCCAGAAACCAGCTCTCCCCGAAGTTGACCTCTATGACCGACGCGAAGACGGGCGTGTGTTGCTGTGCAAGAACGAGTCCACAAACTTTCTGCCCTGAAATCTGGGGCCATGTGACACTGGTCATCGTCTCTTCAG
>S529|IGHV6-1*01|IGHD2-2*02|IGHJ4*01|80
CACCTACCGCAGAAGAAGGCAGGTCCCGGCCTGGTGGAGTCCTCGCCGACCCTCTCACTCTCCTGTGCCAATTCCGGGGGCAGTGTCCATAATAACAGTACTGATTGGAGAGGCATCAGGCAGGCCCCGTCGCGAGGCCTTGAGTGGCTGGGAAGGACATATTACAGGTCCACGGAATGTGACCATTGTGCCACATCTGTGAAGCGTCGACTAATCCCCACCCCAGACACATCCAAAAGTCGGTTCTCCCTGCCTCTGAAGTCTGTGACCCCCGAAGACCCGACTGGCTTTTGCTATACAATTCTGGCAAAACCTCCCGTTTTACCCCCAGACTTTGACGACTGGGGCGAAGGAACCCTGGTCACCGTCTCCTCAG
>S530|IGHV4-59*02|IGHD2-8*02|IGHJ2*01|80
CAGGTGCAGTTGCAAGAGTGGGGCCCAGGACTGGTGAACACTTCGGAGGCCCTGTCCCTCACCTACACTGTTTGTAGCGGAACCCTAGGTAGTAACTACTGGAACTGGGTACGGCAGCCCCCCGGGACGGGACTGGAGCGGATTGGGAACATCTATTACACTGGGGTGGCCAACTACAGCTCCTCCCTCAGGCGTCCTGTCAGAACTTCACTAGACCCGGCGAGAGATCAGTTCTCTCTGAACTTAAACTCTGCGACCACTCCAGACCCGGCCTTTAATTGCTCTGCGACAGCCCGGGGTGAACAGTGGTATGGTGCTGTCCTCATCTCTTGGGACTTCGATCTCGGGGGCCGAGGCATGCTGGCCACTGTCTCCTCAG
>S531|IGHV2-70D*04|IGHD1-20*01|IGHJ5*02|80
CAGGTCACGTCAAAGGAGTCTGGTCCTGTGGTAGTGAGGCCCAAACTGAACCTCGCACTGATGTGCACCTTGTCTGGATTCACACTCAGATCTAGTGGAACGCGTGTGAGTTGCCTCGGCCAGGCCCCAGGGACGGCCCTGCCCTGGATTGCACACACTAATTGGACTTGTGATAACTTCGACAGAACATCTCTGAGGGTCAGACTCACCATCCTCAAGGACAACTCCAGTAAGAGGATGGCCCATGAAGTGAACAGAACGGACCCTCTGGACACGGCAGCCTTTCAGTGTGACCGCGTATCGCCTCAGAAGGACGCCTGGGGCCCGGGGACCCTGGTCACCGTCTCCACAG
>S532|IGHV1-24*01|IGHD1-7*01|IGHJ6*02|80
CAGGTCCAGTTGTTACAGTCTGGGTCAAGGTTGAAGAAGCCTGGGGCCCCAGGACAGGCCTCCTGCAAGGCTTCCGAAGACACCCTCTCTGAATCATTCCTCCTCTGGTTGCGACAGGCTCTTGGAGAAGGGCCGGTGTGGGTGGGAGACTTTGAGCCTGAAGATGGCGACACAATTTACATGATGAAGTTTCAGGACAGAGTCTCTGGGGACGAAATTACATCTACAGACACTGTCCACAGGGAATTGAGCAGTCTGGGATCTGAGGGAACGGACGTGACTCACTTTGGCCCCCTCCACCGTTGTATAATTGGACCTCGACACGACTACTATTACTACGTTTTGGACGACTGGGGCCAAGGGGCAGCGGTCCCCGTCTCCTCA
>S533|IGHV3-64*03|IGHD6-25*01|IGHJ4*02|80
GACGTGCACGTGGTGGAATCTTGGAGAGGCTTGGTCCAGACTGGTGGGCCCCTGAGACTCTCCTGTTCTGTCCCTGGACTCGCCTTCAGAAGATCCTCTTTACTCTGGGTCCGCCAGGCTCCAGGGGAGGGACTGGCATATACTTCACCAATTAGAAGATATGGGCCTAGTGCATCCACGGCAGACCCAACTGGGGTCAGATTCACCCTCCCCAGTGACAATGCCATGAACCCACTGATTGTCTCCATGAGTACTCTGAGACCTGAAGAGACGGCTGTACATTATTATGTGAAGACCCCACATTCTGTGGGCTGCTGGGACCAGGAAGAGCGAGTCACCGTCTCGTCAG
>S534|IGHV3-35*01|IGHD6-25*01|IGHJ4*03|80
GATGTGCAGTTGGAGGAGTTAGGGAGAGGCGTTGTTCGGGCTGGGGAATCCCTGAGAGTCTCCTGCGCAGCCTCTGGATTCATGTTGAGTAACAGTGACATGAACTGGATCCCTCTGGCTCTAGGTCCGGGGCTGGATTGGGTCTCGGGTGTTAATGGGAACGGCAGTTGGCCGAATTCTTCAGATGCTCTGAAGGGCCGACTCATTATCTCCAAAGACAGTTGCAGGACCGCCCTGCATCTGCAGCCAAAAAACCTGGGGGCCGTGAATACGACAGTCTATCTTTGTCTACGGGCCTTAGAATCTGTTCCCTTTTGGGGCCGGGGGGCCCTGGACGCCGTCCCCTCAG
>S535|IGHV7-4-1*01|IGHD3/OR15-3a*01|IGHJ6*04|80
CAGGTTAAATTGATGCACTCTGGGACCGAGTTGAATCAGCCTGGGGCCTCAGTGAGGTTTTCCTGCGGGTCCTCCGGATGGACCTTAACCAGCTTTTCTCTGAATTGGGTGCGACAGGCCCCTGGACAGGGGCTTGAGTGTACGCCCTGGATTAAAACCCCCTCTGAGAACCCACCAAATGCCCAGGCCTTCACAGGGCGGCCTCTCTTCTCCTTGGACACCTCCGTCACCACGGCATCTCTGCAGATCCGCAGCCTGAAGTCTCAAGAGACTGCTATTTTTTCCTACGTGAGACCCGGCGGCGATGAGTTTTCGACTGGTTGTTGGGGGTCTGGCTCCCATCCTGGTTTGGACGTCTGGGTCAACGAGACCACGGTCACCGTCTCCTCAG
>S536|IGHV1-58*02|IGHD1-26*01|IGHJ5*01|80
CATATGCTGCCGGTGCAGCCTGCGCCTAAGGGACTGAAGTCCGGGCTCTCACTGTCTGTCTCCTGCACGGCTTCTGACTTTAACCTAATTAGCTCTCCTATGCAGGGGGTGCGTCAGGCTCGTGGACATCGGCTTGAGTGGATAGGATGGATCGTCATTGGCAGTGATAACGCCAATTACGAAGAGAAAGTCCAGGACAGAGTCACCAGTGCATGGGACCTGTCCAGAGGCACACCCTATCGGGAACTGCGAAGCCTGAACTCCGAAGACACGGCCCTAGACTACTGTGCAACACGGGATTTAGTACCATTCGCCCCCTGGGGCCAAGGAGGCCGGGACACCCTGTCATCAG
>S537|IGHV3-73*01|IGHD3-16*02|IGHJ3*02|80
GAGGTGAACCTAGTGGAATCTGGGAGAGACTTGGTCCAGTCCGGTGGGTCCCTGAAACTCTCCTCTGCAGCCTCTGGCATCTCAGTGAGTGACTCTGCGACCCACTGGGTCCGCCCGCCTTGCGGGAAAGGGCTGGGGTGGATTGACCCTTCCAGAAGAAGACTTAACAGTCACGCGACACCTTCTGCTACGTCGGTGAAAGGCATGTTCACCATCGTCCGACATAGTTCAAAGAACACGAAACATCCTCCAGTGAACGGTCCAAAGACCGACGAAACGGCCGTCTATTATTTTATTAGGGACAGATGCCACTATATCACGATTTGGTTTGGGGGAGTTATCTCTGAGATCTGGGGCCGGGAGACAATGGTCGCCGTCTCTTCAG
>S538|IGHV4-28*04|IGHD5-12*01|IGHJ4*02|80
CAGACACAGCTGCAGGAGTGGGTGCCAGGACAGCGGAGGCCTTCGGACACCCTGTGCCCCCTGTGCGCTGTCTCTGCTTCTTCCAGAAAGGACACTGACTGGCGGGGCTGTGTGCGGCAGCTCAAAGGGAAGGGACTGGCGTGGATTTGGCACATCCATTTTCTTGGAGGAGCCTCTTTCGCCGCGTCCCTCAAGAGTCGTGCCAACTTGTCAGAAGATACGACCACGAACCAGTTCTCCCTGATCATGAGCTCTGTGACCGCCGAGGACACCGGCATCTTTGGCTGTGCGAGAGCTTATATAGCCTTTGCCTGCTGGAAGCAGGGAAACGTGATCGCCGTCTCCTCAG
>S539|IGHV3-43*02|IGHD4-11*01|IGHJ2*01|80
GAAGTGCAGCCGGTGGAGTCGGCGAGAGGCGTGGTTCCGCCTCGGGGGTCCCTGAGACTCTCCTGTGCAGCCTCTAGATACACATTTGATCATCCGGGCCTGCACTGGGCCCGGCAAGCGCGAGAGATGAGTCCGGACTGGGTCTCTTTCTTAGATGGGAAGAGTGCTTGCACATACTCCGCAGACTCTGTGAAGGGCCGATTCCTCTTCCCCGGAGGCAACAACAAAATGTATCTAAATTTCCAGGTGAATTGCTTGCGAATTGAAGACTTTGCCCTGTATCAGGGTGCGCTTGGCTTTGATTTTTGGGGCCGTGTCAGCCTGGTCTATGTCTCCGCAG
>S540|IGHV3-48*02|IGHD6-19*01|IGHJ6*02|80
GAGGTGCGGTTGGTGGATTCTGGGAGAGTCTTGGTGCAGCCGGAAGGGTCCCTGAGACTGCCCTGTGCAGCCTCTGCATTCACATTCACTTGCTTTAGTGTGGCTTGGGTCCGCCAGACTGCAGGGGAGGGGCTGAATTGGGTTAAATGCGTTATTCATCGCACCAGTTCCATATCCTACAGAAAATCTGTGAAGGGACGGTTCACCGTCTCCACAGGCAATGCCAAGCACTCACTGAATCTACACGGGAACAGCCTGAGAGACGATGACACGACTGTATATCATCGTGAGAGGCCGGGGGGAGGAGTGTCTGCCTCCTCCCACTACGACATGGACGCCTGGGGTCGAGAAAACACGGTCGCCGTCTCATCA
>S541|IGHV3-15*01|IGHD3-22*01|IGHJ1*01|80
GAAATTCAGTTACTGGAGTCTGGGGGAGTCCTGGAAGAGCCGGGAGGGTCCCCTGGGCTCTACTGTGCAGCCTCTGGAATCACTTTCAATAACGCCTGTATGAACTGGGTCCGCCAGGCGGCAGGAAGGGGGCTGGAGTGCATTGGCCGTATTGAAAGCAAAAGTGATGCTGGGGCGACAGACGACACTACACCCGTCAAAGGCAGACTCACAATCTCAATAGAGGATTCACATGGGACATTTTCTACCTGTATGAAAAGTCCGGGATCCGAGGACACAGCCCTTTGTGACTGCCCCGCAGTTACTGTGATATTAGTGGTTTTCTCTACCATCCGACACTGGGGCCAGGTCACCCTGGCCACCGGCTCGTCAG
>S542|IGHV3-15*03|IGHD7-27*01|IGHJ1*01|80
GAGGTGCAACTGGTGGAGCCTGACGGAGTCTTGATACAGCCTGGGGGGTCCCTTGGACTCACCAATGCAGCCTCTGGGTTCACTTGCAGTAACGCCTGGAAGACCTGGGTCCGCGAGTCTCCCGGGAAGGGGCTGAAGCGGATTGGCCCCAGTAAACTAAAAATTTCCCCTGGGACCACAGACTGCATTGCGCCTTTGAAAGGCAGATTCACCATTTTAAGAATTGATTCTATAGTCACACTGCATTTGAATATAAAGAGTCTGATAGCCAAGGACAGAGTCATCTATCATTGTAGAACTACACCATGTACCTGGACATGTCTCCAATGCTGGGGCCAGGTCACCCTGGCCTCCGTCCCCTCAG
>S543|IGHV3-30-3*03|IGHD5-24*01|IGHJ5*01|80
CAACTGCAGTTCGTGGTGTCTGGGGGAGACGAGGTCCAGACGGGGAAGTCCGTGAGACTCTCCTGTGAAGCCTCTGACTTCTCCTTCTGTAGTGATTCTCTGCACTGGGTCCGTCAAGTGCCAGGCACAGGCCTGGACTGGGTGGTAGTCTCATCAAATGCTCGAACTAGTAAAGGCTACAGAGACTCCGTGTCGGGGCGATTTAAGATCTTCAGAGACCATCCCTTGAACTCGCTCCATATGGAAATCAAATGCCTGAGAACTAAGGTCGCGCCTGTGACCTCCTGTGGAACAGAGATGGACCACTGGTTTGCCTCCTGGGGCCACGGAAGCCTGGTCACCGGCTACTCAG
>S544|IGHV3-43D*01|IGHD3/OR15-3a*01|IGHJ4*01|80
GAGGTGCCACTGTTGGAGTCTGGGGGAGTCGGGCTACAGACTGGGGGGGCCCTGAGACTCGCCTCCGAAGCCTCTGGACTGTCCTGTGATGGGTCCGCCACCCACTGGGCCCGTCACGCTCCGGGAGCGAGTCTGGGTTGGGTCACCCTTACTTATTGGGGTGGTGACAGCGCCTATTCTGCAGCCTCTGTGGAGGGCCGGTTGACCACCTCCAGAGACACCATAATTAAATCCCTGCATCTGCAGACCAACCGTCTGAGAAGTGTGGACGCCGCCTTGTATTCATGTGAAAGATGGTACCTAGTGATCTGTGGACCGATTATTATCCCCAACTCCCTTGACTCCCGGGGCCAGGGAGCCCTGCTCTCCGTCTCCTCAG
>S545|IGHV3-43*02|IGHD4-11*01|IGHJ3*01|80
GAAATACAGATGGTGGCGTTTGGGGGAGGCATGGAAATGTCTGGGGGGTCCCTGAGATTCCCCTCTACAGCCTCTGGATTCACCTTTGAGACTCATGCCATGCGTTGGATCCGTCAAGCCCCAGGGAAGAGACTCGAGTGCGTCTCTCAACCTAAAGGGACTGTTGCCATCTTATGTCCTGCAGACTCAGTCCAGGTCCGGCTCACCAGATCTAGAGTCAACGTCAACTACTCCCTGCATTTGAGAAGGAATTGTCTAGGAATTGAGGACACCGCCTTATTTTACTGTGAAAACCCCTATGCTTTTGACGTCTGGGGCCATGGGACATTGGCCACCGCCTGCTCAG
>S546|IGHV3/OR16-8*01|IGHD2-2*02|IGHJ5*02|80
GAGGTTAAATTGGTGGGGTCTGGGGGGGACTTGGGACAGCCTGGGAGGTCACCGAGACTGTCCCGTCCAGCCTCTGAATTCACCTTGAAAAAACAAGCCTTGAGTTGGGTCCGCCAGACTCCAAGGAAGGGACTGGAGTGGATTTTGCACACTGAGAATAATGGTCGTTTCACAAACAACACAGACTCAGTGAAGGGCCGATTCACCATGTCCAGAGACAACGCCGATGCCTCACCGTGTCTTCAATTGAATGACCTGGGGGTTCCGGAAGCGGCTGACTACTTCTGTTTGACACGACATTCTGATAATCGCAGTTCCTCCAGGGACTGGTTCGACTCCTGGGGCCCGGGAACCCTGGTCCCCGTCGCCTCAG
>S547|IGHV3-20*02|IGHD4-23*01|IGHJ2*01|80
GACATGCAGGTGGTGGAATCGGGGGGAGGTGTGCTCCGGCCTGGGGGGTGCCCGAGTCCCACCTCCTCAGCCTCCGCATTCACCTTTGACAACTCTGAAATGAGATGGGTCCGCCACACACCAGGGGAGGGCCTGGAGTGGGTCTCTGATTTTGGTTGGACTGGTGATGACACAGGTTTTCCAGACTGTGAGAAGGGCCGGCTCACCGTCTCTCGAGACGACGCCACGACCTCTGAGTGTCTGGACATTAACGGTCTCAGAGCCGAAGAAGCGGCCTCATTTCCCCGTGCGGTTGAGGCACATCATCCGTGGAACTTCCATCTGGGGGGCTGTGCCACCGTAGTCCTTGTCTCCTCAG
>S548|IGHV3-38-3*01|IGHD2/OR15-2a*01|IGHJ6*01|80
GAGAAGCGGCTGGTGGAGTCACGGGGAGTCTTGCTGTCGCCTTGGGGGTCCCTCAGTCCGGCCTGTGCAGCCCCTGAAGTCGCCGTCAATAGGCGTGAGATGAGGTGGGTCCGCCAGTCTCCAGGGATGAGTCTGGACTGGGTCTCATTTGTTAGTGGTGGTGGAACGTACTACACAGACTCTAGAAAAGTCGGATTCACCATTTCCAGGGACAATTCCAGAAACACACTACATCTTAAGATGATCGGCCTGAGGCATTTAACCACGGCTCCATATTATTACAAGAAGAATCACATGAATATTGCGATAGTACTCCTTTTTCCGCCGGCTTGCTACTACTTGTACGACTTGGACGTCTGGGGTCAAGGGACCACGGCCACCATCTCCTCAG
>S549|IGHV1-69*09|IGHD3-16*01|IGHJ4*02|80
CAGGCGGAGTTACTGCTTTGTGGGACTGAGGTGAAGAAGCCTGGGTCGTCTCTAAAGGTCTCCTGCAGGGCCTGTGGAGGCACCTTCAGAAAGAATTCTCTCAACTGGGTGCCACAGGCCCCTGCGCAAGAGCTTGACTGGATGGGAACAATCATCCCTTTCTTTGGTGCAGAAAAGTTCTCACAGACGTTCCAGGTCAGGGTCACCATCGCCGCGGACAAAGCCAGGAGGGGATTGTACCTGGACCTAAGCAGCCTGAGATCTGAGGACACGACTATATATTCTTGTGCGAAGTGGGATCGTAGTCCTATATTCACCTTTGCGAGAGTTCTGCTGTGCTTTGGCTCTTGGGGCCAGGAAACCCTGGTCGCCGTCTCCTCAG
>S550|IGHV3/OR16-9*01|IGHD6-19*01|IGHJ1*01|80
GAGCTGCAGTTGGTGGCGTCGGGAGGAGGCTTGATCCTGCCGGGGGGGTCCCTGAGACCCACCTTTCCAGCCCCTGGATTCACCCTCAGTTGCCACTCCAGGCGTTGGGTCCGCCAGGCGACAGGGGAGAGAGTGAATTGGACGTCACACAATAGTGATGAAAGTGGACACACATACTTTGCAGACTCCGTGCAAGGCCGGCTCACCGTCTCCAGGGACAACGCCAAGAGCTCACTCTATATTAAAATGAACAGCCTGACATCCCAGGACCCGCCTGTGTTTCACTGGGTGGAGACGAGAGATAACAGTGACTGGTATGAGGCTGACTGCCTCTGCCACTGGGGCCACGTCGCCCTGTTCACCGTCATTTCAG
>S551|IGHV3-NL1*01|IGHD4-11*01|IGHJ3*01|80
CAGGTGCAGGTGGCGGAGTCTGGGGAAGGAGAGGTCCGGTCCGGGAGGGCCCTGAGACCCTCCAGCGCAACGTCTGGACTCACCTTCATCAGGAATGGCCCTCATTGGGTCCGCCAGCCTCCAGGCCCGGGTCTGGTGTGGGGCGCAGTCCTTAGCAACTGTAGCAATCACACATGCTATGCAGACCCCGTGAAGGCCCACTTGACAATCTCCAGAGTCAATTTGAAGATCGCGATCTTTCTGAACGTGAACAGCCTGGGGGGAGAGGACACGTCAGTGTCTTGCTGTGTGAGACCGGGGCCTAGAGTTTTTGAGGTCTGGGGCCACGGGACATTACTCGCCGTCTCTACAG
>S552|IGHV3-33*03|IGHD1-14*01|IGHJ2*01|80
CAGGTACAGGTGGTTCCGTCTGGGGGAGGCCACGTCCCGCCGGCGAGGTCCCTGAGACTCGCCTGCGCTCTGTCTGGAGACACCCTCACTGGCCATGGCCTACACTGGGTCCGCCAGACTCCAGGCCAGGGGCTGGCGTGGGTGGCACCTAAACAAAATAATCGACACACTCAGTGCAATGCGGACTCCATGAAGGGCCGGTTCACGAGCTCTAGAGCCAGCTTTGAGAATACGGTCTGTCTGAAAGTGAACAGCCTGAGAGACGACGACAGGTTTAAGGATTACTGTGCGGAAATCGACTGCAGTTGGATTCCCTGGTACTTCGATCTCCGGGGCCCTGGCACCCGGGCCACTATCTGCCCAG
>S553|IGHV1-18*04|IGHD1/OR15-1a*01|IGHJ6*01|80
CAAATTCACTTTGTGCTGTCTGAGGTTGAGATGAGGAAGCCTGGGGCCTCTGTCAAGGTCTCCCGGAAGACCTCCGCTCTTGCCTTTATCAGCGACCCTATCAACTGGGCTCGACAGGCCCCTGGACAAGAACTTGCGTGCAGGGGATGGATGAGCGCTTATCATGCTAACACACACTATGCGCAGATGCTGACGGACAGAATTATCATGCCCACAGACACATCCACGGGATCAGCCTCTATGGAGCTGCGGACCCTGAGATCTGACGACCCGCCCGTATATTACCGTGCGATGATAGTCTCTGGAGACTCTTGCTACGACTACTACGACATTGACGTCCGGGGACAGGGCATCACGGTCACTGGCTCCTCAG
>S554|IGHV3/OR16-6*02|IGHD2/OR15-2a*01|IGHJ1*01|80
GACGTGCATTTGGCGGGATCTTCGGGAGGCCTTACTACAGCCTGGGGGTCACTTGGACGCTCCTGTGAAATCCCTGGATTTGTTTGCCCGAGCGCCTGGGTGAACTGGGTCCGCCAGGGTCCAGGGGAGGGACTGGAGTCGTCTGGCTGTTTTTTAAGCAAAGTTAGTGGTGGGACAATAGGCTGCCCTGAACCTGTAAAAGGCAGATTCACCATATCAAGGGATCATTTACATAGCACACTGTTTATGCAGACAATCAGCCTGAGAATCGGAAACACGGCCGTGGATTACTGTAGCATAGGCACCCCATTAAATACCAGTATGAATTTCTGCTTCCAGCTCTGGGGCCAGGGTTTCCTGGTCACCGTCTCGTCAG
>S555|IGHV2-5*05|IGHD1-1*01|IGHJ1*01|80
CAGAAGACCTTGAACCAGTCTGGTCTTGCGCCGTTGAGACCCACACAGACCCCCACACTGACCTGCACTCTCTCCGGGGTCTCACTCATCAATTGTAGAGTGGATGTGGGCTGGACACGTCATAATCCAGGAAAGGCCCTAGAGTGGCTGGCACTCATCTGTTCGGATGGCACTGGACGCTTCGGCCCATGTCTGAAGAGCAGGTTCACCGTCATCAATGACACTTCCAAAATCCAGGTGGTCCTTGCCATGATCACCATGGACCCGATGGCCAGTGTCCCCCCTTGCCCTGCACAGGGACTGCCTGGCGGTTTCAACTCTAACCCCGCCTGCTTCCACCACTGGGGCCAGGACACCCCAGTCACCGTGTCCTCAG
>S556|IGHV3-NL1*01|IGHD7-27*01|IGHJ5*02|80
CAGGTACCGGTGGTGAAACCTGGGGGAGGCGTGACAGAGCCTAGGAGGGCTCTGAGACTCTCCTGTGCAGCGTCTGGATCCACCAACACTAATCATGACATGCCCTGGGTCTGCCAGACCTCAGGAAGGGGGTTGGAGTGGGTCCCAGAAGACCATAACGCTGGTGATCCCGTATGCTCTACCGAGTCCGTGAAGGACCGACTCACCATCTCTAGAGCCAGTTCCAAGACCACACCTGATCTGCCAATGAACAGTCTGAGAACTGAAGACGCGGCTGTTTATTATTGTCTGTGTCCGCCCGACCACTGGGGCCAGCGACCCCCGACCCTCGTCTCGTCAG
>S557|IGHV1-3*01|IGHD3-22*01|IGHJ5*01|80
CAGGTCCAGTTTGTGCAGTCTGGGGCTGGAATGAAAAAGCCTGGGGCCTCAGTGACGACTTCCTGGACGCCTTGTAGATGCACCTTCACTAGGACTGACGTGCAGTGTGTGAACCAGGCCCCCGGACAAAGGCCTGACTACATGCCATCGGTCCAAGCTGACAATAATCACACAACCTCTTCTAAGAACTTCCAGGTCACAGTCACCACCTCCAGGGGATCACCCGCGAGAAGAGCCTGTATGGAGCTGTCGAGCCTTAGATCTGAAGACACGGTTGTGTCTTCTTGTGCGAATAATTCTATTAGAGGTTATGACTCGACCGAACACCCTTACTGGGGCCAAGGAATTCTGGTCCCCGTCTCCTTAG
>S558|IGHV1-58*02|IGHD2-21*02|IGHJ6*04|80
CAGGTGCTCCGGGTGCGGTCAGGGCCTGAGGTGATGAGACTTGGGACCCCAGCGCAGGTCTCTTGCGAGGCTTTTGGATTCACCTGTACAACTTCAACAATTCACCGGATACGACAGACTCGTGGACAATACTTTGAGCGACTAGGATGGATCGTCCTTGACAGTGAACATTTAAGTTATGGACAGAAGTTTCAGGTAAGAGTCGCCTTCATCAGGGACATGTCCACAAGTACAGCCTACATCGACGTGATAAGCCTCAGATTCGAGGAGCCGGCCATGTATTACTACGCGGCAGGCGGTCTTGACTGCCATTGTAGTTACTGCTGCTACTCCGGTCTGGGCGTCTGGGTCACAGGGACCACGGTCACCGTCTCCCCAG
>S559|IGHV1/OR15-9*01|IGHD7-27*01|IGHJ6*02|80
CATCTACAGCTCACGAAATGTGGGGCTGAGCTGACGAAGTCTGGAGACTCAGTCAGGAACTCCTGCAAGGCTGGTGGATACACTCTCACCCCCTACTGTATACACTGGGTGTGTCAGGCCCATCCACAAGGGCTTCAGGGGATGGAATTGGTGGGCCCAAGTGACGGCAGATTGATCTGTTCACAGATGTTCCAGGTCCGAATCTCTACAAACAGGGACACGTCCATGGGTACAGTCGACAGGGAGTCAAGCAGTCTTAAGTGTGAAGACACGGCCCAGTGTTACTTTGTCAGATGGGGCCTGCCTGGGGATTGTTCTTACGGCGAGGGCGTCTGGGGCCACGGGCGCACGGTCGCCGTCCCCTCA
>S560|IGHV3-53*03|IGHD3-10*02|IGHJ4*02|80
GACATGCAGGTGGTGGAGTCCGGAGGAGACCTGGTCCAGCTGGGGGGGTCCCTGAGACTCTCCTCTGCCGTCCAAGAGTTCAGAGGCAGAAACAACGACATGAGTTGGGTCCGGCTGACTCCAGGGAAGGGGCTGGACTGGGTCTCAGCTATTTCTAGCGGTGCCAATCCATACCCCCCGGACTCTGTGAAGGGCCGACTCACCATCTCCAGAGGCAGCTCGAAGAACACACTGGGTCCCCCTTTGGACAGCCTGAGATCCCGAGACACGGCCGTTACTTCTTGTGCTCACTCCAACTCTCGGAGAATAATTTTAATTGACAATTGGGGCCGGCGACCTCTGGTCACCGTTTCCGCAG
>S561|IGHV4-39*06|IGHD2-8*02|IGHJ3*01|80
CGCCTGCCATTTCTGGAGTCTGGCCCGGGACTGGTGAAGCCTTTGGAGACCCTGTCACTCACCTACACTGTCTTTGGTGACTCCATCAGCAGTAGAAGTCACTACCGGGGCTGTGTCTGCCAGTCCCCAGGAAAGGGGCTGGAGCAAACTGGAAATCTTTGTTTCAGTGGAAGATTCTTTTGCCACCCGTCCTTGAAGAGTCGAGTCACGATCTCAGTAGAGAAGTCCAAGAATCAGTTCCCCCTGATAGTGAACTCTCCGACCGCCCCACATACGGCCGTGTCCTCCTGTGCGAGCCTAATAAGATTATTACTCTGGTCGTGTGTGCTACGCGAAGAAGCCCTTGACGTCTGGGGCCAAGGGACAACGGTCACCGTCCCTTCAG
>S562|IGHV5-10-1*04|IGHD1-7*01|IGHJ1*01|80
GAAGTGCAGGTGGTAAAGTCTGGAGAAGTGGCGAAACAATCCGGGGAGAGTCTGAAGATCCCCCGTCAGGGTTCTGGACAGAGCTCAACCATCAATTGGATTAGTTGGGAGCGCCAGATGCCCGGGGTAGGCCTTTGGTGGGCGGGCCTGACTGATCTTAGTGACTCTCATCCTTCTTCCAGTCTGTTCTTAGCTGGTCAGCTCACCATCTCTACTGTCACGTCCGTCAGAAGTGCCGACCCCCAGTGGCGGAGCCTGAAGGCCTCGGACCCCGCCAGATGTTTTTGTGCGAAACGGTATAAGTGGAACTATTACTTCTTACACTGGGGCCAGGACCCCCTGGTCGCCGTCTTCTCAG
>S563|IGHV5-51*02|IGHD3-10*01|IGHJ4*01|80
GACGTGCAGCTCGTGAGCTCTGGAGAAGAAGTGGAGAGGCCCGGAAAGCCTGTGAAGATTTCCAGTGAGGACACTGGAGACAGCCTTATCAAATGCTGGACCGGCTGGGTGCGGCAGGAGCCCGGGAAAGACTTGGAGGACATGGTCATTGTCTATCGTACTGACTCCGAGATTAGAAACAGTCCGCCCCTTGAAGGCCAGGTCACCGCCTCAGGCGACAAGTCCCTCACCACCGCCTACATGCAAGGGAGTAGGCTGAAGGCCTCGGACCCGGCCATGTTTCACTGGGCGAGACTGTTATCGTGTTTCGGGGACTTATATCAGTTTGTCTCCTGGGGCCAAGGAGACCTGGTACCCATCTCCTCAG
>S564|IGHV3/OR16-9*01|IGHD1-20*01|IGHJ1*01|80
GAGGTGCAGGTCATGGGGTCCGGACGAGGCTTGGAACAGCCTCGGGGGTCCCTGAGAGCACGCTGTGCTGCCTCCGTGCTCACTTTGTCTAGCCACCACCCGGTCTGGGTCGGCCAGAGTCCCGGGAAGAGACTGGAGAGGAATTCAAACGGTAGTGGTTTGAGTGGCCACAGAACACGAGCAGACTCTCTGAAAGGCCGACTCCCCATCTCCAGGGACAACGCCAAGACCTCTCTGTCTCTGAAAATACACGGCCTGAGAGGCCGGGCCACGGCTGTCCCTTCCTGTGTGACACTCTCTTTCCTCCGGAACTTGGGCCCGGTCTCCCTGGTCGATGTCTCCCCAG
>S565|IGHV1/OR21-1*01|IGHD1/OR15-1a*01|IGHJ2*01|80
CAACTTCAGATGGTTCAGTTTGGGGCTGAGATCAAGGAGTCTGGGGCCTCAGTGAAGGTCTCTAACAAGACTTCCGGATATTCCACCCCCAGCAGCTGTTTCAACTGGGTGCACCAGGCCCGTACACAAGGGCTTGGGTGGACGATATTGGTGTGCCCTCGTGATGACGGAACAAGTCATTCACAGGACATTCAGGCCAGAGTCACAACAATCTGGGGCCCATCAAAGAAAACAGCCTGCATAGAGCTAAGAAGTCTGAGATTTGACGAGTCGGACACGCCCCAGTGGGTGACAGACTGCATCTTTACTACGAACTTCGATCTCGGGGGCCGTGATTTCCTGGCCACTGTCTCCTCAG
>S566|IGHV4-30-2*03|IGHD5-12*01|IGHJ5*01|80
CAATTCCAGGTGCAGGAGTCCGGCGCAAGACGGGGAAAGTCCTCACAGGCCCTGCCCCTCTCCCACACTGTCTCTGGCGCCTCCATGAGAAGTGGCGCTTATTCCTGGAGCTGGCTCCGTCAGCCACCAGGGGAGGGCCTGGACTGGACTGGCATTGTCTGTTATCGCGGGAGAACTAACTACAAATCATCCCTCAAGAGTCGACTCTCCAGACCCATAGACACGTCTACCTTCCATTTCACCCTTAATCTGAGCTCTGTGACCGCTGCAGAACCGGCTGTTCGTCACTTTGGGGGAACTACAAGGGCTACGATCGGCAAGTCCTTCGAGTCCTGGGGCCAGGGAGCCCTGGTCATCGTCTCTACAG
>S567|IGHV2-26*01|IGHD3/OR15-3a*01|IGHJ2*01|80
CAAGTCACCCTGAAGGAGTCTATTCATGTGCTGGTGAAACCCACACAGACCCTCAAAGTGACCTGCAATGTCTCAGTGTTGTCACTCCGAAATGTGAGACTGGGACTGGTCTGGATCCGTCAGACCCCAGGGAAGGCCCTCGAGTGCCTTGCACACATTTTTTCGAGTGACGGGATATCCCCCACCATATTTCTGAAGAGGAGCCTCCCCAGGTCGAAGGACTCCTCGAAAAAACGACTGGTCACGAACGTGACCAGGATGGACCCTATAGAGACACCCACTGGTATCTGTGCGCCTGCCTCCGGCCCCCCCTCCAAGTTTTGTAATCATGGCTGGGGCCGGGGCCCCCGGGCCACTGTCTCGTCAG
>S568|IGHV3-30-3*01|IGHD3-9*01|IGHJ1*01|80
CAGAAACACCTCATAAAGTCTGGGAAAGGCGCCGTCCGGCCGGGGGTGTCCCTGAGACTCTCCGTTGCGCCCTCTGGGCTCACCTTCAGTGGTTATGCCATCCTCTGGGTCCGCCGGGCTCCAGGCAGGGGACTGAAGTGGGTGGCAGTTATGTCGCATGATGGTGGAAATAACTATCACCCAGACTCGGTGCAGGGCCACTTCGCCATCTCCAGGGTCAAGTCCAAAAGCACGCTGGATCTGAAAGTGCGGAGCCCGGGAAGTGAAGACACGACTCTATATTACTGTGCGAGTCTACTCCGAAACTTTGACTGGTTGTTTTTTTGGTTGCTGTTCTGGGGCCAGGTCACCCTGGTCACCGTCGCCTCAG
>S569|IGHV4-61*06|IGHD5-18*01|IGHJ3*01|80
TCTGGTGACTCCCACAGAACTTTCAGTTACCAAAGCAACTGGATCGGTCAGCCCCCGGCGAAGGGACTGGCGTGGATTGGTTTTGTCTCTCGCAGTGGGAAGATCAATTCTACTGCCTCCCCCGAGGGTCGAGGTATCATAACCGTTGACACGTCCAGGACTCAATTTTCCCTGAAAGTCAGCTCCATGCCCGCCGAACCCTGGTCCGTGCTTGACTGTACTAGTCCGTGGGAAACCTCCAAATCTGGTCTTGACGTCTGGGGCCATGGGGCACCGCTCACCGTCTCTTCAG
>S570|IGHV3-49*03|IGHD2-2*03|IGHJ1*01|80
GATGAGAAACTAGTGGAATTTGGGGGAGACCTGATACCGCCTGGGCGGTACCTGAGACTCGCCAGGACAGCTTATAGATTCACCTTTGCTAGTTACTGCATGAACCGGTTGGGCCAGGCTCCAGGACAGGGGCTGGACTGGTCAGGTTTCATAACCAAAACAGTTCATGGCGGGACGACACAATACGTCGCGTCTGTGAAAGGCAGACTCACCATCTCAAGGGATACGTCCAAAAAAATCGCCTTTCCGAACTTACACAGCCTGAATACCGAGGACACAGTCGTGTATTACTATACTAGGATCGACGGGACGAACTATAAACTACAACCAGCTTCCTCGCCGCACTGGGGCCAAGTCACCCTGGTCACCGTCTTCTCAG
>S571|IGHV3-16*02|IGHD1/OR15-1a*01|IGHJ6*03|80
GAGATACAGATGGCGGAGTCTGGGGGGGGCTTGGTCCAGGCGGGGGGGCCCCTGGGACTCTCCTGTGCAGACTCTGCACTTATGTTGACTAGGGGTGACATTAAATGGGCCCGCACGGCCCCAGGAGAGGGGCTGGACCATGTATCGGATATTTTTAGGGATGGAGACAGGACGAACTTTGTGGACTCCGTGAGGCGCCGTCCTAGCATCCCCAGAGTCAGTTCCAGGAAGGCCTTGTTTCTGCAAAAGAACGGACGGACAGGCGATGGCTCGGCCATGCATCACTGTGTCAGAATAAGACCCCGGGACAAGTACTACTACTTTTGCAACATCGACGTCTGGGACAAAGGGACCACACTCCCCGTCTCCTCA
>S572|IGHV3-NL1*01|IGHD1-14*01|IGHJ5*02|80
CAGGTGCAAGTGGGGAAAGGTGGGGTAGGCGTGGTCCTGTGTTGGGGGGCCCTGGGGTTCTCATCTACGGAGTCTGAATTCCCCTTCAGTAGGTGTGCCGTGCCCTGCGTCCGCCTGGCTCCAGGCAAGGGCCTGGAGTGGGTCTCAGTTCTCTATGGCGGTGGTGACGGCACATACTATGTAGACTCCGTGAAGGGCCTATTCGCCGTCTCACGGGACACTTTCAGGGATAGGCTACACCTGCAAGTGAAAAGGCTGGGAATTGAGGCCACGGGTGTCTCTTATTGCGCCAGTTACTCTCACCGGGACAAAAGCGTCGACCCATGGGACCGGGGAACCCTGGTCACCGTCTCCTCAG
>S573|IGHV2-5*04|IGHD5-12*01|IGHJ1*01|80
CAGACAACCTTGACGGGGTCTGGTCCTGTGTTGGGGAAACCCAAAGAGACCCTCACGGTGACGTACACCTTCTCTGGGGCCTCACTCACCTCTGGGGGAGCGGGCGTCGCCCGAATCCGTCAGAATCCAGAAAAGGCCCTGGATTGGCTTCTACACACTTTTTGGCATGATCATACGAGTTTCAGTCCCTCCGGGAATAAAAGGCTCACCATCACCAAGGACACCTCCAGAAAGCATGTGGTCCTTACACTTAAGAACATCGATCCTGTCGACACCGGCACGTTTTACTATGAAATGGCCACGCTTGATGAGTGCCTCCAGCATTGGGGCCGGGTCACATTGGGCTCCGTCTCGTCAG
>S574|IGHV3-64D*06|IGHD1-7*01|IGHJ3*02|80
GAGGTGCACTTGGTGGAGTCTGGGGGTGTCTTGGTCCGGCCGGGGGGGCCCCTGAGACTCTCCTGGACAGCCTCTGGATTAACCTTGAAATACTTTGCCATCCGCTGGGTCCGCCAGGCTCCAGGAAAGGGACTGGAGTGTGTCTCATCAACTAGATCTAATGGGGCTAGAGCCCACTTCGCGGACTCCGTGAAGGCCAGGTTCACCCTCTCCAGCGACCCCTCCAGGAACATCCCGTGTGTTCATAAGAGCAGTCTGGGACGTGAGGACACGACTGTCTTTTACTCTGTGACAGCTGGCCTAGGCACACAGGCACATACCATTCTTTTTGCTACTTGGGGCCAAGGGACACAGGCCACCGTCTCCTCAG
>S575|IGHV3/OR16-6*02|IGHD5/OR15-5a*01|IGHJ5*01|80
GAAATGCAGGTGGTGGTGCCTGCGGAAGGCCTCGGTGCAGCCTGCGGGTCCTCTAGACTCTCCTGTGCTGACTCTGGATTCACTTGTGTCCACGCCTGGGTCACCTGGGTCCGCACGGCTCGCGGGAAGGGTCCGGAGTGGATTGCCAGTACTTTTAGTAAGGCTGATGGTGGGACCAGGGACAACGCTAAATCTGAGAAGGGCGCATTCACCCTCTCCGGTGACGATTCAAACAACACGTTATCTTTGACTTTGATCTGCCTGAGTACCCCAGACACGGCCGTGTATTCCTGTGCCACCGGCCATTTTGTGTCATCGATTTGGTTCGACTCCTGGGGCCGGGGATCCCTGGACACCGTCTCTTCAG
>S576|IGHV1/OR21-1*01|IGHD3/OR15-3a*01|IGHJ1*01|80
CAGGAACTGTTGATGCTATGTGGGACTGAAGTGCAGAAGCCTGGGGCCTCAGTGAAGACCTCCTGTAAGGCTTTTGGGTCCACTATCACCCCCTCCTGTCCTCACTGGGTGCACCCTGACCAGGCGCAGGAGTCCGAGTGGCTGGGACTGCAGTGCCCTATTGATGGCGCTGCATGGTATGCACAGACGCTCGAGGCCAGAGTCACCATAGTCAGGGACACATCCACAAGCGGAGCCACCATGGAGTTAAGATGTCTGAGATATGGGGTCACGGCCATGTGTCACTATGTGAGGGGTCTCTATAGATTTCGGACTGATTTTTGGACATATTGCCACCACTGGGGCCAGGCCTCCCTGGTCTTCGGCTCCTCAG
>S577|IGHV1/OR15-9*01|IGHD5-12*01|IGHJ2*01|80
CAGGCTCGACTGAAACACTCTGAGACTGAGGTGACGACGTCTGGGGCCTCGGTCATGGTCTCCTCCAAGGCCTTTGGATCCAGCTTCCCCAGATCCTGGGTGTACTGGGCGTGCCAGGCCCACGAACAGGGCCTTGAGTGGAGGGAATTGGCATGCCCTAATGATGCCAGAGAAACCTATCCACAGAAGTGCCAGGACAGAGTCACCGAAGTCAGGGACTCATCCAGGGTCACTGCCTGCATAGAATTAATCAGCCTGAGATTTGATGCCACGACCACGTGTCACTGCTGGAGCACGGAAAGAGTCGGTTGCACTATCTGGTGTTTCGCTCTCTGGGGCCGTGGCACCCTGGTCACTGCCTCCTCAG
>S578|IGHV3/OR16-12*01|IGHD6-13*01|IGHJ3*01|80
GAGGGTCGGCTGGAGGAGCCTAGCAGAGGCCTGGCCCCGCCTGGGGCGAATCTCGAACTCTCCGGTGCAGCCTCGGCATTCCCCGTCGGTCCACGCTACACAACCCGGATCCATCAGGCTCCAGGGAGGGGTCTGGAATGGGTCTCATACATTTCTAGTAGTGACTATACCACAGAGTATACGGACACTGCGAAGGGCGAATTCGCCATGTCCACGGACACCTCAAGGAACACGCTCGACCCTGAAATAAAGAGCCTGGAAATGAAAGACACGGCCGTGTATCACTTTGCAGGACCCTGCCTTAACAACAGATGGAAGGTTGAGGCTTTTGGAGTCTGCGGCCAAGAGACCATGGTCCCCGGCTATTCAG
>S579|IGHV3-20*01|IGHD2/OR15-2a*01|IGHJ2*01|80
GACCTGCAATTGCTGGAGTCTGGGGGAGATGTGGGACGGCCTGGGGGGTCCCTGAGACTCTCCTGTGCGGCATCTGGAGTCACCCTCCACCCCTATGTCATGATTTGGGCCCGCCAAGCTCCAGGGACGGGGCTAGAATCGGTCTCTGGTTCTAATTGGCATGGTGGAAGTGAAGGTTTTGCTGACCCTGTAAAGGGGCGATTAACCATTTGCAGGGCCAACGCCAGGAATTCCCTTTGTCAACACATAGAAAGTCGTAGGGCCGACGACACGACCCGGAATTGGTCTGCCGATATTGTCATTCTTTGGAACTACTGGAATTCCATTCCCTGGGGTCCAGGCGCCCTGGTCAGTGTCTCCTCAG
>S580|IGHV1-2*03|IGHD4-23*01|IGHJ4*01|80
CAAGTGCATGTGGCACAATCTGGGCCTGGACTGGAGACACTTGGGGCCTCCGTGAAGGTCTCCTGCACGGCCTCTGGACACAGCTTCACCGGCCGCTATATGCGCTGGGGGCGACAGGCCCGTGGACAGGGGCCAGAGTGGATGAGACGCATCAAACTTAACAGTGCTGACACCACCTATGGACTGAAGTTTCCGGACAGCGTCATCCTGAACAGGGTCACATACTTCACCACAGCCTGCGAGAAGGAGAGAAGCCTCAGTACTGACGGCACGGCCGTGCTTTACTATGTGGGAGTCGAGACGACGGTGGCAACTCCCTGGGACTATTGGGGCCTCTCAAGTCTGGTTACCCCGTCCTCAG
>S581|IGHV1-58*01|IGHD2-8*01|IGHJ6*01|80
CAGAGTCAGGTGGCGCAGTCCGGGCCTGAGGTGAGGAGGCGTGGGACATCAGTGAATGTCTCCTTGATGACTTTTGGACTCACCCGGGCTAGCTCTGAAGTGCAGAGGGGGCGACAGTCTCGTAGACAACGCCTTGACTGGATAGTCTGGATCGTCGTTGTAACTGGCAACACAAACTACGCACAAACGTTTCAGGAAAGAGTCACCATTATGTGGGAAATGTCCAGAAGGACAGACTCCATGGAGCCAAACAACCGGAGATGTGACGACACTGCCCTGAGTCACTGTGCTGCAACACGGATTGGACTTCTGGAATGTGCCATGGCCTACAGAAACTGCGGAATGGAGGCCTGGGGTCACGGGACCACGGTCACGGTCTCCTCAG
>S582|IGHV3-7*03|IGHD1-1*01|IGHJ5*02|80
GAGGTGCGGCTGCTAGAGTCAGGGCGGGGTTTGGTCCAGCCTTGGGAGTCCCTGGGACTCTCATGTGAAGCCTCCGAGTTTAACTTCCGTGAGTATTGGCTGAGGTCGGTCCGCCAGGCTTCGTGGAAGCGCCTGGCGTGGCTGGCCGCCACGAAGAGAAATGGCAGTTCTAATGACTCTGTGGACTGTGACCAGGGCCGTGTCACGGGCTCCAGCGACATCGCCAAGACTTCTTTATATCCAGAGACGAACCGCCTGCGAGGCGAGGACTCGGCCGTGAATTGCTCTGCGAGACGGTGGCCCTGGACCGCGTCCTGCGACCCCTGGGGCCAGGGAAACCTGATCTCCGTCTCCTCAG
>S583|IGHV3-49*04|IGHD3-22*01|IGHJ4*01|80
GAGGAGCAAGAAGTGGAGTCTGGGGGAAACTCGGTATCGTCAGGGCGGTCCCTGAGACTCACCTGTACAGATTCTGGATTGAACTTGCATGATTCTGCTCTGACGTGGGTCCGCCTGGCTCCAGGGAAGGGGCTGGCGTGGACAGTTTCCACTAGGATCAAGACTTATGACGGAACAACAGGAATCGTCGCGTCTGTGAGAGGCAGATTCCACATCCCAAGAAATGGTTCCACCACCATCGCCTTTGTGCAAATGAAGAGCCTCAAAATCGAGGACACAGTGGAACTTTGCTGTATGGGCCGGCATTATTTTGATATCAATAGTGATTTCTGCCACTTCGAGTACTGGGGCCAAGGAAGCCTGGCCACCGTTTCATCAG
>S584|IGHV3/OR16-8*01|IGHD5/OR15-5a*01|IGHJ4*01|80
GAGGGTCAGCTGGTGAAGCTCGGGGGAGGCTTGCTGCGGACTGGGGAGTCTCTGAGACTGTCCTGTCCTGTCCCCGGCTTCACCTTCAGTTGTCCCCACTTGCACTGGGTCCGCCAGAATCCAGGGAAGAGACGGGCATGGATGTCGTATTTTTCTGGTGGAAATGGTTCCTTACACTACACAGACCCTGTGAAGGGCCGGTTCACCGTTTCCAGGGACAGCGCCCATAATTCACCGGGTCTGCAAGTGAACAGTCCCGGAGTTGAGGGCCCAACTGTGTACTACTGTGAGAAGGGTCTTAAGTGTCTACGGTGGGTGGACAACGGAGACCACGGCATCCTGGTCACCGCCTCGTCAG
>S585|IGHV3-38*03|IGHD1-14*01|IGHJ4*03|80
GAAGTGCAGCTGGTGGAGTCTGGGGGAGGCTTAGTGCAGTCCAGGGGATCCCTGAGACTCTCGTGTAGGGCCTCTGCATTCACCCTCAGGCACACTGAAATGGGCTGGGTGTGCCAGGTTCTAGGGAAGAGTCCGGACTGGGTCTCATCCATTACTGACTGTAGAACATACTCTGCAGACTTCTGGGAGGTCAGACTCACCCGCGCCAGAGACAATTCCGGGAAAACACTCTGTTCTCCGGTGTCCACATTAAGAGCTGAGGGAGCGGCCGTGCATTGTGATACCAGACTAACCAGAAGGAGTTCCTTTGGCTCCCGGGCCTACGGGACCCTGGTCGCCGCCTCCTCAG
>S586|IGHV2-70D*14|IGHD3-16*02|IGHJ2*01|80
CAAGCCACCTTGAAGGAGTCTGGGCCTGTGCTAAAGAGACCCACACAGACCCTCACACTGACCTGCACCTTCTCTGGATTCTCACTCATTGCGAGTGGAGTGAGCTTGAACTGGACCCGTCGGTCCCCCGATCAGGCACTGGAGTGGCTTGCACACTTTGACCGGCATTCTTATGAAGTCTCCAGAACATCTCTGAAGGCCAGGCTCACCACCTCCACGGACATCTCCAGATACCGGCTGGTTCGTACAAAGGCCGAAATGGACCCAGTGGACACAGCCTCATATTATTGTACACGGAGAGTCTATTTTTTCTATTGTTGGGGGAGTTGTCGTTTTGACTACTGGCATTTCCATCTCTGGGCCCGTGAAATTTTGGCCACTGTCCCCTCAG
>S587|IGHV3/OR16-6*02|IGHD5/OR15-5a*01|IGHJ4*03|80
GACGTGCACTTGGCGGTGTCGGCGGGAGGCCTTGATACAGCCTGGGGGTTCGTTAGACTCTCCTATAAAGCCTTTGTATTCACTTCCACTCACGCCTGGGTGATCTGGGTCCGCCGGCCTCCGGGGGAGACCCTGAAGTGGGTTGGCTGTTTTAGAAGGAAAGAGAGTGCCGGGACGACAGACTGCGAAGCCCCTGTGAAAGGCAAGTTCTCCATCCCAACACACGACTCTAAACACACACTATATCTCAAAGTGAAGAGCCAAAAAGCCGAGGACCCGGCCGCGCACTACTGTAGCACAATCGATATAGTGGCGACGACGAGCCGCCCACTTGACTTTTGGGGCCACGGGGCCCTGGTCACCCTCTCCGAAG
>S588|IGHV3/OR16-9*01|IGHD6-6*01|IGHJ4*02|80
GAAGTGCCCTTGGTGAAGTCTGGAGGAGGCCTGGAACTGCCTGGGGGCCCCCTGAGACTCTCCTCTCCCGCCCCTGACTTCACATTCACTAGACCTTGCTCGAATTGGGCCCGCCAGGATCCGGGGCAGGGACTGGAGTGGATTTCATCCAATAGCGATGAGAGTCCCCGCACACATCTCACAGACTCTCTGAACGGCCGGTTCACCAACTCCAGGGACCATGCCAGGAATTCACTGTCTCTGAAAATGAACAGACTTAGAGACGCGGTCACGACTCTCTCTTGCCGTGTGAAAAGTCCGGGCTATAGAAGTTCGACCGGACACTATTCCCGGGGCCAGGGAAGTGTGGTCACCGTCTCTTCAG
>S589|IGHV3-38*03|IGHD4-11*01|IGHJ3*01|80
GAATTACAGCTGGAGGGGTCTGGAGAAGGCTTGGCCCAGACCAGGGGCTGCCTGAGACCCTCCCTCACAGCCTCTGGATTCACCGTCAGACGCACTGAAATGACCGGGATCCGCGAGACTCCCGGGAAGGGTCTGGATTGGGTCTCATCATTTAGTGGTCGAGATCCATGCTACACCGTCTCCAGGAAAGACAGATTCATCCCCCTTAGAGGCATTTCCCAGAACGCTCTCTGTCGTCAAGAGAAGACCCTGAGAGTTGAGGTCACGGCCATTTCTTACTGTGCCAGGACCCGTCTAGAGAAGAATTCCGATGTCTGGGGACACGGGACCATGGTCTCTGTCCCTTCAG
>S590|IGHV1/OR15-9*01|IGHD1-7*01|IGHJ2*01|80
CAGGAACAGCTGATACAGTCGGGGCCTGAGGTGCAGACGCCTAGGGTCTCAGTGAGTATCTCCTGCAAGACTGAGGGCAACACCTCCACCCGTTCCTGTGTGGTTTGGGTCTGTCAGGCCCATGCACTAGGACTTAAGCGCATAAGACTGGTTTGCCCTAGGGAATACAATTTCAGATATTCACCGAAGTTACAGGTCAGCGCCACCATAGACAGGGCCACATCCATGGGAACAGCCCACATGGACCTTAACAGCCTTGACTCTGAGGATGCGCCCATGTGGTACTGTGTGAGAAAAGCCGGAACTGCTACTTGGTGCCTCGATCTCTGGGACCGTGGCAACCTCGTCACTGTCTCATCAG
>S591|IGHV3-33*04|IGHD3-22*01|IGHJ4*03|80
CACTTTCAGGTGGGGGAGCCCGGGGGAGGCGTGGTCCAGCCTGGGGCGTCCCTTAGACTCAGTTGTGCCGTGGCTGGACTGAGCTGCAATACTTCTGGCCTGCTCTGGGTCCGCCAGGCTCCAGGCGAGGGGCCAGACTGGGTGGCAGTTGTATTGTATGAGGGCCCTAATGAATTCCACACTGACTCCGTGAAGGGCCGGTTTGTCGCCTCCAGAGACAGTTTCGAGAACACACTATATCTGCAGATCAACAGCCTGAGAGCCGACGACACGGCTGTCTATGACTGTGCGAGAACCCTAATCCCACCAATTACTATGAGAGCAGTGGTGCTGACCAAGGAGTCGCCATGTGGCCACGGTGGCCACGGGACCCTGGTCAACGCCCCCTCAG
>S592|IGHV3/OR16-9*01|IGHD2/OR15-2a*01|IGHJ4*01|80
GACATCCAGCTCATAGAGGCTGGAGGAGCCTTGGCACAGCCTGGGGGGTACCAGAGACGCTCCTGCGCAGACTCCGGGTTCACCCTTCCAATCCACTACACGAGCTTGGTCCGCCAGCCTCCAGAGAAGGGACTAGAGTGGGTCTCACAAATTGGTAGACACAGTGCTTCCATAAACTTCGCGGTCTCTGCGGAAGGCCTCTTCACCATCTCCAAAGACAACGCCAAGAACCCAGTTTGTGTGACAATGAACAGCCTGAGAGACGACGACACTGTTCGGTGTTATTGTGTGAGAGAGACAGAGACTATTGTAGGAGCCCTCCTTTCTCCCTGCGTTGCCTCCTGGGGCCACCGAATTCTGGACTCCGTCTCCTCAG
>S593|IGHV4/OR15-8*01|IGHD5-18*01|IGHJ6*02|80
CAGATACAGGTTCAGGAGTCGGACCCAGGACTGGTGAAGACTTTGGAGTCCCTGTCTCTCACCTGTCCTGTCTCTGCTAGCCCCATCCACAGTCCTTACTGGTGGATGTGGGCCCGCCCGGCCCCAGGAAAGAGCCTGCAGTGGACTCGGGAATTCTCTTTTAGTGACAGTCCCAGCTCCCATCCGTCCCTCAAGAGTCGAGTCACGACAATACTAGACAAGTCAAAGACGAAATTCCCCCGGGGGCTGATCTCTGTGATCGCCTCGGACGCGGCCTTACGTTACTGTGAGAGGTGTGCTGGAGGATTCGCTTACAACTGCTACTACGTCCTGGACGTCTGGGGCCCAGGGACCACGGTCACCCTGTCCTCA
>S594|IGHV3-21*02|IGHD4-23*01|IGHJ2*01|80
GAGATGCATCTGGTGGAGTCTGGGACAGGCCTGGTCAGGCTTGGAGCGTCCCTGAGTCTCCCCTGTGCAGGCTCTGGACTCCCCTTGAGAAGGCATAACACGAAGTGGGTCCGCCCGACTCCAGGGGAGGGGCTGGAGAGGGTCACCTCCATCAATACCAGAATCAGTTACATGTGTTTTACCGAGTCAGTGAAGGGCCGATTCACCGTCTCCAACGATTCCACCCAGAATTCACTCTGTCTCCAGAGGGACAGCCTCAGAGCCGAGGATATGACTGAAAATGGGTGCGCGAGAACGTCCAACCACGCTGACGACTCCTACTTTCGTCTCTGGGGCCGAAGCGCCCTGGTCACTGTCTCCTCAG
>S595|IGHV4-59*04|IGHD6-19*01|IGHJ2*01|80
CACGTGCAGCCGCAGGAGTCGGGCCCAGGACCGGTGCAGCCTTGGGGGACCCTGTCCCTCACCTGCAGAGACTCTGGTGACTCCATCACTAGTTACTACAGGAAATGGCTCCGACAGGCCCCAACTCAGGGACAGAATTGCATTGAGAACAAGTACTGGAATGGCTGCACAAACTACAACTCGCCCCTCCCGGGTCGCGTCAGAATGTCGGTGGAATCGTCACAAATCCACTTCCCCCTGAAGCTTAATTCTGTGACCGCAACAGACGCGACTGTGTATTGCTGTGCGCTGTTGGGCTACAGAAATGACATCTGGCACTTCGATCACTGGGGCCGCGGAACCCGGGTCACAGTCTCCTCAG
>S596|IGHV1-24*01|IGHD1-14*01|IGHJ2*01|80
CAAGTCCAGATGGAACAGTTTGGGCCTGAGGAGAAGAAGTCCGGGGCCTCAGTGAAGGAGTACTTCGAGGTTGCCAGATTCAATTTCACTGAATTATCCCCACACTGGGTGCGACTCTCTCCGGGAAAGGAGCCTGAGGGAGTGGGAGGTTCTGGTCCTGAAATCGGTGATCCAAATTACTCAGGAAGGTCACAGGTCAGAGTCACCCTGGCCGAGGACGCATTTGCCCACACTGCCTCCATGGATTTCTGCAGCCTGTGTTCTGAAGACACGGCCCTATTTTACTGTGAACAGACCCCACTGACTTACCTCGATTTCTGGGGCCCGGGAGGCCTGGTCACTGTCTCCTCAG
>S597|IGHV2/OR16-5*01|IGHD2/OR15-2a*01|IGHJ6*02|80
CAGGTCACCTTGAGGGACTTTGGTCCTACGCTGGTGAAAACCACAGGGACGCTCACAGTGGCCTGCACCCTCTCTGGTTTATCTCTCAGCGCTTGTGGATTGAGTCTGATCTGGACCCGTCAGTCCCCAGGGAAGGCCCTGGACTGGCTTGCTCACACTCTTTTGAATCACAGCAAATCCCATCGAACGTCTCTTGAGAACAGACTCATCAGCTCCACGGACTCCTCCAAAGGACAAATGGTCCTGGCCATGGCCAACAGTGACCCTGTGGGCATTGACCCGCGTAACTGTGCATTGAGGGAGGGTCGGTGGTACAACAGTCCAGCTTCCTACTGCCATTCTGACGATCTTGACGTCCGGGGCCAGGCGACCACGGCCACCGTCTCCTCA
>S598|IGHV3-30*13|IGHD3-10*02|IGHJ2*01|80
CAGGTGCAGATGGGACAGGCTGGGGAGGACATAGTCCAGCCTGGGCCGGGCCTAAGACTCTCCCGGTCAGCCTCTGAATTCACCTTCAAGACATCTGACATCCACTGGGTCCGCCAGGCTCCAGGCATGGGGTTAGAGTTGGTGCCAATCTCAGATTATGAGGGGAAAAATAGATACTTCGCAGACTCAGTGAAGGGCGGACTCTCCATCTCCAAAGTCAATTCCGGGAAGTGGCGGTGTCTCCACATGAAGGGCCTGAGAGTGGATGACACGGCTGTGTATTACTGTGCAAGGGCTCCCGACGGTCGGGGAGGGAATCACACCGGGTGGTTCGACCTCCGGGGTCCTGGCACCCTGGTCGCAGTCTCTGCAG
>S599|IGHV1-58*01|IGHD2-8*01|IGHJ4*01|80
CAGAGGCAGCTGGTGCACACAGGGCCTGAGGCGAAGAAGCCGGGAAGTCCAATGAAGGTCTCCTACACGGCTTCTGAATTAACCTTCGCTAGCTCCGCTGCGTGGTCGGTGCGACAGACTCCCGCGCAACGTCCTGAGGGGATGAGAAGGACCGTCGTTGGGCGTGCAAACACAAGCCTCGCACAGAAGTTGCAGGAGAGAGTCACCATTACCAGAGACGTCTCCACAAGAACCGTCCACACGGCCTTGGAAAGCCTGAGATCCGAGGACACTGCAGTGTCTGACTCCACGACAGCGCGCGATAATAAGTTTTTGCTGTATACTACTGAATACTGGGGCCAAGGCGCCCTGGTCACCGTCTTCTCAG
>S600|IGHV3-38-3*01|IGHD6-13*01|IGHJ6*01|80
GAGGCGGAGTTGGTCATTTCTCGGAGAGTCCTGGTGCAGCCTGGGGGGTCCCTGAGACTCCCCTGTGCAGCCTCTGGATTCACCGTCAGAAGCAATGACCAGAGCTGGGTCCGCCAGGCTCCTGGGGAGGGCCCCGAGTGGGACTCGTCCATTTTTGGTAGACTCACATACTCCTCAGACTCCTGGCAGGTCGAATTTCCCAACTCCAGAGACACCCTCAAAAGAACACTCCAGGCTCAGGTGAACGGCCTGAGACCTGCGAACACGGCCCTGTCTAATTGTCCACAGCAGAGGCTGTTCTGCTACTACTCCAACTCCATGGAGGTCTGGGGTCAGGAGCCCACGGTCACCGTCTCCTCAG
>S601|IGHV3-23*05|IGHD6-25*01|IGHJ3*02|80
GATCTGCACCTCCCGGGGTCTGGAGCAGGCTTGGTACAGTCTGGGGACTCCCTGAGACTCCCCTGTCCAGCCTCTACATTCACCACAAGAAGTCGTGCCATGAGGGGGGCCCGCCAGACTCCAGAGATGGGACTGGAGTGGGACTCATCAGGTGATGATGGTGCTAGTGCCTCATGCTCTGCAGAATCCGTGAAGGGCCGGCTCACCTTCGCGGGAGACCATCCCGAGTACATGCAGTATCTGCCAATGAAGAACCTGAGTGACGAAGCCACGGCCATATTCCACTGTGCGCGTGCTTCTTGTAGGTGGGGCCGAGGGACAATGGTCCCCGTGAGTTCAG
>S602|IGHV3-43D*01|IGHD1-20*01|IGHJ6*04|80
GACGTACTCCTGCTGGAGTCTGGGGGACGCGATAGGCAGCCTGGGGGGTCCCTGGGACTCTCTTGTGCAGCCTCTGGATTCACATTTGATGACTATGCCGCATTCTGGGTCCGTCAAATTGCGACGAAGGGCCGGGATTGGGTGTCTCTCATTGGCTGGAGTAGAGGCAACACCCCCTATTCAGACTCTATGAAGGGTCGATTCACCGTCTCCAGGGACACTACAAAGAACTACCTGAATCCGCCAATGACGAGCCCGCGAACTGAGGAAACCGCCTTATTTCTGTCTGCAGAATGGTCGTCCAGCTGGAACGACGACTACTACTCTGGTTTGGGCATTTGGGTTAAAGGGACCAGGGTCACCGTCCCCTCAG
>S603|IGHV3-35*01|IGHD5-18*01|IGHJ1*01|80
GAGGTGCAGAGGCGGGAGCCAGCGGCATGCTTGAAACAGCCTGAGGGACCCCTGAGACTCTCCTCAGCCGTCTCTCTCTTCACCTTCAATAACAGTCCCATGATCTCGCTCCTTCAGGCGCCAGAAAAGGGGCTTGCCTGGATACCGGGTGTGAGTTGGAGTGACATTGGGCCGCACAATACAGACTCTGTGGGGGGCCCATATTCCCTCTCCAGAGACCGCTGCAGGAACACCCAGTGTCTGAGGAGGTACGGCCTGTGGGCCGACGACACGGCAGCATTTTACTGTGTGCGTCCAGCTACTTTCCGCCAGAACTGGGGACACGTCACCCTTGTCACCGTCTCCTCAG
>S604|IGHV1-69*06|IGHD3-3*01|IGHJ6*03|80
CATGTGCCGCTTGTGCAGCCTGAGACTGAGGAGAACTTATCTGGGTCCTCGGTGAAGGTCTCCTGCAAGACTTCCCGAGGACCCGTCAGCACTTTTGCTTTCAGCTGGGCGCGACAAGCCCCTGGACAGGGGCTTGACTGGACGGGAGGCATCATCCATAATTTTGTTTTAGGATACTGCGAACAGAAGTTCCAGGACAGGGTCACGGTAAATGAGGGTAGATCCACGAGCACAGCCTACACGAAGGAGAGCAGCCTAAGACATGAGGAAAGGGCCGTGTATTTTTGGGCGAGGCGGCGGAAGCGATTTTTGGAGAGGTTGTCGCGCGACTGCTACTATTCTAACGTGGACGTCTGGGGCAGAGGCACAGCGGTTACGGTCTCCTCA
>S605|IGHV4-61*01|IGHD3-10*02|IGHJ6*03|80
CAGGCGCCGTTGCGGGATTCGGGCCCAAGACTGGGGAAGTCTTTGGAGACCCTGCCCGTCTCCTGCCCTGTCTCAGGTGGCCCCGTCAGCAGTGACAGTTACTGTTGGAGCTGGATTCGGCAAGCCCCAGGGAAGGGACTGGAATCCATTGGGTGCACCTACTGCGGTGGCATGAACACCTACAACACCTCCCTCAAGAGCCGAGTCAAGGTATCAGAAACCGCGCCCCCGAATCAGTTCTCCCTGGAGGTGACCCCTGTGGCCGGCGCCGAAATGGCCGAGTATGATTGTCCGAACCGATTGGCCCCGATTAGTTTGTCTGGGATTCACATGGACGTCTGGTTAAAAGGGAGGACGGTCACCGTCTCCGCA
>S606|IGHV3-20*01|IGHD5-24*01|IGHJ3*01|80
GAAGTGAAAGTGGTAGACTCTGGGAGAGGTGCGGAAAGGCCTGGGGAGTCCCTGAGACTCTCCTGTGCAGCCTCTGAATTTCCCTTGACTCCCCCAGGCACGAAATGTGTCCCCCAATCTCCAGGGAAGAGTCTGGCGTGGGTCTCTGGTATTAGCTGGGATTCTGTTCGAACCTGTACTCCAGGCTCTGTGAAGGGCCGATTTAGCTTTTCTAGGGACACCGGCAAGAAAACGCTGCTTTTACAACTGATCAATTTGAGAGTCGAGGACCCGGCCTTATACCACTGTCCGAGAGTCGAGCGCCTGGGTTTTGGAGTCTGGGGCCGTGGGACTGTGGTCGCCGTCTCTTCAG
>S607|IGHV1-24*01|IGHD2-2*02|IGHJ2*01|80
CAGGTCCAATTGAGAGGGGGTGGGGCTGCGAAGAAAAAGGCTGGGGCCCCCCTGCAGGTCTCCTATCTAGCTTCCGAATGCGCCCTCACTGCATTATCCAAGCGATACGCGCCACAGGCTCCAGGAGTGGGGCTTGAGTGGAAGCGACGGTTGAATCCTGAAGATGGTGAAAACATCTACACACAAACATTCGAGGTCAGAGTCGCTAGGACCGAGGACACATCTATGGAAGGAGCCTGTCTGGAGGGGAGCAGCCTGAGATCTGAGGACACCGACGTCTATTACTGTGGAACAGTGGGGGACCAGGACACTGTGATACTAGCGCCGGGATACGCGCATCTCTGGGGCCGTGGCACTCTGGTCACTGTCTCCTCAG
>S608|IGHV3-11*04|IGHD3-10*02|IGHJ6*01|80
CATGGGCAGGTAATGGAGTCTGGGGGAGACTTGGTCAAGCCTGGAGGGTCCCTGAGACTCCCCTGTGCAATGTCTGAATTCAACTTCTGTGACTCCTCCAGGGCCTGGATCCGCCAGACTCCAGGGCAGGGGCTGGAGTGGATTTCACGCACCGTGATCAGTGCTAGTACCACGTTCGACGCAGACTCTCTGAGGGGCCGATCCTCCATGTCCAGGGTGGCAGCCATGAACTCACTGTGTCTGCACGTGAACGACCTGAGAGACGCAGACACGCCTGTGTATTTGTATGCGAGGTCACTGCTCTCGGGGAGTTTTTTCAGTTACTATCACTCCCACCACGGTTTGGAGGTATGGGGGAATGGGACCACGGTCACAGTCCCCTCAG
>S609|IGHV1-18*03|IGHD1/OR15-1a*01|IGHJ4*02|80
CAGGTTCACTTGCTTCAGCCTGGGCCGACGCTGAGGAAGCCTGGGGCCCCAGTGAAGGTCTCCTGCATGGTCTCTGATTCCGCCTTCACCCGTCAGGATATCGCCTGGGTGCGACAGCCCACAGGACACGGGCTTGAATGCATGGCATTGATCAGTGAAAGCAAGGGTGGCACAGACTCGGCACAGAAGCTCCAGGACAGAGTCAGAGTGGCCACAGACACGGCCTCGAGCGCAGCCTACATGCCACTGAAGAGACTGAAATCTGACAAAACGGCCCTGAGTTACTGTTCGGCAAAGGGCACCACTGACACGAACGTCTACTTTGACTGCTGGGGCCAGGGAACCCTGGTCACCGGCTCCCCAG
>S610|IGHV3-33*01|IGHD3-22*01|IGHJ1*01|80
CAACTGCAATTAGAGGTTTCTGGGAGGGACATAGTCCATTCTGGGAAATACCTGAAACACTCTCGTGCAGCGTCCGGATTCACCTCAACAAGCCGTGGCATACGAGGGGTCCGCCAGCCTCCAGGCATGGGGCTGGAGTCGGTGGCAGTCCTAAGGTATAATCGAGAGAATAAATGCTATTCAGACTCCAAGAGGGGCCCCTGCACCATCTCCAGAGGCAATTTCTCGAGCGCCCTGTGTCTGCAAATATACAGCCTGAGAGCCGAGGAAAGGACTACATATAATTGTGCGAGAAGACCCCCTATGATGCTAGTGGTTATTAGTGCTGAACACCTTCATCACGGGGGCCAGGACACCCTGGTCACCGTCTCCCCAG
>S611|IGHV3-30-3*02|IGHD3-10*01|IGHJ1*01|80
CAGGTGCAGTTGGTGGAGTCTGGGGGAGGCATGGTCCCCTGTGCGGGCTATATGAGACTCTCCTGTGCATCGTCTGGATTCACACTCGCTATCTCTGCCACGCCCTGGGCCCGCCCGCCTCCAGGCAGGGGGCTGGAGTGTCTGGCTCTTATGTCATCCAGTGGAAGAAATCAAAACTACCCAGACTCGGTGAAGGGCCGTGGAAGCATCACCAGGGAAAATTGCAAGAACACACTGCATCCGCTATTGAAGAGTCCGGGAATCGAGGACACGCCCGTGAAATTCTGTGCGATAGATTACTATGGTTGGGAGAATCACTCCTTGCAGAAGTGGGGCCAGGTCCCCCTGGTAAACGTCTCCTCAG
>S612|IGHV3/OR16-13*01|IGHD1-1*01|IGHJ4*01|80
GAGGGGCAATTGATAGAGTCTGGGAGTGACACACTACAGCCTGTAAGGTCCCTAAGGCTCTCCCGTGCAGCCTCTGGATGCCCGTTACATGGCTACTGGCTCCGCTGGGCCCGCCAGGCTCCAGAGAAGGGCCTGGCTTGGGTCTCACGCCCTAATGGTGACACGAGAGGCACAAGTTGTGCAGACTCCATGGAGGGCCAAGTCACCATTGCCAGAGTCGATATTATGAAAACGCTGGACCTGCAGAGGAGAAGTCTGAGACCTCAGGACATGGCTGTATTTTATTGTACCAAATTGAGACGAGGCCCAACGTGGGACCACTGGGGCCAGGGAATACTGGCCACCGTCTCCTCAG
>S613|IGHV1/OR15-1*02|IGHD4-17*01|IGHJ3*02|80
CAAGTACACCCGGTGCCGTCTGGGGCTCCGGAGAAGACGCCTGGGACCTCAGAGAAGGGCTCCTACAAGGCTTTTGACTACATCTTCACCGACTATGATCCCCTTTGCATGCGACAGGCCCCTGGACAAGACCTTGGGTGGATGGGCCGGATCAACGCTACCTGTGGTGCCACAAACTGTCTCCAGAACATTCAGGTCAGAGTCCCCAGACCCAGGGGCGCGCACATCAGATCAGCCTACACGGAGTTTAGAAGCCTTAGATCAGAAGATACGACCCCATACTACTCTTCGAGAGAAGTCACCGGCTACGGTGACTACCATTGTCTTGATCTCCGGGTCAGAGGGACGGGGATCCCCGCCTCTTCAG
>S614|IGHV3-7*03|IGHD3-16*01|IGHJ6*04|80
GAGGTACCACTGGTAGAGTCGGAGGGAGCCTTGGTGCAGCCTGAGGGGTCCCCGAGAGTATCCTCCGCAGCCTGTGGATTCACCCTTACTAGCTACTGGATCTACTGGGTCCGCCAGACTCCAGGGAAGGGACTGGAGTGGGCGGCCACCATTCTGCTAGACGGACGTGAAAAAGCGTATGTGGAGTCTGTGAAGGGCCCATCCACCCTCTCTAGAGACACCGTCAAGAATCCACCTTTTGTGAACACGAACTGGCTGAGAGGCCACGATCCGGCCGTTTACTATTGTGCGAGGGCTGAATTTGCGTTTGGGGGAGTTTTGCTTCTTCCTTATTATTCCGACTTTCTGGACGTGTGGGCCGAGGGGACCACAGTCACCGTCTCGTCAG
>S615|IGHV3-38*01|IGHD4-17*01|IGHJ4*02|80
GAGGTGAAGGTGGTGGAGTCTGGGGGAGTCTTGGAACAGACCAGGGGGCCCCTGAGTCTCTCCTGTGAAGCCTCTGGATTCATCGACACTACCACTGACATGAGCTGGTTTCGCACGGCTCCAGAAAAGGGGCTGGAGTGGGCCTCATCCGCAAGTGACGGAAATACCTGCATCACAGACTCCAGAGAGGTCAGGTTCACTATCACCACAGGCAACACACAGAGTCCAATGTTCCTTCAGATGAACCACCTGACTAGTGTGGAGACGACCGGAAATGTTTGCGCCAGAATCCTGACAAAGGTGACTACGAAATACCTTAATTACTGGGGCCATGAATCCCTGGTCACCGTCTCCTCAG
>S616|IGHV5-51*03|IGHD1-1*01|IGHJ4*02|80
GAGATGCAGCTGGTGCAGTCTGGAGAATCGGTGAACGGGCCGGGGGAATGTCTGAGGCTCTCCTGTAAGGACTCCGGAGACAGTCATGCCAGCCGCTGGATCGCCTGGGTGCGCCAGTTGCCCGGGAAAGCCCTGCATTGGGTGGAACTGATTGATCACGGTGACGCTGACCCCAGAAACAGCCCGTCCTTACAGGGCCAAGTCACATTCTCGGCCGACGCGCCCATCGGAACCGCCAACCTGCTGTGGAGTTGCCTGCAGGCGTCCGACACCGTCATCTCCACTTGTGCGATCCCGACTGGAGTGGCTTTTTGTGACTCCTGGGGCGAGGCAGGCCTGCCAACCGTCTCCTCAG
>S617|IGHV4-59*03|IGHD4-17*01|IGHJ3*01|80
CAGATGCCCTTACAAGAGTCGGGGCCCGGACTACTGAGGCCTTCGGAGACCCATTATATCACCTGCGCTGTCCCTGGAGATTCCTTCAGTCGTCTCTACTGGAGTTGGATCCGGCGGCCCCCCGGAGAGGGACTAGAGTGGATGGGTCATATGTTTCACAGTGGGAGAACCAACTTTAAGACCTCTCTCAAGAGTCGAATCCCCATGTCAATACATGAGACCACGAAGCAATTCCCCCTGAAGATGAATTTTCTGACTGGTGCGGACACGGCCGGCCACTACTATGACGAAACTCTTGACGTCCGGGGCCCCGGGTCCCTAGTCACCGTCTCTTCAG
>S618|IGHV3-30*02|IGHD2-21*01|IGHJ1*01|80
CAGGTGCACGTGGTGGAGTCTGGGGGAGGCGTCGTCCAGACTGAGGGGTCTCTGAGCCCCCCCTGTGCCGAGTCTGGATTCACCCCCGGTGACTCTGGCTTACACTGGGTCCGGCAGACTCGTGGCAGGGGGCCGGAGTGGGCGGCATTTGCACGCCATCATGGAGACTTTGACAGTTCTTCAGCCTCTGTGAAGGGCCCACTCACCGTCGCCAGAGACCTCTCCAAGGGAACACTGTATGTGCAAATGCACAGGCTCAGACCTGGGGACTCGGCTGTCTATTGCTGTGCGAGAACATCCTCTGGTGGTGATTTTTATCGCGCCTTCCATCCCTGGGGTCAGGACACCCGGGTCTCCGTGTCCTCAG
>S619|IGHV3-7*03|IGHD6-6*01|IGHJ6*03|80
GAGGTGCAAGTGGTGGAGTTTGGGAGAGCCGTAGTCCAGCGTGAGGCGACCCTGAGACTCCCCTGTGAATCCTATGGATTCACCTTTGTTGGCTATTGTCTAGTGTGGGTCCGCCAGACTCCAGGGAAGGGGCGGCAGTTGGTGGCCAGCGCAGAGGCCGATGGAAGTGAAAGATACTTTGTCGACTCTCTAGCGGGCCCATTCATCATGTCCAGAGACAACCCAAAGAATTCACTGTATGGGAACCTCAGCTGCCTAAGAGCCGAGGAACCGGCCGTCTCTTTCTGTGCGAGATTTGAATACCACGCTTTCTACTTCTTCCGATGCATGGACGTCTGGGACAGAGGGACTTCGGTCACCGTCCCCTCA
>S620|IGHV3-16*01|IGHD2-15*01|IGHJ4*02|80
GAGGGACAATGGCTAGAGTCTGGGGGAGACTTGGAGGAGTCTGGGGGGTCTCTGAGACTCTCCTTTGCAGTCTCTTTCATCACGTTCATTAACAGTGACATGAATTGGTCACCCACGACTCCAGGAAAGGGGCTGGACTGGAGATCGGGCTTTAGTTGGCGTGGCAGTAGGACCCCCTGTGTGGACTCGGTGCAGCGGCGATTAATCCTCCCCAGAGATATTGCCAGGAACAGCCTGTCTCTGAGACAGAGCGGACTGACACCCGCCGTCGTGACTGTGTATGACTGTGCGGAACTAGCTAGAGGTAGTTGCCTCCGCTCCTTGGACTATTGGGGCCAGGTCACCCTGGTCGTCGTCTCCTCAG
>S621|IGHV2-5*05|IGHD2-2*03|IGHJ2*01|80
CAGATCACCTTGAAGGGGCCTAGCCCCTCCCTGGTGAAGGACACACAGACCCTCCCACTGACGTGTACCTTCTCTGAAGCCTCACTCCACACTCGTGGAGTCGGGGGGGGCTGGATCCGCCTGTCCACAGGAAAGGCCCTAGAGTGGCCTCCACTCACCTATTGGGTTGAGCATAAGCGCAGTGACCCATCTTTGGAGAGGAGACTCACCATCGCCACGGACTCCTCCCACAAACAGGTTGTCGTTAGAACGAATATGTTGGACCCGGCGGACACAGAAACATCTTGCTGCGACTTTAGAGGTTTTTGTAGTACCCTTGGGGGCCTTGACACCCTGGTCACCGTGTCCTCAG
>S622|IGHV1-8*01|IGHD2-15*01|IGHJ3*01|80
CAGATGCAGTTGGTGCTGTCCGGGCCTGAGATGAAGGAGCCCGGGGCCTCAGTCAAGGTCTCCTGGAAGACCTCTGGATCCACGTTCACCCATTCTAATATCGGGTGGGTGCTCCAGGCCACTGGACGAAGACTTGAGCGGGTGGGAGGGATGACCCCGCACCATGCTCGTACAGACTATACACAGAAATTCCAGGTCAGAATCACCATGGCCAGGAACAGGTGCTCAAGAAGAGGCGTCGTGGAGTCGAGAAGCCTGAGATCTGAGGAAACGGCCGTTCATCATTGTACACGTCTCCGGCCGATAGTAGTGGTGGAAGGTCCTGGTCCACATTTTGAGGTCTGGGGCCAAGGGACAACGGTCACTGTCTCGTCAG
>S623|IGHV3-72*01|IGHD4-17*01|IGHJ3*01|80
GAGGTGCGACTGGTGGCGTCTAGGGAAGGCTGGCTACAGCCTGGAGGATCCCTGAGACTTTCCTATACAGCCTCTGAACTGACCTTAAGTGACAACTTCTTGGACTGGGTCCGCCAGTCTCTAGGGAAGGGGGTCCAGTGGGTTGGCCGTGCTGGACAGACACCTAATAGTTCCGCCCCAGAGTATCCCGCGTCTGAGGCAGGCGCCTTCACCGTCTCAAGAGATGGTTCAGAGGACTCATTGACTCAACACGTGGACGGCTTGAAAACCGAAGACACGTCCGTGGATGACTGTACTAGGGGCCGCCCATATTACGCCCGCCGTGATGTTCTTTGGGGCCACGGGACAATGGTCTCCGTCTCCTCAG
>S624|IGHV3-38*01|IGHD3-22*01|IGHJ3*02|80
GAGGCAAAACTGGTGGAATCTGGGGAAGGCCTGGTCCAGACAGGGGGGTCCCTGAGACTCTCCGGTTCGGCCTCTAGACTCACCGTCACTGGACCTGATAGGACTTGGATCCGCCAGCCTGCAGGCAAGGGGCTGGAGTCGGCCTCATTCCTAAGTCGTGGTAGCACACACTTTGCAGACTCCAGGAAAGTCAGATTCACCTTCCCCATAGACTACCCCAAGAACGCGTTTTATATTCTAATGGACAGGCTCAGAGGGGAAGTCACGACCGCATATTGCTGTGTCCAGACGGGGAGTTCTGACACTAGTGGCTTGCCACGTAGGTCTTTTGATATCTGGGGCCAGGGGCCAGTGGTCACCACTTCCTCAG
>S625|IGHV3-30-3*03|IGHD1-14*01|IGHJ6*02|80
CAGAAGCATCTGGTGGAGTCTGGGACAGGCGTGGATCAGCCTGGGAGGTCCCTGCGAGTGGCCTCTGCAGACTCAAGATCTAGCCTCCCTATTTCTGCTTTACACTGGGTCCGTCGGGCTCCAGCCAAGGGGCTGGAGTGGTTGGCTGTCGTATCATTTGATGGAAATAAAATCTCGTATGCAGGCTCCGAGAAGGGCCCATTCACCGTTTCCAGAGACACCTCCAAGAACCCCCTGTGTCTGAGAACCAAAAGCCAGAGAAGTGAGGACTCGGCTGTGCGTCACTGTGCCATCTCGGCCACCGAAGTCAGTTACCACTTGCCCTACGGCTTGGACGCCTGGGGCCAAGGGGCCACGGTCACCGTCGCCTCA
>S626|IGHV4-61*06|IGHD1-26*01|IGHJ5*01|80
TCCGATGACTCCGTCCACACTGATAGTCTCCACTGGAACTCCCTCCGGCAATCCCCAGGAAAGGGACTGGGGTGGATTGGGCATACATATGACCATGGGGTCACGAACTGCTTCCCCACCCTCACTAATCGGATCGCCATCTCTGGGGACACGCCCAAGAACCATCTGTCCCAGGAAATTACCGCAGAGACCGCCGTCTACACGGCAGTTTGTTACTATGCCGGAAACCTGCTGGACAGTCCCATCTCCTTCGACTCCTGGGTCCAACGAACTCTGGCCACCGTCTCCTCAG
>S627|IGHV1-58*01|IGHD6-25*01|IGHJ1*01|80
CAGATACAAGTGGCGCTGCCTGGGACTGATGTGAAGAAGTCCGGGACCTCGATGATCGTCTCCTGCAAGTCTTCTGCACTCTCCTTTACTTCCTCTGTTGTGCAGGATAGGCGGCAGGCTCGTGGACAACGCCCTGAGAGGACCGGGTGGGTCGTCGTCGGCAGTGATGTCACAACCTCCGCACAGAAACTCCATGCAGACATCACCACAACTAGGGACCTGTCCCCACACACAGCCTACATCGGGGTGAGCAGCCTGGATTTCGAGGACACGACCGTCCATTGCTGTGCGGCAGGTATGGGTGTAATAGATTTTATCCAGAAGTGGGGCCAAGACACCCGGGTCCCCGTCTCCTCAG
>S628|IGHV3-49*02|IGHD1-20*01|IGHJ6*02|80
GAGGCTCAGCTGGTGGGGTCTGGAGAAAGCTTGGAACAATCAGGGCCGTCACTGAGACTCCCCTCCACAGCCTCTGGATTGACCAGGGGGCCTTCTCTTGTGAACTGGGTCCGCCAGGCTCCAGGGACGGGGCTGGAGTGGGTAGGGTTACTCGGAGGCGTGGCTTATGGTGGGACACCAGATCACGCCGCGTCTCGGGAGGTCAGATTCTCCATCTCACGAAATCACTACAGAAGAAACGCTTATCTGGAGATGAAGAGCCTGAGTCTCGTGGACAGAGCCTTTGCTTTCTGTCGTAGAGCCTCACGGAATGACCTGGACTACTTCTACGGCCGGGTCATCTGGGGCCAAGGGACTACGGTCTCTGTCTCCTCA
>S629|IGHV4-30-4*02|IGHD4-23*01|IGHJ1*01|80
CAGATTCAGTTTGGGGAGCCGGGCCCAGGACTGGTGAAGCCTTGTGACAACCTGTCTCTCATCTCCACTGTCTCTGGTGTCTCCATCAGAAGTGGCTGTTGCTATTGGAGTTGGATCCGCCAGTCCCCAGGGAAGGGCCGGATATGGATTGACTCCATCTCTTGCAGTGGGACCGCCCACTCCGTCACGTCCCTCAAAAGTCGAGGTGGCACAGTTTTGGACACCTGCAAGGGCCAGTTGTCCCTAAGTCTGACCTCTGTGAGTACTGAAGCTACGGCCGTGAATTTCTGGGCCAGACGAGTCGCCGTGCTCCCACACTGGGGCCAAGGAACCCCGGCGACCGGTTCCTCAG
>S630|IGHV3-49*01|IGHD3/OR15-3a*01|IGHJ1*01|80
GAGGTGAGGATGGCGGGGTCTGGGGTAGACTCGGTCCTGCCGGGACGGCCCTCGAGACTCTCCTCTTCAGATTCTGAACTCACTTTTGGTCATTATGCTACCAATTGGCTTAGCCAGGCTCCAGGGAAGGGGCTGCACTTGGTTGGTTTCATTAGAAGTACAGGTTTGGGTGGGACAGCAGATTACGCCGCGTCTGTGAAAGGCAGTTGCAAGTTCTCACCCGAGGATTGCAAAAGGATCGCCTATCCGCAAATGAATAGCCAGACCACCGGGGACACAGCCATGTATTATTGTTCTGGACAACATATTTTTTGGCCTTATTATCCAACCGCTGAATTCCTCCATTCCTGGGGCCAGGTCACCCTGGCCACCGTCCCCTCAG
>S631|IGHV2-70*10|IGHD2-8*02|IGHJ3*01|80
CAGGTCACCTTAAAGGAGTCTCATCCTGCCTTGGTGAAAGTCACACAGACCCTCACACTGACCTCCACCTTCTCTGGGTTCTCGCTCAACACTGGTCGGGCGCGTACAAATTGGGTCCGTCGGCCCCCACGAAAGGCCCGGGGATGGACCAAACGCCCTGCCGGGGCTGCTGATAACTACCACAAAACATCTCTGAAGGCCAGACTCCCCATCTCCAGGGAAACCTCCAAAAAGGAGGCCACCCCGACATTGACCACTCTGGCCCCGATGGGAACAGACACAGATTACTGTGCACGGATCCGGCGGCACGACCCGACCGAGTACTGGTGGTCTAGGCCAGAAGTCTGGGGCCAAGGGACAACGGTCACCGTTCCTTCAG
>S632|IGHV4-30-2*02|IGHD1-1*01|IGHJ1*01|80
CAGTTGCAGATGCTTGAGCCCGACTCAGGACTGGTGAGGTCTTCACAGACCATGTCCCTCGCTTGCGCTGTCTGGGGCGGCTCCATCAACAGTGGGGCTTACTCCTGGAACGGCAAGAGGCACTCACCAGGGGAGAGCCTGGAGTGGTTCGACTACAAGTGTCATAGTGGGGGAACCTATCACAGTCCATCCGTCAAGAGTCGAGTCAGCGTCTCAGGGGCCAGGTCCAAGAACCAGTTCTCCCTGAATGTGAACTCTGTGACCCATGAAGACTCGGCCGTAGACTCTTTTATGGTCAAGTGGAACGACCAGTCCAGGGCTACGTTGTTCTGGCCCGGGGGCCAGGTCGCCCTGGTCACCGTCTCCACAG
>S633|IGHV3-66*02|IGHD5/OR15-5a*01|IGHJ5*02|80
GAGGTGCAGTTGGAGGAGTCTGGGAGAGACTCGGTCGACCCTGGGGGGACCCTCAGAGTCTCCTGTGCAGACCACGAGTTGCCCGTCGATAGAGACTACATGACTGGGGCCCGCCGGACTCCAGGGAAGGGCCTGGAGTGGGCCTCAGTGTTTCCTGGCGGAAGTCGAACATGCTACACAGACTCAGTGAAGGGCCGCCCCACCACCTTGAGAGACAATTCGAAGAAAAAATTATATCCTCAGACCATCAGTCTGAGCGGTGAGGACACGGCTGTTTATTATTGTGCGGAGTCACCGTCTGTCTCCGACCCGGACTTCGACCCCGGGGGTCAGGGAGTTATGGTCACCGTCTCCTCAG
>S634|IGHV3-38*01|IGHD5-18*01|IGHJ2*01|80
GATTTACACTTGGTGGAGTCTGGGGGAGGCCTGGGTCAGCCTGGGGGGTCCCTGAGACTCTGCTGTGCAGGCCCGGAATTCACCGTCAGGACCCGTGAAGTGGGCTGGAGGCGCCAGGCTCCAGGGAAGGGGCTGGACTGGGTCTCTTCCATACATGATGTCACCACATTTAACGCACATTCCAGGAAGGCCAGATTCACCATTGCCAGAGACAATTCCAAGAATTTACTTCCTCCTCAGATCATCAGCCTGAGACCTGAGGACACGCCCGCGTCTTGTTGTGCAAGATCAGCTTATGGCCTCTGCCCCCTTGCTCTCGGGGGCCCTGACACTCTGGTCACTGTCTCGGCAG
>S635|IGHV4-30-4*01|IGHD5-12*01|IGHJ4*02|80
CACGTGAAAGTGCAGGCGTCGGGCCCAGGTCTGACGAAGCCCTTAGAGACCCTGGTCTTCACCTACACTGTCCCGGGTGGCTCCGTCAACTTCGGTGAGTACTGTTGGAGCTGGATGCGGCAGGCCCCAGGTCTGGGCCTGGCGTGGATCGAGAACATCTTGAACTATGAGAGAGCCAACTATAACCCGTCTCTCAAGAGTCGGGTTGCCATATCAATCGACACGTCGGAGAACCAATTGACCCTGACACAGCGCTGTATGACTGTCTCAGACACGACCGTGGTTTGGGGTGTCTCGGATTTCGGCTCCTGTGACTGGCGGGGCCAGGGAACCCGGGTCATCGTCTCCTCAG
>S636|IGHV3-72*01|IGHD2-8*02|IGHJ6*02|80
GATGTGCAGACGTCGGAGTCAGGTGAAGGCTTGATTCCGCCTGGAGGGCCCCTGAGACTCTCCTGTGCAGCCTCTGAATTCACCTTCAGTGACCCTCAGAGGGACTGGGTCCGCCAGGGTCCAGGGAAGGGGCCGGAGCGGGTTGGCCGAACTGCAAATAAAACTAATAGCTACACCACCGGAATCGCCACGTCTTTTAAAGGCACATTCACCCTCCCAAGAACTAGTTCGAAGAACTCGCTGTGTCTAGAAATGAACAGCCTGATGATCGAGGACTCGCCCGTTTCCAATACTGCTACAGTCGTCTATTTTTCTGGCGGCGATTGCGCTTGTTACTATTCCTATCCTGCGGGCGTCTGGGGCTCAGGGACCACGGTCACCGTCTCCTCA
>S637|IGHV4/OR15-8*01|IGHD1-20*01|IGHJ1*01|80
CAAGTGCAACTGCAGGAGACGAGCTCAAGACTGGCGAGGCCTTTGGAGACCCTGTACCGCTCCTGTGTTGACTCTCGTGCGTCCATCAACAGTCGAGAGTGGTGGAGATGCGCACGCCAGCCCCCAGTGGAGGGTCTGGCATTGATTGGGGCAATCGATCATAGGGGGGGACCCTACTACTCCCCCTCCCCCAAGAGCGGAGTCCCCGTTTCACTAGACAGGTCGAAGGACCAGTTCTCCCTGAAATTGAGCTCCGTGACCGCCGCGGCCACGGCCGTGTTTAAGTGTGCGGCCGAGTATGACTGGAACACTATGTATTTACAGCGCTGGCAATGGGTCACCCTGATAATTCTCCCCTCAG
>S638|IGHV4-61*03|IGHD5/OR15-5a*01|IGHJ6*02|80
CAGAGGCAGTTACGGGTGGCGGGCACAGGCCTGGTGACGCCTCTGAAGACCCTGTCCCTCACCTACTCCGTCTCTGGTGCCTCCGTCTCCAGAGGTAGCTCCTGTTTGAGATGGAACCGGCAGTCCCCAGAGAAGGGACTGGAGTGGACTGGGTGTATCTGCCACAGAGAGACCACCGCCTACTTAGCCTCTCTTTCGAGTCGACTCGCCATACCAGTGGACACGTCAGACAATCACTTCTCCCTGAAGCTGATCGCTGTGACCATTGCGGACACAACCGTGTTTTACTATGCGCGACCGCTGTCCACGGTTAATTTAAACTATTTCGCGATGGACGTCTGGGGCCAACTGACCACGGTCACCGTCTTCTCA
>S639|IGHV6-1*02|IGHD1-14*01|IGHJ6*03|80
CAGAAACAGTTGCAGAAGTCAGGTCCGGGACTGGTGAGGCCCTCGCAGACCCTCTCACTCTCCTCTGCCATCTGCGGAGACAATGTCTCTTGCAGAAATGCTGCTTGGAACTGGACGAGGCTGTCCCCGTCGGGAAGTCTTGATGGGCTGGGGAGGACATACTATAGGTCCACGTGGCGTAATCACTATGGACAATCGCTGACAAGTCTGATGACCCACAGGCCAGACACATCCCACAACCAGATCCCCCTACAGCTGCACTCTGCGTCTCCCGAAGACACGGCTCTGTTTGACTGTGAAAGATCGGGGCTTCGGGAGATCAGACATTATTCGTACCATGACTGTAGGGACGTCTGGTGCACAGGAGACGCGGTCAGCGTCGCCACA
>S640|IGHV3-43*02|IGHD1/OR15-1a*01|IGHJ6*04|80
GAAGTGCAGGCGGACGAGTCTGGGGGAGGCGAACAACAGCCTGGGGGGTCGCTGAGACTCCCCTGTGCAGACTCTGAATTGACCTTTGATGATTGTGCCGTGAAGTGGGTCCGTCTAGCTCCAGGAGAGCGTCTGGAGTGGGTCTCTCTTTTTAGTGGGAATGGAGGCGGCCCATACTTGGAGGACCCTTTGAGGGGCCAGTTCACCTTCTCCAGAGCCAATACTAAAAACTCCCTGTGCCTGCAATTATTCAGTCTGAGATTTCAGGACACCGCCAGGGATTACTTTGCGAAGGCCGGGGCTCACGTGTCGGTTCACAGCACGGTGATTTATGACCACGGTGCGGACGTCTTGGACACAGGGACCACGGTCACCGTCTCCCCAG
>S641|IGHV4-30-4*03|IGHD2-15*01|IGHJ5*02|80
CAGGAGAACCGCCGGGAGACGGGCCCAGGACTGGTGATGCCTTCACTGACCCTGTCCCTCACCTGGAATGTCTCTCTTGGCTCCATCAGGAAAGGTGATTCTTTTTGGATTTGGATCCGCCCGTCCCCGAGAAAGGGCCTGGGGTGGAGTGGGCATATCTTTCACGGTGGAAGAAGCTATGGCAGGCCGTCCCTCAAGACTCGAGTGAACATGTCAAGAGACAGGTCCAAGACTCAGATCTCCCTGAAGTTGAGGTCTTTGACTGCCACGGACACAGACATGCGCTACTCCTCTCATATTGGACGGTGCTGCTCCTCGGACCCCCGGGGCCAGGAAGTCCTGGACACCCTCTCCTCAG
>S642|IGHV3-53*03|IGHD2-2*02|IGHJ4*02|80
GAGGTTAAGCAGGCGGCGTCCGGAGGAGACATGATCCAGGCAGGGGGGTCCCTGAGACTTTGCTGTGCGGCCCCTGGGTACATCACGAACCTCAACTACAGGAGATGTGCCCGCCCGTCTCTAGAGAAGGGCCTGGAGTGGGCCCTAATTATATCTGGCGTTGGGAGAATATCTTTCCTAGACCCTGTTACGGGCCACTTCACCATCTCTGGGGACAATTCCAAGAACGCGCTGTATGCTCGAGTGCACAGCCCGAGACCCGAGGGCCCGACCGAGCATTCTTGTGCCCTTGTGGTGGACTTTGACCACTGGGGCCAGGCAGCCCTGGTCACCGTCCCCTCAG
>S643|IGHV3/OR15-7*03|IGHD2/OR15-2a*01|IGHJ3*02|80
GAAGTGCCACTGATGGAGTCTGGGGGAGGCTCGGTCCAGCCGGGGGCATCACTGGGACTCTCGTGTGCAGCCCCTGAATTCACATTCTTTGACCACTACATGAGGGGGGTCCGCCAGGCTCAAAGGGCAGGGCTAGAGTTGGTGGGGTTAACAGGAAACAAAACTAAGATTTACCCGACAGACTATAATACGACTGTTAAGGTCAGAGTTCCCATCTCAAGAGAGAACTCACAGAACACTCTTATTCGGCACCTGAGCAGCCTGAAAACCCTGGACTTGGTCGTGCGTTTGTTTGATAGAACATACATTCTCCTCCTTTACGAGTGGGCCCGCGGGACAGGCGTCACCGTCTTCTCAG
>S644|IGHV3-13*04|IGHD5-18*01|IGHJ4*02|80
GAGGTGCAAATGGTGGAGTCTGGGGAAGGCTTGGGACAGCACGGGGCGCCAATGAGACTCTCCTCTGAAGCCTCTGGAACCAACTTCAGTAGCCACGCCATCCTCTGGGTCCGGCAACCCAAGAAAAAAAGTCTGGATTGGGTCCCACCGTTTCCTAGAAGCGGTGACACAGACTATCCAGCCTCCGTGAAACGCCCACCCACCATGCCCAGAAAAAATGGCGAGAACTCCTGGCATCTTCAGATGAACGGCCTTAAAACCCGAAAAACGTCTGTCTTTTACTGTGGAAACAATCACTTTTCGGACGACTCCCCTGACGACTGGGGCCCGGGAACCCTGGCCACCGTCTCCTCAG
>S645|IGHV4-59*06|IGHD6-6*01|IGHJ5*01|80
CAGGGGCAACTACAGGAGACCGACCCAGGACGGGTGAAGCCTTGGAAGACCCCGTCCCTCTCCAGAGTTGTCACTGGTGACTCCTCCATCATCTACTGTTGGACCTGGACGCGGCCGTCCCCTGGGAAGGGCCTGGACTACATCGGCTACCTCTCTTACATTGAAAGGACATATTACACTCCGTCCCTCACGAGTCGGGTCACCGTTTCACTTGACACGTCCTCGAAGAAGATCTCCCTGAAGTGGGACCCTTTGACTGTCGCGGACACGGCCGTGTGTTACTGCGCGAACGCGTGTAAGGGACTTGGGTCGTTCGCCTCCTGGGGCCACGGAAACCTGGCCACCCTCTCCTCAG
>S646|IGHV3/OR16-6*02|IGHD3-16*02|IGHJ1*01|80
GAGTTGCAACTAATGGAGTCTGCGGCAGGCCGTGGTACAGTCTGGGCGTCCCTCATACCCCCCTGTGCAGCCTGTGGATTCACGAATAATGACGACTGGACGAACTGGGTCCGCCGGCCTCTAGGGAAGGGGCTGGAGTGGACTGCCTCTAGAAGACACAAACCGAACGGTGGGACAACAGACTCCTTTCCATCTCTGAAGGTCAGACACGCCATCTCCAGACATAATTTAGACAACACACTGTATCGCCAAATGATCAGCCTGAAATCCGAAGACACGGCCGTATATTTTTGTACCACACACCGGGCCGGTTTGGGGGAGTTTTCCATGAGTTGTGCATACTTCCAGCACTGGGGCCAGAGAACCTTGGCCAACGTGTCCTCAG
>S647|IGHV3/OR16-12*01|IGHD3/OR15-3a*01|IGHJ4*01|80
GAGGTGCTCCTGACAGAGTCTCGGAGAGCCTTGGCCCAGCCTGTGGTGAATCTGAGAATGTCCCGCACAGACTCTGGACTCACCGTCGGTTGCAGGAACACGAGCTGGATCCACCAGACTCCAGGGAAGGGCCTGGATTGGGTCTCATGCATTTATAGACTTGGTTGGAGAGAACCCTTCACGGACTCTGTGAAGGTCAAATCAAGCATACCCACAGACAACTCCAAGCACACATTCTCAGTGCAAATTACCAGCCTGACAGTGGAGGACCCGGCCGTATTTTGTTGTAGGTTTGTAATTTTGGGACTGGTCACTCCACACTACTTTGTCCCCTGGGGCCAAGGCATCCGGGTCACCGTTTCCTCAG
>S648|IGHV3-7*02|IGHD3-10*01|IGHJ6*02|80
GAGGTGCAACTGATGGAGTCTGGGGAAGACTTGGTCCAGCCTGGGGGGTCCCTGAGACCCTCCCGTGCAGTCTCTGAGTTCACCTCAAGACTCGACTGGAAGAATTGGGTCCGCCAGCCTCACGGGAAAGGGCTGGACTGGGTTGCCAACACAAATAAAGATGGGAGTCAGATATCCTCTGTGGCCTCTACCAGGGGCCCATTCACCATGTCCAGAGACAGCGCCAAGAACTCACTTCATCCCCAAATGATCAGCCTGCAAGCCGAGGACACGACTGTCTACTACGGCGTGAGACCCACAGGGACTGGCCTGATTCGGGGACGGCTCTTAGAAGCCCCTTCCAACTATGCTGTGGACGACTGGGGCCCAGGGACTAAGGACGCCGTCTCCCCA
>S649|IGHV3-43D*01|IGHD1-26*01|IGHJ4*03|80
GAAGTGCAGCTGACGGAGTCTGGGATAGTCGTGGGCCAGATTTGGGCGTCCCTAGGACCCTCACGTGCAGCCTTTGATTTCGCCTTTGATCATTTTGCCGTGCCCTGGGCCCGGCGCTTTGCAGGGAGGCGTCTGGTGTGGGTCTGTCCCTCTTGTTGGCATGGTGATAACTCCTCCTTTACAGACTCTGTGAAGGGTCGACTCACCCTCTCCAGAGACAACGGCCGTAACTCCCTGTTTCCCCAAGTGCGTAGTCTGAGAACTGAGGCCACCGCCTCTTTTTTCTGTGCAGAGGCAGAGAGCCCCTCTGACATTGACTACTGGGGCCAAGGGATCTTGGCCACCGCCCCCTCAG
>S650|IGHV1-8*01|IGHD4-23*01|IGHJ2*01|80
CAGGTTCAGATGAAAGTGCCTGGGGCTGAGCTGAGGAAGCCTGGGGCCTCAGTGGAGGTCTCTTGCACGCCTTCTGTCTCCTCCTTCGCCGGTTCTGATGACAACTGGGTGCGACAGGCCACGGGACAAGGGCCTGTGTCGGCGAGACGGATGACACCCTTCAGTGCTAACACAGACTATGCACAGAAGTTCCAGGATTGGGACACCGTCGACAGGAACGCCTCTAGAAGACCAGACTTCCGGGATCTGATCAGCCTGAGGTCAGAGGACACGGCCGTGTATGACCGCGCGAAATTCGGGGAGACAGCTCGAAGACGGTGCTTCGCTCTCTGGGGCCGGGTCGCCCGGGAGACTGTCTCCTCAG
>S651|IGHV3-43*02|IGHD1-1*01|IGHJ5*02|80
GAATTGCAGATGATGGCGTGTGGGGGAGGCGTGGAACAGGCTGGAGGGTCACTGAGACTCCCCTATACAGCCTCTGGATCTGACCTTGGTGTTTATGTCATGAAAGGGGGCCCTGAATCTCCAGGGAAGGGTCTTGAGTCGGTCGCTACTGCTAGTGGGGAGGGCGCTAGGACAGAGTCTGCGGACGGTGTGAAGGGCCAATTAACCATCTCCAGAGACAAAAGGACCAACCTTCTCAATCTCCAAGTGAACAGACTGACACCCTCTGAAGTCGCCATGTTTTTTTGTGCAACTGGACACTGGGTCGACCCCTGGGGCCAGGGAAGCAAGGTCGACGTCGACTCAG
>S652|IGHV1/OR21-1*01|IGHD2/OR15-2a*01|IGHJ3*01|80
CAAGTCCAACTGGTGCAGGCCGGGACTGAGGTGAAGGAGCCTGGGGCCTCGGTGAAGGTCCTCTGCAGGACTGCTGGACACACCACCTCCACCTTCCGTAAACACTGGGTGAGACAGGTCCATGCACACGGACTTGATTGGCTGGGACTGACTTGCCCCAGTGATGGCAGCACAAGTTGGTCACGAGAGTTGCAGGTCCGAGCCACCATGACCAAGGACACTTCCTTGGGAATAGCCTCTATGTCTCTAAGCACTCTGATATCTGACGTTGCGGCCATGTCCGACTGTGTGGGTCCCGCCAACTCTAATACTACTTTTGTCTTTCCCCAAGCGAACACTTTTGACGTCTGGGGCCAAGGGACCATGGTCACCGTCTCCTCAG
>S653|IGHV3/OR16-13*01|IGHD5/OR15-5a*01|IGHJ3*02|80
GAGGTGCAGAAACTGGAACTTGGGGGAAACTTGAGACGGACTGAAGAGTCCCGGGGACTCTCCTGTGCAGCCTCTGGATTCACCTTCCGTCCACACTACACACACTGGGTCCGCCTAGCTCCAGGTCAGGGACTGTTGTGGGTCTCACCAATTGAACGTTTGGGGACTCGCACAAGCTATGCAGAGTCCATGAAGGGCCAGGTCGCGATCTCCAGAGACAATGTTCAGTCGACACTGGCGTTACAACTGAAACATCTGAAAACTGAGGACCCGGGTGTCACTTATTGTACTCGATGGGTTTTAGTGTCTCCTGATGTGTGGGGCCCAGGGACAATGGTCACCCTCTCCTCAG
>S654|IGHV3/OR16-9*01|IGHD4-17*01|IGHJ6*02|80
GAGGCGAACAAAAGAGAGTCTGGAAGCGGCTTGATAAAGCCTGGGGTGTCCCAACGACTCTCATATGCCGTGTCTGTCTTCACCTTCTCTCACTACCACACGAGCTGGGTCCGCCAGATTTCAGGAAAGGGACTGGATTGGGTTTCACACAATAGCGGCATTAAAGGTTGCACAAACTACGCAGACTCTGAGAAAGGCCGGTTGACCGCGAGCAGGGACAACGCGAGGATCCCAGTATGTCTGCAAATGAACAGCCTGAGAGCCGACGACCCGGCTGTCTACAACTGTGCGACTAAGCTGACTGCATCATCACTCCTCCGCGACTTCTACTTTGATGAAGACGTCTGGGGCCAAGGGACCACGGTCACCGCCTCCTCA
>S655|IGHV3-11*05|IGHD6-19*01|IGHJ1*01|80
CACGTGACACGGGTGGAGCCTGGCACAGGCTTGGTCAAGCCTGGAGGGAACCCGAGACGCTCCTGGTCACCCTCTAGATGCACCTTCCGTGACTGCTACATGACCGGGCTCCGCCGGTCTCCAGCGAAGGGGCTGGCGTGGGCCTCATCTATTACTCGGAGTAATAATTGCGCGAACCATCCAGAACCGGTGACGAGGCCACTCTGCATCTCCAGAGACAACGCCAAGATCTCACTGTGCCTGCAAATGAACAGTCCGAGCGCCGAAGACACGGCCCTGGATGACTCCGTGGGTCCAATGGTGTCTGACAAGTGGGCTGAATTCTGCCAGAAGTGGGGCCAGGACACCCTGGTCAGCGTCTCCTCAG
>S656|IGHV3/OR16-12*01|IGHD1-1*01|IGHJ6*02|80
GAGATTCTTTTGATAGATTGTGAAAGAGTCCTGGCCCAGCCGGGGGGATTCCTAAAGACCTCCGGTGCAGCCTCAGGATCCACCGTCGGTCTTTGGAACACGACCTGGATCGACCCGGCTGCAGGGAAGGGTCTGGATTGGGGCCCATACATTAATAATAGTGATTGTCACACAAGTTACGAAGATTCTGTGAAAGTCGTGTTCACCGTTTCCAGAGACAGTTTGAAGACCACTCTCCACTTGAACATTCACAGCCTGAGAGTGGAGGACACGAACGAGTATTTCTATGTCGGCCTAGGACAAGACTATTACCTCGGTGTGGACATTTGGGGCCAGGAGACCAGGGTCACCGACTTCTCA
>S657|IGHV1-45*02|IGHD6-25*01|IGHJ6*02|80
CACACTCCACTGGTGCAGTCTGGGGCTGACCTGAAGAAGACTGGGTCCTCGCTGAAGGATCCCTGCAAAGCTTCCGACAACACCTTGACCTGCCGTTTCCTGGACTGGGTGCGACAGGCCCCCGGTCAAACGCTTGAGAGCATGAAGTGGACCACACGTTTTATGGCTGACACCGCCAGCTCACAGAATTTCCAGGACAGAGTCACCGTTGCCAGGGACAGGCCTGTGAGATCGACCTGCGTCGAGTTGTGCAGCCTGAAATGTGAAGACACGGCCCTTGATTCCTGTGAAAGTCTTGAGCCAGCGGACACCCCAGCCTTATATGACTACTTCTTGGCCGTCTGGGGCCATGGGACCACAGGAACCGTCTCCTCA
>S658|IGHV3-48*01|IGHD6-19*01|IGHJ6*02|80
GAGGTGCAGTTACTGGAGTCTGCAAGAGGCTTCGAACAGCCGGGGGGGTCCCTGACATTCTCCTGTGCAGCCTCTGGATTCCCTCTCAGAACCTACACCATGAGTTGGGTCCGACAGAGACCAGGGAAGGGACTGGTTTGGACTGCGTACATCAATAGTAGTGATCATTTCACAAACTGCGAAGACTCTATACAGGGCCGACTCGCCATGTCCAGAGACACTGCCAAGAACTCCCTATATGTGCGACTGAACAGTCTGAGAGCCGAAGACACAGCTGTGCATCACTGTGCGAGATGGACAATAGCCCTGGCCGATTTTTGCTGCTATGCCATGGACGTCGGGGGCCACGGGGCCACGGTCACCGGCCCTTCA
>S659|IGHV3-38*03|IGHD4-11*01|IGHJ4*02|80
GAGGTGCACCTGGCGGAGTCTGGGGGAGGCTTGGCGCATTCTAGGGGGTCCCCGAGCCGCTCCTTTACAGCCTCTGAATTCATCGTCAGTGGTGGAGAAACGTCTTGGACCAGCCAGACTCCAGGGAAGGGTCCGGTGTGGGCCTCATCCATTACTGGTGAGAGAACCTTCCTCACAGACTCCCGGCAGGTCAGATTCACCGTCCCCAGAGACACTTGCAAGAACACAGTGTGTCCTCAAATGGTCAACCTCAGAGGTGGTGTCACGGCCACATATTGGGGTGTCAGAACTGGGCCTCAAGACTCTTTTGGCTATTGGGGCCAGCGAATCCGAATGACCCCCGCCTCAG
>S660|IGHV4/OR15-8*03|IGHD2-15*01|IGHJ2*01|80
CACATGAATTTGCAGGAGTCGGGCCCAGGACTGGTGAAGGCCTCGGATACCCTGTCCCCCACCTGCCGTGTCTCTGGTGCCTCCATGAGAACAAGAAGTTGGTGGATCTGGGTCCGCCAGTCCCCAGAGATGAGTCTCGAGTGGATTGGGGGCTTCTATCACGGTGAGAGTCCCACCTGTTACTCATGCCCCACGGGTCGAGGCACCATAACAATAGACAAGTCCCAGAATCAGCTCACCCTGAAGGTGACCTCTCAGACCGCCGCGGACACGGCCGTGAATTCTGGTGCGAGAGGCGAAGTAGTGATGATTCCTTCCACACCCGACCCCTCCAGGGACTTGCTTCTCTGGGGCCGAGGAACCCGGGTCCCTGACTCGGCAG
>S661|IGHV3-64D*06|IGHD4-23*01|IGHJ2*01|80
GAGATACAAGTAGTGGCGTCTGGGGGAGGGTTGGCCCCGCCTGGGGAGTCCCTGAGACTCTCCTGCTCCGCCTCTGGATTGAGTTTCAGGAAAACTTCTCTGCCCTGGGTCCGCCAACCTCCAGGACAGGGACTGGGACTTACTTTTCGTTTTAGAGGAAATGGGGTTGTCACAGACTCTACAGACTCCGTGAAGGACAGATTGACCATCTCGAGGGGCAATTCCCAGCACACACTGCATCCTAATATGAGTTGTCTGAGAATTGAGGCCACCTCTGTCGATACCTGTGTTTTGGACTTGACTACGGGCCGGCACTTCGCTGTCCGGGGCCGTGACAGCCTGGTCACTGCCTCCACAG
>S662|IGHV3/OR15-7*03|IGHD4-23*01|IGHJ3*02|80
GAAGTGCAACTGGTGGGGTCTGGGGGCGGTTTGGTCCAGCCTGGACACTATCCGCGAATCTCCTGTGCAGCCGCTGGATCCACGTTCAGGGACTACTCGACGAGGTGGGTCCGACCGGCTCACGGGAGGGGTCTAGAATTACGAGAGTCGTCAAGAAATCATCCTAATAGTCACCCGACAGAATGTGCTGCGAGTTTGAAAGGCAGACTTGCCATCTCAAGAGGTGATTCCAAGAAAACCCCATATGTGCATATCAGCAGCCTGAAATCCGAGGACTTGGCCGAATATTATTCCTGTGGAACTTGCGGTGCTCGCCTACATCTTATCTGGGGCCTCGGGACAGTGGTCTCCGTCTCGTCAG
>S663|IGHV3-38-3*01|IGHD6-19*01|IGHJ3*01|80
GAGGGGAAAGTGTTGGAGTCTCGGGGGGTGTTGAGACAGCCTGGGGGGTCCCTGAGACTCTCCTTTGCAGCCTGTGGCTGCACCGTCCGTGCAGAGGAGATGATGTGGGTCCGTCAGGCCCCCGAAAAGGGGCTGGATTGGGTCCTATTTCCTAGTGGGGGTGGAGAATACCACGGAGACTCCGGTAAGGACAGATTCACCATCTCCAGAGACGCTTGTGAGAACACACTGCATCGTCACTTGATCGGCCTGAGCCCTGGGGACATGCCTCTCTCCAACCGCAGGAACGACACAGAATGGCTGACATCTGCATTTGATGTCTGGGGCCGAGTGACAATGGCCACCGTCTGTTCAG
>S664|IGHV5-10-1*01|IGHD6-13*01|IGHJ1*01|80
GATGGGCCACTGGTGAAATCTGGAATAGAAAAGAATAAGCCCGAGGAGTCTCTGAGGATTTCATGTAAGGGTTGTGAGTATTCCCTTCCCATCTACTGGAGACATTGGGTGCGTCAGATGCCCGGAGGAGGCCTAGAGCGGGGGGTGAGGATTGATCCTGGAGACTCTTGCTCCAAGCACAGGCCGTCTTTCCAAGCCTACGTCTCCATCTCAGGCGACAAGTCCTTGAGGACTGCCTGCCTGCAGCGGAACAGACTGGAGGCCTCGGACGCCGCCACATGTCACTCTATGAGCTGTATACAAGCGTACTTCCGGCTCTGGGGCCCGGGCGCCCTGGTCTCCCTCTCTTCAG
>S665|IGHV1-3*02|IGHD1-14*01|IGHJ6*04|80
CACTTTAAACTGAGACAGCCTGGGCCTGAGGTGCAGACGTCTGGGGCCACCGTGGAGGTTTCCTGCAAGGCTTCTGAATACACCTGCGCTCTCTGTGCTATGCAGTGGTTACGCCAGGCCCCCGGACAAAGGCTTGACTGGGTGGGATGGAGACACGCTGACATTGTCGTCACACTTTGTTCACAGGACTTGGAAGACAGAGTCGCCATTGCCAGGGTCGCATCCGCGCGTGCAGCCTGTTTAGAGACGAGAAGCCAGAAATGTGAGAACATTACTGTCTATTATCGTGCGCCCGCACTAAGATCCACCAGAACTTCCGACGACTACTGCGGTGTGGACGTCTGGGGCGAAGGGACCACGGTCACCGTCTCCTCAG
>S666|IGHV3-11*03|IGHD3-10*02|IGHJ2*01|80
CAGGTCCAGTTGTTGGAGTCTGAGAAGGACTTGATCAAGACGGGAGGGTCTCTGGGACTCTTCTGGACAGCCTCTGGATTAACCCTCAGTGACAACTACCGGGCCTGGATCCGCGAGACTCCAGGGAAGGGACTGGACTGGCTTGCAGACAGCAGTGGTAGAAAGAATTGCGCACACTGTGTGGAATCTGTGAAGGGCCGACTCGCCGTCTCCAGAGACAGCGCCAAGAGTGCCCTCTTTCTGCAGATGAACAGCCTAAGAACCGCTCACACGGCCGTGTCCTACTATTTAAGGGGAGACACTAGGGCCGGGCTGGTCGATCTCTTGGTCAGTGGCACCCTGGTCAGTGTCCCCTCAG
>S667|IGHV1-2*04|IGHD3-22*01|IGHJ3*02|80
CAGGTGCTGTTGAAGAAGACTGGGGCTCAGGTGAAGAGGCCTGGGGCCTCAGTGAAGGTCTCCTGCAAGACTTGCGAATGTTCATTCAGAGGTTGCGGCACGCTTTGGGTGCGGCAGGCCCCTGGACAAGGGCCTGATTGGCTTCTCGAAATCTATCCTAATATCAGTGGCACAATCGATGCACAGAAGTTTCAGGCCCGGGTCACTAGGACCAGGGCCTCGTCCGTCGGCACAGGCTACAGGGAGATGAACAGGCCGAGATTGGACGACACGGCCCTTCATTTTTATGCCAGACGGACAGGGATTATAATGGTAGTAGTGCTTATTTTTGATATTTGGGGCCAAGAGACAGTATTCTCCGTCTCCTCAG
>S668|IGHV1/OR15-1*03|IGHD2-8*02|IGHJ3*01|80
CATGTGCAGCTGGGGCGGTCTGGGTCGGACGTGGAGAAGCCTGGGGCCTCAGTGAAGGTCTCCTGCACGGCCTCTGGCTCCATTTTCACCGCCGACCATATGTCCGGGGTGCGATCGGCCCCTGGGCAGGAACTTGAGTGGCTGGTATGGATCAACCCTGACAGGGGTGGAACAGACTTTACACGAATGTTTCAGGTCAGAGTCACTGCGGCCAGGCACACGCCTATGTTTAAAGCCTACACGGACATGAGAAGTCTAAGATCTGAGGCCAGAGCCTCGAATCTGTGTGCGAGGTATAATGCATTGGCAGTGTCTCTTGCTTCACCGGATCCTTTTGAAGTCGGGGGCCTGGTGACAATGGTCACCCTCTCTTCAG
>S669|IGHV4-61*02|IGHD3/OR15-3a*01|IGHJ5*01|80
CAGGTGCGGCAAGAGGAGTCGGGCCCCAGACTGATTGGGCCCTCACAGACCCTGTCCCTCCCCGGAACTGTCTCTGGTGTCTCCATCACGAGTAGTGATTGCTCCACGACCTGGGTCTGGCAGACCGCCGGGAGGAGACGAGAGTGGATTGGACACAACTATACCAGCGGGAACTCAAGCCACAAACCTTCCCTCAAAAGTCGAGTGACCACATCAGTAGACCCGCCCACGGATCGGTTCCACCTGAGACTGAAGTCTGGGACCGCCGCAGATCCGGCCATCTACAATTCTTCGAGTCGTACTTTTCGGATCCACTGGTTCGACTCCTGGAGCCACGGACGCCTGGTCACCGTCTCGTCAG
>S670|IGHV4-30-2*01|IGHD2-21*01|IGHJ5*02|80
CAGATGCAGGTGCAGAAGTCTGGCTCAGGACTGGTGAAGCCTTCACAGACCCTGTCCCTCACCCCCATTGTCTTTGGTGTCTCCATCAGCAGTGGAGATTTCTCCTGGAAATGGATGCGGCAGGCACCAGGGGTGGGCCTCGTCTGCATTGGGTGCGTTTGTCATAGGTGGAGAGGCTACTACGACCCGGCCCTGAGGAGTCGAGGCACCAAATCCGTTGGCAGGTCCGAGAACCGGGAATCCCTGCAGTTGAACTCTGTGACCGCCGCGGAACCGCCCATGCCTCACTCTGCCAGGAGTCTTGTAATAGTGTCTGCCGTCGCACATGTTGTGGAGACCACTTTCGACCCCTGGGGCCAGAATACCCGAGTCGTCGTCCCCTCAG
>S671|IGHV4/OR15-8*03|IGHD2-21*01|IGHJ3*02|80
CAAGTGAAAATGAAAGAGTCGGGCCCACGACTGGTGAAGACTTTGAGGACAGTGTCCCTCGCCTGCATTGTCTCTGGGGACTCCATCAACACTCGTCACCGGTGGAGCTGGGTCCGCCAGACCCCAGGGAAGGGTCTGGATTGGATTGGGGAGAAGTTTCATATCGGCAGTCCCAATCACAACCCCTTCCTCAAGGGTCGAGACAGCATCTCAGTGGGCCAGTCCACGAACCAGTTCTCCACGATACTGGCCTCTGGGACCGCCGCGGTCACGGCCATGGACCATTGCGCGAGAGTTCACGTGATTGTTTTTCTTGGTGCCGTCGGGATATGGGGCCACGGGTCACTGGTTACCATCTGTCCAG
>S672|IGHV1-8*02|IGHD3/OR15-3a*01|IGHJ5*01|80
CAGGTGCAGCTCGTGCACTCTGGGGCTGTGGTGAAGAAGTCCGGGGCCTCGGCGAAGGACTCGCGTCCGCCTTCTGGAGACAGCTTTAAGGCCGGTGAAAGAGACTGGGTCCCACAGGCCACTGGACGAGGGCTTGAGCCTTTGGGGAGGATGAACCCTGATAGTGGTATCACCGGCTCTGCACATCAGTTCCAGGTCAGAGCCGCCACGACCTGGAACATCTCCACACGCACAGCCTACATGGACTCGAGAAGCCTAAGATCTGCGGTCACGGCCTTGTCTTCCTGTGCGACGTACTGTCACGATGCGTATCACGACATTTGGACTGGTCATCTTTTCGACTGGTTCGACTCCTGGGGCCACAGAACCCTAGGCACCGTCTATTCAG
>S673|IGHV1-45*01|IGHD6-25*01|IGHJ5*01|80
CAGATGCAGCTGACTCACTTTGGGGCTGAGGAGAAGAGGACTGGGTCTTCTCTGAAGGTTTCCTGCATGGCTGTCCGACATTCCGTGACCTGCCGCTACCTGCACTGGGTGCGACAGGCCCCCGGACAACCGCTTGGGTGCTTGGGGTGGAAAACACCCTTGAACGATAGGACCGACTACAAACAGAAATTCCAGGACAGAGTCACAGTTATTGGAGACAAGCCTATAATCTGTGCTTATATGGAACTGAAAAGCCTCGAATATGATGACACAGTCGTGTATTGTTGTGCCTATTATTGGTCGGGGCTTAAACCCGGCTACAACTGGTTCGACTCCTGGGGCCAGAGATTCCGGGTCATCGTCTCCTCAG
>S674|IGHV3/OR16-12*01|IGHD6-19*01|IGHJ6*03|80
GAGGTGAACTTGGGACAGTCTGGAAGTGAATTGGCCCCGCCTGGGGTATACCTGCAACTCTCCGATGCAGCCCCTGGCTGCATCGCCGATTCCTGCTACATGGGCTGGATCCACCAGCCTCCAGGGAAGGGTCGGGAGTGGGTCTCAGACATACTTACCAGTTGTTGTTTCACAAACCTCCCAGACTCTCTGACGGACAGACTCACCCCCTCCACAGACAAGTCACGGAACTCTCTTTACATGAGAATGAACAGCCTGAGCGTGGGGGACACGACCATATATTGCTGTGAAAGAAATATTCATAACAGTGCCTGGTGCCACTACTACTACTACTGCTTGGAAGTGTGGGTCCAAGGGAACGCGGTCACTGTGTCCTCA
>S675|IGHV3/OR16-10*03|IGHD3/OR15-3a*01|IGHJ4*01|80
GAGATGCTCCTGGTGCAGCCGGGGCGAGGCTTGCTACGGCCGGGGGGGGCTCTGAGACCCTCCTTTCCAGGCCTTGGATTCACCTTCAGGAGGCGTGCTGTGCATTGGGGTCGCCAGGCTCCAGGAAGGGGGATGGATTGGAAATCATCTTTTGGTCTTGGTGGAGGGACACAGAGTGCAGACTCCGTGAAGGGCCGATTTACCATCTCCCGAGACAGTCTCAAGGCCTACTTGTCTCTTCACCATTTCAGCCTGAGGGTCGAGAACATGGCTGTATATTACGGTGCCGTCTACTATGATTGTCGGACTGGCTCTTATAACGTTTGCTTTGACAACTGGGGCCAAGAAAAGAGGGTCACCGTCTCCTCAG
>S676|IGHV4-61*08|IGHD2/OR15-2a*01|IGHJ2*01|80
CAGGTGCAACTGCAGGCGTCGGGCCCAGGACTGCTGAAGTCCTCGGAGGCCCTGTGTCTCGCCTACATTGTCTCTGAAGCCTCCGTCAGACGTGCTGGTTTTCATTGGAATTGGCTTCGGCAGTCCCTAGTAAAGGGACGACGATGGATTGGATTTGTCTCTCACAGTGGGAACTCTACTCGCAAGCCCTCCCTCACGCGTCGTGTCACCATTTCAAGAGACACGCCTAAGAAACAGTTTTCCCTGAACCTGAGCTCTGTGCCCACTGCGGACGCGCCCATGAATTCCTCTCCGAGAGATGATACCACCTTGTTTGAGCCCCTCGACATCTGGGGCCGTGGCGCCCTACTCACTGTCTCCTCAG
>S677|IGHV3-64D*06|IGHD1-14*01|IGHJ4*02|80
GAATTGCGTCTGGTGGAGACTGGGAGAGGCGCGGTCCTGCCTGGGGGGTCCCCCAGACTCTCCTGTCCAGGCACTGAATTAAACCTTAGGAGCCACACTGTGCACTGGGTCCGCCAGACTCCAGGGAAGGGACTGGAATGTTTTCCAGATATCATTTGTCAGGGGGGAAAGACTTATTACGAAGACTCTGCGAAGGACCAATCAAACGTCTCCAGAGACACTTCCAAGAACTCGTTGAATCCCGGAATGGGAAGTCTGAGACCTGAAGACACGACTGTAGATTACTGTCTGAAAGTGGCTCGAGATACATGGGGTTTCTCCTGGGGCCAGGGACCCCTGGTCAAAGTCTTCTCAG
>S678|IGHV3-72*01|IGHD2-21*01|IGHJ1*01|80
GAGGGGCAGGAACTGGCGTCTGGGGCGGCCTTGGTCCAGCCTGGAGGGTCCCTCCGGCTCTCCTGTGCAGCCTCCATGTTCACCTTCAGTGACAGAAACCTCGACTGGGTCCGTCAGGCACCAGGGGAGGGGCTTGAGTGGCTTGGCCTGACTAGAAGAAAACTTAACAGTTGCTTCACGGACTATGCCGAGTCTGTGATTGGCGTAGTCACCATCTCAAGAGATCACTTAAAGATGTCGCTGTCTCTGAAAGTGAACACCATGAATATCGAAGAAACGGCCCTCCACAACTCTACTCTGTGGCCCCCGGCTCATGTTGTGATGGGAATTGCATTTCCGCCGGACTTCCAGAACTGGGGCCAGGGAACCCTGGTCACCGTCCCCTCAG
>S679|IGHV1-24*01|IGHD5-24*01|IGHJ2*01|80
CACGTCCAGTTGAAACTGTCTGGGGCTCAGGCAATGAAGTCGGGGGCCTCGGTGAAGGGAACCTGCGAGGGTTGCACATGCACCCTTATTGAATTATCCAGTCACTGGGTGCGACAGGCTCCTGGGAAGAGGCTTCAGTGGATGAGAGATTTTGATACTCAAGATGGTGAAAGACTTTGCACAGAGAGGCTCCAGGTCAGAGTCATCATGTCCGAGGCTAAATCTACAGACACAGCCTACAAGGAAATGAGCAGCCTGAGATATGAGGACACGGCCGCCTGTCACACTTTAACGTCGCGTCGAGAAGGCGCGAGAAGTGACTACATGCACCACTGTGTCCTCCATCCCTGGGGCCGTGGAAACCCGGTCCCTGTCTCGTCAG
>S680|IGHV3-9*02|IGHD5-24*01|IGHJ4*03|80
GAAGCGCTTCTGGTGGAGTCTGGGAGAGTCTTGAAACAGCCTGGCAGACCCCTGAGACTCTCCTCAGCAGCCTCAGGACTCCCTTCTGATGATCCTGCCATCCAACGTGTCCGACAAGTTCCTGGGGAGGGCCTGGGGTCGGTCTCAGGTACGAGTTGGAAGACCGATAGTATGGCCTCTGTGGGCTCTGTGACGGGTCGCTTCACCGTCTCTAGAGACAAAGCCTTGAGATCCCTGTGTCTGTTAGTGAACTATCTGAAGACGGAGATCACGGCCTTGTGTTGTTGTGAACAATGGCTGGAGACGAGCTCGCAACCCTGTGGCTCGGACTACTGGGGACACGGGACCCTGGTCACCGTCTTCTCAG
>S681|IGHV6-1*02|IGHD3-16*02|IGHJ3*02|80
CAATTACAGGTGCACCCGTCAGAGCCGGGAGTAGTGAAGCCCCCGAAGACTCTCTCTCTCACGAGTGCCATCTCCGTGGTCAGTGTCTCTCCTGAAAGTGCTATTGGGAACCCGATCAGGCAGTCCCCCTCGAGACGCCTTGACTGTCTGGAGAAGAGATACTATGGGTCGAAGTGGAACATTGATTATGAAACATTTGTGAGAAGGCGCATTACCATCATTCCAGACACATCCCAGAAGCAGTACTCCCTACAGCTGAACACTCTGGCTCCCGAGGACAAGCCTGCCTATTATTGTGCAAGCCAGTACGGTTACGTTCGGTGGGCTCAGTGTTGGACCCCTCCTGATATGTGGGGCCACGGGACACTGGTCACCGTCTCTTCAG
>S682|IGHV6-1*01|IGHD1-1*01|IGHJ4*01|80
CAGGGACAGTTTGTCAAGTCAGGTCCAAGACAGGAGAAGCCCTCGCGGACCCTTTCAATCACCTGTGCCATGTCCGAAGTCAGTTGCTCCAACAATACTTTTACTTGGACCTGGATCAGGCAGCCCCCATCGAGAGGCCCTGAGAGGCTGCGAAGGACATCCTACAGGAGCAAGTGCTGTAATGATAATTGTGTATGTGTGACAAGTCACCTGATCACCAATCCAGACACACCCAAGAACCGATTCTCCCTGCAGTTATACTGTGTGACTCCCGGGGACACGACTGTGTCTTGCTCTGCAAATCAGATCGTAGACGCCTATAGATGGAACGACAACTTTCCCAGTGACCATTGGGGCCACGGATCCCGGGTCACCGTCTCCCCAG
>S683|IGHV6-1*02|IGHD2/OR15-2a*01|IGHJ1*01|80
CAAATACAGATGCATCAGTCAGGTCCGGGGCTGGTGAAGGCCTCGAAGACCCTCTCCCTCGCCTATGCCTTCTCCGGGGACAGTCTCTCGGGCCACAGTGCTCCTTTGACCTGGATCAGGCACGCCCCGTCAAGAGGCCCTGACTGGCTGGGAAGGACATACGACAGGTCCAAATGCTATAATGATCACCCAATGTCTGTGAAAAGTCGCATGAAAATCAACCCAGCCACATTTGAGAATCAGTTTGACCTGCAGGTTACCCCTGTGAATCCCGAGGACACGAATCTAACTTTCTGTGCGGGTCACGCAGTGACAGACCAGTCTTCTATCCTATCTTTACCGCACCGGGGCCAGGTCTCCCTGGTCACCGCCTCGTCAG
>S684|IGHV2-26*01|IGHD4-11*01|IGHJ1*01|80
CAGGCCCGCTTGAAGGTGTCAAGTCTTTTGCTGGCGAAACCCTCTGGGGCCCTCACGTTGCCCAGCACCGTCTCTAGGCTCTCACTCAGAAATCCTAGACTGGGAGTGAATCGGGAAAGTCTGCGCCCAGGGGAAGACTTGGACCGGCTTTCTCACACTTTTTCGAATGACGAAACATCCCACGGAACATCTGTGAAGAGAAGGCTCACCATCTGCAGGGAGACCTCCGAGAGCCAGGTGGTCGGTGTCGGAACTAACAGGGACCATGTGGACAGAGCCACATCTGAGTGTGCGCGGAAAGGTGTCGATTACTTTAACCGCTGGGGCCAGAACGCCCTGGTCACCGTTTCCTCAG
>S685|IGHV3-9*02|IGHD3-22*01|IGHJ5*01|80
GAAGTGCAGCTGGCGGAGTCTGGGTCAGACCTGGTGTCGTCCGGCAGGTCCCTGGCACTCTCCTCGACAGCCTCTGGACTCACCTCTGACGAAGATCCCCTGCACTGGGTCCGGCATGGTCCTGGGAAGGGCCTGATGTGGGGCTCGATTTTTAGTTGGAAAAGTGCTAGTATAGACCATGCAGACTCTGTGAAGGGCCTCTTTGCCGTCTCCAGCGATAATCCCAAGAGCTCCCTGAATCCGGAGATGAAGAATCTGAGAGTCAAGACTATCGCCTTCTATTGCCGCGCAAGAAATAGGACTAAGCCGATAGTTGCCTGGATCGACTCCTGGGGCCCAGGAACCCGGGTCCACGTCTCCACAG
>S686|IGHV3-43*01|IGHD5-24*01|IGHJ1*01|80
GAAGTGAAGATGGTGGGATCTGGGGGAGTCATGTTACAGCCTGGGGGGTCCCTGAGACCCCCCTGTGGAACCTCTGGCCCAACCTTTGATGATTTTGCCACGCACTGGGGCCGCCAAGACCCGGACAAGGGTCTGGACTTGTGCTCTCTTGTTTGTCGGAAGGGTGGAAACACCTACCACGCAGGCGGTGTGAAGGGCCGACTCAGAATCTCCAGAGACAGCGGAGAAAGTTCACTGTCGCCACAATCCATTAGTCGGAGAATTGAGGACACCGCCTTGTCTGACTGTGGAGAACTGTTAGAAATGGCCCCGAGTACCGATTCTGAATACCTCCCACACTGGGGCCATGAAACTCTGGTCACCGTCTCGTCAG
>S687|IGHV3-35*01|IGHD4-11*01|IGHJ2*01|80
GAGTTACCGCTGGGGGACTTTGGGGGAGAGTTGGGACAGCCGGGGAAATCCCTGAGAATCTCCTGCGCAGAGTCTGAATTCACCTTCACTAGGTGTCGAAAGATCTGGGTTCTTGAGGCCCCAGGCAAGGGACTGGGGTGCCTATCGAGACCTAGTTGGAGGGTCAAGAGGACACACTATCCAGACTCTGTGCAGGGCCGATTCATCTCTCCCAGAGACCCTTACAGGAACACCCTGTATTTAGAAATGAAGAGCCTGAGGTCCGACGGCGCGGCTGTCACTTACTGTCTGAGAGAAGACTATTACTGCTCTCTCCATCTCTCGGGCCGTAATAGCCTGTTCACTGTCTCCTCAG
>S688|IGHV3/OR16-12*01|IGHD5-12*01|IGHJ4*01|80
GAGTTCCAACTGGTGGAGTCTGGGAGTGGCCTGGCCCAGTCTGGGGGAGTTCGCGGACTCTCCGGTGCAGCCTCTGGATTCGCCGTCGGCAACTGCTACATGCCCTGCGTCCGCCAGACACTAGGTCAGGGTCCGGAGTGGGACTCCTACATCGAGACTAGTGCTTCTGACGCCGTCTTCGCAGACTCTGTGAAGGTCAAATTCACCATCTCCACAGAGAAGTCTAAGAACCCGCCCTGCCTGGACATGAGCAGCCTAAGAGAGGGACACACGGCCGTCTTTTACTGTGAAAGACCGGGCTTCGCCTATGGCAATCTCGACTCCGGGGGCCAAGGATTCCGGGTCACCGTCTCCTCAG
>S689|IGHV1-24*01|IGHD1-20*01|IGHJ1*01|80
CAACTCCAGCTGGCACACTCTGGGGCTGAGATGTCGAAGCCGGGGGCCTCATTAAAGGCCTCCAACAGTCTTTCCCCATACACACTCACTGAATTCTCCACGCGCTCGGTGCGACAGGCTCCTCGTTCGGGGCTTGAGTGGCTGCGAACATTCGATTTTGAAGATGGGAACAGAGTCTTCGCAGAGAAGTTCCAGGCCGGAGTCACCATGATCGAGAATACATCGTCAGGCACAGCCTACATGCAAATGAGACGACTTCGATCTGTGGGCTCGACCATGATTTACTGGCCGACGAATAAATGGCTACTATTCCAGAACTGGGGCCAAGACCCCGTGGTCACGCTCGCCTCAG
>S690|IGHV3-9*03|IGHD1-26*01|IGHJ2*01|80
GATGTGCAGCTGGTGGGGTCCGGGAGGGGGTTGGTAAAGTCAGGCAAGTCTCTGAGACTCTGTTGTGCTGCCTCTGGATTCCATTCTAATGACTTGGCCGTGCCCTGGGTCCGCCAAGCTGCAGGGAAGGGCCTGGACTGGGTCTCAGATATCAGTTGGAACAGTGATCCACCTTACTGTGTGGAGTCTGTGATGGGCCGATTCCTCGTCTCTAGTGACAACGCCAAGAAGCGCCTAATGTTGAACATGAAGAGTCTGAGAACTGACGACAAGGCCTTTTATTACTCTGCAACTTTGGTGGGGGCCAACTCCTGCGTAGACTTCTGGGGCCTTCGCGCCCCAGTCACTGTCTCCTCAG
>S691|IGHV3-66*03|IGHD6-19*01|IGHJ5*02|80
GACGTGCATTTGTTGGAGTCTGGAAGAGCCTCGGTCCACCCTGGGGGGACCCTGAGACTCTCCTGTGCAGCCACTGGTTTAGCCGTCAGTGGAAACTCCACGAGATGGGTCCGCCAGCCCCCCGGGGAGGGGCTGGACAGGATCTCGCTTTCTTTCAGTTCTGGTAGCGCATACTTCGCAGACTCCGTGAAGGGCCGCCTGACCAATTTCACAGGCAAGTGCAAGAGAACATTGAATCTTCAGAGAAACTGCCTGAGTGTTGAGGACACGGCTCTGCATTTCGGTGCGAGAACGGCGAACGTTGGCTTCTCAGTGACTGGAACTGTCTCATGGGTCGACTCCGGGGACCAGGTCACCGTGGTCACCGGCTCCTCAG
>S692|IGHV4-28*04|IGHD5-12*01|IGHJ3*02|80
CAGGTGAGCCTGAAGGAGTCGGGCCCCGGACTTATAAAGCCTTCGGGAAGTCCGTCCTTCACCTGCGTTGCCTCTGGCTATTCCATGAGTGGTGGTTACTGGTGGGACTGGATCCGTCTGTCCCCAGGAAGGGGACTGGAGCGGATTTTCCACATCTTTTATAGTGGCAGCACCTATTACAAACCGCCCCTAGAGGATCGAGTCAGCATGTCCCCAGACACGACCAAGAGCCACTTCTCCCTGAGACTAAGCTCTGTGGCCGCCTTGAACGCCGGAGCTTGTGACTATACGCCCCTCCTTAGTGCCTACGATGACTCCGATGCTTTTGACGTCTGGGGCCGCTGGACAGTGGTCACCGTCTGTTCAG
>S693|IGHV3-NL1*01|IGHD2-2*01|IGHJ5*02|80
CAGGTGCAGCCGTTCGAGTCTGGGCGAGTCTTGGTCCAGCCTGGGGGGTCCCTGAGACTCTCCTGTGCAGGGCCTGAGTTCACCTTCCCTAGCTCTGGCAGGCAGTGGGCCCGCCTGCCTCACGGCACGGGGCCGGAATGGGTCTCGATCTTTTATTGTGATGGTAGTAGAACACATTATGAAGACTCCGTGATGGGCCGACTCACCTTTTCCGGAGAGCCTTGCAAGAGCCCACTCTGTATGAACCTGACCAGCCTGAGAGAAGCGGACACGACTGTGTATGATAATGCGAAAGGAGATTCTAGAATTTCCAGGTCTTATAGTGACGACAAGCGGTTCGACCCCTGGGGCCAGGTCACCCTGATCAGTGTCTCTTCAG
>S694|IGHV3-21*03|IGHD1/OR15-1a*01|IGHJ5*02|80
GAGGTGCAGGTGCTTGAGTCTGGGGCGGGTCGACTACTGCCTGGGGGGCCCCGGGGACTCTCCTGTGCGGCCTCTGGAGTCACCCTTAGTAGTTATAGAATGAAGTGTGTCCGCCAGACTCCAGAGAAGGGGCTGGAGTGCGACTCACCCATTCGCTCCAGGAGAAGTGACATTTACAACTCAGACTCACTGAAGGACCGAGTCGCCATTTCCAGAGGCAACGTCAAGAACACACTGTGTCTGAGAGTGAAAGCCATGAGAGGCGACGAAATAACTAGAAACTTTTGTGCGAGCCCGGAAGTGGAACTTCGACGACCGTTCGAAACCTGGGGCCAGGTATCCCTGGTCACCGTCTCGTCAG
>S695|IGHV1-69D*01|IGHD2-21*02|IGHJ4*02|80
CAGGTGCAAGTGGTGACGCCTGGGACTGAGGCGAACAGGACTGTGTCCTCGGGGAAGGTCTCCTCTAAGACTTCTGGAGGCACCCTAGGCATTTTGACTATCAATTGGGTGCGGCAGGCCCCAGGACATGGGCCTGAGTGGATGGGAGGTATCATCTCTCTATTTGGTACAGCAAACGATACGCCGACGTTGCAGATCAGAGTAGCGATTACCACGGACGAATCCACGAGAACAGCCTACCTGGAACTGAGAAGTCTAAGACTACAGGATAGGTCCTTGCATCACTGTGCGAAATGTTGTCACAATGACATCTATTCCAGTGACCTTGACCACTGGGGTCAGGGAGGCCTGGTCATCGTCTGTTTAG
>S696|IGHV1-2*03|IGHD3-22*01|IGHJ3*01|80
CAGGTGCAGCTGGGTCCGTCGGGGGCTGAGGTGGAGAAGGTTGGGGCCGCAGTGAGGGTCTCCTGGCAGGCCTCTGGTTGGACCTTCACCGTGTATCATGTGCGCTGGGTGCGGCAGGCCCCGGGTCAAGACCTTACTTGGGTGAGATGGAACAATTCTAACAGTGGTGGAACAAGGTCTGCACAGAATCTTTGGAGAAGGGTCACCATTACCAGGCAGTCGTCCATTAGAACAGCATCCATGGAACTGAGCCGACTGAGATTTGACGACACGGCCGTGTATTATAGACCGCGACAGGGTCTCGCTTTCACACTTATGGTTTTTACGGGGGGGTTTGACGTCTGGCGCCGCGGGACAATGGTCCCCGTCTCTTTAG
>S697|IGHV3-30*12|IGHD7-27*01|IGHJ3*02|80
CAGGTGCAGCTTATGGAGTCTGGGGGGGTCCGGGTCCAGACTGGTCAGTCCCCACCACTCTCCTGTGCAGTGTCTGGAGGCACCCTGAGTTGCTACGGCATCCACTGGATTCGCCAGTCTCCAGGCGAGGGGCAACAGTGGGTGGCACTTGTTTCCTTTATTGAAGGTGGTGTTCACTATCCAGACTCCCTGAGGGGCCTATGTGCCGTCTCCAGCGACAACTCTAAGAACACAGTGATTCTGCAAATGAACAGCTTGAGGACCGGGGACACGGCAGTGCCCTACTATGCGCGACTGACTCGTGGGTTTGCTATGTGGGGCCAGGGGACAATAGTCTCCGACTGCTCAG
>S698|IGHV5-51*04|IGHD4-11*01|IGHJ1*01|80
GAGGGGAACATGGTGCAGTCTGGGGCCATGCTGAAAAGGCCGGGGGAGTCTCTGACGATCTCCTGTATGGCCTCAGAATTAAACTTCATCAAAGACTGGATCGGATGGGTGCCCCATATGCCCGGGAAAGGCCGGGAACGGATAGTCAACGCCTATCCTGGTGCATCTCTTGCCAGATACAGCCCGTCCTTCCACGTCCAGGTCGCCTTGTCCGCCGGCGTACCCATCAAAACCGCCTGTGTGCAGTGGAGGAGCCTGAAGGCCTCGACCACGGCCTTGTATCATTTTGCGAGTCTCGGGACAACTACTAGCGTGCACCTCCAGAACTGGGGCCAGGACTCCCTGATGACCGTCCCCTCAG
>S699|IGHV3-9*03|IGHD6-13*01|IGHJ2*01|80
GACGTGCAGTTGATGGAGTCTGGGGGCGGCCCAAGAAAGCCTGGCCAGTCTCTGAGACTATCCTGCGCAGTCCCTGGACCCACCCTTGAGATTTGTGTCATACGGTGGGTCCGGCGAGCTCCCGGGAAGGGCCTGGACTGGGTCTCAGGTGACAGTTGGAAGGGTGCTAGACTGGGCCATGGGGACTCTGTGAAGGGCCGACCCACCGTCTCCAGAGACAACGCCCTGCACTCCCGAAAAGTGGACACATGCCGTCGGAGACGTGAGGACAAGCCCCTGAATTTCTGTGAGATTCAGACGAGGCACTTCCATCTCTGGGGCCAAAGCACCCTGGTCACTCTCTCGTCAG
>S700|IGHV3-15*05|IGHD5/OR15-5a*01|IGHJ1*01|80
GAAGTGCGATTAGTGGCGTCTGGGGGGGACTTGGGAAAGGCGGGGGGGTCCCTGAGACTCTTCTGTTCAGTCTCTGAATTCACTTTCATTAATGACTGGATGAGTTGGGTCCGCCAGACTCCCGGACGCGGCCTGGAAGGGGTTGGCTATTTCTTGAAAAAAACTTTTGGTGGCAGAGAAGACTACCCTGCACCCGTGAAAGGCAGACTCACCGTCTCAAGAGAGGATGCGAACATCACGCTGTCTCTGAAATTGAATACTCTGAAAACCGCAGGGACAGAGGCTTATGACTGTAACACCATAGGATATAGTTTTTACGATAGCCTTATTGAATACTTCCAACGGTGGGGCCGGGGAACCCTATTCACCGTCTCCTCAG
>S701|IGHV3-74*03|IGHD3-3*01|IGHJ4*01|80
GAGGTGCAGTTGGTGGAGGCCGGGCGAGACGTACTTGAGTCTGGGGAGTCCCTGAGGCCCTCCCATGAGGCCTCTGGATTCACCCTCAGCAGGAACTGTATGAAGTGGGTCCGCCACGCTCCAGGGAAGGGGCTGGTCTGGGTCTCACCTAGTAAAAGGGATGGGTCTAGGAGACCGTTTTGGGACTCCGTGAGTGGCCGACTCCCCCTCTCCAGAGGCAATGTCAAGAACACAGTGTGTCTGAAAGAGAACAGTCCGGGACCCTCGGAAGCGGCTGTGCTTCACTGTGTAAGATTTGGGCTCTTTCGCTTTTTGGAGTGGTTGCACTTCTACCACTGGAGACAAGGAAGCCTGGGCTCCGTCCTCACAG
>S702|IGHV3-15*07|IGHD3-10*01|IGHJ3*01|80
GAGTTGCAGGTACAGGAGTCTGGGAGAGACTTCCTACAGCCGGGGGAGTCCCCTAGAGTCTCCTCTACAGCCTCGGGTTTCACTTGCAATCACGCCTGGATAAACTGGGTCCGCCAGACTCCAGGGAAGGGGCTAGACTGGGTCGGTCGTGAGACGAGAAAGACTGTTGGTGGGACACCAGATTACACTGCACTCGTGAAAGGCAGTTTCACCATCTCACGAGAAGATTCAAGTCCCACGTTGGATGTGGAGGTTAAAAGCATGAAAACCGAAGACTCTGTCGTGAATTTTTGTACCAGCATTCTTCCAGTTCGGAGACTCACTTTCACTAATGTCTGGGGCCCAGAGACCAGCGTCACCGCCTCCTCAG
>S703|IGHV3-74*02|IGHD1-14*01|IGHJ5*01|80
GAGGTGCTGTTGGTGGAGTCTGGGAGAGGCCTAGTTCGGCCGGGGGGGTCCATGGGAACCTCCTATGCCGCCTCCGGACTCATCTTGAACAGTTGTTTGATGAATTGGGTCCGCCAACCTCCAGGGAAGGGGCTGGTCTGCGTCTCACACACTGCTAGCGATGGGAATGGAACAACCAGCACGGACTCGGTAGAGGGCCGCTTGACCAGCTCCAGAGGCAACGCTAGGATCACTCTGTATTCGACAATGAAAAGTCTGAGAGCCCAGGTCAAGACTGTGCCTCGCAGTGAAAGAAGAAATATAATCGGAGCCAAGTGGCTCGCCTCTGGGGGCCAAGGATCCCTGTCTACCGGCTCCTCAG
>S704|IGHV1/OR15-9*01|IGHD2-21*02|IGHJ1*01|80
CAGGTGCAGGTGATTCAGTCCGGGGCTAAAGTAAAGAGGCCTGGGGCCTCAACGTGGATCTCCAGCCAGGCCTCTGGAGCCACCTTCATCGGCTGCGGTTTAAACGGGGTGTGCCAGGCCCCCACGCACGGGCCGCAGTGCATGGGATCGGTGTACCCTCTTAACGGAAGAACAAGCTCTCCACAGAGGGTCCCGGTCACAGTCACCATTACTAGGGACACGCCCATGGTCACCGCCTACATGGAGGATCGCAGCCTGAGATGTGAGGACACGACCATGTTTTACCGTGTGAGAGAACTTTGTGGTGGTGACTCCTATTGCGAAGCTAGTGACTTCCACGACTGGGGCCTAGTCACCCGGGTCACCGGCTCTTCAG
>S705|IGHV2/OR16-5*01|IGHD4-17*01|IGHJ3*02|80
CAGGTCCCCTTGGACGAGTCGGGTCCGGGGCTGATGAAACCCATAGAGGCCCTGACACAGCCCTGCACTCTCTCTGGGCTCTCACTCGCCACCTCTGGAAGGTCACTGTTCTGGAGCCGTCAACCCCCAGGGAAGGCTCTGGAGTGGCTTGCGCACATCATTTTGATTGACAACATATGCTATAGAACGTCTCTGAGGAGTCGACTCGTCTTCTCCATAGGCACGTCCATCCGCCAGATAGTCCCTGCCACAACCGACCTGGATCCTGTGGACACAGCCGAGTTCTGCTGCGCATGGCGCCTCGGTCACTCGAGTGGTCACGCTCGTGATACCTGGGGCCAAGCGACAATGGTCATCCCCTCCTCAG
>S706|IGHV4-61*05|IGHD6-6*01|IGHJ2*01|80
CATGTGAATTTGCTGGAGTCGGGCCCAGGACTGGTGAAGTCCTCGGAGCCCCTGTCCCTCCCCTGCGCTTTCTCTGGTGACCTCATCAACTATTGTAGACACGACTGGGCCTGGACCCGGCCGTCCCCTGGTCAGGGAGTAGAGTGGATAGGACTTATCTCTTACAGTGACAGGACCAACTACAACCCCTGCCTCCAGCGGCGAGTCTCCAAGACAATAGACAAGATCAAGAGCCATTTCTCGACGAAATTGATCTCGGTGGCCGCCGCGGGCGCGGCCGGGGAATACTGGTCACTAGTGGGGTCCCGAAGGGCTCGACTCTACTGGCACTTCGATCTCTGGGACCATGGCACCCGGGTCTCTGTCCCCTCAG
>S707|IGHV3-23*05|IGHD4-17*01|IGHJ4*03|80
GATATTCACCCCTTGGAGTCTGGGGGAGGCTTGATACAGCCTGGGGGGTCCCTGAGACTCCCGTACACTGCCTCTAGACTCATCTTGAGTCGCTCCGCCACGAATTGGCTGCGCCAGGCCCCAGGCTTGGGGCCACTGTGGGTCTCTGCTATTCATTGCAGGGACACTAAAACACTCTCTGCAGACTCCGTCAAGGGCCCGATCACCTTACCCAGGGACAAGGCCAAGAAAACACTGTTTCTGCACAAAAACAGCCAAAGAGCCGAAGGCACGGCCATATATGACTGTGCTCGGGACGCTGACTTGCAGCTGGCCTACTTTCACTACTGGGGCCAGGCGCCCCGGGTGACCGTCTCCTCAG
>S708|IGHV3/OR16-9*01|IGHD5-18*01|IGHJ1*01|80
GAGATGCAGCGAGTCGAGTCTGGAGGTGCCTTGGTTCAGGTTGGGGAGTCCCTGACACTCTCCTGTGCAGCCTTGGAATTCATCATTACTCGCCATTACACGAGAGGGGTCCGCCAGACTCCAGGGCAGGAACTGGAGTGGACTTCATATAATATTGGTGATAGTGATTACACATACCTCGTTGATTCTGTGAAACCCCCTTCCACCTTTTCCCGGGTAAACGCCACGGACTCACTTGGTCTACAAAGGAACGGCCTGAGCGGCGATGACACGCCTGTGCACTATCGTGTGAATCCCCAGGCAACAACTCTGCTTCAATGGGGCCAGGTCGCCCTGGTCAGTGTCTCCTCAG
>S709|IGHV3-30*02|IGHD4-23*01|IGHJ1*01|80
CAGATACAGCTGGTGGCGTGTGGGAGAGGCCCCGTCCAGCCGGGGGTGGCCCTGAGACTCTCCTGTGCGGCGTCTGGGTACGCCTTCAGTAGCCACGTCTCACTCTGGGTCCTCCAGACTCCAGGCAGGGGACTGGAGAGCCTGGCATTTCCACGCTATGATGGGAGCAACAGATTTAATCCAGAGTCCGTGAAGGGCCCACTCACCACCTCCAGAGACAGTTCCATAAAGACTCTCTGTATGAACGCGAGCAGCCTCCGACCTGAGGACGCGCCTGAATTCTCTTGTGTGGAATCCACAGAATACCTCCAGAAGTGGGGCCTGAGAACCCTGATAATCGTCTCCTCAG
>S710|IGHV3-30-3*02|IGHD3-16*02|IGHJ5*01|80
CAGCTGCAGGTGGTGGAGTCTGGGCGAGGCGTCGCCCAGCCTGGAATGTCCCTGAGACTCTCTTGTGCAGCGTCTGGATTTACCTTCAGGAGCGGTGCTATGCACAGGGTCCGTCGGGCTCAAGGCACGGGGCCGGATCGGGTGACAGTCTTATCATACGCTGGAGGCAGTGCATGCTTTACGGACTCTGTGAAGGGCCGGTTCCCCATCTCCAGAGCCACATGCAAGAACACGCCGTCTCCAATAATGATGAGCCTGAGAGGCGAAGAAACGCCAGTTTATGCCTTTACAAGACATAATGATAGAATGATTATGCTGGGGAGAGTTATTCTTCTAGCCTCCGGGGGCCAGGGAAACCTGGTCCCCGTCTCCTCAG
>S711|IGHV1-2*03|IGHD2-2*01|IGHJ2*01|80
CAGGTGCAGCTGGTGCAGTCTGGGGCTGTGGTGAAGAAGCTTGGGGCCTCAGTGAAGGGCGCCTGCAAGCCTTCTGGACACACGTTCACCAATAACTGTCTCCACTGGCTGCGACAGGCCCAGGGCCATGGGCTTGAATGGGGGGCATGGATCCGTCCTGAAGGGGGTGGAACAGACTATGCGCAAAAGTGTCAGAACAGACCCACCATGACCAGGGACGCGTCCTTCAGCCGTGCCTACATACAGGTGACTCGGCTGCGATTTGACCACTCGGCCCTGCATTTCTGTGCGACACATGTGACGACCTCGCCCAAGCACAGTATTATAGTCTGCCAATGCGATCTCTGGGGCCGTGGCAACCGAATCACTGTCTCCTCAG
>S712|IGHV3/OR16-8*01|IGHD6-25*01|IGHJ1*01|80
GAGCAACAGGGGATGGTGTCTGGGGGAGACTCGATATGGTCTGGGGGGTCCCTTAGGCTGTCCAGTCCAGGCTCTGGATTCCTCTCGAGTCACCACTGCATGAGATTGGTCCGCCAGGCTCGCGGGAAGGGACTGGATTGCATTTCACACATTAGTGGGGAAAGCCGTGACGCGGGGGAAGCAGACCCTCCGAAGGGCCCATTGAGCCTCTCCAGGGACACCGCCATTATTTCTCCATATCTACAAGTGAACAGCCTGAGAGATGAAGAAACACCTGTATTCCTCTGTGTGGAGACCTTTGTCCAGAACTGGGGCCAGGACAATCTTGTCACCCTCTCCTCAG
>S713|IGHV3-38*02|IGHD4-23*01|IGHJ5*01|80
GACGTGCATCTCAGAGAGTCTGGGGAATATCTGGAAGTGCCGAGGGGGTCCCTGAGACTCTCCTGTGCAGGCTCTGGATTCACCGTCACTAGAAATGAGATGAGTTGGACCCACCAGGCTCCAGAGAAGGGGCTGGAACGGGTCTCATCAATGACTACTGAAAGTCCATACTGTGCAGACTCCAGAAATCTTGGATTCGACATCTCCAGTGACACATCCACTATTACGCTTTGTCTTAAAGCGGAAATGTTGACAAGTGAAGACGTGGCCGTGTATTCTCGTGCCAGACCTCTGCTAACTCTCAATTGGCCCGACTCCTGGGGCCAAGGCGCGCTGGTCACCGTCTTCTCAG
>S714|IGHV1/OR21-1*01|IGHD4-11*01|IGHJ6*02|80
CAGGTCCAGAAGATGCTATTTGGGACTGAGGTGAAGACGTCGGAGGCCTCATTAAAGGCCTCCTCCAAGGGCTCTCAATTCTCCTCCGCCAGCTCCTGTATACACTGCGTGCACCAGGTCCTTTCACAGGGGCTTGAGTTGATGGGACTGGTGACCCCTTGTGGCGAGAAAATAAGTTATCAACAGAAGTTTCCGGCCAGAATGACCCTACTCAGGGACACATCGATGAGAAGAGTCCACATGGAGATAGGATCTCTGAGATCTGACGATACGGCCTTTTTTTACTCTGAGCGAGCTACACTAACTATTGATGACTACTACTGCTACGGTCTGGACCTCTGGGGCCAAGGGACCGCGGTCTCCGTCCCCTCA
>S715|IGHV3/OR16-8*02|IGHD7-27*01|IGHJ6*01|80
GAGGAGAAGGTGGTGGAGACCGTGAGGGTTGAACTGTGGCCTGGGGGGTCCCTGAGACTGTGCCCTCCAGACTCCGGATTCACCTTTCCTGACCACTACATGAGAGGGGTCTGTCAGACTCCACAGAAGGGACGACAGTGGGCTTCATCCACTAATACTGACACTGGTTGCACACAGTGCGAAGTCTCCGTGAAGGGCCGGTTCACCACCTCCAGGGACATCGCCAGTGACTCACCGTCTCTGATTTTGAACAGGTTGAGACTTGACGACACGGCTCTGTTTTACTGTGTGATTACTGGGGACCACTTCCCCGGTCTGGATGTCTGGGGACAGGGGACCACGGTCACCGTGTCCTTAG
>S716|IGHV3-13*03|IGHD3-9*01|IGHJ3*01|80
GAAGTGCAGTTGATGGACTATGGGGGAGGCTTGAGACAGCCTGGGGGGTCCCTGAGACTCTGCTGCCCAATCTGTGATTTATTCTTCAATTGTTACGACATTCCCTGGGTCCGCCAATTTACAGGAAGGAATCTGGCGTGGGTCTCAGTTCTTGAAAGTGCTGGTGACACGTTTCATCCAGGCTCCATGAAGGGCCTATTCACCATTTCCAGACAACAGGCCAAGAAGTCCTTGTATCCTCAATGGAACAGCCTGAACATCGGAGACAACCCTGAATATTCTTGTGAAAGAGTCTTACTGGACTTTGACTGGTTATTTTGTGATCCTTTTGACGACGGGGGCCATATGACGAGGGTCACCCCCTCCTCAG
>S717|IGHV3-43*01|IGHD5-24*01|IGHJ1*01|80
GACGTGCAACTGGTGGAGTCTGGGGGAGTCGTCGTGCAGCCGGGGGAGTCCCTGAGACTCTCCTGTGCAGCCTCGGGATGCACCTTTGATAGTTCTACCAAGAACTGGGTCTGTCAAGATCCGGACACGGGTCTGGAGTGGGTCTCTCTTGGTTGGTCGAGGGGTGATGCCACATACTATGCCTACGCTGACAAGGGCCTGATATCCTCCGTCAGAGGCAAGAGATTAGACTTCCTACATCTAGAACTAGACAGTCAGAGAACCAGGGTCACGGCCTTATTGGACTGTACAAAGAGTTGGCTACACCCTGCCAGGAGCTACTGCCAGCACTGGGACCAGGACTCCCTGGTCACTGCCCCCTCAG
>S718|IGHV4-59*01|IGHD1/OR15-1a*01|IGHJ1*01|80
CAAGTGAAATTGTCGGCGTTGGTCCCAGGACTGGCGAGGCCCCCGGGGACCCTGTCCCTCAGCTGGACTCTGTCTGGTGGCTCCGTGAGTAATTATTATTGGAACTGGATCCGGCAGATCCGAGGGAAGGGCCTGCAACACAGTGGGTCAATCTTTTACACTGGGGTCACGAATCCCACCCCCTCCCTCATGAGTCGAGTCACCCTCTCAGCAGACACATCCTCCAGCCAGTTTCCCCTGAAAGTGATCTCCGTGGTCGCTGCGAATACGGCCGCGCTTTCCGGTGCGAGTGCGGAAGGAACACGGTCAACTGAATACTTCCAAGACTGGGGCCAGGGCACCCGGGTCACCGCCTCCTTAG
>S719|IGHV3-33*06|IGHD4-17*01|IGHJ6*01|80
CAGGTGCAGTTGGTAGAGTCTGGGGGAGGCGTGGTCCAGTCTGGGAGGTCCGTGAGATTTTCTTTTTCAGTGTCTGGGGCCACCTTCAGTTTGTGTCCAAGGCGCTGGGTCCGCCAGACTCCAGGCAAGGGGCAGGAGGGGGTGGCACCTATCTGGCATCATAGAAGTGACATAGACTATCCAGACTCCATGAAGGGCCGATTCGGCATGTCTCGAGACAATTCGAAGAGTCTGCTCTTTTTGAAACTGAACAGCCTGAGAGCCGAGGTCACGGTTATGTGTCAGCGTGCGGACCGGCGCACTGATGACTCGTCCTACTGCTACGCTTTGGGCGTCTGTGCGCGAGGAATCGCGGTCACCGTCTTGTCAG
>S720|IGHV3-64D*06|IGHD7-27*01|IGHJ6*03|80
GAGGGACAGAGGGTGGGGTCTGGGGGAGGCTCGGTCCAGCCTGAGGGCTCCCTGCGACTTTCCAGTTCCACCTCTGGATTCACGTCTCATAGGCATCCTATACAGTGGCTCGGCCAGGCTCCATTAAAGGGACTGGAATGTGTGTCAGGTGTCGTTAGTATTGGGGACAGCACATACTATACAGACTCCGTGAAGGTCAGGTTCATCATCTCCAGAGGCAATTATAAGAACAGAGTCCTTGTTCAATTGAGAAGACTGAGAACTCAGGACGCGTCTGTGTCTTTTTGCGTGTGCGCCTTCCACAATCACTACCGCTATTACATGGAAGTCTGGGACAAACGGCCCACTGTCACGGTCTCATCA
>S721|IGHV1-58*01|IGHD3-10*02|IGHJ2*01|80
CAGTTACAGCTTATACAGTCTGGGCCTGACGTGAAGAAGCCTGGGACCTCACTGAGGGTCTCCTACAAGCCTTCTGGATTCACCCCTATTCGATCTACTGAACAGTGGGAGCGACAGGCTCGGGGACAGTGTCCGGGGTGGATAGGAAGGATCGTCGTTGCCACTCATGACACGACCTACGCACAGAATCCTCAGGACAGAGTCACCGTCAGAAGGGAAACGTCCACTGGAACAGACCTCTTGGATCTGAGCAGCCTACGATCCGAAGACACGGCTGTCTGTTTCTGTGTGGCCGAAGTTTCACGGTTTTCGGGGATTGATTCCAGGTGGCCCTTCCATCTCCGGGGCCCTGGCACCCTGGTCGCTGGCTCCTCAG
>S722|IGHV4-39*05|IGHD6-25*01|IGHJ2*01|80
CAGCTGAAGCCCCTGGAGTCGGGCCCAGGACTGTCGAAGGCTTCGGAGACCCCGTCCCTCGCCTGCACTCTTTTTGATGGCCCCAAGAGACTTACTAATTACTATTGGGCCTGGATCCGCCAGTCCCCAGGGAAGGGACTGGAGGGGATTGGATGTCTCCATTCTAGGGGGAACGACCTCTACACTCCGTCCCTCAGCAGTCGAGGCCTCGTGTCTTTAGAAAAGTCCCAGAAGCAGTTCTCCCCGAAACTGAATTCCGTGGCCGACCCAGACCCGGCTGTATATTGTTGTGCACCCAACGACGGCTATAGAAGTGACTGGTGCTTTAATCTTTGGGGCCCAGGGGCCCGGGCCACTGTCTCCTCAG
>S723|IGHV3-25*04|IGHD5-12*01|IGHJ6*04|80
GAGGCGCAGGTGGTGGAGTCTGGGAAAGTGTCGGTGGAGCCTGGACGGTCCCCCCGACTCCCCTACACTGCCTCTCAATTCTCCTTCACTAGCCACTACATCAACTTTGTCGGCCAGGCTCCAGGAGTTGGGCTGGCGTTGGTTGGGCACGTCAATCGGAGCGAGGATCCAAGAGTCTTCACGGACTCCGGCCCGGACCGTTTCAATACCTCCAGAGATGACGCCGAGAACACATTTCGTCTGAGACTGGTCAATCTGAAAACAGCGGACACGGCCCTGCATTACTGTACCGTGGGTATACGGTCTAGGAACTGTCACTACGCTGTGGACGTCAGGGTCAATGGGACCACGCCCACCGTCTACTCAG
>S724|IGHV3/OR16-9*01|IGHD1/OR15-1a*01|IGHJ4*02|80
GAGGTGAATCGGGAAGAGTCTGGACGACGACTGTTACAGCCTAGGGGGTCCATGAGACTCCCGTGTGAACTCTTTGGACTCGCCTTCTGTGGCTTCTCTACGACCTGGGTCCGCCAGACCTCACGTCAGGGACTGGAGTGGCTTTCATCCAATACTAATGATGGTGACTCCTCAAACAACGAAGACTCTGCGAGAGGCCTATTCACTATTTCTCGCGCCAACCCCAAGAACTCACTATGTGTGAAACTGAACAGCCTGAGAGCCGAAGACACGGCTGTTTACCACTACGTGGAGATCTGTCCCGGAGACCTTGACTTCCGGGGCCAGGGAACCCGGGTCACCGTCTCCTCAG
>S725|IGHV3-25*04|IGHD3-9*01|IGHJ3*01|80
GAGACTGAGCTCGACGAGTCTGGGGCAGGCTTGACGAAGTCTGGGCGGTCCCCGAGACTCTCCCGTGCAGCCTCTCACGTCACATTCAGGCTCTACTCCCTGAGCTGTGTCCGTCAGGCTCCGGGGAGCGGGCTGGAGTTGGTTGGACGAGTCAATCTTGACGGGTCTAGATCACATCTCATAGACTCCCGTGCGGACCGGTTAGTCGCCGCCAGAGCTGACGCCAAGAATTCAATTCATGTGCAATTGAACAGCCTGACGATCGAGGACACGCCCCTCTATTGCCGTAGCAGACGGCTGAACATCTATTTTGAAAACTCGTTTTGGAGACTTCTTGACCTCTGGGATCCTGGGACACGGGTCACCGTCTCTTTAG
>S726|IGHV3-15*01|IGHD1-7*01|IGHJ4*01|80
GAGGTGCTCTCACTGGGGTCTGGCGAAGACTTGGCAAAGCCGGGGGGGTCCCTTAGACTCTCCAGTGCAGCCTCTGGACTTACTTTTAGTGACGCCTGGGTGAGATGGGTCGGCCGGGCTCCAGGGAAGGGACTGGAGTGCCGGGGCCGTCCAAGAAGAAAAACTGGTGGTTGGACGACAGACTACTATGCACCCATCAGCGGCGGCTTCATGCTCTCACGAGATCATGCAGAAAGTTTGCTGGTTGTTAACATCAGGAGCCCGAACACCAAGGACTCAGTCGAGAATCGCTATACCACGGACCACTGCTTTGACTATTGGGGCCGCGGAGACCTGGTCGCCGTCTCCTCAG
>S727|IGHV3-35*01|IGHD1-7*01|IGHJ3*01|80
GAGGTGAAGCGACTATTGTCTGGGGGAGGCTTGTCACAGTCTGGGGGAGCCCTAGGACTCTCACGTGCAGCCCCTAGTTTCACCTTCATAGACAGGGCATTGGGCTGGGACCGTCAGGCTCCAGGTTGGGGACTGGCGTGGTCATTGGGTAGGAGTTGGAAGGCCCGTGGGGCGCCTTGTCCAGACTCTGTGAAGGGCCCACTCATCCTCCCCAGAAACAATTCCAGGATTACCCTTTATCTGAAAACGAATAGCCTGAGGGCCGAGGACACTCCTGCGATTGATTGCTTAAGATTTATTGGTGTGGAAGTCTGGGGCGAGGAGACAGTGGTCACCATCTCTTCAG
>S728|IGHV3/OR16-13*01|IGHD3-16*02|IGHJ6*04|80
GAGTTGCAGCTAGTGGAGTCTGGGGGAGACTCACTCCGACCTGGAGGGTGCCTGAGCCTCTCCTGCGCAGCCTCCGGATTCACCTTCAGAAGCGACTGGATTCATTGGGTCCGCCCGGCTCCAGGGAAGGGGCTGGTGTGGGTCTCACGGATTCTTGCGGATGCGACGGACACATGGAACGGAGACTCCATGAAGGGCCACTTCACCAACTCCAGAGACAGCACTAGGAACCCACTGTATCTGAAAATAAAGAATCTGAGAACTGAGGATAGAGCCGCGTATAATCTTACTAGATCTTCCAATTTTGACTTGGTAGGGGGGACCTCTCTTTTTACCAGTTCCTCCCTCTACTACGGTTCGGGCGTCTGGGACAGGGAGACCACGGTCATCGTCTCCTCAG
>S729|IGHV7-81*01|IGHD6-25*01|IGHJ3*02|80
CAGGTGCAGTTGGTGCAGTCTGGCTTTGAGATCATCAGGTCGGGGGCCTCAGTGGAGGTCACCTGTGGGACGTCTGATCACAGTTTCCCCACCTCTGGAATGATCTGCGTGCCGCAGGCCCCCAGACGAGGCCTTGAGTGGGTGAATTGGGTTAACAGTTTCACTGAGGATCCAATAAAGGTCCAGGGCTTCCCTAGTCGGCTCGTCCTCCCCATGGAGGCCTGTGCCACCACACCATTCCTGCAGATCGTCCGCGTAAGGACTGAGAACATGGCCATGTCTCACTATGCGAGGGCTTTCTATCTCTGGGGCCGAGAGACCCTGGTCACATTCTCTTCAG
>S730|IGHV4-59*02|IGHD3-3*01|IGHJ1*01|80
CATGAACAGTTTCAAGCGTCGGGCCTGAGACTGGTGCAGGCCTCGGAGCCCCTGTCCGCCAACTACACTGTGTATGGGGGCTCCGTCAAGTGTTCCTACAGGAGAAAGATCCGGCAGTTCCCAGGGAAGGGACTGGAGTGGATTGGGTACATGACTTACTCTGGGAGAACCAAGTACCACCCCTCCCTCAAGAGGCGAGTCACCTTATCAACTGACACGTCGATGAGCCAGCTCACCCTGAAGGTGAATTCTGTGAACGCTGTGGAAGCGGCCGTGTCTTACTGTGCGCGGCGGGCGACACACTCCACCATTTTTGGAGTGGTTGAGATACCGGGCCTCCGGGATTGGGGCCTGAACACCCAGGTCCCCCTCTCCTCAG
>S731|IGHV2-70*13|IGHD3-16*02|IGHJ2*01|80
CAGGTCACCTTGAGGGGATCCGGTCCTGCAATGAAGATACCCCCACAGACCCTCACACTGACCTGCGCCTTGTCTGAGTTGTCACCCAGGCCTTGTGGAACGCCTATGAGATGGATCTGTCAGGCCCCGGGTCAGGCCCTGGGGTGGCTTGCACTCGTTGACTGGGGTCACGATAATATGCGCAGGCCCTCTCTGAAGACCAGACTCACCATCTGCCAGGACACCTTCATAAAGAAACTGGTCCCTGCAATGACCAGAATGGCCCCTGTCGGCATAGTCACGAATTATTCTGAATTGAAATGTGACTGCACTTGGGGGGATTCTGGGTCATACTGGTACTTCCACGTCTGGGGCCATGGCACCCTAGTCACTGTCTCCTCAG
>S732|IGHV3-20*02|IGHD2-15*01|IGHJ3*01|80
GAGAGTCAGCTGGATGAGTCTGGGGAGAGTATGATACGGCCTGGAGGGTCACTGAGACTCTCCTTTGCAGTCTCTGGATTCACCTTTGATGATTTTGGCACGACCTGGGTCCGCCAACTTCCAGGGAAGGGACTGGAGTGGGCCTCCGGAATTCGTTGGAATGATGGTATAGATCCGTGTGCAGACTCTGGGGAGGGCCAATTCAGCAGCTCCAGGGGCTACGGCATGAAGTCCCTGTATGTTAATATGAACAGTCCACGAGACGAGGAAGCGGCCTTGATTCCCTATGCGCGAGAACCGCCATACTCTAGTGGTGAGAAGTCAGTGGCGACCTATGAAGTCAGGGGCCAGAGGACAGTGGTCGCCGTCTCTTCAG
>S733|IGHV3-30-3*02|IGHD4-17*01|IGHJ5*02|80
CAGGCGCATGTGGTTGAGTCTGGGGGAGGCGCGGTCCAGTCTGCGACGTCCCTGAGAGCGTCCTGTGCTTCGTCGGGACTGGCGGTCTCTAGCTCTGCTCTCCACTGGCTCCGCCAGACTCCAGGCATGGGGCTGGAGCGGGTGACAGTTGTATCCTCTAATGGCAGCATGAAACGCCACTCACTCTCCATTAAGGGCTGTTTCCCCATCCCCAGCGACCATTCCAAGAACACCCTAAATTTTCAATTGCAAAGCCTGAGAACTCAGCAGTCGCCTGCGTGTTTCTGTGAAACTACTCTGACTAAGGTCGATCCCTGGGGCCAGGAGATATTGGTCATTGTCTCCTCAG
>S734|IGHV3-20*01|IGHD1-1*01|IGHJ1*01|80
GACATACAAGTGATCGAGTCTGGTGGAAATGTAGCGCGACCTGGCGAGGCCCTGAGACTCTCCTGTGCAGCCTCTGCATTTATGTTTGACCCTTATGGCATGAGTTGGGTCCGCCACCCTCCAGGTCAGGGGCTGGAGGGGGTCACTGTAATGACTTCGAGTGGTGACAGGACAGGTTATCCAGACTCTGTGAAGGGCCCCTTCACCATCCCCAGAGACAAGGCCAAGACCTCCCTGCATCAGCACATGAGAATTCTGACAGCCGAAGACACGGCCTTGTCAGCCTCTGCGAACAGTGGGCCTGCTTTTAGAGAGACACATCCACCAGTTGAATGCTTCCATCTCTGGGGCCAGGTCACCCTGGTCACCGTCCCCTTAG
>S735|IGHV2-5*08|IGHD3-9*01|IGHJ6*02|80
CAGGTCACCTTGATGGATTCTGGTCCTTCGCTGGTTAGACCCACACAGACCCTCACACTGACCTGCACTTTCTCTGGATTCTCGCTGAGGACTATTGGAGAGACTGTGCGCCGCATCCGTCAGGCCCTAAGAACGGCCTTGGAGTGGCTTGCACTCGTTTTGTGGAATGATGCTAAGGGAAAAAGACCGTCTCAGATTAACAGACTCACCATCGCCGAGGCCACCTCCAGAATCCAGCTGGTCCTCACAATGACCACCGCATATCGTGTGCCAACGGCCACATCTTTCCGTACACACAGAATATCACGAAGCTGTGAGGATTTCTACTACTTTTGCGATGTGGCCGTCAGGGGCCAGGCGACTTCGATCACCGTCTCCTCA
>S736|IGHV3-74*02|IGHD2/OR15-2a*01|IGHJ5*01|80
GAGGCGCAGCTGGTGGGATTTGGGGGCGGCCTGACTCAGCCTGGGGGGTCCCTGAGACTCTCCTCTGCCGTCGCTGCATTCACAATCAATTGGCACTGGATGCTCTGGGTCCGTCCAGGTCCAGGCAAGGGACTGGTGTGGGTCTCACGTATTAAGTGTCATGGGAGTTTATCCAACTGCGCGGGCTCCGTGAAGGGCCGATTCACTACCCCCGGAGACACCGGCAAGAACATGCTGAATCTCGCTGTGAGCAATCTGAGAGCCCAGGACACCGCCGTGTCATACTTCACGAGACCTCCGGTTTCAAGACTGGTGCTTTATCTGTGTGGATTCGACTCCTGGGGCCCTGGCACCCTGGTCCCCGCCTCCTCAG
>S737|IGHV3-74*02|IGHD6-6*01|IGHJ5*02|80
GAGGCCCAGGTGGTGGAGTCGGAGAGAGACTCAGGTCCGTCTGGGGGGCCGTCGAGCCTCCCCAATGCCGCCTCTGGATTCACGTTCGTTGTGTCCTGGATCCACTGGGTCCGTCAAGTTTCATGGAAGGGCCTGATATGGGTCTCACCTGTGAACGGTTACGGGAATAGTGAAAAGTGCTCGGACTCCGTGAAGGGCCGATTGGCCGTCTCCAGAGACAACGCCAAGAACACGTTGATTCTGGAGATGAAGGAGATGAAAGACGAGGACCCGCCTCTGCATAATTCTGAACCCATACGGCGGTCCGGCCCCTGGGGCCAGGGAATCCGGGTTACCGTCTCCTCAG
>S738|IGHV3-38-3*01|IGHD2-21*01|IGHJ3*01|80
GAGGTGCAATTGGTGGAGTCTCGGAGAGTCTTGGTTAGGCCTGGGGGGTCCCTCAGAGTCTCCTGTGCAGCCCCTGCATTCACCCTCCCGGCGTCTGAAGGAATCTGGGTCCGGAAGGCTCCAGGGAAGGGTCTGGATTGGGTCTCATCCACTAGGGCTGGTCTCATATATTCCGAAGACTCCGCCAGGGCCAGACTCACCGTCTCCAGAGACACTTGCAAGAGAATTCTCCATCCTAACATGAATTGCCTGAGGACCGAGGACAAGCCTGTACTCTTCTGCAAGATCAATTGGATAGGTGGTTGTTATCATGCTCTCGATGTCTGGGGCCAAGGGACAATTGACACCGTCCCTTCAG
>S739|IGHV6-1*01|IGHD2-2*03|IGHJ1*01|80
CAGATACAGGGTCAGGAGTCAAGTCCAGGACTGGTGAAGACTTCCAAGACCTTCTCACTCCCCTATGTCGCCTCCGGGGACAGTGTCTCTAGAAGATGTGCTGTCTGGACGTGGAACAGGCAGTCCCCATCGACAGGCCTTGAGTGGCCGGGAGAGACACAGTGTTGGTCCAGGTCTTATTATGATTATGGAATCTCTGCGAAAAGTCACTTAACCTTGCAGGCAGACACATCCATCAACCAGTTGTCCCTGCTGGTGGACTCCGTGAGTCCCGAGGACACGGCTGTCTATTGCTGTGCAGGGCCATGTTCTGGCGCGACCGGGCGTGGTGAAGACATGCAGACCTCGGGCCAGGGCCCCCTGGTCACCGTGTCCTCAG
>S740|IGHV3-30*19|IGHD1/OR15-1a*01|IGHJ5*02|80
CAAGTGCAGGCGGCAGCGTCGGGCAGAGGCGTCGTCCAGCCTGGAAAGTCCCTGAGACTCTTCGGTGCCGTGTCCGGATTGACCTTCCGTAGTCCTGACACGAACTGGGTCCGCCGGGCCCCAGGCAAGAGACTGGAGTGGGTGCCTGTTTTATCACATCCTGGAAGTCGTCAATCCTCCCTAGACTTGGAGAAGGGCCGATTCACCGTCTCCAGAGACTGTACCAAGAACACCCTTTCTCTGCAGAAGAACAGCCTGAAATTAAAGAACGCGTCTGTCTTGAAATGTGGGAGATCATATAGGCCACACTGCTGGTTCGACCCCGGGGGCCAGAGATGCCGGGTCGCCCTCTCCTCAG
>S741|IGHV3-23*01|IGHD1-26*01|IGHJ6*02|80
GACGTGAAACTTTTGGAGTCTGGGGGAGGCTTGCTACAGCCTGGGGAGTCCCTGAGACTCTCCCGTGCAGACTTTGCCTTCACCCTCAATAGCTATGCCTTGAACAGGATCCGCCAGACTCCAGAAAAGGAGTTGGATTGGGGCTTAGTGATGAGTGGATGGGGTGATAACACAGACTTTCCAGAGTCCGTGAAGGGCCACTTCACCATCTCCAGAGGGACTTGCAAGAACAGACTCTATCTGAGAGTGAATAGCCTGACAGCCGAAGACCCGCCCATATGTTACTGTGCGAGGACAGTGGGACCTCTCGACTACTTGAACTGCGGTTTAGATCTCTGGGGCCAAAGCACCACGGGAAGCCTCTCCTCA
>S742|IGHV4-39*07|IGHD1-20*01|IGHJ3*01|80
CAGATGCCGAGGAAGGTGTCGGGCCCAGGACTGGTGAAACCTTCGGAGACCTTGTCCCTCACCTTCTCTGTTTATGATAACTCCCTCTGCAGTATTGCTTTCCACTGGGGCCGCAGAGGCCACCTCCCAGGGAAGGGGCTTGAGTGCATTGGGACTTGGTTTCACAGCGGGAGCACTTTCTACAAACCGCCCCCCGCCAGTCGAGTCACCATATCATTGGTCACGGTCACGCACCCATCGTTCCTGACGATGCCCTCTTTGACCGCCGCGGACACAGGCGTGTCTCTCTGTGAGCGGAATGCAGCGCATGTCTGGGGCCGACGGGCCAGGGTCTCCGTTTCATCAG
>S743|IGHV1/OR15-9*01|IGHD1-14*01|IGHJ1*01|80
CAGGTTGAACTGATCCAGCCTGGGCCTGAGGTGACGACGCCTGGGGTCTCACAGGAGATCTCCTGCAAGTCTTTTGGATCCACCTTGCCCTTCCTCTGCCTATGCTCCGTTTGCCAGGCCCATGCCCAAGGACTTGAGTGGCTGGCAGTGATGTGCCCCAGTGACGGCAGATCAGGCTGTGCGCAGAACTTTCAGGTCAGACTCGCCATGACCCGGGACACGTCCCTGGACACAGCCTACAGGGAAAAGTATAGCCTGAGATCTGAGGAAATGGCCATGCCCCACTGTGTTAAATCAGTGAATGACCGGGAGACATACTTACACCAGAGGGGCCGGGTCACCCTGGTCGCCGCCTCCTCAG
>S744|IGHV4-59*06|IGHD3-16*02|IGHJ3*01|80
CAAGTGCAGCTGCGGGGGTCGGGCCCAGGGCTAGCGAAGGCCTCGGACACCCTGTTCCTCACCTGGTCTGTCATTGGTGCCTCCATTAGTGGTGACTCTTGGACCTGGATCCGCCAGTCCGCTGGGAAGGGCTGGGACTGCATGGGGAACATCTACTGCTGTGAGAACAGATATTGCAACACGTCCCTCAAGAGTCGAGTTCTCAGATCACTAGGAACGTCTGCGGACCACTTCTCCCTCAAGATGAATTGTGGGACTGCCGCCGACACGGCGGAGTTTTATTTTTTTGTGTTTACGTTGGGGGGAATTATTTTTAAAGCACATGCCCTTGGCGTCTGGGGCCATGAGTCAGTGGTCACCGTCTCCTCAG
>S745|IGHV3-48*02|IGHD3-16*02|IGHJ5*01|80
GACGTGCAGCTGGTGGAGTTTGGGGGAGGCTTGCTACGGCCTGAGGGGTCCCTGAGACTGTCCTGTGCAGCCCCTGGATCGACCCTCAGTACCTTTAGAAGGCGTCGGGTCCGGCGGGCTCCAGGGAAGCTCCTGACGTGGGTTTCATGCATCATTAAAAATACTAGTATCATATCTCACACAGACTCTGTGAAGGGCCGAATCGCCATCCCCAGAGACGATGCCCAGAATCTAATGAATCTGCACATGAACAGTCCGAGTGACCGAGGCACGGCTGTCTATCACTCTGCGAGAGGATTGGCGTCTATGGTTACCTTTGGGGTAGTTGTCTTTGTAATAGCTGCCACTTGGTTCGACTCCGGGGGCCAGACAACCCTGATTGCCGCCTCCTCAG
>S746|IGHV4-4*03|IGHD5-18*01|IGHJ2*01|80
CAAGTGGAGTTTCAGGAATCGGGCCCAGGACTACTGCAGACTCCGGGGACCCTGTCCCTCACCCGCGGTGTCTCTGGTGAGTCCATGAGAAGTGTTAGTTGGCGGAGGTGGCTTCGACAGGCCCCGGAGAAGGGGCTGGAGGTCACTGGGGAGACTTATCGGAGTGGTGACCTCAAGTGCGACCCGTCCCTCAGGAGTCGGGACACCATATTGATAGACAAGACCAAGAGCCCCTTCTCCCTTGAGCGGCACTCTGTGACCGCCGAGGACACGGCCGTCCCTCCCTGCTTCGAAGCCTTCAGCACTGACTACGATCTCTGGGCACGAGGAACCCCTTTCACTGTCTCCTCAG
>S747|IGHV3-43D*01|IGHD6-6*01|IGHJ3*01|80
GAAGTGCAGTTGGTGGAGTGGGGGGTCTCCCTGGTGCTGTCTGGGACGTCCCTGAGACTGTCCCGTGCCGTCTGTGGACTCCCCTGTGACGAATATGCCATACACTGTGTCCCTCAAGCTCCGGGGAAGAGTCTGGATTGGGTCTCCCTTGTGAGTCGGGATGGTGCTTACAGCTCCTGTGACGACCCTGTGAAGGGTCCAGTCAGAGTGTCCAGAGACAAGGGCCACAGCTCCCCCTATCTTAAGACGCATAGTCTGAGAGACGAAGACTCCGCCTTTCATTACTGTGGACAAAGAGTGTTTAGAGTCTGGGGCCCCGGGACCTTCGGCGCCGGCTCTGCAG
>S748|IGHV3/OR16-8*02|IGHD6-13*01|IGHJ5*02|80
GAGTTTCAGTCGGTGACGTCTGGGCGAGGCCCACGACAGCCTGGAGAGTCCCTGCGACTGTCGGGTCCGGACTCTGGATTCACCTCCAGAGACCACCTCATGAGGTGGGTCCGCCAGACTCCAGGGACGGAACTGGAGGGTTTTCCACATCTTGGTGGTAGTAGGGGTTGCTCTCACTACGAAGACCCTGTGAAGGGCCGCTTCATCATCTCCAGAGACAGGTCCACTAACTCTCCGTATCTGCCACTGAATTTCGTGAGAGCTGCGGACACGGCTGTGATTTCCTGTGTGAGGCAGCAGAAAGCGGGATTTCCCATCAAGGGAAGGCGCTGGCTAGACCCCTGGGGCCAGGGAGACCTGGTCAGCGTCTCTTCAG
>S749|IGHV3-66*03|IGHD7-27*01|IGHJ4*01|80
GAGGTGCAATTGGTGGGGTCTGGAGGAGACTTCTGCCGGCCTGGGGGGTCCTTGAGACTCTCCTGTGCAGGCTCTGGATTCACCGTCAGTGTTGACTACACGGGCTGGGTCAGTCAGCCTCCATGGAAGGGGCTGCAGTGGGTCCCCTTGTGTAATTGCTGTTCTTGCACCTACTACGCTGACTCCGTGAAGGGCCGTCTCATCGGTACCAGAGGCAGTTCCAAGATCTCTCTGTGTCCTAGGGTGAGAAGTGTCAGGCGTGAGGTCACGGCTTTGACCTTCTGTGCGATTCTTCAAGGACTTGGAGAGGTGGAATGCTGGGGCCCCGAAACCCGGGCCACCGTCTCCTCAG
>S750|IGHV3-21*04|IGHD3/OR15-3a*01|IGHJ4*01|80
GAACTGCGGGTGACGACGGCCGGGAGACGACTGGCCAAGCCTGGGGGGTCCCTGAGACCCTCCTGTGCAGCCTCTAGGTTCACCTTCAGCAGCTATGACATGGCCTGGGTCCACCAGCTTCCAGGGAGGAGACTGGAGTGGGTCTCCCCCCCTCGTAGGAGTAATATTTGCATATATTGTGCAGACTCAGTGAAGGGCCCATTAGCCTTCTCCAGGGACAACGCCAAGATGTCACTCCATTTGCAATTGAACAGCCCGAGGGGCGAGAACACGGCCGTCTTTGACACTACGAGACCATTGGGCGAGTTTTGGACTGGTTCTGTGGACCTCGGGGGCCTAGGAATTCTGGACACCGTCTCCTCAG
>S751|IGHV4/OR15-8*03|IGHD4-17*01|IGHJ1*01|80
CAGTTGCGGGCGCAGGAGACGGGCCCAGGACTGATGAGGTCCAGGGTGAGCCTGTCCCTCACCTGCCTTGTCTCTGGTGGCTCCCTCAGAAAAAGGGACTGGTGGAATTGGGTCCACCAGCCCCCCGGAAAGGGGCTGGAGTGGATTGGGGAAATATACCATCATAAAAGGCCCAAGTCCAAGCCATCCCGCAAGAGTCGAGGCACCGTGTCAGTGACCAAGTCCGACCTCCAGTTGTCCCTCAACTTGACCTCAGGGCCCGCCGGGGACATGGCCGTTTGTTTGTGTACGACCGCCCGCCTGACTACTAGTGTCCACTATGGGGGCCAGGTCAATGTGGTCACCGTCTCTGCAG
>S752|IGHV3-53*02|IGHD3-16*02|IGHJ6*03|80
GAGGTGCAGGTGGTGGAGACCGGGGTGGGCTTGATCCCGCCGGGGGGGTCCCTGACACTCTCCTGTGCAGACTCTGGGCTCACCGTCCTTAATGACGACAGGATGTGGGTCCGCCAGACTCCAGGGGAGGGGCTGGCGTGGGTCTCAGATCTTGATGGCGGTGCTAGCGCATCGTACGCAGATTCCGGGCAGGGCCGATGCACCATCTCTGGTGACACTTTCAAGAATACACTCGGCCTCCAAGTGGAGAGTCACAAAGACGAGGACACGGCCGTCAGTTACAATTTGATGATGCCTGGGACATGCTGCTACCTCTCCTCTGTGAACGTGTGGGTCAAAGGGCCCTCGGTCACCGTCGCCTCA
>S753|IGHV6-1*01|IGHD6-25*01|IGHJ4*02|80
CACCTACAATTGGAGAAGTCAGGTCCAGGGCTGGTGAGGCCCCCGAAGATCTTCTCACTCACCTGTGTCCTCTCTGGGACTTGTGGCCCTAGACGTAGTGCTAGTTGGAACTGGACTAGCCTGAATCCATCGAGAGGTCTTGAGTGGCAGGGAAGGACAAACTCCAGGTCCGGTTGGAATAATGACTCTCCTGTGTCTATGAAAGGTCGACTAACCGTCAACCCCGACACATCCACGAACCAGTTCTCCCTGCAGGGGAAGTCTGTGGCTCTCGAGGAGGTGACTGTCTATGACTGTGAAATAGCACACCGCGAGGCGACAACTGAAGAGGCTATGTACCTTGACTACTGGGGCCAGGGATCCCTAATCACCGTCTCCTCAG
>S754|IGHV3-38-3*01|IGHD2-15*01|IGHJ4*02|80
GAGCTGCAGATGGTGGCGTCTCGGGGAGTCTTGATACAGCCTAGGGGGTCCCTGAGACGATCCTGTGCAGTCTCTGGATTCACCGCTGATGACAGTGAGATGGATTGGGTCCGCCAGACTCTGGGGAAGGGTCTTGAGTGGGTCTCCTCCCTTAGTGGTGGTATCAGTTGCACCATAGACTCCAGGGAAGACAGATTCACCATCTCCAGCGGCGGTTCCAAGAACACATTAAGCGTTACTGTGAGCGGCCACGGAGACAAGGACACGACTCGCAATTATGGTAAGATAGGACAGTGCAGTGGTGATAACTGTTTCTCTCACTTTGACTACTGGGGCCAAAGACCCCTGGTCTCCGGCTCCTCAG
>S755|IGHV2-5*02|IGHD1/OR15-1a*01|IGHJ4*02|80
CAGAGCACCTTGAAAGAGTCTGGTCCTACGGTGCTGAAGGTCACACAGACGCTCACCCTGACCTCCACCCAGTCGGGCTTCTCACTCAGATCTAGGGAATTGGCTGTGGGCCGGATCTGTCAGGCCCATGTAAAGGCCCTGCAGCGGCTAGAACTCACTGACTGGTGCCATAGTAGACACTACAGCCGATGTCCACAGAGAAGGCTCGCCATCACCACGGAGACCTCGAAATTCCAGGTGGCCCTTAGGATGACCGAAATGCATCCCCTGGAGACAGCCACATTATACTGTGCACACAGGGAGTATTTGTGGAACAGCCCCCCCGAGTACTTTGACTATTGGGCCCAGGGACGCCTGGTCCCCGTCTCCTCAG
>S756|IGHV1-69D*01|IGHD2-8*02|IGHJ6*01|80
CAGGTGCAGGTGGCGCGGCCTGGGGCTAAGCTGAAGAAGTCTGGGGCCTCGGTGAAGTTTTTCGCAAAGGCCTGTGGAGGCAGCCTTAGCAGATATGCGACCAACTGGATACGCCAGGCCCCTGGACAAGGGCCCAAGTGGGTGGGAGAGATCGGCCCCATCTTGGCTCCACCAAAATACGCCCAGAAGTCCCAGATTGGGGTCACGATTTTGGCTGACGAATCCACGGCCACAGCCCACATGGACCTAAGCAGTCTGACGTGTGAGGACCCGTCCCTCCATTACTCTGCGAGGAATTGTACTGGTGGTCGCTCAACTAATTGCTACTACGGTCTGGACGTCTGGGGTCAGGGGACGACGGTCACCGTCTCGTCAG
>S757|IGHV2-70D*14|IGHD1/OR15-1a*01|IGHJ6*02|80
CAGGTCGTCTTGAAGGAGTCTGGTCCTGCGTTGGTGAAACCCCCACAGACCCTCACAATGAGCGAAGCCTTATCTGGATTCTCACTCGGCATTAGTGGAATGCGTGTGAGGTGGAGCCGGCAGGCCCCAAGTATGGCCCTGGAGTGGCTTGCCCGACCTGACTGGGCTGATGATGACTCCCCCAGAACATTTCTGAAGACCAGTCTCTCCATCTCCACGAATACCTCCAAATGCCATGTGGTCCTGCCCACGACCCGCTGGGACTCTGTGGACGCAGTCTTTTATTGCTGTGCGCGAAATATGTCTCGTTTGTCATATTTTTTCTCCTCTTTTGGTAGGGCCGCCTGGGGCCAAGGGACCACGGTCACCTTTTCGTCA
>S758|IGHV3/OR15-7*01|IGHD6-25*01|IGHJ6*01|80
GAGGTGCAGCTGGTGGAGTCTGGGGGAGACTTGGTCCAGTCTGGGGCTTGTCTGAGACTCTCATCTGCAGTCTCTGGATGCACCCTCAGTGAGAACTCCATAACCTGGGTCCGCCGGGCTCCAGGGAAAGGGCTAGAGTTGGTGGATTCATTAAGAAACAAAATTAATAGTTACTTGACTCAACACGCAGCGTCTCTGGAAGGCAGACTTGCCCTCTCTAGAGGGAATTCCAAGAACTCAATGATTCCGCAGATGCGAAGCCTGACAATCGCGGACTGGGCCGAGTGCACCTCTAGTCTGGCTACAGAAGCGGCTGCGCTTTCCTACTACCACTGCTTTGTGGCCCTCTGGGGACAAGGGAGAAAGGGAACCGTCCCCTCAG
>S759|IGHV3/OR16-13*01|IGHD1/OR15-1a*01|IGHJ1*01|80
GAGGTGCTCTGGGTGGAGTCTGGAAGGGGCCTATTGCAGCCTGGAGGGTCTCTGAGACTCTTCTACGCAGACTGTGCATTCACCTTCGGTCGCTATTACATCCTCTGGGTCCGCCAAACCCCAGGGAAGGGACTAATGTGGGTCTCACGGTCTCATTGTGAGGGGTGTAACACACGCGACAGAGACTCCATAAAGGGCCGATTCACCATATGCGGAGACAATACTAAGAACACACTGTACCTGCAAGTGACCGATCTGAGAATTGAATACATGCCTGTGAATCATCATCCCTGCCTGTATGGAAGGCACGAATGTTTCCAGCACTGGGACCAGAAAACCCTGGTCACCGTCTCCCCAG
>S760|IGHV3-43*01|IGHD6-6*01|IGHJ5*01|80
GAAGTCCACCAGCTGGTGTCTGGGAGAGTCGTGGAACGGCCTGGGGAGTCCTTGAGACCCCTCTTTTACGCCCCCCTATTCACCGTCGATCACTTTTCCAACCACTGGGTCTGTCAACCTCCGGGGAAGGGTCTGGATTGGGTCTCTCTTTCTAGTTGTGATGGTGGCATAACATACTATTCAGACTTTGTGAAGGGCCGATCCACCATCTCCAGAAAGCAGAAGAAAGCCACCCTGTTTCGGAGACTGAATTGCCTGAGAGATGAGGACTGCGCCTTCTATTGCTGTGTGCCCCGAAACTGGGATTACAGAAGTTTGTCCCGCAACTGGTTTGCCCCCTGGGGCCAGGGTTTCATGGTTAACGTCTCCTCAG
>S761|IGHV3-21*02|IGHD2-21*02|IGHJ5*02|80
GAGGTGCACCGGGTGGAGACTGGCAGAGGCCTGGCCAAGTCTGGAGAGTCTCGCAGGCTCTCCGGTGCCCCCTCTGGGTTAACCTTTTGTTCTAACAGATTGAATTGGGTCCGCCAGGCTCCAGGTCAGGAGCTAGAGTGGACCTCCTTCATTATTATGAGTGTCAGTTACACCTACTTCGCAGACTCAGTTAAGGGCAGGTCCACCATCTCCAGAGACAGCGCCGAGAAAGCACTCTCTCTGAATGGAAACAGGCTCGGAGTCGGAGACACACCTCTGTCTTACTGTGCGAGACCTCGCCGGCTCGAGCATTGGATTGTGGTGCCCAAGAGGTTCGACCCATGGGGCCTGGGACCCCGGGTCACCGTCTCTTCAG
>S762|IGHV1-24*01|IGHD7-27*01|IGHJ3*01|80
CAGGTCAATTTGGAACATTCTGGGGCTGGGGTGACGAGGCCGGGGGCCTCATTGAGGGTCTCTAATGAAATGTCCCGACACACCCACAATGAACATTCCAGGCGCTGCGTGCGACAGGTTCCGGGAAAAGGACTTGAATGGATGGGAGTTTTTGATTCTGGAAATGGTGAAGCCATCAATGCACAGAATTTCCAGTATGGAAACACCTTGATCGAGGACACGTCCGCAGCCACAGCCTACAAGGCGCTCCACAGCTTAATATATGAGGACTCGGCCGTTCGTTATTGCGCAGAGGTCGTCTTTATTTTTGATGTCCGGGGCCAGGGGACACTAGTCACCATCTCGTCAG
>S763|IGHV3-30*12|IGHD4-23*01|IGHJ2*01|80
CAGGTGCAATTGGTCGAGTCCGGGGGGGGCGTGGTCCAGTCCGGGAGGTCACTGAGACTCTCCTGTGCAGCGTCTGAATTCTCGTTGCCTCGCGATGGAACACATTGGGTCCGAAGGACTCCAGGGAGGGGGGCAGACTGGCTGACAGTTTTCTCTTGTCACGGGACCCATAATTACTCCTCAGACTCCGTGAAGGACGGATTCGCCATCTCCAAAGCCAGTTTCACCAACGCGCCTGATCTGCAAGTCAATAGCCTGAGAACCGAAGACACGACTGTTTATTTCTGTGCGAAGGGGGTGACTAGGGCGTACTTAAATCTCGGGGGCCGCGGAATCCGAGTCGACGTTTCCTCAG
>S764|IGHV4/OR15-8*01|IGHD7-27*01|IGHJ5*02|80
CAAGCGCACTTGCAGACATCGGGCCCAGGGCTGATCAAGACGCCGGAGACCCTGTCCCTCACCTCTGGTTTCTCTGGTGGCTCCAGAAGACACACGAACAGGCGGAGTTGGGTCCGCCGGCCCCCAGGGAAGGAGCCGGAGCTGATTGGCGGAGTCAATCACTGTGGCAGTCTCAAATACAATTCGTCCCTCAATCGTCGAGTCACCATGTCACGAGACAAGTCCCAGATTCACCTCTCCCTATTGCTGAGCTCTATGACCGCCGAGGTCACGACCATGTTTTTTTGTGCGAGATCTCAATCTCGACTCGACATCCGGGGCGAGGAAAGCCGGGTCACCCTCTCCTCAG
>S765|IGHV3-7*02|IGHD1/OR15-1a*01|IGHJ1*01|80
GAGGTGCAGACGGTGGAATCTGGGGGAGGCGTGGTCCAGCCTGGGGGGTCCCTGAGACTCTCTTGTGCAGTCTCTGGATTAACAGTTAGTAGTCACTGGGAGAGGGGGGTCCGCCAGACTCCTGGCAAACGACTGGAGTGGGTGGCCAATGTCGATCCAGATAACTTTGAGATAAAGTGTTTGGGCGCCGTGAAGGGCCAGATCACCATCTCCAGAGACACCGCCAGGATTTCGCTTTTGGTGACAGTGAACAGCCTGAGAGTCGAGGACACGGCTGTTTATAAGCCTGTGCGCATTCGTCTGAGGCGCGGTGCTGACTATTTCCAATACCGGGGCCAGGACACGCTGGCCCCCGTCCTCTCAG
>S766|IGHV3/OR16-6*02|IGHD5-12*01|IGHJ4*03|80
GAAGTGCAGAAAGGGAAGTCTGCGGGAGGCCTTCCATTAGCCGATGGGTCCCTAGGTCTCTGCTATACAGCCTCTGGATTCACTTCCAGTGCCGCCTGGTTGGACTGGGTCCGCCAGACTCCGGGGGAGGGACTGGAGTGGTCTGTCTGCATTGAAAATGTGGCTGGTGCCGGGACAACTGACTCCCCTGCGCCTGTGAAAGGCAGACACACTCTCTCACGAGACGTTTCAAGAAACACGCTTTCTTTGAAAAGTATGAGCCTGCACACCGAGGACACGGGCGTGAATGACTGTGTCAGTGGGTATAGTAATGTTGACTATTGGGGCCAAGAGGCCAGGGCCCCCGTCTCCCCAG
>S767|IGHV3/OR16-12*01|IGHD3/OR15-3a*01|IGHJ6*03|80
GAGGTGAAACTTCTAGAGTCTGGGAGAGCCTTGGCCCAGCCTGGGGGCCTCTTGAGGCTCCCCGCTGCAGCCTCCAGATTTACCGTCGGAGGTTGGAACGTGAACTGGATCTACCAGCCACCAGGGAAGGGTCTGGCGCGGGTGTCATGCTTTAATATTAGGGGTTTTGACAGAAAGTACGCAGACTCTTTGAAGGTCAGATTCACCATCTCTACAGACAGATCAAAGATCACCCTCTACTTACGACTGTCCAGCCCGCGAGTGGAGGACACGCCCGTGCATCTCACTGACATTATTTTTTTGGGACTGGTAGTTTTAGACTATGACGCCTCCATGGCCGTCTGGATCAAAGGGACCACGGTCACCGTTTGCGCA
>S768|IGHV3-11*06|IGHD5-12*01|IGHJ3*02|80
CAGTCACAGGTGGTGGAGTCTGGGGGAGGCTTGGTCGAGCCTGGAGAGACCCTGACACTCCTATCTACAGAGTGTGAGTTCACCCTAAGTGACCATCGCTGGAGGTGGCTCCGCCAGACTCCAGCAAAGGGGCCGGCATGTGGTTCATGCATGAGTAGTGGGAGTGGCTTCACAAACTCTACAGACTCTGTGATGGGCCCATTCACCAACTCCAGAGCCACCGTCCAGAAGTCACTCTGTTTGCAAGTGAACAGACTGAAATCCGAAGACGCGCCTGTGTCTTTCTCTGCGAGACCCAACTTACGTGTGGATGTTGAGACGTCTTTTGATTTTTGGGGCCACGGGACAATGGTCACCGTCTCTTCAG
>S769|IGHV1-8*02|IGHD6-25*01|IGHJ3*01|80
CAGGAGAAAGTTTTGCAGTCTGGGGCTCAGGTGAAGCGGCCTGGGGCCGCTGTGAAGGTCTACTGCACGGCTTGGTCATCCAGCTTCACCAAACGTGACATCGAGAGGAAGCGACAGGTCACTGGACACGGGCTTGTGTGCATGCAATGGATCAAGTCCACCACAAGAAACACAGACTATGGACAGGAGCTGCAGGTCAAAGTCTCAATGACCAGGAGTGCCTCCAGATACACAGCATTTATGGACCTGGGATGCCTGAGACGTGCTGACACGGCCGTTTATCACCGTGCCTATGCCAGGGGCGCCTTTGATGTCTGGGGCCCAGGGACAATGGTCACCGTCTCCTCAG
>S770|IGHV3-64D*06|IGHD6-19*01|IGHJ1*01|80
GAGGTGCAGGCAATGGAGTCAGGGGGGGGCTTGGTCCAGTCTGGGGGGTCAAGCAAAATCTCTAGTTCAGCCTCTGGATCCATCCTCAGCAGGTATAAGATGCACTGGGTCCGTCAGATTCTAGGGAAGAGACTGGAGTGTCTCTCAGTTAGTAGTAGTGATGGGCCTAGAACATATTACGCAGAGTCCGTGAAGGTCAGTTTCAGCGTCTCCAAAGGCAATTCCAAGACCGCACTGTGTCGTCAATTGAGAAGTCAGACATCTGAAGCCACGACTGTGTGTGACTGTGAGAACAGCTTCCGACATAGCAGGGCCTGGAAGACTGAAGACTTCCGGCCTCGGGGCCAGGCCACCATTGTCACCGTGTCGTCAG
>S771|IGHV3-20*02|IGHD5-24*01|IGHJ5*01|80
GAAGTGCAAGTGATAGTATGTGGGAGACGTGTGGTCAGGCCCGGGGAGTCCTCGAGACTCTCCCTCGCAGACTCCGAAATACCTTTTTGTAATTTTGACACATCTTGGGTCCGCCAAACTCCCGGGCGGGGACTGGGGTGGGTCTCTGGAACTAATTGGTGTCGTGATAAGACAGGTTCTGCAGACTCTCTGAAGGGCCGATTCACCATCCCCAGCGACAACGCCAAGAAGTCCCGGTGTCATAAAAGGAACAGTCTGAGAGCCGAAGAAACGGCCCTACATCCCTTTGCGGCTGCACGGATACACTTCTGGGGCCAGGCATCTCGGGTCGTCGTCTCCTCAG
>S772|IGHV3-30*08|IGHD5-24*01|IGHJ4*02|80
CAGGCGAGCCTGGGGGCCTCTGGGGGGGGCGTGGTCCAGCCCGGGCGGTCCCTGAGACTTTCCTGTACGGTCCGCACATTCAACTTGAGTCATTATACTATACACTGGGTCCGCCCGGCTCCAGGAACGGGGCTAGAGTGGGTGACAATGGCGTGCCTTTATGGAATTAATGATTACTCAATAGACTCCGTGAAGGGCCGATTAAACATCCCCAGAGACAACTCCAAGGACACCCTGCCCGTGCACATGAACAGGCTGAGAACGCAGGACACGACTATAAATATCCTTGCGAGCGACATTTGTTCAGAGATGGCTAATGCGCCCTTTGACCAGTGGGGCCCGGAAAGCCTAGCCACCGACTCCTCAG
>S773|IGHV1/OR15-9*01|IGHD3-16*01|IGHJ4*02|80
CAGGTACATTGGCTCCACTGTAGGACTGAAGCGGAGGGGCCTGGGGCCTCAGTGAAAGTCTATCGAAAGACGTCCGGAAACAACTTGAAGAACTACTTTATGCAGTGGGTGTGCCAGACTCATGCACACGGGCTTCAGTGGCTGGAATTGAGATGCCTCAACGATGGCAGGACAAGCCATACACCAAAGTTCCAGGGCAGAATCGCCGGAAACAGGGACATATCCATGGTCACAGCCAGAATGGAGTTCAGCGGCCTGAGATTTGCAGACACAGCCTTAAACTGCTGTGTGTCTCATTTGGGGGACTGCTTTGCCTACTGGGGCCCGGGAACCATGGTCACCGTCTCCTCAG
>S774|IGHV2-26*01|IGHD2/OR15-2a*01|IGHJ5*01|80
CAGGTCACCTTGAAGGAGTCTGGGCCTGTGCTGGTGAGACCCAGAGAGACCCTCACGTTGACCTGCACCGAGTCTTGGTTCTCGCTACCACACATCAGAGTGCGTCTTATCTGGCTCCGCCAGACCCCAGGTGAGGCCCGGGAGTGGCTTACACACATTCTCTTGCATGACGATAAGTCTTCCGGCACATCTCCAATGGGAAAGTTCACCATCTCCAAGGACACTTCCACAAGCCAGGTGGCCCTGACCATGACCAACATGGACTCCGTGGACACAGTCACATCCGGCTGTGAGCGAACGGAGCACTATAATGATTGTACTTTTTATGACAACTGCCTCGCCTCCTGGGGCCGAGGGACCCGACTCCCCGTCGCCTCAG
>S775|IGHV4/OR15-8*03|IGHD3-16*01|IGHJ3*02|80
CAGGTGCAGATGCAGGAGTCGGGCCCAGGCCTGGTGAAGCCTTTGCAGACCCTGTCCCAGACGTGTGTTGTCTGTGATGCCTCCATCAGTCTGAGTTCTTGGTGGACCTGGGTCCGCCGGTCCCCCGGTCAGGGGATGAGGTGGATTGGGGACGCCTACCGAAGCGGCACCCCCACTTGTAACCCATCCCTCAAGAGTCGACTTGCCTTGTCAGTCGACAAGTCCAAGAAACAGTTCTCCCTGAAGCTCCACTCTGTGACTGACGCGGGAACGGCCCAGTCCTATTTTGCGAGAGATCATGATGTCACTTGGAGGAGTGCTGCGCATAGTATCTGGGGCCAGGGGCCAGTGGTCGCCGTCCCCTCAG
>S776|IGHV1-69D*01|IGHD4-23*01|IGHJ6*02|80
CATGTGCTGCTCGTGCAGTGTGGGCCTGAAGTGAAGACGCCTGGGTCCCCGATGAAAGTCTCATTGAAGACTTCTCTCGGAACCTCTAGTCGGTCTGCCATCTGCTGGGTGCGACAGGCCCCTAGACAGGGGCTTGAGTGGTTGGGTGGATTGATCCCTTTGTTTGACTCAAGAAATTCCGCCAAGAAATTCCAGGTCAGAGTCATGATTTCCGCGGACGGATCCCCGAGAACAGCCTCCATGGACCTGAGAAACGTGAGATTTGAGGACACGGCCGCGCATGACTGCGCGAGAGGTGACGACGTTTACTGTTATGCCTTGGGACTGGACGTTTGGGGCCACGGGACCTACGTCACCGTCTCCTCA
>S777|IGHV4-31*04|IGHD1-7*01|IGHJ1*01|80
CAGGTGGGGCTGCAGGGGTCGGGCCCAGAATTGGTGAAGCCTTCACCGAGCCCGTCCCTCACCTCGTCTGTCTCCAATGCCCCTGTCGACAGTGGTTGTTTCTACTGGCGCTGGACCCGCCACGACCCAGGGAAGGGTCGGGATTGGATTGGGAACATGTTTGACCTTGGGAACTCCTATTTCGAGCCGTCTCTCCCCTGTCGAGTTCTCATAGGACTGGACATCTCTACGAACGCCTTCTCCCTGAAGACGAGCTCTGTGGCTGACGCGGCACCGGCCGTTCCTTATTACGCATTTGACGAAGACTTCCAGAAGTGGGGTCAGGACACGCTGGTCTCCGTCTCGTCAG
>S778|IGHV3-66*03|IGHD2-2*01|IGHJ5*01|80
GAGGTGCTACTGCTGGAGTCTGGAGGCGACTTGATCCAGGATGGTGTGTCACGAGGACTCTCCTGTTCAGCCTCTGGGTCGGCCATCAGTAACAACTGCATGAACGGGGGCTGCCAGCCTCCAATAAAGGGACTGGATTGGATCTCAGTTATTCATAGTTGTATTACCACATACTACCCAGACTCCGTAAAGACCCACTTCACCGTCTGCAGAGACAACCCCAAGAACACCCTGTGTCTTGCAGTGGAGGGCTTGAGAGCTGAGGACTCGGCTGTCTCTTACTGTGCCAGAAACGCCGATATCACAACTTTATCAGGTGCAATGAACTGGATCGACTCCTGGGGCCAGGACACCCTGGTTGCCGTCGACTCAG
>S779|IGHV2/OR16-5*01|IGHD3-9*01|IGHJ3*02|80
CAGGTCCCCCTACGGGGGTCTGGGCCTCCGCTGGGACAACCCACAGAGCCCCTCACACACACCTGCCCTCTCTCTGGGCTCTCACTCCTCACTTCTGAGATGGGTGCGACATGGATCTGTCTGCCCCCAGGGAAGGCCCTGAAATGGCTTGGCCACCTTTTGTTGAGTGACAAAAGGTCATACAGCACGTCTCTGAAGGATAGACTCATCAACTGCGGGGTCACCCCCAGAAGTCCGGGGGTCCTGACCATGACCCCTTTGGGCGCTTTGGACACGACCACATACCGCTGTGCATGGAGTTACCCCTCTTGTTTGACTGGTCGTCCTGCTCTTGATACCTGGGGCCAAGTGACAGTAGTCACCCTCTCTTCAG
>S780|IGHV3-NL1*01|IGHD6-25*01|IGHJ5*01|80
CAGGTGCAGTTGACAGAGTCCGGACTAGGCATGGTCCAGCCGGGGGGGTCCCTGGGTCTCTCCTCCGCAGCCTCTGGATTCGTCCTTAGTAGCTATGGCCCTCACTGGGTCCGCCGGGCTCCCGGAACGGGGCTGCAGTCGGTCTCTCTTCTTTGTTGCGGGGGGAACGTGACAGACTCCACAGAGAGCGTGAAGGGCCGACTCAACTTCTCCAGAGACAATTGCACGAGAACTCTGAATCTGACAATGAGAAGCCGGCGAACTGGGGACACGACTATGTCCAACTGTGCGTGTCGTAGGGCCTATGACAACTGGTTCGACTCCTGGGGCGAAGGATCCCTGGTCGCCCTCTTCTCAG
>S781|IGHV1-24*01|IGHD1-1*01|IGHJ6*03|80
CAGGTCCAGCGGAAACGGTCTGGGGCTGAGGTGCGGAAGCCTGGGGCCTCAGTGAAAGTCTCGTACGAGACTTCTGACTACACCCTCAGTGAATCATTTGTGCACTGGGCGCGACAGGCTCCTGGATTAGGACTTGAGCGGATGAGACGTTGCGATCCTGGAAAGGGTGAGCCAATGAACGCCCAGAAGCTCCAGGTCAGAGTCACTATGATCGCGGACGCATCTACAGACACGGTCCTCTTGGAAGTGAGAGGCCCAACATCTGAGGACACGGCCCTATATTATTGTCTGAGGGGCCAAACGTGTAAAGACGACTCTTTTTCCTACTACGTGGGCGTCTGGGTCAAAGGGACCACGGTCATCGTCTCATCA
>S782|IGHV1-8*01|IGHD1-14*01|IGHJ5*01|80
CAGCTGCCAGTGGGTCAGACTGGGTCTGAGGAGAAGAAGCCTGGGGCCTCAGTGAAGGGCTCTTGCATGGCCTCTGGATACGCCTTCGTCAGTATTGACATCAACTGCCTGCGTCAGGCCTCGGGACAGGGGCTTGAATGCATGGGGTGGACATACCCCAGAGCTGATAACACAGACTGTGAACAGGAATTCCAGGGCGGAGTCAACATGACCCCGACGTCCTCCATAGGCACAAGCTCAAGGGCCTTGAGAGGCCTGAGACCTGAGGACACGGCCCTGAGTTGTTCGACGAAGGTTAGTGCGCCGGAAGCAGATAACCGGTTCGACTCCTGGGGCCAGGTCTCCCTGGTCACCCTCTCCTCAG
>S783|IGHV3-23*05|IGHD3-9*01|IGHJ2*01|80
GATGTGCACCTCCTGGGGCCTGGGAGAGGCTTACTACAGACTGGGGGGTCTTTGATATTGTACTCTGAAGCCTCTACAGTCACCTTTAGAAGTTTTGCCATGAGCTGGGTCCGCCAGGCTCCAGACAAGGGGCTAGAGTGGGGCTTAGCTTCTGATAACAGGACTAGAAGAGCAGACTGCGCAGACTCCGTGAAGGACGGACTCCACGTCTCCAGAGACTATTCCAAGAACACGTTGCATCTGAAAGTGAATAGTCTGCCTGCTGAGGACACGGCCATAGATAACTGTGCGGGATCGGGTCATTACCATCTTTCGCCTGGTTGTTGTTATTATTTGAATCTCTGGGGCCGTGGCACCCTGGTCATTGTCTCTTCAG
>S784|IGHV3-72*01|IGHD5/OR15-5a*01|IGHJ3*01|80
GAAGTACAGCCGGAGGGGTCTGGGGGAGGCTTGGTCCAGCCTGGAGGGTCCCTGCGACTCTCAGGTGCTGTCTCTGGACTCCCTGGCAGTGACCCCTGCATAGACTGGGTCCGCCAGACTCTAGGAAAGGGCCTGCAGTGGGTTGGCCCGGTTCGAAATATACCTACCAGTTACATCTCAGTGCACGCCGCGTTTGTGAAAGGCAGACTCACCCTGTCAAGAAATAATTCGAAGACATCACTGAATTTGAAATTGCCTAGCCTGAGAAGCCAGGACACGGCCGAGTTTTACTGGGCTAGACGTTTGTGGAAGGCCTCACTGTCCACCAAGACAACGCCCCTTGAAGTCTGGGGCCTTGGGTCACTGGTCATCGTCTTTCCAG
>S785|IGHV3-25*04|IGHD1-14*01|IGHJ3*02|80
GAGACGAGCATGGTGAAGTCTGGAAGAGCCTTGGCAAGGCCTGGTCGGTCCCCGCGACTCTCCTGTGCCGCCTCCCTCCTCACCTTAGGAATTAACTACCTGAACCGCGTCCGCCAGACTCTAGGTCATGGACTGGAGTTGTCTGGACAACTTATTGCTTTTGGGGCTCTTCTATGCCGAATAGACCCCGGAAAGAACCAGTTGACTACCTCTAGAGATGGCGCCAAGAACACGCTTTCTCTGAAATTGAACACTCTGAGAATCGAGGACATGGCCCTGTTCTCTTGTCGCAGTAGCCGGAACCGCTCTTTTCATATCTGGGGCCAGGGGGCGATGGTCACCGTTTGTTCAG
>S786|IGHV3/OR16-8*02|IGHD1/OR15-1a*01|IGHJ2*01|80
GAGATGAAGCTGGTGGCGTCTGGGGGAGCCTTATTTCAATCTGGGGGGTCCCTGGGACCGTCCGGTCCAGACTCAGAATCAACCTTCTCTAACTGCTATGTGACCTGGGTCCGTCAGACTCCAGGGAAGAGACTGGGGTGGATCTCATGCGCCACTGGTGATCATGGTCACATACATGACGCGGACTCTTGGAAAGTCCGATTCGGCGTCTCTAGGGACTCCGCCAATATCTCACTGTGTCTGGAAATAGTTAGCTCACGCGATGTGGACACGGCTGTTTTTTACTGTATGGCAAGGTGTATAGAAGAAAGACCCTCCTGGTCCTTCGATCTCTGGGGCCGCGACGCCCTGGTCACTGACTCCTCAG
>S787|IGHV3-15*03|IGHD6-6*01|IGHJ5*01|80
GATGTGCAGCCGGAGGAGTCTGCCGGAGCCTTGGTACAGGCTGGGGAGTCCCTTGGACTCTCTTCTCCAGCCTCTGGATTTATTTGCAGAAACGCTTGGAGGAACTGGGTCTGCCAGGCTTCAGGGGAGGGGCTAGAGCAACTTGTCCATTTTAGCAGCAATTCTCATGGTGGGACAACAGAGTGCGCAGTACCTTTGAAAGGCAGACTCACCATCTCAAGAGTTGACTCAGACAGAACCCCGTATGCGGCGAGGAACAGGCTAAAACGCCAGGACACAGACCTAGCATCGTGGACCACGGAAGGTACAAGCTCGGATAGTGCCGCAATGTGCTTGGACTTCTGGGGCCAGGGAATTCTGGTCAGTGTCTCCTCAG
>S788|IGHV3-30-3*03|IGHD4/OR15-4a*01|IGHJ4*02|80
CAGCTGCGCCCGTTAGAGTCTGGGGGAGGCGTGGTCCAGACTGGGAGGTCCCTGAGACTCTTTTGCGCATCCACTGGATGCACCTTCAATTTCAATATTCTACGCTGGGTCCACCAGACTCCAGGCGCGAGACTGGACGGGCTGGCAATTACATCATCTGATCGAATTATCAATTACTACGCAGACTCCGGTCTGGGCCAATTGACCATCTCCATAGACAGTTGCAAGAACACACTCTGTCTTCGAATGAAGAAGATAGGAGCTGAGGACACTTCTGGACATTCCTGCGCTCGCGGCGGCAAGTTGACTATGGTGGGGCGGCTACAGTGGGGCCAGCGACCCTGCGTCACCGTCTCCGCAG
>S789|IGHV4-39*02|IGHD1/OR15-1a*01|IGHJ2*01|80
CAGATGCAACTGCCGAAGGCGGGCCCAGGTCTCTTGAAGGCCTCCGAGAACCTGTCACTCACTGACACTGTCTCTCATGGCTCCCTCAGAATTAGTAGTCATGACGAGTGCTGGACCCGCCAGTCCCCAGGGAAGAGCCTGGAGTGGATTGCAAGGATCTCTTATGTTGGGAACGCCTACTCCATACCACCCCTTAAGAGTCGAGTCACTCGATCTAAAGGCACGTCCAAGAGCCACTTCTCCGGGAAGGTGGGCTGTGTGACCGGCGAAGACTCGGCCGCATATTTCTTTGCGACGTTACACGAGGCGGACTGGGACCTCGATCTGTGGGGCCCGGGCCACCTGGTCACTGCCTCATTAG
>S790|IGHV3-7*03|IGHD2/OR15-2a*01|IGHJ6*04|80
GAGGCGCAATTGGTGGAGGCCGGGGGAGTCTTGGTCCAGTCGGGGGGGTCCCTGAGACTCCCCTGTGAAACCTCTGGACACGCCTTGAGCAGTTATTGCATGAGCCGGGTCCGCCAGACTCCAGGAATGGGGTTGGAGAGGGTGGCCAACATAAAGAAAGGCGGCAGTGAGAAAAGCTGTGTGGACTCTGTGAAGGGCCGATCTCTCAACTCCAGAGCCAACGCCCAGAACTCACTGTGCCTGAACAGGAGAAGCCTGAGAGTTGCGGTCATGGCCGGTTTCTCCTGTGCGAACAGATCGGCGCATTGTAAGAGTACTTCTTGCGCAGGGTCCGGCGCTTGCAAGAACCACGGATTGAACGTCTGGCTCAAAGGGACCGCGGTCACCGTTTCGTCAG
>S791|IGHV3-11*06|IGHD6-13*01|IGHJ4*03|80
CAGGTGCATTTGGTGGAGGCTGGGGGAGCCTTGTTCAAGCCTAGAGGGTCCCTGAGACTCTCCTGTGCAACTTCTGGACTCACGTTCGGTGATTACTGCGTGAGTTGGGTCCGCCAAACTCCAGAGAGGAGACTGGACTGGGGTTCATACATTGCTATCATTATGGACTGCCCAGACTACACAGACTCTTTACAGGGCCAATCGTCCATCTCCAGAAGGAACGCCAAGAATTCCCTATGTCTTCAATTGCACATCCCGAGAGTCGGAGAAACGCCTGTCTATTACTTTGCGACTGTGTCTCACAGAAGTTGGTCACAGGGCCAATACCTCGAAAGCTTCTTTGACTCTTGGGGCCAAGGGCCCCCGGTCACCGTTTCCTCAG
>S792|IGHV3-20*01|IGHD2-21*01|IGHJ4*02|80
GAACTGCACCACGTGGACTCTCGGGGAGGTGTGGAATGGCCTGGGGGGTCCCTGCGACTCTCCTGTGAAGCCTCTGAATCTGAATCTGATCATTGTGAGATGAGTTGGATCCGCCATCTTCCGGGGACGGGGCTAGAATGGAGAACTGGTAATCATTGGCATGTTGATGGAACAGGGTCTCCAGACTCTGTGCAGAGCCCACCCACCATCTCCAGAGACTACGCCAAGAAGTCACTGTGTCTGCATGTGAACAGTCTAAGAGTCCAGGACACGCCCTTGTGTCAGTGTGCGAGATGGTTCAGGTCTTATTATGCTGGGGGTTGCTCTGACCACTTTGACTGTTGGGGCCAGGAAACCGAGGACACCGTCTCTCCAG
>S793|IGHV3-74*03|IGHD2/OR15-2a*01|IGHJ3*01|80
GAGGTGCTACTAATGGAGCCCGGGGGAGACTTAGTCCAGCCTGGGGGGTCCCTCAGACTCTCCTCTGCAGCCTCTGAATTCACCCTCAGTGGCCACTGGATGCCCTGGGGCCGCCACACTACAGGAAAGGGGCCCCCGTGGGTTTCACATATTAAGAGTGATGGGACTCGAATTTCACGCGCGGACTCCGTGAAGTGTCCATTCACCATCTTCAGAGACGACACCAGGAAAAGCCTGTGTCTGAAAATGCGCAGTCTGAGAGGCCAGGACACGACTGTGTTTTACTGTGAAGTTTTATATCATGTTATGGCTTTAAATCCCGACGCTCTTGATGCCTGGGGCCAGGGGAGGATGGTCTCAGTCCGCTCAG
>S794|IGHV1/OR15-9*01|IGHD3-3*01|IGHJ5*01|80
CAGATACAGTTAAAATATTGTGGGGCTGAAGAGAAGACGCCTGGGGCCTCATTGAGGACCTCCTGCAGGGCTTCTGGATATGCCTTCACTATCAACTGTTTGGACTGGCTGTGCCAGGCCCATGCACTCGGGCTAGAGAGTACGGGTTTGCTGTGTCCTGATCTTGGCAGAGCTTTGTATGATCTGCAGTTCCAGGCCAGAGCCAACATAAGGAGCGACACTTCCATGGGAACAGCCAACATGGAAGTAAGGAGCCTGCCCTTTGTGGACTCAGCCATGTCTCCCTCTATCCGAAGGGTCCCTTTTGGGAGTGGGCACAACGGGTTCGAGTCCTGGGGCCGAGGAGGCCTGCTCACCGTCTGCTCAG
>S795|IGHV3-13*04|IGHD2-21*01|IGHJ5*01|80
GAGGTGCAGGTGGTGGAATTTGGGAGAGGCTTGAAAAAGCCTGGGGGGTCCCTGAGACTCCCCAGTGCAGCCTCTGAATTCACTTTCATGAGTGACGACGTGCTCTGGGTCCGCCAAGCCAGAGGAATATGTTTAGAGGGGCTGTCAAGTCTTGTCCCTCCTTGCGACGCCGACTGTCCAGACTACACGGACGACCTATTCACCAACTCCAGAGAGAATGCCAAGAGCTCCCTATATCCACAAGTGAACAGCCTGACAGTCGGCGACATCCCTGTGAACTGCTCTGCAGACTCACTGGTCAGTGTCGGAAATTGGTTCGACTCCTGGGGCCACGGAATGCTGCTCCCCGCCTCCTCAG
>S796|IGHV4-31*04|IGHD2-8*01|IGHJ4*01|80
CAGCTGTGCCTGCAGGAATCGGGCCCAGGCCTGGTGGAGTCGTCACAGACCCTGGCCCTCATCTACACTACCTCTGGTGACTCCACTAGCGGTGGAGATGACGACTGGAGATGGATGCGCCCGGACTCAGGTCAGGGCCTGCAGTGGATTGGTTCCATCCACTACACTGACAGAACCAACCACAACCCGCCCCTCAAGAGTGCAGTTACCATTTCCCTAGACTCGTCTGAGAGTCAATTTTCCCGGAACTTGAGTTCTGAGACTGCTGTGGAAACGGCCGACTATCACCGTGCGGCTCAAATGTTCGTGTTGGCTTTACACCACTGTGACAGGTGGGGTCGAGGAACCCGGGTCACCGTCGCCTCAG
>S797|IGHV3-13*02|IGHD3-10*01|IGHJ3*02|80
GAGGTGTTTCTGGTGGTGTCTGGGGGAGGCCAGGTACAGCCGGGGGGGGCCCGGAGAATCTCCTGTGCTGCCTCAAGATTCTCCTTAAATAGCTTCGACAGACACTGGATCCGCCGAACTTCCGGAGAGGGCCTTGAGTGGGTCTCAGCCAATGACAATCCTGGTGCCACTGACTATCCAAGATCCGGGGAGGGACAGTTAAACATCTCCAGAAATTGTGCCAAGGCATCCTTCTTTGTTCTAGTGAACAGCCTGAGGGTCGGCGACACGGCTCTGTATTACGCTGAACGAGACACTGACAAGGCTCGGACAGTAGAGGTTCTAGATATCGGGGGCCAAGGGACCAGGGTCACCGTCTCTTCAG
>S798|IGHV1-3*01|IGHD5-24*01|IGHJ1*01|80
CAGGTCCAGCTTTTACAGACTGGGGCTGAGGTGAGGGTGCCTGGGGCCTCGGTGAAGCATTCCTACAAGGCTACTGGGGATTCCTTCACTACGTTGGGTTTACACTCTGAGCGCCAGGCCCCCGGACATAGACTTGAGTGGAAGGATTGGATCAACACTGGAACCGCTGACACAACACAGTCCGATAAGGCCCAGGTCAGAGTCAACCTTCCCAGGAACAGATCCGCGCGTACAGCCCTTCTCAAAGTCAGTAGCCTGAGATCTGAAGACACGCCTGTTTCCTCCTGTGGAAAAGACTACGAATTCGCCCAATTTTACTTCCAGGACTGGGGCCAGGACACCCTGGTCACCGTCCCCTCAG
>S799|IGHV3-43*01|IGHD6-19*01|IGHJ3*01|80
GACGATGAGGCGGTGGAGTCTGGGCGAGCCGTCAAACGGCCTGGGGGGTCCCTGAGACTCTCCTGTGCAGCCTCTGGACTCACCTTTAGTCATGTTAGTCCCCTGTGGGTCCGTCAAGGTCCGGGACAAGGTCCGGAGTGGGCCTCTCCCCTTGCTTGGGACGGTGGTCGCACATACTTCACAGACTCTGTGATGGGCCGATTCACCATCTCCAGAGGCAGAACCAGGAACTCCCTATTTCCCCAAACGAATGGACTGAGAGTTGAGGACACCGCCCTATCTTCCTGTGAAATGCGGAACAACAGTGACTGGCTCGATAACGCTCTTGATGCCTGGCGCCATGGGACAACTGACACCGTCTCCTCAG
>S800|IGHV3-64*03|IGHD7-27*01|IGHJ5*01|80
GAAAGAGGACCGGTGGAGTTTGGGGAAGGCCTGGTCCAGTCTGGGGGGTCTCTTAGACACCCCTGTTTAATCTCTGGATCCACATTAAGCAGTTATACTCGGCACAGTGGCCGCCAGCCTCCAGGGAAGGGGCTGGAACATGTCTCAGTTCTCAATACCAGTGGGGCCAACGCAGGCTCCGCAGACTCCGTGGAGGTCAGACTCACCGTCTCCAGAGACTCTTGCAAGAGCACACTCTGCCTCGAAGTTGGCAGTCTGAGACTTGAGGAGCTGGGTGTGTTTCAGTGTGTGAAATCCGACTGGGCCTGGGGCCGAGAAACCCTGGTCGCCGTCTCCTCAG
>S801|IGHV3/OR16-13*01|IGHD1/OR15-1a*01|IGHJ5*01|80
GAGGTACGGTCGATTAGGCCTGGGCACGGCTTAGTGAAGCCTGGAGGGTCCCTGAGAATCTCCTTTACAGCCTCTGGATTCACCTTCACGAACTACTGGTTACACTGGATCCTCCAAGTCCCAGGGAAGGGGCTGGTGAGGGCCTCATATGGTCGTAGGCCTGGGACTAGACCAAAGAACGCGGACCCCATGAAGGGCCACATCCCCATGTCCAGAGGCAGTGCCAGGACTACACTATATCTGAAAATGAAGAGTCTGAGACGTGACGACTTGACAGTCTACTACTGGACTCGAAACATCAGTTGGCTGGACTCCGGGGGCCAGGGAACCCGAGTCACCGTCTCCTCAG
>S802|IGHV3-21*02|IGHD5/OR15-5a*01|IGHJ1*01|80
GAGGTGCACGTTGCGGAGTCTGGGAGAGGCCCTGTCAAGCCTGGGGCGTTCCTCAGACTCTCCTGTGCTGTCTTTGGATTCACCACGAGTAGCTCTTGCATGGAGGGGGTCCGCCAGCCTCCAGGGAAGGGGCCGGACTGGGATTCATCCATTTGTTCTGTGAATGGTTTCTTGTACCACGAAGACCCAATAGAGGGCCGATTCATCCTCTCCAGAGACGTCGCCAAGAACTCACTCCTTCTACACATGAACAGACTGAGCGACATGGACACGGCCGTGCATTGTTGTGCGCGAAGTGCAATTGGAGTCTCCGATTATTCTGACTATTTCCAGGACTGGGGCCAGGTCATTCTGGTCCACATCTCCCCAG
>S803|IGHV3-38*03|IGHD1-26*01|IGHJ4*02|80
GAGGTGCAACTGATGGAATCTGGGGGAGGCTGGCGACAGACAAGGGAGTCCCTGAGACTCTCCCCTTCAGCCTCCGGACTCACCATCATTAGAACTGAGATGGACTGGGTCCGCCGGCCTCCCGCTAAGGGGCTGGACTGGGTCGCCTCCATTAGTAGTGGTACAACATATTACACAGACCCCAGGAAAGTCAGATTGAGACTGTCCAGAGACATTTCCACGGACACTTTGGGTCTTAAAACAGACAATCTGAGAATTGAGAAATCGGCCGTCTACACTTGTGCCAGGCGGGCAGTGGCGAGAGCTGACTACTGGGGCCAGGCATCCCTGGTTGCCGTCTCCTCAG
>S804|IGHV3-11*04|IGHD4-11*01|IGHJ5*02|80
CAGGTGCAGTCAGTTGCACCTGAGGAAGACTTGCTCACCCGTGGAGAGTCCTTGAGACTCTCCTGTGCAGTCTCTACTTTCACCTGCAGTGACTATTCCAGGAAGGGGATGCGCCGGGGTCGAGGGAAGGGACTGAAGTTGCTATCATACACTGCTAACAGTGATGGTACCACATTCTTCGAAGACCCTGCGAAGGGCCGATTTACCGTTTCCAGGGACAATGCCACGAATTCACTGGCTCTGAAAGAGGGAAGCCCGAGAGTTGATGACACGGCTGTATCTCACTATACGACATCTACGGCCTGGTTGGACCGCTGGGGCCAGAGAACTCTGGTCACCGTCTCCTCAG
>S805|IGHV3/OR15-7*02|IGHD1-20*01|IGHJ6*01|80
GAACTGCACCTCTTGGCGTCTGGGGGAGTCTTGGTCCAGCCTGGGGGCTCTCTAAGAATCTCATGTGCTGTCTCTGGATTCTGCTTCTGTGACCAAGACAGGAGCTGGGTCCGCCAGGCTCATGGTCACGGGCTCGAGATAAAAAATTTGAGAGGCATTAAGACTAACACTTACACCACAGAATCTGCTGCGTCTTTGCACGGCAGACTTACTGTCTCAAGAACGGACGCAAAGAACACGCCTTGTTTGAGAGTGGGCAGCCTGACACCCGAAGACTTGGCCGTGAATTGCACTGTTCGAGTCCGGGGCTATAACTGGAACGCCCGTCGAGTTGGCAATTACTACGCCAATATAGACGTCTGGGGTCAAGGGACGACGGTCACCATCCCCTCAG
>S806|IGHV3-53*04|IGHD4-11*01|IGHJ2*01|80
GAGGTGCAGCCGATGGAATCTGGAGGAGGCGTAGGCCTGGCTGGGAGGTCCCTGAGACTCTCCTGTGCAGACTCTGGGTTTAGCGTCATTACTACCGATGGGAATTGGGTCCGCCGGCTTCCGCGGAAGGGGCTGTACTGGGTCTCTTTTTTGTTCTGCTGTGGCGACCCCGACTCTGCAGACTCCATGAAGGGCCTCCTCACCAAATGCAGACACACCTCCAAGAACACAGTGTCTCTTCAACTGAACAGCCTGAGTGGTGGGGACTGGGCCCTGTCTGCCTGTGCCAGACCGGGCCTCACTAGTTACTGGAATCTCGATCTCTGGGGCCGTGGAACCCTGGTTGCTGTCTCCTCAG
>S807|IGHV3-11*06|IGHD3-10*01|IGHJ2*01|80
CAGATGCATGTGGTGGGGTCTGGGTCCGACTTGGTCGAGCCTGGAGAGTCCCGGAGACTCTCCTGTCTTGCCTCTGGGTGCCCCTTTTGTGACTTTTGCAGGGGGTGGATCCGTCAGGCCCCAGGGAAGGGACTGAATTGGCCTTGCTTCATACGTCCTGATAGAAGTCACAGAAAATGCTCAGACTCTGTGAAGGGCCCATTCACCATCTCCAGCGACAGCGCCAAGAACTCACTATTTGTGCACAGGGACAGACGAAGAGTCCACGACACGGCTGTCCATTACTGCGCGAGCGGGGGGTTTGTCGTCTGGAAGTTCGACCGCTGGGGCGGTAGAGGCCTCGTCACTGTCTTTTCAG
>S808|IGHV4-31*05|IGHD4/OR15-4a*01|IGHJ5*02|80
CAGGTTCGGATGCAGGTATCGGGCCCAAGACGGGTGAAGCCTCCACAGACGCTGTCCCACACCTGCACTGTCTCTACTGACTCAATCAAAGGTGCTGAACACTATAGGATGAGGATCCGCCAGAAACCAGGGACAGTCCTGGGGTGGAAAGAGTACATCTATGACAGCGGGAATACCTTCTATGATCCGTCCCTCGAGAGTCGAGTTACCTCGTCAGTAGACACGTCTAAGATCCCGGTCTCCCCACAACTGAACTCTGGGCCCGCCGACGTGGGCGTCTCTCAGTGTGCGTGTACGGTGTCCACTACAGCTGCGTACGGTCGATTCGACCCCCGGGGCCAGGGAATCCTGGGGACCGTCCACTCAG
>S809|IGHV1/OR15-9*01|IGHD1-14*01|IGHJ2*01|80
CAGATTTATCTGGTCCAGTCAAGGGCTACGGTGAAGAGGTCTGAGGCCTCAGTGAAGGTCTCCTCCAAGACTTGTGGACACACGTTGACTCTCCACTGGATCAGCTGGGTGTGCCAGGCCCATTCACACGGCCTTGAGTGGACGGGGTTGATGTCCCCTCGTGAAGCCTCCACACGCTATACACAGAAGATCCAGGTCAGAGTCACCATGACCAGAGAACCATTCGGGGGCCCAGATTACATGGACCTAGACAGCCTGAGATCTGAGGACACGGCCATTTTTGACTGCGTGCGAGCTCCTTGGTGGAATCACCTGAGTCGGTGCTTTAATCTCTGGGGCCGTGGAAACCTGATCTCTGTTGCCTCAG
>S810|IGHV3-21*03|IGHD2-8*01|IGHJ2*01|80
GAGGTGCAGTTGGTGGAGTCTGGGGGGGGCCGGGTCCAGGATGGGGTGTCCCCGAGACCCTCACGTGCAGCCTTTGGATACACCCTGGCTAGCTATTTCAAGAAGTGGGTCCGTCAGCCTCCAGGGAAGGGGCTGCAAAGAGTCACAGTCACTCGTTGCAGTTTTGATTACATTTACTGCGAAGCCTCAGTGACGAGTCAATTCACTATCTCCAGAGACAAGGCCAAAAATTCACCTTGTCTGCACATGAACAGCCTGAGAGGCGTGGACACAACTCTCTCCTACTGTGCGCGGCCGTCTACGAATGGTGACTGCTACGACCAGTGTGGTCTCTTGGGTCGTGGCGCCCGGGTCACTGCCTCGTCAG
>S811|IGHV1/OR15-5*02|IGHD1-7*01|IGHJ3*01|80
CAGGAACACCTGGTACAGCCCGGGGCTGAGGTGCGAAAGCCTGGGGCCTCGGAGAAGGTCTCCTCTAAGGCTTCTGGACAGACCTTCACAAACTATTCTATGCCCTGCATTCGCCAGGTCTATGTTGAAGGGTTTCAGTGGGTGGCAGTGGTGTTTCGTACTGACGGAACCACAAGTTTTGTTCCAAATTCTCAGGCCAGAGCCACCCGAAACAGGGACACATCCTTGAGAGTAGCCTGTGTGGAGATAAGTGGTATGACATCTGGCGACACGGCCACACATTCTTTTCTGCGACAGAGATCTAATGCTTCTGATGGCTGGGGCCTGGGGACCACGGTCACCGCCTCATCAG
>S812|IGHV3-9*03|IGHD1-14*01|IGHJ1*01|80
GACATACAGAAGTTGGATTCTGGGGGAGACTTGAAAGAGACTGGAACGTCCCTGAGACTCTCCTGTGCAGCCCCTGGATTCACCTCTGATGACTATGCCGCTCTCCGGGTCCGGCAAGTGCCCGGGAAGGACCTGGGATGGATTTCAGCCATCAGCTGGAATATTGATAGTGCAGCCTCTGAGTACTCTGCGAAGGGCCGATCCACCATCTACAGAGACAACGTCAAGAGACCCCTGAGTCTACAGTTGATCAGTCTGAGAATCGGAGACTTGGCCTTGTGTGACTGTGAAGCAGTCGGTGTAATTGGAACCGCTGATCACTTGACCCACTGGGGCCACGTCACCCTGATCCCCGTCTCCTCAG
>S813|IGHV1-24*01|IGHD1-14*01|IGHJ6*04|80
CACGTCCGGCCGTTACAGTCTGGGGCTGTAGGGATGAAGCCTGGGGCCTCACTGGAGGTCTCGTGTAAAGTTTTCGGATGCCCCCTCACTGAGTCCTCCATGCGCTGGGTGCGGCTGACTTCTGAAAAGGGGCTTGAGTGGAAGGGAGGTTTTGATCCTGACAATGGTGCTAGAATCTCCACACAGACGTTTCAGGTCAGAGCCACCATGAGCGATGACGCAGACGCAGACACAGACGCCAGGGAACTGAGAAGATTGAGAACTGACGCCACGGCCATATTCTATTATGGAAAGCGGCGTCGATATGACCGAAAGGGGGCTTACCACTATGTAGACGACGTCTGGGTCACGGGGACCACAGTCACCGTCTCCTCAG
>S814|IGHV4-34*05|IGHD2-8*02|IGHJ1*01|80
CAGCTACGCTTTCACGAGTGGGACGCAGGACTGTCGAAGCCTTCGGAGACCCTACTCCTCACCTGCGCTGTCCCAGGTGGGTCCCTCAGTGGTTATCATTGGGCCTGGATCCGCCAGCCCCCAGGGACGGGGCTGGAATGGATTGGGGCTGTCAGTCCTAGTGGGACGACCAAGAACAACCCGTCCCTTAGGGGTCGAGACCCCACATCAGTTGCCACGTCCAAGATCCACTTCCCCTTGAAGAGAAAGTCTCTGACCGCCGCGGACACGACTGTCTCCTCTTTTGCGAGCCTGGGATACTCTGATGGTGGTGTGTGCTTTGCCAGAACTCCTGAGTCTTTACGACATTGGGGGCAGGCCCCCCTGGTCACCGTCTCCTCAG
>S815|IGHV3-25*04|IGHD4-17*01|IGHJ2*01|80
GAGAAAAGGCTGGTGGGGTCCGGGGACGCCCTGGCGCAGCCTGGGCGGTCCTCGAGACACTCCGTCGCCGTCTCTCGGTTCAGGTTCAAGAGCAACCGCGTGAGCTGTGTCCGCCAACCTCCAGGGACTGGACTGGAGATGGTTGGACAGGTCAATGCTAGTGGGGGAGGAACATCTCACAACGACTCCGCTGAGGACCGATCTAATTTCTCCAGCGATGACGCCATGAACACACGGCATTTGAAATTGAACAGCCTGAATCCCAAAGACCCGGCCCTGTATGACTGTGCCAGAGAGATCCCCATGGGGTGGGGCCCGGGCTCCCGGGTCAGTGTCCCCTCAG
>S816|IGHV6-1*02|IGHD2-15*01|IGHJ1*01|80
CAGGAACCGCTACAGAAGTCAGGTCTGGGACTGGTGAAGTCCTCGCCGACCCGCTCACTCGCCTATGCTGTCTCCGGGGACAGAGTCTCTAGAGACAATGCTGCTTGGAACTGGGGCAGGCACTCCCCATCGATTGGCCTTGAGTGGCTGGGGAGGCCACGCTCCAGGTCGAAGCGGAAAAATGATTACGAAAGGTCTGTGACTGGTCGAAAATTCATTGACCCAGACACATCCAAGAATCAGTTTTCCCTGCAATTAAGATCTGTGACACCCGACGACACGGCTGTGTATTGTTCTGCAAGATCATCGAGTAGACGTGTTCTAGTGGCGCTACCTCTTTTTGTAAATTTGCAGAAATGGGACATGCGAGCACTGGTCACCGTCTCCTCAG
>S817|IGHV3-64D*06|IGHD2/OR15-2a*01|IGHJ6*02|80
GAGGTGCCCTTGGCGGAGTCTGGGAGAGGCCTGGTCCAGCCTGGGGGGTCGCTGAGACTCTCCAGTTCAGCCCTTGGATTCACCTTCAGTGACTACGCCCTGCACCGGGTCCGCCAGGCTCGCGGAAAGGGACTGGATTGTGTTTCAACGATTAGTTTTAATCGGGATAAGACATGCGACACGGACTCCCTGAAGGTCAGACTAATCTTCTCCAGAGACACTCCCAAGAAATCGGTGGGTCCTCAGATGAGTAGTTTGAGAGTAGAAGACATGGCTGTCTATCATTTTATAAAAGACTGGATTTTAACAGAGCTAGTCCGCTCTCACTATAACGATTGCGATCAGGGCGTCTGGGGCCAAGGGACCGTGGTCACCGTCTCCTCA
>S818|IGHV3/OR16-13*01|IGHD2/OR15-2a*01|IGHJ3*02|80
GAGATGCGGTTGGCGGAGTCTGGGGGAGTCTTTTTACAGCCTGGAGGGCCCCTGAGACTCTCACGTGCAGTCCCCGCATTCACCTTGAGTAGCTACTGGATGCAGTGGGTCTGCCAGGATCCAGGGAAGGGGCTGTCTTGGGTCTCACGTATTGATTGTGATGGGAAGATCTCGAGCTTTACAGACTCCAGAACGGGCCAAATCACCCCCTCCAGGGCCAAAGGTGAGAACACACTGTTTGTGCAGATCAACTGTCTGAGACCTCAGGAGGTGGCTGAGGACTTCTGTCTTAGAGTCGGTCGGAACGTCCTATCCGTAGAACTTTTTATGCCCGAGGGTCCTGGTTTCTGGGGCCAAGGGACGAGGGTCACCGTCTGTTCAG
>S819|IGHV4-4*04|IGHD4-23*01|IGHJ4*02|80
CAGGTGCAGGTAGACGAGTCGGCCCCAGGACTGGCGAAGCCGACGGGGACCCTGTCCCTCAGAGACTCTATCTCTCCTGGCTCTGTCAGCCGTCTCACGTGGTGGAATTGGGGCCGCCAGCCCCCAGGGAGGGGCCTGGCGCGGACTGGGGGAATTTGTCTTAGTGGGAGATCCAAGTCCAGGCCATCCCTCAAGAATCGAGTCGACACGTCAGTGGCCAAGTCCAAGAGCCAATTCTCCCTGAAGGTCAGGTGTGTCTCCGGCGCGGACGCGGTCGTTTCTCATTATGTTAGCTACGGCTCTAACTTTGGGGGCTGGGGCCAGGGAACCCTCGACACTGTCTCGTCAG
>S820|IGHV3-38*01|IGHD4-23*01|IGHJ1*01|80
GAATTCCAGCTGGTGGAATCTGGGGGAGGCCTCATCCAGCCTAGGGGGTCCCTAAGAGTCTCCTATGTATCCTCTGGATTCACCGTCAATCTTCCTGAGTGGACCTGGAGTCGCCAGACTCCAGGGAAGGGGCTGGACTGGGTCGTATTCTTTAGTGGTGGAAGAGACTGTCACACAGACTCCCGAAAAGTCAGATTGACCACCTCCAGAGACACTGACCAGACCACCCAGTCTTCTCAAATGAGTTACGTGAGACCTGAGGGAATGGCCGCGTCTTGCTGTGCCAGAGGACGGGCCCTTGACTCCGGTGTTTCCTCATGTAGTATCCAGCGCTGGGGCCAAGTCACGGTGGTCACCGCCTCCTCAG
>S821|IGHV1/OR21-1*01|IGHD6-6*01|IGHJ4*01|80
CAGGAACAACTGGTGTCGTCTGGGGCTGAGGTGAAGAAGTCGGGGGCCTCGGTGAAACTCTCCTACTTGGCTTTTGGATATACCACCACAAGTCACTCGATCGACTGGGTGCACCAGGTCCATTCACACGGAGTACAGTGGATAAGATTGAGATGTCCTGATACTGTCAGTACAAGGTGTGCAGAGAGGTTCCAGGCCAGATTCACCACAGACAGGGACACATCCATGAAGACAGTCTCCATGGACCTGAGGAGTCTGAAATCCGTGGACACGGCCATGTCTTATTGTATAAGTTGCAGGTGTTCCAGGTCGTCCGAGAGAATACGGGCCTCCGGGGCCCGTCGATCCCTGGTCAGCGACTCTTCAG
>S822|IGHV5-51*02|IGHD4-23*01|IGHJ4*03|80
GAGAGACAGTTGGTGCAGTCTGGTTACAAAGTGACGGAGTCCGAGGCGCCACTGAAGATCTCCTGCAAGGATTCTAGATGCAGTTTTTTCAGTTACTGGTCCGCCTGGATCCGCCAAGGGTCCGGGAAAGACTTGGAGTGGGCGGGGACCATCTTTGCTGGTGACTTTGAACTCAGATTCTGCTCGTCCTTCTACGGCCAGGTCCCCATCCCAGTCGACAGGCCCATCAACCTCGTCTACCTGTCGTGGAGCAGCCCGAAGGCCCCGGCCACCGCCATCTATTGCTGTGCGGGACTATCACGGCCGTCGAGCCACTACTTTGAACACTGGGGCCAGGAGACCCGAGTCTCCGTCTCGTCAG
>S823|IGHV3/OR16-9*01|IGHD7-27*01|IGHJ1*01|80
GAGGTCCCACTGTCGGAGTTCGGAGGCGGCTCGGAAGTCCGTGGGGGGTCCCTGAGACTGTCCTGCGCTGCCTCTGGACCCGCCTTCATGAACCGCTACCCGAGGTGGGTCCGCCAGGCTGCAGGGGTGAGACTGGAGTGGGTGCCATACAATACAGGTACTGTTGGTAATACATACTACGAGGACTCTCTGAAAGGCCGACCCACCGTCTCCAGAGGCAGCGCCAAGAAGGCCGTGTGTCTGCAGATGAATAGCCGGAGAGCCGAGGACACGGCTATGAGACTTTGTGCGCCAGTTGGGCCAAAGTGCCTCCAACACTGGGGCCAGGGCACACTGGACACAGTCTTATCAG
>S824|IGHV1/OR15-5*02|IGHD6-19*01|IGHJ6*01|80
CACATTCATATGGTGCAGTCTGGGCCTGAGGTGAAGACTCCGGGGGCCCCAGGGACTGTGCCCTGTCTGGCTTCTGGATCCACTTTAACCAACTGGTGTCCTCCTTGGGTGCGCCAGGTCCCTGCACACGGGCTTCAGTGGCTGGGATGGGGGTGCGCCAGTGCTGGCATCACAATCTGTGCACAGAACCTCCAGGCCCGTGTCATCACAGCCAGGGACACGTCCAGGGACACTGCCTGTGTCGAATTAACCAGTCTGAGAACTGAGGGCACGGCCATGTCTTACTGTGGAAGAGCCCCGTGCTTGTATAACGGTAAGGACGTCTGGGGTCAGGGGGCCACGGTCGCCGACTCCTCAG
>S825|IGHV4-30-2*06|IGHD2-2*03|IGHJ2*01|80
CACCTACAGTCACAGGGGTCCGGCTCACGACTGGTGAAGCCTTCAAAGGCCCTGTCCCTCGCCTACGGTGTGTCTGTTGGCTCCACCAGACGCGGTGGTTCCTCCGAGAGGTTGATCCGACAATCAGCAGGGAAAGGCCTGGAGTGGATTGACTGCATTCATGACGCTGGAGACGCCTATTTAGACCCGTCACTCACGAGTCGACTCACCAGAGCATTACACAGGTCCAAGACCCACTTCACCCTGAAGTTGATCTCTGTGACCGCCGCGAACACGCCCGTGCACTCCTGTGCCACAGGGTGTCTCAAAAGTCACAGCTGGAATCTCGGTCCCCGGGGCCGTGCCACCCTGATCATTGTCTCCTCAG
>S826|IGHV2-5*09|IGHD5/OR15-5a*01|IGHJ6*04|80
CATGTCACCTTTAAGGAGTCTGGTCATCCACTGGCTCTACCCTCACAGATCCTCACATTGACCTACACCTTCTCTGGATTCTCACTCAGCCCTTGTAGACTGGGTGTGGGCTGGATCTGTCAAACCCCAGTTAAGGCCCTTGACTGGCTCGCACTCATTTATTGGAATTGTGATAAGGTCCTCAACCCATCTCTGATGATAAGGCTCACCCTCACCACGGACACCTCCCATAATCCTCTGGTCCTCTTAGTGATAAATGTGGGCCCTGAAGACACAGCCTCCTGCTATTGCTCACTCAGGTGTGACTATAGTGTCTGCGACACTTACTACCACGCTATGGACGTCGGGGCCACAGGGACCACGGTCGCCCTCTCCTCAG
>S827|IGHV1-69*05|IGHD1-14*01|IGHJ4*02|80
CAGGTCCGGTTGCCGCAGTCTGGGGCTGAGGCGATGGAGGCTGGGACAACGGTGAAGGTCTCCTGCAGGACTCTTGGAGGCACCCTCCGCAGCCACCCTGTCAGCTGGATTCGACAGGCCCGTGGACGAGGGCTTGAGTGCACGAGACGAATCATCCCCATCTTTGAGACACCGCACTTCGCAGAGAGGATCCAGGTCAGAGTCACGAATACCCCGGACGACTCCAAGAACACATACGACATGGGCCGGGGAGGCCTCAAACGTGATGACGCGGCCGTTCCTTTCCACGCCAGGCCGACCGGGGTCGGAAATTGCCGGTGCTGGGGCCAGGGCGTCCCGGTCACCGTCTCGTCAG
>S828|IGHV3-43*02|IGHD5-24*01|IGHJ3*01|80
GAAGTGCAGCCTGTGGGGTCTGGGGGAGGCGAGGTACAGCCTGGGGGGTCCCTGGGACTGCCCTCCTCAGTCTCTGCTTTCACATTAGATCATCATGCCATGATCTGGTTGCCGCAAGCTCCAGTTCAGAATCTAGAGTGGGTCTCTCCATTCAGTGGGGATGGTGATAGGACCCACCATTCAGACTCTGTGATGGGCCGACTCACCTTCACTTGGGTCACCAAAAAACTCTCCCTGTATCTCCAAATAGACAGCCCGAGAAATCATGACACCGCCTCTTATGACTGTAAAAACAGATGGCAACTATTGTCCGCAGCCAATGCTGCTCTGGAAGTCCGGGGCCAAGGGGCGATGGTCACCGCCTCCTCAG
>S829|IGHV2-5*05|IGHD1-14*01|IGHJ3*02|80
CAAAGGTGTTTGAAGGAGCCTGGTCCGACCCTAGTGACCCCCACACAGACCCACACGGTTAGCTGCACTTACTCCGGATTCTCACACAGCCCCATTGGGGTCGAAGTGACCCTGTTCCGCCAGGCCCCAAGAAGGGCCCTGGATTGGCCCAGACTCATTTATTGGGATGGCGATAGGCGCCGCGGCCCATCTCTGAAGAGCGGGCTCGTAATGAACAGGGACGCCTCCAAAAATCCGGTGGTCGTTGCAATATTAAGCTTGGCCCCCGTGGACATAGGCACATCTTATTGTGCACACAGTCTTAGTTCAGAAGTCTGGGGCCACGGGACAATGGTCACTGTCTCCTCAG
>S830|IGHV3-43*02|IGHD2-21*02|IGHJ6*02|80
GAAGTGCAGGTGAGGGAGTGTGACAGAGGCGTGGAACAGACTGGGGAGTCCGTGAATCGTCACTATGCAGCCTCTGGACTCACCTGTGATGATGATGCCATACACTGGGTCCGCCGAGCGGCAGGGGAGGGCCTGGAGGGGGCCTCTCCTCTCAGTGGGAATGGTCATAGGACAGACTCGCCAGACGCTATGAAGGGCCAAGTCATTACCTCTAGAGACAAAAGAAGATGTTCCCCGTTTTCGAACAAGAACAGTCTGAGAATTGACGCCACCGCCTTGTATTATTGTGCACCCGCGATGGTGGTGATGACTCCTATTGCCTACTACTCTTGTCTAGACGTCTGGGGCCACGGGATCACGGTCACCGTCTCGTCA
>S831|IGHV3/OR16-13*01|IGHD3-9*01|IGHJ4*01|80
GAGGTGCTGCTGGTGGAGTCTGGGGGAGGCTTACTACAGCCTAGAGGGTCCCTGACATTTTGTTGTGCAGCCTCTATATTCTCCTTTTCCGGCTTCTGGGGACACTGGGTCCGCCAGGGTCCAGGACAGGGACTCCTGTGGGTCTCACCAATTAATTGTGACGGGACTGGAAAAAACGACATAGACTCCATGAAGGGCCAACTTACCATGTCCAGAGACAGTGCTTGGACCATGCTCTTTCCGCAAATGGACAGTCGGAGGGCTGAGAACAGGACTCTGTTTCACTGTACTAACAATTGTCGGGACACTAATTCGACTGAATCTTACAGATGTGACTTTGACTACTGGGGCCATGGAAGCCGGGCCACCGTCGTCTCAG
>S832|IGHV3-43D*01|IGHD1-7*01|IGHJ2*01|80
GAACAACAGCTGCTGGAGCCTGGGCGAACCGAACTACAGCCCAGGGGGTACCTGAGACTCTTCTGTCCGGGCTCTGGATTCACATTAGATGAGTCTGCCCTGCACTGGGTCGGTCCAACTCCGGAGAAGGATTTGGCGTGGGTCTCTCTCAATACTTGGAGGGGTGAGAGAGCCTACTCTGCAGACCCTGTGAAGAGTCGACCTATCATGGCCAGGGACTGCAGAAAGAACTCCCTTGATTTGCAAACGAACAAGACGAGAACTGAGGACTCCGCATTGTTTAATTGCGCAAGGATCTTGTCACTATCGCGCTACTTCGATCTCGGGGGCCGTGCCATGCTGGTCGAAGTCTCCTCAG
>S833|IGHV1-69*02|IGHD1-7*01|IGHJ6*04|80
CAGGTCCAGGTGATCCAACCCGGGACTGAGCCGAGGAAGCCTGTGCCATCGGTGAAGGTCTCCTGCAAGGATTGGGCAGGCGCCTTCATCGGAACTACTTTCAGATGGGTGCGACATGTCCCTGGACAGGGGCTTGAGTGGATTGGAAGGTCCGACCCTGTCGTTGGCACGGAAAACCACGAACAGAGATTTCAGGTCAGAGTCACCACTATCGCGGTCACATTTACGAGGACAGCCTACATGGACCTGAGAGGCCTGCAATATGAGGACACGGCCGTGTGTTGCTGTGCGGGAGTGCGCTTCGGAGATTATAATTGGAACTACTTTCAGTGCTGCAATACGGCCGTCTGGGGCAAAGGGAGAACGGTCCCCGTCTCTTCAG
>S834|IGHV3-30*12|IGHD4-11*01|IGHJ2*01|80
CATGTGCCTGTGGTGGGATCTGGGGGGGGCGGGGTCCAGCCTGGGGCGTTCTCGAGACTCTCCCGTGCAGGGTCCGCATTCGCCTTCACTAGTTGTGTCATCGGCTGGGTCCGCCAGACTCCCGGCAAGGGGAATGAGCGGGTGACGGTTCTTGCATATGAAGGAAATATTCTATACTCTCCAGACTCCTTGAAGGGCTGGGCCACCATCGCCAGAGACAGTTCCCAGGATGCGCTGTGTCTGCAAATGACCGACCTGAGAGCCGAGGACACGTCCGTGGACTCCGGTGTCAGGAGGCTCACCAATGAATATGTCCACTGCTCCTTGCATCTCTGGGGCCGTCGATTCCTGGTCACTGTCCCCTCAG
>S835|IGHV3/OR16-8*02|IGHD5-18*01|IGHJ4*03|80
GAGGCGCCACTGGTGGAGTCTGGGGGAGTCTTGGTACAGCCTGCGTCGTCCCTAAGACGGCCCTGTCCAGCCTTTGGATTTACCTTCACTGAGAGTCACTTGACCGGGGTCCGCCTGTCTCCCGATGAGGGACTGCCTTGCATTTCATTCATTAATGGTGATGGTGGTTTCACGCATTCCAGGGCCACTGTGGAGGGCCGACTCACCATCCCCCGGGACAACGCCAAAAACTCATGTTATCCACAAACGAAAAAGTGGGAAGCCGAAGACACGGCTGTGTGTTATGGTGTGAAAGCGGACACAGTTAGGCTTACGTGTGGCTCCTTTGACAGCTGGGGCCAGGGGACCCTGGCCACCCTCTCCTCAG
>S836|IGHV3-38*03|IGHD3-3*01|IGHJ2*01|80
GAAGTGCAGCCGGTGAAGCCTGGGGCAGACTTGGAACAGGCCAGGGGGTTCCTGAGACTCTCCTTTGCAGACCCGGGATTCACCGTCATTAGAGATGAGACCAGCTGGACCCGCCAGAGTCCAGGGAAGGGTCTGGACTGCGTCTCATCCATGAGCGCTGGTAACACAAACTGCGCAGACTCTAGAAAGGTCAAGTTCAGAAGGTCCCGAGACAAATCCAAGAACACTTTTTATCCTCCACTGAATAACTTGAGAATTGCGGGGGCGGCCGTTTATGACTGCGCCAAGTACTATGGCTTTTGGGGTGGTTTTTATGGCAGAGTGTTTTGGAAGTTCGGTCTTTGGGGTCGCGAATCCCGGGTCGGTGTCTCCTCAG
>S837|IGHV1-58*02|IGHD2/OR15-2a*01|IGHJ4*01|80
CAACTGCAGTTGATGCAGTCTGGACTTAAGGTGATGAGGCCGGGGACCTCTTTCCAGGCCTCCTGTCAGGCTTTTGGCCTCACCTTGTTCAGGTCTCTGACACAGAGGGTGCGCCAGGCTCATGGACAACGCCTTGAGTGGATTGGATGCATCGTCGAGGTCAGGAATAACTTAAACAGCGCACCGAAGTTCCACGAAAGAGTCACCATTGCCAGGGACGTGCCCACAGTCACGCCCCACCTGGAGGTGAAAAGCCTGAAATCCGAGGTCACCCCCATCCATTATTGTGGGGCCGGTCCTAGTTTGAACTTTGACTCCTGGGGCCGAGACATGCTGGTCAGTGTCTCCTCAG
>S838|IGHV4-39*01|IGHD3-9*01|IGHJ1*01|80
CAGATACAACTTCGGGAGTCGGGCCCAGGACTGCTGAAGTCGTTGGGGTCCTTGTCCTCCACCTACACTATCTCCGGTGTCTCCACAGAGATGACTTGTCTCTACTTGGTCTGGATCCGCCAGACTCCAGTGAAGGGCCTGGAGTCGATTGAGAGTGTCTTTTTTAGTGAGATCTCCTCCTACAAACCGTCCCTCTCTAGTCGAGTCTCCCTCTCCCTAGGCGCGCCCAAGAATCAGTTGGCCCTGACGTTGACCTCTGTGACCGCCGCAGACACGGCTGTGAAAAAGTGTGCGAGAGGTCATATTTTGACTGGTCATTCGAAGGAGGTGACGCCCGGTGACCAGGGCCCCCTGGTCAACGTCCCCTCAG
>S839|IGHV2-70D*14|IGHD3-16*02|IGHJ3*02|80
CAGGTCGTCCTGAGGAAGTCTGGTCCTGCGCTGGTGAAATCCACACAGATCCTCATAGTGACCTGCACTTTCTCAGGTTTCTCACTCACCACTGGTCTAATTCGTGTGACCTGGCTCCGTCAGTCCCCAGGCACCGAACGGAAGTGGCTTGCACGCATTGATTGGGTTAATGATAAATTCTGGACCACATCTCTGACGACGAGGCTCACCATCTCCAAGGACACTTCCGAATACCCGAAAGCCCTGACTATAACCAATCTGGAACCTGTCGTCATGGTCACGTTTCACTTCTCACGATTGTGTGTAGGAATTAAGGATATGTTGGGGAGAGTTATCGTGATCGTGCTTTTCTTTGACATGTGGGGCCAGGGGACAGTTGTTACCGTCTCTTCAG
>S840|IGHV1/OR15-1*04|IGHD1-1*01|IGHJ2*01|80
CACTTGCTGTTTGTGCAGTCAGGGACTGAAGTGAATAAGCCTGGGGCCTCAGTGAAGGTCTCCTGCCGGGCCGCGGGACACATCCTCACCGACGACTTTTTCCACTGGGTGCGGCAGGCCCCTGGTCAAGAATTTGGGTGGATGGATCCCATCAATTCCAAAGACAGTGGGTCAAACGTTGCAGAGAAGTTAGAGGTCAGACTCACGAGGACTAGAGACACCTGCATCAGAACAGCCTTCGTGAAATTGGGAAGTCTGAGGTCCGACGGCACGGCCACCTATCACTCCGCGGAAGTTTCAGAGGCCTCCTGGGACCTCGATCTCTGGGGACGCGGCTCCCTGGTCACTGTCTCTTCAG
>S841|IGHV4-38-2*02|IGHD3-3*02|IGHJ6*02|80
CATGTGCAACTCCAGGGGCCGGGCCCAGGACTGGGGCAGCCTTCGGGAACCCTGTGCCTCACCTACACTGTTTCTACCTCGTCCTCCAGGAGAGATGGCTGGTGGGGCTGGATCCGGCAGCCCCCGGAGAAGGGCCTGGAGCGGTTTGGGACTTTCTCTCATAGTGGGAGAACCAACTACGCCTCGTCCCTCGAGAATCGGATCGCCACTTCAATGGACACGTCCCAGAAGCCTTTCTCCCTGAAAGTGATCTCTCTGACCGCCGCAGACGCGGCCGTGCAGTACTCCACAGGAAAGTCATTTTTGCCGTGGTTTTTATGCCACTATTACTGTTACTTCGTTCTGGACGTCTGGGGCCACGGGACCACGGTCACCCTATGCTCA
>S842|IGHV1-24*01|IGHD6-19*01|IGHJ5*01|80
CAGGTCCAGATGGGACAGTCTGGGGCTGGGGCGAAGAAGCCGGGGGCCTCAGTGAAGGTCCCCTGCGGGGTTTCCGGAAACGCCCACCTTGATTTATCGACTCACTCGCAGCGACAGGCTCCCCTAAAAGGACTTGAAAGCATAGGAAGTTTTGATGCTGGAGATAGTAGGACACTCTACACACTGAAGGTGCCGGACAGAGTCATCAAAGTCGAGGACACAACAAGGGCCACAGTCTACTTGGAACTGCCTAGCCTGCGATTTGAAGACACGGCCGCACTTTGCTGTCCCCGAAGAAAAGGAGTGACTGGGACCGAGTCCTCGGGACCAGGAGCACTGGTCGCCGTCTCCTCAG
>S843|IGHV3/OR15-7*05|IGHD7-27*01|IGHJ4*02|80
GAGGTGCAGCTAGTGGAATCTGGGGCCGTCTTGGTCTGGCGTAGGGGTTGTCTGAGACTCTCGTGTGCGGTCTCTGGATTTCCCTTTAATGAACACAACTTGGCCTGGGTCCGCCAGGCTCACGGTCACGGGCTAGAGTTGGTGGATTTAACAAGAAGCAGAACTACCACTTGCTTGAAAGGGAATGCCGCGAATATGAAAGGCAGACCGGCCATCTCAAGAGAAGATTCAGGGAACACGCTTTGTCTGGAAGAGAGCCACCTCACCATCGAGGCCTCGGCCATTCATTACTATACCGGATCCCCCTTAGACTGGTGGGGCCAGGGAACCCGGGTCCCCTCGTCCTCAG
>S844|IGHV3-33*05|IGHD3-22*01|IGHJ3*01|80
CAGGAAGAACTGGTGGGGTTAGGGAGAGGCGTGGTGCAGCCTGGAAGGGCCCTGAGACTCTCTTGCGCTGTGTCTGAATTCACCTTCCGTAGGCATGCCATTCACTGGGTCCGCCAGGCCCCAGGCAAGGGGCTGGTCTGGGCGGCTATCATCTCCTCTGATGGAGATCAGAACTTTCGCACAGACTCCCTGAAGGGCCGACTCACCATCTCCAGAGAACATTTCAGGAACAAGATGAATCTACAAGTGGACAGCATTGGAGTCCGACACACGGCTGTGAATTACTGTTCGAATTGTGATAGTAATGTTCTTGAAGTCCGGGGCCTAGAGTCAGGACTCACCGTCCCCTCAG
>S845|IGHV1-8*01|IGHD1-26*01|IGHJ1*01|80
CAGGTGCAGCTGCTGCCGACTGGGGCTGCGGTGAAGAAGCGTGAGGCCTCAGTTGAGGTCTCATGCATGGCCTCTGGGAGGTCCTTCACCAGTTATCACATGACTTGGGTGCGACAGGCCACTGGATCAGGGCTTGGGTGGATGGAATGCCTGAACCTACATAGTCCTCACACATTGTATAGTCAGAAGTTCCCGGTCAGGGCCACCATCAGCCGGAACCCCTCCACAACAGCGGCCTTCATGGAGGTGGGCAGCCTGAGATCTGGAGACACGGCCGTGAACTTTTCTGCCTCCGCCGTGCCGCACAGTGGGAGGAACAGAGTTTCGGGGTGCCTCCAGTCCGGGGGCCAGGGAACCCTGGTCACCGTCTCCTCAG
>S846|IGHV3/OR16-12*01|IGHD1-20*01|IGHJ3*01|80
GAGTTGCAGCTGATTGAGTCTGGGAGAGACTTGGCCCAGCCGGTGGGGAAGCTAAAAGCCTCCCCTGCAGCCGCTAAATTCACCGTCGTAGGCTGGCTCATGAAGTGCATCCACCAGACTGCTGGGAAGGGTAGGGAGTGGGTCTCAGACATTATCATTTGTGCTTGTGGAAAAAACTCCACAGACTCTGTGAAAGTCACATTCACCATCTCCGAAGTCAACCCAACACACACGCTCTTCCTACAAATGAGAAGCCTGAAAACTGAAGAATCGGCCCTGTATTTCTGCGCCAGAGGAAAGTTTATGACTATAGGTGGGGGTGTTTTTGACGTCTGGGACCAAGAGACTTCGGTTACCGTCCCTTCAG
>S847|IGHV4-30-4*07|IGHD4/OR15-4a*01|IGHJ1*01|80
CAGGCGCAATTGCCAGGGTCGGGCCCAAGACTGCTGAGGCCTTCACCGACCTTGTCCCTCATTTGCGCGGTCTCCGGTGGCTCCCTTAGACGTGGTGGTTGCTACTGGAGGTGGATCCGGCAGACTCCAGGGAAGGGACTGGATTGCATTGCATCCTTCAGTTGCGGAGGGATCACCCACTGCAACCCGTCCGTCAAGAGTCGACTGAAGATGTCGAAAGACATGTCCAAGACTCAGTTCTCTCCCGAAATGAGCTCCACGACCGCCGCGGTCACGGCCGTCTTTGACTCTGCCAGTGATGCTAGTTACCTCCGGCGCTGGGGCCCGCCCACCCGGGTCGCCGATTTCTCAG
>S848|IGHV3/OR15-7*05|IGHD6-6*01|IGHJ4*02|80
GAGATAATGGTTGGGGAGTCGGGGGGAGACTTAATCCAGTCTGGGAGTTCTCTGAGACTCTCACGTGCAGCCTGTGGACTCTCGCTCCGTGACCACTACCTGACTTGTCTCCGCCAGCCGAAGAGGAACGGACTAGAGTTGCTAGGCTCAATAAGAAACAATCCTGACAGTGCCACGCCAGAATCTGCTGCCTCTGTCAAAGGCAGACTAACCATGTCAAGAGAGGATCCAAAGAAGACCCTGTGTCTGACAATGATTAGGCTGAAAATCGGAGACCTGGCCGTCTATTACTTTACTAATAGCGGAGACACCGAAGATGTCAACTCGTTTTACTTCTGGGGCCAGAGAATCCTGGAAGTCGTACCCTCAG
>S849|IGHV3-33*04|IGHD4-11*01|IGHJ4*02|80
CAAGTGCTGATGCTCGAGTCAGGAATGTGCGGCGACCTGTCAGGGGGGTCTCTGAGACTCTCCTCTGCAGTGTCCGGATCCCCCTTCACTAATTGTGGCCTCAACTCGGTCCGCCAGACTCCAGGCAAGGGTCACGACAACGGGTCAGTTACATGTTGTGTCGGAATTTATAAATACTATTCGGACTCCGCGAAGGGCCGACTCACCACCTCCAGAGACTCCTCCAAGAACACGCTGTGTTTGCCAATTAAGAGCCTGAGAGGCCAGGACACGACTGTCTGTCTCTATGCGAACTTGAATTCCGTCCGCGACTCCGGGGGCCAGGGACCCCGGGTCACCGTCTCGTCAG
>S850|IGHV3-73*02|IGHD1-26*01|IGHJ3*02|80
GAGTTGCATTCGGTGGAGTCCGGGGGAGACTCGGGCCCGCCTGGGGCGTCTCTCAAACCCTCCTGTGCTGCCTTTGAGTTCACCCGCACTGGCTCTCCTATACACTGGGTCCGCCAGACTTTCGGGACAGGACTGGAGTTGCTTGGCCGTTTCAGAAGTCCGCCGAGTCGTTGCGTGACAGACTATACTGTGTCGGTCAGATACAGGTTTCCCCTCTCCAGAGATGAGTCAGGGAACACGGCGTATCTACGCCTGGACAGCCTGAAAACCGAAGACACGGCCGTGTCTTATTCTAGTCTCGGGAGTCGGGAAGTCTACTATGTCGGAGATTTGTGGGGCCGAGGGACATTGGTCACCGTCTCCTCAG
>S851|IGHV3-7*02|IGHD5-12*01|IGHJ4*01|80
GAGGAGAAATTTCTGGTGTCTGGGCGAGACTTGGTGCAGCCTGGGGGGTCCCTGAGACTCTCCTGTGCGGCCTCTGGGTTCACCTTTGGTAACTGTTGGACGAACTGGGTCCGCCAGACTCCAGGGACAGGACTGAAGTGGGTGGCCCACCTGACACGACAAGGACGGGAGATGTGCTATTTGGACTGTCTGATGGGCCACTTTGCCATCTCGAAAGGCAACGCCAAGGCCTCTCTCCTTCTAAAAAAGAACAGCCTCAGAGACGAGGACGCGGCCGTTCAGGCCTGTGCATTTGGAATTGGCTATGGAAGCCCGCGCATAGACTATTGGGGCCTTGGAAGCTTGGTCACCGGCTCTTCAG
>S852|IGHV5-10-1*01|IGHD6-6*01|IGHJ4*01|80
GAAGCGCTTCGGATGCTGTCCGGAGAAGAGGGGACAAAGTCCGGGGAGTCTCTATTCATCTCCCGTCAGAGATCCGGACGCAGTCCTTCCAAATACTGGAGTAGTTGGGTGCGCCCGGTGACCGAGAAAGGCCGGCTGTGGACGGAGAAGATTGAAGCTTTTGACTCTTATACGAAGTGGAGTCCGTCCTTCCAAGGCCATGTCATCATCCCGACTGATGAGTCCATCCACACAGCCTCCCTGCAGTGGAGCAGCCTGAAGGCATCGGACACCGCCGTCTCTTGCTTTGCGAGCGCCCAAGGCCGAGTGAACGATGACTCCTGGGGCCGAGGAGTCCTGGTTGAACTCTCCTCAG
>S853|IGHV3-30-3*02|IGHD1-20*01|IGHJ5*02|80
CAGTTGCAGCTGGAAGAGTCTAGGGGAGGAAGGGCCCAGCCCGGGAAGTCTCTGAGGCTCCCCTCTGCAGTGTCTGGATTCACCTTGGCTAGATATATCACACAATGGGTCCGCCAGGCTCCAGGCGAGGGGGTGGGGTGGGTGGCCGTTCCATCAGATGACGGGATAAAGGCTCACTACCTAGACTCCCTAAAGGGCCAGTTCACCATCTCCAGAGACATCTCCCAGACCACACAGTTTCGACACATGAACGGTCTGAGAATGGAAGACACGGCTGGCCTCCACTGTGCGAAAGGTTCTTCCTGGGTCGGCCCCTGGGGCCAGGGATCCCTGGTCCACGCCCCCTCAG
>S854|IGHV1-18*04|IGHD3-16*02|IGHJ1*01|80
CAGATTCAGCTGGTGCAGTCTGGAGTTGACCGGGAGACACCTGGGGCCTCGGTGAGTCTCTCTTGCCAGTCCGCCACTGAGTCGTTTGCCAGTTACGATTCCATCTGGCTGCGCCAGGGCACTGGACAAGAACTTGAGTGGATGAGATGGATCAGCGCTTACAAGGCTGACACAATCCCTGCACAGAAATTCCAGGACAGAGTCACGTTGACCACTGACACACCCACGGGTGGAGCCCACATGGAGCTGAGGGGCCTGAGATGTGACGCCACGGCCGACTTTCACTGTGCGAGATCGTCCCCCCATCTTCTGATCAAATTCGGGGGCGTTGTGGAGTGCCTGCAGAACTGGGGCCATGACACCCGGGTCGCCGTCCCCTCAG
>S855|IGHV3-38-3*01|IGHD2/OR15-2a*01|IGHJ2*01|80
GAGGTGCAGATGGTGGCGTCTCGGGGGGTCCTCTTACAGCCTGGGAGATGCCTGAGATTCTCCTGTGCAGCCTCAGGACTCACCGTCAATAGAACTGAGATTGGTTGGGTCCGTCGGGCCGCAGGGGAGGGTCTGGACTGGGTCTCATGCTTAAGTAGTGATATCACATGCTGCACAGACTCCAGGGACGACAGAATCACCAGATCCAGAGACAATTCGACGAATACACCCCAGCCACAGACGCATAGCCTGAGAGTTGACGACACGGCTGTCTATTACTATGAGAAAGTGCAGAATACTATAATGGAAAACCTTTGCTTGTGCGACGGCTGGCATCTCGACGTCTGGGGCCGTGGCATGCTGGTCGCTGTCTCCTCAG
>S856|IGHV3-33*04|IGHD6-13*01|IGHJ5*02|80
CAGGTGCAACTGGTGACTTCTGGGGGAAGTGTGGCCCAGCCTGGGCGCTCCCTGAGACTCTCTTATACAGTGTCTGGACTCACCTTCAGTAGCTTTGACAAGTACGGGGTCCGCCAGGCTCCTGGTGAGGGTCTAGAATGGGTGGCGGTCAATTGGTGTGAGGGAACAAATCCATACTCTACAGACTCCATGACGGGCCGACCCACCATCTCCACAGATACTTCCAAGAGAACGAAATTTCTGACAGAGATTAACTCGCGAACCGAGGCCACGGCTGTGCATCCCTGTGCGAGTCTCCCGGGCTTTACTAGAAGTTGGTGGTGCGAACCCTGGTGCCAGGGAATGCGGGCCTCTGTCTCCTCAG
>S857|IGHV2-5*04|IGHD6-13*01|IGHJ4*01|80
CAGATCGCCTTGAAGGAGCATGGTCGGACCCTGATTGACTCCCCACTGACGCGCACTCCGACCTGCACCTTCTCTGGGATCTCTATCAGCGGAAGTGAATTGGGTGTGGGCTGGATCCGTCAGTCGCCTCGAAAGGCCCTCGAGTGGCTTGATCTCATTTTTCGGACTTATGATAATTACTACAGTCTGTCTGTCCAGAGCGGCCGCCCCTTCACCCAAGACACCTCGCAGATTCAGGTTGTCCTTAGAATGACCGACAGGGACCCTGAAGACACAGGCAGTTTTTACTGTTTAGAGGAACACAGGACCTGGTATTGGGGCCCCAGGGTCCTGGTCACCGTCTCCTCAG
>S858|IGHV4-59*07|IGHD4-11*01|IGHJ5*02|80
CAGGTTCAAGTGCGAGAGTCGGGCCCAGGACTGGGGAAGCCTTCGGTCGCCCCGTCCCTCGCTTTCACTGTCTCTGGCGACTCCATTGATGAAAATTACTGGAGGGAGATCCGGCTGTCCCTAGGTCAGGGACAGATATCGATTGGATATCTATATGACTGTGGGAGCACCGTCTTTAACACTTCGTTCGAGAGTCGGGTCTCCATATCAGTTGGCACCCCCAAGAGTCAGTTCTCCTTGAAGCTGGCCTCTGTGACAACTGCAGACACGGCCTCGTTTTCCTCTGCGAGACAAGTAAGAGGAAGGGGGACCTTCCCCTGGGGCCCGGGAGCCCTCGACACCGTCCCCTCAG
>S859|IGHV1-3*02|IGHD3-3*02|IGHJ2*01|80
CAGGGTCAATTAGTGCTGTCTGGGACTGAGGCGGAGACGCCGGGGGTCTCAAGGAAGCCTTCATGCCAGACTTCTGGGGACACCTTCCCTGGCTGTACTATGCCTTGGGTGCGCCAGACCCCCGGGCACAGGCTTGAGTGCATGGAATGGAGAAACACTGGCAATAGGAACACAAGAAACTCGCCGGAGTGCCAGGTCATAGTCACCTTTCCCAGGGACACATTCGCCTGCACAGTGTGCATACAGTCGAGAAGCCTGACAGGTGACGACATGGCTTCGAGTCACTGTGCGAGAGATAATTTCGGAAAAGTTATCCTGAATGTCTGGGGCCAGGACACATGGGTCTCCGTCTCCTCAG
>S860|IGHV3/OR16-8*01|IGHD2/OR15-2a*01|IGHJ4*03|80
GAGGTGTACTTGGTGAAGTCTGGGGGAGCTTTGGTACAGCCTGGGGACCCCCAGAGACTGTCCTGTCCAGTCTCTGGAGGTGTCCTCAGTAACCACGACACGAGCTACGTCCGCCAGGCTCCAGGCAGGGGACTGGAGTTCGTTGCAGACAGAAGTGGTGATGGTGACTACACAGACAACACAGACCCTCTCAGGGGCCACTTCACCCTCGCCAGGGACAACGCCAAGCACTCCCCATATCGCCAAATAAACAACCTGAGAGCTGAAGACTCGTCCGGGTCGGACTGTGAGAGGATTGTTTTAAGAACTTTACTTTGTCTTGTCTATGGGGGCCCAAGAACCGTGGTCATGGTCTCCTCAG
>S861|IGHV5-10-1*04|IGHD2-2*02|IGHJ5*01|80
GAAATGCAAGTGGTGCAGCCTGGAGCAGAGGTGGAAAAGTCCGGGGAACCTCTGAGAGTATGCTATAAGGGTTCTGGGAACAGTTTTCTCAGCTTGCGTCTCATGTGGGTGCGCCACTTACCCGGGGAAGGCCTGGGGTGGAAGGAGTGGATTGACTCCAGTGCTTCTCCTGTCAACCACAGTCCGGCCTTACATGGCCCGGTCTCCTTGTCAGCTGACACGTCCATCAGCTCTGCCTACCCGCAGTGGAATAGTCTGAAGGCCTCGGACACCGCCATACATCTTGATGTGAGGACGCGAGATGTTTTAGCGCGACCGGCTCTTAGCACTGACTCCTGGGGCCAAGGAACCCTGGTCTCCGTCCCCCCAG
>S862|IGHV3-16*02|IGHD3-16*02|IGHJ2*01|80
GATGTGCAGGTGGTGGAGACTGAGAGGGACTTGGTACAGCCTGGGGGGTCCCAGAGACTCTCTTGTGCAGCCTCTGGACTCCCCTTCAGTCACTGTGACATCAATTGGGCCCAGAAGGCTCGGGGAAGGGGACTGGAGTGGCTCCCGGGTGTCCATTGGAATGGCAGTAAGACGCTCCGTGTGGACTCCGCGCAACGCCGATCCATCTTCTCCAGAGACAACTCCAGGAATTCCCTGGACGTGACAAAAAACAGACCGAGAGTCGGAGATATGTCTTTCTTCTGTTGTGTGAACGGGGCCCATAGTCTTATGATCACGTTTGAGAGATGGAGCGGATGGTTCACTCTCTGGGGCCGTGATGTCCTGGTCTCTGTCCTTTCAG
>S863|IGHV3-16*01|IGHD2/OR15-2a*01|IGHJ1*01|80
GAGAGACTACGGGCGGAGTCTGAACGAGGCCTGCTACAGCCTAGGGGGTCCCTGAGAGTCTCCGGTGCAGCCTCTGGCTTCTCATACATTAAAAGGGACGTGAACTGGGCCCGCCAGACTCCAGCAAAGGGGCTGGAGGGGGGATCGAGTGTGAGTTGGAATGATAGTGGGGCGAACTGTGTGGGCTCAGTGATGAGGTGGTTCTTCCTCTCCAAGGAAAATTTCAGGACCTCCCTTCATCTGCGAAAGAACAGCCCCCGAGCCGAGAACCTGACTGTACATAAATGTCTGAATTGTAATACTCCTGCGTTCTCTGCCAGTCGGGCTAATTTCTTTCAGAATTGGGGCCAGGTCACCCTGGTCAACGTCTCCTCAG
>S864|IGHV2-70D*04|IGHD3-16*01|IGHJ3*01|80
CAGGTCACCTTGAAGGAGTCTGATACCTCAGTGGTGAAACCCCGACAGACCCTCAAACTGACTTGCACCTATTCTGGGTTCTCCCTCAGCAACTATGGAGTGCGTGTGAGAAGGGTCCGTCCGCCCCCATTGAAGGCCCTGGCGTGGCTTGCACACACTGCTTGGAATCACCTTGACCTTAACCGCTCGTCTCTGAAGATTAGACTCATCATCTCCATGGAAGCCTCCCGAAAGCAGACGGTCCTAACAATGACCAGCATGGGCCCTGGAGACACGGCCACGAATCACTGTGCACGGCATGTAGGGTCTGGAGAAGCTGTGGTTCTGCCCGATTCCTGTGACTTCTGGGGCCAGGGGACAATGGTCACCGTCTCTTCAG
>S865|IGHV3-7*01|IGHD5/OR15-5a*01|IGHJ1*01|80
GAGGTGCACCTGGTGGCGTCTGGGTCAGACTTAGTCCAGACGGGGGGGTCCCTGAGACTCTCCTGCACAGTGTCTGCATTCACCCCTAACAAGTGTTGGGTGAGCTGGGTCCGCCAGACTGCCGGGGAAGGGCTGGAGCGAGTGGCCCGCATAAATCAAGATGGCCGTCAGAAAGATTCTCTAGCCTCTGGGACGAGCCGGTTCACCACGTCCAGAGCCAACGCCCTGAGTTCAGGCAATCTCAGAGTGATCAGTCTCAAAACCGAGGACACGGCAGTGTATTGCTGGGCCATAGCGTATACGACTGTGGATGTCCACCACTGGGGGCCGGTCACCCTGGTCACCGTCTCCTCAG
>S866|IGHV3-33*04|IGHD2-8*01|IGHJ4*01|80
CAGGTGCAAGTGGTGGTGTCTGGGGGAGGCGTGGTCCAGTCTGGAAGGTCCCTGAGACTCTCCCTTTCTTTGTCTGAATTCACCTCCAATAGCTACGGCATCAACTGGGTCCGGCAGCCTCCAGGCGGGAGACTAGATTGTTTGACACTTTTTTGGTGTGACGGAACTAACAACTGCCATACAGACTTTGTGAAGGGCCCCTTTACCGCGTCCCGAGACAACGATCAGAACACACTCTGTCTGCAATTGAACAGTCAGAGCGTCGAGGACACGGCTATGTATTTCTGTGCGAGAGGAAATGTTCTGCGAATCCTGCTTGCTGTCTCGTCGTTTGACTTCTGGGGCCAAGGAATCCTGGTCACCGTCCTTCCAG
>S867|IGHV2-70D*04|IGHD5-18*01|IGHJ2*01|80
CAGGTCACCTTGAAGGAGTCCGGTCCTACGCTGATTAAACGCACTCAGACCCTCACACTGACCTGCACATTCTCTGGGTTCTCACTCTGCCCTAGCGGAGAGAGTGTGAGGTGTCTCCGTCAGACCCCAGGGAAGTCCCGGGCGAGGCCTGCCTCCATACATTGGAACCATGATAAATTATACAGGACATCTCTGCAGATCGCCCTCACCCTCTCCAGGGATACCTCCTACAATCCGGTGGTCTTAAAAGCCACCGGCATGAACCTTCTGGACGGAGGCACCCTTTACTGTGCACGACTTCATGACAATTCGTCTATGGGCTCTCGATGCTACTTTGATCTCTCGGGCCGATCCACCCTAGTCACTGTCTCCTCAG
>S868|IGHV3-33*05|IGHD1-14*01|IGHJ3*01|80
CAGGCGCATTTGGGGGAGTCTGGGGGAAGTGCGGTCCAGTCTGGGGGGCCCCTAAGAGTCTCCTGTGCAGTGTCTGGATTGACCCTGAGTAGCTCTGGCACCCACTGGGTCCGTCGGGAACCAGGCGGGGGGCTGGAGTGGGTGGCAGTTATCTGTTCTAGTGGAGGCAATCAGTTCTTTTCAGCCTCCCTGAAGGGCCGATTCATCCTCCCCAGAGACTCTTCCAAATTCACGGTGTGTCTACAGATGTGGAGCCTGAGAGACGAGGTCACGGCTTTCTATTATTCTGCGACAGATTTGATTGGATGGCAGGCTAATGCTTTCGGTTTGTGGGGCCAGGGGACACTGGTAATCGACTGTTCAG
>S869|IGHV3-23*03|IGHD1-7*01|IGHJ1*01|80
GAGGTGCAAGTGTTGGCGTCTGGGGGAGGCCCGGGACAGTCTGGGGATTGGCTCAGCCTCCCCCGTGCCGTCCCTGGACTCACTTTTAGGAATTATGACAGGAGATGGGTCCGCCGGCCTCCAGAGAAGGGACTGGAGTGGGGCTCAGAAATTCATCGTGGTTGTAGCAGGCCCTGCTTTGCAGACTCCGAGAAGAGGCGGTTTGCCATCTCCAGAATTAACACCAAGAATCCGCTGTGTTTACAAATGAACAGCCTGCCAGTCGATGACACGAGCGCCTACCACCGTGCGGGACTGCCTGGAAGTGCGCCGGTCCCCTTCGCGCGGTGGGGCCAGGAAACCCTGGTCACCGTCTCCTCAG
>S870|IGHV3-15*03|IGHD3-16*01|IGHJ3*01|80
GAGATGAACCTGGTGGAGTCAGCCGGAACCATACTGCAGACGGGGGGGTCACTTAGACTCCCCCCTGCAGTCTCTGCATTCCCTCGCTGTAACGCCTGGGTGAACTGGGTCCGCCAGACTCCGAAGAAGGGGCTGGAGTGCATGGGCCCTTTTAGAACAGAAACTAATGATGAGCCAGCAGACTCCGCTGCAGTTGTGAAAGGCAGATTCACCTTCTCAAGCGATGATTTAATATACGCGCTGTGTCTGCAAATGAACAGCCTGAAATCCGAAGACATAGCCGTGGCTTACTGTTCCATCCATTCATACAGTGAGTTCACTTGGGGGAATCACGTTTACAGGAGTCCTAATGCTTTGGATGCCTGGGGCCATGGGACACGAGTCCCCGTCTCTTCAG
>S871|IGHV3-43D*01|IGHD1-20*01|IGHJ5*02|80
GAAGTACAGTTGGGGGAGTCCGGGGCAGTCGCAATACAACCTGGAGGGTGCCTGAGACTCTCCGGTGCAGCCTCTGGATTGACCTTTGGTGATAAGGCCATGCGGCGGGTCCGTCAAATTCCGGGAATGTGTCCAGAGGGTGTCTCTCTCCTGAATCGGCTTGGTGCTAGAATCCACGATCCAGAGTCTGCGGAGGGTCAACTCATCATCTCCAGAGACTGCAGCAAACAATCCCCTTATCGGAAAAGAAGATGTGTGAGAGGTGAGAGAACCGCCTTCTTTGCCTGTGCACGGTGGTGCGATTCCTGTGGCCAGAGAACGCGGGTCACCGTCCCCCCAG
>S872|IGHV3/OR16-6*02|IGHD7-27*01|IGHJ6*02|80
GAAGTGCGCTTGGAGGAGTCTGCGGGAGACCCTAGAGCAGGTGGGGGGTCCCTTAGAGACTCCTGTGCAGCCTCTGGACTCACCTGCACTTATGCCGGGATGACCTGGGTCCGCCCGTCTCCAGGCGAGAGACTGGATTGGATTGGCTGTGTTGAAAGTAGATGGGAAAGTGGGACGACAGACTGCGCTGACCCTCTGGAAGGCAATTGCACCACCTCAAGGGATTATTCAACAGACGCGCTCCATATTCAATTGCTCCGTGTGAAAACCGACGACACGGCCTTATTTTTCTATACCACTGAATACAATCACGACGTGGGCGTGTGGGGCCCGGGGACCACGGTCACCGTCTCCTCA
>S873|IGHV3-53*01|IGHD1-7*01|IGHJ6*02|80
GAGGAGCATCCGTTGGAGTCTCGAGGAGTCCTGATCCAGTCTGGGGGGTCCCTGAGACTCTACTGTGCAGCCTCTGGGTTCACCGTCTATAGCAATTTTATGAGTTGGGTCAGCCAGGCCCCAGGAAAGGGACTGAAGTGGGTCTCAGCTGTTTTTAGGGCTGGCAGCAGATACTACACACCCTCCAGGAAGGGCCCAATCACCCTCTCCAAAGACATTTTGACCAGAACACGGTGTCTTCAAGTGAAAAGCCTGAGAGACGAGGACACGGTCCTTCTTTATTGTCTGGAATCAGATTTACAGGACAATGCCTTTCCCAGGTGTTACTGCTCCTTCGTTATGGACGTCTGGGCCCAAGAGACCACGGTCACCGTCTACTCA
>S874|IGHV3-13*05|IGHD1-1*01|IGHJ1*01|80
GAAGTGCATGTGGTGGAGTGTGGCCAAGGGTTGAAGCCGCTTGGGGGCTCCCTAAGACTCTTCTGTGCAGCCTGTGCATTCTCCTTTAATACCCAGGCCATCCATCGGGTCTGCCAAACTTTTGGAAGAGGTCCCGAGAGGGTCTCTTCTCACGGTACTGCTGGTGACCCATACCCTCCAGACTGCGTGCAGGGCCGATTGACCTTCTTCAGAGAAAACGCCAGGGAGTCCTTGAGTCTCAAGACGACCAGCCTGAGAACCGGGGCCGCGGCTGACTATGACTGCGAAAGGAGACGGCTGGAACTGCGGGACTCCTTACCACACGGGGGCCAGGCCACACTGGTCACCGTCTCGTCAG
>S875|IGHV4-28*06|IGHD5-24*01|IGHJ4*03|80
CAGGTGCAACTACAGGAGTCGGGCTCGGGGCTTGTGAGACACTCGCAAACCCTGTCCCACACCTGCTTTGTCTCTGGTTGCGCCATCAACGGAACTTACTGGTGGGACTCCATCCGGCAGACCCCGGTGACGGGACTTGAGCGGATTGACAGAATATATTCTTCTGAAAGGGGCGACTACAACGCGTCCCTCCAGAATCGAGTCACCGTGTCACTAGAGCCGTCCCAGAACCAGACGTCCCTGAACGTAGGCTTTCTGGCCGCCTTGGATTCGGCCGAGTGTGACTTTGTGGACAGTCCAGGGCCACAATACCGCCTATGGGGCCACGGGACCCTTGTCACCGTCTCGTCAG
>S876|IGHV1-45*02|IGHD5/OR15-5a*01|IGHJ1*01|80
CAGAAGCAGTTTTTGCAGTCTGGGGCTGAAGTAAAGAGGACTGGGTCCTCAGTGACCCTTGCCTGCAAGGCTTGTGAAAACAACTTCACCTGCCACTCCCACCAGTGGGTGCGACAGGCCCCCGGACAAGCGGTTGATTGGATACAAAGGATCGAACCTTTGAGTGGCAACGCCAATTCCACACAGAAACTGCACCATAGATGCACCATTACCAGTGACAGGTCTATGAATTCGGCCTTCAGGCTACTGAGCAGCCTCATATTTACGGACACAGACATTTCTTTCTCCGCACCCAAGAAACGGTTGACGGGCTGGTTTCATTACTGGGGCCAGGACACCCTGGTCACCGTCTCTTCAG
>S877|IGHV4-39*05|IGHD2-2*03|IGHJ3*01|80
CAGGTGCAGTTACGGGATTCGGACCCAGGCCCGGTCCGGCCTTTGGAGACCCCGTCCCTCACCTGCCCTGTCACTGGTGACTCCATCAGAATACATTACTATTTCTGGGGCGGCAGACGCCAGTCCCCAGGGGAGGGGCTGGAATACAGTGGACGTCTCTTTCATAGTGGGAAGACCGCCCACAAACCGATTCTCATCAGTCGAGTCTCCATACCCCTAGAACCGTCCAAGACCCAGTTTTCCCTGAGACTGAATTCTGTGACCGCCGCAGACGCGGCAGTCTATTATTGTGCGGGCAGTTGTCTGATTATCAGTTGCACTGTCGTCTGGGGCCGCGGGACACTGGTCAGCGTCTCTTCAG
>S878|IGHV3-NL1*01|IGHD7-27*01|IGHJ1*01|80
CAGAAGCAGGTGGTGGACTCTAGAGTCTGCGTGGTCCAGCCTGGGGGGTCCCAGAGACGCTCCTGTGCACCGTTTGGATCCAAAGGAAATTGCCATGGGATCCAGTGGGTCTGCCAGACTCTAGGCAAGAGCCGGGAATGGGCCTCAATTATTCATGCCGGCGATAGGAGCACTGGCGATCCAGACTTCGTGAGGGGCCGATTCACCAAGTCCAGAGGCAATTGCACAACCACGCTGTCTCGGCAAATGAATGGCCTGAGGGTTGCGGTCACGGTTGTGAACAACTGTGAACAACTAGTTGGGAATCAATGCCTCCAGAGCTGGGGCCAGGTCACCCTGGCCCGCGTCTCCTCAG
>S879|IGHV2-26*01|IGHD5-12*01|IGHJ3*01|80
CAGGGCCCCCTGAAGGAGTCTGGTGTTGTGCTGGTGATTTCCAGAGCCACCCGCATGCTGACCTGCGCCGTCGCTGGTCTCTCACCCAGACATGCCAGAATGAATACGGCCTGCCTCCGTCACTCCCCCGGGAAGGCCCTTGATTGGCTTGCCCTCATTTTTTCAAATCACGGGTGTGCCTCCAGCACGTTTTTGAAGAGAACAGTCACCATCTCGAAGGACACCTCCCGCAGCCATGTGGTCGTTGCCATGACCAACCTGGACCCTGTGGACTCGGCCACATGTTGCTGTGCACGGATATTTAGAGACACCGTTCATCACGTCTGGGCCCCCGGGACAATGCTTGCCGTCTCTTCAG
>S880|IGHV3-35*01|IGHD6-6*01|IGHJ6*02|80
GACGTGCGGGTCATGGGGTCTGGGAGAACCTTGACACAGCCTGGGGGCTCCCTGGGACTCCCCTGTCTTGTCCCTGGTTTCTCCTTAAATGCCAGTGACCTGAACTGGGTCTATCCGGCTCAACGAAAGGGGCTGGAGTGGATGTCGGGTGCTACCGGGGCTGACACTAGGAAACTGTACGCAGACTCCGTGAAGGGCCGATTCCTCATCTCCAGAGGCAACTTCAAGAACGCCCGGTGTCCAGTAAGGCAGAGCCTGAGGGCCAAGGACGCGACTGTGTGTTACTGTGTGAGATCCGTGATTTTAGGGCGCAACTTCTTCAGAAATGCGGACGTCTGGGGCCAAGGGATCACGGCCACCCTCTCCTCA
>S881|IGHV3-66*03|IGHD2-2*02|IGHJ3*01|80
GAGGTGCGGTTGGTGGAGTCTCCAGGTGGATTGTCCCAACCGGGGGGGTCCCCGGGACTCCCCTCTGCAGTCTCTGAAGGCACCGTCAAAAGGAGTTGCATCATCTGGGTCCGCCTGGAACTAGGGAAGGGGCTTGCGTGGAACTCTGTTCTTTTTGCCTGTGGTAACACCTTCTTGGCAGACTCCGTGAAGGGCCGATCCACCATCTCTAAAGAGAATTCCACGAACACCCTGGATCTTGAGATGAACAGCCTGAGACTACGGGACACGACTTTGTATTATTGTGCGAGACGGCCTAAGTATAGGACTACCAGGTCTGGTGCTCCTCATGGCTGGGGCCAAGGGACAGTGGTAAGCATCTCCTCAG
>S882|IGHV3-43*01|IGHD2-2*03|IGHJ4*02|80
GAAATGCAGCTGAGGGTGTCTGGGGGAGTCGTGGGACTGTCTGGGGGGTCCCCCCGACTCTCCGGTGGAGCCTTCGGATTCACCCTTGATGAATTCACCAGACCCTGGGTCCGTCAATCTCCGGGGAAGGGCCTGATGTGGATCTCGGTACTCAGTTGGAATGGTGGCAGAACATACAGTCCAGACTCTGACAAGGGCCTCTTCACCATCTCCAGAGACATCAGAACACACTCCCTGGGTCCCCAACTGAACAGTCCGAGACGTGCGGATTCCGCCTTGTGTCACTTTGGAAGCACCGAAGGGGTTGCAGTTCCGGGTGCTGTGGACTCTGAATCTCGGGGCCAGGGAGTCCGGGTCACCGAGTCCTCAG
>S883|IGHV1-58*02|IGHD1-14*01|IGHJ2*01|80
CACGTGCAAAGGAGACGGTCTGGGCCTGAGATGACGAAGCCTGGGACCTCAGTGAAGGTGTCCTCCGCGACTTCTGGATTCAGCTTTATTACTTCCTCTCTTCACTGGGAACGTCAGCCTGGTGGACAACACCTTGAGTGGATTGGACCGACCGTCGTTGACAGTGGAACACCAAAGGTCACACAGAAGTTGCAGGAGAGAGTCACCACGACCAGGGACATGTCCATGAGAACAGCCCACCTGGAGTTGAGCAGCCTGAAATCCCCGGACACGACCTTATCCCACTCTGCGGCAAGAACCGGATTCTCCCAGGCGGCTAACCGTTTCCGTGATCTCTGGGGCCTTGACGCCCTTGTCACTGTCCTGTCAG
>S884|IGHV3-64D*06|IGHD3-16*02|IGHJ3*01|80
GAGGTAGACTTGGTGGTGTCTGGGGAAGGCTTGGTCCGGCCGGAGGGGTCCCTGAGACTCTCCTTCTCAGCCTCTGAATTCACCTTTAGTCGTTCTGAAATGAACGGGGTCTGCCAGACTCCAGGTCAGGGGCTGAAACCTGTTTCTGCTTTCACTACTTGTGGGGGTAGAATAAACTTCGCAGACTCCGTGAAGGACACATTGCCCATCTCCAGAGACACCTGCAAGAAGTCTCTGATTCTTCATATGAGTCGTCTGAAAAGTGTGGACACGGCTCTGTCTTTCTGTGTGACCCCTCCTCGAAGAAATGAGGATTACTTTTGGGGGAGTAACCCTTTTGGGCGCAGATCTCCCCTTGCCTTTGACGTCTGGGGCCACGGGACAAGGGTCACCCTCGCTTCAG
>S885|IGHV3-49*05|IGHD1-14*01|IGHJ3*02|80
GAGGTGCAGTTTCTGGAGTCTGGGGGAGTCGTAATAAAGGCAGGGCGATCCCCTGGACTCTCCTGTCCAGATTCTGAATACACCTTTGGTGAATATCCTTTGAGCTGGTTTCGCCAGGCTCCAGGGCAGGGTCTGGGATGGGTAGGGTTTTTAAGGGGACAAGTTAATGGAGGGATATCAGAGTACACAACATCAATGACAGGCATCTTCACCAGGTCACGAAGTGATTCGAGACGCAGCGCCTCTCTGCAGATGGACAGTCTGAAAGCCGGAGACACAGCCGTGTCAGACTGGACCAGAGTGTCCGGAATGTTTTCTTTTTATATCTGGGACCACGGGACAATTGTCGCCGTCCCTTTAG
>S886|IGHV3-21*02|IGHD3-10*02|IGHJ1*01|80
GAGGTGAAAGTGGTGGCGTCTGGGACAGGCCCGGTCAAGTCGGGGGGGTCCCCGAGACTCCCGTATATGGCCTGCGAGTCAAACTTACATGGCCTTAGAATGAAACGGGTCTGCCAGCCTCCAGAGAAGGGACTGGAGTGGGTCTCATCCGTTAGTATTACCACTAATTTCACATACCCCGCAGACTCACCGAAGGGTCTCTTCACCATCTCCCGAGACTACGCCAAGAATTCACTGTTATTGAAAATAAACGGCCTGAGAGCCGTGGACACGCCTGTTTCTCACTGTGCGGCAGTCATCGGGGAGGCCCTCCTCCTGCGCTGGGACCAGTTAACCCGGGTCACCGCCTCCTCAG
>S887|IGHV3-20*02|IGHD5-12*01|IGHJ1*01|80
GAGACGTTCCTGATGGGGTCTGGGGGGGGTGTAATACTCCCTGGGGGGCCCCTAAGACCCACCTCTGCAGTCCCTGCATTCAGTGTTGATGATTGTGACAGGAGGTGGGTCCGCCCCAGTCCAGGGAAGGGGCTGGCATGGGTCTCTGGAATGTTGTGCAGTGGAGATAATACGAATTCAAAAGACTCTGTGAAGGGCCGGTTCACCATCTCCAGAGACAGCGCCAAGAAATACTTTTGTCTGAACATGAGTAGTCGGAGAGCCGACGAAACAGCCTTGTGTCCCTATGGCCCAATAGTGACTACGAGTAGATGCCTCCAGAACTGGGGCCAGGAGTCCCTGGTCACCGTCTCCTCAG
>S888|IGHV3/OR16-13*01|IGHD5/OR15-5a*01|IGHJ1*01|80
GACGTGCAGTTGGTCGAGTCTGGGAGACACCTAATACAGACTGGAGGGTCCCTGAGACTCTCCTGTGCAGCCTCTTTCCTCACCTGCAACGGATTCTGTGAGAACTGGGTCCGCCAAGTTCCAGAGAAGGGGCTAGTGTGGCTCTCACTGCTTTTTATTGATGAGAGTTGCACGAAGTTTGCAGACTTCTTGAAGGGCCCTTTCACCATCTCTAGAGTAAGTACTCAGACCGCCCCGTATATTCAAGTGGACAGTCTGAGAGCTCGGGTCAGGGCTGTGTTTACTTGTCCTAGAGACCGGGGTATCGTGTCTGAGCTTGACTACTTCCAGTCCTGGGGCCGGGATAACTTGGTCACCGTCTCCTCAG
>S889|IGHV4-28*02|IGHD4-11*01|IGHJ5*02|80
CAGGTGCAGCTGCAGGGGTCGGGCCCAGGTCTGGCGAAGACTTCGCAGCCCCCGTCCCTCTCCGGCGGCGTCTCTGGTTGTGCCGTCGGCAGTAGTCAGTGGCGGGGCTGGATTCGGCAGCCCCCAGTGGAGAGACCGGAGTGGATTGGGAACATCTCTTTTAGGGGCCGAATCCTCCAACATCCCCCCCTCAGGAGTCGAGACACCTTGTCACTGGACACGTCCAAACTGCACTTTTCCCAGAAGACGACCTCTGTCACCGGCGGAGAGACGGCCGTTTCTAGCTTTGCGAGAGAGACACGGTGGTCCGACCCCTCGGGCCAAGACTTTGCGGCCAGATTCTGCTTAG
>S890|IGHV1-58*01|IGHD4-11*01|IGHJ5*01|80
CACATGAACATGGCGCTGTCTGGGCCAAAGGCGAAGAAGCCTGGGACCTCAGTGAAGGTCTCCGACACGACTTTTGGATTGATGTCTCCTGGCTCTCCTGTGCCATGGGTGCCACAGACTCGCGAAAAGCGCCTTGAGTCTATACGATGGGGCGTCTTTGACAGTGATATCAGAAGTTACTCACAGAAGTTGCGGAAAATGGTCATCACTATCAGGGACATCTCCACCAGGCCGGCCTACATGGAGTCGAGGATCCTGAAATCCGGCGACACGGCCGAGAATTATTTTGTGGCGACTATGGTGACTACCGGGCGAAATTGGCCCGACTCCTGGGGCCAGGGAAACCTGTTCACCGTTTACTCAG
>S891|IGHV3-NL1*01|IGHD4-23*01|IGHJ6*02|80
CAGGTGCAGCTGGTGGAGTCTGGGGGGGGCGTGGTCCAGTCTGGCGGGCCCCTGAGACCCTCCTTCTCGGCGTCTGAATTCACCTTCAGTAAATATGTCTTGAACTGGGTCCGCCAGGCTCCAGACAGGGGGTTAGATTGGCTCTCACTGCCTTATCGCGGTGTTAGTGACTCATATAATTCAGACTCCGTGGAGGGCCGAGTCACCATCTCAAGAGACACTTCCAACCCTACGCTCTTTCTGAACATGACTAGCCTGAAAGGTCATGACCCATCTGTGTTCTCTTGTACGAAGAATTGTGGTAGCTCCTTCTGCGACTGCTGTAACAGGGGCGACTGGGGCCACGGGACCCCGGCCACCCTTCCCTCA
>S892|IGHV1/OR15-1*01|IGHD4-11*01|IGHJ6*04|80
CAGGTGCAGCTGGTGCAGTCTGGGGCTGAGGTGGACAAGTCCGGGGACTCAGTGAAAGTCTTTTACACGGCTTGTGGAGCCATATTCACCCACCATGATAAATACTGGATACGACAGGCCCCGGGACACGACTTCGGAAGGGTGGGACCGATCGACCCGAACGCAGGTGGCAGAAAGTTGGCACAGAACCTTCAGGACAGAGTCACCTTGACCAGGGACGCGTACAAAGTCACAGCCTCCAGGGAACTGATAAGTCTGAGATCTGAGGACGCGGCCACATATTGCAGTGCGCGGCGCCAGTCTACCTGCTACCACCATATGGAGGTCTGGGTCACAGGGACCGCGAGCACCGGCCCCTCAG
>S893|IGHV3-33*05|IGHD2-15*01|IGHJ4*03|80
CAGGAGAACCAGGCGGAGTCTGGGGGAAGCTTAGTCCAGTCGGAGTGGTCTCTGAGACTCGCCTCTGCAGCGTCTGGATTCACCTTCGGCAGTTTTGACACACACTGGGTCCGCCAGACTTCAGGCAAGGGGCTGGATTGGGTAGAAATTATATCGTGTCAGACATCTTATAGATATTATTCAGACTCAGGTAAGGGCCGATTCAACCTGCCCAGAGACACTTTCAAGAATACACTGTTTTTGCAAATGAGAAGCCTCAGAGACAAGGACGCGGCTGTGTGTTGCTGTGCGACTGGTGATTCCGGGTATTGTGCAGTGGTAAAAGCTGCCTGCTGGGGCCACGGGACCCCATTGAGCGGCTCCTCAG
>S894|IGHV1/OR15-9*01|IGHD1-7*01|IGHJ2*01|80
CAGGTTCAACTGATTCAGTCTGGGCCTGGCATGAAGGAGCCTGGGGCCTCAGTGGAGATCTCTGGCACGACTTCTAGATCCGCCTACACCAGTGTCTTTATGCACTGGGTGTGCCAGGCCCATACACACGAGGAAGTGTGGATGAAACTGGTGTGCCCCAGGGATGCCAGAAGCCGCTCCCCAGACAAGTTCCAGGTTAGAGTCACCATTTCTAGGAGCACATCCAGGGCCACAGTCAACATGGGGCTAGGCGACTTGAGATTTACGGACACGGCCGTATATTACTGTGTGAGAATCAAAACTGGAAAATACGCCTGCCACTTCGATTTCTGGGGCCGCGACACCCCGGTCATTGTCTCGTCAG
>S895|IGHV3/OR16-6*02|IGHD5-18*01|IGHJ6*01|80
GAGGTGCAGGTGGTGGAGTCTGCGGCAGGCCTTGGTTCAGTCCGGGGGTCCCTTAGACTCTCCCTTGCAGTCTCGGGACTCACTCGCGATCACGCCGGGATGAGGAGGGTCTGCCAGTCCCCCGAGAAGGGGACAGAATTTTTTGACTGCATTAAGAGCAATGTTGATGGTGGGACAACAGACTTTACTGCACCTGTGAGGGTCAGACTCACCGTCTCAAGGGATGAAGAAAATTACACGCTGCTTCTGTGTGTGAGCCGCCAGAAAAACGAGGAGACGGCCCTGTTGCACTGTACATCAGTGGAGACAACTATGATTGTAGACTACTACTATTATTGTATGGCCGTCTGGGGTAAAGTGACCTCAGTCACCGTCTCCTCAG
>S896|IGHV1/OR15-9*01|IGHD5-12*01|IGHJ1*01|80
CAGGTGCAGCTGATGCCCCTTGGGGCAGACGTGAAGAAGGCTGGGGCGTCAGTGGCGTTCTCCTGCAATGCTCCTGAGTCCACCTTCACCAGCTGTTGTCCTCCCTGGGTGTGCCCGGCCCATGCACGAGGAATTGATTGGAAGGAATTGGTGTGCTCCAGTCACGGCAGCAGAACCGAGACAGGTATGTTGCCGAGCAGAGTCACCATACCCAGGGACACATCCATGGCCACAGCCTCCATGAGGCCTTACAGCCTAAGATTTGACGAAACGTCCATGAAGTGCTGTGTGGCGAAGCGCGGCCACAGTGGCTACGTACTCAACTTCCAACTCTGGGGCCACAGCGGCCTGATCACTGTCTCCTCAG
>S897|IGHV6-1*02|IGHD6-25*01|IGHJ5*02|80
CAGGTTCAACTAGGGCCCTCAGGTCCGGGACTGACGAAGTCCCCGCAGACACTCGCACTCACCTGTGCCATCTCCGGGGACAGAGTCCCTCGCACTAGATCTCCCTGGAACTGGGTCGGGTTGTCCCCATTGGAAGGCCTTGCGTGGCCCGGAAGGACATACGACAAGCCCGACTGCTGTCATCATTCTGACTGGTCTGCGAGAGGTCGGGAAACCATCAGCCCAGAAATATCTAAGAATCATTTCTCCCTGCAGCTCAAGTCTTTGACTCTCGACGAACCGGCTGTGCATTCTGGTGAAAAACCAGGATTCGACCCCGGGGGCCAGGCAACCCTGGCGCCCATCTCGTCAG
>S898|IGHV3-43D*01|IGHD3-22*01|IGHJ3*01|80
GAAGCGCAGGGGGTGGGGTGTGGGGAAGGCGCGGTGCAGCCTAGGGGGTCCCTGAGACTCTCCTGTGCATTCCCGCGGTTCCCCCCTGACAATTCTGCCACTCAATGGGTCTGTCACACTCCGGGGAAGAGTCTGGAGTGGGTCTCTCTCATTTGTTGGAGGGGTGCTGGACTCCACTTCGCTGACTCTGTGAAGAGTCGATTCACCCTTGCCAGAGACAACAGCACTGACTCCCTGTTGCCCCAATTGAGTGGTCTCGGGGCTGAGGACCCCGCCTTGTGTCACTCTGCAACATGCGACTTTGGTACTAGTGGTTCTGGTGTTTTTGATGTCCGGGGCCACGGGACAATCCTGACCGTCTCTTCAG
>S899|IGHV2-26*01|IGHD5-12*01|IGHJ2*01|80
CAGGTCGCCTTGCTAGAATCCAGTCCCTTCCTGGCGAAATCCACAGGGAGCCTCGCGCTGTCCTACACCGTCTCTGGTTTCTCACTCAGAGATGCTAGAACGGCCGTGAGGTGGATTCGTCAGCCCCAGGTCAGGGCCCTGGAGTGGCTGACCCACCTCTTTTGGCATGCCGGAAAATCCTACAGCACATCCCCGAGGAAAAGGCTCACCTCATCCAAGGACCCCTCCAAGAGCCAGGCGGTCCCTACCATGACCATCATGGACCCCGTCGATATTGCCTCATCTTTCTCTGCAGTGAATCGGGGAGAGGATCCTGTGACCACGAAGGCCTTCTGTGACTTTGATCTGTGGGGCCGAGGCCCCCTGGTCTCTGTCTCCTCAG
>S900|IGHV3-16*01|IGHD3-10*02|IGHJ2*01|80
GACGAAGACCTCCTAGAGTCTGGGGACAACTTGGTGCAGCGTGGAGGGTCCCTGAGACTCTCCTGTGCAGCCTCTGGATGCACGTTTAGCAACAGTGTCACCATCTGGGCCCGCAAGTCTCCAGGAGAGGGGCTGGAGTGGATATCGGGTCCTTCTTGGAAGGGCGCTGGGACGCGCTCTGTGGACTCCGGAAGGCGCCGACTAATCATCTTCACAGGCAATTACAGGATCTCCCTGTGTTCGCAAAAGAACAGGCGGCTAACCGAGGATTTGGCTGTCTATCACTCTGTGGCCTTAATATTTTCGGCGACCTGTTCTCGATTTGGGGGCGACGGCAGTTACTGCGATTTCTGGGGCCCTAGAAGCCTGGTCTCATTCTCCTCAG
>S901|IGHV3-30*13|IGHD4-23*01|IGHJ3*01|80
CAGGTGCCGCTGATGGCGTCTGGGGGGCGAGCTGTCCAGCCGGGGGGGTCCGTGAGACTCAATTGCGCAGCCTCTGGACTCACTTGCCCTGCCGACGGCACGTCCTGGGGCCGCCAGGCTCCAGGCACGGGGCTAGAGTGGCTGGCGGCTACTTCATCGGAGAGAAGTCAGAAGTCCACCGCGAAGTCCGTGAAGGGCCAATTCACCGTCCCCAGACACAATTACATGAACAGTCTGACTATGCAGATGAACAACCTGAGAACTGAGGACACGCCTGTGTTTTCTTGTGTGGGCCCTACCATAGTCATCGACCACAGAAACACTTTTGAAGTCTGCGGCCAAGGGACAGTGGTCACCGCCTCCTCAG
>S902|IGHV4-30-2*04|IGHD3/OR15-3a*01|IGHJ4*02|80
TCTGGTACCTCCCTTAGCAATAGTGGGGACACCTGGAACCGGATCCGGCAGCCACCAGGGAAGGGCCAAAAATTGCCTGGTCACGTGTTTGACAAGGGGAGGACCTACTACAATACGTCCATCGAGAGTCGAATCGCCACATCAGGAGACGCGGCCACCATCCAGATCTGCGTTTGGCTCAGCTCTTTGACCGCCGCAGACACCGCCGTGCATAGTTGCCCGAGCGAACGCAAAACCCTTGGACTGATTATTACACCGGACTGGTCTACTTACTGTGGCCAGGATCACCGGGGCGCCGTCCCCTCAG
>S903|IGHV3/OR16-9*01|IGHD6-19*01|IGHJ6*04|80
GAGTTGCAACTGATGGAATCTGCAGGAGGCTTGGAACAGCCTGGGGGTCACCTGAGACTCGCCTGCGCAGCCTCTGGGTGCACTTTGAATCACCATTACGCGAACTGGGACCGCCCGGCTTCAGGGAAGGGACTGGAGAGGGTTTCATACACTAATAATGGTGGTGGTTACACAGACTCCCCAGACTCTCTGAGAGGCCGATTCACCATTGCCGGGGACCACACTACACACTCAGTGTGTCTGCCAGTGGACAGTCTGGGAACCGTGACACCGCCTGTGTTTTGTTGTGTGAACATTGGCTGGGTCTACCTCAACAACTCCAGTGCCGTCGTCTGGGTCAGAGGAACCACGGTCACCGTCCCCTCAG
>S904|IGHV3-23*03|IGHD1-1*01|IGHJ1*01|80
GAGGTGCAGGTGTTGACGACTGGGGGAGGCTTGGAGCAGCCTGGGGGGTCCCTGAGACTCTCCGGTGCAGTCTCCGACTCCAGGTTTCGCACTGATCCCCTGAGTCGGGTCCGCCAGATTGCTGGAGAGGGGCTGGGGTGGGTCTCAGCCCTTCATAGCGGTGCAAATACCGCCTTCTGTGCGGCTTCCGTGCAGGGGCGGTTCACCACCTCCAGAGATAATTCGAAGAACGGGTTATGTCTGATAACAAGCGGCCCACGACCCGAGGGTGAGGCCAAATGTTGCTGTGCGAGATCGAACGACCTCTCTGGATCCTTCCAGTACTGGGGCCAGGGCACCCTGGTCACCCTCTCCTCAG
>S905|IGHV4-28*06|IGHD3/OR15-3a*01|IGHJ4*03|80
CAGGAACACCCCCAGGAGTCGGGCTCAGGACTCGGGATGCCTTCGGGAATCCTGTCCGTCAGTTGCGCCGTCTCTGGTTCCTCCTTCAGGACTAACAACTGGTGGGGATGGATCCGGCAGGCCCCAGGGAAAGGAGTTAGGTGGGTTGGCAACCCCTCTAATCGTGGGAGCACCAACCGCAACCCGTCCCTCAACACTCGAGTCACCGAGTCAGTGGACATCGCCAAGACCCAATTTTCCCTGAAACTGGGCTCTCCGACCGTCTTGGACACGGCCGCGAACATTTGTGCGGGCCCGCCAAGGCTTTTTGGACTGCTTGTCTTTGGCTGGTGCCGGGAGAAACTTGTCACAGTTTCCTCAG
>S906|IGHV3-NL1*01|IGHD3-9*01|IGHJ6*02|80
CAGGTGCATGTGGCAGATTCTGGGGGAGACGCGGGTCAGTCTGGGGGGTCCCTAAGATTCTCCTGGTCAGCGTCTGAGTTCGCCCTTAGTAAATATCCCATGTCCTGGGTCCGCCAGACTCCAGGCGCGGGGCTGGAGTGGGTCTCCGTTTTTGACAGGGGCACCACTACCACAGACTATGCAGACTCCGTGAAGGGCCGATTCATCATCTCCAGAGACAGTTACAAGGACTCCCTGACTTTACAGATGAGTAGTCTGAGACCAACAGACACGGCTGTGTCTGACTGTGCCACTGCCTTTCACAACTGCCATATTGTGTCTACTTCTTCTCGTGACTACTATTACGGATCGGACGTCTGGGGCCACGGGACGACGGTCTCCGTCGCCTCA
>S907|IGHV4/OR15-8*01|IGHD6-19*01|IGHJ2*01|80
CAGATACAGCAACAGGCATCGGGCCCAGGCCGGCTGAGGCCTTCGAAGACCCTGACCCACACCAGAACTGTCTCTGGTGGCTCCATCGGGACTATTAACGGGTGGACTTGGGTCCGCCCGCCCCCAGGGAAGAGGCTGAGGTGGCTGGGAGAATTCTCTGAAAGTGGGAGAGCCAACTACAAGTCGTCCCTCAAGTGTCGAGCCGCCATCTCTGTTCACCAATCCACGAACCTCATCCCCCTGGAGCTGTTCTCTCTGGCCGCCGCGGACACGGCCGTGGGTCACTCTGCTATCTGGGCTTTACCGGGTAGTCTCTGGGGTCGTGGATCCCTGGTCGCTATCTCGCCAG
>S908|IGHV3-20*01|IGHD5/OR15-5a*01|IGHJ3*02|80
GAGGTGCAGTTGTTGGAACATGGGGGAGGTGAGGAAGGGCCGGGGGGGTGTCTGAGACGTCTCTTTCCAGCCTCCGACCTCACCCTTGATGACTATGGCATGCATGGGGTCCGCCACGGTCCCGGGAAGGAGCTGGGGTGGGTCTCTGGTCTTACGCGGAAAAGTGGTCGGACAAGTGTTGCAGACGATGTAAGGGGCCGATACTCCATCTCCAGTGACGACGCCAACAACTCTCCCCAAGTGCAAATCGACAGTCTGAGAGGAGAGGACACGGCTCTCATTCACGAAGCGAAAAGGATATCTCAAGGTTTTGATCTCTGGGGCCAGGGGACAAGGGTCACCGTCTTTTCAG
>S909|IGHV3-13*01|IGHD3-16*01|IGHJ5*01|80
GACGTGCAGATGCCGGAGTCTGGGGAAGACTTTCTCCAGCCTGGGGGGTCCCTGAGACTCCCCTGCAGAGACTCTGGATTCACCTTTAGTAGCTACGATATACACTGGGTCCGACGAGAGCACGGAAAAAGTCTCGCGTGCGTCTCAATTTTTGATCTTGTTGGTTACACATGGTTCACCGGCTCCGTGGAGGGACCGTTCACAATTTCCAGACAACATGCCGTGTACTCCCTTTTTATTGAACTGAGCGGGCTGAGAGTCGGGGACACGGCTACATGTTACTGTCCACGGGTCAGCCTGTCTCTGGGGAAGTTCGACTCCGGGGGCCAAGGAACCCTAGCCACCATCTCCTCAG
>S910|IGHV6-1*02|IGHD2-2*03|IGHJ3*01|80
CAGGCACAACTGCACCAGTCCAGTCCGGGACTGGTGATACCGTCGATGACCCTCCCACCCACCTGTGCCATGTCCGGCGACGGAATCTCTTGCAATAAGGCCACTGGGAGTTGGGTCCGACTGTCCCGATCGGAAGGCCCTGATTGGCTGGGAAGGATATCCTCTGGGTCCAAGTGGCATAACGATGGTGCAGTCCTTGTGAGAAGACGATTAAACATCAACCCAGACACATCCGAGATCCAAATGTCCCCCCAGTTGAACTCCCTAATTCCCGAGGACACGGCTTCGTATGACTGTGCAGTCCTTTGTGCTCGATATTGCAGTACTGCCAGATCCTATGATCAAGACTTTGATGACTGGGGCCACGGGACAATGGTCACCGTCACTTCAG
>S911|IGHV3-11*04|IGHD4/OR15-4a*01|IGHJ3*01|80
CAGGTCCAGGTGGGGGGATGTGTTGCTGACTCGGTCAAGCCGGGGGGGTCCCTGAGACTCGCCTGTGCAGCCTCTGGCCTCACCTCCGGTGACTACTACAAGAAGGATGTCCGCCAGGCCCCAGGGCAGGGCCCGGAGTGGCATTCCTCCAGTGGTAGTGCTGGCAGTACCATATACTCCGCGGACTCTGTGAAGACCCGATTTGCCTTCACCGGCGGCACCGCCAAGAGTTCACTGGTTCTGTGGATGAATGGCCCGAGAGTCTCGGACAGGGCTGTGCCTTGCTGTTCGAGGGGCTGTGCGAGGTCTCTTGCAGCTTTTGGCGTCAGGGGCCAGGGGACAGTGGTCTCCGCCTCTTTAG
>S912|IGHV1-46*02|IGHD6-19*01|IGHJ1*01|80
CAGGTGCAGCTGGTGCGGTCTGGGACTGTCGGGAGGAAGCCTGGGGACTCAGTGAAGATTCCCTGCGAGGCATCTGGGCACACTTGTAGCTGCTACCACACGCACTGGGTGCGACCGACCCATGGACAAGGACTTGACTGGAGGGGAATAAGCAACCCTAGCGGGGATAGAGCAAGTTGCGCACAGTGCCTCCATGACAGAGTCACCATCATCAGAGACCCGTCCACGAGAATTGTCAAGAGAGAACTTAGGAGCCTGAGTTCTGACGACACGGCCCTGTCTTGGTTTGCGAACGGCGAGTGGTCAAGAGAAGTGCCTGCCCGGATAGAACACTCTCCGCTCTGGGGCCCGGTAACCTTGGTCACCGTCTCCTCAG
>S913|IGHV3-13*05|IGHD1/OR15-1a*01|IGHJ3*02|80
GAGGGACATGTGGTGGCGTCTGAGAGAGAGGTCATTCAGCCTGGGGGGTCCTTGAGACTCCTCTCTACAGCCTCTGGATTCACCCTCAGGGGCTGCGACAAGGACTGGGTCCGCCTACTCAGACGTGAAGGTCCAGAGTGGGTGTCCGTTATCGACATGTCTGGGGACCCACACTATCCAGACTCCGTGAAGGGCCGATTCATCGTCTCCACAGAGAAAGCCAAGATGTCGTTGTTTGTTAAAGTGAAGAAGCTGAGAGTCGGGGACACGGCTCTGTATTGCTGTTTAGGATACAGAGGGGCTTCAACTGGCTCTCTTGAAATCGGGGGCCAGGGGTCTATTGTCACCGTCTGTTCAG
>S914|IGHV1/OR21-1*01|IGHD3/OR15-3a*01|IGHJ3*01|80
CAGACTCTGTTGGTGCAGTCTAGGGCTGAGATGAGGAAGCCTGGGGCCTCAACTGATGTCTCCGGCACGGCCTCTGGATTCCCCGTCACCAGGCTTTTGACACACTGGGTGCACAAGGTCCATGCTCAGGGACTTGGGTGGACGTCAGTTGTGTGGTCGAGTGATGGCATCATAGGACACGCACAAAAGTTCCAGGCCAGAGCCACCTCAACCAGGGACACATCCATAGGCACAGCCTATACGGAGTCAGGCAGTCTGACATCTCGTGGAACGGCCATGCGTCACTGTGTGACTCCATTTCTAGACAGCCTTGTGTTTGATGTCCGGGGCCACGGGTCGATGGTCACCGTCTCCTCAG
>S915|IGHV3/OR16-8*02|IGHD4-17*01|IGHJ5*01|80
GACGTGCAGGAAGTGGAATCCGGGGAAGGCTTGGAACGGCCGGGGGTGTCCCTGAGACTGTCCGGTCCAGACTGTCGTGACACTTTAAATTACCCCTACATAAACTGGGTCCGCCAGACTCCAGGGAAGAGACTGGAGTGTGTATCATGCATTCACCAGGATAATAGTCAAACATGCTGCGCAGACTCTGTCACGAGCCGACTCATTATCTCCGGGGCCGACGCCAATACCTCCCCGTGTCGACAAATGAACAGGTCCCGAACTGAGGATACGCCTGTATACTCTAGAGTGAAGGCGGCCAGGGGCGTCAGCTGGTCCGACTCGTGGGGCCAGGAGACCCTGGCCGCCGTCTCCGCAG
>S916|IGHV1-8*02|IGHD3-10*02|IGHJ4*02|80
CAGATTCAGCTGGTACAGTCTGGGACTCTAGTGATGATGCCTGGGGCCTCAGGGAAGGTCTCCTGTAAGACTTCTGGAGACGCCTTGACCAGGGTTGCTATCCAGTCGCTGAGGCAGGCCAGTAGTCACGGACTTGAGCGGATGGAATTGATGAAGTCGATTGGTTTTAGAACAGCCTTTGCCCAGAACTTTCAAGTCAGCGCCACCATGCCCAGGAGAACCTCCCTAAGAATAGCCGACACAGAGGTGAACTCCCAGAGACCTGAGGACACGGCCGTGTGCTACTGTGCGACGCTAGCTTGGGGAGTTGGTCATGGCTTTAGCTACTGGGGCCAGGGAACCCGGGTCACCGTGTCCTCAG
>S917|IGHV4-31*09|IGHD4/OR15-4a*01|IGHJ4*02|80
CAGTTGAAGTTGCAGGAGTCGGGCCGAGGACTGGTTCGGCCTTGCCAGACCCTGCCCCTCACCCTCGGTGTCCCTGGTGACTCCCTCAGCAGTGTAGGTCTCTACAGAAGCTGGAACCGCCCACAGCCAGGGAAGGGCCGGGAGGCCATCGGAAACATCTCTTACATTGGGAGGACCTTTTATAACTCGTCCCCCGAGAATCGAGTGTTCATATTAATCGACAAGTCCCGGACACAGCTCTCCCTCAAGTGGACCTCTGCGAATGCCGTGGACACGGTCGTGTCGTACTGTGACTTTGGTGCCAGGCTCTTTGGCTATAGGGGCCAGGGAGCCGTCGTCACCGGCCCCTCAG
>S918|IGHV1-69-2*01|IGHD1-26*01|IGHJ3*01|80
GAAGTCCAGACGGTACAGTCTGAGTCTCAGGTGAAGCGGCCGGGGGCTGCACTGAGACTCACCTCTAAGGTTTCTGGATCCACCTGCAGTGACTACTACCTCCATTGGATGCGCCGGATCCCTAGAGAAGGACTTGAGAGTATAGAACTCGTTGATCCTGAAGGTGGTGAGGCGATCTACGCAGAGAAGTTACAGGTCAGAGTGAACATCACCACTGACACGGCCACGGAAACAGCCTACATCGAGTTGAGAAGCGTGAGGCCTGAGGACATGGCCGTCTATCCTTCTGCCCTGCCCCTCCTCCGCGGATTAACTGCGATCAATGAGCCTTCTGATGTCTGGGGCCGAGGGACAATGGTTACCGTCTCCTCAG
>S919|IGHV3-15*01|IGHD3/OR15-3a*01|IGHJ5*01|80
GAGATGAAGTTGGCGGAGCCTGGGGGGGGCTTGATACGGCCTGGGGGGTCCCTGAGACCCTCCTGTGCAGCGTCTGGGTACACCTTGAGTGACGTCTGGACGACCTGGGGCCGCCAGAATCAAGGGATGAGACCAGACTGGATTGGCCGTTTTAGCAGAAAAACTGATGGTGGGACAACCGACTACACTTCACCCGAAAAAGGCAGATTCACCATCTCAAGAGATGACTCACTTAAAACTCTGTGTCTGAATATCTCCAGCCTGATATACGGGGAGAGAGTCGTTTCTTGCTGTACCAGAACAGGAGTTCTTGTGATTTTCGGACTGGTTATTTTAGCAGTAAAGTGGTTCGACTGCTGGGACCAAGGCACCCTGGTCACCGTCTTGTCAG
>S920|IGHV3-35*01|IGHD5/OR15-5a*01|IGHJ4*03|80
GAGGTGCAGCTCGTGGAGTCTGGGGACGATTTGAACCGATATGGGGACTCCCTGCGACTCTCCTGGTCAGCCTCTGGCCTGGCCCTCGATATCGGCGGCAAGGACTGGGTCCATCAGGCTCCCGGAAAGGGGCTGGAATGGACATCGGCTTTTAATTGGAATGGCAATAGGACACACTGTCCAGACTCTGTGAAAGGACGACACGTCGTCTCCAACGGCAATTCCAGGATTACCCTGAACCTACAAAGAAAGAGCCTGAGGGCCGAGGGCCGCGCTCTGTGTCACTGTTTGAGACCGTCAACAGTGGACTGCTGGGGCCAAGGAGACATGGGTCCCGTCTCCCCAG
>S921|IGHV3/OR16-9*01|IGHD5-24*01|IGHJ5*01|80
GAGGTGCAGATGGTGGAGTCTGGAGGGGACTTGGAACAGCCTGGGGAGTCCCTGAGACTCTCCTGTGCAGTCTCTGGATTCACCTCCACTCGCCACAGCACGCAATGGGTCCGCCAGTCTCCCGTGAAGGGACTGGAGTGGGTTTCATGCCATGGTGCTCAATGTGACTATACAAGTAATCCAGACTGTGTGAGTGGCCGCCTTGCCATCTCCGGGGGCAAAGTTCAGACCTTGCTGTGTCAGCAAATAAACAGTCTGAGAGTCGAGAACGCGCCTGTTGATTGTTGTGTGAAAGACTGGCTCCAATTATCGGGCCCAGTGACAGGTCACTGGTTCGACTGTTGGGACCACGGAAGAATGGCCACCGTCTCCCCAG
>S922|IGHV3-25*04|IGHD2-8*02|IGHJ3*02|80
GAGAAGAACCTGGCGGTGTCTGGGGGAGCCCTGGCAAAGCCTGGGCGGTCCGTGAGACTCTCCTGCGCGACCTCTCACTCTTCCCTTACTAGCGACTACCTCAACTGTGTCCCGCAGCCTCCAGGGACTCGACTGAATCTGGTTGGACAAGTTAGCTCTGATGGGGAGAGTTCATACCTCCGGGACTTCGATATGGACCCCTTATATATCGCCAGACAAATCGCCAAGATCTCACTTCATGTCCGAGTGAAAGGCCTGAACACCGAGGACTCGGCCCTGAATTACCGTCCCAGATTTTACAGGTGGTCTATGCTGTCCCACACCCTTGCTGTCTGGGGCCAAGAGACATTGGTCACCGTCTCATCAG
>S923|IGHV3-48*01|IGHD3/OR15-3a*01|IGHJ5*01|80
GAGGAGCTTTTGCTGGAATCTGGGGTGGGCTTGGCAATGCCTGGGGGGTCCTTGAGAATCTACTTCACAGCCTCTGGATTGAACTTAAACAGTCCGAGGATGAGGTGGGTCCGCCAGACTCCAGTGAAGGGACTGGCGCGGCTTTCAAACATCAGTACTAGTTGTAGTGCCATCTACTACGCAGACTCCGTGAAGGGCCAATCCACCATCTCCACAGACAATGTCAAGAAATCGATATCTCGGCAGCGGGATAACCTGAGAGAAACGGACACGGCTGCGCATTTCTGTGCGAGTGTTCCTGTGTTTGGACTGGTTGTTACCGCGGTGCGATTCGACTCCCGGGGCCAAGGAACCCCAGGCACCGTCTCCTCAG
>S924|IGHV3/OR16-10*02|IGHD5-12*01|IGHJ4*01|80
GAGCCTCAGCTGGCGAAGTCTGGGGAAGTGTTGCTGCAGACGGGAAGATCCCTAAGACTCTCCTGTGCAGACTCTGGATTGTGCTTCACTAAACGTGCCATGCGCTGGATTAGCCAGACTCCAGGAAGGGGCCTAATATGGCTATCAGCTTTTTTCACTGATGGTGGAACGTTCAATGCAGACTCCGTAAAGGGCCGCTTCGCCAGATTCAGAGTCAATGCCAAAGTCTCGTCGTGTCCTCAGGTGAACAATCTGAGAGTCGAGGACATGGCTGTGTGTGACTGTGCTAGTCGCATAGTGATTACCATCAGTGTCCACTGGGGCCAAGGCATCCTGGTCACCGTCTCCTTAG
>S925|IGHV4-30-4*02|IGHD1/OR15-1a*01|IGHJ3*02|80
CAGGAACTACTGTTTGAGTCGGGCCCCGGACTGGTGAAGGCTTCGGACACCCTGTTTCTCACCTGCATTGTCTCTGCTGGCTCTCCCAGCCGCGGGTCTTACTACTGGAATTGGAACCGCCCGCCCCCAGGAAAGGGCCTAGAGTGGAATGGGACCCTCTTTGACAGTAGGATCACCCACTACAAAACGTCCCTCAAGAGTCGAGTCATCACTTCACTAGACACGGTCCAAGAATTGTTCTCCGTGAGACTGACGACTGCAACTCCAACAGACACGGCCATTTATTTCTGTGCAAGATATATGATGAATTGTCTCTGGGGCCAAGAGATACTGGCCGTCGTCTACTCAG
>S926|IGHV5-10-1*04|IGHD5/OR15-5a*01|IGHJ3*01|80
GACGTGCAGGTGATCCAGTCTCGGTCAGAGTTGCAGAAGTCCGGGGAGTCTCTGAGACTGTGCTCTAAGGGGTCTGGAAACAGAATTAACAGATATTGGATTCAAAGAGTGCGCCAGATGCCCGGGAAAGGCCGGACGTGGATGGGGATTATTGGTCCCAGTGAGTCCCCTACCGATTACGGTCCGTCCTTCCATGGCCAGGACACCATCGCAAGTGACACGCCCATGAACACTACCTCCCTGCTGTGGAGTGGACTGACGGCCTCGGACACCGCCATTCTTCACTGTGCGAGAATTGTCGATTCTGCGACTGCTCTTGAAACCTGGGGCCAAGGGACAATAGCCCGCTTCTCTTCAG
>S927|IGHV1-46*02|IGHD1/OR15-1a*01|IGHJ6*03|80
CAGGTGAAAGTGGTGCAGGATGGGGCTGATGGGGACATGACTGGGGCCTCAGTGAAAGTTTCGCTGAAGGCACGTGGACACTCCTCAATCAAGTCCTATATGAAGTGGCTGCGACAGGCCCCTGGAAAAGGACGTGAGTGGGTGGGAAAAATCCAACCTAGCGATGATAGCAGATGCTACGAACAGAAATGCCAGGTCAGGGCCACCAGGACCAGGGACACGTCCGCGAGAGCTGTCTACACAGAGCAGAGCAGCCTGAGACGTGGGAACCCGACCAGGACGTACTTTGCGACTGCCTGGAAAAAGAGTAATTATTATTACTACTACATGGACGCCGGGGGCAGAGGGATCACGGTCACCGTCTCCGCA
>S928|IGHV2-5*02|IGHD2-15*01|IGHJ5*02|80
CAGATCACTTTGAAAGAGTTTAGTCGGACACTGGTGAGACCCACACAGACCCTGATGCTGACGTGCAACTTCCCTGGGCTCTCACTCAGAACAAGTAGAGTGGGTGTGGACAGGATCCGCCAGACCCCAGGAAACGCCCTGGACTACCTTGCACTCAGTCATCGGGGGAATCATGGGCGCTACAGCTCATCGATGAAGAGAAGCCTCACCCTCAACTTGGACTCCTCCACAAGCCAGGAGGTCCTCCCCATGACCGACATGGACCCTTTGGAAAGAACCAGGGGTCACTCTGCACACAGAACCGGATGTCAGACTGGAGGGAGATGGTACACTCCCTGGGGCCAGGGGCTCTTAGTCACCGTCTTTTCAG
>S929|IGHV3-48*01|IGHD1/OR15-1a*01|IGHJ5*01|80
GAGGGTCGGTTGGTGGAGTCTGGGCGAGACTTGGATAAGCCGGGGGGGCTCCCGAGACTCTCCTCCGCAGGCGACGGACGCACGTTGCGTCGGTCCAGCGCACACCGGGTCCGCCCGCCTCCAGGGAAAGGGCCGGAGTGGTTCTCCTACCTTAATAGTCAGTTAAGTACCATGTACAGCGCAGACTCTCTGACGGGCCGCTTCTTCATCCCCAGACATAATGGCAAGAATTCAATGATTCTGAAAATAAACAGCCAGCGAGTCGCGGTCACGACTGTTTCTGACTGTGCGATTAATTGGGCCGACTCCTGGGGCCTGGGAACCCTGCTCACCGTCTCCTCAG
>S930|IGHV3-30*08|IGHD3-9*01|IGHJ5*01|80
CAGGCGCAGGTGGTTGACTCTGGGGGAGGCATAGTCCTGCCTGGGAGGTCCCTGAGACTCCCCTCTGCAGCCTCTGCTTTCACGTTTAAGAGTTGTGTCATGGCCGGGGACTACCAACGTCCAGGCAAGGAACTAGACCGGGTGACACTTCTATCATGTCATGGAAATAGGAAGTTCATTGCAGATTCCGGGAAGGGCCTAAACACCTTCTCCAGAGACAACTCCAAGACCACATTGCGCCTGAACAGTGGCAGCCTGAGAGCTGAGGACGCGACTGTGCATCACCGTGCGGGAGAGATTTTGACAGGCTCTTCTATCTCGCCGCGCGGGTTCGCTAACTGGGGCCACGGAACTCTGGTCACCGTCTCCTCAG
>S931|IGHV3/OR15-7*05|IGHD1-20*01|IGHJ2*01|80
GAGGTGCTGTTGCCAGAGTCTCGGAGAGGCCTGGTCCAGCCTGGAGGTTCTCTAAGACTCTCATGTGCAGCCCCTGGAAACTCCTTTAATGACCGCTTCATGACCTGCATCCGCCAGACTCAGGGGAAAGGCCTAGACTTGAGCGAATCACTAAGAAGAAAACTGCACATCTATACGACAGAATTGGCAGTGGCTCTGAAAGGCGAAGTTCCCGTCTCAAGAGCGGACTCAAAGAGTGCACTAAATCTTCGAATGAAATATCTGAGAATCGAGGACTTGGCCGTGCACTACGGTTTTAGTTGCCAGAACTTGAAAGTCAATCTCTGGGGCCATGGCACCCTGGTCACCGTCTCCTCAG
>S932|IGHV1-69D*01|IGHD1-1*01|IGHJ2*01|80
CAGGGACACCTGGTGCCGTCTGGGACTGAGAAGAAGAAGCCGGGGTCCTCGGTGCAGGCCCCCTCTAAGACCTGTGGACGCACCTGCAGAAGCAATCCTATCACGTGGGTGCGGCAGGCCCCTGGACGGGGACCTGCAGGGATGGGAGGGCTCATCCCTCTGTTTGAAACAGCGTGTCACCCACAGACGATCCAGGGCCGCGTCACACTTACCGCGGACCAGTCCACGACTAGAATCTGCATGGAGTGGAGCAACCTGAGATGTGAGGACCCGGCCGTCTCTTCATGTGCGAGACACGTTTATGACTCGGCGCGACACATCTCTCTCCGGGGCCGAGGTAGCCTGGTCTCTGTCTCCTCAG
>S933|IGHV3-30*07|IGHD6-25*01|IGHJ1*01|80
CAGAGACAGTTGGGGCCGTCAGGGGAAGGCGTGGGCCAGCCTGGGAAGTCCCGGGGACTCCCCTGGTCAGCCTCTGGATTGCCCCTGGTGAGCCACCTTATCCAAGGGGTCCGGCAGGCGCCAGGCAAGGGCCTACAGTGGGACACAGTCATTTCAGTTGATGGAAGTAAACCATGCTACACAGATTCCGTGAAGGGCCCGTTATCTGTCTCCAGAGATATTTTCGAGAATTCCTTGTGTCTACAAATGAAGATCCTGAGAGATGAGGACACGGCTGCTAATTACTGTGCGCATTTCTCAGGACAGGCTGAATGCTTCCAACTCTGGGGCCAGGTCACCCTGGTCCCCGTCTCTTCAG
>S934|IGHV1-24*01|IGHD2/OR15-2a*01|IGHJ6*01|80
CACGTCCCTCTGAAAGGGCCTAGAACTGAGATGAAGAAGCCGGGCGACTCAACAAAGGTTTCCAGGAAGGCCTCCGCAATCACCCTCACTGAATTATGCATCCATTGGGTGCGACAGCCCCCCGGAGCAGGCCTTGAATGGCTGGGAGATTTTGATCCTGAAGCTGGTGCAAGAATTTACGCACAGGCGTTCCTGGTCAGAGTCACCATGACCGAGGACACATCTGCAGACACATCCTACATGGGACTGAGAAGCCTGAGAAATGAAGCCACGGCCGCCCTTTTCTTTGCAAAAGAGGAGAGAATTGTAACATTGCTACTTTCTTTACCACTATGCCACCACAACGGTATGGACATGTGGGGGCAGGAGACCTCGGTCACCGTCTGCTCAG
>S935|IGHV3/OR16-8*01|IGHD3-3*02|IGHJ6*03|80
GAAGTGAAATTGGTGGAGGTTGGGACTGCCTCGGAACGGCCTGGGGGGTCTCTGGGTCTGACCTGCCCAGCCTCTGAATTTTCGTTCACTGAACACTACAGGGACAGACTTCGCCAGGCTCCAGGAAAGGGATTGGAGTGGGTTTCACTCCCTTATGGTGAAAGTGGTTTCACACGCTTCGCAGACTCTGTGAAGGGCCGTCTCACCATCCGCCGCGACAGCGCCAAAAAGTCGCCCTCTCTCCGACTGAACAGCCGGCGAGTTGAGGACTCGTCTGTTTATCACGGTGAGAGACTCGGGCGACATTTTTGGAACTACCTCGACTACTACATGGACATCTGGGGCCTGGGGACCACGATCACCGTCTCGTCA
>S936|IGHV5-51*04|IGHD5/OR15-5a*01|IGHJ1*01|80
GAGGTGCAGGTGCTGCTGTCTGGGACAGACTTAATTCAGTCGGGGGGGTCTTCGAGGATCTACTACAAGTCTTCTGGATACAGGTTGACCTGTTTATCCTTCGGCTGGGTGCGCCAAATGCCCGGGACAGGCCTGGCGTGGATGCTGATGCTCCATTCTGGTGACTCTGAAATCAGATACAGGCCGTCCTTCGAAGACCAGGTCACCATCTCAGCCGGCACGGCCATCGGCCCCGCCTTCCTACAGTCGGACAGGCTGAAGACCTCGGACACCGCCATACTTTGCTTTGCGAATGATTGCGGTCTATATGTTCGTGAACCCTTCCAGACGTGGGGCCAGGAGACCGAGGCCACCGTCTCCTCAG
>S937|IGHV3/OR16-13*01|IGHD3-3*02|IGHJ5*02|80
GAACTGCCACTGGTAGAGTCTGGGTCAGCCTTACTACAGCCTGGAGGGTCCCTGAGACTCTCCTGTGCAGTCTTTGGATCCACCCCCACAAACTGCTGGGTGCACCGGGCCCACCAATCTTCCGGGAAGGGGCTGGTCTGGGTCCCCCGTTTTGGTAGTGATGGGGATGTCACAAGATGCGTAGACTCAATGATGGGCCAATTCAGCCCCACCAGGACCAAGGCTGAGATCGCGGTGAACTTGCGAGTGAGAAGTCTGAGACCTGAGGTCAGGACTGTATATGACTACACTAGGACAGCATTTTTGGGGTGGCTATCATTTCCGGGAAATTACTTCGACTCTTGGGGCCAGGGAACCCTGGTCACCGTCTCCTCAG
>S938|IGHV3-30*10|IGHD2-2*01|IGHJ4*02|80
CAGGTGCAGGTGGCGGAGTCTGGGGGAGGCGTGGTCCAGCCTGGAAGATTCCTGAGACTCTCTTGTGCAGCCCCTGCATGCACCCTAAGAAGGCTTGAAATACACTGGGTTGGCCAGTCTCCAGGAACGGGGCTAGAATGGACAGTAGGTCTGTCACATGACGTAACTAATAAATGCTGCACCGCCTTGGTGAAGGGCCCATTCACCATCTCCAAAGACGACTCCAACAATAGCCTGTTTCCCCAAATGAACAGTCTGAGAATTGAAGAAGTGGCTCTGTCTTACTGTGCCAGAACAGGATATTGCAGTATAACCATCTACGTGAATGACTTTGTCATCCGGGGCCGGGGGAGCCTGGTCACCCTGTCGTCAG
>S939|IGHV3-9*01|IGHD6-19*01|IGHJ4*03|80
GAGTTGCGGGGGATGGAGTCTGGGAGGGGCATGACACAGCCTGGCGGGTCCTTGAGACTCTCCTGTGCAGCCTCTGGATTCACGTCTGTCAAATTTGCCGTACACTGGGTCCGGCAATCTCCAGGTCAGGGCCTGGGGTGGGTCCCCGGCATAAGTTGGACTAGTGCTACTGTGGGCAGGACGCACTGTGAGGAGGGCCGGCTCTCCATCGTCAGAGCCAACGCCAAGAACTCCTTGTATCTGCTGACGAACAGTCTGAGAACTGAGGACACGGCCTCTTGTTCTTGTGCAAGTTCAACGGATAGCCTTGTAACCGTGGCTGGCCACTTCTTTGGCTTGTGGGGCCAAGGAACCCTAGTCACCGTTGACGCAG
>S940|IGHV3/OR16-13*01|IGHD2/OR15-2a*01|IGHJ4*01|80
GAGGCGAAAGTGGTGGCGTCTGGGGGAGGCTCTATAGCGCCTGGAGGTTACCTGAGACTCTCCTCTGCAGCCTCTGGATTCATCTTAAATACCTGCTGGCTGCAGTGGGTCCGCCAAGCTCCAGGGAAGGGCCTGGTGGGGGTCTCACTCGGAACTAGTGATGGAATTAGAGCACCCGGCTCAGACTCCAGAAAGGGCCAAATCACCATGTCCAGGGACACTACTAAGAGAACACTGCATTTGGAAACGGTCAGTCCGAGAGATGCGGATGTGCCTGTGCATTTTTGCCCTAGTTGGCCAGATTCTTTTAGTATTACGTCTCTGGATGGCTGGGGCCAGGGAACCCTCGTCACCGTGTCCTCAG
>S941|IGHV3-13*01|IGHD1-1*01|IGHJ3*01|80
GAGGAGCTGCTGGTCGAGTCTGGGGGAGGCATGGGACGGCCTGGAGCGTCCCTAGGTCTCACCTGTGCAGACCTTGGTTTCACCTTCTGTAGTTACGAACTGATCTGGGTCCGTCAACCTTCAGGAACAGGACTGGAGTGGGTGTCAGATTTTGACAACGTTGCTGACGAATTCTGTCCAGTTTATGTGCAGAGTCGATTTACCTTTTGCAGAAGAGATGCCAAGAAATCCTTACATCTTCAGAAGAACAGCCTGAGAATGGGGGACACGGCTGTCTCTTGTTGTGGGAATCACTCGCCTTCTGAAGTCTGGGGCGTTGGGTCACAGGTCACCGTCTTTTCAG
>S942|IGHV3-9*02|IGHD2-2*02|IGHJ6*04|80
GACGCGCCACTGTTGGCGTCTGGGGCAGCCTCGGTGCAGCCTGACAGGTCCATGAGACCCTCCTGTGCATCCTCTGGATTCTCCTTTGATAATTCTGCCATACACCGGGTCAGGCAAGATCCAGGGAAGTCTCTGAAGTGGGTCTCCGCTCTTAGTCGGAACTCTTCTAGGATTGGCTATTGGGACTCTCTGAAGGGCCCGGTGACCATGCCCAGAGACAGCACCAAGAACTCGCTGTACCGACAAATGAACAGTCTGAGTGATGAGGGCAAGACCTTCTATTACTCTGGAGTCGGTCGTTCTTGTGAAACCTGCCGCCATGCCTATTGCCACTACTGTGTGGACGTCTGGGCCAAAGGGATCACCATCACCGTCTCCTCAG
>S943|IGHV3-35*01|IGHD3/OR15-3a*01|IGHJ6*01|80
GAGGAACAGCTGGTGGCGTCTGGGAGAGTGTCAATGCAGCCTGGGGGATGCCTGACCCCCTACTGTGCAGCCTCTGGATTCACCCTTAAGAACAGTGACATGAACTGGGTCCATGTGACTCCTGGAAAGGCCCTGGCATGGAAGTCGGGTCTAAGTTGGAACCCCCGGACGACCCAATATGCAGACTCTATGAAGGTCCCACTCATCCTTGCCAGAGACACTTCCAGGAACACCCTGTTTTTAGAAATGGAGAGTCTCAGGGCCGACGCCACGGCTGTGTACTACTATTTAGTTGTGATTTTCGGACTGGTAGCTCAACCCTACTACTCCAGCGCTTTGGACGTCTGGAGACAAGGGACCCCTGTCACCGTCTCCCCAG
>S944|IGHV3-25*04|IGHD3-22*01|IGHJ3*01|80
GAGACACAGGTAGTGGAGGCCGGGAGAGTGTTGGCTAAGCCTAGGCGGTCCCCGCGACTCCCCAGTGCAGCCCCTCAATTCACGTTCACTAGATGCTCCATGAAGTGTGTCCGCCAGTCTCTAGGGGCTGGCCTGACGTTTGTTGGACGGGTTAGTCCCAATGGGACTAACACACACCTCACAGGCTCCGGGGTGGACTCATCTAATAACTCCAGTGAGAATGCCAAGAACACGTTTTGTCTACGACTGAACAGTCTGAGAGTCGAGGAGTCGACCCTGAATTACTCTACCAGACATAGTCTGAGAGTAGTGATTCCGTTTGAAGCCTGGGGCCAGGAGACAAGGGCCACCGTGTCCTCAG
>S945|IGHV1/OR21-1*01|IGHD2-21*01|IGHJ2*01|80
CAGAAACAGCTGGTGCCGTCTGGGGCGGAGGTGAACGAGCCGGGGGCCCCAGTTAATGTCGCCTGCACGACTTCTCGACAAATCATCTCTCGCTACTGTATTATCTGGATCCGCACGGTCCATGCTCAAGGCCTTGAGTCGATGGCTGTATTGTGCCCCAGTCAGGGCAGCTCAAACTACTCACAGAGGCTCCAGGCGAGAGTCACCATTTCCAGAGACACACGCATGGGGGCAGACCACATGGTAATAACTAAACTGAGATTTGAGGACACGGCCACGGCTGACTCTATGAGGGGAAGGGTGCTGATTTCAACCTATTGGAAGTTCGATCTCCGGGGCCGTGAAACCCTGGTCACTGTCTCCTCAG
>S946|IGHV3-21*03|IGHD4-17*01|IGHJ4*02|80
GAGGTACAGGGGACAGAGCCTGGGAGAGGCCGGGTCAAGCCTGGGGGAGCCCTGGGAGTCTCCTGTGCAGCCTCTGGACTCACCTTCACTATCGGTGGCATGGGGTGGACCCGCCAGTCTCCAGGGGAGGGTCTGGGGTGGGACGCATTCATCACCAGGCATCTTACCCACAGACGTTGCGAAGACTCCGTGACGGGCCCATTCGCCATATACAGAGACACCGCCATGACGTCACTGTATCCGCACAGGAACGGTCTGAGAACCGAGGACACAGATTTATCTCACTGTGCGAGACTCCCTGACTATGGTGACAGCTCAAGAGCCTGCTGGGGCCAGGACATCCGGGCCACCGTCTGCTCAG
>S947|IGHV3/OR16-12*01|IGHD2-2*03|IGHJ4*01|80
GAGGCGCTCCTGATGGAGTGTGTGAGAGCCTTGGCCCAGCCTGGCAGACACCTCAAACTCCCCGGTGCAGCCTGTGAATTCGCCGTCGATACCGGCAACTTGCGCTGCATCGCAATGGCTCCAGGGAAGGGTCAGGAGTGGGTTTCATACATCGCTAGTGGTGGTGGGAACACAAATTACTCAGACTCCGCGAACGTCAGACTCACTTTCACCAGAGCCAAGTCAAAGAACACGGTCTGCCCGAGGATAAACCGACTGAGAGTGGAGGACACGGCCATCTATCACTTTACAAGACAACATCAATCACGGACTTTAATAGTTCCCAGACTCGCCTGCTGGGGCCATGGAACTCTGATCGTCGTCTCCTCAG
>S948|IGHV3-33*04|IGHD1-26*01|IGHJ6*03|80
CAGGTGCAGCTGGTCGAGTCAGGGAGAGGCGTGATCCAGACTGAGAGGACCCTGAGACTGTCATGTGCAGATTCTGGATCCACCCTCACTAATAACGGCACACACTGGGTCCGCCACCCTCCAGGCAAGGGCCTATTTTGGGTGACGGTGATGTGGTGTGACGAAGGTCATGAACTCTGTGCAGACTCCGGGGAGGAACGACGCACCATCTCCAGAGGCAATTCCCAGACCTCGCCATATCGACAATTGAACAGCCTGAGAGGCGAGGACGGGCCTGTGAATCACTGTGCGAGATATAGTGGCGGCTGCTATCACCACTGTTTTTACTGCCTGGACGTCTGGGTCCACGGAGCCACGGTCATCATTTCGTCA
>S949|IGHV1/OR15-9*01|IGHD1-20*01|IGHJ5*01|80
CAGCTCCAGGTGATGCTGTCTGGGGCTGGGGTGAGAAAGCCAGGGGCCTCAGGTACGAGCTCCTGCAAGACTTCAGGAGACCCCCTCACCATCAACTGCGTACACCGGGAGTGCCAGGCCCGTCAGCAGGCCCCTGAGTGTGTGGACTTGCTGGGCCCCACTAACGGCAGAACGACCACACCACAAAAGTGCCAGGTCAGAGTCATCGTAACCAGGGACACATCCATGGGAGAAGCCCGCATTGAACTAAGGAGGATCAGGTCTGAGGACTCGGCCATATCTTTCTGGGTGCGGTTGTTTAAGTGGAACGACACGCGATTGGCCTCCTGGGGCCAAGGAACCCTGGTCACTGTCTCCGCAG
>S950|IGHV3/OR16-10*01|IGHD6-6*01|IGHJ5*02|80
GAGGCTCACCTGGTGGAGTCTGGGCGAGACTTGGTGCATTCTGGGGGATCACTCAGACTCTCATATGCAGGGTCTGGACTCGACTTCCACAACTCTACTATAGACTGGACTCGCCAGTCTGCAGGAAGTGGTCTGGAGCGGTCATCAGTTGCCGGTTCTGATGGTGGACCAGACTGTTCAGATTCCGTGAAGGGCCGATTCACGATCTCTCGAGACAATGCCGAGACTGCCCTGTATCTTGCACGGAACAGCCAGAGAGGCGAGGCCTTGACTGCATCTTATTGTGAAAGAGCTAAAAAGTCATGCTTTGACCCCGGGGGCCCGGGACACCTAGTTACCGTCTCCTCAG
>S951|IGHV1/OR21-1*01|IGHD2-8*01|IGHJ2*01|80
CAGATTAAACTGACGCCTTCTGGGCCTGAGGTGATGACGCCTGGGGCCTCGGTGAAGGTCGCCTGCCAGACTTCTGGAAGCAGCTTCACGAGAAACTGTATGCACTGGCTGCACCAGGTCTTTGCTCATGGACTTGGGTGGATGGCAGTGGTGTGGCCTTGTGATGGCAGCGCAAAGTGGACACAGGAGTTCCAGGCCAGAGTCACCATCTGCAGGGGCAGATCCGCGTCCTCAGCCTGCCCGGAAGTAAGCACTCTGCCTTGTGAGGTCACGGCCTCGTTTCACTGTGTGAGACAGCCACCATTGCTATATGCTTTAGTCGTCCATTTCAGGGGCCGTGGACCCCTGGTTATTGGCCCCTCAG
>S952|IGHV3-30*10|IGHD2-8*01|IGHJ5*02|80
CAGGTGCTGGTGGTGGGGTCTGAGGCAGGCGCGGCCCAGCCTGGGAGGTCCCTGAGACTCTCCTGTGCAGCCTCTGGAGTCTCCTTCAGACGCTATGCTATGCACTGGCTACGCCCGGCTTCAGTCACAGGGCTAGATTGGGAGGCAAGTATTTCGTCTAATGGAACTAATCTCCACTACACAGACTCCGTGAAGGGCCGATTCGTCGTCTCCAGAGACAATTCCAAGAACACACCGTGTCTGAAAGTGATCAGCCTGAGAGTCGAAGGCGCGGCTGTCGATCTCTCTGTCTTGATTACGCTACGACAATTTACTAATGGCCTCTATTCCAGGACTCCATGGTTGGACCCCTGGGGCCAGGTCATTCTGGTCACCGTCTGTCCAG
>S953|IGHV1-3*01|IGHD3-3*02|IGHJ5*01|80
CAGGTCCCCCTTCTGCAGTTTGGGGCTGAAGTGAAGACGTCGGGGGCCTCAGTGGGAGTTTCCTGCATGGCCTCTGGAAGGACCCTCACTAGGCATCCTGTTCATTGGGTGCACCAGGCCCCCGGACAAAGGCTTGAGTACATGGGGTGGACCAACGCTGGCAGTCATGGTTCAACCTATCCCCAGGGATTCCGAGACACAGTCACCGTTAACAGCGTGACATCCACGGGAATAAGCTACATGAAACTGAGTGAACTGAGATCTGACGACACGACTGCATATAACTGCGCGCGGCGACATTTTTGGACAGATTCTGTCGCCTCCGGGGGCCAAAGAAGCCTAGTCACCGTCTCCTCAG
>S954|IGHV5-10-1*04|IGHD5-24*01|IGHJ1*01|80
GAAGTGCACCTTATCTTGTATAGCGCAGAGGTGAAAGAGGCCGGAGAGTCTCTAAGGATCTCCTCTGCGGATTTTGGAGCCGGCGCTACCACCTTATGGATCAACGGCCTGAGTCAAGTGGCCGGAATTGGCCTGGAGTGGGTGGGGAGGATTGATCCTAGTGACTCTTATTTCAACTATAGGCCGTCCTTACACGGCCAGGTCACTATCTCAACTGACACTTCCATCTCCGGTGTTTACCTACAGTGGGTCAGCCTGAAGGCCTCGGCGACCGCCATGTTTCTCTGTCTTTGTGCGATGGCCAATAATGCTCAGAGCTGGGGCCGGAGAGCCTTGGTCACCGTCTGTTCAG
>S955|IGHV1/OR15-9*01|IGHD4/OR15-4a*01|IGHJ5*01|80
CAACTATTGCTGATCATGTCTGGGGCTGAGGTGAGGGAGTCTGGGGCCTCCGTGAGAAACGCCTACAAGCCTTCTACATTTACCTTCACCAACTACGATACGCGCTGGGTGTGCCAGGCCCATGCAGAAGGGCTTGATTGGACGGATTTGACGTGCCTTTGTGATGGCAGCTCATGCAGTGCCCACAATTTCCAAGTTATAGTCGCCATAATCAGGGACACATCCAGGGTCACAGCCCACACACAGGCGAGAGGCGTCAACACTGAAGATAGGGCCACCTGCTTCTCCCTGAGTGAGGGTCACCACTCCTGGGGCCCAGGAATCCTGGTCCCCGTCTCCTCAG
>S956|IGHV3/OR16-10*01|IGHD5-24*01|IGHJ4*03|80
GAGGTTAAGTTGGTGATGTCGGGGGGAGACTCAGTCCATCCTGGGGGGTCCCGGGGCCTCGCCTGTGCAGACTCTGGACTCACCTTTAATAGCCATAATGTGCCCTGGATTTGTCAGACTGTTGGGATAGGTCTGGACTGGATATCAGTTACGGCAGCTGGTTGCGGCACTTACTATCCAGACTCCGTGAAGGGTGGATTCACCATCTCTAGAGGAACGATCAGAGACTCGTCACATTTTCAAGTGCACAGCCTGAGAGACGAGGCCATGGCTGTCTGTTGTTGTGAAGGAAACTTGAGATGCCTCGACCTGCTCTTTGACTGCTGGGGCCATGGGATCCTGGCCACCGTCTCCTCAG
>S957|IGHV3/OR16-9*01|IGHD4-17*01|IGHJ5*02|80
GACATGCAGGCGGAAGAGTCTGGAGGCGGCCGGGAACAGCCTGGGAGGTCCGTCAGAGTCTCCCGGACAGCCTCTGGATTCTTTTTGACTCGACAGTACACCAGTTGGGTCAGCCAGTCTCTCGGAGTGGGACTGACGTGGGTTCCACACGATACTGGCCGGTGTGGTTTCACAAACAGCACAGACTCTATGACAGACCGCTACACCATCTCCAGGGCCCACGCCAAAGATTCACAGAATCCAGAAATACTCAGTCTGAGATCCCAGGACACGGCTGTTTCTTGCTGCGTGAACTGGTTCGACCCCTGGGGCCGGGGAACCCTGGTCTCCGATTCCTCAG
>S958|IGHV1-69*06|IGHD7-27*01|IGHJ4*03|80
CAGGTTGAAGTTGTGCAGTCTAGGCCTGAGATGAGGAAGCCTGGGTCCTCGGTGAAGGTCTCCTGCAAGGCCTCTGGACCAAGCTTGAACAGCTATCTTCTCAGTCGGGAGAGACAGGCCCCTGGACACGGTCTCGAGTCGTTAGGAGGGATCGTCCCAATCTTTGATCTAGCATACCATGCACACAAGTCTCAGGGCAGGGTCATGGTTAGTGCAGACACCTACACGCGAACAGACTCTACGGACCTGAGAAGACTGAGATCTGAGGTAACGACCATGCATGAATGCGCGAGACACACAAAGTCCAGTTTCTTTGACTATTGGGGCCAGGGGGCCCTGGTTCCCGTCTCGTCAG
>S959|IGHV3-30-3*01|IGHD4/OR15-4a*01|IGHJ4*03|80
CAAGTGCAGCTGATGGGCTCTGGGGAAGCCTTGGTCCTGAGTGAGAGGTCCCTACGACTCTCCAGGACAGCCTCTGGATTAACCTCCTTTTGCTATACTATGAACTGGGTCCGCCAGACCCCGGGCAAAGTGCTGGAGTGGGTGGCAGTGATAGACTATGATAAAAGAACTGACGTCCTCGAAGACTGTGTGAAGGGCCGACTCACCATCTCCAGAGACCATTTGCAGAACACACTGTATGTGAAAGTGATCGGCCTGAGAAGTGAGGATATGGCTGTACACTCTTGCTCGCGCTGTGGTCCCACCTCTTTTGAATACTCGGGCCAGGGGACCCTGGTCACACTCTCCCCAG
>S960|IGHV3/OR16-12*01|IGHD5-18*01|IGHJ6*03|80
GAGGTGCAGATGGCTGAGTCTCAGAGGGGCTTGGGCCAGCCCGGAGAGTACCTGAAAGTCTTCGGTGCAGCCTCTGGGTTGACCCTCATTGAATGGAACATAAGCTGGATCCACGAGACTCCAGGGAAGGGTCTGGAGTGGGACACAAACGTTAGTAGTATAGGTAGTGGGACAGACTACACAGACTCTATGAAGGTCAGATTCACCATCTCCAGAGACCATTCACTGATCACACTCTTGTTGCAGACGAACAGCCTGAGACTAAGGGACGCGGGCGTGTGTTACTGTGCAATAGCGGACACAGGCAGGGTTAGCGGGTGGTCCGTCGACGACCCGGACTACATGGACGTCTGGGTCAATGAGGCCAGGGTCATCGTTCACTCA
>S961|IGHV6-1*02|IGHD2-15*01|IGHJ6*04|80
CAGGAACAGATGCAGCACTCAGATCCGGGACGGGGGAAGACCTCGCAGACCCTCTCACTCACCTGTGCCATCCCCGGGGACAGTGTCTCTTGCAGCGGTGCCGCTTGGAACTGGATCAGACAGACCGCATCGCGAGGCCCTGAGTGGCTGGGAAGGGCGTCTTACAGGTCCAGGTGCTATACTCATCATCCAATATGTGGGCCGAGGCGACTATCCGTCAGCACAGACACACTTGAGAGCCACTGCTCCCTCCAATTCAGTTCTGTGACTCCCGAGGACACGACTGTCAATTACTGTGCAAGAGAGGTTTCTGGTGGTGGTCACTCTTACTCGCTCAATTGTGTCGGATCAGACCTCTGGGTCACAGGGACCACGGTCACCCTGTTCTCAG
>S962|IGHV1-24*01|IGHD1-20*01|IGHJ6*01|80
CAGGTCAAGTTGGAACACTCTGGGACTGAGCCGAAGAAACCTGGGGCCTCAAGGGAAGTCTCCTGCAAGGTTTCCGGATTCACCGTCCCTGAAACTTCCACCCACTGGGTGCGACAGGCGCCGGGACAAGGGCTTGCGTGGCTGGGCGGTCTTGATTCTCCAGATGGCAAAACAGCTTTTGCGCAGAAACCACAGGTCGGACTCACCTTGACCGAGGCGACAAGTAGTGACACAGCCCACATGGACCTGAACAGCCTGAGATCTGAGGATGCGGCCGTGATTTATTGCGAAACACGGCGTTACTGGGACTACCTCAACGCCCCTTTCTCCGCTTGGGGCGTCCGGGGTCAAGGGACCACGGTCACCGTATCGTCAG
>S963|IGHV3/OR16-9*01|IGHD5-12*01|IGHJ4*02|80
GAGACACAATTGGAAGAGCCTGGAGGAGACTTGGAACAGCCAGGGGGATACCTGAGACTGCCATGTGCTGTCTCTGAATTCGCCCTCGGTCACCACTCCATGAACTGGGTCCGCCAGTCTCCAGGGGAGGGACTACAGTGGACGTCATACAGTAGTGGTGATGGTGCTTGCACAAATCACACAGACTATGTGAAAGGCCGCCTCACCATCTCCAGCGACGACGCCAAGAGATCACTGTTTCTGATAACGAGGAGTCTGAGAGCCATGGACACGGCCCTGAGTTTTTGTGAGAGTAGCTCCACAGCGGCTCCGATTATGGACTGCTTAGATCGCTGGGGCCGGGGAACCCTGCTCACCGTGTCCCCAG
>S964|IGHV3/OR15-7*01|IGHD1-14*01|IGHJ4*01|80
GAGGCGCAACTGGTGGAGTCTGGGAGAGGCTTAGTCCAGTCTGGGAGTTCTCTAAGACTCTCATGTGCAGCCTGTGGATTGTCGTTCAGTGACCATTCCGCGAACTGGGTCCGCCAGGCTCACGGGAAAGGGCTTGAGTTGATAGGTTACCTAGGAGACACCGCTAACACCTACATGACACACCATCTGCTGTCTGTGAATGCCAGACTCACCAACTCACGAGATCATTCAATGAACACGATGTATTTGAAAACGCACACCCTGAGAACCAAGGACTTGGCCCTCTTTCATTTTGCTAGACCCTCTCATCGGAGTCGACTGCCGCTCTTGCCTGACTCCTGGGGCCATAGAACCCCGCTCACCGTCTTCTCAG
>S965|IGHV2-5*04|IGHD2-8*02|IGHJ3*01|80
CAGATCGTCTTGAGAGGGTCTGGTCTCAGGCAGATGAAAGCAAATCAGACCCTCACGCTGACCTACACATTGTCTGGATTCTCACTCAGACTATTCGCGGGGGGAGAGGACTGGATGAGTCAACTCCCCGGAAAGGCCCTGGGGGGGCTTACGCTCCTTTTTTGGAGTGATGAGATGCCCATCAGGCCATCTCTGAAGATTAGGCCCACCATTACCACGGACACCTCCAAGAACCAGATGGTCACTACAAGGGCCACCATAGACCCTGTGGACACAGGCACATTTCAGTGTCCACGAATAGACAGTATACTGGAGGTGTGGGCTCTAACCTGGGGCCACGGGACAATGATCACCGTGTCAGCAG
>S966|IGHV3/OR16-6*02|IGHD3-22*01|IGHJ3*01|80
GAGGTACAGTTGGAGGAGTCCGCCAGAGGCCTTGACACCGCCTGGGGGGCCCTTAGAGTCTCCTATGCAGCCTCTGGATTCACCTCCACTAACGCCTGGACGAACTGGGTCCGCCAGCCTCCAGGGAAGGGGCTGGAGGGGGTTGGCTGGCTCAGAAGCGAAGATAATGGTGGGACAAGGGAATATGTTGAACCAGTGAGAGGCAGATTCACCATCTCAAGAGACAGTTTAGAGAACTCCCTGTATCCGAAGAGGCACAGCCTGAGAATCGACGACACTGGCGGGTTGTACTGGCCCATTACTGCGCTCCAAGTGACTTTTACCTCTCTTGAAGTCTGGGGCCCAGGGACTACCTTTATCGCCTCCTCAG
>S967|IGHV3/OR16-9*01|IGHD1-1*01|IGHJ5*02|80
GAGGTGAAGATGATAAATTCTGGAAGGGACTTGCCACAAGCTGGGGAGTTCCTGAGACTTGCCTGTCCGGTCTCTGGATTGACCCCTACTAGTCACTCCACGATATGGGTCCGCCAGGCTCCAGGTGCGAGACTGACGGGGGCTGCATGCACTAGTGATTATAGTGGTTGCACCAACTATGCAGACTCTCTGAAAGGCCGAATAGTCATCTCCAGGAACAATGGCAAGGACCCAGTGATTCCACAAGTGAACAGTCTGAAAAATGAGGACACGGCTGTGTGTTATTGTGTGAGACATGCATATGGAACAGACGGCTGGTTCGACCACGGGGGCCAGGGAACCCTGGTCATCGTCTCCTCAG
>S968|IGHV3-21*03|IGHD6-19*01|IGHJ1*01|80
GAGGTGCAGGTGGGAGATCCTGGGGGAGGCCTGGTCAAGTCTGGAGGGTCCCTCGGACTCTCCTGCGCAGCCTCTGCAGGCACCTTCACTCACTGTAGAATAGACTGGGTCCGCCAGTCTCCAGAGAAGGGGCTGGAGTGGGGCTCCTCCGTGAAGGGAATAACAAGTTACATATTTAACTCAGACTCAGGGAAGGGCCGATTCAATTTCTCCAGAGACAACGCCAAGAATGCGCTGTTTTTGCACATCAACCGCCTGAGAGTCCACGATACTCCTTTGTCTTGTTGCCTATGCCCAGGAACACCAGTGAGCCCACGCCTCCAGAACTGTGGCCAGGTCCCCCTGGTCATCGTCTTCTCAG
>S969|IGHV3-43D*01|IGHD2-2*01|IGHJ1*01|80
GAAGTACAGCTGACGGGGTCTGGGTCAGTCGGGGTCCAGCCTGGAGGGTCCCTGAGACTCTCCTGTGCAGGCTCCGCGTTCACGTCTGACGATAGTGTCATGCACTGGGTCTGTTCAGGTCCGGGGGAGGGCCTGGACTGGGTCCCTCCTAGTGGTTGGGATGGGGTCAGGGGCCACTCTGTCGCCTCTGTGGAGGGTCGATTCACCACCTCCAGAGACCAGAACAGGCTTTCCCTGTCTCTGCACGTGAACAGTCTGCGAGATGACGACACCGCCTTGCAGGACTGCGCAAAAGGGTCTGGTTCTGAATGCATACGGGACTGGGGACAGGGAGGCCGGGTCGCCGTCTCCTTAG
>S970|IGHV4-61*01|IGHD6-6*01|IGHJ2*01|80
CAGATGCGGCTGCGGGGGTCGGACCCCGGACTGGTGAAGCCTTCGAAGACCCTGCCCCTCACTTGGACTGTCTCTAGTGACTCCGGCAGGAATGGCAATTACCACTGGAAGTGTGTCCGTCCGTCCCCAGGTCAGGGCCTGGAGTGGGTTGGCTTCATTTTTTACAGTGAGGATACCACCTACAACCCCTCCCACCAGAGGCGGGTCAACATGCTAATAGACACGTCCAAGATCTACTTGTGCCTGGAGCCGGACTCTGTGATCGCTTCGGGAGCGGCCCTGTCCTGCTGTGCGAGAGTGGCATCTCGTCCGCCTGTCAGCTATTGGCGCCGCGGTCTCTGGGGCCGTGGCTCCCTCATCACTGTCTCCCCAG
>S971|IGHV1/OR15-9*01|IGHD3-3*01|IGHJ2*01|80
CAGGTTCAGGTGCTGCAGTCTGGGGCTGAGGTGAAGAAGCCGGGGGCCTCAGTGAGGAACTCCTTCAGGGCTTCTGTCAACACATCCACCAGCTATTATTTGGTCTGGTTTTACCAGGCCCTTACACAGGGGCTTGAGCCGATGGAATTGATATGCCCAATTGATGCCAGCACAATGTTTACACAGAGCTTTCGGGCCAGAGTCGCCTTAAAGAGGGACCCATCCATGGGCTCAATCTACATAGACCTCAGCAGGCTGACATTCGAGAGAACGGCCAGTTGTTACTATGTGAGTAGTTTCATTTTTGGAGTGCGTCTAATTCCCTTCTACTACTTCGATCTCTGGGGCCATGAAATCCTGGTCACTGCCTCTTCAG
>S972|IGHV4-30-4*04|IGHD2-8*02|IGHJ6*01|80
CACGTGCAGCTGCAGGACTTGGGTCCAGGACTGGTCCAGTGTTCACGGACCCTGTCCCCCAGCAGAAATGTCTCTGCTGCCTCCATCACCATCGGTGATCATTCCTGGTGTTGGACCCGCCAGCCCCCAGGGAAGAGCCTGGAGTGGGTTGGGACCTTCTCCTGCAGTGGGAGGTCCCACGGCAAGGCGCCCCTCACGAGTCCCGTTGCCTTATCACGAGACTCGTCCAAGAATTATTTCCCCCTGGACCTGGGCGCTCTGACTGTCGCAGATACGGCCATAAATTACTGCAAGACTCCTGGTTTTTGCCACCCCCACGCCGAGGCAGTCGTCTGGGGTCAAGGGACCACGGTCACCGTGTCATTAG
>S973|IGHV3-16*01|IGHD6-6*01|IGHJ6*04|80
GAGGGACAAGTGATGAAGTCTGGGAGAGACCTGATAAAGCCTGAGGGGTGCCTGAGGCTCTCATGTGAAGTCGGTGGATCCACGTTAAATCACAGTGACAAGAATTGGGCCCGAAGGGCTCCCGGAAGGAGTCTGGAGGGGCTATCGGGTCTTAGTTGGACTGACATTAGGACGAACTGTGTGGGTTCCGCGGAACGCCGATTCACCATCTCCAGAGACCATTTCCGGACGTCACAATGTCTGCAGAAGAGCAGACGGAGAGTCGAGGGCTTGCCTGTCTATTGGTTTATAAGAGGGGCCATACAAGAATACTGCCACTTTTACCATATCGACGTCTGGGTCAAAGGGACTACGGTCACCGTCTCCTCAG
>S974|IGHV5-10-1*01|IGHD2-2*02|IGHJ1*01|80
GAAATGCCGACAGTGCGGTCTACAGGCGAGCTGAGGCAGGCCGGGGGGTCTCTGAGGACGTCCTGTCAGGCCTCTGGCGACACCTTGACCAGACAATGGCTCCGGTGGGTGCGCCAGATGTCCGGGGAAGGCCTGCATTGTATGGCAAAGATTGCTACTAGTGACTCTGATATCGGTTATAGCCCGTCCTTCCAAGGCCTCGTCGCCATCTCAGCTGACAAGACCATCAGGAGTGCCTTATTGCAGTGGAGAGGCCTGAAGGCCTCGGACACCGCCATGAACTTTGGCGCTGTTGTAACATTACCACCCACGACCACTGAATACTTTCAGACCTGGGGCCTGGGGACTCTGGTCATCGTCTCCTCAG
>S975|IGHV1/OR15-9*01|IGHD3-10*01|IGHJ1*01|80
CAGTCACAGGTGAGGCAATCTGGGGCTGGGATGAAAAAGTCTGGGGCCTCAGAGGTGCTCTCCTACACGTCTTCTGGAAACCACTTCTCCAGTTACTATTTACACTGGCTGTGTCCCGCCCATGCCCAAGGGCTTGGCTGCATGGGATTGGTGGGCCCTAGTGGTGCCAGTCCAACCTATGAACAAAACTCCCAGGTCAGAGGCACCAGGACCGGGGACACATCCATGGTCAGAGCCAATAGGGAACTCACAAGCCTGAGATCTCAGGATCCGGCCCTGTCTTATTATACTAGCACGTTTGACTTTGGTTCGGCTTATCTCCAGATTTGGGGCCAGGTCACCCTGGTCACTGTCTCTTCAG
>S976|IGHV2-70D*14|IGHD3-16*01|IGHJ6*02|80
CAGGTCACCTTGAAGGAGTCTTATGCTGCGGTGGTGAGACCCGCAGAGATGCTCACACTGGTCTGGACCTTCTCTGGATTCTCACTCAGGACTGGGGGCGTGTGTGTGAACTGGCTCCGCCAATCCCCACGTAAGGCCTTGGTGTGGCCTGCACGCAGTACATGGGATGATGATAACTTGTACAGAACAGCTCCGAGGTCCAGACTCAGAATCTCCGCGGACACCTCCAGTAACCATATGGTCCTCACACCCACCAACATGGACCCTGTGGGCTCAGCCTCATATTGCTGTATACGGCTGAGTTCCATAAAGTTTGGGTCGGTTATGTTTTGCTGCTGCCACGATACGGACGTCCGGGAACATGGGACCACGGTCCCCGTCTCGTCA
>S977|IGHV3-7*01|IGHD5-18*01|IGHJ3*02|80
[truncated: 3,708,777 more chars]
