# Supplementary material for: Assigning and visualizing germline genes in antibody repertoires
Source: Philos Trans R Soc Lond B Biol Sci. 2015 Sep 5;370(1676):20140240. doi: 10.1098/rstb.2014.0240 (PMC4528417; doi:10.1098/rstb.2014.0240)
Supplement: Evaluation datasets [file rstb20140240supp2.zip › evaluation_datasets/simple_rearrangements.fas]

>S1|IGHV1-18*01|IGHD1-1*01|IGHJ1*01
CAGGTTCAGCTGGTGCAGTCTGGAGCTGAGGTGAAGAAGCCTGGGGCCTCAGTGAAGGTCTCCTGCAAGGCTTCTGGTTACACCTTTACCAGCTATGGTATCAGCTGGGTGCGACAGGCCCCTGGACAAGGGCTTGAGTGGATGGGATGGATCAGCGCTTACAATGGTAACACAAACTATGCACAGAAGCTCCAGGGCAGAGTCACCATGACCACAGACACATCCACGAGCACAGCCTACATGGAGCTGAGGAGCCTGAGATCTGACGACACGGCCGTGTATTACTGTGCGAGAGGTACAACTGGAACGACGCTGAATACTTCCAGCACTGGGGCCAGGGCACCCTGGTCACCGTCTCCTCAG
>S2|IGHV1-18*01|IGHD1-1*01|IGHJ2*01
CAGGTTCAGCTGGTGCAGTCTGGAGCTGAGGTGAAGAAGCCTGGGGCCTCAGTGAAGGTCTCCTGCAAGGCTTCTGGTTACACCTTTACCAGCTATGGTATCAGCTGGGTGCGACAGGCCCCTGGACAAGGGCTTGAGTGGATGGGATGGATCAGCGCTTACAATGGTAACACAAACTATGCACAGAAGCTCCAGGGCAGAGTCACCATGACCACAGACACATCCACGAGCACAGCCTACATGGAGCTGAGGAGCCTGAGATCTGACGACACGGCCGTGTATTACTGTGCGAGAGGTACAACTGGAACGACCTACTGGTACTTCGATCTCTGGGGCCGTGGCACCCTGGTCACTGTCTCCTCAG
>S3|IGHV1-18*01|IGHD1-1*01|IGHJ3*01
CAGGTTCAGCTGGTGCAGTCTGGAGCTGAGGTGAAGAAGCCTGGGGCCTCAGTGAAGGTCTCCTGCAAGGCTTCTGGTTACACCTTTACCAGCTATGGTATCAGCTGGGTGCGACAGGCCCCTGGACAAGGGCTTGAGTGGATGGGATGGATCAGCGCTTACAATGGTAACACAAACTATGCACAGAAGCTCCAGGGCAGAGTCACCATGACCACAGACACATCCACGAGCACAGCCTACATGGAGCTGAGGAGCCTGAGATCTGACGACACGGCCGTGTATTACTGTGCGAGAGGTACAACTGGAACGACTGATGCTTTTGATGTCTGGGGCCAAGGGACAATGGTCACCGTCTCTTCAG
>S4|IGHV1-18*01|IGHD1-1*01|IGHJ4*01
CAGGTTCAGCTGGTGCAGTCTGGAGCTGAGGTGAAGAAGCCTGGGGCCTCAGTGAAGGTCTCCTGCAAGGCTTCTGGTTACACCTTTACCAGCTATGGTATCAGCTGGGTGCGACAGGCCCCTGGACAAGGGCTTGAGTGGATGGGATGGATCAGCGCTTACAATGGTAACACAAACTATGCACAGAAGCTCCAGGGCAGAGTCACCATGACCACAGACACATCCACGAGCACAGCCTACATGGAGCTGAGGAGCCTGAGATCTGACGACACGGCCGTGTATTACTGTGCGAGAGGTACAACTGGAACGACACTACTTTGACTACTGGGGCCAAGGAACCCTGGTCACCGTCTCCTCAG
>S5|IGHV1-18*01|IGHD1-1*01|IGHJ5*01
CAGGTTCAGCTGGTGCAGTCTGGAGCTGAGGTGAAGAAGCCTGGGGCCTCAGTGAAGGTCTCCTGCAAGGCTTCTGGTTACACCTTTACCAGCTATGGTATCAGCTGGGTGCGACAGGCCCCTGGACAAGGGCTTGAGTGGATGGGATGGATCAGCGCTTACAATGGTAACACAAACTATGCACAGAAGCTCCAGGGCAGAGTCACCATGACCACAGACACATCCACGAGCACAGCCTACATGGAGCTGAGGAGCCTGAGATCTGACGACACGGCCGTGTATTACTGTGCGAGAGGTACAACTGGAACGACACAACTGGTTCGACTCCTGGGGCCAAGGAACCCTGGTCACCGTCTCCTCAG
>S6|IGHV1-18*01|IGHD1-1*01|IGHJ6*01
CAGGTTCAGCTGGTGCAGTCTGGAGCTGAGGTGAAGAAGCCTGGGGCCTCAGTGAAGGTCTCCTGCAAGGCTTCTGGTTACACCTTTACCAGCTATGGTATCAGCTGGGTGCGACAGGCCCCTGGACAAGGGCTTGAGTGGATGGGATGGATCAGCGCTTACAATGGTAACACAAACTATGCACAGAAGCTCCAGGGCAGAGTCACCATGACCACAGACACATCCACGAGCACAGCCTACATGGAGCTGAGGAGCCTGAGATCTGACGACACGGCCGTGTATTACTGTGCGAGAGGTACAACTGGAACGACATTACTACTACTACTACGGTATGGACGTCTGGGGGCAAGGGACCACGGTCACCGTCTCCTCAG
>S7|IGHV1-18*01|IGHD1-14*01|IGHJ1*01
CAGGTTCAGCTGGTGCAGTCTGGAGCTGAGGTGAAGAAGCCTGGGGCCTCAGTGAAGGTCTCCTGCAAGGCTTCTGGTTACACCTTTACCAGCTATGGTATCAGCTGGGTGCGACAGGCCCCTGGACAAGGGCTTGAGTGGATGGGATGGATCAGCGCTTACAATGGTAACACAAACTATGCACAGAAGCTCCAGGGCAGAGTCACCATGACCACAGACACATCCACGAGCACAGCCTACATGGAGCTGAGGAGCCTGAGATCTGACGACACGGCCGTGTATTACTGTGCGAGAGGTATAACCGGAACCACGCTGAATACTTCCAGCACTGGGGCCAGGGCACCCTGGTCACCGTCTCCTCAG
>S8|IGHV1-18*01|IGHD1-14*01|IGHJ2*01
CAGGTTCAGCTGGTGCAGTCTGGAGCTGAGGTGAAGAAGCCTGGGGCCTCAGTGAAGGTCTCCTGCAAGGCTTCTGGTTACACCTTTACCAGCTATGGTATCAGCTGGGTGCGACAGGCCCCTGGACAAGGGCTTGAGTGGATGGGATGGATCAGCGCTTACAATGGTAACACAAACTATGCACAGAAGCTCCAGGGCAGAGTCACCATGACCACAGACACATCCACGAGCACAGCCTACATGGAGCTGAGGAGCCTGAGATCTGACGACACGGCCGTGTATTACTGTGCGAGAGGTATAACCGGAACCACCTACTGGTACTTCGATCTCTGGGGCCGTGGCACCCTGGTCACTGTCTCCTCAG
>S9|IGHV1-18*01|IGHD1-14*01|IGHJ3*01
CAGGTTCAGCTGGTGCAGTCTGGAGCTGAGGTGAAGAAGCCTGGGGCCTCAGTGAAGGTCTCCTGCAAGGCTTCTGGTTACACCTTTACCAGCTATGGTATCAGCTGGGTGCGACAGGCCCCTGGACAAGGGCTTGAGTGGATGGGATGGATCAGCGCTTACAATGGTAACACAAACTATGCACAGAAGCTCCAGGGCAGAGTCACCATGACCACAGACACATCCACGAGCACAGCCTACATGGAGCTGAGGAGCCTGAGATCTGACGACACGGCCGTGTATTACTGTGCGAGAGGTATAACCGGAACCACTGATGCTTTTGATGTCTGGGGCCAAGGGACAATGGTCACCGTCTCTTCAG
>S10|IGHV1-18*01|IGHD1-14*01|IGHJ4*01
CAGGTTCAGCTGGTGCAGTCTGGAGCTGAGGTGAAGAAGCCTGGGGCCTCAGTGAAGGTCTCCTGCAAGGCTTCTGGTTACACCTTTACCAGCTATGGTATCAGCTGGGTGCGACAGGCCCCTGGACAAGGGCTTGAGTGGATGGGATGGATCAGCGCTTACAATGGTAACACAAACTATGCACAGAAGCTCCAGGGCAGAGTCACCATGACCACAGACACATCCACGAGCACAGCCTACATGGAGCTGAGGAGCCTGAGATCTGACGACACGGCCGTGTATTACTGTGCGAGAGGTATAACCGGAACCACACTACTTTGACTACTGGGGCCAAGGAACCCTGGTCACCGTCTCCTCAG
>S11|IGHV1-18*01|IGHD1-14*01|IGHJ5*01
CAGGTTCAGCTGGTGCAGTCTGGAGCTGAGGTGAAGAAGCCTGGGGCCTCAGTGAAGGTCTCCTGCAAGGCTTCTGGTTACACCTTTACCAGCTATGGTATCAGCTGGGTGCGACAGGCCCCTGGACAAGGGCTTGAGTGGATGGGATGGATCAGCGCTTACAATGGTAACACAAACTATGCACAGAAGCTCCAGGGCAGAGTCACCATGACCACAGACACATCCACGAGCACAGCCTACATGGAGCTGAGGAGCCTGAGATCTGACGACACGGCCGTGTATTACTGTGCGAGAGGTATAACCGGAACCACACAACTGGTTCGACTCCTGGGGCCAAGGAACCCTGGTCACCGTCTCCTCAG
>S12|IGHV1-18*01|IGHD1-14*01|IGHJ6*01
CAGGTTCAGCTGGTGCAGTCTGGAGCTGAGGTGAAGAAGCCTGGGGCCTCAGTGAAGGTCTCCTGCAAGGCTTCTGGTTACACCTTTACCAGCTATGGTATCAGCTGGGTGCGACAGGCCCCTGGACAAGGGCTTGAGTGGATGGGATGGATCAGCGCTTACAATGGTAACACAAACTATGCACAGAAGCTCCAGGGCAGAGTCACCATGACCACAGACACATCCACGAGCACAGCCTACATGGAGCTGAGGAGCCTGAGATCTGACGACACGGCCGTGTATTACTGTGCGAGAGGTATAACCGGAACCACATTACTACTACTACTACGGTATGGACGTCTGGGGGCAAGGGACCACGGTCACCGTCTCCTCAG
>S13|IGHV1-18*01|IGHD1-20*01|IGHJ1*01
CAGGTTCAGCTGGTGCAGTCTGGAGCTGAGGTGAAGAAGCCTGGGGCCTCAGTGAAGGTCTCCTGCAAGGCTTCTGGTTACACCTTTACCAGCTATGGTATCAGCTGGGTGCGACAGGCCCCTGGACAAGGGCTTGAGTGGATGGGATGGATCAGCGCTTACAATGGTAACACAAACTATGCACAGAAGCTCCAGGGCAGAGTCACCATGACCACAGACACATCCACGAGCACAGCCTACATGGAGCTGAGGAGCCTGAGATCTGACGACACGGCCGTGTATTACTGTGCGAGAGGTATAACTGGAACGACGCTGAATACTTCCAGCACTGGGGCCAGGGCACCCTGGTCACCGTCTCCTCAG
>S14|IGHV1-18*01|IGHD1-20*01|IGHJ2*01
CAGGTTCAGCTGGTGCAGTCTGGAGCTGAGGTGAAGAAGCCTGGGGCCTCAGTGAAGGTCTCCTGCAAGGCTTCTGGTTACACCTTTACCAGCTATGGTATCAGCTGGGTGCGACAGGCCCCTGGACAAGGGCTTGAGTGGATGGGATGGATCAGCGCTTACAATGGTAACACAAACTATGCACAGAAGCTCCAGGGCAGAGTCACCATGACCACAGACACATCCACGAGCACAGCCTACATGGAGCTGAGGAGCCTGAGATCTGACGACACGGCCGTGTATTACTGTGCGAGAGGTATAACTGGAACGACCTACTGGTACTTCGATCTCTGGGGCCGTGGCACCCTGGTCACTGTCTCCTCAG
>S15|IGHV1-18*01|IGHD1-20*01|IGHJ3*01
CAGGTTCAGCTGGTGCAGTCTGGAGCTGAGGTGAAGAAGCCTGGGGCCTCAGTGAAGGTCTCCTGCAAGGCTTCTGGTTACACCTTTACCAGCTATGGTATCAGCTGGGTGCGACAGGCCCCTGGACAAGGGCTTGAGTGGATGGGATGGATCAGCGCTTACAATGGTAACACAAACTATGCACAGAAGCTCCAGGGCAGAGTCACCATGACCACAGACACATCCACGAGCACAGCCTACATGGAGCTGAGGAGCCTGAGATCTGACGACACGGCCGTGTATTACTGTGCGAGAGGTATAACTGGAACGACTGATGCTTTTGATGTCTGGGGCCAAGGGACAATGGTCACCGTCTCTTCAG
>S16|IGHV1-18*01|IGHD1-20*01|IGHJ4*01
CAGGTTCAGCTGGTGCAGTCTGGAGCTGAGGTGAAGAAGCCTGGGGCCTCAGTGAAGGTCTCCTGCAAGGCTTCTGGTTACACCTTTACCAGCTATGGTATCAGCTGGGTGCGACAGGCCCCTGGACAAGGGCTTGAGTGGATGGGATGGATCAGCGCTTACAATGGTAACACAAACTATGCACAGAAGCTCCAGGGCAGAGTCACCATGACCACAGACACATCCACGAGCACAGCCTACATGGAGCTGAGGAGCCTGAGATCTGACGACACGGCCGTGTATTACTGTGCGAGAGGTATAACTGGAACGACACTACTTTGACTACTGGGGCCAAGGAACCCTGGTCACCGTCTCCTCAG
>S17|IGHV1-18*01|IGHD1-20*01|IGHJ5*01
CAGGTTCAGCTGGTGCAGTCTGGAGCTGAGGTGAAGAAGCCTGGGGCCTCAGTGAAGGTCTCCTGCAAGGCTTCTGGTTACACCTTTACCAGCTATGGTATCAGCTGGGTGCGACAGGCCCCTGGACAAGGGCTTGAGTGGATGGGATGGATCAGCGCTTACAATGGTAACACAAACTATGCACAGAAGCTCCAGGGCAGAGTCACCATGACCACAGACACATCCACGAGCACAGCCTACATGGAGCTGAGGAGCCTGAGATCTGACGACACGGCCGTGTATTACTGTGCGAGAGGTATAACTGGAACGACACAACTGGTTCGACTCCTGGGGCCAAGGAACCCTGGTCACCGTCTCCTCAG
>S18|IGHV1-18*01|IGHD1-20*01|IGHJ6*01
CAGGTTCAGCTGGTGCAGTCTGGAGCTGAGGTGAAGAAGCCTGGGGCCTCAGTGAAGGTCTCCTGCAAGGCTTCTGGTTACACCTTTACCAGCTATGGTATCAGCTGGGTGCGACAGGCCCCTGGACAAGGGCTTGAGTGGATGGGATGGATCAGCGCTTACAATGGTAACACAAACTATGCACAGAAGCTCCAGGGCAGAGTCACCATGACCACAGACACATCCACGAGCACAGCCTACATGGAGCTGAGGAGCCTGAGATCTGACGACACGGCCGTGTATTACTGTGCGAGAGGTATAACTGGAACGACATTACTACTACTACTACGGTATGGACGTCTGGGGGCAAGGGACCACGGTCACCGTCTCCTCAG
>S19|IGHV1-18*01|IGHD1-26*01|IGHJ1*01
CAGGTTCAGCTGGTGCAGTCTGGAGCTGAGGTGAAGAAGCCTGGGGCCTCAGTGAAGGTCTCCTGCAAGGCTTCTGGTTACACCTTTACCAGCTATGGTATCAGCTGGGTGCGACAGGCCCCTGGACAAGGGCTTGAGTGGATGGGATGGATCAGCGCTTACAATGGTAACACAAACTATGCACAGAAGCTCCAGGGCAGAGTCACCATGACCACAGACACATCCACGAGCACAGCCTACATGGAGCTGAGGAGCCTGAGATCTGACGACACGGCCGTGTATTACTGTGCGAGAGGTATAGTGGGAGCTACTACGCTGAATACTTCCAGCACTGGGGCCAGGGCACCCTGGTCACCGTCTCCTCAG
>S20|IGHV1-18*01|IGHD1-26*01|IGHJ2*01
CAGGTTCAGCTGGTGCAGTCTGGAGCTGAGGTGAAGAAGCCTGGGGCCTCAGTGAAGGTCTCCTGCAAGGCTTCTGGTTACACCTTTACCAGCTATGGTATCAGCTGGGTGCGACAGGCCCCTGGACAAGGGCTTGAGTGGATGGGATGGATCAGCGCTTACAATGGTAACACAAACTATGCACAGAAGCTCCAGGGCAGAGTCACCATGACCACAGACACATCCACGAGCACAGCCTACATGGAGCTGAGGAGCCTGAGATCTGACGACACGGCCGTGTATTACTGTGCGAGAGGTATAGTGGGAGCTACTACCTACTGGTACTTCGATCTCTGGGGCCGTGGCACCCTGGTCACTGTCTCCTCAG
>S21|IGHV1-18*01|IGHD1-26*01|IGHJ3*01
CAGGTTCAGCTGGTGCAGTCTGGAGCTGAGGTGAAGAAGCCTGGGGCCTCAGTGAAGGTCTCCTGCAAGGCTTCTGGTTACACCTTTACCAGCTATGGTATCAGCTGGGTGCGACAGGCCCCTGGACAAGGGCTTGAGTGGATGGGATGGATCAGCGCTTACAATGGTAACACAAACTATGCACAGAAGCTCCAGGGCAGAGTCACCATGACCACAGACACATCCACGAGCACAGCCTACATGGAGCTGAGGAGCCTGAGATCTGACGACACGGCCGTGTATTACTGTGCGAGAGGTATAGTGGGAGCTACTACTGATGCTTTTGATGTCTGGGGCCAAGGGACAATGGTCACCGTCTCTTCAG
>S22|IGHV1-18*01|IGHD1-26*01|IGHJ4*01
CAGGTTCAGCTGGTGCAGTCTGGAGCTGAGGTGAAGAAGCCTGGGGCCTCAGTGAAGGTCTCCTGCAAGGCTTCTGGTTACACCTTTACCAGCTATGGTATCAGCTGGGTGCGACAGGCCCCTGGACAAGGGCTTGAGTGGATGGGATGGATCAGCGCTTACAATGGTAACACAAACTATGCACAGAAGCTCCAGGGCAGAGTCACCATGACCACAGACACATCCACGAGCACAGCCTACATGGAGCTGAGGAGCCTGAGATCTGACGACACGGCCGTGTATTACTGTGCGAGAGGTATAGTGGGAGCTACTACACTACTTTGACTACTGGGGCCAAGGAACCCTGGTCACCGTCTCCTCAG
>S23|IGHV1-18*01|IGHD1-26*01|IGHJ5*01
CAGGTTCAGCTGGTGCAGTCTGGAGCTGAGGTGAAGAAGCCTGGGGCCTCAGTGAAGGTCTCCTGCAAGGCTTCTGGTTACACCTTTACCAGCTATGGTATCAGCTGGGTGCGACAGGCCCCTGGACAAGGGCTTGAGTGGATGGGATGGATCAGCGCTTACAATGGTAACACAAACTATGCACAGAAGCTCCAGGGCAGAGTCACCATGACCACAGACACATCCACGAGCACAGCCTACATGGAGCTGAGGAGCCTGAGATCTGACGACACGGCCGTGTATTACTGTGCGAGAGGTATAGTGGGAGCTACTACACAACTGGTTCGACTCCTGGGGCCAAGGAACCCTGGTCACCGTCTCCTCAG
>S24|IGHV1-18*01|IGHD1-26*01|IGHJ6*01
CAGGTTCAGCTGGTGCAGTCTGGAGCTGAGGTGAAGAAGCCTGGGGCCTCAGTGAAGGTCTCCTGCAAGGCTTCTGGTTACACCTTTACCAGCTATGGTATCAGCTGGGTGCGACAGGCCCCTGGACAAGGGCTTGAGTGGATGGGATGGATCAGCGCTTACAATGGTAACACAAACTATGCACAGAAGCTCCAGGGCAGAGTCACCATGACCACAGACACATCCACGAGCACAGCCTACATGGAGCTGAGGAGCCTGAGATCTGACGACACGGCCGTGTATTACTGTGCGAGAGGTATAGTGGGAGCTACTACATTACTACTACTACTACGGTATGGACGTCTGGGGGCAAGGGACCACGGTCACCGTCTCCTCAG
>S25|IGHV1-18*01|IGHD1-7*01|IGHJ1*01
CAGGTTCAGCTGGTGCAGTCTGGAGCTGAGGTGAAGAAGCCTGGGGCCTCAGTGAAGGTCTCCTGCAAGGCTTCTGGTTACACCTTTACCAGCTATGGTATCAGCTGGGTGCGACAGGCCCCTGGACAAGGGCTTGAGTGGATGGGATGGATCAGCGCTTACAATGGTAACACAAACTATGCACAGAAGCTCCAGGGCAGAGTCACCATGACCACAGACACATCCACGAGCACAGCCTACATGGAGCTGAGGAGCCTGAGATCTGACGACACGGCCGTGTATTACTGTGCGAGAGGTATAACTGGAACTACGCTGAATACTTCCAGCACTGGGGCCAGGGCACCCTGGTCACCGTCTCCTCAG
>S26|IGHV1-18*01|IGHD1-7*01|IGHJ2*01
CAGGTTCAGCTGGTGCAGTCTGGAGCTGAGGTGAAGAAGCCTGGGGCCTCAGTGAAGGTCTCCTGCAAGGCTTCTGGTTACACCTTTACCAGCTATGGTATCAGCTGGGTGCGACAGGCCCCTGGACAAGGGCTTGAGTGGATGGGATGGATCAGCGCTTACAATGGTAACACAAACTATGCACAGAAGCTCCAGGGCAGAGTCACCATGACCACAGACACATCCACGAGCACAGCCTACATGGAGCTGAGGAGCCTGAGATCTGACGACACGGCCGTGTATTACTGTGCGAGAGGTATAACTGGAACTACCTACTGGTACTTCGATCTCTGGGGCCGTGGCACCCTGGTCACTGTCTCCTCAG
>S27|IGHV1-18*01|IGHD1-7*01|IGHJ3*01
CAGGTTCAGCTGGTGCAGTCTGGAGCTGAGGTGAAGAAGCCTGGGGCCTCAGTGAAGGTCTCCTGCAAGGCTTCTGGTTACACCTTTACCAGCTATGGTATCAGCTGGGTGCGACAGGCCCCTGGACAAGGGCTTGAGTGGATGGGATGGATCAGCGCTTACAATGGTAACACAAACTATGCACAGAAGCTCCAGGGCAGAGTCACCATGACCACAGACACATCCACGAGCACAGCCTACATGGAGCTGAGGAGCCTGAGATCTGACGACACGGCCGTGTATTACTGTGCGAGAGGTATAACTGGAACTACTGATGCTTTTGATGTCTGGGGCCAAGGGACAATGGTCACCGTCTCTTCAG
>S28|IGHV1-18*01|IGHD1-7*01|IGHJ4*01
CAGGTTCAGCTGGTGCAGTCTGGAGCTGAGGTGAAGAAGCCTGGGGCCTCAGTGAAGGTCTCCTGCAAGGCTTCTGGTTACACCTTTACCAGCTATGGTATCAGCTGGGTGCGACAGGCCCCTGGACAAGGGCTTGAGTGGATGGGATGGATCAGCGCTTACAATGGTAACACAAACTATGCACAGAAGCTCCAGGGCAGAGTCACCATGACCACAGACACATCCACGAGCACAGCCTACATGGAGCTGAGGAGCCTGAGATCTGACGACACGGCCGTGTATTACTGTGCGAGAGGTATAACTGGAACTACACTACTTTGACTACTGGGGCCAAGGAACCCTGGTCACCGTCTCCTCAG
>S29|IGHV1-18*01|IGHD1-7*01|IGHJ5*01
CAGGTTCAGCTGGTGCAGTCTGGAGCTGAGGTGAAGAAGCCTGGGGCCTCAGTGAAGGTCTCCTGCAAGGCTTCTGGTTACACCTTTACCAGCTATGGTATCAGCTGGGTGCGACAGGCCCCTGGACAAGGGCTTGAGTGGATGGGATGGATCAGCGCTTACAATGGTAACACAAACTATGCACAGAAGCTCCAGGGCAGAGTCACCATGACCACAGACACATCCACGAGCACAGCCTACATGGAGCTGAGGAGCCTGAGATCTGACGACACGGCCGTGTATTACTGTGCGAGAGGTATAACTGGAACTACACAACTGGTTCGACTCCTGGGGCCAAGGAACCCTGGTCACCGTCTCCTCAG
>S30|IGHV1-18*01|IGHD1-7*01|IGHJ6*01
CAGGTTCAGCTGGTGCAGTCTGGAGCTGAGGTGAAGAAGCCTGGGGCCTCAGTGAAGGTCTCCTGCAAGGCTTCTGGTTACACCTTTACCAGCTATGGTATCAGCTGGGTGCGACAGGCCCCTGGACAAGGGCTTGAGTGGATGGGATGGATCAGCGCTTACAATGGTAACACAAACTATGCACAGAAGCTCCAGGGCAGAGTCACCATGACCACAGACACATCCACGAGCACAGCCTACATGGAGCTGAGGAGCCTGAGATCTGACGACACGGCCGTGTATTACTGTGCGAGAGGTATAACTGGAACTACATTACTACTACTACTACGGTATGGACGTCTGGGGGCAAGGGACCACGGTCACCGTCTCCTCAG
>S31|IGHV1-18*01|IGHD1/OR15-1a*01|IGHJ1*01
CAGGTTCAGCTGGTGCAGTCTGGAGCTGAGGTGAAGAAGCCTGGGGCCTCAGTGAAGGTCTCCTGCAAGGCTTCTGGTTACACCTTTACCAGCTATGGTATCAGCTGGGTGCGACAGGCCCCTGGACAAGGGCTTGAGTGGATGGGATGGATCAGCGCTTACAATGGTAACACAAACTATGCACAGAAGCTCCAGGGCAGAGTCACCATGACCACAGACACATCCACGAGCACAGCCTACATGGAGCTGAGGAGCCTGAGATCTGACGACACGGCCGTGTATTACTGTGCGAGAGGTATAACTGGAACAACGCTGAATACTTCCAGCACTGGGGCCAGGGCACCCTGGTCACCGTCTCCTCAG
>S32|IGHV1-18*01|IGHD1/OR15-1a*01|IGHJ2*01
CAGGTTCAGCTGGTGCAGTCTGGAGCTGAGGTGAAGAAGCCTGGGGCCTCAGTGAAGGTCTCCTGCAAGGCTTCTGGTTACACCTTTACCAGCTATGGTATCAGCTGGGTGCGACAGGCCCCTGGACAAGGGCTTGAGTGGATGGGATGGATCAGCGCTTACAATGGTAACACAAACTATGCACAGAAGCTCCAGGGCAGAGTCACCATGACCACAGACACATCCACGAGCACAGCCTACATGGAGCTGAGGAGCCTGAGATCTGACGACACGGCCGTGTATTACTGTGCGAGAGGTATAACTGGAACAACCTACTGGTACTTCGATCTCTGGGGCCGTGGCACCCTGGTCACTGTCTCCTCAG
>S33|IGHV1-18*01|IGHD1/OR15-1a*01|IGHJ3*01
CAGGTTCAGCTGGTGCAGTCTGGAGCTGAGGTGAAGAAGCCTGGGGCCTCAGTGAAGGTCTCCTGCAAGGCTTCTGGTTACACCTTTACCAGCTATGGTATCAGCTGGGTGCGACAGGCCCCTGGACAAGGGCTTGAGTGGATGGGATGGATCAGCGCTTACAATGGTAACACAAACTATGCACAGAAGCTCCAGGGCAGAGTCACCATGACCACAGACACATCCACGAGCACAGCCTACATGGAGCTGAGGAGCCTGAGATCTGACGACACGGCCGTGTATTACTGTGCGAGAGGTATAACTGGAACAACTGATGCTTTTGATGTCTGGGGCCAAGGGACAATGGTCACCGTCTCTTCAG
>S34|IGHV1-18*01|IGHD1/OR15-1a*01|IGHJ4*01
CAGGTTCAGCTGGTGCAGTCTGGAGCTGAGGTGAAGAAGCCTGGGGCCTCAGTGAAGGTCTCCTGCAAGGCTTCTGGTTACACCTTTACCAGCTATGGTATCAGCTGGGTGCGACAGGCCCCTGGACAAGGGCTTGAGTGGATGGGATGGATCAGCGCTTACAATGGTAACACAAACTATGCACAGAAGCTCCAGGGCAGAGTCACCATGACCACAGACACATCCACGAGCACAGCCTACATGGAGCTGAGGAGCCTGAGATCTGACGACACGGCCGTGTATTACTGTGCGAGAGGTATAACTGGAACAACACTACTTTGACTACTGGGGCCAAGGAACCCTGGTCACCGTCTCCTCAG
>S35|IGHV1-18*01|IGHD1/OR15-1a*01|IGHJ5*01
CAGGTTCAGCTGGTGCAGTCTGGAGCTGAGGTGAAGAAGCCTGGGGCCTCAGTGAAGGTCTCCTGCAAGGCTTCTGGTTACACCTTTACCAGCTATGGTATCAGCTGGGTGCGACAGGCCCCTGGACAAGGGCTTGAGTGGATGGGATGGATCAGCGCTTACAATGGTAACACAAACTATGCACAGAAGCTCCAGGGCAGAGTCACCATGACCACAGACACATCCACGAGCACAGCCTACATGGAGCTGAGGAGCCTGAGATCTGACGACACGGCCGTGTATTACTGTGCGAGAGGTATAACTGGAACAACACAACTGGTTCGACTCCTGGGGCCAAGGAACCCTGGTCACCGTCTCCTCAG
>S36|IGHV1-18*01|IGHD1/OR15-1a*01|IGHJ6*01
CAGGTTCAGCTGGTGCAGTCTGGAGCTGAGGTGAAGAAGCCTGGGGCCTCAGTGAAGGTCTCCTGCAAGGCTTCTGGTTACACCTTTACCAGCTATGGTATCAGCTGGGTGCGACAGGCCCCTGGACAAGGGCTTGAGTGGATGGGATGGATCAGCGCTTACAATGGTAACACAAACTATGCACAGAAGCTCCAGGGCAGAGTCACCATGACCACAGACACATCCACGAGCACAGCCTACATGGAGCTGAGGAGCCTGAGATCTGACGACACGGCCGTGTATTACTGTGCGAGAGGTATAACTGGAACAACATTACTACTACTACTACGGTATGGACGTCTGGGGGCAAGGGACCACGGTCACCGTCTCCTCAG
>S37|IGHV1-18*01|IGHD2-15*01|IGHJ1*01
CAGGTTCAGCTGGTGCAGTCTGGAGCTGAGGTGAAGAAGCCTGGGGCCTCAGTGAAGGTCTCCTGCAAGGCTTCTGGTTACACCTTTACCAGCTATGGTATCAGCTGGGTGCGACAGGCCCCTGGACAAGGGCTTGAGTGGATGGGATGGATCAGCGCTTACAATGGTAACACAAACTATGCACAGAAGCTCCAGGGCAGAGTCACCATGACCACAGACACATCCACGAGCACAGCCTACATGGAGCTGAGGAGCCTGAGATCTGACGACACGGCCGTGTATTACTGTGCGAGAAGGATATTGTAGTGGTGGTAGCTGCTACTCCGCTGAATACTTCCAGCACTGGGGCCAGGGCACCCTGGTCACCGTCTCCTCAG
>S38|IGHV1-18*01|IGHD2-15*01|IGHJ2*01
CAGGTTCAGCTGGTGCAGTCTGGAGCTGAGGTGAAGAAGCCTGGGGCCTCAGTGAAGGTCTCCTGCAAGGCTTCTGGTTACACCTTTACCAGCTATGGTATCAGCTGGGTGCGACAGGCCCCTGGACAAGGGCTTGAGTGGATGGGATGGATCAGCGCTTACAATGGTAACACAAACTATGCACAGAAGCTCCAGGGCAGAGTCACCATGACCACAGACACATCCACGAGCACAGCCTACATGGAGCTGAGGAGCCTGAGATCTGACGACACGGCCGTGTATTACTGTGCGAGAAGGATATTGTAGTGGTGGTAGCTGCTACTCCCTACTGGTACTTCGATCTCTGGGGCCGTGGCACCCTGGTCACTGTCTCCTCAG
>S39|IGHV1-18*01|IGHD2-15*01|IGHJ3*01
CAGGTTCAGCTGGTGCAGTCTGGAGCTGAGGTGAAGAAGCCTGGGGCCTCAGTGAAGGTCTCCTGCAAGGCTTCTGGTTACACCTTTACCAGCTATGGTATCAGCTGGGTGCGACAGGCCCCTGGACAAGGGCTTGAGTGGATGGGATGGATCAGCGCTTACAATGGTAACACAAACTATGCACAGAAGCTCCAGGGCAGAGTCACCATGACCACAGACACATCCACGAGCACAGCCTACATGGAGCTGAGGAGCCTGAGATCTGACGACACGGCCGTGTATTACTGTGCGAGAAGGATATTGTAGTGGTGGTAGCTGCTACTCCTGATGCTTTTGATGTCTGGGGCCAAGGGACAATGGTCACCGTCTCTTCAG
>S40|IGHV1-18*01|IGHD2-15*01|IGHJ4*01
CAGGTTCAGCTGGTGCAGTCTGGAGCTGAGGTGAAGAAGCCTGGGGCCTCAGTGAAGGTCTCCTGCAAGGCTTCTGGTTACACCTTTACCAGCTATGGTATCAGCTGGGTGCGACAGGCCCCTGGACAAGGGCTTGAGTGGATGGGATGGATCAGCGCTTACAATGGTAACACAAACTATGCACAGAAGCTCCAGGGCAGAGTCACCATGACCACAGACACATCCACGAGCACAGCCTACATGGAGCTGAGGAGCCTGAGATCTGACGACACGGCCGTGTATTACTGTGCGAGAAGGATATTGTAGTGGTGGTAGCTGCTACTCCACTACTTTGACTACTGGGGCCAAGGAACCCTGGTCACCGTCTCCTCAG
>S41|IGHV1-18*01|IGHD2-15*01|IGHJ5*01
CAGGTTCAGCTGGTGCAGTCTGGAGCTGAGGTGAAGAAGCCTGGGGCCTCAGTGAAGGTCTCCTGCAAGGCTTCTGGTTACACCTTTACCAGCTATGGTATCAGCTGGGTGCGACAGGCCCCTGGACAAGGGCTTGAGTGGATGGGATGGATCAGCGCTTACAATGGTAACACAAACTATGCACAGAAGCTCCAGGGCAGAGTCACCATGACCACAGACACATCCACGAGCACAGCCTACATGGAGCTGAGGAGCCTGAGATCTGACGACACGGCCGTGTATTACTGTGCGAGAAGGATATTGTAGTGGTGGTAGCTGCTACTCCACAACTGGTTCGACTCCTGGGGCCAAGGAACCCTGGTCACCGTCTCCTCAG
>S42|IGHV1-18*01|IGHD2-15*01|IGHJ6*01
CAGGTTCAGCTGGTGCAGTCTGGAGCTGAGGTGAAGAAGCCTGGGGCCTCAGTGAAGGTCTCCTGCAAGGCTTCTGGTTACACCTTTACCAGCTATGGTATCAGCTGGGTGCGACAGGCCCCTGGACAAGGGCTTGAGTGGATGGGATGGATCAGCGCTTACAATGGTAACACAAACTATGCACAGAAGCTCCAGGGCAGAGTCACCATGACCACAGACACATCCACGAGCACAGCCTACATGGAGCTGAGGAGCCTGAGATCTGACGACACGGCCGTGTATTACTGTGCGAGAAGGATATTGTAGTGGTGGTAGCTGCTACTCCATTACTACTACTACTACGGTATGGACGTCTGGGGGCAAGGGACCACGGTCACCGTCTCCTCAG
>S43|IGHV1-18*01|IGHD2-2*01|IGHJ1*01
CAGGTTCAGCTGGTGCAGTCTGGAGCTGAGGTGAAGAAGCCTGGGGCCTCAGTGAAGGTCTCCTGCAAGGCTTCTGGTTACACCTTTACCAGCTATGGTATCAGCTGGGTGCGACAGGCCCCTGGACAAGGGCTTGAGTGGATGGGATGGATCAGCGCTTACAATGGTAACACAAACTATGCACAGAAGCTCCAGGGCAGAGTCACCATGACCACAGACACATCCACGAGCACAGCCTACATGGAGCTGAGGAGCCTGAGATCTGACGACACGGCCGTGTATTACTGTGCGAGAAGGATATTGTAGTAGTACCAGCTGCTATGCCGCTGAATACTTCCAGCACTGGGGCCAGGGCACCCTGGTCACCGTCTCCTCAG
>S44|IGHV1-18*01|IGHD2-2*01|IGHJ2*01
CAGGTTCAGCTGGTGCAGTCTGGAGCTGAGGTGAAGAAGCCTGGGGCCTCAGTGAAGGTCTCCTGCAAGGCTTCTGGTTACACCTTTACCAGCTATGGTATCAGCTGGGTGCGACAGGCCCCTGGACAAGGGCTTGAGTGGATGGGATGGATCAGCGCTTACAATGGTAACACAAACTATGCACAGAAGCTCCAGGGCAGAGTCACCATGACCACAGACACATCCACGAGCACAGCCTACATGGAGCTGAGGAGCCTGAGATCTGACGACACGGCCGTGTATTACTGTGCGAGAAGGATATTGTAGTAGTACCAGCTGCTATGCCCTACTGGTACTTCGATCTCTGGGGCCGTGGCACCCTGGTCACTGTCTCCTCAG
>S45|IGHV1-18*01|IGHD2-2*01|IGHJ3*01
CAGGTTCAGCTGGTGCAGTCTGGAGCTGAGGTGAAGAAGCCTGGGGCCTCAGTGAAGGTCTCCTGCAAGGCTTCTGGTTACACCTTTACCAGCTATGGTATCAGCTGGGTGCGACAGGCCCCTGGACAAGGGCTTGAGTGGATGGGATGGATCAGCGCTTACAATGGTAACACAAACTATGCACAGAAGCTCCAGGGCAGAGTCACCATGACCACAGACACATCCACGAGCACAGCCTACATGGAGCTGAGGAGCCTGAGATCTGACGACACGGCCGTGTATTACTGTGCGAGAAGGATATTGTAGTAGTACCAGCTGCTATGCCTGATGCTTTTGATGTCTGGGGCCAAGGGACAATGGTCACCGTCTCTTCAG
>S46|IGHV1-18*01|IGHD2-2*01|IGHJ4*01
CAGGTTCAGCTGGTGCAGTCTGGAGCTGAGGTGAAGAAGCCTGGGGCCTCAGTGAAGGTCTCCTGCAAGGCTTCTGGTTACACCTTTACCAGCTATGGTATCAGCTGGGTGCGACAGGCCCCTGGACAAGGGCTTGAGTGGATGGGATGGATCAGCGCTTACAATGGTAACACAAACTATGCACAGAAGCTCCAGGGCAGAGTCACCATGACCACAGACACATCCACGAGCACAGCCTACATGGAGCTGAGGAGCCTGAGATCTGACGACACGGCCGTGTATTACTGTGCGAGAAGGATATTGTAGTAGTACCAGCTGCTATGCCACTACTTTGACTACTGGGGCCAAGGAACCCTGGTCACCGTCTCCTCAG
>S47|IGHV1-18*01|IGHD2-2*01|IGHJ5*01
CAGGTTCAGCTGGTGCAGTCTGGAGCTGAGGTGAAGAAGCCTGGGGCCTCAGTGAAGGTCTCCTGCAAGGCTTCTGGTTACACCTTTACCAGCTATGGTATCAGCTGGGTGCGACAGGCCCCTGGACAAGGGCTTGAGTGGATGGGATGGATCAGCGCTTACAATGGTAACACAAACTATGCACAGAAGCTCCAGGGCAGAGTCACCATGACCACAGACACATCCACGAGCACAGCCTACATGGAGCTGAGGAGCCTGAGATCTGACGACACGGCCGTGTATTACTGTGCGAGAAGGATATTGTAGTAGTACCAGCTGCTATGCCACAACTGGTTCGACTCCTGGGGCCAAGGAACCCTGGTCACCGTCTCCTCAG
>S48|IGHV1-18*01|IGHD2-2*01|IGHJ6*01
CAGGTTCAGCTGGTGCAGTCTGGAGCTGAGGTGAAGAAGCCTGGGGCCTCAGTGAAGGTCTCCTGCAAGGCTTCTGGTTACACCTTTACCAGCTATGGTATCAGCTGGGTGCGACAGGCCCCTGGACAAGGGCTTGAGTGGATGGGATGGATCAGCGCTTACAATGGTAACACAAACTATGCACAGAAGCTCCAGGGCAGAGTCACCATGACCACAGACACATCCACGAGCACAGCCTACATGGAGCTGAGGAGCCTGAGATCTGACGACACGGCCGTGTATTACTGTGCGAGAAGGATATTGTAGTAGTACCAGCTGCTATGCCATTACTACTACTACTACGGTATGGACGTCTGGGGGCAAGGGACCACGGTCACCGTCTCCTCAG
>S49|IGHV1-18*01|IGHD2-21*01|IGHJ1*01
CAGGTTCAGCTGGTGCAGTCTGGAGCTGAGGTGAAGAAGCCTGGGGCCTCAGTGAAGGTCTCCTGCAAGGCTTCTGGTTACACCTTTACCAGCTATGGTATCAGCTGGGTGCGACAGGCCCCTGGACAAGGGCTTGAGTGGATGGGATGGATCAGCGCTTACAATGGTAACACAAACTATGCACAGAAGCTCCAGGGCAGAGTCACCATGACCACAGACACATCCACGAGCACAGCCTACATGGAGCTGAGGAGCCTGAGATCTGACGACACGGCCGTGTATTACTGTGCGAGAAGCATATTGTGGTGGTGATTGCTATTCCGCTGAATACTTCCAGCACTGGGGCCAGGGCACCCTGGTCACCGTCTCCTCAG
>S50|IGHV1-18*01|IGHD2-21*01|IGHJ2*01
CAGGTTCAGCTGGTGCAGTCTGGAGCTGAGGTGAAGAAGCCTGGGGCCTCAGTGAAGGTCTCCTGCAAGGCTTCTGGTTACACCTTTACCAGCTATGGTATCAGCTGGGTGCGACAGGCCCCTGGACAAGGGCTTGAGTGGATGGGATGGATCAGCGCTTACAATGGTAACACAAACTATGCACAGAAGCTCCAGGGCAGAGTCACCATGACCACAGACACATCCACGAGCACAGCCTACATGGAGCTGAGGAGCCTGAGATCTGACGACACGGCCGTGTATTACTGTGCGAGAAGCATATTGTGGTGGTGATTGCTATTCCCTACTGGTACTTCGATCTCTGGGGCCGTGGCACCCTGGTCACTGTCTCCTCAG
>S51|IGHV1-18*01|IGHD2-21*01|IGHJ3*01
CAGGTTCAGCTGGTGCAGTCTGGAGCTGAGGTGAAGAAGCCTGGGGCCTCAGTGAAGGTCTCCTGCAAGGCTTCTGGTTACACCTTTACCAGCTATGGTATCAGCTGGGTGCGACAGGCCCCTGGACAAGGGCTTGAGTGGATGGGATGGATCAGCGCTTACAATGGTAACACAAACTATGCACAGAAGCTCCAGGGCAGAGTCACCATGACCACAGACACATCCACGAGCACAGCCTACATGGAGCTGAGGAGCCTGAGATCTGACGACACGGCCGTGTATTACTGTGCGAGAAGCATATTGTGGTGGTGATTGCTATTCCTGATGCTTTTGATGTCTGGGGCCAAGGGACAATGGTCACCGTCTCTTCAG
>S52|IGHV1-18*01|IGHD2-21*01|IGHJ4*01
CAGGTTCAGCTGGTGCAGTCTGGAGCTGAGGTGAAGAAGCCTGGGGCCTCAGTGAAGGTCTCCTGCAAGGCTTCTGGTTACACCTTTACCAGCTATGGTATCAGCTGGGTGCGACAGGCCCCTGGACAAGGGCTTGAGTGGATGGGATGGATCAGCGCTTACAATGGTAACACAAACTATGCACAGAAGCTCCAGGGCAGAGTCACCATGACCACAGACACATCCACGAGCACAGCCTACATGGAGCTGAGGAGCCTGAGATCTGACGACACGGCCGTGTATTACTGTGCGAGAAGCATATTGTGGTGGTGATTGCTATTCCACTACTTTGACTACTGGGGCCAAGGAACCCTGGTCACCGTCTCCTCAG
>S53|IGHV1-18*01|IGHD2-21*01|IGHJ5*01
CAGGTTCAGCTGGTGCAGTCTGGAGCTGAGGTGAAGAAGCCTGGGGCCTCAGTGAAGGTCTCCTGCAAGGCTTCTGGTTACACCTTTACCAGCTATGGTATCAGCTGGGTGCGACAGGCCCCTGGACAAGGGCTTGAGTGGATGGGATGGATCAGCGCTTACAATGGTAACACAAACTATGCACAGAAGCTCCAGGGCAGAGTCACCATGACCACAGACACATCCACGAGCACAGCCTACATGGAGCTGAGGAGCCTGAGATCTGACGACACGGCCGTGTATTACTGTGCGAGAAGCATATTGTGGTGGTGATTGCTATTCCACAACTGGTTCGACTCCTGGGGCCAAGGAACCCTGGTCACCGTCTCCTCAG
>S54|IGHV1-18*01|IGHD2-21*01|IGHJ6*01
CAGGTTCAGCTGGTGCAGTCTGGAGCTGAGGTGAAGAAGCCTGGGGCCTCAGTGAAGGTCTCCTGCAAGGCTTCTGGTTACACCTTTACCAGCTATGGTATCAGCTGGGTGCGACAGGCCCCTGGACAAGGGCTTGAGTGGATGGGATGGATCAGCGCTTACAATGGTAACACAAACTATGCACAGAAGCTCCAGGGCAGAGTCACCATGACCACAGACACATCCACGAGCACAGCCTACATGGAGCTGAGGAGCCTGAGATCTGACGACACGGCCGTGTATTACTGTGCGAGAAGCATATTGTGGTGGTGATTGCTATTCCATTACTACTACTACTACGGTATGGACGTCTGGGGGCAAGGGACCACGGTCACCGTCTCCTCAG
>S55|IGHV1-18*01|IGHD2-8*01|IGHJ1*01
CAGGTTCAGCTGGTGCAGTCTGGAGCTGAGGTGAAGAAGCCTGGGGCCTCAGTGAAGGTCTCCTGCAAGGCTTCTGGTTACACCTTTACCAGCTATGGTATCAGCTGGGTGCGACAGGCCCCTGGACAAGGGCTTGAGTGGATGGGATGGATCAGCGCTTACAATGGTAACACAAACTATGCACAGAAGCTCCAGGGCAGAGTCACCATGACCACAGACACATCCACGAGCACAGCCTACATGGAGCTGAGGAGCCTGAGATCTGACGACACGGCCGTGTATTACTGTGCGAGAAGGATATTGTACTAATGGTGTATGCTATACCGCTGAATACTTCCAGCACTGGGGCCAGGGCACCCTGGTCACCGTCTCCTCAG
>S56|IGHV1-18*01|IGHD2-8*01|IGHJ2*01
CAGGTTCAGCTGGTGCAGTCTGGAGCTGAGGTGAAGAAGCCTGGGGCCTCAGTGAAGGTCTCCTGCAAGGCTTCTGGTTACACCTTTACCAGCTATGGTATCAGCTGGGTGCGACAGGCCCCTGGACAAGGGCTTGAGTGGATGGGATGGATCAGCGCTTACAATGGTAACACAAACTATGCACAGAAGCTCCAGGGCAGAGTCACCATGACCACAGACACATCCACGAGCACAGCCTACATGGAGCTGAGGAGCCTGAGATCTGACGACACGGCCGTGTATTACTGTGCGAGAAGGATATTGTACTAATGGTGTATGCTATACCCTACTGGTACTTCGATCTCTGGGGCCGTGGCACCCTGGTCACTGTCTCCTCAG
>S57|IGHV1-18*01|IGHD2-8*01|IGHJ3*01
CAGGTTCAGCTGGTGCAGTCTGGAGCTGAGGTGAAGAAGCCTGGGGCCTCAGTGAAGGTCTCCTGCAAGGCTTCTGGTTACACCTTTACCAGCTATGGTATCAGCTGGGTGCGACAGGCCCCTGGACAAGGGCTTGAGTGGATGGGATGGATCAGCGCTTACAATGGTAACACAAACTATGCACAGAAGCTCCAGGGCAGAGTCACCATGACCACAGACACATCCACGAGCACAGCCTACATGGAGCTGAGGAGCCTGAGATCTGACGACACGGCCGTGTATTACTGTGCGAGAAGGATATTGTACTAATGGTGTATGCTATACCTGATGCTTTTGATGTCTGGGGCCAAGGGACAATGGTCACCGTCTCTTCAG
>S58|IGHV1-18*01|IGHD2-8*01|IGHJ4*01
CAGGTTCAGCTGGTGCAGTCTGGAGCTGAGGTGAAGAAGCCTGGGGCCTCAGTGAAGGTCTCCTGCAAGGCTTCTGGTTACACCTTTACCAGCTATGGTATCAGCTGGGTGCGACAGGCCCCTGGACAAGGGCTTGAGTGGATGGGATGGATCAGCGCTTACAATGGTAACACAAACTATGCACAGAAGCTCCAGGGCAGAGTCACCATGACCACAGACACATCCACGAGCACAGCCTACATGGAGCTGAGGAGCCTGAGATCTGACGACACGGCCGTGTATTACTGTGCGAGAAGGATATTGTACTAATGGTGTATGCTATACCACTACTTTGACTACTGGGGCCAAGGAACCCTGGTCACCGTCTCCTCAG
>S59|IGHV1-18*01|IGHD2-8*01|IGHJ5*01
CAGGTTCAGCTGGTGCAGTCTGGAGCTGAGGTGAAGAAGCCTGGGGCCTCAGTGAAGGTCTCCTGCAAGGCTTCTGGTTACACCTTTACCAGCTATGGTATCAGCTGGGTGCGACAGGCCCCTGGACAAGGGCTTGAGTGGATGGGATGGATCAGCGCTTACAATGGTAACACAAACTATGCACAGAAGCTCCAGGGCAGAGTCACCATGACCACAGACACATCCACGAGCACAGCCTACATGGAGCTGAGGAGCCTGAGATCTGACGACACGGCCGTGTATTACTGTGCGAGAAGGATATTGTACTAATGGTGTATGCTATACCACAACTGGTTCGACTCCTGGGGCCAAGGAACCCTGGTCACCGTCTCCTCAG
>S60|IGHV1-18*01|IGHD2-8*01|IGHJ6*01
CAGGTTCAGCTGGTGCAGTCTGGAGCTGAGGTGAAGAAGCCTGGGGCCTCAGTGAAGGTCTCCTGCAAGGCTTCTGGTTACACCTTTACCAGCTATGGTATCAGCTGGGTGCGACAGGCCCCTGGACAAGGGCTTGAGTGGATGGGATGGATCAGCGCTTACAATGGTAACACAAACTATGCACAGAAGCTCCAGGGCAGAGTCACCATGACCACAGACACATCCACGAGCACAGCCTACATGGAGCTGAGGAGCCTGAGATCTGACGACACGGCCGTGTATTACTGTGCGAGAAGGATATTGTACTAATGGTGTATGCTATACCATTACTACTACTACTACGGTATGGACGTCTGGGGGCAAGGGACCACGGTCACCGTCTCCTCAG
>S61|IGHV1-18*01|IGHD2/OR15-2a*01|IGHJ1*01
CAGGTTCAGCTGGTGCAGTCTGGAGCTGAGGTGAAGAAGCCTGGGGCCTCAGTGAAGGTCTCCTGCAAGGCTTCTGGTTACACCTTTACCAGCTATGGTATCAGCTGGGTGCGACAGGCCCCTGGACAAGGGCTTGAGTGGATGGGATGGATCAGCGCTTACAATGGTAACACAAACTATGCACAGAAGCTCCAGGGCAGAGTCACCATGACCACAGACACATCCACGAGCACAGCCTACATGGAGCTGAGGAGCCTGAGATCTGACGACACGGCCGTGTATTACTGTGCGAGAAGAATATTGTAATAGTACTACTTTCTATGCCGCTGAATACTTCCAGCACTGGGGCCAGGGCACCCTGGTCACCGTCTCCTCAG
>S62|IGHV1-18*01|IGHD2/OR15-2a*01|IGHJ2*01
CAGGTTCAGCTGGTGCAGTCTGGAGCTGAGGTGAAGAAGCCTGGGGCCTCAGTGAAGGTCTCCTGCAAGGCTTCTGGTTACACCTTTACCAGCTATGGTATCAGCTGGGTGCGACAGGCCCCTGGACAAGGGCTTGAGTGGATGGGATGGATCAGCGCTTACAATGGTAACACAAACTATGCACAGAAGCTCCAGGGCAGAGTCACCATGACCACAGACACATCCACGAGCACAGCCTACATGGAGCTGAGGAGCCTGAGATCTGACGACACGGCCGTGTATTACTGTGCGAGAAGAATATTGTAATAGTACTACTTTCTATGCCCTACTGGTACTTCGATCTCTGGGGCCGTGGCACCCTGGTCACTGTCTCCTCAG
>S63|IGHV1-18*01|IGHD2/OR15-2a*01|IGHJ3*01
CAGGTTCAGCTGGTGCAGTCTGGAGCTGAGGTGAAGAAGCCTGGGGCCTCAGTGAAGGTCTCCTGCAAGGCTTCTGGTTACACCTTTACCAGCTATGGTATCAGCTGGGTGCGACAGGCCCCTGGACAAGGGCTTGAGTGGATGGGATGGATCAGCGCTTACAATGGTAACACAAACTATGCACAGAAGCTCCAGGGCAGAGTCACCATGACCACAGACACATCCACGAGCACAGCCTACATGGAGCTGAGGAGCCTGAGATCTGACGACACGGCCGTGTATTACTGTGCGAGAAGAATATTGTAATAGTACTACTTTCTATGCCTGATGCTTTTGATGTCTGGGGCCAAGGGACAATGGTCACCGTCTCTTCAG
>S64|IGHV1-18*01|IGHD2/OR15-2a*01|IGHJ4*01
CAGGTTCAGCTGGTGCAGTCTGGAGCTGAGGTGAAGAAGCCTGGGGCCTCAGTGAAGGTCTCCTGCAAGGCTTCTGGTTACACCTTTACCAGCTATGGTATCAGCTGGGTGCGACAGGCCCCTGGACAAGGGCTTGAGTGGATGGGATGGATCAGCGCTTACAATGGTAACACAAACTATGCACAGAAGCTCCAGGGCAGAGTCACCATGACCACAGACACATCCACGAGCACAGCCTACATGGAGCTGAGGAGCCTGAGATCTGACGACACGGCCGTGTATTACTGTGCGAGAAGAATATTGTAATAGTACTACTTTCTATGCCACTACTTTGACTACTGGGGCCAAGGAACCCTGGTCACCGTCTCCTCAG
>S65|IGHV1-18*01|IGHD2/OR15-2a*01|IGHJ5*01
CAGGTTCAGCTGGTGCAGTCTGGAGCTGAGGTGAAGAAGCCTGGGGCCTCAGTGAAGGTCTCCTGCAAGGCTTCTGGTTACACCTTTACCAGCTATGGTATCAGCTGGGTGCGACAGGCCCCTGGACAAGGGCTTGAGTGGATGGGATGGATCAGCGCTTACAATGGTAACACAAACTATGCACAGAAGCTCCAGGGCAGAGTCACCATGACCACAGACACATCCACGAGCACAGCCTACATGGAGCTGAGGAGCCTGAGATCTGACGACACGGCCGTGTATTACTGTGCGAGAAGAATATTGTAATAGTACTACTTTCTATGCCACAACTGGTTCGACTCCTGGGGCCAAGGAACCCTGGTCACCGTCTCCTCAG
>S66|IGHV1-18*01|IGHD2/OR15-2a*01|IGHJ6*01
CAGGTTCAGCTGGTGCAGTCTGGAGCTGAGGTGAAGAAGCCTGGGGCCTCAGTGAAGGTCTCCTGCAAGGCTTCTGGTTACACCTTTACCAGCTATGGTATCAGCTGGGTGCGACAGGCCCCTGGACAAGGGCTTGAGTGGATGGGATGGATCAGCGCTTACAATGGTAACACAAACTATGCACAGAAGCTCCAGGGCAGAGTCACCATGACCACAGACACATCCACGAGCACAGCCTACATGGAGCTGAGGAGCCTGAGATCTGACGACACGGCCGTGTATTACTGTGCGAGAAGAATATTGTAATAGTACTACTTTCTATGCCATTACTACTACTACTACGGTATGGACGTCTGGGGGCAAGGGACCACGGTCACCGTCTCCTCAG
>S67|IGHV1-18*01|IGHD3-10*01|IGHJ1*01
CAGGTTCAGCTGGTGCAGTCTGGAGCTGAGGTGAAGAAGCCTGGGGCCTCAGTGAAGGTCTCCTGCAAGGCTTCTGGTTACACCTTTACCAGCTATGGTATCAGCTGGGTGCGACAGGCCCCTGGACAAGGGCTTGAGTGGATGGGATGGATCAGCGCTTACAATGGTAACACAAACTATGCACAGAAGCTCCAGGGCAGAGTCACCATGACCACAGACACATCCACGAGCACAGCCTACATGGAGCTGAGGAGCCTGAGATCTGACGACACGGCCGTGTATTACTGTGCGAGAGTATTACTATGGTTCGGGGAGTTATTATAACGCTGAATACTTCCAGCACTGGGGCCAGGGCACCCTGGTCACCGTCTCCTCAG
>S68|IGHV1-18*01|IGHD3-10*01|IGHJ2*01
CAGGTTCAGCTGGTGCAGTCTGGAGCTGAGGTGAAGAAGCCTGGGGCCTCAGTGAAGGTCTCCTGCAAGGCTTCTGGTTACACCTTTACCAGCTATGGTATCAGCTGGGTGCGACAGGCCCCTGGACAAGGGCTTGAGTGGATGGGATGGATCAGCGCTTACAATGGTAACACAAACTATGCACAGAAGCTCCAGGGCAGAGTCACCATGACCACAGACACATCCACGAGCACAGCCTACATGGAGCTGAGGAGCCTGAGATCTGACGACACGGCCGTGTATTACTGTGCGAGAGTATTACTATGGTTCGGGGAGTTATTATAACCTACTGGTACTTCGATCTCTGGGGCCGTGGCACCCTGGTCACTGTCTCCTCAG
>S69|IGHV1-18*01|IGHD3-10*01|IGHJ3*01
CAGGTTCAGCTGGTGCAGTCTGGAGCTGAGGTGAAGAAGCCTGGGGCCTCAGTGAAGGTCTCCTGCAAGGCTTCTGGTTACACCTTTACCAGCTATGGTATCAGCTGGGTGCGACAGGCCCCTGGACAAGGGCTTGAGTGGATGGGATGGATCAGCGCTTACAATGGTAACACAAACTATGCACAGAAGCTCCAGGGCAGAGTCACCATGACCACAGACACATCCACGAGCACAGCCTACATGGAGCTGAGGAGCCTGAGATCTGACGACACGGCCGTGTATTACTGTGCGAGAGTATTACTATGGTTCGGGGAGTTATTATAACTGATGCTTTTGATGTCTGGGGCCAAGGGACAATGGTCACCGTCTCTTCAG
>S70|IGHV1-18*01|IGHD3-10*01|IGHJ4*01
CAGGTTCAGCTGGTGCAGTCTGGAGCTGAGGTGAAGAAGCCTGGGGCCTCAGTGAAGGTCTCCTGCAAGGCTTCTGGTTACACCTTTACCAGCTATGGTATCAGCTGGGTGCGACAGGCCCCTGGACAAGGGCTTGAGTGGATGGGATGGATCAGCGCTTACAATGGTAACACAAACTATGCACAGAAGCTCCAGGGCAGAGTCACCATGACCACAGACACATCCACGAGCACAGCCTACATGGAGCTGAGGAGCCTGAGATCTGACGACACGGCCGTGTATTACTGTGCGAGAGTATTACTATGGTTCGGGGAGTTATTATAACACTACTTTGACTACTGGGGCCAAGGAACCCTGGTCACCGTCTCCTCAG
>S71|IGHV1-18*01|IGHD3-10*01|IGHJ5*01
CAGGTTCAGCTGGTGCAGTCTGGAGCTGAGGTGAAGAAGCCTGGGGCCTCAGTGAAGGTCTCCTGCAAGGCTTCTGGTTACACCTTTACCAGCTATGGTATCAGCTGGGTGCGACAGGCCCCTGGACAAGGGCTTGAGTGGATGGGATGGATCAGCGCTTACAATGGTAACACAAACTATGCACAGAAGCTCCAGGGCAGAGTCACCATGACCACAGACACATCCACGAGCACAGCCTACATGGAGCTGAGGAGCCTGAGATCTGACGACACGGCCGTGTATTACTGTGCGAGAGTATTACTATGGTTCGGGGAGTTATTATAACACAACTGGTTCGACTCCTGGGGCCAAGGAACCCTGGTCACCGTCTCCTCAG
>S72|IGHV1-18*01|IGHD3-10*01|IGHJ6*01
CAGGTTCAGCTGGTGCAGTCTGGAGCTGAGGTGAAGAAGCCTGGGGCCTCAGTGAAGGTCTCCTGCAAGGCTTCTGGTTACACCTTTACCAGCTATGGTATCAGCTGGGTGCGACAGGCCCCTGGACAAGGGCTTGAGTGGATGGGATGGATCAGCGCTTACAATGGTAACACAAACTATGCACAGAAGCTCCAGGGCAGAGTCACCATGACCACAGACACATCCACGAGCACAGCCTACATGGAGCTGAGGAGCCTGAGATCTGACGACACGGCCGTGTATTACTGTGCGAGAGTATTACTATGGTTCGGGGAGTTATTATAACATTACTACTACTACTACGGTATGGACGTCTGGGGGCAAGGGACCACGGTCACCGTCTCCTCAG
>S73|IGHV1-18*01|IGHD3-16*01|IGHJ1*01
CAGGTTCAGCTGGTGCAGTCTGGAGCTGAGGTGAAGAAGCCTGGGGCCTCAGTGAAGGTCTCCTGCAAGGCTTCTGGTTACACCTTTACCAGCTATGGTATCAGCTGGGTGCGACAGGCCCCTGGACAAGGGCTTGAGTGGATGGGATGGATCAGCGCTTACAATGGTAACACAAACTATGCACAGAAGCTCCAGGGCAGAGTCACCATGACCACAGACACATCCACGAGCACAGCCTACATGGAGCTGAGGAGCCTGAGATCTGACGACACGGCCGTGTATTACTGTGCGAGAGTATTATGATTACGTTTGGGGGAGTTATGCTTATACCGCTGAATACTTCCAGCACTGGGGCCAGGGCACCCTGGTCACCGTCTCCTCAG
>S74|IGHV1-18*01|IGHD3-16*01|IGHJ2*01
CAGGTTCAGCTGGTGCAGTCTGGAGCTGAGGTGAAGAAGCCTGGGGCCTCAGTGAAGGTCTCCTGCAAGGCTTCTGGTTACACCTTTACCAGCTATGGTATCAGCTGGGTGCGACAGGCCCCTGGACAAGGGCTTGAGTGGATGGGATGGATCAGCGCTTACAATGGTAACACAAACTATGCACAGAAGCTCCAGGGCAGAGTCACCATGACCACAGACACATCCACGAGCACAGCCTACATGGAGCTGAGGAGCCTGAGATCTGACGACACGGCCGTGTATTACTGTGCGAGAGTATTATGATTACGTTTGGGGGAGTTATGCTTATACCCTACTGGTACTTCGATCTCTGGGGCCGTGGCACCCTGGTCACTGTCTCCTCAG
>S75|IGHV1-18*01|IGHD3-16*01|IGHJ3*01
CAGGTTCAGCTGGTGCAGTCTGGAGCTGAGGTGAAGAAGCCTGGGGCCTCAGTGAAGGTCTCCTGCAAGGCTTCTGGTTACACCTTTACCAGCTATGGTATCAGCTGGGTGCGACAGGCCCCTGGACAAGGGCTTGAGTGGATGGGATGGATCAGCGCTTACAATGGTAACACAAACTATGCACAGAAGCTCCAGGGCAGAGTCACCATGACCACAGACACATCCACGAGCACAGCCTACATGGAGCTGAGGAGCCTGAGATCTGACGACACGGCCGTGTATTACTGTGCGAGAGTATTATGATTACGTTTGGGGGAGTTATGCTTATACCTGATGCTTTTGATGTCTGGGGCCAAGGGACAATGGTCACCGTCTCTTCAG
>S76|IGHV1-18*01|IGHD3-16*01|IGHJ4*01
CAGGTTCAGCTGGTGCAGTCTGGAGCTGAGGTGAAGAAGCCTGGGGCCTCAGTGAAGGTCTCCTGCAAGGCTTCTGGTTACACCTTTACCAGCTATGGTATCAGCTGGGTGCGACAGGCCCCTGGACAAGGGCTTGAGTGGATGGGATGGATCAGCGCTTACAATGGTAACACAAACTATGCACAGAAGCTCCAGGGCAGAGTCACCATGACCACAGACACATCCACGAGCACAGCCTACATGGAGCTGAGGAGCCTGAGATCTGACGACACGGCCGTGTATTACTGTGCGAGAGTATTATGATTACGTTTGGGGGAGTTATGCTTATACCACTACTTTGACTACTGGGGCCAAGGAACCCTGGTCACCGTCTCCTCAG
>S77|IGHV1-18*01|IGHD3-16*01|IGHJ5*01
CAGGTTCAGCTGGTGCAGTCTGGAGCTGAGGTGAAGAAGCCTGGGGCCTCAGTGAAGGTCTCCTGCAAGGCTTCTGGTTACACCTTTACCAGCTATGGTATCAGCTGGGTGCGACAGGCCCCTGGACAAGGGCTTGAGTGGATGGGATGGATCAGCGCTTACAATGGTAACACAAACTATGCACAGAAGCTCCAGGGCAGAGTCACCATGACCACAGACACATCCACGAGCACAGCCTACATGGAGCTGAGGAGCCTGAGATCTGACGACACGGCCGTGTATTACTGTGCGAGAGTATTATGATTACGTTTGGGGGAGTTATGCTTATACCACAACTGGTTCGACTCCTGGGGCCAAGGAACCCTGGTCACCGTCTCCTCAG
>S78|IGHV1-18*01|IGHD3-16*01|IGHJ6*01
CAGGTTCAGCTGGTGCAGTCTGGAGCTGAGGTGAAGAAGCCTGGGGCCTCAGTGAAGGTCTCCTGCAAGGCTTCTGGTTACACCTTTACCAGCTATGGTATCAGCTGGGTGCGACAGGCCCCTGGACAAGGGCTTGAGTGGATGGGATGGATCAGCGCTTACAATGGTAACACAAACTATGCACAGAAGCTCCAGGGCAGAGTCACCATGACCACAGACACATCCACGAGCACAGCCTACATGGAGCTGAGGAGCCTGAGATCTGACGACACGGCCGTGTATTACTGTGCGAGAGTATTATGATTACGTTTGGGGGAGTTATGCTTATACCATTACTACTACTACTACGGTATGGACGTCTGGGGGCAAGGGACCACGGTCACCGTCTCCTCAG
>S79|IGHV1-18*01|IGHD3-22*01|IGHJ1*01
CAGGTTCAGCTGGTGCAGTCTGGAGCTGAGGTGAAGAAGCCTGGGGCCTCAGTGAAGGTCTCCTGCAAGGCTTCTGGTTACACCTTTACCAGCTATGGTATCAGCTGGGTGCGACAGGCCCCTGGACAAGGGCTTGAGTGGATGGGATGGATCAGCGCTTACAATGGTAACACAAACTATGCACAGAAGCTCCAGGGCAGAGTCACCATGACCACAGACACATCCACGAGCACAGCCTACATGGAGCTGAGGAGCCTGAGATCTGACGACACGGCCGTGTATTACTGTGCGAGAGTATTACTATGATAGTAGTGGTTATTACTACGCTGAATACTTCCAGCACTGGGGCCAGGGCACCCTGGTCACCGTCTCCTCAG
>S80|IGHV1-18*01|IGHD3-22*01|IGHJ2*01
CAGGTTCAGCTGGTGCAGTCTGGAGCTGAGGTGAAGAAGCCTGGGGCCTCAGTGAAGGTCTCCTGCAAGGCTTCTGGTTACACCTTTACCAGCTATGGTATCAGCTGGGTGCGACAGGCCCCTGGACAAGGGCTTGAGTGGATGGGATGGATCAGCGCTTACAATGGTAACACAAACTATGCACAGAAGCTCCAGGGCAGAGTCACCATGACCACAGACACATCCACGAGCACAGCCTACATGGAGCTGAGGAGCCTGAGATCTGACGACACGGCCGTGTATTACTGTGCGAGAGTATTACTATGATAGTAGTGGTTATTACTACCTACTGGTACTTCGATCTCTGGGGCCGTGGCACCCTGGTCACTGTCTCCTCAG
>S81|IGHV1-18*01|IGHD3-22*01|IGHJ3*01
CAGGTTCAGCTGGTGCAGTCTGGAGCTGAGGTGAAGAAGCCTGGGGCCTCAGTGAAGGTCTCCTGCAAGGCTTCTGGTTACACCTTTACCAGCTATGGTATCAGCTGGGTGCGACAGGCCCCTGGACAAGGGCTTGAGTGGATGGGATGGATCAGCGCTTACAATGGTAACACAAACTATGCACAGAAGCTCCAGGGCAGAGTCACCATGACCACAGACACATCCACGAGCACAGCCTACATGGAGCTGAGGAGCCTGAGATCTGACGACACGGCCGTGTATTACTGTGCGAGAGTATTACTATGATAGTAGTGGTTATTACTACTGATGCTTTTGATGTCTGGGGCCAAGGGACAATGGTCACCGTCTCTTCAG
>S82|IGHV1-18*01|IGHD3-22*01|IGHJ4*01
CAGGTTCAGCTGGTGCAGTCTGGAGCTGAGGTGAAGAAGCCTGGGGCCTCAGTGAAGGTCTCCTGCAAGGCTTCTGGTTACACCTTTACCAGCTATGGTATCAGCTGGGTGCGACAGGCCCCTGGACAAGGGCTTGAGTGGATGGGATGGATCAGCGCTTACAATGGTAACACAAACTATGCACAGAAGCTCCAGGGCAGAGTCACCATGACCACAGACACATCCACGAGCACAGCCTACATGGAGCTGAGGAGCCTGAGATCTGACGACACGGCCGTGTATTACTGTGCGAGAGTATTACTATGATAGTAGTGGTTATTACTACACTACTTTGACTACTGGGGCCAAGGAACCCTGGTCACCGTCTCCTCAG
>S83|IGHV1-18*01|IGHD3-22*01|IGHJ5*01
CAGGTTCAGCTGGTGCAGTCTGGAGCTGAGGTGAAGAAGCCTGGGGCCTCAGTGAAGGTCTCCTGCAAGGCTTCTGGTTACACCTTTACCAGCTATGGTATCAGCTGGGTGCGACAGGCCCCTGGACAAGGGCTTGAGTGGATGGGATGGATCAGCGCTTACAATGGTAACACAAACTATGCACAGAAGCTCCAGGGCAGAGTCACCATGACCACAGACACATCCACGAGCACAGCCTACATGGAGCTGAGGAGCCTGAGATCTGACGACACGGCCGTGTATTACTGTGCGAGAGTATTACTATGATAGTAGTGGTTATTACTACACAACTGGTTCGACTCCTGGGGCCAAGGAACCCTGGTCACCGTCTCCTCAG
>S84|IGHV1-18*01|IGHD3-22*01|IGHJ6*01
CAGGTTCAGCTGGTGCAGTCTGGAGCTGAGGTGAAGAAGCCTGGGGCCTCAGTGAAGGTCTCCTGCAAGGCTTCTGGTTACACCTTTACCAGCTATGGTATCAGCTGGGTGCGACAGGCCCCTGGACAAGGGCTTGAGTGGATGGGATGGATCAGCGCTTACAATGGTAACACAAACTATGCACAGAAGCTCCAGGGCAGAGTCACCATGACCACAGACACATCCACGAGCACAGCCTACATGGAGCTGAGGAGCCTGAGATCTGACGACACGGCCGTGTATTACTGTGCGAGAGTATTACTATGATAGTAGTGGTTATTACTACATTACTACTACTACTACGGTATGGACGTCTGGGGGCAAGGGACCACGGTCACCGTCTCCTCAG
>S85|IGHV1-18*01|IGHD3-3*01|IGHJ1*01
CAGGTTCAGCTGGTGCAGTCTGGAGCTGAGGTGAAGAAGCCTGGGGCCTCAGTGAAGGTCTCCTGCAAGGCTTCTGGTTACACCTTTACCAGCTATGGTATCAGCTGGGTGCGACAGGCCCCTGGACAAGGGCTTGAGTGGATGGGATGGATCAGCGCTTACAATGGTAACACAAACTATGCACAGAAGCTCCAGGGCAGAGTCACCATGACCACAGACACATCCACGAGCACAGCCTACATGGAGCTGAGGAGCCTGAGATCTGACGACACGGCCGTGTATTACTGTGCGAGAGTATTACGATTTTTGGAGTGGTTATTATACCGCTGAATACTTCCAGCACTGGGGCCAGGGCACCCTGGTCACCGTCTCCTCAG
>S86|IGHV1-18*01|IGHD3-3*01|IGHJ2*01
CAGGTTCAGCTGGTGCAGTCTGGAGCTGAGGTGAAGAAGCCTGGGGCCTCAGTGAAGGTCTCCTGCAAGGCTTCTGGTTACACCTTTACCAGCTATGGTATCAGCTGGGTGCGACAGGCCCCTGGACAAGGGCTTGAGTGGATGGGATGGATCAGCGCTTACAATGGTAACACAAACTATGCACAGAAGCTCCAGGGCAGAGTCACCATGACCACAGACACATCCACGAGCACAGCCTACATGGAGCTGAGGAGCCTGAGATCTGACGACACGGCCGTGTATTACTGTGCGAGAGTATTACGATTTTTGGAGTGGTTATTATACCCTACTGGTACTTCGATCTCTGGGGCCGTGGCACCCTGGTCACTGTCTCCTCAG
>S87|IGHV1-18*01|IGHD3-3*01|IGHJ3*01
CAGGTTCAGCTGGTGCAGTCTGGAGCTGAGGTGAAGAAGCCTGGGGCCTCAGTGAAGGTCTCCTGCAAGGCTTCTGGTTACACCTTTACCAGCTATGGTATCAGCTGGGTGCGACAGGCCCCTGGACAAGGGCTTGAGTGGATGGGATGGATCAGCGCTTACAATGGTAACACAAACTATGCACAGAAGCTCCAGGGCAGAGTCACCATGACCACAGACACATCCACGAGCACAGCCTACATGGAGCTGAGGAGCCTGAGATCTGACGACACGGCCGTGTATTACTGTGCGAGAGTATTACGATTTTTGGAGTGGTTATTATACCTGATGCTTTTGATGTCTGGGGCCAAGGGACAATGGTCACCGTCTCTTCAG
>S88|IGHV1-18*01|IGHD3-3*01|IGHJ4*01
CAGGTTCAGCTGGTGCAGTCTGGAGCTGAGGTGAAGAAGCCTGGGGCCTCAGTGAAGGTCTCCTGCAAGGCTTCTGGTTACACCTTTACCAGCTATGGTATCAGCTGGGTGCGACAGGCCCCTGGACAAGGGCTTGAGTGGATGGGATGGATCAGCGCTTACAATGGTAACACAAACTATGCACAGAAGCTCCAGGGCAGAGTCACCATGACCACAGACACATCCACGAGCACAGCCTACATGGAGCTGAGGAGCCTGAGATCTGACGACACGGCCGTGTATTACTGTGCGAGAGTATTACGATTTTTGGAGTGGTTATTATACCACTACTTTGACTACTGGGGCCAAGGAACCCTGGTCACCGTCTCCTCAG
>S89|IGHV1-18*01|IGHD3-3*01|IGHJ5*01
CAGGTTCAGCTGGTGCAGTCTGGAGCTGAGGTGAAGAAGCCTGGGGCCTCAGTGAAGGTCTCCTGCAAGGCTTCTGGTTACACCTTTACCAGCTATGGTATCAGCTGGGTGCGACAGGCCCCTGGACAAGGGCTTGAGTGGATGGGATGGATCAGCGCTTACAATGGTAACACAAACTATGCACAGAAGCTCCAGGGCAGAGTCACCATGACCACAGACACATCCACGAGCACAGCCTACATGGAGCTGAGGAGCCTGAGATCTGACGACACGGCCGTGTATTACTGTGCGAGAGTATTACGATTTTTGGAGTGGTTATTATACCACAACTGGTTCGACTCCTGGGGCCAAGGAACCCTGGTCACCGTCTCCTCAG
>S90|IGHV1-18*01|IGHD3-3*01|IGHJ6*01
CAGGTTCAGCTGGTGCAGTCTGGAGCTGAGGTGAAGAAGCCTGGGGCCTCAGTGAAGGTCTCCTGCAAGGCTTCTGGTTACACCTTTACCAGCTATGGTATCAGCTGGGTGCGACAGGCCCCTGGACAAGGGCTTGAGTGGATGGGATGGATCAGCGCTTACAATGGTAACACAAACTATGCACAGAAGCTCCAGGGCAGAGTCACCATGACCACAGACACATCCACGAGCACAGCCTACATGGAGCTGAGGAGCCTGAGATCTGACGACACGGCCGTGTATTACTGTGCGAGAGTATTACGATTTTTGGAGTGGTTATTATACCATTACTACTACTACTACGGTATGGACGTCTGGGGGCAAGGGACCACGGTCACCGTCTCCTCAG
>S91|IGHV1-18*01|IGHD3-9*01|IGHJ1*01
CAGGTTCAGCTGGTGCAGTCTGGAGCTGAGGTGAAGAAGCCTGGGGCCTCAGTGAAGGTCTCCTGCAAGGCTTCTGGTTACACCTTTACCAGCTATGGTATCAGCTGGGTGCGACAGGCCCCTGGACAAGGGCTTGAGTGGATGGGATGGATCAGCGCTTACAATGGTAACACAAACTATGCACAGAAGCTCCAGGGCAGAGTCACCATGACCACAGACACATCCACGAGCACAGCCTACATGGAGCTGAGGAGCCTGAGATCTGACGACACGGCCGTGTATTACTGTGCGAGAGTATTACGATATTTTGACTGGTTATTATAACGCTGAATACTTCCAGCACTGGGGCCAGGGCACCCTGGTCACCGTCTCCTCAG
>S92|IGHV1-18*01|IGHD3-9*01|IGHJ2*01
CAGGTTCAGCTGGTGCAGTCTGGAGCTGAGGTGAAGAAGCCTGGGGCCTCAGTGAAGGTCTCCTGCAAGGCTTCTGGTTACACCTTTACCAGCTATGGTATCAGCTGGGTGCGACAGGCCCCTGGACAAGGGCTTGAGTGGATGGGATGGATCAGCGCTTACAATGGTAACACAAACTATGCACAGAAGCTCCAGGGCAGAGTCACCATGACCACAGACACATCCACGAGCACAGCCTACATGGAGCTGAGGAGCCTGAGATCTGACGACACGGCCGTGTATTACTGTGCGAGAGTATTACGATATTTTGACTGGTTATTATAACCTACTGGTACTTCGATCTCTGGGGCCGTGGCACCCTGGTCACTGTCTCCTCAG
>S93|IGHV1-18*01|IGHD3-9*01|IGHJ3*01
CAGGTTCAGCTGGTGCAGTCTGGAGCTGAGGTGAAGAAGCCTGGGGCCTCAGTGAAGGTCTCCTGCAAGGCTTCTGGTTACACCTTTACCAGCTATGGTATCAGCTGGGTGCGACAGGCCCCTGGACAAGGGCTTGAGTGGATGGGATGGATCAGCGCTTACAATGGTAACACAAACTATGCACAGAAGCTCCAGGGCAGAGTCACCATGACCACAGACACATCCACGAGCACAGCCTACATGGAGCTGAGGAGCCTGAGATCTGACGACACGGCCGTGTATTACTGTGCGAGAGTATTACGATATTTTGACTGGTTATTATAACTGATGCTTTTGATGTCTGGGGCCAAGGGACAATGGTCACCGTCTCTTCAG
>S94|IGHV1-18*01|IGHD3-9*01|IGHJ4*01
CAGGTTCAGCTGGTGCAGTCTGGAGCTGAGGTGAAGAAGCCTGGGGCCTCAGTGAAGGTCTCCTGCAAGGCTTCTGGTTACACCTTTACCAGCTATGGTATCAGCTGGGTGCGACAGGCCCCTGGACAAGGGCTTGAGTGGATGGGATGGATCAGCGCTTACAATGGTAACACAAACTATGCACAGAAGCTCCAGGGCAGAGTCACCATGACCACAGACACATCCACGAGCACAGCCTACATGGAGCTGAGGAGCCTGAGATCTGACGACACGGCCGTGTATTACTGTGCGAGAGTATTACGATATTTTGACTGGTTATTATAACACTACTTTGACTACTGGGGCCAAGGAACCCTGGTCACCGTCTCCTCAG
>S95|IGHV1-18*01|IGHD3-9*01|IGHJ5*01
CAGGTTCAGCTGGTGCAGTCTGGAGCTGAGGTGAAGAAGCCTGGGGCCTCAGTGAAGGTCTCCTGCAAGGCTTCTGGTTACACCTTTACCAGCTATGGTATCAGCTGGGTGCGACAGGCCCCTGGACAAGGGCTTGAGTGGATGGGATGGATCAGCGCTTACAATGGTAACACAAACTATGCACAGAAGCTCCAGGGCAGAGTCACCATGACCACAGACACATCCACGAGCACAGCCTACATGGAGCTGAGGAGCCTGAGATCTGACGACACGGCCGTGTATTACTGTGCGAGAGTATTACGATATTTTGACTGGTTATTATAACACAACTGGTTCGACTCCTGGGGCCAAGGAACCCTGGTCACCGTCTCCTCAG
>S96|IGHV1-18*01|IGHD3-9*01|IGHJ6*01
CAGGTTCAGCTGGTGCAGTCTGGAGCTGAGGTGAAGAAGCCTGGGGCCTCAGTGAAGGTCTCCTGCAAGGCTTCTGGTTACACCTTTACCAGCTATGGTATCAGCTGGGTGCGACAGGCCCCTGGACAAGGGCTTGAGTGGATGGGATGGATCAGCGCTTACAATGGTAACACAAACTATGCACAGAAGCTCCAGGGCAGAGTCACCATGACCACAGACACATCCACGAGCACAGCCTACATGGAGCTGAGGAGCCTGAGATCTGACGACACGGCCGTGTATTACTGTGCGAGAGTATTACGATATTTTGACTGGTTATTATAACATTACTACTACTACTACGGTATGGACGTCTGGGGGCAAGGGACCACGGTCACCGTCTCCTCAG
>S97|IGHV1-18*01|IGHD3/OR15-3a*01|IGHJ1*01
CAGGTTCAGCTGGTGCAGTCTGGAGCTGAGGTGAAGAAGCCTGGGGCCTCAGTGAAGGTCTCCTGCAAGGCTTCTGGTTACACCTTTACCAGCTATGGTATCAGCTGGGTGCGACAGGCCCCTGGACAAGGGCTTGAGTGGATGGGATGGATCAGCGCTTACAATGGTAACACAAACTATGCACAGAAGCTCCAGGGCAGAGTCACCATGACCACAGACACATCCACGAGCACAGCCTACATGGAGCTGAGGAGCCTGAGATCTGACGACACGGCCGTGTATTACTGTGCGAGAGTATTATGATTTTTGGACTGGTTATTATACCGCTGAATACTTCCAGCACTGGGGCCAGGGCACCCTGGTCACCGTCTCCTCAG
>S98|IGHV1-18*01|IGHD3/OR15-3a*01|IGHJ2*01
CAGGTTCAGCTGGTGCAGTCTGGAGCTGAGGTGAAGAAGCCTGGGGCCTCAGTGAAGGTCTCCTGCAAGGCTTCTGGTTACACCTTTACCAGCTATGGTATCAGCTGGGTGCGACAGGCCCCTGGACAAGGGCTTGAGTGGATGGGATGGATCAGCGCTTACAATGGTAACACAAACTATGCACAGAAGCTCCAGGGCAGAGTCACCATGACCACAGACACATCCACGAGCACAGCCTACATGGAGCTGAGGAGCCTGAGATCTGACGACACGGCCGTGTATTACTGTGCGAGAGTATTATGATTTTTGGACTGGTTATTATACCCTACTGGTACTTCGATCTCTGGGGCCGTGGCACCCTGGTCACTGTCTCCTCAG
>S99|IGHV1-18*01|IGHD3/OR15-3a*01|IGHJ3*01
CAGGTTCAGCTGGTGCAGTCTGGAGCTGAGGTGAAGAAGCCTGGGGCCTCAGTGAAGGTCTCCTGCAAGGCTTCTGGTTACACCTTTACCAGCTATGGTATCAGCTGGGTGCGACAGGCCCCTGGACAAGGGCTTGAGTGGATGGGATGGATCAGCGCTTACAATGGTAACACAAACTATGCACAGAAGCTCCAGGGCAGAGTCACCATGACCACAGACACATCCACGAGCACAGCCTACATGGAGCTGAGGAGCCTGAGATCTGACGACACGGCCGTGTATTACTGTGCGAGAGTATTATGATTTTTGGACTGGTTATTATACCTGATGCTTTTGATGTCTGGGGCCAAGGGACAATGGTCACCGTCTCTTCAG
>S100|IGHV1-18*01|IGHD3/OR15-3a*01|IGHJ4*01
CAGGTTCAGCTGGTGCAGTCTGGAGCTGAGGTGAAGAAGCCTGGGGCCTCAGTGAAGGTCTCCTGCAAGGCTTCTGGTTACACCTTTACCAGCTATGGTATCAGCTGGGTGCGACAGGCCCCTGGACAAGGGCTTGAGTGGATGGGATGGATCAGCGCTTACAATGGTAACACAAACTATGCACAGAAGCTCCAGGGCAGAGTCACCATGACCACAGACACATCCACGAGCACAGCCTACATGGAGCTGAGGAGCCTGAGATCTGACGACACGGCCGTGTATTACTGTGCGAGAGTATTATGATTTTTGGACTGGTTATTATACCACTACTTTGACTACTGGGGCCAAGGAACCCTGGTCACCGTCTCCTCAG
>S101|IGHV1-18*01|IGHD3/OR15-3a*01|IGHJ5*01
CAGGTTCAGCTGGTGCAGTCTGGAGCTGAGGTGAAGAAGCCTGGGGCCTCAGTGAAGGTCTCCTGCAAGGCTTCTGGTTACACCTTTACCAGCTATGGTATCAGCTGGGTGCGACAGGCCCCTGGACAAGGGCTTGAGTGGATGGGATGGATCAGCGCTTACAATGGTAACACAAACTATGCACAGAAGCTCCAGGGCAGAGTCACCATGACCACAGACACATCCACGAGCACAGCCTACATGGAGCTGAGGAGCCTGAGATCTGACGACACGGCCGTGTATTACTGTGCGAGAGTATTATGATTTTTGGACTGGTTATTATACCACAACTGGTTCGACTCCTGGGGCCAAGGAACCCTGGTCACCGTCTCCTCAG
>S102|IGHV1-18*01|IGHD3/OR15-3a*01|IGHJ6*01
CAGGTTCAGCTGGTGCAGTCTGGAGCTGAGGTGAAGAAGCCTGGGGCCTCAGTGAAGGTCTCCTGCAAGGCTTCTGGTTACACCTTTACCAGCTATGGTATCAGCTGGGTGCGACAGGCCCCTGGACAAGGGCTTGAGTGGATGGGATGGATCAGCGCTTACAATGGTAACACAAACTATGCACAGAAGCTCCAGGGCAGAGTCACCATGACCACAGACACATCCACGAGCACAGCCTACATGGAGCTGAGGAGCCTGAGATCTGACGACACGGCCGTGTATTACTGTGCGAGAGTATTATGATTTTTGGACTGGTTATTATACCATTACTACTACTACTACGGTATGGACGTCTGGGGGCAAGGGACCACGGTCACCGTCTCCTCAG
>S103|IGHV1-18*01|IGHD4-11*01|IGHJ1*01
CAGGTTCAGCTGGTGCAGTCTGGAGCTGAGGTGAAGAAGCCTGGGGCCTCAGTGAAGGTCTCCTGCAAGGCTTCTGGTTACACCTTTACCAGCTATGGTATCAGCTGGGTGCGACAGGCCCCTGGACAAGGGCTTGAGTGGATGGGATGGATCAGCGCTTACAATGGTAACACAAACTATGCACAGAAGCTCCAGGGCAGAGTCACCATGACCACAGACACATCCACGAGCACAGCCTACATGGAGCTGAGGAGCCTGAGATCTGACGACACGGCCGTGTATTACTGTGCGAGATGACTACAGTAACTACGCTGAATACTTCCAGCACTGGGGCCAGGGCACCCTGGTCACCGTCTCCTCAG
>S104|IGHV1-18*01|IGHD4-11*01|IGHJ2*01
CAGGTTCAGCTGGTGCAGTCTGGAGCTGAGGTGAAGAAGCCTGGGGCCTCAGTGAAGGTCTCCTGCAAGGCTTCTGGTTACACCTTTACCAGCTATGGTATCAGCTGGGTGCGACAGGCCCCTGGACAAGGGCTTGAGTGGATGGGATGGATCAGCGCTTACAATGGTAACACAAACTATGCACAGAAGCTCCAGGGCAGAGTCACCATGACCACAGACACATCCACGAGCACAGCCTACATGGAGCTGAGGAGCCTGAGATCTGACGACACGGCCGTGTATTACTGTGCGAGATGACTACAGTAACTACCTACTGGTACTTCGATCTCTGGGGCCGTGGCACCCTGGTCACTGTCTCCTCAG
>S105|IGHV1-18*01|IGHD4-11*01|IGHJ3*01
CAGGTTCAGCTGGTGCAGTCTGGAGCTGAGGTGAAGAAGCCTGGGGCCTCAGTGAAGGTCTCCTGCAAGGCTTCTGGTTACACCTTTACCAGCTATGGTATCAGCTGGGTGCGACAGGCCCCTGGACAAGGGCTTGAGTGGATGGGATGGATCAGCGCTTACAATGGTAACACAAACTATGCACAGAAGCTCCAGGGCAGAGTCACCATGACCACAGACACATCCACGAGCACAGCCTACATGGAGCTGAGGAGCCTGAGATCTGACGACACGGCCGTGTATTACTGTGCGAGATGACTACAGTAACTACTGATGCTTTTGATGTCTGGGGCCAAGGGACAATGGTCACCGTCTCTTCAG
>S106|IGHV1-18*01|IGHD4-11*01|IGHJ4*01
CAGGTTCAGCTGGTGCAGTCTGGAGCTGAGGTGAAGAAGCCTGGGGCCTCAGTGAAGGTCTCCTGCAAGGCTTCTGGTTACACCTTTACCAGCTATGGTATCAGCTGGGTGCGACAGGCCCCTGGACAAGGGCTTGAGTGGATGGGATGGATCAGCGCTTACAATGGTAACACAAACTATGCACAGAAGCTCCAGGGCAGAGTCACCATGACCACAGACACATCCACGAGCACAGCCTACATGGAGCTGAGGAGCCTGAGATCTGACGACACGGCCGTGTATTACTGTGCGAGATGACTACAGTAACTACACTACTTTGACTACTGGGGCCAAGGAACCCTGGTCACCGTCTCCTCAG
>S107|IGHV1-18*01|IGHD4-11*01|IGHJ5*01
CAGGTTCAGCTGGTGCAGTCTGGAGCTGAGGTGAAGAAGCCTGGGGCCTCAGTGAAGGTCTCCTGCAAGGCTTCTGGTTACACCTTTACCAGCTATGGTATCAGCTGGGTGCGACAGGCCCCTGGACAAGGGCTTGAGTGGATGGGATGGATCAGCGCTTACAATGGTAACACAAACTATGCACAGAAGCTCCAGGGCAGAGTCACCATGACCACAGACACATCCACGAGCACAGCCTACATGGAGCTGAGGAGCCTGAGATCTGACGACACGGCCGTGTATTACTGTGCGAGATGACTACAGTAACTACACAACTGGTTCGACTCCTGGGGCCAAGGAACCCTGGTCACCGTCTCCTCAG
>S108|IGHV1-18*01|IGHD4-11*01|IGHJ6*01
CAGGTTCAGCTGGTGCAGTCTGGAGCTGAGGTGAAGAAGCCTGGGGCCTCAGTGAAGGTCTCCTGCAAGGCTTCTGGTTACACCTTTACCAGCTATGGTATCAGCTGGGTGCGACAGGCCCCTGGACAAGGGCTTGAGTGGATGGGATGGATCAGCGCTTACAATGGTAACACAAACTATGCACAGAAGCTCCAGGGCAGAGTCACCATGACCACAGACACATCCACGAGCACAGCCTACATGGAGCTGAGGAGCCTGAGATCTGACGACACGGCCGTGTATTACTGTGCGAGATGACTACAGTAACTACATTACTACTACTACTACGGTATGGACGTCTGGGGGCAAGGGACCACGGTCACCGTCTCCTCAG
>S109|IGHV1-18*01|IGHD4-17*01|IGHJ1*01
CAGGTTCAGCTGGTGCAGTCTGGAGCTGAGGTGAAGAAGCCTGGGGCCTCAGTGAAGGTCTCCTGCAAGGCTTCTGGTTACACCTTTACCAGCTATGGTATCAGCTGGGTGCGACAGGCCCCTGGACAAGGGCTTGAGTGGATGGGATGGATCAGCGCTTACAATGGTAACACAAACTATGCACAGAAGCTCCAGGGCAGAGTCACCATGACCACAGACACATCCACGAGCACAGCCTACATGGAGCTGAGGAGCCTGAGATCTGACGACACGGCCGTGTATTACTGTGCGAGATGACTACGGTGACTACGCTGAATACTTCCAGCACTGGGGCCAGGGCACCCTGGTCACCGTCTCCTCAG
>S110|IGHV1-18*01|IGHD4-17*01|IGHJ2*01
CAGGTTCAGCTGGTGCAGTCTGGAGCTGAGGTGAAGAAGCCTGGGGCCTCAGTGAAGGTCTCCTGCAAGGCTTCTGGTTACACCTTTACCAGCTATGGTATCAGCTGGGTGCGACAGGCCCCTGGACAAGGGCTTGAGTGGATGGGATGGATCAGCGCTTACAATGGTAACACAAACTATGCACAGAAGCTCCAGGGCAGAGTCACCATGACCACAGACACATCCACGAGCACAGCCTACATGGAGCTGAGGAGCCTGAGATCTGACGACACGGCCGTGTATTACTGTGCGAGATGACTACGGTGACTACCTACTGGTACTTCGATCTCTGGGGCCGTGGCACCCTGGTCACTGTCTCCTCAG
>S111|IGHV1-18*01|IGHD4-17*01|IGHJ3*01
CAGGTTCAGCTGGTGCAGTCTGGAGCTGAGGTGAAGAAGCCTGGGGCCTCAGTGAAGGTCTCCTGCAAGGCTTCTGGTTACACCTTTACCAGCTATGGTATCAGCTGGGTGCGACAGGCCCCTGGACAAGGGCTTGAGTGGATGGGATGGATCAGCGCTTACAATGGTAACACAAACTATGCACAGAAGCTCCAGGGCAGAGTCACCATGACCACAGACACATCCACGAGCACAGCCTACATGGAGCTGAGGAGCCTGAGATCTGACGACACGGCCGTGTATTACTGTGCGAGATGACTACGGTGACTACTGATGCTTTTGATGTCTGGGGCCAAGGGACAATGGTCACCGTCTCTTCAG
>S112|IGHV1-18*01|IGHD4-17*01|IGHJ4*01
CAGGTTCAGCTGGTGCAGTCTGGAGCTGAGGTGAAGAAGCCTGGGGCCTCAGTGAAGGTCTCCTGCAAGGCTTCTGGTTACACCTTTACCAGCTATGGTATCAGCTGGGTGCGACAGGCCCCTGGACAAGGGCTTGAGTGGATGGGATGGATCAGCGCTTACAATGGTAACACAAACTATGCACAGAAGCTCCAGGGCAGAGTCACCATGACCACAGACACATCCACGAGCACAGCCTACATGGAGCTGAGGAGCCTGAGATCTGACGACACGGCCGTGTATTACTGTGCGAGATGACTACGGTGACTACACTACTTTGACTACTGGGGCCAAGGAACCCTGGTCACCGTCTCCTCAG
>S113|IGHV1-18*01|IGHD4-17*01|IGHJ5*01
CAGGTTCAGCTGGTGCAGTCTGGAGCTGAGGTGAAGAAGCCTGGGGCCTCAGTGAAGGTCTCCTGCAAGGCTTCTGGTTACACCTTTACCAGCTATGGTATCAGCTGGGTGCGACAGGCCCCTGGACAAGGGCTTGAGTGGATGGGATGGATCAGCGCTTACAATGGTAACACAAACTATGCACAGAAGCTCCAGGGCAGAGTCACCATGACCACAGACACATCCACGAGCACAGCCTACATGGAGCTGAGGAGCCTGAGATCTGACGACACGGCCGTGTATTACTGTGCGAGATGACTACGGTGACTACACAACTGGTTCGACTCCTGGGGCCAAGGAACCCTGGTCACCGTCTCCTCAG
>S114|IGHV1-18*01|IGHD4-17*01|IGHJ6*01
CAGGTTCAGCTGGTGCAGTCTGGAGCTGAGGTGAAGAAGCCTGGGGCCTCAGTGAAGGTCTCCTGCAAGGCTTCTGGTTACACCTTTACCAGCTATGGTATCAGCTGGGTGCGACAGGCCCCTGGACAAGGGCTTGAGTGGATGGGATGGATCAGCGCTTACAATGGTAACACAAACTATGCACAGAAGCTCCAGGGCAGAGTCACCATGACCACAGACACATCCACGAGCACAGCCTACATGGAGCTGAGGAGCCTGAGATCTGACGACACGGCCGTGTATTACTGTGCGAGATGACTACGGTGACTACATTACTACTACTACTACGGTATGGACGTCTGGGGGCAAGGGACCACGGTCACCGTCTCCTCAG
>S115|IGHV1-18*01|IGHD4-23*01|IGHJ1*01
CAGGTTCAGCTGGTGCAGTCTGGAGCTGAGGTGAAGAAGCCTGGGGCCTCAGTGAAGGTCTCCTGCAAGGCTTCTGGTTACACCTTTACCAGCTATGGTATCAGCTGGGTGCGACAGGCCCCTGGACAAGGGCTTGAGTGGATGGGATGGATCAGCGCTTACAATGGTAACACAAACTATGCACAGAAGCTCCAGGGCAGAGTCACCATGACCACAGACACATCCACGAGCACAGCCTACATGGAGCTGAGGAGCCTGAGATCTGACGACACGGCCGTGTATTACTGTGCGAGATGACTACGGTGGTAACTCCGCTGAATACTTCCAGCACTGGGGCCAGGGCACCCTGGTCACCGTCTCCTCAG
>S116|IGHV1-18*01|IGHD4-23*01|IGHJ2*01
CAGGTTCAGCTGGTGCAGTCTGGAGCTGAGGTGAAGAAGCCTGGGGCCTCAGTGAAGGTCTCCTGCAAGGCTTCTGGTTACACCTTTACCAGCTATGGTATCAGCTGGGTGCGACAGGCCCCTGGACAAGGGCTTGAGTGGATGGGATGGATCAGCGCTTACAATGGTAACACAAACTATGCACAGAAGCTCCAGGGCAGAGTCACCATGACCACAGACACATCCACGAGCACAGCCTACATGGAGCTGAGGAGCCTGAGATCTGACGACACGGCCGTGTATTACTGTGCGAGATGACTACGGTGGTAACTCCCTACTGGTACTTCGATCTCTGGGGCCGTGGCACCCTGGTCACTGTCTCCTCAG
>S117|IGHV1-18*01|IGHD4-23*01|IGHJ3*01
CAGGTTCAGCTGGTGCAGTCTGGAGCTGAGGTGAAGAAGCCTGGGGCCTCAGTGAAGGTCTCCTGCAAGGCTTCTGGTTACACCTTTACCAGCTATGGTATCAGCTGGGTGCGACAGGCCCCTGGACAAGGGCTTGAGTGGATGGGATGGATCAGCGCTTACAATGGTAACACAAACTATGCACAGAAGCTCCAGGGCAGAGTCACCATGACCACAGACACATCCACGAGCACAGCCTACATGGAGCTGAGGAGCCTGAGATCTGACGACACGGCCGTGTATTACTGTGCGAGATGACTACGGTGGTAACTCCTGATGCTTTTGATGTCTGGGGCCAAGGGACAATGGTCACCGTCTCTTCAG
>S118|IGHV1-18*01|IGHD4-23*01|IGHJ4*01
CAGGTTCAGCTGGTGCAGTCTGGAGCTGAGGTGAAGAAGCCTGGGGCCTCAGTGAAGGTCTCCTGCAAGGCTTCTGGTTACACCTTTACCAGCTATGGTATCAGCTGGGTGCGACAGGCCCCTGGACAAGGGCTTGAGTGGATGGGATGGATCAGCGCTTACAATGGTAACACAAACTATGCACAGAAGCTCCAGGGCAGAGTCACCATGACCACAGACACATCCACGAGCACAGCCTACATGGAGCTGAGGAGCCTGAGATCTGACGACACGGCCGTGTATTACTGTGCGAGATGACTACGGTGGTAACTCCACTACTTTGACTACTGGGGCCAAGGAACCCTGGTCACCGTCTCCTCAG
>S119|IGHV1-18*01|IGHD4-23*01|IGHJ5*01
CAGGTTCAGCTGGTGCAGTCTGGAGCTGAGGTGAAGAAGCCTGGGGCCTCAGTGAAGGTCTCCTGCAAGGCTTCTGGTTACACCTTTACCAGCTATGGTATCAGCTGGGTGCGACAGGCCCCTGGACAAGGGCTTGAGTGGATGGGATGGATCAGCGCTTACAATGGTAACACAAACTATGCACAGAAGCTCCAGGGCAGAGTCACCATGACCACAGACACATCCACGAGCACAGCCTACATGGAGCTGAGGAGCCTGAGATCTGACGACACGGCCGTGTATTACTGTGCGAGATGACTACGGTGGTAACTCCACAACTGGTTCGACTCCTGGGGCCAAGGAACCCTGGTCACCGTCTCCTCAG
>S120|IGHV1-18*01|IGHD4-23*01|IGHJ6*01
CAGGTTCAGCTGGTGCAGTCTGGAGCTGAGGTGAAGAAGCCTGGGGCCTCAGTGAAGGTCTCCTGCAAGGCTTCTGGTTACACCTTTACCAGCTATGGTATCAGCTGGGTGCGACAGGCCCCTGGACAAGGGCTTGAGTGGATGGGATGGATCAGCGCTTACAATGGTAACACAAACTATGCACAGAAGCTCCAGGGCAGAGTCACCATGACCACAGACACATCCACGAGCACAGCCTACATGGAGCTGAGGAGCCTGAGATCTGACGACACGGCCGTGTATTACTGTGCGAGATGACTACGGTGGTAACTCCATTACTACTACTACTACGGTATGGACGTCTGGGGGCAAGGGACCACGGTCACCGTCTCCTCAG
>S121|IGHV1-18*01|IGHD4/OR15-4a*01|IGHJ1*01
CAGGTTCAGCTGGTGCAGTCTGGAGCTGAGGTGAAGAAGCCTGGGGCCTCAGTGAAGGTCTCCTGCAAGGCTTCTGGTTACACCTTTACCAGCTATGGTATCAGCTGGGTGCGACAGGCCCCTGGACAAGGGCTTGAGTGGATGGGATGGATCAGCGCTTACAATGGTAACACAAACTATGCACAGAAGCTCCAGGGCAGAGTCACCATGACCACAGACACATCCACGAGCACAGCCTACATGGAGCTGAGGAGCCTGAGATCTGACGACACGGCCGTGTATTACTGTGCGAGATGACTATGGTGCTAACTACGCTGAATACTTCCAGCACTGGGGCCAGGGCACCCTGGTCACCGTCTCCTCAG
>S122|IGHV1-18*01|IGHD4/OR15-4a*01|IGHJ2*01
CAGGTTCAGCTGGTGCAGTCTGGAGCTGAGGTGAAGAAGCCTGGGGCCTCAGTGAAGGTCTCCTGCAAGGCTTCTGGTTACACCTTTACCAGCTATGGTATCAGCTGGGTGCGACAGGCCCCTGGACAAGGGCTTGAGTGGATGGGATGGATCAGCGCTTACAATGGTAACACAAACTATGCACAGAAGCTCCAGGGCAGAGTCACCATGACCACAGACACATCCACGAGCACAGCCTACATGGAGCTGAGGAGCCTGAGATCTGACGACACGGCCGTGTATTACTGTGCGAGATGACTATGGTGCTAACTACCTACTGGTACTTCGATCTCTGGGGCCGTGGCACCCTGGTCACTGTCTCCTCAG
>S123|IGHV1-18*01|IGHD4/OR15-4a*01|IGHJ3*01
CAGGTTCAGCTGGTGCAGTCTGGAGCTGAGGTGAAGAAGCCTGGGGCCTCAGTGAAGGTCTCCTGCAAGGCTTCTGGTTACACCTTTACCAGCTATGGTATCAGCTGGGTGCGACAGGCCCCTGGACAAGGGCTTGAGTGGATGGGATGGATCAGCGCTTACAATGGTAACACAAACTATGCACAGAAGCTCCAGGGCAGAGTCACCATGACCACAGACACATCCACGAGCACAGCCTACATGGAGCTGAGGAGCCTGAGATCTGACGACACGGCCGTGTATTACTGTGCGAGATGACTATGGTGCTAACTACTGATGCTTTTGATGTCTGGGGCCAAGGGACAATGGTCACCGTCTCTTCAG
>S124|IGHV1-18*01|IGHD4/OR15-4a*01|IGHJ4*01
CAGGTTCAGCTGGTGCAGTCTGGAGCTGAGGTGAAGAAGCCTGGGGCCTCAGTGAAGGTCTCCTGCAAGGCTTCTGGTTACACCTTTACCAGCTATGGTATCAGCTGGGTGCGACAGGCCCCTGGACAAGGGCTTGAGTGGATGGGATGGATCAGCGCTTACAATGGTAACACAAACTATGCACAGAAGCTCCAGGGCAGAGTCACCATGACCACAGACACATCCACGAGCACAGCCTACATGGAGCTGAGGAGCCTGAGATCTGACGACACGGCCGTGTATTACTGTGCGAGATGACTATGGTGCTAACTACACTACTTTGACTACTGGGGCCAAGGAACCCTGGTCACCGTCTCCTCAG
>S125|IGHV1-18*01|IGHD4/OR15-4a*01|IGHJ5*01
CAGGTTCAGCTGGTGCAGTCTGGAGCTGAGGTGAAGAAGCCTGGGGCCTCAGTGAAGGTCTCCTGCAAGGCTTCTGGTTACACCTTTACCAGCTATGGTATCAGCTGGGTGCGACAGGCCCCTGGACAAGGGCTTGAGTGGATGGGATGGATCAGCGCTTACAATGGTAACACAAACTATGCACAGAAGCTCCAGGGCAGAGTCACCATGACCACAGACACATCCACGAGCACAGCCTACATGGAGCTGAGGAGCCTGAGATCTGACGACACGGCCGTGTATTACTGTGCGAGATGACTATGGTGCTAACTACACAACTGGTTCGACTCCTGGGGCCAAGGAACCCTGGTCACCGTCTCCTCAG
>S126|IGHV1-18*01|IGHD4/OR15-4a*01|IGHJ6*01
CAGGTTCAGCTGGTGCAGTCTGGAGCTGAGGTGAAGAAGCCTGGGGCCTCAGTGAAGGTCTCCTGCAAGGCTTCTGGTTACACCTTTACCAGCTATGGTATCAGCTGGGTGCGACAGGCCCCTGGACAAGGGCTTGAGTGGATGGGATGGATCAGCGCTTACAATGGTAACACAAACTATGCACAGAAGCTCCAGGGCAGAGTCACCATGACCACAGACACATCCACGAGCACAGCCTACATGGAGCTGAGGAGCCTGAGATCTGACGACACGGCCGTGTATTACTGTGCGAGATGACTATGGTGCTAACTACATTACTACTACTACTACGGTATGGACGTCTGGGGGCAAGGGACCACGGTCACCGTCTCCTCAG
>S127|IGHV1-18*01|IGHD5-12*01|IGHJ1*01
CAGGTTCAGCTGGTGCAGTCTGGAGCTGAGGTGAAGAAGCCTGGGGCCTCAGTGAAGGTCTCCTGCAAGGCTTCTGGTTACACCTTTACCAGCTATGGTATCAGCTGGGTGCGACAGGCCCCTGGACAAGGGCTTGAGTGGATGGGATGGATCAGCGCTTACAATGGTAACACAAACTATGCACAGAAGCTCCAGGGCAGAGTCACCATGACCACAGACACATCCACGAGCACAGCCTACATGGAGCTGAGGAGCCTGAGATCTGACGACACGGCCGTGTATTACTGTGCGAGAGTGGATATAGTGGCTACGATTACGCTGAATACTTCCAGCACTGGGGCCAGGGCACCCTGGTCACCGTCTCCTCAG
>S128|IGHV1-18*01|IGHD5-12*01|IGHJ2*01
CAGGTTCAGCTGGTGCAGTCTGGAGCTGAGGTGAAGAAGCCTGGGGCCTCAGTGAAGGTCTCCTGCAAGGCTTCTGGTTACACCTTTACCAGCTATGGTATCAGCTGGGTGCGACAGGCCCCTGGACAAGGGCTTGAGTGGATGGGATGGATCAGCGCTTACAATGGTAACACAAACTATGCACAGAAGCTCCAGGGCAGAGTCACCATGACCACAGACACATCCACGAGCACAGCCTACATGGAGCTGAGGAGCCTGAGATCTGACGACACGGCCGTGTATTACTGTGCGAGAGTGGATATAGTGGCTACGATTACCTACTGGTACTTCGATCTCTGGGGCCGTGGCACCCTGGTCACTGTCTCCTCAG
>S129|IGHV1-18*01|IGHD5-12*01|IGHJ3*01
CAGGTTCAGCTGGTGCAGTCTGGAGCTGAGGTGAAGAAGCCTGGGGCCTCAGTGAAGGTCTCCTGCAAGGCTTCTGGTTACACCTTTACCAGCTATGGTATCAGCTGGGTGCGACAGGCCCCTGGACAAGGGCTTGAGTGGATGGGATGGATCAGCGCTTACAATGGTAACACAAACTATGCACAGAAGCTCCAGGGCAGAGTCACCATGACCACAGACACATCCACGAGCACAGCCTACATGGAGCTGAGGAGCCTGAGATCTGACGACACGGCCGTGTATTACTGTGCGAGAGTGGATATAGTGGCTACGATTACTGATGCTTTTGATGTCTGGGGCCAAGGGACAATGGTCACCGTCTCTTCAG
>S130|IGHV1-18*01|IGHD5-12*01|IGHJ4*01
CAGGTTCAGCTGGTGCAGTCTGGAGCTGAGGTGAAGAAGCCTGGGGCCTCAGTGAAGGTCTCCTGCAAGGCTTCTGGTTACACCTTTACCAGCTATGGTATCAGCTGGGTGCGACAGGCCCCTGGACAAGGGCTTGAGTGGATGGGATGGATCAGCGCTTACAATGGTAACACAAACTATGCACAGAAGCTCCAGGGCAGAGTCACCATGACCACAGACACATCCACGAGCACAGCCTACATGGAGCTGAGGAGCCTGAGATCTGACGACACGGCCGTGTATTACTGTGCGAGAGTGGATATAGTGGCTACGATTACACTACTTTGACTACTGGGGCCAAGGAACCCTGGTCACCGTCTCCTCAG
>S131|IGHV1-18*01|IGHD5-12*01|IGHJ5*01
CAGGTTCAGCTGGTGCAGTCTGGAGCTGAGGTGAAGAAGCCTGGGGCCTCAGTGAAGGTCTCCTGCAAGGCTTCTGGTTACACCTTTACCAGCTATGGTATCAGCTGGGTGCGACAGGCCCCTGGACAAGGGCTTGAGTGGATGGGATGGATCAGCGCTTACAATGGTAACACAAACTATGCACAGAAGCTCCAGGGCAGAGTCACCATGACCACAGACACATCCACGAGCACAGCCTACATGGAGCTGAGGAGCCTGAGATCTGACGACACGGCCGTGTATTACTGTGCGAGAGTGGATATAGTGGCTACGATTACACAACTGGTTCGACTCCTGGGGCCAAGGAACCCTGGTCACCGTCTCCTCAG
>S132|IGHV1-18*01|IGHD5-12*01|IGHJ6*01
CAGGTTCAGCTGGTGCAGTCTGGAGCTGAGGTGAAGAAGCCTGGGGCCTCAGTGAAGGTCTCCTGCAAGGCTTCTGGTTACACCTTTACCAGCTATGGTATCAGCTGGGTGCGACAGGCCCCTGGACAAGGGCTTGAGTGGATGGGATGGATCAGCGCTTACAATGGTAACACAAACTATGCACAGAAGCTCCAGGGCAGAGTCACCATGACCACAGACACATCCACGAGCACAGCCTACATGGAGCTGAGGAGCCTGAGATCTGACGACACGGCCGTGTATTACTGTGCGAGAGTGGATATAGTGGCTACGATTACATTACTACTACTACTACGGTATGGACGTCTGGGGGCAAGGGACCACGGTCACCGTCTCCTCAG
>S133|IGHV1-18*01|IGHD5-18*01|IGHJ1*01
CAGGTTCAGCTGGTGCAGTCTGGAGCTGAGGTGAAGAAGCCTGGGGCCTCAGTGAAGGTCTCCTGCAAGGCTTCTGGTTACACCTTTACCAGCTATGGTATCAGCTGGGTGCGACAGGCCCCTGGACAAGGGCTTGAGTGGATGGGATGGATCAGCGCTTACAATGGTAACACAAACTATGCACAGAAGCTCCAGGGCAGAGTCACCATGACCACAGACACATCCACGAGCACAGCCTACATGGAGCTGAGGAGCCTGAGATCTGACGACACGGCCGTGTATTACTGTGCGAGAGTGGATACAGCTATGGTTACGCTGAATACTTCCAGCACTGGGGCCAGGGCACCCTGGTCACCGTCTCCTCAG
>S134|IGHV1-18*01|IGHD5-18*01|IGHJ2*01
CAGGTTCAGCTGGTGCAGTCTGGAGCTGAGGTGAAGAAGCCTGGGGCCTCAGTGAAGGTCTCCTGCAAGGCTTCTGGTTACACCTTTACCAGCTATGGTATCAGCTGGGTGCGACAGGCCCCTGGACAAGGGCTTGAGTGGATGGGATGGATCAGCGCTTACAATGGTAACACAAACTATGCACAGAAGCTCCAGGGCAGAGTCACCATGACCACAGACACATCCACGAGCACAGCCTACATGGAGCTGAGGAGCCTGAGATCTGACGACACGGCCGTGTATTACTGTGCGAGAGTGGATACAGCTATGGTTACCTACTGGTACTTCGATCTCTGGGGCCGTGGCACCCTGGTCACTGTCTCCTCAG
>S135|IGHV1-18*01|IGHD5-18*01|IGHJ3*01
CAGGTTCAGCTGGTGCAGTCTGGAGCTGAGGTGAAGAAGCCTGGGGCCTCAGTGAAGGTCTCCTGCAAGGCTTCTGGTTACACCTTTACCAGCTATGGTATCAGCTGGGTGCGACAGGCCCCTGGACAAGGGCTTGAGTGGATGGGATGGATCAGCGCTTACAATGGTAACACAAACTATGCACAGAAGCTCCAGGGCAGAGTCACCATGACCACAGACACATCCACGAGCACAGCCTACATGGAGCTGAGGAGCCTGAGATCTGACGACACGGCCGTGTATTACTGTGCGAGAGTGGATACAGCTATGGTTACTGATGCTTTTGATGTCTGGGGCCAAGGGACAATGGTCACCGTCTCTTCAG
>S136|IGHV1-18*01|IGHD5-18*01|IGHJ4*01
CAGGTTCAGCTGGTGCAGTCTGGAGCTGAGGTGAAGAAGCCTGGGGCCTCAGTGAAGGTCTCCTGCAAGGCTTCTGGTTACACCTTTACCAGCTATGGTATCAGCTGGGTGCGACAGGCCCCTGGACAAGGGCTTGAGTGGATGGGATGGATCAGCGCTTACAATGGTAACACAAACTATGCACAGAAGCTCCAGGGCAGAGTCACCATGACCACAGACACATCCACGAGCACAGCCTACATGGAGCTGAGGAGCCTGAGATCTGACGACACGGCCGTGTATTACTGTGCGAGAGTGGATACAGCTATGGTTACACTACTTTGACTACTGGGGCCAAGGAACCCTGGTCACCGTCTCCTCAG
>S137|IGHV1-18*01|IGHD5-18*01|IGHJ5*01
CAGGTTCAGCTGGTGCAGTCTGGAGCTGAGGTGAAGAAGCCTGGGGCCTCAGTGAAGGTCTCCTGCAAGGCTTCTGGTTACACCTTTACCAGCTATGGTATCAGCTGGGTGCGACAGGCCCCTGGACAAGGGCTTGAGTGGATGGGATGGATCAGCGCTTACAATGGTAACACAAACTATGCACAGAAGCTCCAGGGCAGAGTCACCATGACCACAGACACATCCACGAGCACAGCCTACATGGAGCTGAGGAGCCTGAGATCTGACGACACGGCCGTGTATTACTGTGCGAGAGTGGATACAGCTATGGTTACACAACTGGTTCGACTCCTGGGGCCAAGGAACCCTGGTCACCGTCTCCTCAG
>S138|IGHV1-18*01|IGHD5-18*01|IGHJ6*01
CAGGTTCAGCTGGTGCAGTCTGGAGCTGAGGTGAAGAAGCCTGGGGCCTCAGTGAAGGTCTCCTGCAAGGCTTCTGGTTACACCTTTACCAGCTATGGTATCAGCTGGGTGCGACAGGCCCCTGGACAAGGGCTTGAGTGGATGGGATGGATCAGCGCTTACAATGGTAACACAAACTATGCACAGAAGCTCCAGGGCAGAGTCACCATGACCACAGACACATCCACGAGCACAGCCTACATGGAGCTGAGGAGCCTGAGATCTGACGACACGGCCGTGTATTACTGTGCGAGAGTGGATACAGCTATGGTTACATTACTACTACTACTACGGTATGGACGTCTGGGGGCAAGGGACCACGGTCACCGTCTCCTCAG
>S139|IGHV1-18*01|IGHD5-24*01|IGHJ1*01
CAGGTTCAGCTGGTGCAGTCTGGAGCTGAGGTGAAGAAGCCTGGGGCCTCAGTGAAGGTCTCCTGCAAGGCTTCTGGTTACACCTTTACCAGCTATGGTATCAGCTGGGTGCGACAGGCCCCTGGACAAGGGCTTGAGTGGATGGGATGGATCAGCGCTTACAATGGTAACACAAACTATGCACAGAAGCTCCAGGGCAGAGTCACCATGACCACAGACACATCCACGAGCACAGCCTACATGGAGCTGAGGAGCCTGAGATCTGACGACACGGCCGTGTATTACTGTGCGAGAGTAGAGATGGCTACAATTACGCTGAATACTTCCAGCACTGGGGCCAGGGCACCCTGGTCACCGTCTCCTCAG
>S140|IGHV1-18*01|IGHD5-24*01|IGHJ2*01
CAGGTTCAGCTGGTGCAGTCTGGAGCTGAGGTGAAGAAGCCTGGGGCCTCAGTGAAGGTCTCCTGCAAGGCTTCTGGTTACACCTTTACCAGCTATGGTATCAGCTGGGTGCGACAGGCCCCTGGACAAGGGCTTGAGTGGATGGGATGGATCAGCGCTTACAATGGTAACACAAACTATGCACAGAAGCTCCAGGGCAGAGTCACCATGACCACAGACACATCCACGAGCACAGCCTACATGGAGCTGAGGAGCCTGAGATCTGACGACACGGCCGTGTATTACTGTGCGAGAGTAGAGATGGCTACAATTACCTACTGGTACTTCGATCTCTGGGGCCGTGGCACCCTGGTCACTGTCTCCTCAG
>S141|IGHV1-18*01|IGHD5-24*01|IGHJ3*01
CAGGTTCAGCTGGTGCAGTCTGGAGCTGAGGTGAAGAAGCCTGGGGCCTCAGTGAAGGTCTCCTGCAAGGCTTCTGGTTACACCTTTACCAGCTATGGTATCAGCTGGGTGCGACAGGCCCCTGGACAAGGGCTTGAGTGGATGGGATGGATCAGCGCTTACAATGGTAACACAAACTATGCACAGAAGCTCCAGGGCAGAGTCACCATGACCACAGACACATCCACGAGCACAGCCTACATGGAGCTGAGGAGCCTGAGATCTGACGACACGGCCGTGTATTACTGTGCGAGAGTAGAGATGGCTACAATTACTGATGCTTTTGATGTCTGGGGCCAAGGGACAATGGTCACCGTCTCTTCAG
>S142|IGHV1-18*01|IGHD5-24*01|IGHJ4*01
CAGGTTCAGCTGGTGCAGTCTGGAGCTGAGGTGAAGAAGCCTGGGGCCTCAGTGAAGGTCTCCTGCAAGGCTTCTGGTTACACCTTTACCAGCTATGGTATCAGCTGGGTGCGACAGGCCCCTGGACAAGGGCTTGAGTGGATGGGATGGATCAGCGCTTACAATGGTAACACAAACTATGCACAGAAGCTCCAGGGCAGAGTCACCATGACCACAGACACATCCACGAGCACAGCCTACATGGAGCTGAGGAGCCTGAGATCTGACGACACGGCCGTGTATTACTGTGCGAGAGTAGAGATGGCTACAATTACACTACTTTGACTACTGGGGCCAAGGAACCCTGGTCACCGTCTCCTCAG
>S143|IGHV1-18*01|IGHD5-24*01|IGHJ5*01
CAGGTTCAGCTGGTGCAGTCTGGAGCTGAGGTGAAGAAGCCTGGGGCCTCAGTGAAGGTCTCCTGCAAGGCTTCTGGTTACACCTTTACCAGCTATGGTATCAGCTGGGTGCGACAGGCCCCTGGACAAGGGCTTGAGTGGATGGGATGGATCAGCGCTTACAATGGTAACACAAACTATGCACAGAAGCTCCAGGGCAGAGTCACCATGACCACAGACACATCCACGAGCACAGCCTACATGGAGCTGAGGAGCCTGAGATCTGACGACACGGCCGTGTATTACTGTGCGAGAGTAGAGATGGCTACAATTACACAACTGGTTCGACTCCTGGGGCCAAGGAACCCTGGTCACCGTCTCCTCAG
>S144|IGHV1-18*01|IGHD5-24*01|IGHJ6*01
CAGGTTCAGCTGGTGCAGTCTGGAGCTGAGGTGAAGAAGCCTGGGGCCTCAGTGAAGGTCTCCTGCAAGGCTTCTGGTTACACCTTTACCAGCTATGGTATCAGCTGGGTGCGACAGGCCCCTGGACAAGGGCTTGAGTGGATGGGATGGATCAGCGCTTACAATGGTAACACAAACTATGCACAGAAGCTCCAGGGCAGAGTCACCATGACCACAGACACATCCACGAGCACAGCCTACATGGAGCTGAGGAGCCTGAGATCTGACGACACGGCCGTGTATTACTGTGCGAGAGTAGAGATGGCTACAATTACATTACTACTACTACTACGGTATGGACGTCTGGGGGCAAGGGACCACGGTCACCGTCTCCTCAG
>S145|IGHV1-18*01|IGHD5/OR15-5a*01|IGHJ1*01
CAGGTTCAGCTGGTGCAGTCTGGAGCTGAGGTGAAGAAGCCTGGGGCCTCAGTGAAGGTCTCCTGCAAGGCTTCTGGTTACACCTTTACCAGCTATGGTATCAGCTGGGTGCGACAGGCCCCTGGACAAGGGCTTGAGTGGATGGGATGGATCAGCGCTTACAATGGTAACACAAACTATGCACAGAAGCTCCAGGGCAGAGTCACCATGACCACAGACACATCCACGAGCACAGCCTACATGGAGCTGAGGAGCCTGAGATCTGACGACACGGCCGTGTATTACTGTGCGAGAGTGGATATAGTGTCTACGATTACGCTGAATACTTCCAGCACTGGGGCCAGGGCACCCTGGTCACCGTCTCCTCAG
>S146|IGHV1-18*01|IGHD5/OR15-5a*01|IGHJ2*01
CAGGTTCAGCTGGTGCAGTCTGGAGCTGAGGTGAAGAAGCCTGGGGCCTCAGTGAAGGTCTCCTGCAAGGCTTCTGGTTACACCTTTACCAGCTATGGTATCAGCTGGGTGCGACAGGCCCCTGGACAAGGGCTTGAGTGGATGGGATGGATCAGCGCTTACAATGGTAACACAAACTATGCACAGAAGCTCCAGGGCAGAGTCACCATGACCACAGACACATCCACGAGCACAGCCTACATGGAGCTGAGGAGCCTGAGATCTGACGACACGGCCGTGTATTACTGTGCGAGAGTGGATATAGTGTCTACGATTACCTACTGGTACTTCGATCTCTGGGGCCGTGGCACCCTGGTCACTGTCTCCTCAG
>S147|IGHV1-18*01|IGHD5/OR15-5a*01|IGHJ3*01
CAGGTTCAGCTGGTGCAGTCTGGAGCTGAGGTGAAGAAGCCTGGGGCCTCAGTGAAGGTCTCCTGCAAGGCTTCTGGTTACACCTTTACCAGCTATGGTATCAGCTGGGTGCGACAGGCCCCTGGACAAGGGCTTGAGTGGATGGGATGGATCAGCGCTTACAATGGTAACACAAACTATGCACAGAAGCTCCAGGGCAGAGTCACCATGACCACAGACACATCCACGAGCACAGCCTACATGGAGCTGAGGAGCCTGAGATCTGACGACACGGCCGTGTATTACTGTGCGAGAGTGGATATAGTGTCTACGATTACTGATGCTTTTGATGTCTGGGGCCAAGGGACAATGGTCACCGTCTCTTCAG
>S148|IGHV1-18*01|IGHD5/OR15-5a*01|IGHJ4*01
CAGGTTCAGCTGGTGCAGTCTGGAGCTGAGGTGAAGAAGCCTGGGGCCTCAGTGAAGGTCTCCTGCAAGGCTTCTGGTTACACCTTTACCAGCTATGGTATCAGCTGGGTGCGACAGGCCCCTGGACAAGGGCTTGAGTGGATGGGATGGATCAGCGCTTACAATGGTAACACAAACTATGCACAGAAGCTCCAGGGCAGAGTCACCATGACCACAGACACATCCACGAGCACAGCCTACATGGAGCTGAGGAGCCTGAGATCTGACGACACGGCCGTGTATTACTGTGCGAGAGTGGATATAGTGTCTACGATTACACTACTTTGACTACTGGGGCCAAGGAACCCTGGTCACCGTCTCCTCAG
>S149|IGHV1-18*01|IGHD5/OR15-5a*01|IGHJ5*01
CAGGTTCAGCTGGTGCAGTCTGGAGCTGAGGTGAAGAAGCCTGGGGCCTCAGTGAAGGTCTCCTGCAAGGCTTCTGGTTACACCTTTACCAGCTATGGTATCAGCTGGGTGCGACAGGCCCCTGGACAAGGGCTTGAGTGGATGGGATGGATCAGCGCTTACAATGGTAACACAAACTATGCACAGAAGCTCCAGGGCAGAGTCACCATGACCACAGACACATCCACGAGCACAGCCTACATGGAGCTGAGGAGCCTGAGATCTGACGACACGGCCGTGTATTACTGTGCGAGAGTGGATATAGTGTCTACGATTACACAACTGGTTCGACTCCTGGGGCCAAGGAACCCTGGTCACCGTCTCCTCAG
>S150|IGHV1-18*01|IGHD5/OR15-5a*01|IGHJ6*01
CAGGTTCAGCTGGTGCAGTCTGGAGCTGAGGTGAAGAAGCCTGGGGCCTCAGTGAAGGTCTCCTGCAAGGCTTCTGGTTACACCTTTACCAGCTATGGTATCAGCTGGGTGCGACAGGCCCCTGGACAAGGGCTTGAGTGGATGGGATGGATCAGCGCTTACAATGGTAACACAAACTATGCACAGAAGCTCCAGGGCAGAGTCACCATGACCACAGACACATCCACGAGCACAGCCTACATGGAGCTGAGGAGCCTGAGATCTGACGACACGGCCGTGTATTACTGTGCGAGAGTGGATATAGTGTCTACGATTACATTACTACTACTACTACGGTATGGACGTCTGGGGGCAAGGGACCACGGTCACCGTCTCCTCAG
>S151|IGHV1-18*01|IGHD6-13*01|IGHJ1*01
CAGGTTCAGCTGGTGCAGTCTGGAGCTGAGGTGAAGAAGCCTGGGGCCTCAGTGAAGGTCTCCTGCAAGGCTTCTGGTTACACCTTTACCAGCTATGGTATCAGCTGGGTGCGACAGGCCCCTGGACAAGGGCTTGAGTGGATGGGATGGATCAGCGCTTACAATGGTAACACAAACTATGCACAGAAGCTCCAGGGCAGAGTCACCATGACCACAGACACATCCACGAGCACAGCCTACATGGAGCTGAGGAGCCTGAGATCTGACGACACGGCCGTGTATTACTGTGCGAGAGGGTATAGCAGCAGCTGGTACGCTGAATACTTCCAGCACTGGGGCCAGGGCACCCTGGTCACCGTCTCCTCAG
>S152|IGHV1-18*01|IGHD6-13*01|IGHJ2*01
CAGGTTCAGCTGGTGCAGTCTGGAGCTGAGGTGAAGAAGCCTGGGGCCTCAGTGAAGGTCTCCTGCAAGGCTTCTGGTTACACCTTTACCAGCTATGGTATCAGCTGGGTGCGACAGGCCCCTGGACAAGGGCTTGAGTGGATGGGATGGATCAGCGCTTACAATGGTAACACAAACTATGCACAGAAGCTCCAGGGCAGAGTCACCATGACCACAGACACATCCACGAGCACAGCCTACATGGAGCTGAGGAGCCTGAGATCTGACGACACGGCCGTGTATTACTGTGCGAGAGGGTATAGCAGCAGCTGGTACCTACTGGTACTTCGATCTCTGGGGCCGTGGCACCCTGGTCACTGTCTCCTCAG
>S153|IGHV1-18*01|IGHD6-13*01|IGHJ3*01
CAGGTTCAGCTGGTGCAGTCTGGAGCTGAGGTGAAGAAGCCTGGGGCCTCAGTGAAGGTCTCCTGCAAGGCTTCTGGTTACACCTTTACCAGCTATGGTATCAGCTGGGTGCGACAGGCCCCTGGACAAGGGCTTGAGTGGATGGGATGGATCAGCGCTTACAATGGTAACACAAACTATGCACAGAAGCTCCAGGGCAGAGTCACCATGACCACAGACACATCCACGAGCACAGCCTACATGGAGCTGAGGAGCCTGAGATCTGACGACACGGCCGTGTATTACTGTGCGAGAGGGTATAGCAGCAGCTGGTACTGATGCTTTTGATGTCTGGGGCCAAGGGACAATGGTCACCGTCTCTTCAG
>S154|IGHV1-18*01|IGHD6-13*01|IGHJ4*01
CAGGTTCAGCTGGTGCAGTCTGGAGCTGAGGTGAAGAAGCCTGGGGCCTCAGTGAAGGTCTCCTGCAAGGCTTCTGGTTACACCTTTACCAGCTATGGTATCAGCTGGGTGCGACAGGCCCCTGGACAAGGGCTTGAGTGGATGGGATGGATCAGCGCTTACAATGGTAACACAAACTATGCACAGAAGCTCCAGGGCAGAGTCACCATGACCACAGACACATCCACGAGCACAGCCTACATGGAGCTGAGGAGCCTGAGATCTGACGACACGGCCGTGTATTACTGTGCGAGAGGGTATAGCAGCAGCTGGTACACTACTTTGACTACTGGGGCCAAGGAACCCTGGTCACCGTCTCCTCAG
>S155|IGHV1-18*01|IGHD6-13*01|IGHJ5*01
CAGGTTCAGCTGGTGCAGTCTGGAGCTGAGGTGAAGAAGCCTGGGGCCTCAGTGAAGGTCTCCTGCAAGGCTTCTGGTTACACCTTTACCAGCTATGGTATCAGCTGGGTGCGACAGGCCCCTGGACAAGGGCTTGAGTGGATGGGATGGATCAGCGCTTACAATGGTAACACAAACTATGCACAGAAGCTCCAGGGCAGAGTCACCATGACCACAGACACATCCACGAGCACAGCCTACATGGAGCTGAGGAGCCTGAGATCTGACGACACGGCCGTGTATTACTGTGCGAGAGGGTATAGCAGCAGCTGGTACACAACTGGTTCGACTCCTGGGGCCAAGGAACCCTGGTCACCGTCTCCTCAG
>S156|IGHV1-18*01|IGHD6-13*01|IGHJ6*01
CAGGTTCAGCTGGTGCAGTCTGGAGCTGAGGTGAAGAAGCCTGGGGCCTCAGTGAAGGTCTCCTGCAAGGCTTCTGGTTACACCTTTACCAGCTATGGTATCAGCTGGGTGCGACAGGCCCCTGGACAAGGGCTTGAGTGGATGGGATGGATCAGCGCTTACAATGGTAACACAAACTATGCACAGAAGCTCCAGGGCAGAGTCACCATGACCACAGACACATCCACGAGCACAGCCTACATGGAGCTGAGGAGCCTGAGATCTGACGACACGGCCGTGTATTACTGTGCGAGAGGGTATAGCAGCAGCTGGTACATTACTACTACTACTACGGTATGGACGTCTGGGGGCAAGGGACCACGGTCACCGTCTCCTCAG
>S157|IGHV1-18*01|IGHD6-19*01|IGHJ1*01
CAGGTTCAGCTGGTGCAGTCTGGAGCTGAGGTGAAGAAGCCTGGGGCCTCAGTGAAGGTCTCCTGCAAGGCTTCTGGTTACACCTTTACCAGCTATGGTATCAGCTGGGTGCGACAGGCCCCTGGACAAGGGCTTGAGTGGATGGGATGGATCAGCGCTTACAATGGTAACACAAACTATGCACAGAAGCTCCAGGGCAGAGTCACCATGACCACAGACACATCCACGAGCACAGCCTACATGGAGCTGAGGAGCCTGAGATCTGACGACACGGCCGTGTATTACTGTGCGAGAGGGTATAGCAGTGGCTGGTACGCTGAATACTTCCAGCACTGGGGCCAGGGCACCCTGGTCACCGTCTCCTCAG
>S158|IGHV1-18*01|IGHD6-19*01|IGHJ2*01
CAGGTTCAGCTGGTGCAGTCTGGAGCTGAGGTGAAGAAGCCTGGGGCCTCAGTGAAGGTCTCCTGCAAGGCTTCTGGTTACACCTTTACCAGCTATGGTATCAGCTGGGTGCGACAGGCCCCTGGACAAGGGCTTGAGTGGATGGGATGGATCAGCGCTTACAATGGTAACACAAACTATGCACAGAAGCTCCAGGGCAGAGTCACCATGACCACAGACACATCCACGAGCACAGCCTACATGGAGCTGAGGAGCCTGAGATCTGACGACACGGCCGTGTATTACTGTGCGAGAGGGTATAGCAGTGGCTGGTACCTACTGGTACTTCGATCTCTGGGGCCGTGGCACCCTGGTCACTGTCTCCTCAG
>S159|IGHV1-18*01|IGHD6-19*01|IGHJ3*01
CAGGTTCAGCTGGTGCAGTCTGGAGCTGAGGTGAAGAAGCCTGGGGCCTCAGTGAAGGTCTCCTGCAAGGCTTCTGGTTACACCTTTACCAGCTATGGTATCAGCTGGGTGCGACAGGCCCCTGGACAAGGGCTTGAGTGGATGGGATGGATCAGCGCTTACAATGGTAACACAAACTATGCACAGAAGCTCCAGGGCAGAGTCACCATGACCACAGACACATCCACGAGCACAGCCTACATGGAGCTGAGGAGCCTGAGATCTGACGACACGGCCGTGTATTACTGTGCGAGAGGGTATAGCAGTGGCTGGTACTGATGCTTTTGATGTCTGGGGCCAAGGGACAATGGTCACCGTCTCTTCAG
>S160|IGHV1-18*01|IGHD6-19*01|IGHJ4*01
CAGGTTCAGCTGGTGCAGTCTGGAGCTGAGGTGAAGAAGCCTGGGGCCTCAGTGAAGGTCTCCTGCAAGGCTTCTGGTTACACCTTTACCAGCTATGGTATCAGCTGGGTGCGACAGGCCCCTGGACAAGGGCTTGAGTGGATGGGATGGATCAGCGCTTACAATGGTAACACAAACTATGCACAGAAGCTCCAGGGCAGAGTCACCATGACCACAGACACATCCACGAGCACAGCCTACATGGAGCTGAGGAGCCTGAGATCTGACGACACGGCCGTGTATTACTGTGCGAGAGGGTATAGCAGTGGCTGGTACACTACTTTGACTACTGGGGCCAAGGAACCCTGGTCACCGTCTCCTCAG
>S161|IGHV1-18*01|IGHD6-19*01|IGHJ5*01
CAGGTTCAGCTGGTGCAGTCTGGAGCTGAGGTGAAGAAGCCTGGGGCCTCAGTGAAGGTCTCCTGCAAGGCTTCTGGTTACACCTTTACCAGCTATGGTATCAGCTGGGTGCGACAGGCCCCTGGACAAGGGCTTGAGTGGATGGGATGGATCAGCGCTTACAATGGTAACACAAACTATGCACAGAAGCTCCAGGGCAGAGTCACCATGACCACAGACACATCCACGAGCACAGCCTACATGGAGCTGAGGAGCCTGAGATCTGACGACACGGCCGTGTATTACTGTGCGAGAGGGTATAGCAGTGGCTGGTACACAACTGGTTCGACTCCTGGGGCCAAGGAACCCTGGTCACCGTCTCCTCAG
>S162|IGHV1-18*01|IGHD6-19*01|IGHJ6*01
CAGGTTCAGCTGGTGCAGTCTGGAGCTGAGGTGAAGAAGCCTGGGGCCTCAGTGAAGGTCTCCTGCAAGGCTTCTGGTTACACCTTTACCAGCTATGGTATCAGCTGGGTGCGACAGGCCCCTGGACAAGGGCTTGAGTGGATGGGATGGATCAGCGCTTACAATGGTAACACAAACTATGCACAGAAGCTCCAGGGCAGAGTCACCATGACCACAGACACATCCACGAGCACAGCCTACATGGAGCTGAGGAGCCTGAGATCTGACGACACGGCCGTGTATTACTGTGCGAGAGGGTATAGCAGTGGCTGGTACATTACTACTACTACTACGGTATGGACGTCTGGGGGCAAGGGACCACGGTCACCGTCTCCTCAG
>S163|IGHV1-18*01|IGHD6-25*01|IGHJ1*01
CAGGTTCAGCTGGTGCAGTCTGGAGCTGAGGTGAAGAAGCCTGGGGCCTCAGTGAAGGTCTCCTGCAAGGCTTCTGGTTACACCTTTACCAGCTATGGTATCAGCTGGGTGCGACAGGCCCCTGGACAAGGGCTTGAGTGGATGGGATGGATCAGCGCTTACAATGGTAACACAAACTATGCACAGAAGCTCCAGGGCAGAGTCACCATGACCACAGACACATCCACGAGCACAGCCTACATGGAGCTGAGGAGCCTGAGATCTGACGACACGGCCGTGTATTACTGTGCGAGAGGGTATAGCAGCGGCTACGCTGAATACTTCCAGCACTGGGGCCAGGGCACCCTGGTCACCGTCTCCTCAG
>S164|IGHV1-18*01|IGHD6-25*01|IGHJ2*01
CAGGTTCAGCTGGTGCAGTCTGGAGCTGAGGTGAAGAAGCCTGGGGCCTCAGTGAAGGTCTCCTGCAAGGCTTCTGGTTACACCTTTACCAGCTATGGTATCAGCTGGGTGCGACAGGCCCCTGGACAAGGGCTTGAGTGGATGGGATGGATCAGCGCTTACAATGGTAACACAAACTATGCACAGAAGCTCCAGGGCAGAGTCACCATGACCACAGACACATCCACGAGCACAGCCTACATGGAGCTGAGGAGCCTGAGATCTGACGACACGGCCGTGTATTACTGTGCGAGAGGGTATAGCAGCGGCTACCTACTGGTACTTCGATCTCTGGGGCCGTGGCACCCTGGTCACTGTCTCCTCAG
>S165|IGHV1-18*01|IGHD6-25*01|IGHJ3*01
CAGGTTCAGCTGGTGCAGTCTGGAGCTGAGGTGAAGAAGCCTGGGGCCTCAGTGAAGGTCTCCTGCAAGGCTTCTGGTTACACCTTTACCAGCTATGGTATCAGCTGGGTGCGACAGGCCCCTGGACAAGGGCTTGAGTGGATGGGATGGATCAGCGCTTACAATGGTAACACAAACTATGCACAGAAGCTCCAGGGCAGAGTCACCATGACCACAGACACATCCACGAGCACAGCCTACATGGAGCTGAGGAGCCTGAGATCTGACGACACGGCCGTGTATTACTGTGCGAGAGGGTATAGCAGCGGCTACTGATGCTTTTGATGTCTGGGGCCAAGGGACAATGGTCACCGTCTCTTCAG
>S166|IGHV1-18*01|IGHD6-25*01|IGHJ4*01
CAGGTTCAGCTGGTGCAGTCTGGAGCTGAGGTGAAGAAGCCTGGGGCCTCAGTGAAGGTCTCCTGCAAGGCTTCTGGTTACACCTTTACCAGCTATGGTATCAGCTGGGTGCGACAGGCCCCTGGACAAGGGCTTGAGTGGATGGGATGGATCAGCGCTTACAATGGTAACACAAACTATGCACAGAAGCTCCAGGGCAGAGTCACCATGACCACAGACACATCCACGAGCACAGCCTACATGGAGCTGAGGAGCCTGAGATCTGACGACACGGCCGTGTATTACTGTGCGAGAGGGTATAGCAGCGGCTACACTACTTTGACTACTGGGGCCAAGGAACCCTGGTCACCGTCTCCTCAG
>S167|IGHV1-18*01|IGHD6-25*01|IGHJ5*01
CAGGTTCAGCTGGTGCAGTCTGGAGCTGAGGTGAAGAAGCCTGGGGCCTCAGTGAAGGTCTCCTGCAAGGCTTCTGGTTACACCTTTACCAGCTATGGTATCAGCTGGGTGCGACAGGCCCCTGGACAAGGGCTTGAGTGGATGGGATGGATCAGCGCTTACAATGGTAACACAAACTATGCACAGAAGCTCCAGGGCAGAGTCACCATGACCACAGACACATCCACGAGCACAGCCTACATGGAGCTGAGGAGCCTGAGATCTGACGACACGGCCGTGTATTACTGTGCGAGAGGGTATAGCAGCGGCTACACAACTGGTTCGACTCCTGGGGCCAAGGAACCCTGGTCACCGTCTCCTCAG
>S168|IGHV1-18*01|IGHD6-25*01|IGHJ6*01
CAGGTTCAGCTGGTGCAGTCTGGAGCTGAGGTGAAGAAGCCTGGGGCCTCAGTGAAGGTCTCCTGCAAGGCTTCTGGTTACACCTTTACCAGCTATGGTATCAGCTGGGTGCGACAGGCCCCTGGACAAGGGCTTGAGTGGATGGGATGGATCAGCGCTTACAATGGTAACACAAACTATGCACAGAAGCTCCAGGGCAGAGTCACCATGACCACAGACACATCCACGAGCACAGCCTACATGGAGCTGAGGAGCCTGAGATCTGACGACACGGCCGTGTATTACTGTGCGAGAGGGTATAGCAGCGGCTACATTACTACTACTACTACGGTATGGACGTCTGGGGGCAAGGGACCACGGTCACCGTCTCCTCAG
>S169|IGHV1-18*01|IGHD6-6*01|IGHJ1*01
CAGGTTCAGCTGGTGCAGTCTGGAGCTGAGGTGAAGAAGCCTGGGGCCTCAGTGAAGGTCTCCTGCAAGGCTTCTGGTTACACCTTTACCAGCTATGGTATCAGCTGGGTGCGACAGGCCCCTGGACAAGGGCTTGAGTGGATGGGATGGATCAGCGCTTACAATGGTAACACAAACTATGCACAGAAGCTCCAGGGCAGAGTCACCATGACCACAGACACATCCACGAGCACAGCCTACATGGAGCTGAGGAGCCTGAGATCTGACGACACGGCCGTGTATTACTGTGCGAGAGAGTATAGCAGCTCGTCCGCTGAATACTTCCAGCACTGGGGCCAGGGCACCCTGGTCACCGTCTCCTCAG
>S170|IGHV1-18*01|IGHD6-6*01|IGHJ2*01
CAGGTTCAGCTGGTGCAGTCTGGAGCTGAGGTGAAGAAGCCTGGGGCCTCAGTGAAGGTCTCCTGCAAGGCTTCTGGTTACACCTTTACCAGCTATGGTATCAGCTGGGTGCGACAGGCCCCTGGACAAGGGCTTGAGTGGATGGGATGGATCAGCGCTTACAATGGTAACACAAACTATGCACAGAAGCTCCAGGGCAGAGTCACCATGACCACAGACACATCCACGAGCACAGCCTACATGGAGCTGAGGAGCCTGAGATCTGACGACACGGCCGTGTATTACTGTGCGAGAGAGTATAGCAGCTCGTCCCTACTGGTACTTCGATCTCTGGGGCCGTGGCACCCTGGTCACTGTCTCCTCAG
>S171|IGHV1-18*01|IGHD6-6*01|IGHJ3*01
CAGGTTCAGCTGGTGCAGTCTGGAGCTGAGGTGAAGAAGCCTGGGGCCTCAGTGAAGGTCTCCTGCAAGGCTTCTGGTTACACCTTTACCAGCTATGGTATCAGCTGGGTGCGACAGGCCCCTGGACAAGGGCTTGAGTGGATGGGATGGATCAGCGCTTACAATGGTAACACAAACTATGCACAGAAGCTCCAGGGCAGAGTCACCATGACCACAGACACATCCACGAGCACAGCCTACATGGAGCTGAGGAGCCTGAGATCTGACGACACGGCCGTGTATTACTGTGCGAGAGAGTATAGCAGCTCGTCCTGATGCTTTTGATGTCTGGGGCCAAGGGACAATGGTCACCGTCTCTTCAG
>S172|IGHV1-18*01|IGHD6-6*01|IGHJ4*01
CAGGTTCAGCTGGTGCAGTCTGGAGCTGAGGTGAAGAAGCCTGGGGCCTCAGTGAAGGTCTCCTGCAAGGCTTCTGGTTACACCTTTACCAGCTATGGTATCAGCTGGGTGCGACAGGCCCCTGGACAAGGGCTTGAGTGGATGGGATGGATCAGCGCTTACAATGGTAACACAAACTATGCACAGAAGCTCCAGGGCAGAGTCACCATGACCACAGACACATCCACGAGCACAGCCTACATGGAGCTGAGGAGCCTGAGATCTGACGACACGGCCGTGTATTACTGTGCGAGAGAGTATAGCAGCTCGTCCACTACTTTGACTACTGGGGCCAAGGAACCCTGGTCACCGTCTCCTCAG
>S173|IGHV1-18*01|IGHD6-6*01|IGHJ5*01
CAGGTTCAGCTGGTGCAGTCTGGAGCTGAGGTGAAGAAGCCTGGGGCCTCAGTGAAGGTCTCCTGCAAGGCTTCTGGTTACACCTTTACCAGCTATGGTATCAGCTGGGTGCGACAGGCCCCTGGACAAGGGCTTGAGTGGATGGGATGGATCAGCGCTTACAATGGTAACACAAACTATGCACAGAAGCTCCAGGGCAGAGTCACCATGACCACAGACACATCCACGAGCACAGCCTACATGGAGCTGAGGAGCCTGAGATCTGACGACACGGCCGTGTATTACTGTGCGAGAGAGTATAGCAGCTCGTCCACAACTGGTTCGACTCCTGGGGCCAAGGAACCCTGGTCACCGTCTCCTCAG
>S174|IGHV1-18*01|IGHD6-6*01|IGHJ6*01
CAGGTTCAGCTGGTGCAGTCTGGAGCTGAGGTGAAGAAGCCTGGGGCCTCAGTGAAGGTCTCCTGCAAGGCTTCTGGTTACACCTTTACCAGCTATGGTATCAGCTGGGTGCGACAGGCCCCTGGACAAGGGCTTGAGTGGATGGGATGGATCAGCGCTTACAATGGTAACACAAACTATGCACAGAAGCTCCAGGGCAGAGTCACCATGACCACAGACACATCCACGAGCACAGCCTACATGGAGCTGAGGAGCCTGAGATCTGACGACACGGCCGTGTATTACTGTGCGAGAGAGTATAGCAGCTCGTCCATTACTACTACTACTACGGTATGGACGTCTGGGGGCAAGGGACCACGGTCACCGTCTCCTCAG
>S175|IGHV1-18*01|IGHD7-27*01|IGHJ1*01
CAGGTTCAGCTGGTGCAGTCTGGAGCTGAGGTGAAGAAGCCTGGGGCCTCAGTGAAGGTCTCCTGCAAGGCTTCTGGTTACACCTTTACCAGCTATGGTATCAGCTGGGTGCGACAGGCCCCTGGACAAGGGCTTGAGTGGATGGGATGGATCAGCGCTTACAATGGTAACACAAACTATGCACAGAAGCTCCAGGGCAGAGTCACCATGACCACAGACACATCCACGAGCACAGCCTACATGGAGCTGAGGAGCCTGAGATCTGACGACACGGCCGTGTATTACTGTGCGAGACTAACTGGGGAGCTGAATACTTCCAGCACTGGGGCCAGGGCACCCTGGTCACCGTCTCCTCAG
>S176|IGHV1-18*01|IGHD7-27*01|IGHJ2*01
CAGGTTCAGCTGGTGCAGTCTGGAGCTGAGGTGAAGAAGCCTGGGGCCTCAGTGAAGGTCTCCTGCAAGGCTTCTGGTTACACCTTTACCAGCTATGGTATCAGCTGGGTGCGACAGGCCCCTGGACAAGGGCTTGAGTGGATGGGATGGATCAGCGCTTACAATGGTAACACAAACTATGCACAGAAGCTCCAGGGCAGAGTCACCATGACCACAGACACATCCACGAGCACAGCCTACATGGAGCTGAGGAGCCTGAGATCTGACGACACGGCCGTGTATTACTGTGCGAGACTAACTGGGGACTACTGGTACTTCGATCTCTGGGGCCGTGGCACCCTGGTCACTGTCTCCTCAG
>S177|IGHV1-18*01|IGHD7-27*01|IGHJ3*01
CAGGTTCAGCTGGTGCAGTCTGGAGCTGAGGTGAAGAAGCCTGGGGCCTCAGTGAAGGTCTCCTGCAAGGCTTCTGGTTACACCTTTACCAGCTATGGTATCAGCTGGGTGCGACAGGCCCCTGGACAAGGGCTTGAGTGGATGGGATGGATCAGCGCTTACAATGGTAACACAAACTATGCACAGAAGCTCCAGGGCAGAGTCACCATGACCACAGACACATCCACGAGCACAGCCTACATGGAGCTGAGGAGCCTGAGATCTGACGACACGGCCGTGTATTACTGTGCGAGACTAACTGGGGATGATGCTTTTGATGTCTGGGGCCAAGGGACAATGGTCACCGTCTCTTCAG
>S178|IGHV1-18*01|IGHD7-27*01|IGHJ4*01
CAGGTTCAGCTGGTGCAGTCTGGAGCTGAGGTGAAGAAGCCTGGGGCCTCAGTGAAGGTCTCCTGCAAGGCTTCTGGTTACACCTTTACCAGCTATGGTATCAGCTGGGTGCGACAGGCCCCTGGACAAGGGCTTGAGTGGATGGGATGGATCAGCGCTTACAATGGTAACACAAACTATGCACAGAAGCTCCAGGGCAGAGTCACCATGACCACAGACACATCCACGAGCACAGCCTACATGGAGCTGAGGAGCCTGAGATCTGACGACACGGCCGTGTATTACTGTGCGAGACTAACTGGGGAACTACTTTGACTACTGGGGCCAAGGAACCCTGGTCACCGTCTCCTCAG
>S179|IGHV1-18*01|IGHD7-27*01|IGHJ5*01
CAGGTTCAGCTGGTGCAGTCTGGAGCTGAGGTGAAGAAGCCTGGGGCCTCAGTGAAGGTCTCCTGCAAGGCTTCTGGTTACACCTTTACCAGCTATGGTATCAGCTGGGTGCGACAGGCCCCTGGACAAGGGCTTGAGTGGATGGGATGGATCAGCGCTTACAATGGTAACACAAACTATGCACAGAAGCTCCAGGGCAGAGTCACCATGACCACAGACACATCCACGAGCACAGCCTACATGGAGCTGAGGAGCCTGAGATCTGACGACACGGCCGTGTATTACTGTGCGAGACTAACTGGGGAACAACTGGTTCGACTCCTGGGGCCAAGGAACCCTGGTCACCGTCTCCTCAG
>S180|IGHV1-18*01|IGHD7-27*01|IGHJ6*01
CAGGTTCAGCTGGTGCAGTCTGGAGCTGAGGTGAAGAAGCCTGGGGCCTCAGTGAAGGTCTCCTGCAAGGCTTCTGGTTACACCTTTACCAGCTATGGTATCAGCTGGGTGCGACAGGCCCCTGGACAAGGGCTTGAGTGGATGGGATGGATCAGCGCTTACAATGGTAACACAAACTATGCACAGAAGCTCCAGGGCAGAGTCACCATGACCACAGACACATCCACGAGCACAGCCTACATGGAGCTGAGGAGCCTGAGATCTGACGACACGGCCGTGTATTACTGTGCGAGACTAACTGGGGAATTACTACTACTACTACGGTATGGACGTCTGGGGGCAAGGGACCACGGTCACCGTCTCCTCAG
>S181|IGHV1-2*01|IGHD1-1*01|IGHJ1*01
CAGGTGCAGCTGGTGCAGTCTGGGGCTGAGGTGAAGAAGCCTGGGGCCTCAGTGAAGGTCTCCTGCAAGGCTTCTGGATACACCTTCACCGGCTACTATATGCACTGGGTGCGACAGGCCCCTGGACAAGGGCTTGAGTGGATGGGACGGATCAACCCTAACAGTGGTGGCACAAACTATGCACAGAAGTTTCAGGGCAGGGTCACCAGTACCAGGGACACGTCCATCAGCACAGCCTACATGGAGCTGAGCAGGCTGAGATCTGACGACACGGTCGTGTATTACTGTGCGAGAGGTACAACTGGAACGACGCTGAATACTTCCAGCACTGGGGCCAGGGCACCCTGGTCACCGTCTCCTCAG
>S182|IGHV1-2*01|IGHD1-1*01|IGHJ2*01
CAGGTGCAGCTGGTGCAGTCTGGGGCTGAGGTGAAGAAGCCTGGGGCCTCAGTGAAGGTCTCCTGCAAGGCTTCTGGATACACCTTCACCGGCTACTATATGCACTGGGTGCGACAGGCCCCTGGACAAGGGCTTGAGTGGATGGGACGGATCAACCCTAACAGTGGTGGCACAAACTATGCACAGAAGTTTCAGGGCAGGGTCACCAGTACCAGGGACACGTCCATCAGCACAGCCTACATGGAGCTGAGCAGGCTGAGATCTGACGACACGGTCGTGTATTACTGTGCGAGAGGTACAACTGGAACGACCTACTGGTACTTCGATCTCTGGGGCCGTGGCACCCTGGTCACTGTCTCCTCAG
>S183|IGHV1-2*01|IGHD1-1*01|IGHJ3*01
CAGGTGCAGCTGGTGCAGTCTGGGGCTGAGGTGAAGAAGCCTGGGGCCTCAGTGAAGGTCTCCTGCAAGGCTTCTGGATACACCTTCACCGGCTACTATATGCACTGGGTGCGACAGGCCCCTGGACAAGGGCTTGAGTGGATGGGACGGATCAACCCTAACAGTGGTGGCACAAACTATGCACAGAAGTTTCAGGGCAGGGTCACCAGTACCAGGGACACGTCCATCAGCACAGCCTACATGGAGCTGAGCAGGCTGAGATCTGACGACACGGTCGTGTATTACTGTGCGAGAGGTACAACTGGAACGACTGATGCTTTTGATGTCTGGGGCCAAGGGACAATGGTCACCGTCTCTTCAG
>S184|IGHV1-2*01|IGHD1-1*01|IGHJ4*01
CAGGTGCAGCTGGTGCAGTCTGGGGCTGAGGTGAAGAAGCCTGGGGCCTCAGTGAAGGTCTCCTGCAAGGCTTCTGGATACACCTTCACCGGCTACTATATGCACTGGGTGCGACAGGCCCCTGGACAAGGGCTTGAGTGGATGGGACGGATCAACCCTAACAGTGGTGGCACAAACTATGCACAGAAGTTTCAGGGCAGGGTCACCAGTACCAGGGACACGTCCATCAGCACAGCCTACATGGAGCTGAGCAGGCTGAGATCTGACGACACGGTCGTGTATTACTGTGCGAGAGGTACAACTGGAACGACACTACTTTGACTACTGGGGCCAAGGAACCCTGGTCACCGTCTCCTCAG
>S185|IGHV1-2*01|IGHD1-1*01|IGHJ5*01
CAGGTGCAGCTGGTGCAGTCTGGGGCTGAGGTGAAGAAGCCTGGGGCCTCAGTGAAGGTCTCCTGCAAGGCTTCTGGATACACCTTCACCGGCTACTATATGCACTGGGTGCGACAGGCCCCTGGACAAGGGCTTGAGTGGATGGGACGGATCAACCCTAACAGTGGTGGCACAAACTATGCACAGAAGTTTCAGGGCAGGGTCACCAGTACCAGGGACACGTCCATCAGCACAGCCTACATGGAGCTGAGCAGGCTGAGATCTGACGACACGGTCGTGTATTACTGTGCGAGAGGTACAACTGGAACGACACAACTGGTTCGACTCCTGGGGCCAAGGAACCCTGGTCACCGTCTCCTCAG
>S186|IGHV1-2*01|IGHD1-1*01|IGHJ6*01
CAGGTGCAGCTGGTGCAGTCTGGGGCTGAGGTGAAGAAGCCTGGGGCCTCAGTGAAGGTCTCCTGCAAGGCTTCTGGATACACCTTCACCGGCTACTATATGCACTGGGTGCGACAGGCCCCTGGACAAGGGCTTGAGTGGATGGGACGGATCAACCCTAACAGTGGTGGCACAAACTATGCACAGAAGTTTCAGGGCAGGGTCACCAGTACCAGGGACACGTCCATCAGCACAGCCTACATGGAGCTGAGCAGGCTGAGATCTGACGACACGGTCGTGTATTACTGTGCGAGAGGTACAACTGGAACGACATTACTACTACTACTACGGTATGGACGTCTGGGGGCAAGGGACCACGGTCACCGTCTCCTCAG
>S187|IGHV1-2*01|IGHD1-14*01|IGHJ1*01
CAGGTGCAGCTGGTGCAGTCTGGGGCTGAGGTGAAGAAGCCTGGGGCCTCAGTGAAGGTCTCCTGCAAGGCTTCTGGATACACCTTCACCGGCTACTATATGCACTGGGTGCGACAGGCCCCTGGACAAGGGCTTGAGTGGATGGGACGGATCAACCCTAACAGTGGTGGCACAAACTATGCACAGAAGTTTCAGGGCAGGGTCACCAGTACCAGGGACACGTCCATCAGCACAGCCTACATGGAGCTGAGCAGGCTGAGATCTGACGACACGGTCGTGTATTACTGTGCGAGAGGTATAACCGGAACCACGCTGAATACTTCCAGCACTGGGGCCAGGGCACCCTGGTCACCGTCTCCTCAG
>S188|IGHV1-2*01|IGHD1-14*01|IGHJ2*01
CAGGTGCAGCTGGTGCAGTCTGGGGCTGAGGTGAAGAAGCCTGGGGCCTCAGTGAAGGTCTCCTGCAAGGCTTCTGGATACACCTTCACCGGCTACTATATGCACTGGGTGCGACAGGCCCCTGGACAAGGGCTTGAGTGGATGGGACGGATCAACCCTAACAGTGGTGGCACAAACTATGCACAGAAGTTTCAGGGCAGGGTCACCAGTACCAGGGACACGTCCATCAGCACAGCCTACATGGAGCTGAGCAGGCTGAGATCTGACGACACGGTCGTGTATTACTGTGCGAGAGGTATAACCGGAACCACCTACTGGTACTTCGATCTCTGGGGCCGTGGCACCCTGGTCACTGTCTCCTCAG
>S189|IGHV1-2*01|IGHD1-14*01|IGHJ3*01
CAGGTGCAGCTGGTGCAGTCTGGGGCTGAGGTGAAGAAGCCTGGGGCCTCAGTGAAGGTCTCCTGCAAGGCTTCTGGATACACCTTCACCGGCTACTATATGCACTGGGTGCGACAGGCCCCTGGACAAGGGCTTGAGTGGATGGGACGGATCAACCCTAACAGTGGTGGCACAAACTATGCACAGAAGTTTCAGGGCAGGGTCACCAGTACCAGGGACACGTCCATCAGCACAGCCTACATGGAGCTGAGCAGGCTGAGATCTGACGACACGGTCGTGTATTACTGTGCGAGAGGTATAACCGGAACCACTGATGCTTTTGATGTCTGGGGCCAAGGGACAATGGTCACCGTCTCTTCAG
>S190|IGHV1-2*01|IGHD1-14*01|IGHJ4*01
CAGGTGCAGCTGGTGCAGTCTGGGGCTGAGGTGAAGAAGCCTGGGGCCTCAGTGAAGGTCTCCTGCAAGGCTTCTGGATACACCTTCACCGGCTACTATATGCACTGGGTGCGACAGGCCCCTGGACAAGGGCTTGAGTGGATGGGACGGATCAACCCTAACAGTGGTGGCACAAACTATGCACAGAAGTTTCAGGGCAGGGTCACCAGTACCAGGGACACGTCCATCAGCACAGCCTACATGGAGCTGAGCAGGCTGAGATCTGACGACACGGTCGTGTATTACTGTGCGAGAGGTATAACCGGAACCACACTACTTTGACTACTGGGGCCAAGGAACCCTGGTCACCGTCTCCTCAG
>S191|IGHV1-2*01|IGHD1-14*01|IGHJ5*01
CAGGTGCAGCTGGTGCAGTCTGGGGCTGAGGTGAAGAAGCCTGGGGCCTCAGTGAAGGTCTCCTGCAAGGCTTCTGGATACACCTTCACCGGCTACTATATGCACTGGGTGCGACAGGCCCCTGGACAAGGGCTTGAGTGGATGGGACGGATCAACCCTAACAGTGGTGGCACAAACTATGCACAGAAGTTTCAGGGCAGGGTCACCAGTACCAGGGACACGTCCATCAGCACAGCCTACATGGAGCTGAGCAGGCTGAGATCTGACGACACGGTCGTGTATTACTGTGCGAGAGGTATAACCGGAACCACACAACTGGTTCGACTCCTGGGGCCAAGGAACCCTGGTCACCGTCTCCTCAG
>S192|IGHV1-2*01|IGHD1-14*01|IGHJ6*01
CAGGTGCAGCTGGTGCAGTCTGGGGCTGAGGTGAAGAAGCCTGGGGCCTCAGTGAAGGTCTCCTGCAAGGCTTCTGGATACACCTTCACCGGCTACTATATGCACTGGGTGCGACAGGCCCCTGGACAAGGGCTTGAGTGGATGGGACGGATCAACCCTAACAGTGGTGGCACAAACTATGCACAGAAGTTTCAGGGCAGGGTCACCAGTACCAGGGACACGTCCATCAGCACAGCCTACATGGAGCTGAGCAGGCTGAGATCTGACGACACGGTCGTGTATTACTGTGCGAGAGGTATAACCGGAACCACATTACTACTACTACTACGGTATGGACGTCTGGGGGCAAGGGACCACGGTCACCGTCTCCTCAG
>S193|IGHV1-2*01|IGHD1-20*01|IGHJ1*01
CAGGTGCAGCTGGTGCAGTCTGGGGCTGAGGTGAAGAAGCCTGGGGCCTCAGTGAAGGTCTCCTGCAAGGCTTCTGGATACACCTTCACCGGCTACTATATGCACTGGGTGCGACAGGCCCCTGGACAAGGGCTTGAGTGGATGGGACGGATCAACCCTAACAGTGGTGGCACAAACTATGCACAGAAGTTTCAGGGCAGGGTCACCAGTACCAGGGACACGTCCATCAGCACAGCCTACATGGAGCTGAGCAGGCTGAGATCTGACGACACGGTCGTGTATTACTGTGCGAGAGGTATAACTGGAACGACGCTGAATACTTCCAGCACTGGGGCCAGGGCACCCTGGTCACCGTCTCCTCAG
>S194|IGHV1-2*01|IGHD1-20*01|IGHJ2*01
CAGGTGCAGCTGGTGCAGTCTGGGGCTGAGGTGAAGAAGCCTGGGGCCTCAGTGAAGGTCTCCTGCAAGGCTTCTGGATACACCTTCACCGGCTACTATATGCACTGGGTGCGACAGGCCCCTGGACAAGGGCTTGAGTGGATGGGACGGATCAACCCTAACAGTGGTGGCACAAACTATGCACAGAAGTTTCAGGGCAGGGTCACCAGTACCAGGGACACGTCCATCAGCACAGCCTACATGGAGCTGAGCAGGCTGAGATCTGACGACACGGTCGTGTATTACTGTGCGAGAGGTATAACTGGAACGACCTACTGGTACTTCGATCTCTGGGGCCGTGGCACCCTGGTCACTGTCTCCTCAG
>S195|IGHV1-2*01|IGHD1-20*01|IGHJ3*01
CAGGTGCAGCTGGTGCAGTCTGGGGCTGAGGTGAAGAAGCCTGGGGCCTCAGTGAAGGTCTCCTGCAAGGCTTCTGGATACACCTTCACCGGCTACTATATGCACTGGGTGCGACAGGCCCCTGGACAAGGGCTTGAGTGGATGGGACGGATCAACCCTAACAGTGGTGGCACAAACTATGCACAGAAGTTTCAGGGCAGGGTCACCAGTACCAGGGACACGTCCATCAGCACAGCCTACATGGAGCTGAGCAGGCTGAGATCTGACGACACGGTCGTGTATTACTGTGCGAGAGGTATAACTGGAACGACTGATGCTTTTGATGTCTGGGGCCAAGGGACAATGGTCACCGTCTCTTCAG
>S196|IGHV1-2*01|IGHD1-20*01|IGHJ4*01
CAGGTGCAGCTGGTGCAGTCTGGGGCTGAGGTGAAGAAGCCTGGGGCCTCAGTGAAGGTCTCCTGCAAGGCTTCTGGATACACCTTCACCGGCTACTATATGCACTGGGTGCGACAGGCCCCTGGACAAGGGCTTGAGTGGATGGGACGGATCAACCCTAACAGTGGTGGCACAAACTATGCACAGAAGTTTCAGGGCAGGGTCACCAGTACCAGGGACACGTCCATCAGCACAGCCTACATGGAGCTGAGCAGGCTGAGATCTGACGACACGGTCGTGTATTACTGTGCGAGAGGTATAACTGGAACGACACTACTTTGACTACTGGGGCCAAGGAACCCTGGTCACCGTCTCCTCAG
>S197|IGHV1-2*01|IGHD1-20*01|IGHJ5*01
CAGGTGCAGCTGGTGCAGTCTGGGGCTGAGGTGAAGAAGCCTGGGGCCTCAGTGAAGGTCTCCTGCAAGGCTTCTGGATACACCTTCACCGGCTACTATATGCACTGGGTGCGACAGGCCCCTGGACAAGGGCTTGAGTGGATGGGACGGATCAACCCTAACAGTGGTGGCACAAACTATGCACAGAAGTTTCAGGGCAGGGTCACCAGTACCAGGGACACGTCCATCAGCACAGCCTACATGGAGCTGAGCAGGCTGAGATCTGACGACACGGTCGTGTATTACTGTGCGAGAGGTATAACTGGAACGACACAACTGGTTCGACTCCTGGGGCCAAGGAACCCTGGTCACCGTCTCCTCAG
>S198|IGHV1-2*01|IGHD1-20*01|IGHJ6*01
CAGGTGCAGCTGGTGCAGTCTGGGGCTGAGGTGAAGAAGCCTGGGGCCTCAGTGAAGGTCTCCTGCAAGGCTTCTGGATACACCTTCACCGGCTACTATATGCACTGGGTGCGACAGGCCCCTGGACAAGGGCTTGAGTGGATGGGACGGATCAACCCTAACAGTGGTGGCACAAACTATGCACAGAAGTTTCAGGGCAGGGTCACCAGTACCAGGGACACGTCCATCAGCACAGCCTACATGGAGCTGAGCAGGCTGAGATCTGACGACACGGTCGTGTATTACTGTGCGAGAGGTATAACTGGAACGACATTACTACTACTACTACGGTATGGACGTCTGGGGGCAAGGGACCACGGTCACCGTCTCCTCAG
>S199|IGHV1-2*01|IGHD1-26*01|IGHJ1*01
CAGGTGCAGCTGGTGCAGTCTGGGGCTGAGGTGAAGAAGCCTGGGGCCTCAGTGAAGGTCTCCTGCAAGGCTTCTGGATACACCTTCACCGGCTACTATATGCACTGGGTGCGACAGGCCCCTGGACAAGGGCTTGAGTGGATGGGACGGATCAACCCTAACAGTGGTGGCACAAACTATGCACAGAAGTTTCAGGGCAGGGTCACCAGTACCAGGGACACGTCCATCAGCACAGCCTACATGGAGCTGAGCAGGCTGAGATCTGACGACACGGTCGTGTATTACTGTGCGAGAGGTATAGTGGGAGCTACTACGCTGAATACTTCCAGCACTGGGGCCAGGGCACCCTGGTCACCGTCTCCTCAG
>S200|IGHV1-2*01|IGHD1-26*01|IGHJ2*01
CAGGTGCAGCTGGTGCAGTCTGGGGCTGAGGTGAAGAAGCCTGGGGCCTCAGTGAAGGTCTCCTGCAAGGCTTCTGGATACACCTTCACCGGCTACTATATGCACTGGGTGCGACAGGCCCCTGGACAAGGGCTTGAGTGGATGGGACGGATCAACCCTAACAGTGGTGGCACAAACTATGCACAGAAGTTTCAGGGCAGGGTCACCAGTACCAGGGACACGTCCATCAGCACAGCCTACATGGAGCTGAGCAGGCTGAGATCTGACGACACGGTCGTGTATTACTGTGCGAGAGGTATAGTGGGAGCTACTACCTACTGGTACTTCGATCTCTGGGGCCGTGGCACCCTGGTCACTGTCTCCTCAG
>S201|IGHV1-2*01|IGHD1-26*01|IGHJ3*01
CAGGTGCAGCTGGTGCAGTCTGGGGCTGAGGTGAAGAAGCCTGGGGCCTCAGTGAAGGTCTCCTGCAAGGCTTCTGGATACACCTTCACCGGCTACTATATGCACTGGGTGCGACAGGCCCCTGGACAAGGGCTTGAGTGGATGGGACGGATCAACCCTAACAGTGGTGGCACAAACTATGCACAGAAGTTTCAGGGCAGGGTCACCAGTACCAGGGACACGTCCATCAGCACAGCCTACATGGAGCTGAGCAGGCTGAGATCTGACGACACGGTCGTGTATTACTGTGCGAGAGGTATAGTGGGAGCTACTACTGATGCTTTTGATGTCTGGGGCCAAGGGACAATGGTCACCGTCTCTTCAG
>S202|IGHV1-2*01|IGHD1-26*01|IGHJ4*01
CAGGTGCAGCTGGTGCAGTCTGGGGCTGAGGTGAAGAAGCCTGGGGCCTCAGTGAAGGTCTCCTGCAAGGCTTCTGGATACACCTTCACCGGCTACTATATGCACTGGGTGCGACAGGCCCCTGGACAAGGGCTTGAGTGGATGGGACGGATCAACCCTAACAGTGGTGGCACAAACTATGCACAGAAGTTTCAGGGCAGGGTCACCAGTACCAGGGACACGTCCATCAGCACAGCCTACATGGAGCTGAGCAGGCTGAGATCTGACGACACGGTCGTGTATTACTGTGCGAGAGGTATAGTGGGAGCTACTACACTACTTTGACTACTGGGGCCAAGGAACCCTGGTCACCGTCTCCTCAG
>S203|IGHV1-2*01|IGHD1-26*01|IGHJ5*01
CAGGTGCAGCTGGTGCAGTCTGGGGCTGAGGTGAAGAAGCCTGGGGCCTCAGTGAAGGTCTCCTGCAAGGCTTCTGGATACACCTTCACCGGCTACTATATGCACTGGGTGCGACAGGCCCCTGGACAAGGGCTTGAGTGGATGGGACGGATCAACCCTAACAGTGGTGGCACAAACTATGCACAGAAGTTTCAGGGCAGGGTCACCAGTACCAGGGACACGTCCATCAGCACAGCCTACATGGAGCTGAGCAGGCTGAGATCTGACGACACGGTCGTGTATTACTGTGCGAGAGGTATAGTGGGAGCTACTACACAACTGGTTCGACTCCTGGGGCCAAGGAACCCTGGTCACCGTCTCCTCAG
>S204|IGHV1-2*01|IGHD1-26*01|IGHJ6*01
CAGGTGCAGCTGGTGCAGTCTGGGGCTGAGGTGAAGAAGCCTGGGGCCTCAGTGAAGGTCTCCTGCAAGGCTTCTGGATACACCTTCACCGGCTACTATATGCACTGGGTGCGACAGGCCCCTGGACAAGGGCTTGAGTGGATGGGACGGATCAACCCTAACAGTGGTGGCACAAACTATGCACAGAAGTTTCAGGGCAGGGTCACCAGTACCAGGGACACGTCCATCAGCACAGCCTACATGGAGCTGAGCAGGCTGAGATCTGACGACACGGTCGTGTATTACTGTGCGAGAGGTATAGTGGGAGCTACTACATTACTACTACTACTACGGTATGGACGTCTGGGGGCAAGGGACCACGGTCACCGTCTCCTCAG
>S205|IGHV1-2*01|IGHD1-7*01|IGHJ1*01
CAGGTGCAGCTGGTGCAGTCTGGGGCTGAGGTGAAGAAGCCTGGGGCCTCAGTGAAGGTCTCCTGCAAGGCTTCTGGATACACCTTCACCGGCTACTATATGCACTGGGTGCGACAGGCCCCTGGACAAGGGCTTGAGTGGATGGGACGGATCAACCCTAACAGTGGTGGCACAAACTATGCACAGAAGTTTCAGGGCAGGGTCACCAGTACCAGGGACACGTCCATCAGCACAGCCTACATGGAGCTGAGCAGGCTGAGATCTGACGACACGGTCGTGTATTACTGTGCGAGAGGTATAACTGGAACTACGCTGAATACTTCCAGCACTGGGGCCAGGGCACCCTGGTCACCGTCTCCTCAG
>S206|IGHV1-2*01|IGHD1-7*01|IGHJ2*01
CAGGTGCAGCTGGTGCAGTCTGGGGCTGAGGTGAAGAAGCCTGGGGCCTCAGTGAAGGTCTCCTGCAAGGCTTCTGGATACACCTTCACCGGCTACTATATGCACTGGGTGCGACAGGCCCCTGGACAAGGGCTTGAGTGGATGGGACGGATCAACCCTAACAGTGGTGGCACAAACTATGCACAGAAGTTTCAGGGCAGGGTCACCAGTACCAGGGACACGTCCATCAGCACAGCCTACATGGAGCTGAGCAGGCTGAGATCTGACGACACGGTCGTGTATTACTGTGCGAGAGGTATAACTGGAACTACCTACTGGTACTTCGATCTCTGGGGCCGTGGCACCCTGGTCACTGTCTCCTCAG
>S207|IGHV1-2*01|IGHD1-7*01|IGHJ3*01
CAGGTGCAGCTGGTGCAGTCTGGGGCTGAGGTGAAGAAGCCTGGGGCCTCAGTGAAGGTCTCCTGCAAGGCTTCTGGATACACCTTCACCGGCTACTATATGCACTGGGTGCGACAGGCCCCTGGACAAGGGCTTGAGTGGATGGGACGGATCAACCCTAACAGTGGTGGCACAAACTATGCACAGAAGTTTCAGGGCAGGGTCACCAGTACCAGGGACACGTCCATCAGCACAGCCTACATGGAGCTGAGCAGGCTGAGATCTGACGACACGGTCGTGTATTACTGTGCGAGAGGTATAACTGGAACTACTGATGCTTTTGATGTCTGGGGCCAAGGGACAATGGTCACCGTCTCTTCAG
>S208|IGHV1-2*01|IGHD1-7*01|IGHJ4*01
CAGGTGCAGCTGGTGCAGTCTGGGGCTGAGGTGAAGAAGCCTGGGGCCTCAGTGAAGGTCTCCTGCAAGGCTTCTGGATACACCTTCACCGGCTACTATATGCACTGGGTGCGACAGGCCCCTGGACAAGGGCTTGAGTGGATGGGACGGATCAACCCTAACAGTGGTGGCACAAACTATGCACAGAAGTTTCAGGGCAGGGTCACCAGTACCAGGGACACGTCCATCAGCACAGCCTACATGGAGCTGAGCAGGCTGAGATCTGACGACACGGTCGTGTATTACTGTGCGAGAGGTATAACTGGAACTACACTACTTTGACTACTGGGGCCAAGGAACCCTGGTCACCGTCTCCTCAG
>S209|IGHV1-2*01|IGHD1-7*01|IGHJ5*01
CAGGTGCAGCTGGTGCAGTCTGGGGCTGAGGTGAAGAAGCCTGGGGCCTCAGTGAAGGTCTCCTGCAAGGCTTCTGGATACACCTTCACCGGCTACTATATGCACTGGGTGCGACAGGCCCCTGGACAAGGGCTTGAGTGGATGGGACGGATCAACCCTAACAGTGGTGGCACAAACTATGCACAGAAGTTTCAGGGCAGGGTCACCAGTACCAGGGACACGTCCATCAGCACAGCCTACATGGAGCTGAGCAGGCTGAGATCTGACGACACGGTCGTGTATTACTGTGCGAGAGGTATAACTGGAACTACACAACTGGTTCGACTCCTGGGGCCAAGGAACCCTGGTCACCGTCTCCTCAG
>S210|IGHV1-2*01|IGHD1-7*01|IGHJ6*01
CAGGTGCAGCTGGTGCAGTCTGGGGCTGAGGTGAAGAAGCCTGGGGCCTCAGTGAAGGTCTCCTGCAAGGCTTCTGGATACACCTTCACCGGCTACTATATGCACTGGGTGCGACAGGCCCCTGGACAAGGGCTTGAGTGGATGGGACGGATCAACCCTAACAGTGGTGGCACAAACTATGCACAGAAGTTTCAGGGCAGGGTCACCAGTACCAGGGACACGTCCATCAGCACAGCCTACATGGAGCTGAGCAGGCTGAGATCTGACGACACGGTCGTGTATTACTGTGCGAGAGGTATAACTGGAACTACATTACTACTACTACTACGGTATGGACGTCTGGGGGCAAGGGACCACGGTCACCGTCTCCTCAG
>S211|IGHV1-2*01|IGHD1/OR15-1a*01|IGHJ1*01
CAGGTGCAGCTGGTGCAGTCTGGGGCTGAGGTGAAGAAGCCTGGGGCCTCAGTGAAGGTCTCCTGCAAGGCTTCTGGATACACCTTCACCGGCTACTATATGCACTGGGTGCGACAGGCCCCTGGACAAGGGCTTGAGTGGATGGGACGGATCAACCCTAACAGTGGTGGCACAAACTATGCACAGAAGTTTCAGGGCAGGGTCACCAGTACCAGGGACACGTCCATCAGCACAGCCTACATGGAGCTGAGCAGGCTGAGATCTGACGACACGGTCGTGTATTACTGTGCGAGAGGTATAACTGGAACAACGCTGAATACTTCCAGCACTGGGGCCAGGGCACCCTGGTCACCGTCTCCTCAG
>S212|IGHV1-2*01|IGHD1/OR15-1a*01|IGHJ2*01
CAGGTGCAGCTGGTGCAGTCTGGGGCTGAGGTGAAGAAGCCTGGGGCCTCAGTGAAGGTCTCCTGCAAGGCTTCTGGATACACCTTCACCGGCTACTATATGCACTGGGTGCGACAGGCCCCTGGACAAGGGCTTGAGTGGATGGGACGGATCAACCCTAACAGTGGTGGCACAAACTATGCACAGAAGTTTCAGGGCAGGGTCACCAGTACCAGGGACACGTCCATCAGCACAGCCTACATGGAGCTGAGCAGGCTGAGATCTGACGACACGGTCGTGTATTACTGTGCGAGAGGTATAACTGGAACAACCTACTGGTACTTCGATCTCTGGGGCCGTGGCACCCTGGTCACTGTCTCCTCAG
>S213|IGHV1-2*01|IGHD1/OR15-1a*01|IGHJ3*01
CAGGTGCAGCTGGTGCAGTCTGGGGCTGAGGTGAAGAAGCCTGGGGCCTCAGTGAAGGTCTCCTGCAAGGCTTCTGGATACACCTTCACCGGCTACTATATGCACTGGGTGCGACAGGCCCCTGGACAAGGGCTTGAGTGGATGGGACGGATCAACCCTAACAGTGGTGGCACAAACTATGCACAGAAGTTTCAGGGCAGGGTCACCAGTACCAGGGACACGTCCATCAGCACAGCCTACATGGAGCTGAGCAGGCTGAGATCTGACGACACGGTCGTGTATTACTGTGCGAGAGGTATAACTGGAACAACTGATGCTTTTGATGTCTGGGGCCAAGGGACAATGGTCACCGTCTCTTCAG
>S214|IGHV1-2*01|IGHD1/OR15-1a*01|IGHJ4*01
CAGGTGCAGCTGGTGCAGTCTGGGGCTGAGGTGAAGAAGCCTGGGGCCTCAGTGAAGGTCTCCTGCAAGGCTTCTGGATACACCTTCACCGGCTACTATATGCACTGGGTGCGACAGGCCCCTGGACAAGGGCTTGAGTGGATGGGACGGATCAACCCTAACAGTGGTGGCACAAACTATGCACAGAAGTTTCAGGGCAGGGTCACCAGTACCAGGGACACGTCCATCAGCACAGCCTACATGGAGCTGAGCAGGCTGAGATCTGACGACACGGTCGTGTATTACTGTGCGAGAGGTATAACTGGAACAACACTACTTTGACTACTGGGGCCAAGGAACCCTGGTCACCGTCTCCTCAG
>S215|IGHV1-2*01|IGHD1/OR15-1a*01|IGHJ5*01
CAGGTGCAGCTGGTGCAGTCTGGGGCTGAGGTGAAGAAGCCTGGGGCCTCAGTGAAGGTCTCCTGCAAGGCTTCTGGATACACCTTCACCGGCTACTATATGCACTGGGTGCGACAGGCCCCTGGACAAGGGCTTGAGTGGATGGGACGGATCAACCCTAACAGTGGTGGCACAAACTATGCACAGAAGTTTCAGGGCAGGGTCACCAGTACCAGGGACACGTCCATCAGCACAGCCTACATGGAGCTGAGCAGGCTGAGATCTGACGACACGGTCGTGTATTACTGTGCGAGAGGTATAACTGGAACAACACAACTGGTTCGACTCCTGGGGCCAAGGAACCCTGGTCACCGTCTCCTCAG
>S216|IGHV1-2*01|IGHD1/OR15-1a*01|IGHJ6*01
CAGGTGCAGCTGGTGCAGTCTGGGGCTGAGGTGAAGAAGCCTGGGGCCTCAGTGAAGGTCTCCTGCAAGGCTTCTGGATACACCTTCACCGGCTACTATATGCACTGGGTGCGACAGGCCCCTGGACAAGGGCTTGAGTGGATGGGACGGATCAACCCTAACAGTGGTGGCACAAACTATGCACAGAAGTTTCAGGGCAGGGTCACCAGTACCAGGGACACGTCCATCAGCACAGCCTACATGGAGCTGAGCAGGCTGAGATCTGACGACACGGTCGTGTATTACTGTGCGAGAGGTATAACTGGAACAACATTACTACTACTACTACGGTATGGACGTCTGGGGGCAAGGGACCACGGTCACCGTCTCCTCAG
>S217|IGHV1-2*01|IGHD2-15*01|IGHJ1*01
CAGGTGCAGCTGGTGCAGTCTGGGGCTGAGGTGAAGAAGCCTGGGGCCTCAGTGAAGGTCTCCTGCAAGGCTTCTGGATACACCTTCACCGGCTACTATATGCACTGGGTGCGACAGGCCCCTGGACAAGGGCTTGAGTGGATGGGACGGATCAACCCTAACAGTGGTGGCACAAACTATGCACAGAAGTTTCAGGGCAGGGTCACCAGTACCAGGGACACGTCCATCAGCACAGCCTACATGGAGCTGAGCAGGCTGAGATCTGACGACACGGTCGTGTATTACTGTGCGAGAAGGATATTGTAGTGGTGGTAGCTGCTACTCCGCTGAATACTTCCAGCACTGGGGCCAGGGCACCCTGGTCACCGTCTCCTCAG
>S218|IGHV1-2*01|IGHD2-15*01|IGHJ2*01
CAGGTGCAGCTGGTGCAGTCTGGGGCTGAGGTGAAGAAGCCTGGGGCCTCAGTGAAGGTCTCCTGCAAGGCTTCTGGATACACCTTCACCGGCTACTATATGCACTGGGTGCGACAGGCCCCTGGACAAGGGCTTGAGTGGATGGGACGGATCAACCCTAACAGTGGTGGCACAAACTATGCACAGAAGTTTCAGGGCAGGGTCACCAGTACCAGGGACACGTCCATCAGCACAGCCTACATGGAGCTGAGCAGGCTGAGATCTGACGACACGGTCGTGTATTACTGTGCGAGAAGGATATTGTAGTGGTGGTAGCTGCTACTCCCTACTGGTACTTCGATCTCTGGGGCCGTGGCACCCTGGTCACTGTCTCCTCAG
>S219|IGHV1-2*01|IGHD2-15*01|IGHJ3*01
CAGGTGCAGCTGGTGCAGTCTGGGGCTGAGGTGAAGAAGCCTGGGGCCTCAGTGAAGGTCTCCTGCAAGGCTTCTGGATACACCTTCACCGGCTACTATATGCACTGGGTGCGACAGGCCCCTGGACAAGGGCTTGAGTGGATGGGACGGATCAACCCTAACAGTGGTGGCACAAACTATGCACAGAAGTTTCAGGGCAGGGTCACCAGTACCAGGGACACGTCCATCAGCACAGCCTACATGGAGCTGAGCAGGCTGAGATCTGACGACACGGTCGTGTATTACTGTGCGAGAAGGATATTGTAGTGGTGGTAGCTGCTACTCCTGATGCTTTTGATGTCTGGGGCCAAGGGACAATGGTCACCGTCTCTTCAG
>S220|IGHV1-2*01|IGHD2-15*01|IGHJ4*01
CAGGTGCAGCTGGTGCAGTCTGGGGCTGAGGTGAAGAAGCCTGGGGCCTCAGTGAAGGTCTCCTGCAAGGCTTCTGGATACACCTTCACCGGCTACTATATGCACTGGGTGCGACAGGCCCCTGGACAAGGGCTTGAGTGGATGGGACGGATCAACCCTAACAGTGGTGGCACAAACTATGCACAGAAGTTTCAGGGCAGGGTCACCAGTACCAGGGACACGTCCATCAGCACAGCCTACATGGAGCTGAGCAGGCTGAGATCTGACGACACGGTCGTGTATTACTGTGCGAGAAGGATATTGTAGTGGTGGTAGCTGCTACTCCACTACTTTGACTACTGGGGCCAAGGAACCCTGGTCACCGTCTCCTCAG
>S221|IGHV1-2*01|IGHD2-15*01|IGHJ5*01
CAGGTGCAGCTGGTGCAGTCTGGGGCTGAGGTGAAGAAGCCTGGGGCCTCAGTGAAGGTCTCCTGCAAGGCTTCTGGATACACCTTCACCGGCTACTATATGCACTGGGTGCGACAGGCCCCTGGACAAGGGCTTGAGTGGATGGGACGGATCAACCCTAACAGTGGTGGCACAAACTATGCACAGAAGTTTCAGGGCAGGGTCACCAGTACCAGGGACACGTCCATCAGCACAGCCTACATGGAGCTGAGCAGGCTGAGATCTGACGACACGGTCGTGTATTACTGTGCGAGAAGGATATTGTAGTGGTGGTAGCTGCTACTCCACAACTGGTTCGACTCCTGGGGCCAAGGAACCCTGGTCACCGTCTCCTCAG
>S222|IGHV1-2*01|IGHD2-15*01|IGHJ6*01
CAGGTGCAGCTGGTGCAGTCTGGGGCTGAGGTGAAGAAGCCTGGGGCCTCAGTGAAGGTCTCCTGCAAGGCTTCTGGATACACCTTCACCGGCTACTATATGCACTGGGTGCGACAGGCCCCTGGACAAGGGCTTGAGTGGATGGGACGGATCAACCCTAACAGTGGTGGCACAAACTATGCACAGAAGTTTCAGGGCAGGGTCACCAGTACCAGGGACACGTCCATCAGCACAGCCTACATGGAGCTGAGCAGGCTGAGATCTGACGACACGGTCGTGTATTACTGTGCGAGAAGGATATTGTAGTGGTGGTAGCTGCTACTCCATTACTACTACTACTACGGTATGGACGTCTGGGGGCAAGGGACCACGGTCACCGTCTCCTCAG
>S223|IGHV1-2*01|IGHD2-2*01|IGHJ1*01
CAGGTGCAGCTGGTGCAGTCTGGGGCTGAGGTGAAGAAGCCTGGGGCCTCAGTGAAGGTCTCCTGCAAGGCTTCTGGATACACCTTCACCGGCTACTATATGCACTGGGTGCGACAGGCCCCTGGACAAGGGCTTGAGTGGATGGGACGGATCAACCCTAACAGTGGTGGCACAAACTATGCACAGAAGTTTCAGGGCAGGGTCACCAGTACCAGGGACACGTCCATCAGCACAGCCTACATGGAGCTGAGCAGGCTGAGATCTGACGACACGGTCGTGTATTACTGTGCGAGAAGGATATTGTAGTAGTACCAGCTGCTATGCCGCTGAATACTTCCAGCACTGGGGCCAGGGCACCCTGGTCACCGTCTCCTCAG
>S224|IGHV1-2*01|IGHD2-2*01|IGHJ2*01
CAGGTGCAGCTGGTGCAGTCTGGGGCTGAGGTGAAGAAGCCTGGGGCCTCAGTGAAGGTCTCCTGCAAGGCTTCTGGATACACCTTCACCGGCTACTATATGCACTGGGTGCGACAGGCCCCTGGACAAGGGCTTGAGTGGATGGGACGGATCAACCCTAACAGTGGTGGCACAAACTATGCACAGAAGTTTCAGGGCAGGGTCACCAGTACCAGGGACACGTCCATCAGCACAGCCTACATGGAGCTGAGCAGGCTGAGATCTGACGACACGGTCGTGTATTACTGTGCGAGAAGGATATTGTAGTAGTACCAGCTGCTATGCCCTACTGGTACTTCGATCTCTGGGGCCGTGGCACCCTGGTCACTGTCTCCTCAG
>S225|IGHV1-2*01|IGHD2-2*01|IGHJ3*01
CAGGTGCAGCTGGTGCAGTCTGGGGCTGAGGTGAAGAAGCCTGGGGCCTCAGTGAAGGTCTCCTGCAAGGCTTCTGGATACACCTTCACCGGCTACTATATGCACTGGGTGCGACAGGCCCCTGGACAAGGGCTTGAGTGGATGGGACGGATCAACCCTAACAGTGGTGGCACAAACTATGCACAGAAGTTTCAGGGCAGGGTCACCAGTACCAGGGACACGTCCATCAGCACAGCCTACATGGAGCTGAGCAGGCTGAGATCTGACGACACGGTCGTGTATTACTGTGCGAGAAGGATATTGTAGTAGTACCAGCTGCTATGCCTGATGCTTTTGATGTCTGGGGCCAAGGGACAATGGTCACCGTCTCTTCAG
>S226|IGHV1-2*01|IGHD2-2*01|IGHJ4*01
CAGGTGCAGCTGGTGCAGTCTGGGGCTGAGGTGAAGAAGCCTGGGGCCTCAGTGAAGGTCTCCTGCAAGGCTTCTGGATACACCTTCACCGGCTACTATATGCACTGGGTGCGACAGGCCCCTGGACAAGGGCTTGAGTGGATGGGACGGATCAACCCTAACAGTGGTGGCACAAACTATGCACAGAAGTTTCAGGGCAGGGTCACCAGTACCAGGGACACGTCCATCAGCACAGCCTACATGGAGCTGAGCAGGCTGAGATCTGACGACACGGTCGTGTATTACTGTGCGAGAAGGATATTGTAGTAGTACCAGCTGCTATGCCACTACTTTGACTACTGGGGCCAAGGAACCCTGGTCACCGTCTCCTCAG
>S227|IGHV1-2*01|IGHD2-2*01|IGHJ5*01
CAGGTGCAGCTGGTGCAGTCTGGGGCTGAGGTGAAGAAGCCTGGGGCCTCAGTGAAGGTCTCCTGCAAGGCTTCTGGATACACCTTCACCGGCTACTATATGCACTGGGTGCGACAGGCCCCTGGACAAGGGCTTGAGTGGATGGGACGGATCAACCCTAACAGTGGTGGCACAAACTATGCACAGAAGTTTCAGGGCAGGGTCACCAGTACCAGGGACACGTCCATCAGCACAGCCTACATGGAGCTGAGCAGGCTGAGATCTGACGACACGGTCGTGTATTACTGTGCGAGAAGGATATTGTAGTAGTACCAGCTGCTATGCCACAACTGGTTCGACTCCTGGGGCCAAGGAACCCTGGTCACCGTCTCCTCAG
>S228|IGHV1-2*01|IGHD2-2*01|IGHJ6*01
CAGGTGCAGCTGGTGCAGTCTGGGGCTGAGGTGAAGAAGCCTGGGGCCTCAGTGAAGGTCTCCTGCAAGGCTTCTGGATACACCTTCACCGGCTACTATATGCACTGGGTGCGACAGGCCCCTGGACAAGGGCTTGAGTGGATGGGACGGATCAACCCTAACAGTGGTGGCACAAACTATGCACAGAAGTTTCAGGGCAGGGTCACCAGTACCAGGGACACGTCCATCAGCACAGCCTACATGGAGCTGAGCAGGCTGAGATCTGACGACACGGTCGTGTATTACTGTGCGAGAAGGATATTGTAGTAGTACCAGCTGCTATGCCATTACTACTACTACTACGGTATGGACGTCTGGGGGCAAGGGACCACGGTCACCGTCTCCTCAG
>S229|IGHV1-2*01|IGHD2-21*01|IGHJ1*01
CAGGTGCAGCTGGTGCAGTCTGGGGCTGAGGTGAAGAAGCCTGGGGCCTCAGTGAAGGTCTCCTGCAAGGCTTCTGGATACACCTTCACCGGCTACTATATGCACTGGGTGCGACAGGCCCCTGGACAAGGGCTTGAGTGGATGGGACGGATCAACCCTAACAGTGGTGGCACAAACTATGCACAGAAGTTTCAGGGCAGGGTCACCAGTACCAGGGACACGTCCATCAGCACAGCCTACATGGAGCTGAGCAGGCTGAGATCTGACGACACGGTCGTGTATTACTGTGCGAGAAGCATATTGTGGTGGTGATTGCTATTCCGCTGAATACTTCCAGCACTGGGGCCAGGGCACCCTGGTCACCGTCTCCTCAG
>S230|IGHV1-2*01|IGHD2-21*01|IGHJ2*01
CAGGTGCAGCTGGTGCAGTCTGGGGCTGAGGTGAAGAAGCCTGGGGCCTCAGTGAAGGTCTCCTGCAAGGCTTCTGGATACACCTTCACCGGCTACTATATGCACTGGGTGCGACAGGCCCCTGGACAAGGGCTTGAGTGGATGGGACGGATCAACCCTAACAGTGGTGGCACAAACTATGCACAGAAGTTTCAGGGCAGGGTCACCAGTACCAGGGACACGTCCATCAGCACAGCCTACATGGAGCTGAGCAGGCTGAGATCTGACGACACGGTCGTGTATTACTGTGCGAGAAGCATATTGTGGTGGTGATTGCTATTCCCTACTGGTACTTCGATCTCTGGGGCCGTGGCACCCTGGTCACTGTCTCCTCAG
>S231|IGHV1-2*01|IGHD2-21*01|IGHJ3*01
CAGGTGCAGCTGGTGCAGTCTGGGGCTGAGGTGAAGAAGCCTGGGGCCTCAGTGAAGGTCTCCTGCAAGGCTTCTGGATACACCTTCACCGGCTACTATATGCACTGGGTGCGACAGGCCCCTGGACAAGGGCTTGAGTGGATGGGACGGATCAACCCTAACAGTGGTGGCACAAACTATGCACAGAAGTTTCAGGGCAGGGTCACCAGTACCAGGGACACGTCCATCAGCACAGCCTACATGGAGCTGAGCAGGCTGAGATCTGACGACACGGTCGTGTATTACTGTGCGAGAAGCATATTGTGGTGGTGATTGCTATTCCTGATGCTTTTGATGTCTGGGGCCAAGGGACAATGGTCACCGTCTCTTCAG
>S232|IGHV1-2*01|IGHD2-21*01|IGHJ4*01
CAGGTGCAGCTGGTGCAGTCTGGGGCTGAGGTGAAGAAGCCTGGGGCCTCAGTGAAGGTCTCCTGCAAGGCTTCTGGATACACCTTCACCGGCTACTATATGCACTGGGTGCGACAGGCCCCTGGACAAGGGCTTGAGTGGATGGGACGGATCAACCCTAACAGTGGTGGCACAAACTATGCACAGAAGTTTCAGGGCAGGGTCACCAGTACCAGGGACACGTCCATCAGCACAGCCTACATGGAGCTGAGCAGGCTGAGATCTGACGACACGGTCGTGTATTACTGTGCGAGAAGCATATTGTGGTGGTGATTGCTATTCCACTACTTTGACTACTGGGGCCAAGGAACCCTGGTCACCGTCTCCTCAG
>S233|IGHV1-2*01|IGHD2-21*01|IGHJ5*01
CAGGTGCAGCTGGTGCAGTCTGGGGCTGAGGTGAAGAAGCCTGGGGCCTCAGTGAAGGTCTCCTGCAAGGCTTCTGGATACACCTTCACCGGCTACTATATGCACTGGGTGCGACAGGCCCCTGGACAAGGGCTTGAGTGGATGGGACGGATCAACCCTAACAGTGGTGGCACAAACTATGCACAGAAGTTTCAGGGCAGGGTCACCAGTACCAGGGACACGTCCATCAGCACAGCCTACATGGAGCTGAGCAGGCTGAGATCTGACGACACGGTCGTGTATTACTGTGCGAGAAGCATATTGTGGTGGTGATTGCTATTCCACAACTGGTTCGACTCCTGGGGCCAAGGAACCCTGGTCACCGTCTCCTCAG
>S234|IGHV1-2*01|IGHD2-21*01|IGHJ6*01
CAGGTGCAGCTGGTGCAGTCTGGGGCTGAGGTGAAGAAGCCTGGGGCCTCAGTGAAGGTCTCCTGCAAGGCTTCTGGATACACCTTCACCGGCTACTATATGCACTGGGTGCGACAGGCCCCTGGACAAGGGCTTGAGTGGATGGGACGGATCAACCCTAACAGTGGTGGCACAAACTATGCACAGAAGTTTCAGGGCAGGGTCACCAGTACCAGGGACACGTCCATCAGCACAGCCTACATGGAGCTGAGCAGGCTGAGATCTGACGACACGGTCGTGTATTACTGTGCGAGAAGCATATTGTGGTGGTGATTGCTATTCCATTACTACTACTACTACGGTATGGACGTCTGGGGGCAAGGGACCACGGTCACCGTCTCCTCAG
>S235|IGHV1-2*01|IGHD2-8*01|IGHJ1*01
CAGGTGCAGCTGGTGCAGTCTGGGGCTGAGGTGAAGAAGCCTGGGGCCTCAGTGAAGGTCTCCTGCAAGGCTTCTGGATACACCTTCACCGGCTACTATATGCACTGGGTGCGACAGGCCCCTGGACAAGGGCTTGAGTGGATGGGACGGATCAACCCTAACAGTGGTGGCACAAACTATGCACAGAAGTTTCAGGGCAGGGTCACCAGTACCAGGGACACGTCCATCAGCACAGCCTACATGGAGCTGAGCAGGCTGAGATCTGACGACACGGTCGTGTATTACTGTGCGAGAAGGATATTGTACTAATGGTGTATGCTATACCGCTGAATACTTCCAGCACTGGGGCCAGGGCACCCTGGTCACCGTCTCCTCAG
>S236|IGHV1-2*01|IGHD2-8*01|IGHJ2*01
CAGGTGCAGCTGGTGCAGTCTGGGGCTGAGGTGAAGAAGCCTGGGGCCTCAGTGAAGGTCTCCTGCAAGGCTTCTGGATACACCTTCACCGGCTACTATATGCACTGGGTGCGACAGGCCCCTGGACAAGGGCTTGAGTGGATGGGACGGATCAACCCTAACAGTGGTGGCACAAACTATGCACAGAAGTTTCAGGGCAGGGTCACCAGTACCAGGGACACGTCCATCAGCACAGCCTACATGGAGCTGAGCAGGCTGAGATCTGACGACACGGTCGTGTATTACTGTGCGAGAAGGATATTGTACTAATGGTGTATGCTATACCCTACTGGTACTTCGATCTCTGGGGCCGTGGCACCCTGGTCACTGTCTCCTCAG
>S237|IGHV1-2*01|IGHD2-8*01|IGHJ3*01
CAGGTGCAGCTGGTGCAGTCTGGGGCTGAGGTGAAGAAGCCTGGGGCCTCAGTGAAGGTCTCCTGCAAGGCTTCTGGATACACCTTCACCGGCTACTATATGCACTGGGTGCGACAGGCCCCTGGACAAGGGCTTGAGTGGATGGGACGGATCAACCCTAACAGTGGTGGCACAAACTATGCACAGAAGTTTCAGGGCAGGGTCACCAGTACCAGGGACACGTCCATCAGCACAGCCTACATGGAGCTGAGCAGGCTGAGATCTGACGACACGGTCGTGTATTACTGTGCGAGAAGGATATTGTACTAATGGTGTATGCTATACCTGATGCTTTTGATGTCTGGGGCCAAGGGACAATGGTCACCGTCTCTTCAG
>S238|IGHV1-2*01|IGHD2-8*01|IGHJ4*01
CAGGTGCAGCTGGTGCAGTCTGGGGCTGAGGTGAAGAAGCCTGGGGCCTCAGTGAAGGTCTCCTGCAAGGCTTCTGGATACACCTTCACCGGCTACTATATGCACTGGGTGCGACAGGCCCCTGGACAAGGGCTTGAGTGGATGGGACGGATCAACCCTAACAGTGGTGGCACAAACTATGCACAGAAGTTTCAGGGCAGGGTCACCAGTACCAGGGACACGTCCATCAGCACAGCCTACATGGAGCTGAGCAGGCTGAGATCTGACGACACGGTCGTGTATTACTGTGCGAGAAGGATATTGTACTAATGGTGTATGCTATACCACTACTTTGACTACTGGGGCCAAGGAACCCTGGTCACCGTCTCCTCAG
>S239|IGHV1-2*01|IGHD2-8*01|IGHJ5*01
CAGGTGCAGCTGGTGCAGTCTGGGGCTGAGGTGAAGAAGCCTGGGGCCTCAGTGAAGGTCTCCTGCAAGGCTTCTGGATACACCTTCACCGGCTACTATATGCACTGGGTGCGACAGGCCCCTGGACAAGGGCTTGAGTGGATGGGACGGATCAACCCTAACAGTGGTGGCACAAACTATGCACAGAAGTTTCAGGGCAGGGTCACCAGTACCAGGGACACGTCCATCAGCACAGCCTACATGGAGCTGAGCAGGCTGAGATCTGACGACACGGTCGTGTATTACTGTGCGAGAAGGATATTGTACTAATGGTGTATGCTATACCACAACTGGTTCGACTCCTGGGGCCAAGGAACCCTGGTCACCGTCTCCTCAG
>S240|IGHV1-2*01|IGHD2-8*01|IGHJ6*01
CAGGTGCAGCTGGTGCAGTCTGGGGCTGAGGTGAAGAAGCCTGGGGCCTCAGTGAAGGTCTCCTGCAAGGCTTCTGGATACACCTTCACCGGCTACTATATGCACTGGGTGCGACAGGCCCCTGGACAAGGGCTTGAGTGGATGGGACGGATCAACCCTAACAGTGGTGGCACAAACTATGCACAGAAGTTTCAGGGCAGGGTCACCAGTACCAGGGACACGTCCATCAGCACAGCCTACATGGAGCTGAGCAGGCTGAGATCTGACGACACGGTCGTGTATTACTGTGCGAGAAGGATATTGTACTAATGGTGTATGCTATACCATTACTACTACTACTACGGTATGGACGTCTGGGGGCAAGGGACCACGGTCACCGTCTCCTCAG
>S241|IGHV1-2*01|IGHD2/OR15-2a*01|IGHJ1*01
CAGGTGCAGCTGGTGCAGTCTGGGGCTGAGGTGAAGAAGCCTGGGGCCTCAGTGAAGGTCTCCTGCAAGGCTTCTGGATACACCTTCACCGGCTACTATATGCACTGGGTGCGACAGGCCCCTGGACAAGGGCTTGAGTGGATGGGACGGATCAACCCTAACAGTGGTGGCACAAACTATGCACAGAAGTTTCAGGGCAGGGTCACCAGTACCAGGGACACGTCCATCAGCACAGCCTACATGGAGCTGAGCAGGCTGAGATCTGACGACACGGTCGTGTATTACTGTGCGAGAAGAATATTGTAATAGTACTACTTTCTATGCCGCTGAATACTTCCAGCACTGGGGCCAGGGCACCCTGGTCACCGTCTCCTCAG
>S242|IGHV1-2*01|IGHD2/OR15-2a*01|IGHJ2*01
CAGGTGCAGCTGGTGCAGTCTGGGGCTGAGGTGAAGAAGCCTGGGGCCTCAGTGAAGGTCTCCTGCAAGGCTTCTGGATACACCTTCACCGGCTACTATATGCACTGGGTGCGACAGGCCCCTGGACAAGGGCTTGAGTGGATGGGACGGATCAACCCTAACAGTGGTGGCACAAACTATGCACAGAAGTTTCAGGGCAGGGTCACCAGTACCAGGGACACGTCCATCAGCACAGCCTACATGGAGCTGAGCAGGCTGAGATCTGACGACACGGTCGTGTATTACTGTGCGAGAAGAATATTGTAATAGTACTACTTTCTATGCCCTACTGGTACTTCGATCTCTGGGGCCGTGGCACCCTGGTCACTGTCTCCTCAG
>S243|IGHV1-2*01|IGHD2/OR15-2a*01|IGHJ3*01
CAGGTGCAGCTGGTGCAGTCTGGGGCTGAGGTGAAGAAGCCTGGGGCCTCAGTGAAGGTCTCCTGCAAGGCTTCTGGATACACCTTCACCGGCTACTATATGCACTGGGTGCGACAGGCCCCTGGACAAGGGCTTGAGTGGATGGGACGGATCAACCCTAACAGTGGTGGCACAAACTATGCACAGAAGTTTCAGGGCAGGGTCACCAGTACCAGGGACACGTCCATCAGCACAGCCTACATGGAGCTGAGCAGGCTGAGATCTGACGACACGGTCGTGTATTACTGTGCGAGAAGAATATTGTAATAGTACTACTTTCTATGCCTGATGCTTTTGATGTCTGGGGCCAAGGGACAATGGTCACCGTCTCTTCAG
>S244|IGHV1-2*01|IGHD2/OR15-2a*01|IGHJ4*01
CAGGTGCAGCTGGTGCAGTCTGGGGCTGAGGTGAAGAAGCCTGGGGCCTCAGTGAAGGTCTCCTGCAAGGCTTCTGGATACACCTTCACCGGCTACTATATGCACTGGGTGCGACAGGCCCCTGGACAAGGGCTTGAGTGGATGGGACGGATCAACCCTAACAGTGGTGGCACAAACTATGCACAGAAGTTTCAGGGCAGGGTCACCAGTACCAGGGACACGTCCATCAGCACAGCCTACATGGAGCTGAGCAGGCTGAGATCTGACGACACGGTCGTGTATTACTGTGCGAGAAGAATATTGTAATAGTACTACTTTCTATGCCACTACTTTGACTACTGGGGCCAAGGAACCCTGGTCACCGTCTCCTCAG
>S245|IGHV1-2*01|IGHD2/OR15-2a*01|IGHJ5*01
CAGGTGCAGCTGGTGCAGTCTGGGGCTGAGGTGAAGAAGCCTGGGGCCTCAGTGAAGGTCTCCTGCAAGGCTTCTGGATACACCTTCACCGGCTACTATATGCACTGGGTGCGACAGGCCCCTGGACAAGGGCTTGAGTGGATGGGACGGATCAACCCTAACAGTGGTGGCACAAACTATGCACAGAAGTTTCAGGGCAGGGTCACCAGTACCAGGGACACGTCCATCAGCACAGCCTACATGGAGCTGAGCAGGCTGAGATCTGACGACACGGTCGTGTATTACTGTGCGAGAAGAATATTGTAATAGTACTACTTTCTATGCCACAACTGGTTCGACTCCTGGGGCCAAGGAACCCTGGTCACCGTCTCCTCAG
>S246|IGHV1-2*01|IGHD2/OR15-2a*01|IGHJ6*01
CAGGTGCAGCTGGTGCAGTCTGGGGCTGAGGTGAAGAAGCCTGGGGCCTCAGTGAAGGTCTCCTGCAAGGCTTCTGGATACACCTTCACCGGCTACTATATGCACTGGGTGCGACAGGCCCCTGGACAAGGGCTTGAGTGGATGGGACGGATCAACCCTAACAGTGGTGGCACAAACTATGCACAGAAGTTTCAGGGCAGGGTCACCAGTACCAGGGACACGTCCATCAGCACAGCCTACATGGAGCTGAGCAGGCTGAGATCTGACGACACGGTCGTGTATTACTGTGCGAGAAGAATATTGTAATAGTACTACTTTCTATGCCATTACTACTACTACTACGGTATGGACGTCTGGGGGCAAGGGACCACGGTCACCGTCTCCTCAG
>S247|IGHV1-2*01|IGHD3-10*01|IGHJ1*01
CAGGTGCAGCTGGTGCAGTCTGGGGCTGAGGTGAAGAAGCCTGGGGCCTCAGTGAAGGTCTCCTGCAAGGCTTCTGGATACACCTTCACCGGCTACTATATGCACTGGGTGCGACAGGCCCCTGGACAAGGGCTTGAGTGGATGGGACGGATCAACCCTAACAGTGGTGGCACAAACTATGCACAGAAGTTTCAGGGCAGGGTCACCAGTACCAGGGACACGTCCATCAGCACAGCCTACATGGAGCTGAGCAGGCTGAGATCTGACGACACGGTCGTGTATTACTGTGCGAGAGTATTACTATGGTTCGGGGAGTTATTATAACGCTGAATACTTCCAGCACTGGGGCCAGGGCACCCTGGTCACCGTCTCCTCAG
>S248|IGHV1-2*01|IGHD3-10*01|IGHJ2*01
CAGGTGCAGCTGGTGCAGTCTGGGGCTGAGGTGAAGAAGCCTGGGGCCTCAGTGAAGGTCTCCTGCAAGGCTTCTGGATACACCTTCACCGGCTACTATATGCACTGGGTGCGACAGGCCCCTGGACAAGGGCTTGAGTGGATGGGACGGATCAACCCTAACAGTGGTGGCACAAACTATGCACAGAAGTTTCAGGGCAGGGTCACCAGTACCAGGGACACGTCCATCAGCACAGCCTACATGGAGCTGAGCAGGCTGAGATCTGACGACACGGTCGTGTATTACTGTGCGAGAGTATTACTATGGTTCGGGGAGTTATTATAACCTACTGGTACTTCGATCTCTGGGGCCGTGGCACCCTGGTCACTGTCTCCTCAG
>S249|IGHV1-2*01|IGHD3-10*01|IGHJ3*01
CAGGTGCAGCTGGTGCAGTCTGGGGCTGAGGTGAAGAAGCCTGGGGCCTCAGTGAAGGTCTCCTGCAAGGCTTCTGGATACACCTTCACCGGCTACTATATGCACTGGGTGCGACAGGCCCCTGGACAAGGGCTTGAGTGGATGGGACGGATCAACCCTAACAGTGGTGGCACAAACTATGCACAGAAGTTTCAGGGCAGGGTCACCAGTACCAGGGACACGTCCATCAGCACAGCCTACATGGAGCTGAGCAGGCTGAGATCTGACGACACGGTCGTGTATTACTGTGCGAGAGTATTACTATGGTTCGGGGAGTTATTATAACTGATGCTTTTGATGTCTGGGGCCAAGGGACAATGGTCACCGTCTCTTCAG
>S250|IGHV1-2*01|IGHD3-10*01|IGHJ4*01
CAGGTGCAGCTGGTGCAGTCTGGGGCTGAGGTGAAGAAGCCTGGGGCCTCAGTGAAGGTCTCCTGCAAGGCTTCTGGATACACCTTCACCGGCTACTATATGCACTGGGTGCGACAGGCCCCTGGACAAGGGCTTGAGTGGATGGGACGGATCAACCCTAACAGTGGTGGCACAAACTATGCACAGAAGTTTCAGGGCAGGGTCACCAGTACCAGGGACACGTCCATCAGCACAGCCTACATGGAGCTGAGCAGGCTGAGATCTGACGACACGGTCGTGTATTACTGTGCGAGAGTATTACTATGGTTCGGGGAGTTATTATAACACTACTTTGACTACTGGGGCCAAGGAACCCTGGTCACCGTCTCCTCAG
>S251|IGHV1-2*01|IGHD3-10*01|IGHJ5*01
CAGGTGCAGCTGGTGCAGTCTGGGGCTGAGGTGAAGAAGCCTGGGGCCTCAGTGAAGGTCTCCTGCAAGGCTTCTGGATACACCTTCACCGGCTACTATATGCACTGGGTGCGACAGGCCCCTGGACAAGGGCTTGAGTGGATGGGACGGATCAACCCTAACAGTGGTGGCACAAACTATGCACAGAAGTTTCAGGGCAGGGTCACCAGTACCAGGGACACGTCCATCAGCACAGCCTACATGGAGCTGAGCAGGCTGAGATCTGACGACACGGTCGTGTATTACTGTGCGAGAGTATTACTATGGTTCGGGGAGTTATTATAACACAACTGGTTCGACTCCTGGGGCCAAGGAACCCTGGTCACCGTCTCCTCAG
>S252|IGHV1-2*01|IGHD3-10*01|IGHJ6*01
CAGGTGCAGCTGGTGCAGTCTGGGGCTGAGGTGAAGAAGCCTGGGGCCTCAGTGAAGGTCTCCTGCAAGGCTTCTGGATACACCTTCACCGGCTACTATATGCACTGGGTGCGACAGGCCCCTGGACAAGGGCTTGAGTGGATGGGACGGATCAACCCTAACAGTGGTGGCACAAACTATGCACAGAAGTTTCAGGGCAGGGTCACCAGTACCAGGGACACGTCCATCAGCACAGCCTACATGGAGCTGAGCAGGCTGAGATCTGACGACACGGTCGTGTATTACTGTGCGAGAGTATTACTATGGTTCGGGGAGTTATTATAACATTACTACTACTACTACGGTATGGACGTCTGGGGGCAAGGGACCACGGTCACCGTCTCCTCAG
>S253|IGHV1-2*01|IGHD3-16*01|IGHJ1*01
CAGGTGCAGCTGGTGCAGTCTGGGGCTGAGGTGAAGAAGCCTGGGGCCTCAGTGAAGGTCTCCTGCAAGGCTTCTGGATACACCTTCACCGGCTACTATATGCACTGGGTGCGACAGGCCCCTGGACAAGGGCTTGAGTGGATGGGACGGATCAACCCTAACAGTGGTGGCACAAACTATGCACAGAAGTTTCAGGGCAGGGTCACCAGTACCAGGGACACGTCCATCAGCACAGCCTACATGGAGCTGAGCAGGCTGAGATCTGACGACACGGTCGTGTATTACTGTGCGAGAGTATTATGATTACGTTTGGGGGAGTTATGCTTATACCGCTGAATACTTCCAGCACTGGGGCCAGGGCACCCTGGTCACCGTCTCCTCAG
>S254|IGHV1-2*01|IGHD3-16*01|IGHJ2*01
CAGGTGCAGCTGGTGCAGTCTGGGGCTGAGGTGAAGAAGCCTGGGGCCTCAGTGAAGGTCTCCTGCAAGGCTTCTGGATACACCTTCACCGGCTACTATATGCACTGGGTGCGACAGGCCCCTGGACAAGGGCTTGAGTGGATGGGACGGATCAACCCTAACAGTGGTGGCACAAACTATGCACAGAAGTTTCAGGGCAGGGTCACCAGTACCAGGGACACGTCCATCAGCACAGCCTACATGGAGCTGAGCAGGCTGAGATCTGACGACACGGTCGTGTATTACTGTGCGAGAGTATTATGATTACGTTTGGGGGAGTTATGCTTATACCCTACTGGTACTTCGATCTCTGGGGCCGTGGCACCCTGGTCACTGTCTCCTCAG
>S255|IGHV1-2*01|IGHD3-16*01|IGHJ3*01
CAGGTGCAGCTGGTGCAGTCTGGGGCTGAGGTGAAGAAGCCTGGGGCCTCAGTGAAGGTCTCCTGCAAGGCTTCTGGATACACCTTCACCGGCTACTATATGCACTGGGTGCGACAGGCCCCTGGACAAGGGCTTGAGTGGATGGGACGGATCAACCCTAACAGTGGTGGCACAAACTATGCACAGAAGTTTCAGGGCAGGGTCACCAGTACCAGGGACACGTCCATCAGCACAGCCTACATGGAGCTGAGCAGGCTGAGATCTGACGACACGGTCGTGTATTACTGTGCGAGAGTATTATGATTACGTTTGGGGGAGTTATGCTTATACCTGATGCTTTTGATGTCTGGGGCCAAGGGACAATGGTCACCGTCTCTTCAG
>S256|IGHV1-2*01|IGHD3-16*01|IGHJ4*01
CAGGTGCAGCTGGTGCAGTCTGGGGCTGAGGTGAAGAAGCCTGGGGCCTCAGTGAAGGTCTCCTGCAAGGCTTCTGGATACACCTTCACCGGCTACTATATGCACTGGGTGCGACAGGCCCCTGGACAAGGGCTTGAGTGGATGGGACGGATCAACCCTAACAGTGGTGGCACAAACTATGCACAGAAGTTTCAGGGCAGGGTCACCAGTACCAGGGACACGTCCATCAGCACAGCCTACATGGAGCTGAGCAGGCTGAGATCTGACGACACGGTCGTGTATTACTGTGCGAGAGTATTATGATTACGTTTGGGGGAGTTATGCTTATACCACTACTTTGACTACTGGGGCCAAGGAACCCTGGTCACCGTCTCCTCAG
>S257|IGHV1-2*01|IGHD3-16*01|IGHJ5*01
CAGGTGCAGCTGGTGCAGTCTGGGGCTGAGGTGAAGAAGCCTGGGGCCTCAGTGAAGGTCTCCTGCAAGGCTTCTGGATACACCTTCACCGGCTACTATATGCACTGGGTGCGACAGGCCCCTGGACAAGGGCTTGAGTGGATGGGACGGATCAACCCTAACAGTGGTGGCACAAACTATGCACAGAAGTTTCAGGGCAGGGTCACCAGTACCAGGGACACGTCCATCAGCACAGCCTACATGGAGCTGAGCAGGCTGAGATCTGACGACACGGTCGTGTATTACTGTGCGAGAGTATTATGATTACGTTTGGGGGAGTTATGCTTATACCACAACTGGTTCGACTCCTGGGGCCAAGGAACCCTGGTCACCGTCTCCTCAG
>S258|IGHV1-2*01|IGHD3-16*01|IGHJ6*01
CAGGTGCAGCTGGTGCAGTCTGGGGCTGAGGTGAAGAAGCCTGGGGCCTCAGTGAAGGTCTCCTGCAAGGCTTCTGGATACACCTTCACCGGCTACTATATGCACTGGGTGCGACAGGCCCCTGGACAAGGGCTTGAGTGGATGGGACGGATCAACCCTAACAGTGGTGGCACAAACTATGCACAGAAGTTTCAGGGCAGGGTCACCAGTACCAGGGACACGTCCATCAGCACAGCCTACATGGAGCTGAGCAGGCTGAGATCTGACGACACGGTCGTGTATTACTGTGCGAGAGTATTATGATTACGTTTGGGGGAGTTATGCTTATACCATTACTACTACTACTACGGTATGGACGTCTGGGGGCAAGGGACCACGGTCACCGTCTCCTCAG
>S259|IGHV1-2*01|IGHD3-22*01|IGHJ1*01
CAGGTGCAGCTGGTGCAGTCTGGGGCTGAGGTGAAGAAGCCTGGGGCCTCAGTGAAGGTCTCCTGCAAGGCTTCTGGATACACCTTCACCGGCTACTATATGCACTGGGTGCGACAGGCCCCTGGACAAGGGCTTGAGTGGATGGGACGGATCAACCCTAACAGTGGTGGCACAAACTATGCACAGAAGTTTCAGGGCAGGGTCACCAGTACCAGGGACACGTCCATCAGCACAGCCTACATGGAGCTGAGCAGGCTGAGATCTGACGACACGGTCGTGTATTACTGTGCGAGAGTATTACTATGATAGTAGTGGTTATTACTACGCTGAATACTTCCAGCACTGGGGCCAGGGCACCCTGGTCACCGTCTCCTCAG
>S260|IGHV1-2*01|IGHD3-22*01|IGHJ2*01
CAGGTGCAGCTGGTGCAGTCTGGGGCTGAGGTGAAGAAGCCTGGGGCCTCAGTGAAGGTCTCCTGCAAGGCTTCTGGATACACCTTCACCGGCTACTATATGCACTGGGTGCGACAGGCCCCTGGACAAGGGCTTGAGTGGATGGGACGGATCAACCCTAACAGTGGTGGCACAAACTATGCACAGAAGTTTCAGGGCAGGGTCACCAGTACCAGGGACACGTCCATCAGCACAGCCTACATGGAGCTGAGCAGGCTGAGATCTGACGACACGGTCGTGTATTACTGTGCGAGAGTATTACTATGATAGTAGTGGTTATTACTACCTACTGGTACTTCGATCTCTGGGGCCGTGGCACCCTGGTCACTGTCTCCTCAG
>S261|IGHV1-2*01|IGHD3-22*01|IGHJ3*01
CAGGTGCAGCTGGTGCAGTCTGGGGCTGAGGTGAAGAAGCCTGGGGCCTCAGTGAAGGTCTCCTGCAAGGCTTCTGGATACACCTTCACCGGCTACTATATGCACTGGGTGCGACAGGCCCCTGGACAAGGGCTTGAGTGGATGGGACGGATCAACCCTAACAGTGGTGGCACAAACTATGCACAGAAGTTTCAGGGCAGGGTCACCAGTACCAGGGACACGTCCATCAGCACAGCCTACATGGAGCTGAGCAGGCTGAGATCTGACGACACGGTCGTGTATTACTGTGCGAGAGTATTACTATGATAGTAGTGGTTATTACTACTGATGCTTTTGATGTCTGGGGCCAAGGGACAATGGTCACCGTCTCTTCAG
>S262|IGHV1-2*01|IGHD3-22*01|IGHJ4*01
CAGGTGCAGCTGGTGCAGTCTGGGGCTGAGGTGAAGAAGCCTGGGGCCTCAGTGAAGGTCTCCTGCAAGGCTTCTGGATACACCTTCACCGGCTACTATATGCACTGGGTGCGACAGGCCCCTGGACAAGGGCTTGAGTGGATGGGACGGATCAACCCTAACAGTGGTGGCACAAACTATGCACAGAAGTTTCAGGGCAGGGTCACCAGTACCAGGGACACGTCCATCAGCACAGCCTACATGGAGCTGAGCAGGCTGAGATCTGACGACACGGTCGTGTATTACTGTGCGAGAGTATTACTATGATAGTAGTGGTTATTACTACACTACTTTGACTACTGGGGCCAAGGAACCCTGGTCACCGTCTCCTCAG
>S263|IGHV1-2*01|IGHD3-22*01|IGHJ5*01
CAGGTGCAGCTGGTGCAGTCTGGGGCTGAGGTGAAGAAGCCTGGGGCCTCAGTGAAGGTCTCCTGCAAGGCTTCTGGATACACCTTCACCGGCTACTATATGCACTGGGTGCGACAGGCCCCTGGACAAGGGCTTGAGTGGATGGGACGGATCAACCCTAACAGTGGTGGCACAAACTATGCACAGAAGTTTCAGGGCAGGGTCACCAGTACCAGGGACACGTCCATCAGCACAGCCTACATGGAGCTGAGCAGGCTGAGATCTGACGACACGGTCGTGTATTACTGTGCGAGAGTATTACTATGATAGTAGTGGTTATTACTACACAACTGGTTCGACTCCTGGGGCCAAGGAACCCTGGTCACCGTCTCCTCAG
>S264|IGHV1-2*01|IGHD3-22*01|IGHJ6*01
CAGGTGCAGCTGGTGCAGTCTGGGGCTGAGGTGAAGAAGCCTGGGGCCTCAGTGAAGGTCTCCTGCAAGGCTTCTGGATACACCTTCACCGGCTACTATATGCACTGGGTGCGACAGGCCCCTGGACAAGGGCTTGAGTGGATGGGACGGATCAACCCTAACAGTGGTGGCACAAACTATGCACAGAAGTTTCAGGGCAGGGTCACCAGTACCAGGGACACGTCCATCAGCACAGCCTACATGGAGCTGAGCAGGCTGAGATCTGACGACACGGTCGTGTATTACTGTGCGAGAGTATTACTATGATAGTAGTGGTTATTACTACATTACTACTACTACTACGGTATGGACGTCTGGGGGCAAGGGACCACGGTCACCGTCTCCTCAG
>S265|IGHV1-2*01|IGHD3-3*01|IGHJ1*01
CAGGTGCAGCTGGTGCAGTCTGGGGCTGAGGTGAAGAAGCCTGGGGCCTCAGTGAAGGTCTCCTGCAAGGCTTCTGGATACACCTTCACCGGCTACTATATGCACTGGGTGCGACAGGCCCCTGGACAAGGGCTTGAGTGGATGGGACGGATCAACCCTAACAGTGGTGGCACAAACTATGCACAGAAGTTTCAGGGCAGGGTCACCAGTACCAGGGACACGTCCATCAGCACAGCCTACATGGAGCTGAGCAGGCTGAGATCTGACGACACGGTCGTGTATTACTGTGCGAGAGTATTACGATTTTTGGAGTGGTTATTATACCGCTGAATACTTCCAGCACTGGGGCCAGGGCACCCTGGTCACCGTCTCCTCAG
>S266|IGHV1-2*01|IGHD3-3*01|IGHJ2*01
CAGGTGCAGCTGGTGCAGTCTGGGGCTGAGGTGAAGAAGCCTGGGGCCTCAGTGAAGGTCTCCTGCAAGGCTTCTGGATACACCTTCACCGGCTACTATATGCACTGGGTGCGACAGGCCCCTGGACAAGGGCTTGAGTGGATGGGACGGATCAACCCTAACAGTGGTGGCACAAACTATGCACAGAAGTTTCAGGGCAGGGTCACCAGTACCAGGGACACGTCCATCAGCACAGCCTACATGGAGCTGAGCAGGCTGAGATCTGACGACACGGTCGTGTATTACTGTGCGAGAGTATTACGATTTTTGGAGTGGTTATTATACCCTACTGGTACTTCGATCTCTGGGGCCGTGGCACCCTGGTCACTGTCTCCTCAG
>S267|IGHV1-2*01|IGHD3-3*01|IGHJ3*01
CAGGTGCAGCTGGTGCAGTCTGGGGCTGAGGTGAAGAAGCCTGGGGCCTCAGTGAAGGTCTCCTGCAAGGCTTCTGGATACACCTTCACCGGCTACTATATGCACTGGGTGCGACAGGCCCCTGGACAAGGGCTTGAGTGGATGGGACGGATCAACCCTAACAGTGGTGGCACAAACTATGCACAGAAGTTTCAGGGCAGGGTCACCAGTACCAGGGACACGTCCATCAGCACAGCCTACATGGAGCTGAGCAGGCTGAGATCTGACGACACGGTCGTGTATTACTGTGCGAGAGTATTACGATTTTTGGAGTGGTTATTATACCTGATGCTTTTGATGTCTGGGGCCAAGGGACAATGGTCACCGTCTCTTCAG
>S268|IGHV1-2*01|IGHD3-3*01|IGHJ4*01
CAGGTGCAGCTGGTGCAGTCTGGGGCTGAGGTGAAGAAGCCTGGGGCCTCAGTGAAGGTCTCCTGCAAGGCTTCTGGATACACCTTCACCGGCTACTATATGCACTGGGTGCGACAGGCCCCTGGACAAGGGCTTGAGTGGATGGGACGGATCAACCCTAACAGTGGTGGCACAAACTATGCACAGAAGTTTCAGGGCAGGGTCACCAGTACCAGGGACACGTCCATCAGCACAGCCTACATGGAGCTGAGCAGGCTGAGATCTGACGACACGGTCGTGTATTACTGTGCGAGAGTATTACGATTTTTGGAGTGGTTATTATACCACTACTTTGACTACTGGGGCCAAGGAACCCTGGTCACCGTCTCCTCAG
>S269|IGHV1-2*01|IGHD3-3*01|IGHJ5*01
CAGGTGCAGCTGGTGCAGTCTGGGGCTGAGGTGAAGAAGCCTGGGGCCTCAGTGAAGGTCTCCTGCAAGGCTTCTGGATACACCTTCACCGGCTACTATATGCACTGGGTGCGACAGGCCCCTGGACAAGGGCTTGAGTGGATGGGACGGATCAACCCTAACAGTGGTGGCACAAACTATGCACAGAAGTTTCAGGGCAGGGTCACCAGTACCAGGGACACGTCCATCAGCACAGCCTACATGGAGCTGAGCAGGCTGAGATCTGACGACACGGTCGTGTATTACTGTGCGAGAGTATTACGATTTTTGGAGTGGTTATTATACCACAACTGGTTCGACTCCTGGGGCCAAGGAACCCTGGTCACCGTCTCCTCAG
>S270|IGHV1-2*01|IGHD3-3*01|IGHJ6*01
CAGGTGCAGCTGGTGCAGTCTGGGGCTGAGGTGAAGAAGCCTGGGGCCTCAGTGAAGGTCTCCTGCAAGGCTTCTGGATACACCTTCACCGGCTACTATATGCACTGGGTGCGACAGGCCCCTGGACAAGGGCTTGAGTGGATGGGACGGATCAACCCTAACAGTGGTGGCACAAACTATGCACAGAAGTTTCAGGGCAGGGTCACCAGTACCAGGGACACGTCCATCAGCACAGCCTACATGGAGCTGAGCAGGCTGAGATCTGACGACACGGTCGTGTATTACTGTGCGAGAGTATTACGATTTTTGGAGTGGTTATTATACCATTACTACTACTACTACGGTATGGACGTCTGGGGGCAAGGGACCACGGTCACCGTCTCCTCAG
>S271|IGHV1-2*01|IGHD3-9*01|IGHJ1*01
CAGGTGCAGCTGGTGCAGTCTGGGGCTGAGGTGAAGAAGCCTGGGGCCTCAGTGAAGGTCTCCTGCAAGGCTTCTGGATACACCTTCACCGGCTACTATATGCACTGGGTGCGACAGGCCCCTGGACAAGGGCTTGAGTGGATGGGACGGATCAACCCTAACAGTGGTGGCACAAACTATGCACAGAAGTTTCAGGGCAGGGTCACCAGTACCAGGGACACGTCCATCAGCACAGCCTACATGGAGCTGAGCAGGCTGAGATCTGACGACACGGTCGTGTATTACTGTGCGAGAGTATTACGATATTTTGACTGGTTATTATAACGCTGAATACTTCCAGCACTGGGGCCAGGGCACCCTGGTCACCGTCTCCTCAG
>S272|IGHV1-2*01|IGHD3-9*01|IGHJ2*01
CAGGTGCAGCTGGTGCAGTCTGGGGCTGAGGTGAAGAAGCCTGGGGCCTCAGTGAAGGTCTCCTGCAAGGCTTCTGGATACACCTTCACCGGCTACTATATGCACTGGGTGCGACAGGCCCCTGGACAAGGGCTTGAGTGGATGGGACGGATCAACCCTAACAGTGGTGGCACAAACTATGCACAGAAGTTTCAGGGCAGGGTCACCAGTACCAGGGACACGTCCATCAGCACAGCCTACATGGAGCTGAGCAGGCTGAGATCTGACGACACGGTCGTGTATTACTGTGCGAGAGTATTACGATATTTTGACTGGTTATTATAACCTACTGGTACTTCGATCTCTGGGGCCGTGGCACCCTGGTCACTGTCTCCTCAG
>S273|IGHV1-2*01|IGHD3-9*01|IGHJ3*01
CAGGTGCAGCTGGTGCAGTCTGGGGCTGAGGTGAAGAAGCCTGGGGCCTCAGTGAAGGTCTCCTGCAAGGCTTCTGGATACACCTTCACCGGCTACTATATGCACTGGGTGCGACAGGCCCCTGGACAAGGGCTTGAGTGGATGGGACGGATCAACCCTAACAGTGGTGGCACAAACTATGCACAGAAGTTTCAGGGCAGGGTCACCAGTACCAGGGACACGTCCATCAGCACAGCCTACATGGAGCTGAGCAGGCTGAGATCTGACGACACGGTCGTGTATTACTGTGCGAGAGTATTACGATATTTTGACTGGTTATTATAACTGATGCTTTTGATGTCTGGGGCCAAGGGACAATGGTCACCGTCTCTTCAG
>S274|IGHV1-2*01|IGHD3-9*01|IGHJ4*01
CAGGTGCAGCTGGTGCAGTCTGGGGCTGAGGTGAAGAAGCCTGGGGCCTCAGTGAAGGTCTCCTGCAAGGCTTCTGGATACACCTTCACCGGCTACTATATGCACTGGGTGCGACAGGCCCCTGGACAAGGGCTTGAGTGGATGGGACGGATCAACCCTAACAGTGGTGGCACAAACTATGCACAGAAGTTTCAGGGCAGGGTCACCAGTACCAGGGACACGTCCATCAGCACAGCCTACATGGAGCTGAGCAGGCTGAGATCTGACGACACGGTCGTGTATTACTGTGCGAGAGTATTACGATATTTTGACTGGTTATTATAACACTACTTTGACTACTGGGGCCAAGGAACCCTGGTCACCGTCTCCTCAG
>S275|IGHV1-2*01|IGHD3-9*01|IGHJ5*01
CAGGTGCAGCTGGTGCAGTCTGGGGCTGAGGTGAAGAAGCCTGGGGCCTCAGTGAAGGTCTCCTGCAAGGCTTCTGGATACACCTTCACCGGCTACTATATGCACTGGGTGCGACAGGCCCCTGGACAAGGGCTTGAGTGGATGGGACGGATCAACCCTAACAGTGGTGGCACAAACTATGCACAGAAGTTTCAGGGCAGGGTCACCAGTACCAGGGACACGTCCATCAGCACAGCCTACATGGAGCTGAGCAGGCTGAGATCTGACGACACGGTCGTGTATTACTGTGCGAGAGTATTACGATATTTTGACTGGTTATTATAACACAACTGGTTCGACTCCTGGGGCCAAGGAACCCTGGTCACCGTCTCCTCAG
>S276|IGHV1-2*01|IGHD3-9*01|IGHJ6*01
CAGGTGCAGCTGGTGCAGTCTGGGGCTGAGGTGAAGAAGCCTGGGGCCTCAGTGAAGGTCTCCTGCAAGGCTTCTGGATACACCTTCACCGGCTACTATATGCACTGGGTGCGACAGGCCCCTGGACAAGGGCTTGAGTGGATGGGACGGATCAACCCTAACAGTGGTGGCACAAACTATGCACAGAAGTTTCAGGGCAGGGTCACCAGTACCAGGGACACGTCCATCAGCACAGCCTACATGGAGCTGAGCAGGCTGAGATCTGACGACACGGTCGTGTATTACTGTGCGAGAGTATTACGATATTTTGACTGGTTATTATAACATTACTACTACTACTACGGTATGGACGTCTGGGGGCAAGGGACCACGGTCACCGTCTCCTCAG
>S277|IGHV1-2*01|IGHD3/OR15-3a*01|IGHJ1*01
CAGGTGCAGCTGGTGCAGTCTGGGGCTGAGGTGAAGAAGCCTGGGGCCTCAGTGAAGGTCTCCTGCAAGGCTTCTGGATACACCTTCACCGGCTACTATATGCACTGGGTGCGACAGGCCCCTGGACAAGGGCTTGAGTGGATGGGACGGATCAACCCTAACAGTGGTGGCACAAACTATGCACAGAAGTTTCAGGGCAGGGTCACCAGTACCAGGGACACGTCCATCAGCACAGCCTACATGGAGCTGAGCAGGCTGAGATCTGACGACACGGTCGTGTATTACTGTGCGAGAGTATTATGATTTTTGGACTGGTTATTATACCGCTGAATACTTCCAGCACTGGGGCCAGGGCACCCTGGTCACCGTCTCCTCAG
>S278|IGHV1-2*01|IGHD3/OR15-3a*01|IGHJ2*01
CAGGTGCAGCTGGTGCAGTCTGGGGCTGAGGTGAAGAAGCCTGGGGCCTCAGTGAAGGTCTCCTGCAAGGCTTCTGGATACACCTTCACCGGCTACTATATGCACTGGGTGCGACAGGCCCCTGGACAAGGGCTTGAGTGGATGGGACGGATCAACCCTAACAGTGGTGGCACAAACTATGCACAGAAGTTTCAGGGCAGGGTCACCAGTACCAGGGACACGTCCATCAGCACAGCCTACATGGAGCTGAGCAGGCTGAGATCTGACGACACGGTCGTGTATTACTGTGCGAGAGTATTATGATTTTTGGACTGGTTATTATACCCTACTGGTACTTCGATCTCTGGGGCCGTGGCACCCTGGTCACTGTCTCCTCAG
>S279|IGHV1-2*01|IGHD3/OR15-3a*01|IGHJ3*01
CAGGTGCAGCTGGTGCAGTCTGGGGCTGAGGTGAAGAAGCCTGGGGCCTCAGTGAAGGTCTCCTGCAAGGCTTCTGGATACACCTTCACCGGCTACTATATGCACTGGGTGCGACAGGCCCCTGGACAAGGGCTTGAGTGGATGGGACGGATCAACCCTAACAGTGGTGGCACAAACTATGCACAGAAGTTTCAGGGCAGGGTCACCAGTACCAGGGACACGTCCATCAGCACAGCCTACATGGAGCTGAGCAGGCTGAGATCTGACGACACGGTCGTGTATTACTGTGCGAGAGTATTATGATTTTTGGACTGGTTATTATACCTGATGCTTTTGATGTCTGGGGCCAAGGGACAATGGTCACCGTCTCTTCAG
>S280|IGHV1-2*01|IGHD3/OR15-3a*01|IGHJ4*01
CAGGTGCAGCTGGTGCAGTCTGGGGCTGAGGTGAAGAAGCCTGGGGCCTCAGTGAAGGTCTCCTGCAAGGCTTCTGGATACACCTTCACCGGCTACTATATGCACTGGGTGCGACAGGCCCCTGGACAAGGGCTTGAGTGGATGGGACGGATCAACCCTAACAGTGGTGGCACAAACTATGCACAGAAGTTTCAGGGCAGGGTCACCAGTACCAGGGACACGTCCATCAGCACAGCCTACATGGAGCTGAGCAGGCTGAGATCTGACGACACGGTCGTGTATTACTGTGCGAGAGTATTATGATTTTTGGACTGGTTATTATACCACTACTTTGACTACTGGGGCCAAGGAACCCTGGTCACCGTCTCCTCAG
>S281|IGHV1-2*01|IGHD3/OR15-3a*01|IGHJ5*01
CAGGTGCAGCTGGTGCAGTCTGGGGCTGAGGTGAAGAAGCCTGGGGCCTCAGTGAAGGTCTCCTGCAAGGCTTCTGGATACACCTTCACCGGCTACTATATGCACTGGGTGCGACAGGCCCCTGGACAAGGGCTTGAGTGGATGGGACGGATCAACCCTAACAGTGGTGGCACAAACTATGCACAGAAGTTTCAGGGCAGGGTCACCAGTACCAGGGACACGTCCATCAGCACAGCCTACATGGAGCTGAGCAGGCTGAGATCTGACGACACGGTCGTGTATTACTGTGCGAGAGTATTATGATTTTTGGACTGGTTATTATACCACAACTGGTTCGACTCCTGGGGCCAAGGAACCCTGGTCACCGTCTCCTCAG
>S282|IGHV1-2*01|IGHD3/OR15-3a*01|IGHJ6*01
CAGGTGCAGCTGGTGCAGTCTGGGGCTGAGGTGAAGAAGCCTGGGGCCTCAGTGAAGGTCTCCTGCAAGGCTTCTGGATACACCTTCACCGGCTACTATATGCACTGGGTGCGACAGGCCCCTGGACAAGGGCTTGAGTGGATGGGACGGATCAACCCTAACAGTGGTGGCACAAACTATGCACAGAAGTTTCAGGGCAGGGTCACCAGTACCAGGGACACGTCCATCAGCACAGCCTACATGGAGCTGAGCAGGCTGAGATCTGACGACACGGTCGTGTATTACTGTGCGAGAGTATTATGATTTTTGGACTGGTTATTATACCATTACTACTACTACTACGGTATGGACGTCTGGGGGCAAGGGACCACGGTCACCGTCTCCTCAG
>S283|IGHV1-2*01|IGHD4-11*01|IGHJ1*01
CAGGTGCAGCTGGTGCAGTCTGGGGCTGAGGTGAAGAAGCCTGGGGCCTCAGTGAAGGTCTCCTGCAAGGCTTCTGGATACACCTTCACCGGCTACTATATGCACTGGGTGCGACAGGCCCCTGGACAAGGGCTTGAGTGGATGGGACGGATCAACCCTAACAGTGGTGGCACAAACTATGCACAGAAGTTTCAGGGCAGGGTCACCAGTACCAGGGACACGTCCATCAGCACAGCCTACATGGAGCTGAGCAGGCTGAGATCTGACGACACGGTCGTGTATTACTGTGCGAGATGACTACAGTAACTACGCTGAATACTTCCAGCACTGGGGCCAGGGCACCCTGGTCACCGTCTCCTCAG
>S284|IGHV1-2*01|IGHD4-11*01|IGHJ2*01
CAGGTGCAGCTGGTGCAGTCTGGGGCTGAGGTGAAGAAGCCTGGGGCCTCAGTGAAGGTCTCCTGCAAGGCTTCTGGATACACCTTCACCGGCTACTATATGCACTGGGTGCGACAGGCCCCTGGACAAGGGCTTGAGTGGATGGGACGGATCAACCCTAACAGTGGTGGCACAAACTATGCACAGAAGTTTCAGGGCAGGGTCACCAGTACCAGGGACACGTCCATCAGCACAGCCTACATGGAGCTGAGCAGGCTGAGATCTGACGACACGGTCGTGTATTACTGTGCGAGATGACTACAGTAACTACCTACTGGTACTTCGATCTCTGGGGCCGTGGCACCCTGGTCACTGTCTCCTCAG
>S285|IGHV1-2*01|IGHD4-11*01|IGHJ3*01
CAGGTGCAGCTGGTGCAGTCTGGGGCTGAGGTGAAGAAGCCTGGGGCCTCAGTGAAGGTCTCCTGCAAGGCTTCTGGATACACCTTCACCGGCTACTATATGCACTGGGTGCGACAGGCCCCTGGACAAGGGCTTGAGTGGATGGGACGGATCAACCCTAACAGTGGTGGCACAAACTATGCACAGAAGTTTCAGGGCAGGGTCACCAGTACCAGGGACACGTCCATCAGCACAGCCTACATGGAGCTGAGCAGGCTGAGATCTGACGACACGGTCGTGTATTACTGTGCGAGATGACTACAGTAACTACTGATGCTTTTGATGTCTGGGGCCAAGGGACAATGGTCACCGTCTCTTCAG
>S286|IGHV1-2*01|IGHD4-11*01|IGHJ4*01
CAGGTGCAGCTGGTGCAGTCTGGGGCTGAGGTGAAGAAGCCTGGGGCCTCAGTGAAGGTCTCCTGCAAGGCTTCTGGATACACCTTCACCGGCTACTATATGCACTGGGTGCGACAGGCCCCTGGACAAGGGCTTGAGTGGATGGGACGGATCAACCCTAACAGTGGTGGCACAAACTATGCACAGAAGTTTCAGGGCAGGGTCACCAGTACCAGGGACACGTCCATCAGCACAGCCTACATGGAGCTGAGCAGGCTGAGATCTGACGACACGGTCGTGTATTACTGTGCGAGATGACTACAGTAACTACACTACTTTGACTACTGGGGCCAAGGAACCCTGGTCACCGTCTCCTCAG
>S287|IGHV1-2*01|IGHD4-11*01|IGHJ5*01
CAGGTGCAGCTGGTGCAGTCTGGGGCTGAGGTGAAGAAGCCTGGGGCCTCAGTGAAGGTCTCCTGCAAGGCTTCTGGATACACCTTCACCGGCTACTATATGCACTGGGTGCGACAGGCCCCTGGACAAGGGCTTGAGTGGATGGGACGGATCAACCCTAACAGTGGTGGCACAAACTATGCACAGAAGTTTCAGGGCAGGGTCACCAGTACCAGGGACACGTCCATCAGCACAGCCTACATGGAGCTGAGCAGGCTGAGATCTGACGACACGGTCGTGTATTACTGTGCGAGATGACTACAGTAACTACACAACTGGTTCGACTCCTGGGGCCAAGGAACCCTGGTCACCGTCTCCTCAG
>S288|IGHV1-2*01|IGHD4-11*01|IGHJ6*01
CAGGTGCAGCTGGTGCAGTCTGGGGCTGAGGTGAAGAAGCCTGGGGCCTCAGTGAAGGTCTCCTGCAAGGCTTCTGGATACACCTTCACCGGCTACTATATGCACTGGGTGCGACAGGCCCCTGGACAAGGGCTTGAGTGGATGGGACGGATCAACCCTAACAGTGGTGGCACAAACTATGCACAGAAGTTTCAGGGCAGGGTCACCAGTACCAGGGACACGTCCATCAGCACAGCCTACATGGAGCTGAGCAGGCTGAGATCTGACGACACGGTCGTGTATTACTGTGCGAGATGACTACAGTAACTACATTACTACTACTACTACGGTATGGACGTCTGGGGGCAAGGGACCACGGTCACCGTCTCCTCAG
>S289|IGHV1-2*01|IGHD4-17*01|IGHJ1*01
CAGGTGCAGCTGGTGCAGTCTGGGGCTGAGGTGAAGAAGCCTGGGGCCTCAGTGAAGGTCTCCTGCAAGGCTTCTGGATACACCTTCACCGGCTACTATATGCACTGGGTGCGACAGGCCCCTGGACAAGGGCTTGAGTGGATGGGACGGATCAACCCTAACAGTGGTGGCACAAACTATGCACAGAAGTTTCAGGGCAGGGTCACCAGTACCAGGGACACGTCCATCAGCACAGCCTACATGGAGCTGAGCAGGCTGAGATCTGACGACACGGTCGTGTATTACTGTGCGAGATGACTACGGTGACTACGCTGAATACTTCCAGCACTGGGGCCAGGGCACCCTGGTCACCGTCTCCTCAG
>S290|IGHV1-2*01|IGHD4-17*01|IGHJ2*01
CAGGTGCAGCTGGTGCAGTCTGGGGCTGAGGTGAAGAAGCCTGGGGCCTCAGTGAAGGTCTCCTGCAAGGCTTCTGGATACACCTTCACCGGCTACTATATGCACTGGGTGCGACAGGCCCCTGGACAAGGGCTTGAGTGGATGGGACGGATCAACCCTAACAGTGGTGGCACAAACTATGCACAGAAGTTTCAGGGCAGGGTCACCAGTACCAGGGACACGTCCATCAGCACAGCCTACATGGAGCTGAGCAGGCTGAGATCTGACGACACGGTCGTGTATTACTGTGCGAGATGACTACGGTGACTACCTACTGGTACTTCGATCTCTGGGGCCGTGGCACCCTGGTCACTGTCTCCTCAG
>S291|IGHV1-2*01|IGHD4-17*01|IGHJ3*01
CAGGTGCAGCTGGTGCAGTCTGGGGCTGAGGTGAAGAAGCCTGGGGCCTCAGTGAAGGTCTCCTGCAAGGCTTCTGGATACACCTTCACCGGCTACTATATGCACTGGGTGCGACAGGCCCCTGGACAAGGGCTTGAGTGGATGGGACGGATCAACCCTAACAGTGGTGGCACAAACTATGCACAGAAGTTTCAGGGCAGGGTCACCAGTACCAGGGACACGTCCATCAGCACAGCCTACATGGAGCTGAGCAGGCTGAGATCTGACGACACGGTCGTGTATTACTGTGCGAGATGACTACGGTGACTACTGATGCTTTTGATGTCTGGGGCCAAGGGACAATGGTCACCGTCTCTTCAG
>S292|IGHV1-2*01|IGHD4-17*01|IGHJ4*01
CAGGTGCAGCTGGTGCAGTCTGGGGCTGAGGTGAAGAAGCCTGGGGCCTCAGTGAAGGTCTCCTGCAAGGCTTCTGGATACACCTTCACCGGCTACTATATGCACTGGGTGCGACAGGCCCCTGGACAAGGGCTTGAGTGGATGGGACGGATCAACCCTAACAGTGGTGGCACAAACTATGCACAGAAGTTTCAGGGCAGGGTCACCAGTACCAGGGACACGTCCATCAGCACAGCCTACATGGAGCTGAGCAGGCTGAGATCTGACGACACGGTCGTGTATTACTGTGCGAGATGACTACGGTGACTACACTACTTTGACTACTGGGGCCAAGGAACCCTGGTCACCGTCTCCTCAG
>S293|IGHV1-2*01|IGHD4-17*01|IGHJ5*01
CAGGTGCAGCTGGTGCAGTCTGGGGCTGAGGTGAAGAAGCCTGGGGCCTCAGTGAAGGTCTCCTGCAAGGCTTCTGGATACACCTTCACCGGCTACTATATGCACTGGGTGCGACAGGCCCCTGGACAAGGGCTTGAGTGGATGGGACGGATCAACCCTAACAGTGGTGGCACAAACTATGCACAGAAGTTTCAGGGCAGGGTCACCAGTACCAGGGACACGTCCATCAGCACAGCCTACATGGAGCTGAGCAGGCTGAGATCTGACGACACGGTCGTGTATTACTGTGCGAGATGACTACGGTGACTACACAACTGGTTCGACTCCTGGGGCCAAGGAACCCTGGTCACCGTCTCCTCAG
>S294|IGHV1-2*01|IGHD4-17*01|IGHJ6*01
CAGGTGCAGCTGGTGCAGTCTGGGGCTGAGGTGAAGAAGCCTGGGGCCTCAGTGAAGGTCTCCTGCAAGGCTTCTGGATACACCTTCACCGGCTACTATATGCACTGGGTGCGACAGGCCCCTGGACAAGGGCTTGAGTGGATGGGACGGATCAACCCTAACAGTGGTGGCACAAACTATGCACAGAAGTTTCAGGGCAGGGTCACCAGTACCAGGGACACGTCCATCAGCACAGCCTACATGGAGCTGAGCAGGCTGAGATCTGACGACACGGTCGTGTATTACTGTGCGAGATGACTACGGTGACTACATTACTACTACTACTACGGTATGGACGTCTGGGGGCAAGGGACCACGGTCACCGTCTCCTCAG
>S295|IGHV1-2*01|IGHD4-23*01|IGHJ1*01
CAGGTGCAGCTGGTGCAGTCTGGGGCTGAGGTGAAGAAGCCTGGGGCCTCAGTGAAGGTCTCCTGCAAGGCTTCTGGATACACCTTCACCGGCTACTATATGCACTGGGTGCGACAGGCCCCTGGACAAGGGCTTGAGTGGATGGGACGGATCAACCCTAACAGTGGTGGCACAAACTATGCACAGAAGTTTCAGGGCAGGGTCACCAGTACCAGGGACACGTCCATCAGCACAGCCTACATGGAGCTGAGCAGGCTGAGATCTGACGACACGGTCGTGTATTACTGTGCGAGATGACTACGGTGGTAACTCCGCTGAATACTTCCAGCACTGGGGCCAGGGCACCCTGGTCACCGTCTCCTCAG
>S296|IGHV1-2*01|IGHD4-23*01|IGHJ2*01
CAGGTGCAGCTGGTGCAGTCTGGGGCTGAGGTGAAGAAGCCTGGGGCCTCAGTGAAGGTCTCCTGCAAGGCTTCTGGATACACCTTCACCGGCTACTATATGCACTGGGTGCGACAGGCCCCTGGACAAGGGCTTGAGTGGATGGGACGGATCAACCCTAACAGTGGTGGCACAAACTATGCACAGAAGTTTCAGGGCAGGGTCACCAGTACCAGGGACACGTCCATCAGCACAGCCTACATGGAGCTGAGCAGGCTGAGATCTGACGACACGGTCGTGTATTACTGTGCGAGATGACTACGGTGGTAACTCCCTACTGGTACTTCGATCTCTGGGGCCGTGGCACCCTGGTCACTGTCTCCTCAG
>S297|IGHV1-2*01|IGHD4-23*01|IGHJ3*01
CAGGTGCAGCTGGTGCAGTCTGGGGCTGAGGTGAAGAAGCCTGGGGCCTCAGTGAAGGTCTCCTGCAAGGCTTCTGGATACACCTTCACCGGCTACTATATGCACTGGGTGCGACAGGCCCCTGGACAAGGGCTTGAGTGGATGGGACGGATCAACCCTAACAGTGGTGGCACAAACTATGCACAGAAGTTTCAGGGCAGGGTCACCAGTACCAGGGACACGTCCATCAGCACAGCCTACATGGAGCTGAGCAGGCTGAGATCTGACGACACGGTCGTGTATTACTGTGCGAGATGACTACGGTGGTAACTCCTGATGCTTTTGATGTCTGGGGCCAAGGGACAATGGTCACCGTCTCTTCAG
>S298|IGHV1-2*01|IGHD4-23*01|IGHJ4*01
CAGGTGCAGCTGGTGCAGTCTGGGGCTGAGGTGAAGAAGCCTGGGGCCTCAGTGAAGGTCTCCTGCAAGGCTTCTGGATACACCTTCACCGGCTACTATATGCACTGGGTGCGACAGGCCCCTGGACAAGGGCTTGAGTGGATGGGACGGATCAACCCTAACAGTGGTGGCACAAACTATGCACAGAAGTTTCAGGGCAGGGTCACCAGTACCAGGGACACGTCCATCAGCACAGCCTACATGGAGCTGAGCAGGCTGAGATCTGACGACACGGTCGTGTATTACTGTGCGAGATGACTACGGTGGTAACTCCACTACTTTGACTACTGGGGCCAAGGAACCCTGGTCACCGTCTCCTCAG
>S299|IGHV1-2*01|IGHD4-23*01|IGHJ5*01
CAGGTGCAGCTGGTGCAGTCTGGGGCTGAGGTGAAGAAGCCTGGGGCCTCAGTGAAGGTCTCCTGCAAGGCTTCTGGATACACCTTCACCGGCTACTATATGCACTGGGTGCGACAGGCCCCTGGACAAGGGCTTGAGTGGATGGGACGGATCAACCCTAACAGTGGTGGCACAAACTATGCACAGAAGTTTCAGGGCAGGGTCACCAGTACCAGGGACACGTCCATCAGCACAGCCTACATGGAGCTGAGCAGGCTGAGATCTGACGACACGGTCGTGTATTACTGTGCGAGATGACTACGGTGGTAACTCCACAACTGGTTCGACTCCTGGGGCCAAGGAACCCTGGTCACCGTCTCCTCAG
>S300|IGHV1-2*01|IGHD4-23*01|IGHJ6*01
CAGGTGCAGCTGGTGCAGTCTGGGGCTGAGGTGAAGAAGCCTGGGGCCTCAGTGAAGGTCTCCTGCAAGGCTTCTGGATACACCTTCACCGGCTACTATATGCACTGGGTGCGACAGGCCCCTGGACAAGGGCTTGAGTGGATGGGACGGATCAACCCTAACAGTGGTGGCACAAACTATGCACAGAAGTTTCAGGGCAGGGTCACCAGTACCAGGGACACGTCCATCAGCACAGCCTACATGGAGCTGAGCAGGCTGAGATCTGACGACACGGTCGTGTATTACTGTGCGAGATGACTACGGTGGTAACTCCATTACTACTACTACTACGGTATGGACGTCTGGGGGCAAGGGACCACGGTCACCGTCTCCTCAG
>S301|IGHV1-2*01|IGHD4/OR15-4a*01|IGHJ1*01
CAGGTGCAGCTGGTGCAGTCTGGGGCTGAGGTGAAGAAGCCTGGGGCCTCAGTGAAGGTCTCCTGCAAGGCTTCTGGATACACCTTCACCGGCTACTATATGCACTGGGTGCGACAGGCCCCTGGACAAGGGCTTGAGTGGATGGGACGGATCAACCCTAACAGTGGTGGCACAAACTATGCACAGAAGTTTCAGGGCAGGGTCACCAGTACCAGGGACACGTCCATCAGCACAGCCTACATGGAGCTGAGCAGGCTGAGATCTGACGACACGGTCGTGTATTACTGTGCGAGATGACTATGGTGCTAACTACGCTGAATACTTCCAGCACTGGGGCCAGGGCACCCTGGTCACCGTCTCCTCAG
>S302|IGHV1-2*01|IGHD4/OR15-4a*01|IGHJ2*01
CAGGTGCAGCTGGTGCAGTCTGGGGCTGAGGTGAAGAAGCCTGGGGCCTCAGTGAAGGTCTCCTGCAAGGCTTCTGGATACACCTTCACCGGCTACTATATGCACTGGGTGCGACAGGCCCCTGGACAAGGGCTTGAGTGGATGGGACGGATCAACCCTAACAGTGGTGGCACAAACTATGCACAGAAGTTTCAGGGCAGGGTCACCAGTACCAGGGACACGTCCATCAGCACAGCCTACATGGAGCTGAGCAGGCTGAGATCTGACGACACGGTCGTGTATTACTGTGCGAGATGACTATGGTGCTAACTACCTACTGGTACTTCGATCTCTGGGGCCGTGGCACCCTGGTCACTGTCTCCTCAG
>S303|IGHV1-2*01|IGHD4/OR15-4a*01|IGHJ3*01
CAGGTGCAGCTGGTGCAGTCTGGGGCTGAGGTGAAGAAGCCTGGGGCCTCAGTGAAGGTCTCCTGCAAGGCTTCTGGATACACCTTCACCGGCTACTATATGCACTGGGTGCGACAGGCCCCTGGACAAGGGCTTGAGTGGATGGGACGGATCAACCCTAACAGTGGTGGCACAAACTATGCACAGAAGTTTCAGGGCAGGGTCACCAGTACCAGGGACACGTCCATCAGCACAGCCTACATGGAGCTGAGCAGGCTGAGATCTGACGACACGGTCGTGTATTACTGTGCGAGATGACTATGGTGCTAACTACTGATGCTTTTGATGTCTGGGGCCAAGGGACAATGGTCACCGTCTCTTCAG
>S304|IGHV1-2*01|IGHD4/OR15-4a*01|IGHJ4*01
CAGGTGCAGCTGGTGCAGTCTGGGGCTGAGGTGAAGAAGCCTGGGGCCTCAGTGAAGGTCTCCTGCAAGGCTTCTGGATACACCTTCACCGGCTACTATATGCACTGGGTGCGACAGGCCCCTGGACAAGGGCTTGAGTGGATGGGACGGATCAACCCTAACAGTGGTGGCACAAACTATGCACAGAAGTTTCAGGGCAGGGTCACCAGTACCAGGGACACGTCCATCAGCACAGCCTACATGGAGCTGAGCAGGCTGAGATCTGACGACACGGTCGTGTATTACTGTGCGAGATGACTATGGTGCTAACTACACTACTTTGACTACTGGGGCCAAGGAACCCTGGTCACCGTCTCCTCAG
>S305|IGHV1-2*01|IGHD4/OR15-4a*01|IGHJ5*01
CAGGTGCAGCTGGTGCAGTCTGGGGCTGAGGTGAAGAAGCCTGGGGCCTCAGTGAAGGTCTCCTGCAAGGCTTCTGGATACACCTTCACCGGCTACTATATGCACTGGGTGCGACAGGCCCCTGGACAAGGGCTTGAGTGGATGGGACGGATCAACCCTAACAGTGGTGGCACAAACTATGCACAGAAGTTTCAGGGCAGGGTCACCAGTACCAGGGACACGTCCATCAGCACAGCCTACATGGAGCTGAGCAGGCTGAGATCTGACGACACGGTCGTGTATTACTGTGCGAGATGACTATGGTGCTAACTACACAACTGGTTCGACTCCTGGGGCCAAGGAACCCTGGTCACCGTCTCCTCAG
>S306|IGHV1-2*01|IGHD4/OR15-4a*01|IGHJ6*01
CAGGTGCAGCTGGTGCAGTCTGGGGCTGAGGTGAAGAAGCCTGGGGCCTCAGTGAAGGTCTCCTGCAAGGCTTCTGGATACACCTTCACCGGCTACTATATGCACTGGGTGCGACAGGCCCCTGGACAAGGGCTTGAGTGGATGGGACGGATCAACCCTAACAGTGGTGGCACAAACTATGCACAGAAGTTTCAGGGCAGGGTCACCAGTACCAGGGACACGTCCATCAGCACAGCCTACATGGAGCTGAGCAGGCTGAGATCTGACGACACGGTCGTGTATTACTGTGCGAGATGACTATGGTGCTAACTACATTACTACTACTACTACGGTATGGACGTCTGGGGGCAAGGGACCACGGTCACCGTCTCCTCAG
>S307|IGHV1-2*01|IGHD5-12*01|IGHJ1*01
CAGGTGCAGCTGGTGCAGTCTGGGGCTGAGGTGAAGAAGCCTGGGGCCTCAGTGAAGGTCTCCTGCAAGGCTTCTGGATACACCTTCACCGGCTACTATATGCACTGGGTGCGACAGGCCCCTGGACAAGGGCTTGAGTGGATGGGACGGATCAACCCTAACAGTGGTGGCACAAACTATGCACAGAAGTTTCAGGGCAGGGTCACCAGTACCAGGGACACGTCCATCAGCACAGCCTACATGGAGCTGAGCAGGCTGAGATCTGACGACACGGTCGTGTATTACTGTGCGAGAGTGGATATAGTGGCTACGATTACGCTGAATACTTCCAGCACTGGGGCCAGGGCACCCTGGTCACCGTCTCCTCAG
>S308|IGHV1-2*01|IGHD5-12*01|IGHJ2*01
CAGGTGCAGCTGGTGCAGTCTGGGGCTGAGGTGAAGAAGCCTGGGGCCTCAGTGAAGGTCTCCTGCAAGGCTTCTGGATACACCTTCACCGGCTACTATATGCACTGGGTGCGACAGGCCCCTGGACAAGGGCTTGAGTGGATGGGACGGATCAACCCTAACAGTGGTGGCACAAACTATGCACAGAAGTTTCAGGGCAGGGTCACCAGTACCAGGGACACGTCCATCAGCACAGCCTACATGGAGCTGAGCAGGCTGAGATCTGACGACACGGTCGTGTATTACTGTGCGAGAGTGGATATAGTGGCTACGATTACCTACTGGTACTTCGATCTCTGGGGCCGTGGCACCCTGGTCACTGTCTCCTCAG
>S309|IGHV1-2*01|IGHD5-12*01|IGHJ3*01
CAGGTGCAGCTGGTGCAGTCTGGGGCTGAGGTGAAGAAGCCTGGGGCCTCAGTGAAGGTCTCCTGCAAGGCTTCTGGATACACCTTCACCGGCTACTATATGCACTGGGTGCGACAGGCCCCTGGACAAGGGCTTGAGTGGATGGGACGGATCAACCCTAACAGTGGTGGCACAAACTATGCACAGAAGTTTCAGGGCAGGGTCACCAGTACCAGGGACACGTCCATCAGCACAGCCTACATGGAGCTGAGCAGGCTGAGATCTGACGACACGGTCGTGTATTACTGTGCGAGAGTGGATATAGTGGCTACGATTACTGATGCTTTTGATGTCTGGGGCCAAGGGACAATGGTCACCGTCTCTTCAG
>S310|IGHV1-2*01|IGHD5-12*01|IGHJ4*01
CAGGTGCAGCTGGTGCAGTCTGGGGCTGAGGTGAAGAAGCCTGGGGCCTCAGTGAAGGTCTCCTGCAAGGCTTCTGGATACACCTTCACCGGCTACTATATGCACTGGGTGCGACAGGCCCCTGGACAAGGGCTTGAGTGGATGGGACGGATCAACCCTAACAGTGGTGGCACAAACTATGCACAGAAGTTTCAGGGCAGGGTCACCAGTACCAGGGACACGTCCATCAGCACAGCCTACATGGAGCTGAGCAGGCTGAGATCTGACGACACGGTCGTGTATTACTGTGCGAGAGTGGATATAGTGGCTACGATTACACTACTTTGACTACTGGGGCCAAGGAACCCTGGTCACCGTCTCCTCAG
>S311|IGHV1-2*01|IGHD5-12*01|IGHJ5*01
CAGGTGCAGCTGGTGCAGTCTGGGGCTGAGGTGAAGAAGCCTGGGGCCTCAGTGAAGGTCTCCTGCAAGGCTTCTGGATACACCTTCACCGGCTACTATATGCACTGGGTGCGACAGGCCCCTGGACAAGGGCTTGAGTGGATGGGACGGATCAACCCTAACAGTGGTGGCACAAACTATGCACAGAAGTTTCAGGGCAGGGTCACCAGTACCAGGGACACGTCCATCAGCACAGCCTACATGGAGCTGAGCAGGCTGAGATCTGACGACACGGTCGTGTATTACTGTGCGAGAGTGGATATAGTGGCTACGATTACACAACTGGTTCGACTCCTGGGGCCAAGGAACCCTGGTCACCGTCTCCTCAG
>S312|IGHV1-2*01|IGHD5-12*01|IGHJ6*01
CAGGTGCAGCTGGTGCAGTCTGGGGCTGAGGTGAAGAAGCCTGGGGCCTCAGTGAAGGTCTCCTGCAAGGCTTCTGGATACACCTTCACCGGCTACTATATGCACTGGGTGCGACAGGCCCCTGGACAAGGGCTTGAGTGGATGGGACGGATCAACCCTAACAGTGGTGGCACAAACTATGCACAGAAGTTTCAGGGCAGGGTCACCAGTACCAGGGACACGTCCATCAGCACAGCCTACATGGAGCTGAGCAGGCTGAGATCTGACGACACGGTCGTGTATTACTGTGCGAGAGTGGATATAGTGGCTACGATTACATTACTACTACTACTACGGTATGGACGTCTGGGGGCAAGGGACCACGGTCACCGTCTCCTCAG
>S313|IGHV1-2*01|IGHD5-18*01|IGHJ1*01
CAGGTGCAGCTGGTGCAGTCTGGGGCTGAGGTGAAGAAGCCTGGGGCCTCAGTGAAGGTCTCCTGCAAGGCTTCTGGATACACCTTCACCGGCTACTATATGCACTGGGTGCGACAGGCCCCTGGACAAGGGCTTGAGTGGATGGGACGGATCAACCCTAACAGTGGTGGCACAAACTATGCACAGAAGTTTCAGGGCAGGGTCACCAGTACCAGGGACACGTCCATCAGCACAGCCTACATGGAGCTGAGCAGGCTGAGATCTGACGACACGGTCGTGTATTACTGTGCGAGAGTGGATACAGCTATGGTTACGCTGAATACTTCCAGCACTGGGGCCAGGGCACCCTGGTCACCGTCTCCTCAG
>S314|IGHV1-2*01|IGHD5-18*01|IGHJ2*01
CAGGTGCAGCTGGTGCAGTCTGGGGCTGAGGTGAAGAAGCCTGGGGCCTCAGTGAAGGTCTCCTGCAAGGCTTCTGGATACACCTTCACCGGCTACTATATGCACTGGGTGCGACAGGCCCCTGGACAAGGGCTTGAGTGGATGGGACGGATCAACCCTAACAGTGGTGGCACAAACTATGCACAGAAGTTTCAGGGCAGGGTCACCAGTACCAGGGACACGTCCATCAGCACAGCCTACATGGAGCTGAGCAGGCTGAGATCTGACGACACGGTCGTGTATTACTGTGCGAGAGTGGATACAGCTATGGTTACCTACTGGTACTTCGATCTCTGGGGCCGTGGCACCCTGGTCACTGTCTCCTCAG
>S315|IGHV1-2*01|IGHD5-18*01|IGHJ3*01
CAGGTGCAGCTGGTGCAGTCTGGGGCTGAGGTGAAGAAGCCTGGGGCCTCAGTGAAGGTCTCCTGCAAGGCTTCTGGATACACCTTCACCGGCTACTATATGCACTGGGTGCGACAGGCCCCTGGACAAGGGCTTGAGTGGATGGGACGGATCAACCCTAACAGTGGTGGCACAAACTATGCACAGAAGTTTCAGGGCAGGGTCACCAGTACCAGGGACACGTCCATCAGCACAGCCTACATGGAGCTGAGCAGGCTGAGATCTGACGACACGGTCGTGTATTACTGTGCGAGAGTGGATACAGCTATGGTTACTGATGCTTTTGATGTCTGGGGCCAAGGGACAATGGTCACCGTCTCTTCAG
>S316|IGHV1-2*01|IGHD5-18*01|IGHJ4*01
CAGGTGCAGCTGGTGCAGTCTGGGGCTGAGGTGAAGAAGCCTGGGGCCTCAGTGAAGGTCTCCTGCAAGGCTTCTGGATACACCTTCACCGGCTACTATATGCACTGGGTGCGACAGGCCCCTGGACAAGGGCTTGAGTGGATGGGACGGATCAACCCTAACAGTGGTGGCACAAACTATGCACAGAAGTTTCAGGGCAGGGTCACCAGTACCAGGGACACGTCCATCAGCACAGCCTACATGGAGCTGAGCAGGCTGAGATCTGACGACACGGTCGTGTATTACTGTGCGAGAGTGGATACAGCTATGGTTACACTACTTTGACTACTGGGGCCAAGGAACCCTGGTCACCGTCTCCTCAG
>S317|IGHV1-2*01|IGHD5-18*01|IGHJ5*01
CAGGTGCAGCTGGTGCAGTCTGGGGCTGAGGTGAAGAAGCCTGGGGCCTCAGTGAAGGTCTCCTGCAAGGCTTCTGGATACACCTTCACCGGCTACTATATGCACTGGGTGCGACAGGCCCCTGGACAAGGGCTTGAGTGGATGGGACGGATCAACCCTAACAGTGGTGGCACAAACTATGCACAGAAGTTTCAGGGCAGGGTCACCAGTACCAGGGACACGTCCATCAGCACAGCCTACATGGAGCTGAGCAGGCTGAGATCTGACGACACGGTCGTGTATTACTGTGCGAGAGTGGATACAGCTATGGTTACACAACTGGTTCGACTCCTGGGGCCAAGGAACCCTGGTCACCGTCTCCTCAG
>S318|IGHV1-2*01|IGHD5-18*01|IGHJ6*01
CAGGTGCAGCTGGTGCAGTCTGGGGCTGAGGTGAAGAAGCCTGGGGCCTCAGTGAAGGTCTCCTGCAAGGCTTCTGGATACACCTTCACCGGCTACTATATGCACTGGGTGCGACAGGCCCCTGGACAAGGGCTTGAGTGGATGGGACGGATCAACCCTAACAGTGGTGGCACAAACTATGCACAGAAGTTTCAGGGCAGGGTCACCAGTACCAGGGACACGTCCATCAGCACAGCCTACATGGAGCTGAGCAGGCTGAGATCTGACGACACGGTCGTGTATTACTGTGCGAGAGTGGATACAGCTATGGTTACATTACTACTACTACTACGGTATGGACGTCTGGGGGCAAGGGACCACGGTCACCGTCTCCTCAG
>S319|IGHV1-2*01|IGHD5-24*01|IGHJ1*01
CAGGTGCAGCTGGTGCAGTCTGGGGCTGAGGTGAAGAAGCCTGGGGCCTCAGTGAAGGTCTCCTGCAAGGCTTCTGGATACACCTTCACCGGCTACTATATGCACTGGGTGCGACAGGCCCCTGGACAAGGGCTTGAGTGGATGGGACGGATCAACCCTAACAGTGGTGGCACAAACTATGCACAGAAGTTTCAGGGCAGGGTCACCAGTACCAGGGACACGTCCATCAGCACAGCCTACATGGAGCTGAGCAGGCTGAGATCTGACGACACGGTCGTGTATTACTGTGCGAGAGTAGAGATGGCTACAATTACGCTGAATACTTCCAGCACTGGGGCCAGGGCACCCTGGTCACCGTCTCCTCAG
>S320|IGHV1-2*01|IGHD5-24*01|IGHJ2*01
CAGGTGCAGCTGGTGCAGTCTGGGGCTGAGGTGAAGAAGCCTGGGGCCTCAGTGAAGGTCTCCTGCAAGGCTTCTGGATACACCTTCACCGGCTACTATATGCACTGGGTGCGACAGGCCCCTGGACAAGGGCTTGAGTGGATGGGACGGATCAACCCTAACAGTGGTGGCACAAACTATGCACAGAAGTTTCAGGGCAGGGTCACCAGTACCAGGGACACGTCCATCAGCACAGCCTACATGGAGCTGAGCAGGCTGAGATCTGACGACACGGTCGTGTATTACTGTGCGAGAGTAGAGATGGCTACAATTACCTACTGGTACTTCGATCTCTGGGGCCGTGGCACCCTGGTCACTGTCTCCTCAG
>S321|IGHV1-2*01|IGHD5-24*01|IGHJ3*01
CAGGTGCAGCTGGTGCAGTCTGGGGCTGAGGTGAAGAAGCCTGGGGCCTCAGTGAAGGTCTCCTGCAAGGCTTCTGGATACACCTTCACCGGCTACTATATGCACTGGGTGCGACAGGCCCCTGGACAAGGGCTTGAGTGGATGGGACGGATCAACCCTAACAGTGGTGGCACAAACTATGCACAGAAGTTTCAGGGCAGGGTCACCAGTACCAGGGACACGTCCATCAGCACAGCCTACATGGAGCTGAGCAGGCTGAGATCTGACGACACGGTCGTGTATTACTGTGCGAGAGTAGAGATGGCTACAATTACTGATGCTTTTGATGTCTGGGGCCAAGGGACAATGGTCACCGTCTCTTCAG
>S322|IGHV1-2*01|IGHD5-24*01|IGHJ4*01
CAGGTGCAGCTGGTGCAGTCTGGGGCTGAGGTGAAGAAGCCTGGGGCCTCAGTGAAGGTCTCCTGCAAGGCTTCTGGATACACCTTCACCGGCTACTATATGCACTGGGTGCGACAGGCCCCTGGACAAGGGCTTGAGTGGATGGGACGGATCAACCCTAACAGTGGTGGCACAAACTATGCACAGAAGTTTCAGGGCAGGGTCACCAGTACCAGGGACACGTCCATCAGCACAGCCTACATGGAGCTGAGCAGGCTGAGATCTGACGACACGGTCGTGTATTACTGTGCGAGAGTAGAGATGGCTACAATTACACTACTTTGACTACTGGGGCCAAGGAACCCTGGTCACCGTCTCCTCAG
>S323|IGHV1-2*01|IGHD5-24*01|IGHJ5*01
CAGGTGCAGCTGGTGCAGTCTGGGGCTGAGGTGAAGAAGCCTGGGGCCTCAGTGAAGGTCTCCTGCAAGGCTTCTGGATACACCTTCACCGGCTACTATATGCACTGGGTGCGACAGGCCCCTGGACAAGGGCTTGAGTGGATGGGACGGATCAACCCTAACAGTGGTGGCACAAACTATGCACAGAAGTTTCAGGGCAGGGTCACCAGTACCAGGGACACGTCCATCAGCACAGCCTACATGGAGCTGAGCAGGCTGAGATCTGACGACACGGTCGTGTATTACTGTGCGAGAGTAGAGATGGCTACAATTACACAACTGGTTCGACTCCTGGGGCCAAGGAACCCTGGTCACCGTCTCCTCAG
>S324|IGHV1-2*01|IGHD5-24*01|IGHJ6*01
CAGGTGCAGCTGGTGCAGTCTGGGGCTGAGGTGAAGAAGCCTGGGGCCTCAGTGAAGGTCTCCTGCAAGGCTTCTGGATACACCTTCACCGGCTACTATATGCACTGGGTGCGACAGGCCCCTGGACAAGGGCTTGAGTGGATGGGACGGATCAACCCTAACAGTGGTGGCACAAACTATGCACAGAAGTTTCAGGGCAGGGTCACCAGTACCAGGGACACGTCCATCAGCACAGCCTACATGGAGCTGAGCAGGCTGAGATCTGACGACACGGTCGTGTATTACTGTGCGAGAGTAGAGATGGCTACAATTACATTACTACTACTACTACGGTATGGACGTCTGGGGGCAAGGGACCACGGTCACCGTCTCCTCAG
>S325|IGHV1-2*01|IGHD5/OR15-5a*01|IGHJ1*01
CAGGTGCAGCTGGTGCAGTCTGGGGCTGAGGTGAAGAAGCCTGGGGCCTCAGTGAAGGTCTCCTGCAAGGCTTCTGGATACACCTTCACCGGCTACTATATGCACTGGGTGCGACAGGCCCCTGGACAAGGGCTTGAGTGGATGGGACGGATCAACCCTAACAGTGGTGGCACAAACTATGCACAGAAGTTTCAGGGCAGGGTCACCAGTACCAGGGACACGTCCATCAGCACAGCCTACATGGAGCTGAGCAGGCTGAGATCTGACGACACGGTCGTGTATTACTGTGCGAGAGTGGATATAGTGTCTACGATTACGCTGAATACTTCCAGCACTGGGGCCAGGGCACCCTGGTCACCGTCTCCTCAG
>S326|IGHV1-2*01|IGHD5/OR15-5a*01|IGHJ2*01
CAGGTGCAGCTGGTGCAGTCTGGGGCTGAGGTGAAGAAGCCTGGGGCCTCAGTGAAGGTCTCCTGCAAGGCTTCTGGATACACCTTCACCGGCTACTATATGCACTGGGTGCGACAGGCCCCTGGACAAGGGCTTGAGTGGATGGGACGGATCAACCCTAACAGTGGTGGCACAAACTATGCACAGAAGTTTCAGGGCAGGGTCACCAGTACCAGGGACACGTCCATCAGCACAGCCTACATGGAGCTGAGCAGGCTGAGATCTGACGACACGGTCGTGTATTACTGTGCGAGAGTGGATATAGTGTCTACGATTACCTACTGGTACTTCGATCTCTGGGGCCGTGGCACCCTGGTCACTGTCTCCTCAG
>S327|IGHV1-2*01|IGHD5/OR15-5a*01|IGHJ3*01
CAGGTGCAGCTGGTGCAGTCTGGGGCTGAGGTGAAGAAGCCTGGGGCCTCAGTGAAGGTCTCCTGCAAGGCTTCTGGATACACCTTCACCGGCTACTATATGCACTGGGTGCGACAGGCCCCTGGACAAGGGCTTGAGTGGATGGGACGGATCAACCCTAACAGTGGTGGCACAAACTATGCACAGAAGTTTCAGGGCAGGGTCACCAGTACCAGGGACACGTCCATCAGCACAGCCTACATGGAGCTGAGCAGGCTGAGATCTGACGACACGGTCGTGTATTACTGTGCGAGAGTGGATATAGTGTCTACGATTACTGATGCTTTTGATGTCTGGGGCCAAGGGACAATGGTCACCGTCTCTTCAG
>S328|IGHV1-2*01|IGHD5/OR15-5a*01|IGHJ4*01
CAGGTGCAGCTGGTGCAGTCTGGGGCTGAGGTGAAGAAGCCTGGGGCCTCAGTGAAGGTCTCCTGCAAGGCTTCTGGATACACCTTCACCGGCTACTATATGCACTGGGTGCGACAGGCCCCTGGACAAGGGCTTGAGTGGATGGGACGGATCAACCCTAACAGTGGTGGCACAAACTATGCACAGAAGTTTCAGGGCAGGGTCACCAGTACCAGGGACACGTCCATCAGCACAGCCTACATGGAGCTGAGCAGGCTGAGATCTGACGACACGGTCGTGTATTACTGTGCGAGAGTGGATATAGTGTCTACGATTACACTACTTTGACTACTGGGGCCAAGGAACCCTGGTCACCGTCTCCTCAG
>S329|IGHV1-2*01|IGHD5/OR15-5a*01|IGHJ5*01
CAGGTGCAGCTGGTGCAGTCTGGGGCTGAGGTGAAGAAGCCTGGGGCCTCAGTGAAGGTCTCCTGCAAGGCTTCTGGATACACCTTCACCGGCTACTATATGCACTGGGTGCGACAGGCCCCTGGACAAGGGCTTGAGTGGATGGGACGGATCAACCCTAACAGTGGTGGCACAAACTATGCACAGAAGTTTCAGGGCAGGGTCACCAGTACCAGGGACACGTCCATCAGCACAGCCTACATGGAGCTGAGCAGGCTGAGATCTGACGACACGGTCGTGTATTACTGTGCGAGAGTGGATATAGTGTCTACGATTACACAACTGGTTCGACTCCTGGGGCCAAGGAACCCTGGTCACCGTCTCCTCAG
>S330|IGHV1-2*01|IGHD5/OR15-5a*01|IGHJ6*01
CAGGTGCAGCTGGTGCAGTCTGGGGCTGAGGTGAAGAAGCCTGGGGCCTCAGTGAAGGTCTCCTGCAAGGCTTCTGGATACACCTTCACCGGCTACTATATGCACTGGGTGCGACAGGCCCCTGGACAAGGGCTTGAGTGGATGGGACGGATCAACCCTAACAGTGGTGGCACAAACTATGCACAGAAGTTTCAGGGCAGGGTCACCAGTACCAGGGACACGTCCATCAGCACAGCCTACATGGAGCTGAGCAGGCTGAGATCTGACGACACGGTCGTGTATTACTGTGCGAGAGTGGATATAGTGTCTACGATTACATTACTACTACTACTACGGTATGGACGTCTGGGGGCAAGGGACCACGGTCACCGTCTCCTCAG
>S331|IGHV1-2*01|IGHD6-13*01|IGHJ1*01
CAGGTGCAGCTGGTGCAGTCTGGGGCTGAGGTGAAGAAGCCTGGGGCCTCAGTGAAGGTCTCCTGCAAGGCTTCTGGATACACCTTCACCGGCTACTATATGCACTGGGTGCGACAGGCCCCTGGACAAGGGCTTGAGTGGATGGGACGGATCAACCCTAACAGTGGTGGCACAAACTATGCACAGAAGTTTCAGGGCAGGGTCACCAGTACCAGGGACACGTCCATCAGCACAGCCTACATGGAGCTGAGCAGGCTGAGATCTGACGACACGGTCGTGTATTACTGTGCGAGAGGGTATAGCAGCAGCTGGTACGCTGAATACTTCCAGCACTGGGGCCAGGGCACCCTGGTCACCGTCTCCTCAG
>S332|IGHV1-2*01|IGHD6-13*01|IGHJ2*01
CAGGTGCAGCTGGTGCAGTCTGGGGCTGAGGTGAAGAAGCCTGGGGCCTCAGTGAAGGTCTCCTGCAAGGCTTCTGGATACACCTTCACCGGCTACTATATGCACTGGGTGCGACAGGCCCCTGGACAAGGGCTTGAGTGGATGGGACGGATCAACCCTAACAGTGGTGGCACAAACTATGCACAGAAGTTTCAGGGCAGGGTCACCAGTACCAGGGACACGTCCATCAGCACAGCCTACATGGAGCTGAGCAGGCTGAGATCTGACGACACGGTCGTGTATTACTGTGCGAGAGGGTATAGCAGCAGCTGGTACCTACTGGTACTTCGATCTCTGGGGCCGTGGCACCCTGGTCACTGTCTCCTCAG
>S333|IGHV1-2*01|IGHD6-13*01|IGHJ3*01
CAGGTGCAGCTGGTGCAGTCTGGGGCTGAGGTGAAGAAGCCTGGGGCCTCAGTGAAGGTCTCCTGCAAGGCTTCTGGATACACCTTCACCGGCTACTATATGCACTGGGTGCGACAGGCCCCTGGACAAGGGCTTGAGTGGATGGGACGGATCAACCCTAACAGTGGTGGCACAAACTATGCACAGAAGTTTCAGGGCAGGGTCACCAGTACCAGGGACACGTCCATCAGCACAGCCTACATGGAGCTGAGCAGGCTGAGATCTGACGACACGGTCGTGTATTACTGTGCGAGAGGGTATAGCAGCAGCTGGTACTGATGCTTTTGATGTCTGGGGCCAAGGGACAATGGTCACCGTCTCTTCAG
>S334|IGHV1-2*01|IGHD6-13*01|IGHJ4*01
CAGGTGCAGCTGGTGCAGTCTGGGGCTGAGGTGAAGAAGCCTGGGGCCTCAGTGAAGGTCTCCTGCAAGGCTTCTGGATACACCTTCACCGGCTACTATATGCACTGGGTGCGACAGGCCCCTGGACAAGGGCTTGAGTGGATGGGACGGATCAACCCTAACAGTGGTGGCACAAACTATGCACAGAAGTTTCAGGGCAGGGTCACCAGTACCAGGGACACGTCCATCAGCACAGCCTACATGGAGCTGAGCAGGCTGAGATCTGACGACACGGTCGTGTATTACTGTGCGAGAGGGTATAGCAGCAGCTGGTACACTACTTTGACTACTGGGGCCAAGGAACCCTGGTCACCGTCTCCTCAG
>S335|IGHV1-2*01|IGHD6-13*01|IGHJ5*01
CAGGTGCAGCTGGTGCAGTCTGGGGCTGAGGTGAAGAAGCCTGGGGCCTCAGTGAAGGTCTCCTGCAAGGCTTCTGGATACACCTTCACCGGCTACTATATGCACTGGGTGCGACAGGCCCCTGGACAAGGGCTTGAGTGGATGGGACGGATCAACCCTAACAGTGGTGGCACAAACTATGCACAGAAGTTTCAGGGCAGGGTCACCAGTACCAGGGACACGTCCATCAGCACAGCCTACATGGAGCTGAGCAGGCTGAGATCTGACGACACGGTCGTGTATTACTGTGCGAGAGGGTATAGCAGCAGCTGGTACACAACTGGTTCGACTCCTGGGGCCAAGGAACCCTGGTCACCGTCTCCTCAG
>S336|IGHV1-2*01|IGHD6-13*01|IGHJ6*01
CAGGTGCAGCTGGTGCAGTCTGGGGCTGAGGTGAAGAAGCCTGGGGCCTCAGTGAAGGTCTCCTGCAAGGCTTCTGGATACACCTTCACCGGCTACTATATGCACTGGGTGCGACAGGCCCCTGGACAAGGGCTTGAGTGGATGGGACGGATCAACCCTAACAGTGGTGGCACAAACTATGCACAGAAGTTTCAGGGCAGGGTCACCAGTACCAGGGACACGTCCATCAGCACAGCCTACATGGAGCTGAGCAGGCTGAGATCTGACGACACGGTCGTGTATTACTGTGCGAGAGGGTATAGCAGCAGCTGGTACATTACTACTACTACTACGGTATGGACGTCTGGGGGCAAGGGACCACGGTCACCGTCTCCTCAG
>S337|IGHV1-2*01|IGHD6-19*01|IGHJ1*01
CAGGTGCAGCTGGTGCAGTCTGGGGCTGAGGTGAAGAAGCCTGGGGCCTCAGTGAAGGTCTCCTGCAAGGCTTCTGGATACACCTTCACCGGCTACTATATGCACTGGGTGCGACAGGCCCCTGGACAAGGGCTTGAGTGGATGGGACGGATCAACCCTAACAGTGGTGGCACAAACTATGCACAGAAGTTTCAGGGCAGGGTCACCAGTACCAGGGACACGTCCATCAGCACAGCCTACATGGAGCTGAGCAGGCTGAGATCTGACGACACGGTCGTGTATTACTGTGCGAGAGGGTATAGCAGTGGCTGGTACGCTGAATACTTCCAGCACTGGGGCCAGGGCACCCTGGTCACCGTCTCCTCAG
>S338|IGHV1-2*01|IGHD6-19*01|IGHJ2*01
CAGGTGCAGCTGGTGCAGTCTGGGGCTGAGGTGAAGAAGCCTGGGGCCTCAGTGAAGGTCTCCTGCAAGGCTTCTGGATACACCTTCACCGGCTACTATATGCACTGGGTGCGACAGGCCCCTGGACAAGGGCTTGAGTGGATGGGACGGATCAACCCTAACAGTGGTGGCACAAACTATGCACAGAAGTTTCAGGGCAGGGTCACCAGTACCAGGGACACGTCCATCAGCACAGCCTACATGGAGCTGAGCAGGCTGAGATCTGACGACACGGTCGTGTATTACTGTGCGAGAGGGTATAGCAGTGGCTGGTACCTACTGGTACTTCGATCTCTGGGGCCGTGGCACCCTGGTCACTGTCTCCTCAG
>S339|IGHV1-2*01|IGHD6-19*01|IGHJ3*01
CAGGTGCAGCTGGTGCAGTCTGGGGCTGAGGTGAAGAAGCCTGGGGCCTCAGTGAAGGTCTCCTGCAAGGCTTCTGGATACACCTTCACCGGCTACTATATGCACTGGGTGCGACAGGCCCCTGGACAAGGGCTTGAGTGGATGGGACGGATCAACCCTAACAGTGGTGGCACAAACTATGCACAGAAGTTTCAGGGCAGGGTCACCAGTACCAGGGACACGTCCATCAGCACAGCCTACATGGAGCTGAGCAGGCTGAGATCTGACGACACGGTCGTGTATTACTGTGCGAGAGGGTATAGCAGTGGCTGGTACTGATGCTTTTGATGTCTGGGGCCAAGGGACAATGGTCACCGTCTCTTCAG
>S340|IGHV1-2*01|IGHD6-19*01|IGHJ4*01
CAGGTGCAGCTGGTGCAGTCTGGGGCTGAGGTGAAGAAGCCTGGGGCCTCAGTGAAGGTCTCCTGCAAGGCTTCTGGATACACCTTCACCGGCTACTATATGCACTGGGTGCGACAGGCCCCTGGACAAGGGCTTGAGTGGATGGGACGGATCAACCCTAACAGTGGTGGCACAAACTATGCACAGAAGTTTCAGGGCAGGGTCACCAGTACCAGGGACACGTCCATCAGCACAGCCTACATGGAGCTGAGCAGGCTGAGATCTGACGACACGGTCGTGTATTACTGTGCGAGAGGGTATAGCAGTGGCTGGTACACTACTTTGACTACTGGGGCCAAGGAACCCTGGTCACCGTCTCCTCAG
>S341|IGHV1-2*01|IGHD6-19*01|IGHJ5*01
CAGGTGCAGCTGGTGCAGTCTGGGGCTGAGGTGAAGAAGCCTGGGGCCTCAGTGAAGGTCTCCTGCAAGGCTTCTGGATACACCTTCACCGGCTACTATATGCACTGGGTGCGACAGGCCCCTGGACAAGGGCTTGAGTGGATGGGACGGATCAACCCTAACAGTGGTGGCACAAACTATGCACAGAAGTTTCAGGGCAGGGTCACCAGTACCAGGGACACGTCCATCAGCACAGCCTACATGGAGCTGAGCAGGCTGAGATCTGACGACACGGTCGTGTATTACTGTGCGAGAGGGTATAGCAGTGGCTGGTACACAACTGGTTCGACTCCTGGGGCCAAGGAACCCTGGTCACCGTCTCCTCAG
>S342|IGHV1-2*01|IGHD6-19*01|IGHJ6*01
CAGGTGCAGCTGGTGCAGTCTGGGGCTGAGGTGAAGAAGCCTGGGGCCTCAGTGAAGGTCTCCTGCAAGGCTTCTGGATACACCTTCACCGGCTACTATATGCACTGGGTGCGACAGGCCCCTGGACAAGGGCTTGAGTGGATGGGACGGATCAACCCTAACAGTGGTGGCACAAACTATGCACAGAAGTTTCAGGGCAGGGTCACCAGTACCAGGGACACGTCCATCAGCACAGCCTACATGGAGCTGAGCAGGCTGAGATCTGACGACACGGTCGTGTATTACTGTGCGAGAGGGTATAGCAGTGGCTGGTACATTACTACTACTACTACGGTATGGACGTCTGGGGGCAAGGGACCACGGTCACCGTCTCCTCAG
>S343|IGHV1-2*01|IGHD6-25*01|IGHJ1*01
CAGGTGCAGCTGGTGCAGTCTGGGGCTGAGGTGAAGAAGCCTGGGGCCTCAGTGAAGGTCTCCTGCAAGGCTTCTGGATACACCTTCACCGGCTACTATATGCACTGGGTGCGACAGGCCCCTGGACAAGGGCTTGAGTGGATGGGACGGATCAACCCTAACAGTGGTGGCACAAACTATGCACAGAAGTTTCAGGGCAGGGTCACCAGTACCAGGGACACGTCCATCAGCACAGCCTACATGGAGCTGAGCAGGCTGAGATCTGACGACACGGTCGTGTATTACTGTGCGAGAGGGTATAGCAGCGGCTACGCTGAATACTTCCAGCACTGGGGCCAGGGCACCCTGGTCACCGTCTCCTCAG
>S344|IGHV1-2*01|IGHD6-25*01|IGHJ2*01
CAGGTGCAGCTGGTGCAGTCTGGGGCTGAGGTGAAGAAGCCTGGGGCCTCAGTGAAGGTCTCCTGCAAGGCTTCTGGATACACCTTCACCGGCTACTATATGCACTGGGTGCGACAGGCCCCTGGACAAGGGCTTGAGTGGATGGGACGGATCAACCCTAACAGTGGTGGCACAAACTATGCACAGAAGTTTCAGGGCAGGGTCACCAGTACCAGGGACACGTCCATCAGCACAGCCTACATGGAGCTGAGCAGGCTGAGATCTGACGACACGGTCGTGTATTACTGTGCGAGAGGGTATAGCAGCGGCTACCTACTGGTACTTCGATCTCTGGGGCCGTGGCACCCTGGTCACTGTCTCCTCAG
>S345|IGHV1-2*01|IGHD6-25*01|IGHJ3*01
CAGGTGCAGCTGGTGCAGTCTGGGGCTGAGGTGAAGAAGCCTGGGGCCTCAGTGAAGGTCTCCTGCAAGGCTTCTGGATACACCTTCACCGGCTACTATATGCACTGGGTGCGACAGGCCCCTGGACAAGGGCTTGAGTGGATGGGACGGATCAACCCTAACAGTGGTGGCACAAACTATGCACAGAAGTTTCAGGGCAGGGTCACCAGTACCAGGGACACGTCCATCAGCACAGCCTACATGGAGCTGAGCAGGCTGAGATCTGACGACACGGTCGTGTATTACTGTGCGAGAGGGTATAGCAGCGGCTACTGATGCTTTTGATGTCTGGGGCCAAGGGACAATGGTCACCGTCTCTTCAG
>S346|IGHV1-2*01|IGHD6-25*01|IGHJ4*01
CAGGTGCAGCTGGTGCAGTCTGGGGCTGAGGTGAAGAAGCCTGGGGCCTCAGTGAAGGTCTCCTGCAAGGCTTCTGGATACACCTTCACCGGCTACTATATGCACTGGGTGCGACAGGCCCCTGGACAAGGGCTTGAGTGGATGGGACGGATCAACCCTAACAGTGGTGGCACAAACTATGCACAGAAGTTTCAGGGCAGGGTCACCAGTACCAGGGACACGTCCATCAGCACAGCCTACATGGAGCTGAGCAGGCTGAGATCTGACGACACGGTCGTGTATTACTGTGCGAGAGGGTATAGCAGCGGCTACACTACTTTGACTACTGGGGCCAAGGAACCCTGGTCACCGTCTCCTCAG
>S347|IGHV1-2*01|IGHD6-25*01|IGHJ5*01
CAGGTGCAGCTGGTGCAGTCTGGGGCTGAGGTGAAGAAGCCTGGGGCCTCAGTGAAGGTCTCCTGCAAGGCTTCTGGATACACCTTCACCGGCTACTATATGCACTGGGTGCGACAGGCCCCTGGACAAGGGCTTGAGTGGATGGGACGGATCAACCCTAACAGTGGTGGCACAAACTATGCACAGAAGTTTCAGGGCAGGGTCACCAGTACCAGGGACACGTCCATCAGCACAGCCTACATGGAGCTGAGCAGGCTGAGATCTGACGACACGGTCGTGTATTACTGTGCGAGAGGGTATAGCAGCGGCTACACAACTGGTTCGACTCCTGGGGCCAAGGAACCCTGGTCACCGTCTCCTCAG
>S348|IGHV1-2*01|IGHD6-25*01|IGHJ6*01
CAGGTGCAGCTGGTGCAGTCTGGGGCTGAGGTGAAGAAGCCTGGGGCCTCAGTGAAGGTCTCCTGCAAGGCTTCTGGATACACCTTCACCGGCTACTATATGCACTGGGTGCGACAGGCCCCTGGACAAGGGCTTGAGTGGATGGGACGGATCAACCCTAACAGTGGTGGCACAAACTATGCACAGAAGTTTCAGGGCAGGGTCACCAGTACCAGGGACACGTCCATCAGCACAGCCTACATGGAGCTGAGCAGGCTGAGATCTGACGACACGGTCGTGTATTACTGTGCGAGAGGGTATAGCAGCGGCTACATTACTACTACTACTACGGTATGGACGTCTGGGGGCAAGGGACCACGGTCACCGTCTCCTCAG
>S349|IGHV1-2*01|IGHD6-6*01|IGHJ1*01
CAGGTGCAGCTGGTGCAGTCTGGGGCTGAGGTGAAGAAGCCTGGGGCCTCAGTGAAGGTCTCCTGCAAGGCTTCTGGATACACCTTCACCGGCTACTATATGCACTGGGTGCGACAGGCCCCTGGACAAGGGCTTGAGTGGATGGGACGGATCAACCCTAACAGTGGTGGCACAAACTATGCACAGAAGTTTCAGGGCAGGGTCACCAGTACCAGGGACACGTCCATCAGCACAGCCTACATGGAGCTGAGCAGGCTGAGATCTGACGACACGGTCGTGTATTACTGTGCGAGAGAGTATAGCAGCTCGTCCGCTGAATACTTCCAGCACTGGGGCCAGGGCACCCTGGTCACCGTCTCCTCAG
>S350|IGHV1-2*01|IGHD6-6*01|IGHJ2*01
CAGGTGCAGCTGGTGCAGTCTGGGGCTGAGGTGAAGAAGCCTGGGGCCTCAGTGAAGGTCTCCTGCAAGGCTTCTGGATACACCTTCACCGGCTACTATATGCACTGGGTGCGACAGGCCCCTGGACAAGGGCTTGAGTGGATGGGACGGATCAACCCTAACAGTGGTGGCACAAACTATGCACAGAAGTTTCAGGGCAGGGTCACCAGTACCAGGGACACGTCCATCAGCACAGCCTACATGGAGCTGAGCAGGCTGAGATCTGACGACACGGTCGTGTATTACTGTGCGAGAGAGTATAGCAGCTCGTCCCTACTGGTACTTCGATCTCTGGGGCCGTGGCACCCTGGTCACTGTCTCCTCAG
>S351|IGHV1-2*01|IGHD6-6*01|IGHJ3*01
CAGGTGCAGCTGGTGCAGTCTGGGGCTGAGGTGAAGAAGCCTGGGGCCTCAGTGAAGGTCTCCTGCAAGGCTTCTGGATACACCTTCACCGGCTACTATATGCACTGGGTGCGACAGGCCCCTGGACAAGGGCTTGAGTGGATGGGACGGATCAACCCTAACAGTGGTGGCACAAACTATGCACAGAAGTTTCAGGGCAGGGTCACCAGTACCAGGGACACGTCCATCAGCACAGCCTACATGGAGCTGAGCAGGCTGAGATCTGACGACACGGTCGTGTATTACTGTGCGAGAGAGTATAGCAGCTCGTCCTGATGCTTTTGATGTCTGGGGCCAAGGGACAATGGTCACCGTCTCTTCAG
>S352|IGHV1-2*01|IGHD6-6*01|IGHJ4*01
CAGGTGCAGCTGGTGCAGTCTGGGGCTGAGGTGAAGAAGCCTGGGGCCTCAGTGAAGGTCTCCTGCAAGGCTTCTGGATACACCTTCACCGGCTACTATATGCACTGGGTGCGACAGGCCCCTGGACAAGGGCTTGAGTGGATGGGACGGATCAACCCTAACAGTGGTGGCACAAACTATGCACAGAAGTTTCAGGGCAGGGTCACCAGTACCAGGGACACGTCCATCAGCACAGCCTACATGGAGCTGAGCAGGCTGAGATCTGACGACACGGTCGTGTATTACTGTGCGAGAGAGTATAGCAGCTCGTCCACTACTTTGACTACTGGGGCCAAGGAACCCTGGTCACCGTCTCCTCAG
>S353|IGHV1-2*01|IGHD6-6*01|IGHJ5*01
CAGGTGCAGCTGGTGCAGTCTGGGGCTGAGGTGAAGAAGCCTGGGGCCTCAGTGAAGGTCTCCTGCAAGGCTTCTGGATACACCTTCACCGGCTACTATATGCACTGGGTGCGACAGGCCCCTGGACAAGGGCTTGAGTGGATGGGACGGATCAACCCTAACAGTGGTGGCACAAACTATGCACAGAAGTTTCAGGGCAGGGTCACCAGTACCAGGGACACGTCCATCAGCACAGCCTACATGGAGCTGAGCAGGCTGAGATCTGACGACACGGTCGTGTATTACTGTGCGAGAGAGTATAGCAGCTCGTCCACAACTGGTTCGACTCCTGGGGCCAAGGAACCCTGGTCACCGTCTCCTCAG
>S354|IGHV1-2*01|IGHD6-6*01|IGHJ6*01
CAGGTGCAGCTGGTGCAGTCTGGGGCTGAGGTGAAGAAGCCTGGGGCCTCAGTGAAGGTCTCCTGCAAGGCTTCTGGATACACCTTCACCGGCTACTATATGCACTGGGTGCGACAGGCCCCTGGACAAGGGCTTGAGTGGATGGGACGGATCAACCCTAACAGTGGTGGCACAAACTATGCACAGAAGTTTCAGGGCAGGGTCACCAGTACCAGGGACACGTCCATCAGCACAGCCTACATGGAGCTGAGCAGGCTGAGATCTGACGACACGGTCGTGTATTACTGTGCGAGAGAGTATAGCAGCTCGTCCATTACTACTACTACTACGGTATGGACGTCTGGGGGCAAGGGACCACGGTCACCGTCTCCTCAG
>S355|IGHV1-2*01|IGHD7-27*01|IGHJ1*01
CAGGTGCAGCTGGTGCAGTCTGGGGCTGAGGTGAAGAAGCCTGGGGCCTCAGTGAAGGTCTCCTGCAAGGCTTCTGGATACACCTTCACCGGCTACTATATGCACTGGGTGCGACAGGCCCCTGGACAAGGGCTTGAGTGGATGGGACGGATCAACCCTAACAGTGGTGGCACAAACTATGCACAGAAGTTTCAGGGCAGGGTCACCAGTACCAGGGACACGTCCATCAGCACAGCCTACATGGAGCTGAGCAGGCTGAGATCTGACGACACGGTCGTGTATTACTGTGCGAGACTAACTGGGGAGCTGAATACTTCCAGCACTGGGGCCAGGGCACCCTGGTCACCGTCTCCTCAG
>S356|IGHV1-2*01|IGHD7-27*01|IGHJ2*01
CAGGTGCAGCTGGTGCAGTCTGGGGCTGAGGTGAAGAAGCCTGGGGCCTCAGTGAAGGTCTCCTGCAAGGCTTCTGGATACACCTTCACCGGCTACTATATGCACTGGGTGCGACAGGCCCCTGGACAAGGGCTTGAGTGGATGGGACGGATCAACCCTAACAGTGGTGGCACAAACTATGCACAGAAGTTTCAGGGCAGGGTCACCAGTACCAGGGACACGTCCATCAGCACAGCCTACATGGAGCTGAGCAGGCTGAGATCTGACGACACGGTCGTGTATTACTGTGCGAGACTAACTGGGGACTACTGGTACTTCGATCTCTGGGGCCGTGGCACCCTGGTCACTGTCTCCTCAG
>S357|IGHV1-2*01|IGHD7-27*01|IGHJ3*01
CAGGTGCAGCTGGTGCAGTCTGGGGCTGAGGTGAAGAAGCCTGGGGCCTCAGTGAAGGTCTCCTGCAAGGCTTCTGGATACACCTTCACCGGCTACTATATGCACTGGGTGCGACAGGCCCCTGGACAAGGGCTTGAGTGGATGGGACGGATCAACCCTAACAGTGGTGGCACAAACTATGCACAGAAGTTTCAGGGCAGGGTCACCAGTACCAGGGACACGTCCATCAGCACAGCCTACATGGAGCTGAGCAGGCTGAGATCTGACGACACGGTCGTGTATTACTGTGCGAGACTAACTGGGGATGATGCTTTTGATGTCTGGGGCCAAGGGACAATGGTCACCGTCTCTTCAG
>S358|IGHV1-2*01|IGHD7-27*01|IGHJ4*01
CAGGTGCAGCTGGTGCAGTCTGGGGCTGAGGTGAAGAAGCCTGGGGCCTCAGTGAAGGTCTCCTGCAAGGCTTCTGGATACACCTTCACCGGCTACTATATGCACTGGGTGCGACAGGCCCCTGGACAAGGGCTTGAGTGGATGGGACGGATCAACCCTAACAGTGGTGGCACAAACTATGCACAGAAGTTTCAGGGCAGGGTCACCAGTACCAGGGACACGTCCATCAGCACAGCCTACATGGAGCTGAGCAGGCTGAGATCTGACGACACGGTCGTGTATTACTGTGCGAGACTAACTGGGGAACTACTTTGACTACTGGGGCCAAGGAACCCTGGTCACCGTCTCCTCAG
>S359|IGHV1-2*01|IGHD7-27*01|IGHJ5*01
CAGGTGCAGCTGGTGCAGTCTGGGGCTGAGGTGAAGAAGCCTGGGGCCTCAGTGAAGGTCTCCTGCAAGGCTTCTGGATACACCTTCACCGGCTACTATATGCACTGGGTGCGACAGGCCCCTGGACAAGGGCTTGAGTGGATGGGACGGATCAACCCTAACAGTGGTGGCACAAACTATGCACAGAAGTTTCAGGGCAGGGTCACCAGTACCAGGGACACGTCCATCAGCACAGCCTACATGGAGCTGAGCAGGCTGAGATCTGACGACACGGTCGTGTATTACTGTGCGAGACTAACTGGGGAACAACTGGTTCGACTCCTGGGGCCAAGGAACCCTGGTCACCGTCTCCTCAG
>S360|IGHV1-2*01|IGHD7-27*01|IGHJ6*01
CAGGTGCAGCTGGTGCAGTCTGGGGCTGAGGTGAAGAAGCCTGGGGCCTCAGTGAAGGTCTCCTGCAAGGCTTCTGGATACACCTTCACCGGCTACTATATGCACTGGGTGCGACAGGCCCCTGGACAAGGGCTTGAGTGGATGGGACGGATCAACCCTAACAGTGGTGGCACAAACTATGCACAGAAGTTTCAGGGCAGGGTCACCAGTACCAGGGACACGTCCATCAGCACAGCCTACATGGAGCTGAGCAGGCTGAGATCTGACGACACGGTCGTGTATTACTGTGCGAGACTAACTGGGGAATTACTACTACTACTACGGTATGGACGTCTGGGGGCAAGGGACCACGGTCACCGTCTCCTCAG
>S361|IGHV1-24*01|IGHD1-1*01|IGHJ1*01
CAGGTCCAGCTGGTACAGTCTGGGGCTGAGGTGAAGAAGCCTGGGGCCTCAGTGAAGGTCTCCTGCAAGGTTTCCGGATACACCCTCACTGAATTATCCATGCACTGGGTGCGACAGGCTCCTGGAAAAGGGCTTGAGTGGATGGGAGGTTTTGATCCTGAAGATGGTGAAACAATCTACGCACAGAAGTTCCAGGGCAGAGTCACCATGACCGAGGACACATCTACAGACACAGCCTACATGGAGCTGAGCAGCCTGAGATCTGAGGACACGGCCGTGTATTACTGTGCAACAGGTACAACTGGAACGACGCTGAATACTTCCAGCACTGGGGCCAGGGCACCCTGGTCACCGTCTCCTCAG
>S362|IGHV1-24*01|IGHD1-1*01|IGHJ2*01
CAGGTCCAGCTGGTACAGTCTGGGGCTGAGGTGAAGAAGCCTGGGGCCTCAGTGAAGGTCTCCTGCAAGGTTTCCGGATACACCCTCACTGAATTATCCATGCACTGGGTGCGACAGGCTCCTGGAAAAGGGCTTGAGTGGATGGGAGGTTTTGATCCTGAAGATGGTGAAACAATCTACGCACAGAAGTTCCAGGGCAGAGTCACCATGACCGAGGACACATCTACAGACACAGCCTACATGGAGCTGAGCAGCCTGAGATCTGAGGACACGGCCGTGTATTACTGTGCAACAGGTACAACTGGAACGACCTACTGGTACTTCGATCTCTGGGGCCGTGGCACCCTGGTCACTGTCTCCTCAG
>S363|IGHV1-24*01|IGHD1-1*01|IGHJ3*01
CAGGTCCAGCTGGTACAGTCTGGGGCTGAGGTGAAGAAGCCTGGGGCCTCAGTGAAGGTCTCCTGCAAGGTTTCCGGATACACCCTCACTGAATTATCCATGCACTGGGTGCGACAGGCTCCTGGAAAAGGGCTTGAGTGGATGGGAGGTTTTGATCCTGAAGATGGTGAAACAATCTACGCACAGAAGTTCCAGGGCAGAGTCACCATGACCGAGGACACATCTACAGACACAGCCTACATGGAGCTGAGCAGCCTGAGATCTGAGGACACGGCCGTGTATTACTGTGCAACAGGTACAACTGGAACGACTGATGCTTTTGATGTCTGGGGCCAAGGGACAATGGTCACCGTCTCTTCAG
>S364|IGHV1-24*01|IGHD1-1*01|IGHJ4*01
CAGGTCCAGCTGGTACAGTCTGGGGCTGAGGTGAAGAAGCCTGGGGCCTCAGTGAAGGTCTCCTGCAAGGTTTCCGGATACACCCTCACTGAATTATCCATGCACTGGGTGCGACAGGCTCCTGGAAAAGGGCTTGAGTGGATGGGAGGTTTTGATCCTGAAGATGGTGAAACAATCTACGCACAGAAGTTCCAGGGCAGAGTCACCATGACCGAGGACACATCTACAGACACAGCCTACATGGAGCTGAGCAGCCTGAGATCTGAGGACACGGCCGTGTATTACTGTGCAACAGGTACAACTGGAACGACACTACTTTGACTACTGGGGCCAAGGAACCCTGGTCACCGTCTCCTCAG
>S365|IGHV1-24*01|IGHD1-1*01|IGHJ5*01
CAGGTCCAGCTGGTACAGTCTGGGGCTGAGGTGAAGAAGCCTGGGGCCTCAGTGAAGGTCTCCTGCAAGGTTTCCGGATACACCCTCACTGAATTATCCATGCACTGGGTGCGACAGGCTCCTGGAAAAGGGCTTGAGTGGATGGGAGGTTTTGATCCTGAAGATGGTGAAACAATCTACGCACAGAAGTTCCAGGGCAGAGTCACCATGACCGAGGACACATCTACAGACACAGCCTACATGGAGCTGAGCAGCCTGAGATCTGAGGACACGGCCGTGTATTACTGTGCAACAGGTACAACTGGAACGACACAACTGGTTCGACTCCTGGGGCCAAGGAACCCTGGTCACCGTCTCCTCAG
>S366|IGHV1-24*01|IGHD1-1*01|IGHJ6*01
CAGGTCCAGCTGGTACAGTCTGGGGCTGAGGTGAAGAAGCCTGGGGCCTCAGTGAAGGTCTCCTGCAAGGTTTCCGGATACACCCTCACTGAATTATCCATGCACTGGGTGCGACAGGCTCCTGGAAAAGGGCTTGAGTGGATGGGAGGTTTTGATCCTGAAGATGGTGAAACAATCTACGCACAGAAGTTCCAGGGCAGAGTCACCATGACCGAGGACACATCTACAGACACAGCCTACATGGAGCTGAGCAGCCTGAGATCTGAGGACACGGCCGTGTATTACTGTGCAACAGGTACAACTGGAACGACATTACTACTACTACTACGGTATGGACGTCTGGGGGCAAGGGACCACGGTCACCGTCTCCTCAG
>S367|IGHV1-24*01|IGHD1-14*01|IGHJ1*01
CAGGTCCAGCTGGTACAGTCTGGGGCTGAGGTGAAGAAGCCTGGGGCCTCAGTGAAGGTCTCCTGCAAGGTTTCCGGATACACCCTCACTGAATTATCCATGCACTGGGTGCGACAGGCTCCTGGAAAAGGGCTTGAGTGGATGGGAGGTTTTGATCCTGAAGATGGTGAAACAATCTACGCACAGAAGTTCCAGGGCAGAGTCACCATGACCGAGGACACATCTACAGACACAGCCTACATGGAGCTGAGCAGCCTGAGATCTGAGGACACGGCCGTGTATTACTGTGCAACAGGTATAACCGGAACCACGCTGAATACTTCCAGCACTGGGGCCAGGGCACCCTGGTCACCGTCTCCTCAG
>S368|IGHV1-24*01|IGHD1-14*01|IGHJ2*01
CAGGTCCAGCTGGTACAGTCTGGGGCTGAGGTGAAGAAGCCTGGGGCCTCAGTGAAGGTCTCCTGCAAGGTTTCCGGATACACCCTCACTGAATTATCCATGCACTGGGTGCGACAGGCTCCTGGAAAAGGGCTTGAGTGGATGGGAGGTTTTGATCCTGAAGATGGTGAAACAATCTACGCACAGAAGTTCCAGGGCAGAGTCACCATGACCGAGGACACATCTACAGACACAGCCTACATGGAGCTGAGCAGCCTGAGATCTGAGGACACGGCCGTGTATTACTGTGCAACAGGTATAACCGGAACCACCTACTGGTACTTCGATCTCTGGGGCCGTGGCACCCTGGTCACTGTCTCCTCAG
>S369|IGHV1-24*01|IGHD1-14*01|IGHJ3*01
CAGGTCCAGCTGGTACAGTCTGGGGCTGAGGTGAAGAAGCCTGGGGCCTCAGTGAAGGTCTCCTGCAAGGTTTCCGGATACACCCTCACTGAATTATCCATGCACTGGGTGCGACAGGCTCCTGGAAAAGGGCTTGAGTGGATGGGAGGTTTTGATCCTGAAGATGGTGAAACAATCTACGCACAGAAGTTCCAGGGCAGAGTCACCATGACCGAGGACACATCTACAGACACAGCCTACATGGAGCTGAGCAGCCTGAGATCTGAGGACACGGCCGTGTATTACTGTGCAACAGGTATAACCGGAACCACTGATGCTTTTGATGTCTGGGGCCAAGGGACAATGGTCACCGTCTCTTCAG
>S370|IGHV1-24*01|IGHD1-14*01|IGHJ4*01
CAGGTCCAGCTGGTACAGTCTGGGGCTGAGGTGAAGAAGCCTGGGGCCTCAGTGAAGGTCTCCTGCAAGGTTTCCGGATACACCCTCACTGAATTATCCATGCACTGGGTGCGACAGGCTCCTGGAAAAGGGCTTGAGTGGATGGGAGGTTTTGATCCTGAAGATGGTGAAACAATCTACGCACAGAAGTTCCAGGGCAGAGTCACCATGACCGAGGACACATCTACAGACACAGCCTACATGGAGCTGAGCAGCCTGAGATCTGAGGACACGGCCGTGTATTACTGTGCAACAGGTATAACCGGAACCACACTACTTTGACTACTGGGGCCAAGGAACCCTGGTCACCGTCTCCTCAG
>S371|IGHV1-24*01|IGHD1-14*01|IGHJ5*01
CAGGTCCAGCTGGTACAGTCTGGGGCTGAGGTGAAGAAGCCTGGGGCCTCAGTGAAGGTCTCCTGCAAGGTTTCCGGATACACCCTCACTGAATTATCCATGCACTGGGTGCGACAGGCTCCTGGAAAAGGGCTTGAGTGGATGGGAGGTTTTGATCCTGAAGATGGTGAAACAATCTACGCACAGAAGTTCCAGGGCAGAGTCACCATGACCGAGGACACATCTACAGACACAGCCTACATGGAGCTGAGCAGCCTGAGATCTGAGGACACGGCCGTGTATTACTGTGCAACAGGTATAACCGGAACCACACAACTGGTTCGACTCCTGGGGCCAAGGAACCCTGGTCACCGTCTCCTCAG
>S372|IGHV1-24*01|IGHD1-14*01|IGHJ6*01
CAGGTCCAGCTGGTACAGTCTGGGGCTGAGGTGAAGAAGCCTGGGGCCTCAGTGAAGGTCTCCTGCAAGGTTTCCGGATACACCCTCACTGAATTATCCATGCACTGGGTGCGACAGGCTCCTGGAAAAGGGCTTGAGTGGATGGGAGGTTTTGATCCTGAAGATGGTGAAACAATCTACGCACAGAAGTTCCAGGGCAGAGTCACCATGACCGAGGACACATCTACAGACACAGCCTACATGGAGCTGAGCAGCCTGAGATCTGAGGACACGGCCGTGTATTACTGTGCAACAGGTATAACCGGAACCACATTACTACTACTACTACGGTATGGACGTCTGGGGGCAAGGGACCACGGTCACCGTCTCCTCAG
>S373|IGHV1-24*01|IGHD1-20*01|IGHJ1*01
CAGGTCCAGCTGGTACAGTCTGGGGCTGAGGTGAAGAAGCCTGGGGCCTCAGTGAAGGTCTCCTGCAAGGTTTCCGGATACACCCTCACTGAATTATCCATGCACTGGGTGCGACAGGCTCCTGGAAAAGGGCTTGAGTGGATGGGAGGTTTTGATCCTGAAGATGGTGAAACAATCTACGCACAGAAGTTCCAGGGCAGAGTCACCATGACCGAGGACACATCTACAGACACAGCCTACATGGAGCTGAGCAGCCTGAGATCTGAGGACACGGCCGTGTATTACTGTGCAACAGGTATAACTGGAACGACGCTGAATACTTCCAGCACTGGGGCCAGGGCACCCTGGTCACCGTCTCCTCAG
>S374|IGHV1-24*01|IGHD1-20*01|IGHJ2*01
CAGGTCCAGCTGGTACAGTCTGGGGCTGAGGTGAAGAAGCCTGGGGCCTCAGTGAAGGTCTCCTGCAAGGTTTCCGGATACACCCTCACTGAATTATCCATGCACTGGGTGCGACAGGCTCCTGGAAAAGGGCTTGAGTGGATGGGAGGTTTTGATCCTGAAGATGGTGAAACAATCTACGCACAGAAGTTCCAGGGCAGAGTCACCATGACCGAGGACACATCTACAGACACAGCCTACATGGAGCTGAGCAGCCTGAGATCTGAGGACACGGCCGTGTATTACTGTGCAACAGGTATAACTGGAACGACCTACTGGTACTTCGATCTCTGGGGCCGTGGCACCCTGGTCACTGTCTCCTCAG
>S375|IGHV1-24*01|IGHD1-20*01|IGHJ3*01
CAGGTCCAGCTGGTACAGTCTGGGGCTGAGGTGAAGAAGCCTGGGGCCTCAGTGAAGGTCTCCTGCAAGGTTTCCGGATACACCCTCACTGAATTATCCATGCACTGGGTGCGACAGGCTCCTGGAAAAGGGCTTGAGTGGATGGGAGGTTTTGATCCTGAAGATGGTGAAACAATCTACGCACAGAAGTTCCAGGGCAGAGTCACCATGACCGAGGACACATCTACAGACACAGCCTACATGGAGCTGAGCAGCCTGAGATCTGAGGACACGGCCGTGTATTACTGTGCAACAGGTATAACTGGAACGACTGATGCTTTTGATGTCTGGGGCCAAGGGACAATGGTCACCGTCTCTTCAG
>S376|IGHV1-24*01|IGHD1-20*01|IGHJ4*01
CAGGTCCAGCTGGTACAGTCTGGGGCTGAGGTGAAGAAGCCTGGGGCCTCAGTGAAGGTCTCCTGCAAGGTTTCCGGATACACCCTCACTGAATTATCCATGCACTGGGTGCGACAGGCTCCTGGAAAAGGGCTTGAGTGGATGGGAGGTTTTGATCCTGAAGATGGTGAAACAATCTACGCACAGAAGTTCCAGGGCAGAGTCACCATGACCGAGGACACATCTACAGACACAGCCTACATGGAGCTGAGCAGCCTGAGATCTGAGGACACGGCCGTGTATTACTGTGCAACAGGTATAACTGGAACGACACTACTTTGACTACTGGGGCCAAGGAACCCTGGTCACCGTCTCCTCAG
>S377|IGHV1-24*01|IGHD1-20*01|IGHJ5*01
CAGGTCCAGCTGGTACAGTCTGGGGCTGAGGTGAAGAAGCCTGGGGCCTCAGTGAAGGTCTCCTGCAAGGTTTCCGGATACACCCTCACTGAATTATCCATGCACTGGGTGCGACAGGCTCCTGGAAAAGGGCTTGAGTGGATGGGAGGTTTTGATCCTGAAGATGGTGAAACAATCTACGCACAGAAGTTCCAGGGCAGAGTCACCATGACCGAGGACACATCTACAGACACAGCCTACATGGAGCTGAGCAGCCTGAGATCTGAGGACACGGCCGTGTATTACTGTGCAACAGGTATAACTGGAACGACACAACTGGTTCGACTCCTGGGGCCAAGGAACCCTGGTCACCGTCTCCTCAG
>S378|IGHV1-24*01|IGHD1-20*01|IGHJ6*01
CAGGTCCAGCTGGTACAGTCTGGGGCTGAGGTGAAGAAGCCTGGGGCCTCAGTGAAGGTCTCCTGCAAGGTTTCCGGATACACCCTCACTGAATTATCCATGCACTGGGTGCGACAGGCTCCTGGAAAAGGGCTTGAGTGGATGGGAGGTTTTGATCCTGAAGATGGTGAAACAATCTACGCACAGAAGTTCCAGGGCAGAGTCACCATGACCGAGGACACATCTACAGACACAGCCTACATGGAGCTGAGCAGCCTGAGATCTGAGGACACGGCCGTGTATTACTGTGCAACAGGTATAACTGGAACGACATTACTACTACTACTACGGTATGGACGTCTGGGGGCAAGGGACCACGGTCACCGTCTCCTCAG
>S379|IGHV1-24*01|IGHD1-26*01|IGHJ1*01
CAGGTCCAGCTGGTACAGTCTGGGGCTGAGGTGAAGAAGCCTGGGGCCTCAGTGAAGGTCTCCTGCAAGGTTTCCGGATACACCCTCACTGAATTATCCATGCACTGGGTGCGACAGGCTCCTGGAAAAGGGCTTGAGTGGATGGGAGGTTTTGATCCTGAAGATGGTGAAACAATCTACGCACAGAAGTTCCAGGGCAGAGTCACCATGACCGAGGACACATCTACAGACACAGCCTACATGGAGCTGAGCAGCCTGAGATCTGAGGACACGGCCGTGTATTACTGTGCAACAGGTATAGTGGGAGCTACTACGCTGAATACTTCCAGCACTGGGGCCAGGGCACCCTGGTCACCGTCTCCTCAG
>S380|IGHV1-24*01|IGHD1-26*01|IGHJ2*01
CAGGTCCAGCTGGTACAGTCTGGGGCTGAGGTGAAGAAGCCTGGGGCCTCAGTGAAGGTCTCCTGCAAGGTTTCCGGATACACCCTCACTGAATTATCCATGCACTGGGTGCGACAGGCTCCTGGAAAAGGGCTTGAGTGGATGGGAGGTTTTGATCCTGAAGATGGTGAAACAATCTACGCACAGAAGTTCCAGGGCAGAGTCACCATGACCGAGGACACATCTACAGACACAGCCTACATGGAGCTGAGCAGCCTGAGATCTGAGGACACGGCCGTGTATTACTGTGCAACAGGTATAGTGGGAGCTACTACCTACTGGTACTTCGATCTCTGGGGCCGTGGCACCCTGGTCACTGTCTCCTCAG
>S381|IGHV1-24*01|IGHD1-26*01|IGHJ3*01
CAGGTCCAGCTGGTACAGTCTGGGGCTGAGGTGAAGAAGCCTGGGGCCTCAGTGAAGGTCTCCTGCAAGGTTTCCGGATACACCCTCACTGAATTATCCATGCACTGGGTGCGACAGGCTCCTGGAAAAGGGCTTGAGTGGATGGGAGGTTTTGATCCTGAAGATGGTGAAACAATCTACGCACAGAAGTTCCAGGGCAGAGTCACCATGACCGAGGACACATCTACAGACACAGCCTACATGGAGCTGAGCAGCCTGAGATCTGAGGACACGGCCGTGTATTACTGTGCAACAGGTATAGTGGGAGCTACTACTGATGCTTTTGATGTCTGGGGCCAAGGGACAATGGTCACCGTCTCTTCAG
>S382|IGHV1-24*01|IGHD1-26*01|IGHJ4*01
CAGGTCCAGCTGGTACAGTCTGGGGCTGAGGTGAAGAAGCCTGGGGCCTCAGTGAAGGTCTCCTGCAAGGTTTCCGGATACACCCTCACTGAATTATCCATGCACTGGGTGCGACAGGCTCCTGGAAAAGGGCTTGAGTGGATGGGAGGTTTTGATCCTGAAGATGGTGAAACAATCTACGCACAGAAGTTCCAGGGCAGAGTCACCATGACCGAGGACACATCTACAGACACAGCCTACATGGAGCTGAGCAGCCTGAGATCTGAGGACACGGCCGTGTATTACTGTGCAACAGGTATAGTGGGAGCTACTACACTACTTTGACTACTGGGGCCAAGGAACCCTGGTCACCGTCTCCTCAG
>S383|IGHV1-24*01|IGHD1-26*01|IGHJ5*01
CAGGTCCAGCTGGTACAGTCTGGGGCTGAGGTGAAGAAGCCTGGGGCCTCAGTGAAGGTCTCCTGCAAGGTTTCCGGATACACCCTCACTGAATTATCCATGCACTGGGTGCGACAGGCTCCTGGAAAAGGGCTTGAGTGGATGGGAGGTTTTGATCCTGAAGATGGTGAAACAATCTACGCACAGAAGTTCCAGGGCAGAGTCACCATGACCGAGGACACATCTACAGACACAGCCTACATGGAGCTGAGCAGCCTGAGATCTGAGGACACGGCCGTGTATTACTGTGCAACAGGTATAGTGGGAGCTACTACACAACTGGTTCGACTCCTGGGGCCAAGGAACCCTGGTCACCGTCTCCTCAG
>S384|IGHV1-24*01|IGHD1-26*01|IGHJ6*01
CAGGTCCAGCTGGTACAGTCTGGGGCTGAGGTGAAGAAGCCTGGGGCCTCAGTGAAGGTCTCCTGCAAGGTTTCCGGATACACCCTCACTGAATTATCCATGCACTGGGTGCGACAGGCTCCTGGAAAAGGGCTTGAGTGGATGGGAGGTTTTGATCCTGAAGATGGTGAAACAATCTACGCACAGAAGTTCCAGGGCAGAGTCACCATGACCGAGGACACATCTACAGACACAGCCTACATGGAGCTGAGCAGCCTGAGATCTGAGGACACGGCCGTGTATTACTGTGCAACAGGTATAGTGGGAGCTACTACATTACTACTACTACTACGGTATGGACGTCTGGGGGCAAGGGACCACGGTCACCGTCTCCTCAG
>S385|IGHV1-24*01|IGHD1-7*01|IGHJ1*01
CAGGTCCAGCTGGTACAGTCTGGGGCTGAGGTGAAGAAGCCTGGGGCCTCAGTGAAGGTCTCCTGCAAGGTTTCCGGATACACCCTCACTGAATTATCCATGCACTGGGTGCGACAGGCTCCTGGAAAAGGGCTTGAGTGGATGGGAGGTTTTGATCCTGAAGATGGTGAAACAATCTACGCACAGAAGTTCCAGGGCAGAGTCACCATGACCGAGGACACATCTACAGACACAGCCTACATGGAGCTGAGCAGCCTGAGATCTGAGGACACGGCCGTGTATTACTGTGCAACAGGTATAACTGGAACTACGCTGAATACTTCCAGCACTGGGGCCAGGGCACCCTGGTCACCGTCTCCTCAG
>S386|IGHV1-24*01|IGHD1-7*01|IGHJ2*01
CAGGTCCAGCTGGTACAGTCTGGGGCTGAGGTGAAGAAGCCTGGGGCCTCAGTGAAGGTCTCCTGCAAGGTTTCCGGATACACCCTCACTGAATTATCCATGCACTGGGTGCGACAGGCTCCTGGAAAAGGGCTTGAGTGGATGGGAGGTTTTGATCCTGAAGATGGTGAAACAATCTACGCACAGAAGTTCCAGGGCAGAGTCACCATGACCGAGGACACATCTACAGACACAGCCTACATGGAGCTGAGCAGCCTGAGATCTGAGGACACGGCCGTGTATTACTGTGCAACAGGTATAACTGGAACTACCTACTGGTACTTCGATCTCTGGGGCCGTGGCACCCTGGTCACTGTCTCCTCAG
>S387|IGHV1-24*01|IGHD1-7*01|IGHJ3*01
CAGGTCCAGCTGGTACAGTCTGGGGCTGAGGTGAAGAAGCCTGGGGCCTCAGTGAAGGTCTCCTGCAAGGTTTCCGGATACACCCTCACTGAATTATCCATGCACTGGGTGCGACAGGCTCCTGGAAAAGGGCTTGAGTGGATGGGAGGTTTTGATCCTGAAGATGGTGAAACAATCTACGCACAGAAGTTCCAGGGCAGAGTCACCATGACCGAGGACACATCTACAGACACAGCCTACATGGAGCTGAGCAGCCTGAGATCTGAGGACACGGCCGTGTATTACTGTGCAACAGGTATAACTGGAACTACTGATGCTTTTGATGTCTGGGGCCAAGGGACAATGGTCACCGTCTCTTCAG
>S388|IGHV1-24*01|IGHD1-7*01|IGHJ4*01
CAGGTCCAGCTGGTACAGTCTGGGGCTGAGGTGAAGAAGCCTGGGGCCTCAGTGAAGGTCTCCTGCAAGGTTTCCGGATACACCCTCACTGAATTATCCATGCACTGGGTGCGACAGGCTCCTGGAAAAGGGCTTGAGTGGATGGGAGGTTTTGATCCTGAAGATGGTGAAACAATCTACGCACAGAAGTTCCAGGGCAGAGTCACCATGACCGAGGACACATCTACAGACACAGCCTACATGGAGCTGAGCAGCCTGAGATCTGAGGACACGGCCGTGTATTACTGTGCAACAGGTATAACTGGAACTACACTACTTTGACTACTGGGGCCAAGGAACCCTGGTCACCGTCTCCTCAG
>S389|IGHV1-24*01|IGHD1-7*01|IGHJ5*01
CAGGTCCAGCTGGTACAGTCTGGGGCTGAGGTGAAGAAGCCTGGGGCCTCAGTGAAGGTCTCCTGCAAGGTTTCCGGATACACCCTCACTGAATTATCCATGCACTGGGTGCGACAGGCTCCTGGAAAAGGGCTTGAGTGGATGGGAGGTTTTGATCCTGAAGATGGTGAAACAATCTACGCACAGAAGTTCCAGGGCAGAGTCACCATGACCGAGGACACATCTACAGACACAGCCTACATGGAGCTGAGCAGCCTGAGATCTGAGGACACGGCCGTGTATTACTGTGCAACAGGTATAACTGGAACTACACAACTGGTTCGACTCCTGGGGCCAAGGAACCCTGGTCACCGTCTCCTCAG
>S390|IGHV1-24*01|IGHD1-7*01|IGHJ6*01
CAGGTCCAGCTGGTACAGTCTGGGGCTGAGGTGAAGAAGCCTGGGGCCTCAGTGAAGGTCTCCTGCAAGGTTTCCGGATACACCCTCACTGAATTATCCATGCACTGGGTGCGACAGGCTCCTGGAAAAGGGCTTGAGTGGATGGGAGGTTTTGATCCTGAAGATGGTGAAACAATCTACGCACAGAAGTTCCAGGGCAGAGTCACCATGACCGAGGACACATCTACAGACACAGCCTACATGGAGCTGAGCAGCCTGAGATCTGAGGACACGGCCGTGTATTACTGTGCAACAGGTATAACTGGAACTACATTACTACTACTACTACGGTATGGACGTCTGGGGGCAAGGGACCACGGTCACCGTCTCCTCAG
>S391|IGHV1-24*01|IGHD1/OR15-1a*01|IGHJ1*01
CAGGTCCAGCTGGTACAGTCTGGGGCTGAGGTGAAGAAGCCTGGGGCCTCAGTGAAGGTCTCCTGCAAGGTTTCCGGATACACCCTCACTGAATTATCCATGCACTGGGTGCGACAGGCTCCTGGAAAAGGGCTTGAGTGGATGGGAGGTTTTGATCCTGAAGATGGTGAAACAATCTACGCACAGAAGTTCCAGGGCAGAGTCACCATGACCGAGGACACATCTACAGACACAGCCTACATGGAGCTGAGCAGCCTGAGATCTGAGGACACGGCCGTGTATTACTGTGCAACAGGTATAACTGGAACAACGCTGAATACTTCCAGCACTGGGGCCAGGGCACCCTGGTCACCGTCTCCTCAG
>S392|IGHV1-24*01|IGHD1/OR15-1a*01|IGHJ2*01
CAGGTCCAGCTGGTACAGTCTGGGGCTGAGGTGAAGAAGCCTGGGGCCTCAGTGAAGGTCTCCTGCAAGGTTTCCGGATACACCCTCACTGAATTATCCATGCACTGGGTGCGACAGGCTCCTGGAAAAGGGCTTGAGTGGATGGGAGGTTTTGATCCTGAAGATGGTGAAACAATCTACGCACAGAAGTTCCAGGGCAGAGTCACCATGACCGAGGACACATCTACAGACACAGCCTACATGGAGCTGAGCAGCCTGAGATCTGAGGACACGGCCGTGTATTACTGTGCAACAGGTATAACTGGAACAACCTACTGGTACTTCGATCTCTGGGGCCGTGGCACCCTGGTCACTGTCTCCTCAG
>S393|IGHV1-24*01|IGHD1/OR15-1a*01|IGHJ3*01
CAGGTCCAGCTGGTACAGTCTGGGGCTGAGGTGAAGAAGCCTGGGGCCTCAGTGAAGGTCTCCTGCAAGGTTTCCGGATACACCCTCACTGAATTATCCATGCACTGGGTGCGACAGGCTCCTGGAAAAGGGCTTGAGTGGATGGGAGGTTTTGATCCTGAAGATGGTGAAACAATCTACGCACAGAAGTTCCAGGGCAGAGTCACCATGACCGAGGACACATCTACAGACACAGCCTACATGGAGCTGAGCAGCCTGAGATCTGAGGACACGGCCGTGTATTACTGTGCAACAGGTATAACTGGAACAACTGATGCTTTTGATGTCTGGGGCCAAGGGACAATGGTCACCGTCTCTTCAG
>S394|IGHV1-24*01|IGHD1/OR15-1a*01|IGHJ4*01
CAGGTCCAGCTGGTACAGTCTGGGGCTGAGGTGAAGAAGCCTGGGGCCTCAGTGAAGGTCTCCTGCAAGGTTTCCGGATACACCCTCACTGAATTATCCATGCACTGGGTGCGACAGGCTCCTGGAAAAGGGCTTGAGTGGATGGGAGGTTTTGATCCTGAAGATGGTGAAACAATCTACGCACAGAAGTTCCAGGGCAGAGTCACCATGACCGAGGACACATCTACAGACACAGCCTACATGGAGCTGAGCAGCCTGAGATCTGAGGACACGGCCGTGTATTACTGTGCAACAGGTATAACTGGAACAACACTACTTTGACTACTGGGGCCAAGGAACCCTGGTCACCGTCTCCTCAG
>S395|IGHV1-24*01|IGHD1/OR15-1a*01|IGHJ5*01
CAGGTCCAGCTGGTACAGTCTGGGGCTGAGGTGAAGAAGCCTGGGGCCTCAGTGAAGGTCTCCTGCAAGGTTTCCGGATACACCCTCACTGAATTATCCATGCACTGGGTGCGACAGGCTCCTGGAAAAGGGCTTGAGTGGATGGGAGGTTTTGATCCTGAAGATGGTGAAACAATCTACGCACAGAAGTTCCAGGGCAGAGTCACCATGACCGAGGACACATCTACAGACACAGCCTACATGGAGCTGAGCAGCCTGAGATCTGAGGACACGGCCGTGTATTACTGTGCAACAGGTATAACTGGAACAACACAACTGGTTCGACTCCTGGGGCCAAGGAACCCTGGTCACCGTCTCCTCAG
>S396|IGHV1-24*01|IGHD1/OR15-1a*01|IGHJ6*01
CAGGTCCAGCTGGTACAGTCTGGGGCTGAGGTGAAGAAGCCTGGGGCCTCAGTGAAGGTCTCCTGCAAGGTTTCCGGATACACCCTCACTGAATTATCCATGCACTGGGTGCGACAGGCTCCTGGAAAAGGGCTTGAGTGGATGGGAGGTTTTGATCCTGAAGATGGTGAAACAATCTACGCACAGAAGTTCCAGGGCAGAGTCACCATGACCGAGGACACATCTACAGACACAGCCTACATGGAGCTGAGCAGCCTGAGATCTGAGGACACGGCCGTGTATTACTGTGCAACAGGTATAACTGGAACAACATTACTACTACTACTACGGTATGGACGTCTGGGGGCAAGGGACCACGGTCACCGTCTCCTCAG
>S397|IGHV1-24*01|IGHD2-15*01|IGHJ1*01
CAGGTCCAGCTGGTACAGTCTGGGGCTGAGGTGAAGAAGCCTGGGGCCTCAGTGAAGGTCTCCTGCAAGGTTTCCGGATACACCCTCACTGAATTATCCATGCACTGGGTGCGACAGGCTCCTGGAAAAGGGCTTGAGTGGATGGGAGGTTTTGATCCTGAAGATGGTGAAACAATCTACGCACAGAAGTTCCAGGGCAGAGTCACCATGACCGAGGACACATCTACAGACACAGCCTACATGGAGCTGAGCAGCCTGAGATCTGAGGACACGGCCGTGTATTACTGTGCAACAAGGATATTGTAGTGGTGGTAGCTGCTACTCCGCTGAATACTTCCAGCACTGGGGCCAGGGCACCCTGGTCACCGTCTCCTCAG
>S398|IGHV1-24*01|IGHD2-15*01|IGHJ2*01
CAGGTCCAGCTGGTACAGTCTGGGGCTGAGGTGAAGAAGCCTGGGGCCTCAGTGAAGGTCTCCTGCAAGGTTTCCGGATACACCCTCACTGAATTATCCATGCACTGGGTGCGACAGGCTCCTGGAAAAGGGCTTGAGTGGATGGGAGGTTTTGATCCTGAAGATGGTGAAACAATCTACGCACAGAAGTTCCAGGGCAGAGTCACCATGACCGAGGACACATCTACAGACACAGCCTACATGGAGCTGAGCAGCCTGAGATCTGAGGACACGGCCGTGTATTACTGTGCAACAAGGATATTGTAGTGGTGGTAGCTGCTACTCCCTACTGGTACTTCGATCTCTGGGGCCGTGGCACCCTGGTCACTGTCTCCTCAG
>S399|IGHV1-24*01|IGHD2-15*01|IGHJ3*01
CAGGTCCAGCTGGTACAGTCTGGGGCTGAGGTGAAGAAGCCTGGGGCCTCAGTGAAGGTCTCCTGCAAGGTTTCCGGATACACCCTCACTGAATTATCCATGCACTGGGTGCGACAGGCTCCTGGAAAAGGGCTTGAGTGGATGGGAGGTTTTGATCCTGAAGATGGTGAAACAATCTACGCACAGAAGTTCCAGGGCAGAGTCACCATGACCGAGGACACATCTACAGACACAGCCTACATGGAGCTGAGCAGCCTGAGATCTGAGGACACGGCCGTGTATTACTGTGCAACAAGGATATTGTAGTGGTGGTAGCTGCTACTCCTGATGCTTTTGATGTCTGGGGCCAAGGGACAATGGTCACCGTCTCTTCAG
>S400|IGHV1-24*01|IGHD2-15*01|IGHJ4*01
CAGGTCCAGCTGGTACAGTCTGGGGCTGAGGTGAAGAAGCCTGGGGCCTCAGTGAAGGTCTCCTGCAAGGTTTCCGGATACACCCTCACTGAATTATCCATGCACTGGGTGCGACAGGCTCCTGGAAAAGGGCTTGAGTGGATGGGAGGTTTTGATCCTGAAGATGGTGAAACAATCTACGCACAGAAGTTCCAGGGCAGAGTCACCATGACCGAGGACACATCTACAGACACAGCCTACATGGAGCTGAGCAGCCTGAGATCTGAGGACACGGCCGTGTATTACTGTGCAACAAGGATATTGTAGTGGTGGTAGCTGCTACTCCACTACTTTGACTACTGGGGCCAAGGAACCCTGGTCACCGTCTCCTCAG
>S401|IGHV1-24*01|IGHD2-15*01|IGHJ5*01
CAGGTCCAGCTGGTACAGTCTGGGGCTGAGGTGAAGAAGCCTGGGGCCTCAGTGAAGGTCTCCTGCAAGGTTTCCGGATACACCCTCACTGAATTATCCATGCACTGGGTGCGACAGGCTCCTGGAAAAGGGCTTGAGTGGATGGGAGGTTTTGATCCTGAAGATGGTGAAACAATCTACGCACAGAAGTTCCAGGGCAGAGTCACCATGACCGAGGACACATCTACAGACACAGCCTACATGGAGCTGAGCAGCCTGAGATCTGAGGACACGGCCGTGTATTACTGTGCAACAAGGATATTGTAGTGGTGGTAGCTGCTACTCCACAACTGGTTCGACTCCTGGGGCCAAGGAACCCTGGTCACCGTCTCCTCAG
>S402|IGHV1-24*01|IGHD2-15*01|IGHJ6*01
CAGGTCCAGCTGGTACAGTCTGGGGCTGAGGTGAAGAAGCCTGGGGCCTCAGTGAAGGTCTCCTGCAAGGTTTCCGGATACACCCTCACTGAATTATCCATGCACTGGGTGCGACAGGCTCCTGGAAAAGGGCTTGAGTGGATGGGAGGTTTTGATCCTGAAGATGGTGAAACAATCTACGCACAGAAGTTCCAGGGCAGAGTCACCATGACCGAGGACACATCTACAGACACAGCCTACATGGAGCTGAGCAGCCTGAGATCTGAGGACACGGCCGTGTATTACTGTGCAACAAGGATATTGTAGTGGTGGTAGCTGCTACTCCATTACTACTACTACTACGGTATGGACGTCTGGGGGCAAGGGACCACGGTCACCGTCTCCTCAG
>S403|IGHV1-24*01|IGHD2-2*01|IGHJ1*01
CAGGTCCAGCTGGTACAGTCTGGGGCTGAGGTGAAGAAGCCTGGGGCCTCAGTGAAGGTCTCCTGCAAGGTTTCCGGATACACCCTCACTGAATTATCCATGCACTGGGTGCGACAGGCTCCTGGAAAAGGGCTTGAGTGGATGGGAGGTTTTGATCCTGAAGATGGTGAAACAATCTACGCACAGAAGTTCCAGGGCAGAGTCACCATGACCGAGGACACATCTACAGACACAGCCTACATGGAGCTGAGCAGCCTGAGATCTGAGGACACGGCCGTGTATTACTGTGCAACAAGGATATTGTAGTAGTACCAGCTGCTATGCCGCTGAATACTTCCAGCACTGGGGCCAGGGCACCCTGGTCACCGTCTCCTCAG
>S404|IGHV1-24*01|IGHD2-2*01|IGHJ2*01
CAGGTCCAGCTGGTACAGTCTGGGGCTGAGGTGAAGAAGCCTGGGGCCTCAGTGAAGGTCTCCTGCAAGGTTTCCGGATACACCCTCACTGAATTATCCATGCACTGGGTGCGACAGGCTCCTGGAAAAGGGCTTGAGTGGATGGGAGGTTTTGATCCTGAAGATGGTGAAACAATCTACGCACAGAAGTTCCAGGGCAGAGTCACCATGACCGAGGACACATCTACAGACACAGCCTACATGGAGCTGAGCAGCCTGAGATCTGAGGACACGGCCGTGTATTACTGTGCAACAAGGATATTGTAGTAGTACCAGCTGCTATGCCCTACTGGTACTTCGATCTCTGGGGCCGTGGCACCCTGGTCACTGTCTCCTCAG
>S405|IGHV1-24*01|IGHD2-2*01|IGHJ3*01
CAGGTCCAGCTGGTACAGTCTGGGGCTGAGGTGAAGAAGCCTGGGGCCTCAGTGAAGGTCTCCTGCAAGGTTTCCGGATACACCCTCACTGAATTATCCATGCACTGGGTGCGACAGGCTCCTGGAAAAGGGCTTGAGTGGATGGGAGGTTTTGATCCTGAAGATGGTGAAACAATCTACGCACAGAAGTTCCAGGGCAGAGTCACCATGACCGAGGACACATCTACAGACACAGCCTACATGGAGCTGAGCAGCCTGAGATCTGAGGACACGGCCGTGTATTACTGTGCAACAAGGATATTGTAGTAGTACCAGCTGCTATGCCTGATGCTTTTGATGTCTGGGGCCAAGGGACAATGGTCACCGTCTCTTCAG
>S406|IGHV1-24*01|IGHD2-2*01|IGHJ4*01
CAGGTCCAGCTGGTACAGTCTGGGGCTGAGGTGAAGAAGCCTGGGGCCTCAGTGAAGGTCTCCTGCAAGGTTTCCGGATACACCCTCACTGAATTATCCATGCACTGGGTGCGACAGGCTCCTGGAAAAGGGCTTGAGTGGATGGGAGGTTTTGATCCTGAAGATGGTGAAACAATCTACGCACAGAAGTTCCAGGGCAGAGTCACCATGACCGAGGACACATCTACAGACACAGCCTACATGGAGCTGAGCAGCCTGAGATCTGAGGACACGGCCGTGTATTACTGTGCAACAAGGATATTGTAGTAGTACCAGCTGCTATGCCACTACTTTGACTACTGGGGCCAAGGAACCCTGGTCACCGTCTCCTCAG
>S407|IGHV1-24*01|IGHD2-2*01|IGHJ5*01
CAGGTCCAGCTGGTACAGTCTGGGGCTGAGGTGAAGAAGCCTGGGGCCTCAGTGAAGGTCTCCTGCAAGGTTTCCGGATACACCCTCACTGAATTATCCATGCACTGGGTGCGACAGGCTCCTGGAAAAGGGCTTGAGTGGATGGGAGGTTTTGATCCTGAAGATGGTGAAACAATCTACGCACAGAAGTTCCAGGGCAGAGTCACCATGACCGAGGACACATCTACAGACACAGCCTACATGGAGCTGAGCAGCCTGAGATCTGAGGACACGGCCGTGTATTACTGTGCAACAAGGATATTGTAGTAGTACCAGCTGCTATGCCACAACTGGTTCGACTCCTGGGGCCAAGGAACCCTGGTCACCGTCTCCTCAG
>S408|IGHV1-24*01|IGHD2-2*01|IGHJ6*01
CAGGTCCAGCTGGTACAGTCTGGGGCTGAGGTGAAGAAGCCTGGGGCCTCAGTGAAGGTCTCCTGCAAGGTTTCCGGATACACCCTCACTGAATTATCCATGCACTGGGTGCGACAGGCTCCTGGAAAAGGGCTTGAGTGGATGGGAGGTTTTGATCCTGAAGATGGTGAAACAATCTACGCACAGAAGTTCCAGGGCAGAGTCACCATGACCGAGGACACATCTACAGACACAGCCTACATGGAGCTGAGCAGCCTGAGATCTGAGGACACGGCCGTGTATTACTGTGCAACAAGGATATTGTAGTAGTACCAGCTGCTATGCCATTACTACTACTACTACGGTATGGACGTCTGGGGGCAAGGGACCACGGTCACCGTCTCCTCAG
>S409|IGHV1-24*01|IGHD2-21*01|IGHJ1*01
CAGGTCCAGCTGGTACAGTCTGGGGCTGAGGTGAAGAAGCCTGGGGCCTCAGTGAAGGTCTCCTGCAAGGTTTCCGGATACACCCTCACTGAATTATCCATGCACTGGGTGCGACAGGCTCCTGGAAAAGGGCTTGAGTGGATGGGAGGTTTTGATCCTGAAGATGGTGAAACAATCTACGCACAGAAGTTCCAGGGCAGAGTCACCATGACCGAGGACACATCTACAGACACAGCCTACATGGAGCTGAGCAGCCTGAGATCTGAGGACACGGCCGTGTATTACTGTGCAACAAGCATATTGTGGTGGTGATTGCTATTCCGCTGAATACTTCCAGCACTGGGGCCAGGGCACCCTGGTCACCGTCTCCTCAG
>S410|IGHV1-24*01|IGHD2-21*01|IGHJ2*01
CAGGTCCAGCTGGTACAGTCTGGGGCTGAGGTGAAGAAGCCTGGGGCCTCAGTGAAGGTCTCCTGCAAGGTTTCCGGATACACCCTCACTGAATTATCCATGCACTGGGTGCGACAGGCTCCTGGAAAAGGGCTTGAGTGGATGGGAGGTTTTGATCCTGAAGATGGTGAAACAATCTACGCACAGAAGTTCCAGGGCAGAGTCACCATGACCGAGGACACATCTACAGACACAGCCTACATGGAGCTGAGCAGCCTGAGATCTGAGGACACGGCCGTGTATTACTGTGCAACAAGCATATTGTGGTGGTGATTGCTATTCCCTACTGGTACTTCGATCTCTGGGGCCGTGGCACCCTGGTCACTGTCTCCTCAG
>S411|IGHV1-24*01|IGHD2-21*01|IGHJ3*01
CAGGTCCAGCTGGTACAGTCTGGGGCTGAGGTGAAGAAGCCTGGGGCCTCAGTGAAGGTCTCCTGCAAGGTTTCCGGATACACCCTCACTGAATTATCCATGCACTGGGTGCGACAGGCTCCTGGAAAAGGGCTTGAGTGGATGGGAGGTTTTGATCCTGAAGATGGTGAAACAATCTACGCACAGAAGTTCCAGGGCAGAGTCACCATGACCGAGGACACATCTACAGACACAGCCTACATGGAGCTGAGCAGCCTGAGATCTGAGGACACGGCCGTGTATTACTGTGCAACAAGCATATTGTGGTGGTGATTGCTATTCCTGATGCTTTTGATGTCTGGGGCCAAGGGACAATGGTCACCGTCTCTTCAG
>S412|IGHV1-24*01|IGHD2-21*01|IGHJ4*01
CAGGTCCAGCTGGTACAGTCTGGGGCTGAGGTGAAGAAGCCTGGGGCCTCAGTGAAGGTCTCCTGCAAGGTTTCCGGATACACCCTCACTGAATTATCCATGCACTGGGTGCGACAGGCTCCTGGAAAAGGGCTTGAGTGGATGGGAGGTTTTGATCCTGAAGATGGTGAAACAATCTACGCACAGAAGTTCCAGGGCAGAGTCACCATGACCGAGGACACATCTACAGACACAGCCTACATGGAGCTGAGCAGCCTGAGATCTGAGGACACGGCCGTGTATTACTGTGCAACAAGCATATTGTGGTGGTGATTGCTATTCCACTACTTTGACTACTGGGGCCAAGGAACCCTGGTCACCGTCTCCTCAG
>S413|IGHV1-24*01|IGHD2-21*01|IGHJ5*01
CAGGTCCAGCTGGTACAGTCTGGGGCTGAGGTGAAGAAGCCTGGGGCCTCAGTGAAGGTCTCCTGCAAGGTTTCCGGATACACCCTCACTGAATTATCCATGCACTGGGTGCGACAGGCTCCTGGAAAAGGGCTTGAGTGGATGGGAGGTTTTGATCCTGAAGATGGTGAAACAATCTACGCACAGAAGTTCCAGGGCAGAGTCACCATGACCGAGGACACATCTACAGACACAGCCTACATGGAGCTGAGCAGCCTGAGATCTGAGGACACGGCCGTGTATTACTGTGCAACAAGCATATTGTGGTGGTGATTGCTATTCCACAACTGGTTCGACTCCTGGGGCCAAGGAACCCTGGTCACCGTCTCCTCAG
>S414|IGHV1-24*01|IGHD2-21*01|IGHJ6*01
CAGGTCCAGCTGGTACAGTCTGGGGCTGAGGTGAAGAAGCCTGGGGCCTCAGTGAAGGTCTCCTGCAAGGTTTCCGGATACACCCTCACTGAATTATCCATGCACTGGGTGCGACAGGCTCCTGGAAAAGGGCTTGAGTGGATGGGAGGTTTTGATCCTGAAGATGGTGAAACAATCTACGCACAGAAGTTCCAGGGCAGAGTCACCATGACCGAGGACACATCTACAGACACAGCCTACATGGAGCTGAGCAGCCTGAGATCTGAGGACACGGCCGTGTATTACTGTGCAACAAGCATATTGTGGTGGTGATTGCTATTCCATTACTACTACTACTACGGTATGGACGTCTGGGGGCAAGGGACCACGGTCACCGTCTCCTCAG
>S415|IGHV1-24*01|IGHD2-8*01|IGHJ1*01
CAGGTCCAGCTGGTACAGTCTGGGGCTGAGGTGAAGAAGCCTGGGGCCTCAGTGAAGGTCTCCTGCAAGGTTTCCGGATACACCCTCACTGAATTATCCATGCACTGGGTGCGACAGGCTCCTGGAAAAGGGCTTGAGTGGATGGGAGGTTTTGATCCTGAAGATGGTGAAACAATCTACGCACAGAAGTTCCAGGGCAGAGTCACCATGACCGAGGACACATCTACAGACACAGCCTACATGGAGCTGAGCAGCCTGAGATCTGAGGACACGGCCGTGTATTACTGTGCAACAAGGATATTGTACTAATGGTGTATGCTATACCGCTGAATACTTCCAGCACTGGGGCCAGGGCACCCTGGTCACCGTCTCCTCAG
>S416|IGHV1-24*01|IGHD2-8*01|IGHJ2*01
CAGGTCCAGCTGGTACAGTCTGGGGCTGAGGTGAAGAAGCCTGGGGCCTCAGTGAAGGTCTCCTGCAAGGTTTCCGGATACACCCTCACTGAATTATCCATGCACTGGGTGCGACAGGCTCCTGGAAAAGGGCTTGAGTGGATGGGAGGTTTTGATCCTGAAGATGGTGAAACAATCTACGCACAGAAGTTCCAGGGCAGAGTCACCATGACCGAGGACACATCTACAGACACAGCCTACATGGAGCTGAGCAGCCTGAGATCTGAGGACACGGCCGTGTATTACTGTGCAACAAGGATATTGTACTAATGGTGTATGCTATACCCTACTGGTACTTCGATCTCTGGGGCCGTGGCACCCTGGTCACTGTCTCCTCAG
>S417|IGHV1-24*01|IGHD2-8*01|IGHJ3*01
CAGGTCCAGCTGGTACAGTCTGGGGCTGAGGTGAAGAAGCCTGGGGCCTCAGTGAAGGTCTCCTGCAAGGTTTCCGGATACACCCTCACTGAATTATCCATGCACTGGGTGCGACAGGCTCCTGGAAAAGGGCTTGAGTGGATGGGAGGTTTTGATCCTGAAGATGGTGAAACAATCTACGCACAGAAGTTCCAGGGCAGAGTCACCATGACCGAGGACACATCTACAGACACAGCCTACATGGAGCTGAGCAGCCTGAGATCTGAGGACACGGCCGTGTATTACTGTGCAACAAGGATATTGTACTAATGGTGTATGCTATACCTGATGCTTTTGATGTCTGGGGCCAAGGGACAATGGTCACCGTCTCTTCAG
>S418|IGHV1-24*01|IGHD2-8*01|IGHJ4*01
CAGGTCCAGCTGGTACAGTCTGGGGCTGAGGTGAAGAAGCCTGGGGCCTCAGTGAAGGTCTCCTGCAAGGTTTCCGGATACACCCTCACTGAATTATCCATGCACTGGGTGCGACAGGCTCCTGGAAAAGGGCTTGAGTGGATGGGAGGTTTTGATCCTGAAGATGGTGAAACAATCTACGCACAGAAGTTCCAGGGCAGAGTCACCATGACCGAGGACACATCTACAGACACAGCCTACATGGAGCTGAGCAGCCTGAGATCTGAGGACACGGCCGTGTATTACTGTGCAACAAGGATATTGTACTAATGGTGTATGCTATACCACTACTTTGACTACTGGGGCCAAGGAACCCTGGTCACCGTCTCCTCAG
>S419|IGHV1-24*01|IGHD2-8*01|IGHJ5*01
CAGGTCCAGCTGGTACAGTCTGGGGCTGAGGTGAAGAAGCCTGGGGCCTCAGTGAAGGTCTCCTGCAAGGTTTCCGGATACACCCTCACTGAATTATCCATGCACTGGGTGCGACAGGCTCCTGGAAAAGGGCTTGAGTGGATGGGAGGTTTTGATCCTGAAGATGGTGAAACAATCTACGCACAGAAGTTCCAGGGCAGAGTCACCATGACCGAGGACACATCTACAGACACAGCCTACATGGAGCTGAGCAGCCTGAGATCTGAGGACACGGCCGTGTATTACTGTGCAACAAGGATATTGTACTAATGGTGTATGCTATACCACAACTGGTTCGACTCCTGGGGCCAAGGAACCCTGGTCACCGTCTCCTCAG
>S420|IGHV1-24*01|IGHD2-8*01|IGHJ6*01
CAGGTCCAGCTGGTACAGTCTGGGGCTGAGGTGAAGAAGCCTGGGGCCTCAGTGAAGGTCTCCTGCAAGGTTTCCGGATACACCCTCACTGAATTATCCATGCACTGGGTGCGACAGGCTCCTGGAAAAGGGCTTGAGTGGATGGGAGGTTTTGATCCTGAAGATGGTGAAACAATCTACGCACAGAAGTTCCAGGGCAGAGTCACCATGACCGAGGACACATCTACAGACACAGCCTACATGGAGCTGAGCAGCCTGAGATCTGAGGACACGGCCGTGTATTACTGTGCAACAAGGATATTGTACTAATGGTGTATGCTATACCATTACTACTACTACTACGGTATGGACGTCTGGGGGCAAGGGACCACGGTCACCGTCTCCTCAG
>S421|IGHV1-24*01|IGHD2/OR15-2a*01|IGHJ1*01
CAGGTCCAGCTGGTACAGTCTGGGGCTGAGGTGAAGAAGCCTGGGGCCTCAGTGAAGGTCTCCTGCAAGGTTTCCGGATACACCCTCACTGAATTATCCATGCACTGGGTGCGACAGGCTCCTGGAAAAGGGCTTGAGTGGATGGGAGGTTTTGATCCTGAAGATGGTGAAACAATCTACGCACAGAAGTTCCAGGGCAGAGTCACCATGACCGAGGACACATCTACAGACACAGCCTACATGGAGCTGAGCAGCCTGAGATCTGAGGACACGGCCGTGTATTACTGTGCAACAAGAATATTGTAATAGTACTACTTTCTATGCCGCTGAATACTTCCAGCACTGGGGCCAGGGCACCCTGGTCACCGTCTCCTCAG
>S422|IGHV1-24*01|IGHD2/OR15-2a*01|IGHJ2*01
CAGGTCCAGCTGGTACAGTCTGGGGCTGAGGTGAAGAAGCCTGGGGCCTCAGTGAAGGTCTCCTGCAAGGTTTCCGGATACACCCTCACTGAATTATCCATGCACTGGGTGCGACAGGCTCCTGGAAAAGGGCTTGAGTGGATGGGAGGTTTTGATCCTGAAGATGGTGAAACAATCTACGCACAGAAGTTCCAGGGCAGAGTCACCATGACCGAGGACACATCTACAGACACAGCCTACATGGAGCTGAGCAGCCTGAGATCTGAGGACACGGCCGTGTATTACTGTGCAACAAGAATATTGTAATAGTACTACTTTCTATGCCCTACTGGTACTTCGATCTCTGGGGCCGTGGCACCCTGGTCACTGTCTCCTCAG
>S423|IGHV1-24*01|IGHD2/OR15-2a*01|IGHJ3*01
CAGGTCCAGCTGGTACAGTCTGGGGCTGAGGTGAAGAAGCCTGGGGCCTCAGTGAAGGTCTCCTGCAAGGTTTCCGGATACACCCTCACTGAATTATCCATGCACTGGGTGCGACAGGCTCCTGGAAAAGGGCTTGAGTGGATGGGAGGTTTTGATCCTGAAGATGGTGAAACAATCTACGCACAGAAGTTCCAGGGCAGAGTCACCATGACCGAGGACACATCTACAGACACAGCCTACATGGAGCTGAGCAGCCTGAGATCTGAGGACACGGCCGTGTATTACTGTGCAACAAGAATATTGTAATAGTACTACTTTCTATGCCTGATGCTTTTGATGTCTGGGGCCAAGGGACAATGGTCACCGTCTCTTCAG
>S424|IGHV1-24*01|IGHD2/OR15-2a*01|IGHJ4*01
CAGGTCCAGCTGGTACAGTCTGGGGCTGAGGTGAAGAAGCCTGGGGCCTCAGTGAAGGTCTCCTGCAAGGTTTCCGGATACACCCTCACTGAATTATCCATGCACTGGGTGCGACAGGCTCCTGGAAAAGGGCTTGAGTGGATGGGAGGTTTTGATCCTGAAGATGGTGAAACAATCTACGCACAGAAGTTCCAGGGCAGAGTCACCATGACCGAGGACACATCTACAGACACAGCCTACATGGAGCTGAGCAGCCTGAGATCTGAGGACACGGCCGTGTATTACTGTGCAACAAGAATATTGTAATAGTACTACTTTCTATGCCACTACTTTGACTACTGGGGCCAAGGAACCCTGGTCACCGTCTCCTCAG
>S425|IGHV1-24*01|IGHD2/OR15-2a*01|IGHJ5*01
CAGGTCCAGCTGGTACAGTCTGGGGCTGAGGTGAAGAAGCCTGGGGCCTCAGTGAAGGTCTCCTGCAAGGTTTCCGGATACACCCTCACTGAATTATCCATGCACTGGGTGCGACAGGCTCCTGGAAAAGGGCTTGAGTGGATGGGAGGTTTTGATCCTGAAGATGGTGAAACAATCTACGCACAGAAGTTCCAGGGCAGAGTCACCATGACCGAGGACACATCTACAGACACAGCCTACATGGAGCTGAGCAGCCTGAGATCTGAGGACACGGCCGTGTATTACTGTGCAACAAGAATATTGTAATAGTACTACTTTCTATGCCACAACTGGTTCGACTCCTGGGGCCAAGGAACCCTGGTCACCGTCTCCTCAG
>S426|IGHV1-24*01|IGHD2/OR15-2a*01|IGHJ6*01
CAGGTCCAGCTGGTACAGTCTGGGGCTGAGGTGAAGAAGCCTGGGGCCTCAGTGAAGGTCTCCTGCAAGGTTTCCGGATACACCCTCACTGAATTATCCATGCACTGGGTGCGACAGGCTCCTGGAAAAGGGCTTGAGTGGATGGGAGGTTTTGATCCTGAAGATGGTGAAACAATCTACGCACAGAAGTTCCAGGGCAGAGTCACCATGACCGAGGACACATCTACAGACACAGCCTACATGGAGCTGAGCAGCCTGAGATCTGAGGACACGGCCGTGTATTACTGTGCAACAAGAATATTGTAATAGTACTACTTTCTATGCCATTACTACTACTACTACGGTATGGACGTCTGGGGGCAAGGGACCACGGTCACCGTCTCCTCAG
>S427|IGHV1-24*01|IGHD3-10*01|IGHJ1*01
CAGGTCCAGCTGGTACAGTCTGGGGCTGAGGTGAAGAAGCCTGGGGCCTCAGTGAAGGTCTCCTGCAAGGTTTCCGGATACACCCTCACTGAATTATCCATGCACTGGGTGCGACAGGCTCCTGGAAAAGGGCTTGAGTGGATGGGAGGTTTTGATCCTGAAGATGGTGAAACAATCTACGCACAGAAGTTCCAGGGCAGAGTCACCATGACCGAGGACACATCTACAGACACAGCCTACATGGAGCTGAGCAGCCTGAGATCTGAGGACACGGCCGTGTATTACTGTGCAACAGTATTACTATGGTTCGGGGAGTTATTATAACGCTGAATACTTCCAGCACTGGGGCCAGGGCACCCTGGTCACCGTCTCCTCAG
>S428|IGHV1-24*01|IGHD3-10*01|IGHJ2*01
CAGGTCCAGCTGGTACAGTCTGGGGCTGAGGTGAAGAAGCCTGGGGCCTCAGTGAAGGTCTCCTGCAAGGTTTCCGGATACACCCTCACTGAATTATCCATGCACTGGGTGCGACAGGCTCCTGGAAAAGGGCTTGAGTGGATGGGAGGTTTTGATCCTGAAGATGGTGAAACAATCTACGCACAGAAGTTCCAGGGCAGAGTCACCATGACCGAGGACACATCTACAGACACAGCCTACATGGAGCTGAGCAGCCTGAGATCTGAGGACACGGCCGTGTATTACTGTGCAACAGTATTACTATGGTTCGGGGAGTTATTATAACCTACTGGTACTTCGATCTCTGGGGCCGTGGCACCCTGGTCACTGTCTCCTCAG
>S429|IGHV1-24*01|IGHD3-10*01|IGHJ3*01
CAGGTCCAGCTGGTACAGTCTGGGGCTGAGGTGAAGAAGCCTGGGGCCTCAGTGAAGGTCTCCTGCAAGGTTTCCGGATACACCCTCACTGAATTATCCATGCACTGGGTGCGACAGGCTCCTGGAAAAGGGCTTGAGTGGATGGGAGGTTTTGATCCTGAAGATGGTGAAACAATCTACGCACAGAAGTTCCAGGGCAGAGTCACCATGACCGAGGACACATCTACAGACACAGCCTACATGGAGCTGAGCAGCCTGAGATCTGAGGACACGGCCGTGTATTACTGTGCAACAGTATTACTATGGTTCGGGGAGTTATTATAACTGATGCTTTTGATGTCTGGGGCCAAGGGACAATGGTCACCGTCTCTTCAG
>S430|IGHV1-24*01|IGHD3-10*01|IGHJ4*01
CAGGTCCAGCTGGTACAGTCTGGGGCTGAGGTGAAGAAGCCTGGGGCCTCAGTGAAGGTCTCCTGCAAGGTTTCCGGATACACCCTCACTGAATTATCCATGCACTGGGTGCGACAGGCTCCTGGAAAAGGGCTTGAGTGGATGGGAGGTTTTGATCCTGAAGATGGTGAAACAATCTACGCACAGAAGTTCCAGGGCAGAGTCACCATGACCGAGGACACATCTACAGACACAGCCTACATGGAGCTGAGCAGCCTGAGATCTGAGGACACGGCCGTGTATTACTGTGCAACAGTATTACTATGGTTCGGGGAGTTATTATAACACTACTTTGACTACTGGGGCCAAGGAACCCTGGTCACCGTCTCCTCAG
>S431|IGHV1-24*01|IGHD3-10*01|IGHJ5*01
CAGGTCCAGCTGGTACAGTCTGGGGCTGAGGTGAAGAAGCCTGGGGCCTCAGTGAAGGTCTCCTGCAAGGTTTCCGGATACACCCTCACTGAATTATCCATGCACTGGGTGCGACAGGCTCCTGGAAAAGGGCTTGAGTGGATGGGAGGTTTTGATCCTGAAGATGGTGAAACAATCTACGCACAGAAGTTCCAGGGCAGAGTCACCATGACCGAGGACACATCTACAGACACAGCCTACATGGAGCTGAGCAGCCTGAGATCTGAGGACACGGCCGTGTATTACTGTGCAACAGTATTACTATGGTTCGGGGAGTTATTATAACACAACTGGTTCGACTCCTGGGGCCAAGGAACCCTGGTCACCGTCTCCTCAG
>S432|IGHV1-24*01|IGHD3-10*01|IGHJ6*01
CAGGTCCAGCTGGTACAGTCTGGGGCTGAGGTGAAGAAGCCTGGGGCCTCAGTGAAGGTCTCCTGCAAGGTTTCCGGATACACCCTCACTGAATTATCCATGCACTGGGTGCGACAGGCTCCTGGAAAAGGGCTTGAGTGGATGGGAGGTTTTGATCCTGAAGATGGTGAAACAATCTACGCACAGAAGTTCCAGGGCAGAGTCACCATGACCGAGGACACATCTACAGACACAGCCTACATGGAGCTGAGCAGCCTGAGATCTGAGGACACGGCCGTGTATTACTGTGCAACAGTATTACTATGGTTCGGGGAGTTATTATAACATTACTACTACTACTACGGTATGGACGTCTGGGGGCAAGGGACCACGGTCACCGTCTCCTCAG
>S433|IGHV1-24*01|IGHD3-16*01|IGHJ1*01
CAGGTCCAGCTGGTACAGTCTGGGGCTGAGGTGAAGAAGCCTGGGGCCTCAGTGAAGGTCTCCTGCAAGGTTTCCGGATACACCCTCACTGAATTATCCATGCACTGGGTGCGACAGGCTCCTGGAAAAGGGCTTGAGTGGATGGGAGGTTTTGATCCTGAAGATGGTGAAACAATCTACGCACAGAAGTTCCAGGGCAGAGTCACCATGACCGAGGACACATCTACAGACACAGCCTACATGGAGCTGAGCAGCCTGAGATCTGAGGACACGGCCGTGTATTACTGTGCAACAGTATTATGATTACGTTTGGGGGAGTTATGCTTATACCGCTGAATACTTCCAGCACTGGGGCCAGGGCACCCTGGTCACCGTCTCCTCAG
>S434|IGHV1-24*01|IGHD3-16*01|IGHJ2*01
CAGGTCCAGCTGGTACAGTCTGGGGCTGAGGTGAAGAAGCCTGGGGCCTCAGTGAAGGTCTCCTGCAAGGTTTCCGGATACACCCTCACTGAATTATCCATGCACTGGGTGCGACAGGCTCCTGGAAAAGGGCTTGAGTGGATGGGAGGTTTTGATCCTGAAGATGGTGAAACAATCTACGCACAGAAGTTCCAGGGCAGAGTCACCATGACCGAGGACACATCTACAGACACAGCCTACATGGAGCTGAGCAGCCTGAGATCTGAGGACACGGCCGTGTATTACTGTGCAACAGTATTATGATTACGTTTGGGGGAGTTATGCTTATACCCTACTGGTACTTCGATCTCTGGGGCCGTGGCACCCTGGTCACTGTCTCCTCAG
>S435|IGHV1-24*01|IGHD3-16*01|IGHJ3*01
CAGGTCCAGCTGGTACAGTCTGGGGCTGAGGTGAAGAAGCCTGGGGCCTCAGTGAAGGTCTCCTGCAAGGTTTCCGGATACACCCTCACTGAATTATCCATGCACTGGGTGCGACAGGCTCCTGGAAAAGGGCTTGAGTGGATGGGAGGTTTTGATCCTGAAGATGGTGAAACAATCTACGCACAGAAGTTCCAGGGCAGAGTCACCATGACCGAGGACACATCTACAGACACAGCCTACATGGAGCTGAGCAGCCTGAGATCTGAGGACACGGCCGTGTATTACTGTGCAACAGTATTATGATTACGTTTGGGGGAGTTATGCTTATACCTGATGCTTTTGATGTCTGGGGCCAAGGGACAATGGTCACCGTCTCTTCAG
>S436|IGHV1-24*01|IGHD3-16*01|IGHJ4*01
CAGGTCCAGCTGGTACAGTCTGGGGCTGAGGTGAAGAAGCCTGGGGCCTCAGTGAAGGTCTCCTGCAAGGTTTCCGGATACACCCTCACTGAATTATCCATGCACTGGGTGCGACAGGCTCCTGGAAAAGGGCTTGAGTGGATGGGAGGTTTTGATCCTGAAGATGGTGAAACAATCTACGCACAGAAGTTCCAGGGCAGAGTCACCATGACCGAGGACACATCTACAGACACAGCCTACATGGAGCTGAGCAGCCTGAGATCTGAGGACACGGCCGTGTATTACTGTGCAACAGTATTATGATTACGTTTGGGGGAGTTATGCTTATACCACTACTTTGACTACTGGGGCCAAGGAACCCTGGTCACCGTCTCCTCAG
>S437|IGHV1-24*01|IGHD3-16*01|IGHJ5*01
CAGGTCCAGCTGGTACAGTCTGGGGCTGAGGTGAAGAAGCCTGGGGCCTCAGTGAAGGTCTCCTGCAAGGTTTCCGGATACACCCTCACTGAATTATCCATGCACTGGGTGCGACAGGCTCCTGGAAAAGGGCTTGAGTGGATGGGAGGTTTTGATCCTGAAGATGGTGAAACAATCTACGCACAGAAGTTCCAGGGCAGAGTCACCATGACCGAGGACACATCTACAGACACAGCCTACATGGAGCTGAGCAGCCTGAGATCTGAGGACACGGCCGTGTATTACTGTGCAACAGTATTATGATTACGTTTGGGGGAGTTATGCTTATACCACAACTGGTTCGACTCCTGGGGCCAAGGAACCCTGGTCACCGTCTCCTCAG
>S438|IGHV1-24*01|IGHD3-16*01|IGHJ6*01
CAGGTCCAGCTGGTACAGTCTGGGGCTGAGGTGAAGAAGCCTGGGGCCTCAGTGAAGGTCTCCTGCAAGGTTTCCGGATACACCCTCACTGAATTATCCATGCACTGGGTGCGACAGGCTCCTGGAAAAGGGCTTGAGTGGATGGGAGGTTTTGATCCTGAAGATGGTGAAACAATCTACGCACAGAAGTTCCAGGGCAGAGTCACCATGACCGAGGACACATCTACAGACACAGCCTACATGGAGCTGAGCAGCCTGAGATCTGAGGACACGGCCGTGTATTACTGTGCAACAGTATTATGATTACGTTTGGGGGAGTTATGCTTATACCATTACTACTACTACTACGGTATGGACGTCTGGGGGCAAGGGACCACGGTCACCGTCTCCTCAG
>S439|IGHV1-24*01|IGHD3-22*01|IGHJ1*01
CAGGTCCAGCTGGTACAGTCTGGGGCTGAGGTGAAGAAGCCTGGGGCCTCAGTGAAGGTCTCCTGCAAGGTTTCCGGATACACCCTCACTGAATTATCCATGCACTGGGTGCGACAGGCTCCTGGAAAAGGGCTTGAGTGGATGGGAGGTTTTGATCCTGAAGATGGTGAAACAATCTACGCACAGAAGTTCCAGGGCAGAGTCACCATGACCGAGGACACATCTACAGACACAGCCTACATGGAGCTGAGCAGCCTGAGATCTGAGGACACGGCCGTGTATTACTGTGCAACAGTATTACTATGATAGTAGTGGTTATTACTACGCTGAATACTTCCAGCACTGGGGCCAGGGCACCCTGGTCACCGTCTCCTCAG
>S440|IGHV1-24*01|IGHD3-22*01|IGHJ2*01
CAGGTCCAGCTGGTACAGTCTGGGGCTGAGGTGAAGAAGCCTGGGGCCTCAGTGAAGGTCTCCTGCAAGGTTTCCGGATACACCCTCACTGAATTATCCATGCACTGGGTGCGACAGGCTCCTGGAAAAGGGCTTGAGTGGATGGGAGGTTTTGATCCTGAAGATGGTGAAACAATCTACGCACAGAAGTTCCAGGGCAGAGTCACCATGACCGAGGACACATCTACAGACACAGCCTACATGGAGCTGAGCAGCCTGAGATCTGAGGACACGGCCGTGTATTACTGTGCAACAGTATTACTATGATAGTAGTGGTTATTACTACCTACTGGTACTTCGATCTCTGGGGCCGTGGCACCCTGGTCACTGTCTCCTCAG
>S441|IGHV1-24*01|IGHD3-22*01|IGHJ3*01
CAGGTCCAGCTGGTACAGTCTGGGGCTGAGGTGAAGAAGCCTGGGGCCTCAGTGAAGGTCTCCTGCAAGGTTTCCGGATACACCCTCACTGAATTATCCATGCACTGGGTGCGACAGGCTCCTGGAAAAGGGCTTGAGTGGATGGGAGGTTTTGATCCTGAAGATGGTGAAACAATCTACGCACAGAAGTTCCAGGGCAGAGTCACCATGACCGAGGACACATCTACAGACACAGCCTACATGGAGCTGAGCAGCCTGAGATCTGAGGACACGGCCGTGTATTACTGTGCAACAGTATTACTATGATAGTAGTGGTTATTACTACTGATGCTTTTGATGTCTGGGGCCAAGGGACAATGGTCACCGTCTCTTCAG
>S442|IGHV1-24*01|IGHD3-22*01|IGHJ4*01
CAGGTCCAGCTGGTACAGTCTGGGGCTGAGGTGAAGAAGCCTGGGGCCTCAGTGAAGGTCTCCTGCAAGGTTTCCGGATACACCCTCACTGAATTATCCATGCACTGGGTGCGACAGGCTCCTGGAAAAGGGCTTGAGTGGATGGGAGGTTTTGATCCTGAAGATGGTGAAACAATCTACGCACAGAAGTTCCAGGGCAGAGTCACCATGACCGAGGACACATCTACAGACACAGCCTACATGGAGCTGAGCAGCCTGAGATCTGAGGACACGGCCGTGTATTACTGTGCAACAGTATTACTATGATAGTAGTGGTTATTACTACACTACTTTGACTACTGGGGCCAAGGAACCCTGGTCACCGTCTCCTCAG
>S443|IGHV1-24*01|IGHD3-22*01|IGHJ5*01
CAGGTCCAGCTGGTACAGTCTGGGGCTGAGGTGAAGAAGCCTGGGGCCTCAGTGAAGGTCTCCTGCAAGGTTTCCGGATACACCCTCACTGAATTATCCATGCACTGGGTGCGACAGGCTCCTGGAAAAGGGCTTGAGTGGATGGGAGGTTTTGATCCTGAAGATGGTGAAACAATCTACGCACAGAAGTTCCAGGGCAGAGTCACCATGACCGAGGACACATCTACAGACACAGCCTACATGGAGCTGAGCAGCCTGAGATCTGAGGACACGGCCGTGTATTACTGTGCAACAGTATTACTATGATAGTAGTGGTTATTACTACACAACTGGTTCGACTCCTGGGGCCAAGGAACCCTGGTCACCGTCTCCTCAG
>S444|IGHV1-24*01|IGHD3-22*01|IGHJ6*01
CAGGTCCAGCTGGTACAGTCTGGGGCTGAGGTGAAGAAGCCTGGGGCCTCAGTGAAGGTCTCCTGCAAGGTTTCCGGATACACCCTCACTGAATTATCCATGCACTGGGTGCGACAGGCTCCTGGAAAAGGGCTTGAGTGGATGGGAGGTTTTGATCCTGAAGATGGTGAAACAATCTACGCACAGAAGTTCCAGGGCAGAGTCACCATGACCGAGGACACATCTACAGACACAGCCTACATGGAGCTGAGCAGCCTGAGATCTGAGGACACGGCCGTGTATTACTGTGCAACAGTATTACTATGATAGTAGTGGTTATTACTACATTACTACTACTACTACGGTATGGACGTCTGGGGGCAAGGGACCACGGTCACCGTCTCCTCAG
>S445|IGHV1-24*01|IGHD3-3*01|IGHJ1*01
CAGGTCCAGCTGGTACAGTCTGGGGCTGAGGTGAAGAAGCCTGGGGCCTCAGTGAAGGTCTCCTGCAAGGTTTCCGGATACACCCTCACTGAATTATCCATGCACTGGGTGCGACAGGCTCCTGGAAAAGGGCTTGAGTGGATGGGAGGTTTTGATCCTGAAGATGGTGAAACAATCTACGCACAGAAGTTCCAGGGCAGAGTCACCATGACCGAGGACACATCTACAGACACAGCCTACATGGAGCTGAGCAGCCTGAGATCTGAGGACACGGCCGTGTATTACTGTGCAACAGTATTACGATTTTTGGAGTGGTTATTATACCGCTGAATACTTCCAGCACTGGGGCCAGGGCACCCTGGTCACCGTCTCCTCAG
>S446|IGHV1-24*01|IGHD3-3*01|IGHJ2*01
CAGGTCCAGCTGGTACAGTCTGGGGCTGAGGTGAAGAAGCCTGGGGCCTCAGTGAAGGTCTCCTGCAAGGTTTCCGGATACACCCTCACTGAATTATCCATGCACTGGGTGCGACAGGCTCCTGGAAAAGGGCTTGAGTGGATGGGAGGTTTTGATCCTGAAGATGGTGAAACAATCTACGCACAGAAGTTCCAGGGCAGAGTCACCATGACCGAGGACACATCTACAGACACAGCCTACATGGAGCTGAGCAGCCTGAGATCTGAGGACACGGCCGTGTATTACTGTGCAACAGTATTACGATTTTTGGAGTGGTTATTATACCCTACTGGTACTTCGATCTCTGGGGCCGTGGCACCCTGGTCACTGTCTCCTCAG
>S447|IGHV1-24*01|IGHD3-3*01|IGHJ3*01
CAGGTCCAGCTGGTACAGTCTGGGGCTGAGGTGAAGAAGCCTGGGGCCTCAGTGAAGGTCTCCTGCAAGGTTTCCGGATACACCCTCACTGAATTATCCATGCACTGGGTGCGACAGGCTCCTGGAAAAGGGCTTGAGTGGATGGGAGGTTTTGATCCTGAAGATGGTGAAACAATCTACGCACAGAAGTTCCAGGGCAGAGTCACCATGACCGAGGACACATCTACAGACACAGCCTACATGGAGCTGAGCAGCCTGAGATCTGAGGACACGGCCGTGTATTACTGTGCAACAGTATTACGATTTTTGGAGTGGTTATTATACCTGATGCTTTTGATGTCTGGGGCCAAGGGACAATGGTCACCGTCTCTTCAG
>S448|IGHV1-24*01|IGHD3-3*01|IGHJ4*01
CAGGTCCAGCTGGTACAGTCTGGGGCTGAGGTGAAGAAGCCTGGGGCCTCAGTGAAGGTCTCCTGCAAGGTTTCCGGATACACCCTCACTGAATTATCCATGCACTGGGTGCGACAGGCTCCTGGAAAAGGGCTTGAGTGGATGGGAGGTTTTGATCCTGAAGATGGTGAAACAATCTACGCACAGAAGTTCCAGGGCAGAGTCACCATGACCGAGGACACATCTACAGACACAGCCTACATGGAGCTGAGCAGCCTGAGATCTGAGGACACGGCCGTGTATTACTGTGCAACAGTATTACGATTTTTGGAGTGGTTATTATACCACTACTTTGACTACTGGGGCCAAGGAACCCTGGTCACCGTCTCCTCAG
>S449|IGHV1-24*01|IGHD3-3*01|IGHJ5*01
CAGGTCCAGCTGGTACAGTCTGGGGCTGAGGTGAAGAAGCCTGGGGCCTCAGTGAAGGTCTCCTGCAAGGTTTCCGGATACACCCTCACTGAATTATCCATGCACTGGGTGCGACAGGCTCCTGGAAAAGGGCTTGAGTGGATGGGAGGTTTTGATCCTGAAGATGGTGAAACAATCTACGCACAGAAGTTCCAGGGCAGAGTCACCATGACCGAGGACACATCTACAGACACAGCCTACATGGAGCTGAGCAGCCTGAGATCTGAGGACACGGCCGTGTATTACTGTGCAACAGTATTACGATTTTTGGAGTGGTTATTATACCACAACTGGTTCGACTCCTGGGGCCAAGGAACCCTGGTCACCGTCTCCTCAG
>S450|IGHV1-24*01|IGHD3-3*01|IGHJ6*01
CAGGTCCAGCTGGTACAGTCTGGGGCTGAGGTGAAGAAGCCTGGGGCCTCAGTGAAGGTCTCCTGCAAGGTTTCCGGATACACCCTCACTGAATTATCCATGCACTGGGTGCGACAGGCTCCTGGAAAAGGGCTTGAGTGGATGGGAGGTTTTGATCCTGAAGATGGTGAAACAATCTACGCACAGAAGTTCCAGGGCAGAGTCACCATGACCGAGGACACATCTACAGACACAGCCTACATGGAGCTGAGCAGCCTGAGATCTGAGGACACGGCCGTGTATTACTGTGCAACAGTATTACGATTTTTGGAGTGGTTATTATACCATTACTACTACTACTACGGTATGGACGTCTGGGGGCAAGGGACCACGGTCACCGTCTCCTCAG
>S451|IGHV1-24*01|IGHD3-9*01|IGHJ1*01
CAGGTCCAGCTGGTACAGTCTGGGGCTGAGGTGAAGAAGCCTGGGGCCTCAGTGAAGGTCTCCTGCAAGGTTTCCGGATACACCCTCACTGAATTATCCATGCACTGGGTGCGACAGGCTCCTGGAAAAGGGCTTGAGTGGATGGGAGGTTTTGATCCTGAAGATGGTGAAACAATCTACGCACAGAAGTTCCAGGGCAGAGTCACCATGACCGAGGACACATCTACAGACACAGCCTACATGGAGCTGAGCAGCCTGAGATCTGAGGACACGGCCGTGTATTACTGTGCAACAGTATTACGATATTTTGACTGGTTATTATAACGCTGAATACTTCCAGCACTGGGGCCAGGGCACCCTGGTCACCGTCTCCTCAG
>S452|IGHV1-24*01|IGHD3-9*01|IGHJ2*01
CAGGTCCAGCTGGTACAGTCTGGGGCTGAGGTGAAGAAGCCTGGGGCCTCAGTGAAGGTCTCCTGCAAGGTTTCCGGATACACCCTCACTGAATTATCCATGCACTGGGTGCGACAGGCTCCTGGAAAAGGGCTTGAGTGGATGGGAGGTTTTGATCCTGAAGATGGTGAAACAATCTACGCACAGAAGTTCCAGGGCAGAGTCACCATGACCGAGGACACATCTACAGACACAGCCTACATGGAGCTGAGCAGCCTGAGATCTGAGGACACGGCCGTGTATTACTGTGCAACAGTATTACGATATTTTGACTGGTTATTATAACCTACTGGTACTTCGATCTCTGGGGCCGTGGCACCCTGGTCACTGTCTCCTCAG
>S453|IGHV1-24*01|IGHD3-9*01|IGHJ3*01
CAGGTCCAGCTGGTACAGTCTGGGGCTGAGGTGAAGAAGCCTGGGGCCTCAGTGAAGGTCTCCTGCAAGGTTTCCGGATACACCCTCACTGAATTATCCATGCACTGGGTGCGACAGGCTCCTGGAAAAGGGCTTGAGTGGATGGGAGGTTTTGATCCTGAAGATGGTGAAACAATCTACGCACAGAAGTTCCAGGGCAGAGTCACCATGACCGAGGACACATCTACAGACACAGCCTACATGGAGCTGAGCAGCCTGAGATCTGAGGACACGGCCGTGTATTACTGTGCAACAGTATTACGATATTTTGACTGGTTATTATAACTGATGCTTTTGATGTCTGGGGCCAAGGGACAATGGTCACCGTCTCTTCAG
>S454|IGHV1-24*01|IGHD3-9*01|IGHJ4*01
CAGGTCCAGCTGGTACAGTCTGGGGCTGAGGTGAAGAAGCCTGGGGCCTCAGTGAAGGTCTCCTGCAAGGTTTCCGGATACACCCTCACTGAATTATCCATGCACTGGGTGCGACAGGCTCCTGGAAAAGGGCTTGAGTGGATGGGAGGTTTTGATCCTGAAGATGGTGAAACAATCTACGCACAGAAGTTCCAGGGCAGAGTCACCATGACCGAGGACACATCTACAGACACAGCCTACATGGAGCTGAGCAGCCTGAGATCTGAGGACACGGCCGTGTATTACTGTGCAACAGTATTACGATATTTTGACTGGTTATTATAACACTACTTTGACTACTGGGGCCAAGGAACCCTGGTCACCGTCTCCTCAG
>S455|IGHV1-24*01|IGHD3-9*01|IGHJ5*01
CAGGTCCAGCTGGTACAGTCTGGGGCTGAGGTGAAGAAGCCTGGGGCCTCAGTGAAGGTCTCCTGCAAGGTTTCCGGATACACCCTCACTGAATTATCCATGCACTGGGTGCGACAGGCTCCTGGAAAAGGGCTTGAGTGGATGGGAGGTTTTGATCCTGAAGATGGTGAAACAATCTACGCACAGAAGTTCCAGGGCAGAGTCACCATGACCGAGGACACATCTACAGACACAGCCTACATGGAGCTGAGCAGCCTGAGATCTGAGGACACGGCCGTGTATTACTGTGCAACAGTATTACGATATTTTGACTGGTTATTATAACACAACTGGTTCGACTCCTGGGGCCAAGGAACCCTGGTCACCGTCTCCTCAG
>S456|IGHV1-24*01|IGHD3-9*01|IGHJ6*01
CAGGTCCAGCTGGTACAGTCTGGGGCTGAGGTGAAGAAGCCTGGGGCCTCAGTGAAGGTCTCCTGCAAGGTTTCCGGATACACCCTCACTGAATTATCCATGCACTGGGTGCGACAGGCTCCTGGAAAAGGGCTTGAGTGGATGGGAGGTTTTGATCCTGAAGATGGTGAAACAATCTACGCACAGAAGTTCCAGGGCAGAGTCACCATGACCGAGGACACATCTACAGACACAGCCTACATGGAGCTGAGCAGCCTGAGATCTGAGGACACGGCCGTGTATTACTGTGCAACAGTATTACGATATTTTGACTGGTTATTATAACATTACTACTACTACTACGGTATGGACGTCTGGGGGCAAGGGACCACGGTCACCGTCTCCTCAG
>S457|IGHV1-24*01|IGHD3/OR15-3a*01|IGHJ1*01
CAGGTCCAGCTGGTACAGTCTGGGGCTGAGGTGAAGAAGCCTGGGGCCTCAGTGAAGGTCTCCTGCAAGGTTTCCGGATACACCCTCACTGAATTATCCATGCACTGGGTGCGACAGGCTCCTGGAAAAGGGCTTGAGTGGATGGGAGGTTTTGATCCTGAAGATGGTGAAACAATCTACGCACAGAAGTTCCAGGGCAGAGTCACCATGACCGAGGACACATCTACAGACACAGCCTACATGGAGCTGAGCAGCCTGAGATCTGAGGACACGGCCGTGTATTACTGTGCAACAGTATTATGATTTTTGGACTGGTTATTATACCGCTGAATACTTCCAGCACTGGGGCCAGGGCACCCTGGTCACCGTCTCCTCAG
>S458|IGHV1-24*01|IGHD3/OR15-3a*01|IGHJ2*01
CAGGTCCAGCTGGTACAGTCTGGGGCTGAGGTGAAGAAGCCTGGGGCCTCAGTGAAGGTCTCCTGCAAGGTTTCCGGATACACCCTCACTGAATTATCCATGCACTGGGTGCGACAGGCTCCTGGAAAAGGGCTTGAGTGGATGGGAGGTTTTGATCCTGAAGATGGTGAAACAATCTACGCACAGAAGTTCCAGGGCAGAGTCACCATGACCGAGGACACATCTACAGACACAGCCTACATGGAGCTGAGCAGCCTGAGATCTGAGGACACGGCCGTGTATTACTGTGCAACAGTATTATGATTTTTGGACTGGTTATTATACCCTACTGGTACTTCGATCTCTGGGGCCGTGGCACCCTGGTCACTGTCTCCTCAG
>S459|IGHV1-24*01|IGHD3/OR15-3a*01|IGHJ3*01
CAGGTCCAGCTGGTACAGTCTGGGGCTGAGGTGAAGAAGCCTGGGGCCTCAGTGAAGGTCTCCTGCAAGGTTTCCGGATACACCCTCACTGAATTATCCATGCACTGGGTGCGACAGGCTCCTGGAAAAGGGCTTGAGTGGATGGGAGGTTTTGATCCTGAAGATGGTGAAACAATCTACGCACAGAAGTTCCAGGGCAGAGTCACCATGACCGAGGACACATCTACAGACACAGCCTACATGGAGCTGAGCAGCCTGAGATCTGAGGACACGGCCGTGTATTACTGTGCAACAGTATTATGATTTTTGGACTGGTTATTATACCTGATGCTTTTGATGTCTGGGGCCAAGGGACAATGGTCACCGTCTCTTCAG
>S460|IGHV1-24*01|IGHD3/OR15-3a*01|IGHJ4*01
CAGGTCCAGCTGGTACAGTCTGGGGCTGAGGTGAAGAAGCCTGGGGCCTCAGTGAAGGTCTCCTGCAAGGTTTCCGGATACACCCTCACTGAATTATCCATGCACTGGGTGCGACAGGCTCCTGGAAAAGGGCTTGAGTGGATGGGAGGTTTTGATCCTGAAGATGGTGAAACAATCTACGCACAGAAGTTCCAGGGCAGAGTCACCATGACCGAGGACACATCTACAGACACAGCCTACATGGAGCTGAGCAGCCTGAGATCTGAGGACACGGCCGTGTATTACTGTGCAACAGTATTATGATTTTTGGACTGGTTATTATACCACTACTTTGACTACTGGGGCCAAGGAACCCTGGTCACCGTCTCCTCAG
>S461|IGHV1-24*01|IGHD3/OR15-3a*01|IGHJ5*01
CAGGTCCAGCTGGTACAGTCTGGGGCTGAGGTGAAGAAGCCTGGGGCCTCAGTGAAGGTCTCCTGCAAGGTTTCCGGATACACCCTCACTGAATTATCCATGCACTGGGTGCGACAGGCTCCTGGAAAAGGGCTTGAGTGGATGGGAGGTTTTGATCCTGAAGATGGTGAAACAATCTACGCACAGAAGTTCCAGGGCAGAGTCACCATGACCGAGGACACATCTACAGACACAGCCTACATGGAGCTGAGCAGCCTGAGATCTGAGGACACGGCCGTGTATTACTGTGCAACAGTATTATGATTTTTGGACTGGTTATTATACCACAACTGGTTCGACTCCTGGGGCCAAGGAACCCTGGTCACCGTCTCCTCAG
>S462|IGHV1-24*01|IGHD3/OR15-3a*01|IGHJ6*01
CAGGTCCAGCTGGTACAGTCTGGGGCTGAGGTGAAGAAGCCTGGGGCCTCAGTGAAGGTCTCCTGCAAGGTTTCCGGATACACCCTCACTGAATTATCCATGCACTGGGTGCGACAGGCTCCTGGAAAAGGGCTTGAGTGGATGGGAGGTTTTGATCCTGAAGATGGTGAAACAATCTACGCACAGAAGTTCCAGGGCAGAGTCACCATGACCGAGGACACATCTACAGACACAGCCTACATGGAGCTGAGCAGCCTGAGATCTGAGGACACGGCCGTGTATTACTGTGCAACAGTATTATGATTTTTGGACTGGTTATTATACCATTACTACTACTACTACGGTATGGACGTCTGGGGGCAAGGGACCACGGTCACCGTCTCCTCAG
>S463|IGHV1-24*01|IGHD4-11*01|IGHJ1*01
CAGGTCCAGCTGGTACAGTCTGGGGCTGAGGTGAAGAAGCCTGGGGCCTCAGTGAAGGTCTCCTGCAAGGTTTCCGGATACACCCTCACTGAATTATCCATGCACTGGGTGCGACAGGCTCCTGGAAAAGGGCTTGAGTGGATGGGAGGTTTTGATCCTGAAGATGGTGAAACAATCTACGCACAGAAGTTCCAGGGCAGAGTCACCATGACCGAGGACACATCTACAGACACAGCCTACATGGAGCTGAGCAGCCTGAGATCTGAGGACACGGCCGTGTATTACTGTGCAACATGACTACAGTAACTACGCTGAATACTTCCAGCACTGGGGCCAGGGCACCCTGGTCACCGTCTCCTCAG
>S464|IGHV1-24*01|IGHD4-11*01|IGHJ2*01
CAGGTCCAGCTGGTACAGTCTGGGGCTGAGGTGAAGAAGCCTGGGGCCTCAGTGAAGGTCTCCTGCAAGGTTTCCGGATACACCCTCACTGAATTATCCATGCACTGGGTGCGACAGGCTCCTGGAAAAGGGCTTGAGTGGATGGGAGGTTTTGATCCTGAAGATGGTGAAACAATCTACGCACAGAAGTTCCAGGGCAGAGTCACCATGACCGAGGACACATCTACAGACACAGCCTACATGGAGCTGAGCAGCCTGAGATCTGAGGACACGGCCGTGTATTACTGTGCAACATGACTACAGTAACTACCTACTGGTACTTCGATCTCTGGGGCCGTGGCACCCTGGTCACTGTCTCCTCAG
>S465|IGHV1-24*01|IGHD4-11*01|IGHJ3*01
CAGGTCCAGCTGGTACAGTCTGGGGCTGAGGTGAAGAAGCCTGGGGCCTCAGTGAAGGTCTCCTGCAAGGTTTCCGGATACACCCTCACTGAATTATCCATGCACTGGGTGCGACAGGCTCCTGGAAAAGGGCTTGAGTGGATGGGAGGTTTTGATCCTGAAGATGGTGAAACAATCTACGCACAGAAGTTCCAGGGCAGAGTCACCATGACCGAGGACACATCTACAGACACAGCCTACATGGAGCTGAGCAGCCTGAGATCTGAGGACACGGCCGTGTATTACTGTGCAACATGACTACAGTAACTACTGATGCTTTTGATGTCTGGGGCCAAGGGACAATGGTCACCGTCTCTTCAG
>S466|IGHV1-24*01|IGHD4-11*01|IGHJ4*01
CAGGTCCAGCTGGTACAGTCTGGGGCTGAGGTGAAGAAGCCTGGGGCCTCAGTGAAGGTCTCCTGCAAGGTTTCCGGATACACCCTCACTGAATTATCCATGCACTGGGTGCGACAGGCTCCTGGAAAAGGGCTTGAGTGGATGGGAGGTTTTGATCCTGAAGATGGTGAAACAATCTACGCACAGAAGTTCCAGGGCAGAGTCACCATGACCGAGGACACATCTACAGACACAGCCTACATGGAGCTGAGCAGCCTGAGATCTGAGGACACGGCCGTGTATTACTGTGCAACATGACTACAGTAACTACACTACTTTGACTACTGGGGCCAAGGAACCCTGGTCACCGTCTCCTCAG
>S467|IGHV1-24*01|IGHD4-11*01|IGHJ5*01
CAGGTCCAGCTGGTACAGTCTGGGGCTGAGGTGAAGAAGCCTGGGGCCTCAGTGAAGGTCTCCTGCAAGGTTTCCGGATACACCCTCACTGAATTATCCATGCACTGGGTGCGACAGGCTCCTGGAAAAGGGCTTGAGTGGATGGGAGGTTTTGATCCTGAAGATGGTGAAACAATCTACGCACAGAAGTTCCAGGGCAGAGTCACCATGACCGAGGACACATCTACAGACACAGCCTACATGGAGCTGAGCAGCCTGAGATCTGAGGACACGGCCGTGTATTACTGTGCAACATGACTACAGTAACTACACAACTGGTTCGACTCCTGGGGCCAAGGAACCCTGGTCACCGTCTCCTCAG
>S468|IGHV1-24*01|IGHD4-11*01|IGHJ6*01
CAGGTCCAGCTGGTACAGTCTGGGGCTGAGGTGAAGAAGCCTGGGGCCTCAGTGAAGGTCTCCTGCAAGGTTTCCGGATACACCCTCACTGAATTATCCATGCACTGGGTGCGACAGGCTCCTGGAAAAGGGCTTGAGTGGATGGGAGGTTTTGATCCTGAAGATGGTGAAACAATCTACGCACAGAAGTTCCAGGGCAGAGTCACCATGACCGAGGACACATCTACAGACACAGCCTACATGGAGCTGAGCAGCCTGAGATCTGAGGACACGGCCGTGTATTACTGTGCAACATGACTACAGTAACTACATTACTACTACTACTACGGTATGGACGTCTGGGGGCAAGGGACCACGGTCACCGTCTCCTCAG
>S469|IGHV1-24*01|IGHD4-17*01|IGHJ1*01
CAGGTCCAGCTGGTACAGTCTGGGGCTGAGGTGAAGAAGCCTGGGGCCTCAGTGAAGGTCTCCTGCAAGGTTTCCGGATACACCCTCACTGAATTATCCATGCACTGGGTGCGACAGGCTCCTGGAAAAGGGCTTGAGTGGATGGGAGGTTTTGATCCTGAAGATGGTGAAACAATCTACGCACAGAAGTTCCAGGGCAGAGTCACCATGACCGAGGACACATCTACAGACACAGCCTACATGGAGCTGAGCAGCCTGAGATCTGAGGACACGGCCGTGTATTACTGTGCAACATGACTACGGTGACTACGCTGAATACTTCCAGCACTGGGGCCAGGGCACCCTGGTCACCGTCTCCTCAG
>S470|IGHV1-24*01|IGHD4-17*01|IGHJ2*01
CAGGTCCAGCTGGTACAGTCTGGGGCTGAGGTGAAGAAGCCTGGGGCCTCAGTGAAGGTCTCCTGCAAGGTTTCCGGATACACCCTCACTGAATTATCCATGCACTGGGTGCGACAGGCTCCTGGAAAAGGGCTTGAGTGGATGGGAGGTTTTGATCCTGAAGATGGTGAAACAATCTACGCACAGAAGTTCCAGGGCAGAGTCACCATGACCGAGGACACATCTACAGACACAGCCTACATGGAGCTGAGCAGCCTGAGATCTGAGGACACGGCCGTGTATTACTGTGCAACATGACTACGGTGACTACCTACTGGTACTTCGATCTCTGGGGCCGTGGCACCCTGGTCACTGTCTCCTCAG
>S471|IGHV1-24*01|IGHD4-17*01|IGHJ3*01
CAGGTCCAGCTGGTACAGTCTGGGGCTGAGGTGAAGAAGCCTGGGGCCTCAGTGAAGGTCTCCTGCAAGGTTTCCGGATACACCCTCACTGAATTATCCATGCACTGGGTGCGACAGGCTCCTGGAAAAGGGCTTGAGTGGATGGGAGGTTTTGATCCTGAAGATGGTGAAACAATCTACGCACAGAAGTTCCAGGGCAGAGTCACCATGACCGAGGACACATCTACAGACACAGCCTACATGGAGCTGAGCAGCCTGAGATCTGAGGACACGGCCGTGTATTACTGTGCAACATGACTACGGTGACTACTGATGCTTTTGATGTCTGGGGCCAAGGGACAATGGTCACCGTCTCTTCAG
>S472|IGHV1-24*01|IGHD4-17*01|IGHJ4*01
CAGGTCCAGCTGGTACAGTCTGGGGCTGAGGTGAAGAAGCCTGGGGCCTCAGTGAAGGTCTCCTGCAAGGTTTCCGGATACACCCTCACTGAATTATCCATGCACTGGGTGCGACAGGCTCCTGGAAAAGGGCTTGAGTGGATGGGAGGTTTTGATCCTGAAGATGGTGAAACAATCTACGCACAGAAGTTCCAGGGCAGAGTCACCATGACCGAGGACACATCTACAGACACAGCCTACATGGAGCTGAGCAGCCTGAGATCTGAGGACACGGCCGTGTATTACTGTGCAACATGACTACGGTGACTACACTACTTTGACTACTGGGGCCAAGGAACCCTGGTCACCGTCTCCTCAG
>S473|IGHV1-24*01|IGHD4-17*01|IGHJ5*01
CAGGTCCAGCTGGTACAGTCTGGGGCTGAGGTGAAGAAGCCTGGGGCCTCAGTGAAGGTCTCCTGCAAGGTTTCCGGATACACCCTCACTGAATTATCCATGCACTGGGTGCGACAGGCTCCTGGAAAAGGGCTTGAGTGGATGGGAGGTTTTGATCCTGAAGATGGTGAAACAATCTACGCACAGAAGTTCCAGGGCAGAGTCACCATGACCGAGGACACATCTACAGACACAGCCTACATGGAGCTGAGCAGCCTGAGATCTGAGGACACGGCCGTGTATTACTGTGCAACATGACTACGGTGACTACACAACTGGTTCGACTCCTGGGGCCAAGGAACCCTGGTCACCGTCTCCTCAG
>S474|IGHV1-24*01|IGHD4-17*01|IGHJ6*01
CAGGTCCAGCTGGTACAGTCTGGGGCTGAGGTGAAGAAGCCTGGGGCCTCAGTGAAGGTCTCCTGCAAGGTTTCCGGATACACCCTCACTGAATTATCCATGCACTGGGTGCGACAGGCTCCTGGAAAAGGGCTTGAGTGGATGGGAGGTTTTGATCCTGAAGATGGTGAAACAATCTACGCACAGAAGTTCCAGGGCAGAGTCACCATGACCGAGGACACATCTACAGACACAGCCTACATGGAGCTGAGCAGCCTGAGATCTGAGGACACGGCCGTGTATTACTGTGCAACATGACTACGGTGACTACATTACTACTACTACTACGGTATGGACGTCTGGGGGCAAGGGACCACGGTCACCGTCTCCTCAG
>S475|IGHV1-24*01|IGHD4-23*01|IGHJ1*01
CAGGTCCAGCTGGTACAGTCTGGGGCTGAGGTGAAGAAGCCTGGGGCCTCAGTGAAGGTCTCCTGCAAGGTTTCCGGATACACCCTCACTGAATTATCCATGCACTGGGTGCGACAGGCTCCTGGAAAAGGGCTTGAGTGGATGGGAGGTTTTGATCCTGAAGATGGTGAAACAATCTACGCACAGAAGTTCCAGGGCAGAGTCACCATGACCGAGGACACATCTACAGACACAGCCTACATGGAGCTGAGCAGCCTGAGATCTGAGGACACGGCCGTGTATTACTGTGCAACATGACTACGGTGGTAACTCCGCTGAATACTTCCAGCACTGGGGCCAGGGCACCCTGGTCACCGTCTCCTCAG
>S476|IGHV1-24*01|IGHD4-23*01|IGHJ2*01
CAGGTCCAGCTGGTACAGTCTGGGGCTGAGGTGAAGAAGCCTGGGGCCTCAGTGAAGGTCTCCTGCAAGGTTTCCGGATACACCCTCACTGAATTATCCATGCACTGGGTGCGACAGGCTCCTGGAAAAGGGCTTGAGTGGATGGGAGGTTTTGATCCTGAAGATGGTGAAACAATCTACGCACAGAAGTTCCAGGGCAGAGTCACCATGACCGAGGACACATCTACAGACACAGCCTACATGGAGCTGAGCAGCCTGAGATCTGAGGACACGGCCGTGTATTACTGTGCAACATGACTACGGTGGTAACTCCCTACTGGTACTTCGATCTCTGGGGCCGTGGCACCCTGGTCACTGTCTCCTCAG
>S477|IGHV1-24*01|IGHD4-23*01|IGHJ3*01
CAGGTCCAGCTGGTACAGTCTGGGGCTGAGGTGAAGAAGCCTGGGGCCTCAGTGAAGGTCTCCTGCAAGGTTTCCGGATACACCCTCACTGAATTATCCATGCACTGGGTGCGACAGGCTCCTGGAAAAGGGCTTGAGTGGATGGGAGGTTTTGATCCTGAAGATGGTGAAACAATCTACGCACAGAAGTTCCAGGGCAGAGTCACCATGACCGAGGACACATCTACAGACACAGCCTACATGGAGCTGAGCAGCCTGAGATCTGAGGACACGGCCGTGTATTACTGTGCAACATGACTACGGTGGTAACTCCTGATGCTTTTGATGTCTGGGGCCAAGGGACAATGGTCACCGTCTCTTCAG
>S478|IGHV1-24*01|IGHD4-23*01|IGHJ4*01
CAGGTCCAGCTGGTACAGTCTGGGGCTGAGGTGAAGAAGCCTGGGGCCTCAGTGAAGGTCTCCTGCAAGGTTTCCGGATACACCCTCACTGAATTATCCATGCACTGGGTGCGACAGGCTCCTGGAAAAGGGCTTGAGTGGATGGGAGGTTTTGATCCTGAAGATGGTGAAACAATCTACGCACAGAAGTTCCAGGGCAGAGTCACCATGACCGAGGACACATCTACAGACACAGCCTACATGGAGCTGAGCAGCCTGAGATCTGAGGACACGGCCGTGTATTACTGTGCAACATGACTACGGTGGTAACTCCACTACTTTGACTACTGGGGCCAAGGAACCCTGGTCACCGTCTCCTCAG
>S479|IGHV1-24*01|IGHD4-23*01|IGHJ5*01
CAGGTCCAGCTGGTACAGTCTGGGGCTGAGGTGAAGAAGCCTGGGGCCTCAGTGAAGGTCTCCTGCAAGGTTTCCGGATACACCCTCACTGAATTATCCATGCACTGGGTGCGACAGGCTCCTGGAAAAGGGCTTGAGTGGATGGGAGGTTTTGATCCTGAAGATGGTGAAACAATCTACGCACAGAAGTTCCAGGGCAGAGTCACCATGACCGAGGACACATCTACAGACACAGCCTACATGGAGCTGAGCAGCCTGAGATCTGAGGACACGGCCGTGTATTACTGTGCAACATGACTACGGTGGTAACTCCACAACTGGTTCGACTCCTGGGGCCAAGGAACCCTGGTCACCGTCTCCTCAG
>S480|IGHV1-24*01|IGHD4-23*01|IGHJ6*01
CAGGTCCAGCTGGTACAGTCTGGGGCTGAGGTGAAGAAGCCTGGGGCCTCAGTGAAGGTCTCCTGCAAGGTTTCCGGATACACCCTCACTGAATTATCCATGCACTGGGTGCGACAGGCTCCTGGAAAAGGGCTTGAGTGGATGGGAGGTTTTGATCCTGAAGATGGTGAAACAATCTACGCACAGAAGTTCCAGGGCAGAGTCACCATGACCGAGGACACATCTACAGACACAGCCTACATGGAGCTGAGCAGCCTGAGATCTGAGGACACGGCCGTGTATTACTGTGCAACATGACTACGGTGGTAACTCCATTACTACTACTACTACGGTATGGACGTCTGGGGGCAAGGGACCACGGTCACCGTCTCCTCAG
>S481|IGHV1-24*01|IGHD4/OR15-4a*01|IGHJ1*01
CAGGTCCAGCTGGTACAGTCTGGGGCTGAGGTGAAGAAGCCTGGGGCCTCAGTGAAGGTCTCCTGCAAGGTTTCCGGATACACCCTCACTGAATTATCCATGCACTGGGTGCGACAGGCTCCTGGAAAAGGGCTTGAGTGGATGGGAGGTTTTGATCCTGAAGATGGTGAAACAATCTACGCACAGAAGTTCCAGGGCAGAGTCACCATGACCGAGGACACATCTACAGACACAGCCTACATGGAGCTGAGCAGCCTGAGATCTGAGGACACGGCCGTGTATTACTGTGCAACATGACTATGGTGCTAACTACGCTGAATACTTCCAGCACTGGGGCCAGGGCACCCTGGTCACCGTCTCCTCAG
>S482|IGHV1-24*01|IGHD4/OR15-4a*01|IGHJ2*01
CAGGTCCAGCTGGTACAGTCTGGGGCTGAGGTGAAGAAGCCTGGGGCCTCAGTGAAGGTCTCCTGCAAGGTTTCCGGATACACCCTCACTGAATTATCCATGCACTGGGTGCGACAGGCTCCTGGAAAAGGGCTTGAGTGGATGGGAGGTTTTGATCCTGAAGATGGTGAAACAATCTACGCACAGAAGTTCCAGGGCAGAGTCACCATGACCGAGGACACATCTACAGACACAGCCTACATGGAGCTGAGCAGCCTGAGATCTGAGGACACGGCCGTGTATTACTGTGCAACATGACTATGGTGCTAACTACCTACTGGTACTTCGATCTCTGGGGCCGTGGCACCCTGGTCACTGTCTCCTCAG
>S483|IGHV1-24*01|IGHD4/OR15-4a*01|IGHJ3*01
CAGGTCCAGCTGGTACAGTCTGGGGCTGAGGTGAAGAAGCCTGGGGCCTCAGTGAAGGTCTCCTGCAAGGTTTCCGGATACACCCTCACTGAATTATCCATGCACTGGGTGCGACAGGCTCCTGGAAAAGGGCTTGAGTGGATGGGAGGTTTTGATCCTGAAGATGGTGAAACAATCTACGCACAGAAGTTCCAGGGCAGAGTCACCATGACCGAGGACACATCTACAGACACAGCCTACATGGAGCTGAGCAGCCTGAGATCTGAGGACACGGCCGTGTATTACTGTGCAACATGACTATGGTGCTAACTACTGATGCTTTTGATGTCTGGGGCCAAGGGACAATGGTCACCGTCTCTTCAG
>S484|IGHV1-24*01|IGHD4/OR15-4a*01|IGHJ4*01
CAGGTCCAGCTGGTACAGTCTGGGGCTGAGGTGAAGAAGCCTGGGGCCTCAGTGAAGGTCTCCTGCAAGGTTTCCGGATACACCCTCACTGAATTATCCATGCACTGGGTGCGACAGGCTCCTGGAAAAGGGCTTGAGTGGATGGGAGGTTTTGATCCTGAAGATGGTGAAACAATCTACGCACAGAAGTTCCAGGGCAGAGTCACCATGACCGAGGACACATCTACAGACACAGCCTACATGGAGCTGAGCAGCCTGAGATCTGAGGACACGGCCGTGTATTACTGTGCAACATGACTATGGTGCTAACTACACTACTTTGACTACTGGGGCCAAGGAACCCTGGTCACCGTCTCCTCAG
>S485|IGHV1-24*01|IGHD4/OR15-4a*01|IGHJ5*01
CAGGTCCAGCTGGTACAGTCTGGGGCTGAGGTGAAGAAGCCTGGGGCCTCAGTGAAGGTCTCCTGCAAGGTTTCCGGATACACCCTCACTGAATTATCCATGCACTGGGTGCGACAGGCTCCTGGAAAAGGGCTTGAGTGGATGGGAGGTTTTGATCCTGAAGATGGTGAAACAATCTACGCACAGAAGTTCCAGGGCAGAGTCACCATGACCGAGGACACATCTACAGACACAGCCTACATGGAGCTGAGCAGCCTGAGATCTGAGGACACGGCCGTGTATTACTGTGCAACATGACTATGGTGCTAACTACACAACTGGTTCGACTCCTGGGGCCAAGGAACCCTGGTCACCGTCTCCTCAG
>S486|IGHV1-24*01|IGHD4/OR15-4a*01|IGHJ6*01
CAGGTCCAGCTGGTACAGTCTGGGGCTGAGGTGAAGAAGCCTGGGGCCTCAGTGAAGGTCTCCTGCAAGGTTTCCGGATACACCCTCACTGAATTATCCATGCACTGGGTGCGACAGGCTCCTGGAAAAGGGCTTGAGTGGATGGGAGGTTTTGATCCTGAAGATGGTGAAACAATCTACGCACAGAAGTTCCAGGGCAGAGTCACCATGACCGAGGACACATCTACAGACACAGCCTACATGGAGCTGAGCAGCCTGAGATCTGAGGACACGGCCGTGTATTACTGTGCAACATGACTATGGTGCTAACTACATTACTACTACTACTACGGTATGGACGTCTGGGGGCAAGGGACCACGGTCACCGTCTCCTCAG
>S487|IGHV1-24*01|IGHD5-12*01|IGHJ1*01
CAGGTCCAGCTGGTACAGTCTGGGGCTGAGGTGAAGAAGCCTGGGGCCTCAGTGAAGGTCTCCTGCAAGGTTTCCGGATACACCCTCACTGAATTATCCATGCACTGGGTGCGACAGGCTCCTGGAAAAGGGCTTGAGTGGATGGGAGGTTTTGATCCTGAAGATGGTGAAACAATCTACGCACAGAAGTTCCAGGGCAGAGTCACCATGACCGAGGACACATCTACAGACACAGCCTACATGGAGCTGAGCAGCCTGAGATCTGAGGACACGGCCGTGTATTACTGTGCAACAGTGGATATAGTGGCTACGATTACGCTGAATACTTCCAGCACTGGGGCCAGGGCACCCTGGTCACCGTCTCCTCAG
>S488|IGHV1-24*01|IGHD5-12*01|IGHJ2*01
CAGGTCCAGCTGGTACAGTCTGGGGCTGAGGTGAAGAAGCCTGGGGCCTCAGTGAAGGTCTCCTGCAAGGTTTCCGGATACACCCTCACTGAATTATCCATGCACTGGGTGCGACAGGCTCCTGGAAAAGGGCTTGAGTGGATGGGAGGTTTTGATCCTGAAGATGGTGAAACAATCTACGCACAGAAGTTCCAGGGCAGAGTCACCATGACCGAGGACACATCTACAGACACAGCCTACATGGAGCTGAGCAGCCTGAGATCTGAGGACACGGCCGTGTATTACTGTGCAACAGTGGATATAGTGGCTACGATTACCTACTGGTACTTCGATCTCTGGGGCCGTGGCACCCTGGTCACTGTCTCCTCAG
>S489|IGHV1-24*01|IGHD5-12*01|IGHJ3*01
CAGGTCCAGCTGGTACAGTCTGGGGCTGAGGTGAAGAAGCCTGGGGCCTCAGTGAAGGTCTCCTGCAAGGTTTCCGGATACACCCTCACTGAATTATCCATGCACTGGGTGCGACAGGCTCCTGGAAAAGGGCTTGAGTGGATGGGAGGTTTTGATCCTGAAGATGGTGAAACAATCTACGCACAGAAGTTCCAGGGCAGAGTCACCATGACCGAGGACACATCTACAGACACAGCCTACATGGAGCTGAGCAGCCTGAGATCTGAGGACACGGCCGTGTATTACTGTGCAACAGTGGATATAGTGGCTACGATTACTGATGCTTTTGATGTCTGGGGCCAAGGGACAATGGTCACCGTCTCTTCAG
>S490|IGHV1-24*01|IGHD5-12*01|IGHJ4*01
CAGGTCCAGCTGGTACAGTCTGGGGCTGAGGTGAAGAAGCCTGGGGCCTCAGTGAAGGTCTCCTGCAAGGTTTCCGGATACACCCTCACTGAATTATCCATGCACTGGGTGCGACAGGCTCCTGGAAAAGGGCTTGAGTGGATGGGAGGTTTTGATCCTGAAGATGGTGAAACAATCTACGCACAGAAGTTCCAGGGCAGAGTCACCATGACCGAGGACACATCTACAGACACAGCCTACATGGAGCTGAGCAGCCTGAGATCTGAGGACACGGCCGTGTATTACTGTGCAACAGTGGATATAGTGGCTACGATTACACTACTTTGACTACTGGGGCCAAGGAACCCTGGTCACCGTCTCCTCAG
>S491|IGHV1-24*01|IGHD5-12*01|IGHJ5*01
CAGGTCCAGCTGGTACAGTCTGGGGCTGAGGTGAAGAAGCCTGGGGCCTCAGTGAAGGTCTCCTGCAAGGTTTCCGGATACACCCTCACTGAATTATCCATGCACTGGGTGCGACAGGCTCCTGGAAAAGGGCTTGAGTGGATGGGAGGTTTTGATCCTGAAGATGGTGAAACAATCTACGCACAGAAGTTCCAGGGCAGAGTCACCATGACCGAGGACACATCTACAGACACAGCCTACATGGAGCTGAGCAGCCTGAGATCTGAGGACACGGCCGTGTATTACTGTGCAACAGTGGATATAGTGGCTACGATTACACAACTGGTTCGACTCCTGGGGCCAAGGAACCCTGGTCACCGTCTCCTCAG
>S492|IGHV1-24*01|IGHD5-12*01|IGHJ6*01
CAGGTCCAGCTGGTACAGTCTGGGGCTGAGGTGAAGAAGCCTGGGGCCTCAGTGAAGGTCTCCTGCAAGGTTTCCGGATACACCCTCACTGAATTATCCATGCACTGGGTGCGACAGGCTCCTGGAAAAGGGCTTGAGTGGATGGGAGGTTTTGATCCTGAAGATGGTGAAACAATCTACGCACAGAAGTTCCAGGGCAGAGTCACCATGACCGAGGACACATCTACAGACACAGCCTACATGGAGCTGAGCAGCCTGAGATCTGAGGACACGGCCGTGTATTACTGTGCAACAGTGGATATAGTGGCTACGATTACATTACTACTACTACTACGGTATGGACGTCTGGGGGCAAGGGACCACGGTCACCGTCTCCTCAG
>S493|IGHV1-24*01|IGHD5-18*01|IGHJ1*01
CAGGTCCAGCTGGTACAGTCTGGGGCTGAGGTGAAGAAGCCTGGGGCCTCAGTGAAGGTCTCCTGCAAGGTTTCCGGATACACCCTCACTGAATTATCCATGCACTGGGTGCGACAGGCTCCTGGAAAAGGGCTTGAGTGGATGGGAGGTTTTGATCCTGAAGATGGTGAAACAATCTACGCACAGAAGTTCCAGGGCAGAGTCACCATGACCGAGGACACATCTACAGACACAGCCTACATGGAGCTGAGCAGCCTGAGATCTGAGGACACGGCCGTGTATTACTGTGCAACAGTGGATACAGCTATGGTTACGCTGAATACTTCCAGCACTGGGGCCAGGGCACCCTGGTCACCGTCTCCTCAG
>S494|IGHV1-24*01|IGHD5-18*01|IGHJ2*01
CAGGTCCAGCTGGTACAGTCTGGGGCTGAGGTGAAGAAGCCTGGGGCCTCAGTGAAGGTCTCCTGCAAGGTTTCCGGATACACCCTCACTGAATTATCCATGCACTGGGTGCGACAGGCTCCTGGAAAAGGGCTTGAGTGGATGGGAGGTTTTGATCCTGAAGATGGTGAAACAATCTACGCACAGAAGTTCCAGGGCAGAGTCACCATGACCGAGGACACATCTACAGACACAGCCTACATGGAGCTGAGCAGCCTGAGATCTGAGGACACGGCCGTGTATTACTGTGCAACAGTGGATACAGCTATGGTTACCTACTGGTACTTCGATCTCTGGGGCCGTGGCACCCTGGTCACTGTCTCCTCAG
>S495|IGHV1-24*01|IGHD5-18*01|IGHJ3*01
CAGGTCCAGCTGGTACAGTCTGGGGCTGAGGTGAAGAAGCCTGGGGCCTCAGTGAAGGTCTCCTGCAAGGTTTCCGGATACACCCTCACTGAATTATCCATGCACTGGGTGCGACAGGCTCCTGGAAAAGGGCTTGAGTGGATGGGAGGTTTTGATCCTGAAGATGGTGAAACAATCTACGCACAGAAGTTCCAGGGCAGAGTCACCATGACCGAGGACACATCTACAGACACAGCCTACATGGAGCTGAGCAGCCTGAGATCTGAGGACACGGCCGTGTATTACTGTGCAACAGTGGATACAGCTATGGTTACTGATGCTTTTGATGTCTGGGGCCAAGGGACAATGGTCACCGTCTCTTCAG
>S496|IGHV1-24*01|IGHD5-18*01|IGHJ4*01
CAGGTCCAGCTGGTACAGTCTGGGGCTGAGGTGAAGAAGCCTGGGGCCTCAGTGAAGGTCTCCTGCAAGGTTTCCGGATACACCCTCACTGAATTATCCATGCACTGGGTGCGACAGGCTCCTGGAAAAGGGCTTGAGTGGATGGGAGGTTTTGATCCTGAAGATGGTGAAACAATCTACGCACAGAAGTTCCAGGGCAGAGTCACCATGACCGAGGACACATCTACAGACACAGCCTACATGGAGCTGAGCAGCCTGAGATCTGAGGACACGGCCGTGTATTACTGTGCAACAGTGGATACAGCTATGGTTACACTACTTTGACTACTGGGGCCAAGGAACCCTGGTCACCGTCTCCTCAG
>S497|IGHV1-24*01|IGHD5-18*01|IGHJ5*01
CAGGTCCAGCTGGTACAGTCTGGGGCTGAGGTGAAGAAGCCTGGGGCCTCAGTGAAGGTCTCCTGCAAGGTTTCCGGATACACCCTCACTGAATTATCCATGCACTGGGTGCGACAGGCTCCTGGAAAAGGGCTTGAGTGGATGGGAGGTTTTGATCCTGAAGATGGTGAAACAATCTACGCACAGAAGTTCCAGGGCAGAGTCACCATGACCGAGGACACATCTACAGACACAGCCTACATGGAGCTGAGCAGCCTGAGATCTGAGGACACGGCCGTGTATTACTGTGCAACAGTGGATACAGCTATGGTTACACAACTGGTTCGACTCCTGGGGCCAAGGAACCCTGGTCACCGTCTCCTCAG
>S498|IGHV1-24*01|IGHD5-18*01|IGHJ6*01
CAGGTCCAGCTGGTACAGTCTGGGGCTGAGGTGAAGAAGCCTGGGGCCTCAGTGAAGGTCTCCTGCAAGGTTTCCGGATACACCCTCACTGAATTATCCATGCACTGGGTGCGACAGGCTCCTGGAAAAGGGCTTGAGTGGATGGGAGGTTTTGATCCTGAAGATGGTGAAACAATCTACGCACAGAAGTTCCAGGGCAGAGTCACCATGACCGAGGACACATCTACAGACACAGCCTACATGGAGCTGAGCAGCCTGAGATCTGAGGACACGGCCGTGTATTACTGTGCAACAGTGGATACAGCTATGGTTACATTACTACTACTACTACGGTATGGACGTCTGGGGGCAAGGGACCACGGTCACCGTCTCCTCAG
>S499|IGHV1-24*01|IGHD5-24*01|IGHJ1*01
CAGGTCCAGCTGGTACAGTCTGGGGCTGAGGTGAAGAAGCCTGGGGCCTCAGTGAAGGTCTCCTGCAAGGTTTCCGGATACACCCTCACTGAATTATCCATGCACTGGGTGCGACAGGCTCCTGGAAAAGGGCTTGAGTGGATGGGAGGTTTTGATCCTGAAGATGGTGAAACAATCTACGCACAGAAGTTCCAGGGCAGAGTCACCATGACCGAGGACACATCTACAGACACAGCCTACATGGAGCTGAGCAGCCTGAGATCTGAGGACACGGCCGTGTATTACTGTGCAACAGTAGAGATGGCTACAATTACGCTGAATACTTCCAGCACTGGGGCCAGGGCACCCTGGTCACCGTCTCCTCAG
>S500|IGHV1-24*01|IGHD5-24*01|IGHJ2*01
CAGGTCCAGCTGGTACAGTCTGGGGCTGAGGTGAAGAAGCCTGGGGCCTCAGTGAAGGTCTCCTGCAAGGTTTCCGGATACACCCTCACTGAATTATCCATGCACTGGGTGCGACAGGCTCCTGGAAAAGGGCTTGAGTGGATGGGAGGTTTTGATCCTGAAGATGGTGAAACAATCTACGCACAGAAGTTCCAGGGCAGAGTCACCATGACCGAGGACACATCTACAGACACAGCCTACATGGAGCTGAGCAGCCTGAGATCTGAGGACACGGCCGTGTATTACTGTGCAACAGTAGAGATGGCTACAATTACCTACTGGTACTTCGATCTCTGGGGCCGTGGCACCCTGGTCACTGTCTCCTCAG
>S501|IGHV1-24*01|IGHD5-24*01|IGHJ3*01
CAGGTCCAGCTGGTACAGTCTGGGGCTGAGGTGAAGAAGCCTGGGGCCTCAGTGAAGGTCTCCTGCAAGGTTTCCGGATACACCCTCACTGAATTATCCATGCACTGGGTGCGACAGGCTCCTGGAAAAGGGCTTGAGTGGATGGGAGGTTTTGATCCTGAAGATGGTGAAACAATCTACGCACAGAAGTTCCAGGGCAGAGTCACCATGACCGAGGACACATCTACAGACACAGCCTACATGGAGCTGAGCAGCCTGAGATCTGAGGACACGGCCGTGTATTACTGTGCAACAGTAGAGATGGCTACAATTACTGATGCTTTTGATGTCTGGGGCCAAGGGACAATGGTCACCGTCTCTTCAG
>S502|IGHV1-24*01|IGHD5-24*01|IGHJ4*01
CAGGTCCAGCTGGTACAGTCTGGGGCTGAGGTGAAGAAGCCTGGGGCCTCAGTGAAGGTCTCCTGCAAGGTTTCCGGATACACCCTCACTGAATTATCCATGCACTGGGTGCGACAGGCTCCTGGAAAAGGGCTTGAGTGGATGGGAGGTTTTGATCCTGAAGATGGTGAAACAATCTACGCACAGAAGTTCCAGGGCAGAGTCACCATGACCGAGGACACATCTACAGACACAGCCTACATGGAGCTGAGCAGCCTGAGATCTGAGGACACGGCCGTGTATTACTGTGCAACAGTAGAGATGGCTACAATTACACTACTTTGACTACTGGGGCCAAGGAACCCTGGTCACCGTCTCCTCAG
>S503|IGHV1-24*01|IGHD5-24*01|IGHJ5*01
CAGGTCCAGCTGGTACAGTCTGGGGCTGAGGTGAAGAAGCCTGGGGCCTCAGTGAAGGTCTCCTGCAAGGTTTCCGGATACACCCTCACTGAATTATCCATGCACTGGGTGCGACAGGCTCCTGGAAAAGGGCTTGAGTGGATGGGAGGTTTTGATCCTGAAGATGGTGAAACAATCTACGCACAGAAGTTCCAGGGCAGAGTCACCATGACCGAGGACACATCTACAGACACAGCCTACATGGAGCTGAGCAGCCTGAGATCTGAGGACACGGCCGTGTATTACTGTGCAACAGTAGAGATGGCTACAATTACACAACTGGTTCGACTCCTGGGGCCAAGGAACCCTGGTCACCGTCTCCTCAG
>S504|IGHV1-24*01|IGHD5-24*01|IGHJ6*01
CAGGTCCAGCTGGTACAGTCTGGGGCTGAGGTGAAGAAGCCTGGGGCCTCAGTGAAGGTCTCCTGCAAGGTTTCCGGATACACCCTCACTGAATTATCCATGCACTGGGTGCGACAGGCTCCTGGAAAAGGGCTTGAGTGGATGGGAGGTTTTGATCCTGAAGATGGTGAAACAATCTACGCACAGAAGTTCCAGGGCAGAGTCACCATGACCGAGGACACATCTACAGACACAGCCTACATGGAGCTGAGCAGCCTGAGATCTGAGGACACGGCCGTGTATTACTGTGCAACAGTAGAGATGGCTACAATTACATTACTACTACTACTACGGTATGGACGTCTGGGGGCAAGGGACCACGGTCACCGTCTCCTCAG
>S505|IGHV1-24*01|IGHD5/OR15-5a*01|IGHJ1*01
CAGGTCCAGCTGGTACAGTCTGGGGCTGAGGTGAAGAAGCCTGGGGCCTCAGTGAAGGTCTCCTGCAAGGTTTCCGGATACACCCTCACTGAATTATCCATGCACTGGGTGCGACAGGCTCCTGGAAAAGGGCTTGAGTGGATGGGAGGTTTTGATCCTGAAGATGGTGAAACAATCTACGCACAGAAGTTCCAGGGCAGAGTCACCATGACCGAGGACACATCTACAGACACAGCCTACATGGAGCTGAGCAGCCTGAGATCTGAGGACACGGCCGTGTATTACTGTGCAACAGTGGATATAGTGTCTACGATTACGCTGAATACTTCCAGCACTGGGGCCAGGGCACCCTGGTCACCGTCTCCTCAG
>S506|IGHV1-24*01|IGHD5/OR15-5a*01|IGHJ2*01
CAGGTCCAGCTGGTACAGTCTGGGGCTGAGGTGAAGAAGCCTGGGGCCTCAGTGAAGGTCTCCTGCAAGGTTTCCGGATACACCCTCACTGAATTATCCATGCACTGGGTGCGACAGGCTCCTGGAAAAGGGCTTGAGTGGATGGGAGGTTTTGATCCTGAAGATGGTGAAACAATCTACGCACAGAAGTTCCAGGGCAGAGTCACCATGACCGAGGACACATCTACAGACACAGCCTACATGGAGCTGAGCAGCCTGAGATCTGAGGACACGGCCGTGTATTACTGTGCAACAGTGGATATAGTGTCTACGATTACCTACTGGTACTTCGATCTCTGGGGCCGTGGCACCCTGGTCACTGTCTCCTCAG
>S507|IGHV1-24*01|IGHD5/OR15-5a*01|IGHJ3*01
CAGGTCCAGCTGGTACAGTCTGGGGCTGAGGTGAAGAAGCCTGGGGCCTCAGTGAAGGTCTCCTGCAAGGTTTCCGGATACACCCTCACTGAATTATCCATGCACTGGGTGCGACAGGCTCCTGGAAAAGGGCTTGAGTGGATGGGAGGTTTTGATCCTGAAGATGGTGAAACAATCTACGCACAGAAGTTCCAGGGCAGAGTCACCATGACCGAGGACACATCTACAGACACAGCCTACATGGAGCTGAGCAGCCTGAGATCTGAGGACACGGCCGTGTATTACTGTGCAACAGTGGATATAGTGTCTACGATTACTGATGCTTTTGATGTCTGGGGCCAAGGGACAATGGTCACCGTCTCTTCAG
>S508|IGHV1-24*01|IGHD5/OR15-5a*01|IGHJ4*01
CAGGTCCAGCTGGTACAGTCTGGGGCTGAGGTGAAGAAGCCTGGGGCCTCAGTGAAGGTCTCCTGCAAGGTTTCCGGATACACCCTCACTGAATTATCCATGCACTGGGTGCGACAGGCTCCTGGAAAAGGGCTTGAGTGGATGGGAGGTTTTGATCCTGAAGATGGTGAAACAATCTACGCACAGAAGTTCCAGGGCAGAGTCACCATGACCGAGGACACATCTACAGACACAGCCTACATGGAGCTGAGCAGCCTGAGATCTGAGGACACGGCCGTGTATTACTGTGCAACAGTGGATATAGTGTCTACGATTACACTACTTTGACTACTGGGGCCAAGGAACCCTGGTCACCGTCTCCTCAG
>S509|IGHV1-24*01|IGHD5/OR15-5a*01|IGHJ5*01
CAGGTCCAGCTGGTACAGTCTGGGGCTGAGGTGAAGAAGCCTGGGGCCTCAGTGAAGGTCTCCTGCAAGGTTTCCGGATACACCCTCACTGAATTATCCATGCACTGGGTGCGACAGGCTCCTGGAAAAGGGCTTGAGTGGATGGGAGGTTTTGATCCTGAAGATGGTGAAACAATCTACGCACAGAAGTTCCAGGGCAGAGTCACCATGACCGAGGACACATCTACAGACACAGCCTACATGGAGCTGAGCAGCCTGAGATCTGAGGACACGGCCGTGTATTACTGTGCAACAGTGGATATAGTGTCTACGATTACACAACTGGTTCGACTCCTGGGGCCAAGGAACCCTGGTCACCGTCTCCTCAG
>S510|IGHV1-24*01|IGHD5/OR15-5a*01|IGHJ6*01
CAGGTCCAGCTGGTACAGTCTGGGGCTGAGGTGAAGAAGCCTGGGGCCTCAGTGAAGGTCTCCTGCAAGGTTTCCGGATACACCCTCACTGAATTATCCATGCACTGGGTGCGACAGGCTCCTGGAAAAGGGCTTGAGTGGATGGGAGGTTTTGATCCTGAAGATGGTGAAACAATCTACGCACAGAAGTTCCAGGGCAGAGTCACCATGACCGAGGACACATCTACAGACACAGCCTACATGGAGCTGAGCAGCCTGAGATCTGAGGACACGGCCGTGTATTACTGTGCAACAGTGGATATAGTGTCTACGATTACATTACTACTACTACTACGGTATGGACGTCTGGGGGCAAGGGACCACGGTCACCGTCTCCTCAG
>S511|IGHV1-24*01|IGHD6-13*01|IGHJ1*01
CAGGTCCAGCTGGTACAGTCTGGGGCTGAGGTGAAGAAGCCTGGGGCCTCAGTGAAGGTCTCCTGCAAGGTTTCCGGATACACCCTCACTGAATTATCCATGCACTGGGTGCGACAGGCTCCTGGAAAAGGGCTTGAGTGGATGGGAGGTTTTGATCCTGAAGATGGTGAAACAATCTACGCACAGAAGTTCCAGGGCAGAGTCACCATGACCGAGGACACATCTACAGACACAGCCTACATGGAGCTGAGCAGCCTGAGATCTGAGGACACGGCCGTGTATTACTGTGCAACAGGGTATAGCAGCAGCTGGTACGCTGAATACTTCCAGCACTGGGGCCAGGGCACCCTGGTCACCGTCTCCTCAG
>S512|IGHV1-24*01|IGHD6-13*01|IGHJ2*01
CAGGTCCAGCTGGTACAGTCTGGGGCTGAGGTGAAGAAGCCTGGGGCCTCAGTGAAGGTCTCCTGCAAGGTTTCCGGATACACCCTCACTGAATTATCCATGCACTGGGTGCGACAGGCTCCTGGAAAAGGGCTTGAGTGGATGGGAGGTTTTGATCCTGAAGATGGTGAAACAATCTACGCACAGAAGTTCCAGGGCAGAGTCACCATGACCGAGGACACATCTACAGACACAGCCTACATGGAGCTGAGCAGCCTGAGATCTGAGGACACGGCCGTGTATTACTGTGCAACAGGGTATAGCAGCAGCTGGTACCTACTGGTACTTCGATCTCTGGGGCCGTGGCACCCTGGTCACTGTCTCCTCAG
>S513|IGHV1-24*01|IGHD6-13*01|IGHJ3*01
CAGGTCCAGCTGGTACAGTCTGGGGCTGAGGTGAAGAAGCCTGGGGCCTCAGTGAAGGTCTCCTGCAAGGTTTCCGGATACACCCTCACTGAATTATCCATGCACTGGGTGCGACAGGCTCCTGGAAAAGGGCTTGAGTGGATGGGAGGTTTTGATCCTGAAGATGGTGAAACAATCTACGCACAGAAGTTCCAGGGCAGAGTCACCATGACCGAGGACACATCTACAGACACAGCCTACATGGAGCTGAGCAGCCTGAGATCTGAGGACACGGCCGTGTATTACTGTGCAACAGGGTATAGCAGCAGCTGGTACTGATGCTTTTGATGTCTGGGGCCAAGGGACAATGGTCACCGTCTCTTCAG
>S514|IGHV1-24*01|IGHD6-13*01|IGHJ4*01
CAGGTCCAGCTGGTACAGTCTGGGGCTGAGGTGAAGAAGCCTGGGGCCTCAGTGAAGGTCTCCTGCAAGGTTTCCGGATACACCCTCACTGAATTATCCATGCACTGGGTGCGACAGGCTCCTGGAAAAGGGCTTGAGTGGATGGGAGGTTTTGATCCTGAAGATGGTGAAACAATCTACGCACAGAAGTTCCAGGGCAGAGTCACCATGACCGAGGACACATCTACAGACACAGCCTACATGGAGCTGAGCAGCCTGAGATCTGAGGACACGGCCGTGTATTACTGTGCAACAGGGTATAGCAGCAGCTGGTACACTACTTTGACTACTGGGGCCAAGGAACCCTGGTCACCGTCTCCTCAG
>S515|IGHV1-24*01|IGHD6-13*01|IGHJ5*01
CAGGTCCAGCTGGTACAGTCTGGGGCTGAGGTGAAGAAGCCTGGGGCCTCAGTGAAGGTCTCCTGCAAGGTTTCCGGATACACCCTCACTGAATTATCCATGCACTGGGTGCGACAGGCTCCTGGAAAAGGGCTTGAGTGGATGGGAGGTTTTGATCCTGAAGATGGTGAAACAATCTACGCACAGAAGTTCCAGGGCAGAGTCACCATGACCGAGGACACATCTACAGACACAGCCTACATGGAGCTGAGCAGCCTGAGATCTGAGGACACGGCCGTGTATTACTGTGCAACAGGGTATAGCAGCAGCTGGTACACAACTGGTTCGACTCCTGGGGCCAAGGAACCCTGGTCACCGTCTCCTCAG
>S516|IGHV1-24*01|IGHD6-13*01|IGHJ6*01
CAGGTCCAGCTGGTACAGTCTGGGGCTGAGGTGAAGAAGCCTGGGGCCTCAGTGAAGGTCTCCTGCAAGGTTTCCGGATACACCCTCACTGAATTATCCATGCACTGGGTGCGACAGGCTCCTGGAAAAGGGCTTGAGTGGATGGGAGGTTTTGATCCTGAAGATGGTGAAACAATCTACGCACAGAAGTTCCAGGGCAGAGTCACCATGACCGAGGACACATCTACAGACACAGCCTACATGGAGCTGAGCAGCCTGAGATCTGAGGACACGGCCGTGTATTACTGTGCAACAGGGTATAGCAGCAGCTGGTACATTACTACTACTACTACGGTATGGACGTCTGGGGGCAAGGGACCACGGTCACCGTCTCCTCAG
>S517|IGHV1-24*01|IGHD6-19*01|IGHJ1*01
CAGGTCCAGCTGGTACAGTCTGGGGCTGAGGTGAAGAAGCCTGGGGCCTCAGTGAAGGTCTCCTGCAAGGTTTCCGGATACACCCTCACTGAATTATCCATGCACTGGGTGCGACAGGCTCCTGGAAAAGGGCTTGAGTGGATGGGAGGTTTTGATCCTGAAGATGGTGAAACAATCTACGCACAGAAGTTCCAGGGCAGAGTCACCATGACCGAGGACACATCTACAGACACAGCCTACATGGAGCTGAGCAGCCTGAGATCTGAGGACACGGCCGTGTATTACTGTGCAACAGGGTATAGCAGTGGCTGGTACGCTGAATACTTCCAGCACTGGGGCCAGGGCACCCTGGTCACCGTCTCCTCAG
>S518|IGHV1-24*01|IGHD6-19*01|IGHJ2*01
CAGGTCCAGCTGGTACAGTCTGGGGCTGAGGTGAAGAAGCCTGGGGCCTCAGTGAAGGTCTCCTGCAAGGTTTCCGGATACACCCTCACTGAATTATCCATGCACTGGGTGCGACAGGCTCCTGGAAAAGGGCTTGAGTGGATGGGAGGTTTTGATCCTGAAGATGGTGAAACAATCTACGCACAGAAGTTCCAGGGCAGAGTCACCATGACCGAGGACACATCTACAGACACAGCCTACATGGAGCTGAGCAGCCTGAGATCTGAGGACACGGCCGTGTATTACTGTGCAACAGGGTATAGCAGTGGCTGGTACCTACTGGTACTTCGATCTCTGGGGCCGTGGCACCCTGGTCACTGTCTCCTCAG
>S519|IGHV1-24*01|IGHD6-19*01|IGHJ3*01
CAGGTCCAGCTGGTACAGTCTGGGGCTGAGGTGAAGAAGCCTGGGGCCTCAGTGAAGGTCTCCTGCAAGGTTTCCGGATACACCCTCACTGAATTATCCATGCACTGGGTGCGACAGGCTCCTGGAAAAGGGCTTGAGTGGATGGGAGGTTTTGATCCTGAAGATGGTGAAACAATCTACGCACAGAAGTTCCAGGGCAGAGTCACCATGACCGAGGACACATCTACAGACACAGCCTACATGGAGCTGAGCAGCCTGAGATCTGAGGACACGGCCGTGTATTACTGTGCAACAGGGTATAGCAGTGGCTGGTACTGATGCTTTTGATGTCTGGGGCCAAGGGACAATGGTCACCGTCTCTTCAG
>S520|IGHV1-24*01|IGHD6-19*01|IGHJ4*01
CAGGTCCAGCTGGTACAGTCTGGGGCTGAGGTGAAGAAGCCTGGGGCCTCAGTGAAGGTCTCCTGCAAGGTTTCCGGATACACCCTCACTGAATTATCCATGCACTGGGTGCGACAGGCTCCTGGAAAAGGGCTTGAGTGGATGGGAGGTTTTGATCCTGAAGATGGTGAAACAATCTACGCACAGAAGTTCCAGGGCAGAGTCACCATGACCGAGGACACATCTACAGACACAGCCTACATGGAGCTGAGCAGCCTGAGATCTGAGGACACGGCCGTGTATTACTGTGCAACAGGGTATAGCAGTGGCTGGTACACTACTTTGACTACTGGGGCCAAGGAACCCTGGTCACCGTCTCCTCAG
>S521|IGHV1-24*01|IGHD6-19*01|IGHJ5*01
CAGGTCCAGCTGGTACAGTCTGGGGCTGAGGTGAAGAAGCCTGGGGCCTCAGTGAAGGTCTCCTGCAAGGTTTCCGGATACACCCTCACTGAATTATCCATGCACTGGGTGCGACAGGCTCCTGGAAAAGGGCTTGAGTGGATGGGAGGTTTTGATCCTGAAGATGGTGAAACAATCTACGCACAGAAGTTCCAGGGCAGAGTCACCATGACCGAGGACACATCTACAGACACAGCCTACATGGAGCTGAGCAGCCTGAGATCTGAGGACACGGCCGTGTATTACTGTGCAACAGGGTATAGCAGTGGCTGGTACACAACTGGTTCGACTCCTGGGGCCAAGGAACCCTGGTCACCGTCTCCTCAG
>S522|IGHV1-24*01|IGHD6-19*01|IGHJ6*01
CAGGTCCAGCTGGTACAGTCTGGGGCTGAGGTGAAGAAGCCTGGGGCCTCAGTGAAGGTCTCCTGCAAGGTTTCCGGATACACCCTCACTGAATTATCCATGCACTGGGTGCGACAGGCTCCTGGAAAAGGGCTTGAGTGGATGGGAGGTTTTGATCCTGAAGATGGTGAAACAATCTACGCACAGAAGTTCCAGGGCAGAGTCACCATGACCGAGGACACATCTACAGACACAGCCTACATGGAGCTGAGCAGCCTGAGATCTGAGGACACGGCCGTGTATTACTGTGCAACAGGGTATAGCAGTGGCTGGTACATTACTACTACTACTACGGTATGGACGTCTGGGGGCAAGGGACCACGGTCACCGTCTCCTCAG
>S523|IGHV1-24*01|IGHD6-25*01|IGHJ1*01
CAGGTCCAGCTGGTACAGTCTGGGGCTGAGGTGAAGAAGCCTGGGGCCTCAGTGAAGGTCTCCTGCAAGGTTTCCGGATACACCCTCACTGAATTATCCATGCACTGGGTGCGACAGGCTCCTGGAAAAGGGCTTGAGTGGATGGGAGGTTTTGATCCTGAAGATGGTGAAACAATCTACGCACAGAAGTTCCAGGGCAGAGTCACCATGACCGAGGACACATCTACAGACACAGCCTACATGGAGCTGAGCAGCCTGAGATCTGAGGACACGGCCGTGTATTACTGTGCAACAGGGTATAGCAGCGGCTACGCTGAATACTTCCAGCACTGGGGCCAGGGCACCCTGGTCACCGTCTCCTCAG
>S524|IGHV1-24*01|IGHD6-25*01|IGHJ2*01
CAGGTCCAGCTGGTACAGTCTGGGGCTGAGGTGAAGAAGCCTGGGGCCTCAGTGAAGGTCTCCTGCAAGGTTTCCGGATACACCCTCACTGAATTATCCATGCACTGGGTGCGACAGGCTCCTGGAAAAGGGCTTGAGTGGATGGGAGGTTTTGATCCTGAAGATGGTGAAACAATCTACGCACAGAAGTTCCAGGGCAGAGTCACCATGACCGAGGACACATCTACAGACACAGCCTACATGGAGCTGAGCAGCCTGAGATCTGAGGACACGGCCGTGTATTACTGTGCAACAGGGTATAGCAGCGGCTACCTACTGGTACTTCGATCTCTGGGGCCGTGGCACCCTGGTCACTGTCTCCTCAG
>S525|IGHV1-24*01|IGHD6-25*01|IGHJ3*01
CAGGTCCAGCTGGTACAGTCTGGGGCTGAGGTGAAGAAGCCTGGGGCCTCAGTGAAGGTCTCCTGCAAGGTTTCCGGATACACCCTCACTGAATTATCCATGCACTGGGTGCGACAGGCTCCTGGAAAAGGGCTTGAGTGGATGGGAGGTTTTGATCCTGAAGATGGTGAAACAATCTACGCACAGAAGTTCCAGGGCAGAGTCACCATGACCGAGGACACATCTACAGACACAGCCTACATGGAGCTGAGCAGCCTGAGATCTGAGGACACGGCCGTGTATTACTGTGCAACAGGGTATAGCAGCGGCTACTGATGCTTTTGATGTCTGGGGCCAAGGGACAATGGTCACCGTCTCTTCAG
>S526|IGHV1-24*01|IGHD6-25*01|IGHJ4*01
CAGGTCCAGCTGGTACAGTCTGGGGCTGAGGTGAAGAAGCCTGGGGCCTCAGTGAAGGTCTCCTGCAAGGTTTCCGGATACACCCTCACTGAATTATCCATGCACTGGGTGCGACAGGCTCCTGGAAAAGGGCTTGAGTGGATGGGAGGTTTTGATCCTGAAGATGGTGAAACAATCTACGCACAGAAGTTCCAGGGCAGAGTCACCATGACCGAGGACACATCTACAGACACAGCCTACATGGAGCTGAGCAGCCTGAGATCTGAGGACACGGCCGTGTATTACTGTGCAACAGGGTATAGCAGCGGCTACACTACTTTGACTACTGGGGCCAAGGAACCCTGGTCACCGTCTCCTCAG
>S527|IGHV1-24*01|IGHD6-25*01|IGHJ5*01
CAGGTCCAGCTGGTACAGTCTGGGGCTGAGGTGAAGAAGCCTGGGGCCTCAGTGAAGGTCTCCTGCAAGGTTTCCGGATACACCCTCACTGAATTATCCATGCACTGGGTGCGACAGGCTCCTGGAAAAGGGCTTGAGTGGATGGGAGGTTTTGATCCTGAAGATGGTGAAACAATCTACGCACAGAAGTTCCAGGGCAGAGTCACCATGACCGAGGACACATCTACAGACACAGCCTACATGGAGCTGAGCAGCCTGAGATCTGAGGACACGGCCGTGTATTACTGTGCAACAGGGTATAGCAGCGGCTACACAACTGGTTCGACTCCTGGGGCCAAGGAACCCTGGTCACCGTCTCCTCAG
>S528|IGHV1-24*01|IGHD6-25*01|IGHJ6*01
CAGGTCCAGCTGGTACAGTCTGGGGCTGAGGTGAAGAAGCCTGGGGCCTCAGTGAAGGTCTCCTGCAAGGTTTCCGGATACACCCTCACTGAATTATCCATGCACTGGGTGCGACAGGCTCCTGGAAAAGGGCTTGAGTGGATGGGAGGTTTTGATCCTGAAGATGGTGAAACAATCTACGCACAGAAGTTCCAGGGCAGAGTCACCATGACCGAGGACACATCTACAGACACAGCCTACATGGAGCTGAGCAGCCTGAGATCTGAGGACACGGCCGTGTATTACTGTGCAACAGGGTATAGCAGCGGCTACATTACTACTACTACTACGGTATGGACGTCTGGGGGCAAGGGACCACGGTCACCGTCTCCTCAG
>S529|IGHV1-24*01|IGHD6-6*01|IGHJ1*01
CAGGTCCAGCTGGTACAGTCTGGGGCTGAGGTGAAGAAGCCTGGGGCCTCAGTGAAGGTCTCCTGCAAGGTTTCCGGATACACCCTCACTGAATTATCCATGCACTGGGTGCGACAGGCTCCTGGAAAAGGGCTTGAGTGGATGGGAGGTTTTGATCCTGAAGATGGTGAAACAATCTACGCACAGAAGTTCCAGGGCAGAGTCACCATGACCGAGGACACATCTACAGACACAGCCTACATGGAGCTGAGCAGCCTGAGATCTGAGGACACGGCCGTGTATTACTGTGCAACAGAGTATAGCAGCTCGTCCGCTGAATACTTCCAGCACTGGGGCCAGGGCACCCTGGTCACCGTCTCCTCAG
>S530|IGHV1-24*01|IGHD6-6*01|IGHJ2*01
CAGGTCCAGCTGGTACAGTCTGGGGCTGAGGTGAAGAAGCCTGGGGCCTCAGTGAAGGTCTCCTGCAAGGTTTCCGGATACACCCTCACTGAATTATCCATGCACTGGGTGCGACAGGCTCCTGGAAAAGGGCTTGAGTGGATGGGAGGTTTTGATCCTGAAGATGGTGAAACAATCTACGCACAGAAGTTCCAGGGCAGAGTCACCATGACCGAGGACACATCTACAGACACAGCCTACATGGAGCTGAGCAGCCTGAGATCTGAGGACACGGCCGTGTATTACTGTGCAACAGAGTATAGCAGCTCGTCCCTACTGGTACTTCGATCTCTGGGGCCGTGGCACCCTGGTCACTGTCTCCTCAG
>S531|IGHV1-24*01|IGHD6-6*01|IGHJ3*01
CAGGTCCAGCTGGTACAGTCTGGGGCTGAGGTGAAGAAGCCTGGGGCCTCAGTGAAGGTCTCCTGCAAGGTTTCCGGATACACCCTCACTGAATTATCCATGCACTGGGTGCGACAGGCTCCTGGAAAAGGGCTTGAGTGGATGGGAGGTTTTGATCCTGAAGATGGTGAAACAATCTACGCACAGAAGTTCCAGGGCAGAGTCACCATGACCGAGGACACATCTACAGACACAGCCTACATGGAGCTGAGCAGCCTGAGATCTGAGGACACGGCCGTGTATTACTGTGCAACAGAGTATAGCAGCTCGTCCTGATGCTTTTGATGTCTGGGGCCAAGGGACAATGGTCACCGTCTCTTCAG
>S532|IGHV1-24*01|IGHD6-6*01|IGHJ4*01
CAGGTCCAGCTGGTACAGTCTGGGGCTGAGGTGAAGAAGCCTGGGGCCTCAGTGAAGGTCTCCTGCAAGGTTTCCGGATACACCCTCACTGAATTATCCATGCACTGGGTGCGACAGGCTCCTGGAAAAGGGCTTGAGTGGATGGGAGGTTTTGATCCTGAAGATGGTGAAACAATCTACGCACAGAAGTTCCAGGGCAGAGTCACCATGACCGAGGACACATCTACAGACACAGCCTACATGGAGCTGAGCAGCCTGAGATCTGAGGACACGGCCGTGTATTACTGTGCAACAGAGTATAGCAGCTCGTCCACTACTTTGACTACTGGGGCCAAGGAACCCTGGTCACCGTCTCCTCAG
>S533|IGHV1-24*01|IGHD6-6*01|IGHJ5*01
CAGGTCCAGCTGGTACAGTCTGGGGCTGAGGTGAAGAAGCCTGGGGCCTCAGTGAAGGTCTCCTGCAAGGTTTCCGGATACACCCTCACTGAATTATCCATGCACTGGGTGCGACAGGCTCCTGGAAAAGGGCTTGAGTGGATGGGAGGTTTTGATCCTGAAGATGGTGAAACAATCTACGCACAGAAGTTCCAGGGCAGAGTCACCATGACCGAGGACACATCTACAGACACAGCCTACATGGAGCTGAGCAGCCTGAGATCTGAGGACACGGCCGTGTATTACTGTGCAACAGAGTATAGCAGCTCGTCCACAACTGGTTCGACTCCTGGGGCCAAGGAACCCTGGTCACCGTCTCCTCAG
>S534|IGHV1-24*01|IGHD6-6*01|IGHJ6*01
CAGGTCCAGCTGGTACAGTCTGGGGCTGAGGTGAAGAAGCCTGGGGCCTCAGTGAAGGTCTCCTGCAAGGTTTCCGGATACACCCTCACTGAATTATCCATGCACTGGGTGCGACAGGCTCCTGGAAAAGGGCTTGAGTGGATGGGAGGTTTTGATCCTGAAGATGGTGAAACAATCTACGCACAGAAGTTCCAGGGCAGAGTCACCATGACCGAGGACACATCTACAGACACAGCCTACATGGAGCTGAGCAGCCTGAGATCTGAGGACACGGCCGTGTATTACTGTGCAACAGAGTATAGCAGCTCGTCCATTACTACTACTACTACGGTATGGACGTCTGGGGGCAAGGGACCACGGTCACCGTCTCCTCAG
>S535|IGHV1-24*01|IGHD7-27*01|IGHJ1*01
CAGGTCCAGCTGGTACAGTCTGGGGCTGAGGTGAAGAAGCCTGGGGCCTCAGTGAAGGTCTCCTGCAAGGTTTCCGGATACACCCTCACTGAATTATCCATGCACTGGGTGCGACAGGCTCCTGGAAAAGGGCTTGAGTGGATGGGAGGTTTTGATCCTGAAGATGGTGAAACAATCTACGCACAGAAGTTCCAGGGCAGAGTCACCATGACCGAGGACACATCTACAGACACAGCCTACATGGAGCTGAGCAGCCTGAGATCTGAGGACACGGCCGTGTATTACTGTGCAACACTAACTGGGGAGCTGAATACTTCCAGCACTGGGGCCAGGGCACCCTGGTCACCGTCTCCTCAG
>S536|IGHV1-24*01|IGHD7-27*01|IGHJ2*01
CAGGTCCAGCTGGTACAGTCTGGGGCTGAGGTGAAGAAGCCTGGGGCCTCAGTGAAGGTCTCCTGCAAGGTTTCCGGATACACCCTCACTGAATTATCCATGCACTGGGTGCGACAGGCTCCTGGAAAAGGGCTTGAGTGGATGGGAGGTTTTGATCCTGAAGATGGTGAAACAATCTACGCACAGAAGTTCCAGGGCAGAGTCACCATGACCGAGGACACATCTACAGACACAGCCTACATGGAGCTGAGCAGCCTGAGATCTGAGGACACGGCCGTGTATTACTGTGCAACACTAACTGGGGACTACTGGTACTTCGATCTCTGGGGCCGTGGCACCCTGGTCACTGTCTCCTCAG
>S537|IGHV1-24*01|IGHD7-27*01|IGHJ3*01
CAGGTCCAGCTGGTACAGTCTGGGGCTGAGGTGAAGAAGCCTGGGGCCTCAGTGAAGGTCTCCTGCAAGGTTTCCGGATACACCCTCACTGAATTATCCATGCACTGGGTGCGACAGGCTCCTGGAAAAGGGCTTGAGTGGATGGGAGGTTTTGATCCTGAAGATGGTGAAACAATCTACGCACAGAAGTTCCAGGGCAGAGTCACCATGACCGAGGACACATCTACAGACACAGCCTACATGGAGCTGAGCAGCCTGAGATCTGAGGACACGGCCGTGTATTACTGTGCAACACTAACTGGGGATGATGCTTTTGATGTCTGGGGCCAAGGGACAATGGTCACCGTCTCTTCAG
>S538|IGHV1-24*01|IGHD7-27*01|IGHJ4*01
CAGGTCCAGCTGGTACAGTCTGGGGCTGAGGTGAAGAAGCCTGGGGCCTCAGTGAAGGTCTCCTGCAAGGTTTCCGGATACACCCTCACTGAATTATCCATGCACTGGGTGCGACAGGCTCCTGGAAAAGGGCTTGAGTGGATGGGAGGTTTTGATCCTGAAGATGGTGAAACAATCTACGCACAGAAGTTCCAGGGCAGAGTCACCATGACCGAGGACACATCTACAGACACAGCCTACATGGAGCTGAGCAGCCTGAGATCTGAGGACACGGCCGTGTATTACTGTGCAACACTAACTGGGGAACTACTTTGACTACTGGGGCCAAGGAACCCTGGTCACCGTCTCCTCAG
>S539|IGHV1-24*01|IGHD7-27*01|IGHJ5*01
CAGGTCCAGCTGGTACAGTCTGGGGCTGAGGTGAAGAAGCCTGGGGCCTCAGTGAAGGTCTCCTGCAAGGTTTCCGGATACACCCTCACTGAATTATCCATGCACTGGGTGCGACAGGCTCCTGGAAAAGGGCTTGAGTGGATGGGAGGTTTTGATCCTGAAGATGGTGAAACAATCTACGCACAGAAGTTCCAGGGCAGAGTCACCATGACCGAGGACACATCTACAGACACAGCCTACATGGAGCTGAGCAGCCTGAGATCTGAGGACACGGCCGTGTATTACTGTGCAACACTAACTGGGGAACAACTGGTTCGACTCCTGGGGCCAAGGAACCCTGGTCACCGTCTCCTCAG
>S540|IGHV1-24*01|IGHD7-27*01|IGHJ6*01
CAGGTCCAGCTGGTACAGTCTGGGGCTGAGGTGAAGAAGCCTGGGGCCTCAGTGAAGGTCTCCTGCAAGGTTTCCGGATACACCCTCACTGAATTATCCATGCACTGGGTGCGACAGGCTCCTGGAAAAGGGCTTGAGTGGATGGGAGGTTTTGATCCTGAAGATGGTGAAACAATCTACGCACAGAAGTTCCAGGGCAGAGTCACCATGACCGAGGACACATCTACAGACACAGCCTACATGGAGCTGAGCAGCCTGAGATCTGAGGACACGGCCGTGTATTACTGTGCAACACTAACTGGGGAATTACTACTACTACTACGGTATGGACGTCTGGGGGCAAGGGACCACGGTCACCGTCTCCTCAG
>S541|IGHV1-3*01|IGHD1-1*01|IGHJ1*01
CAGGTCCAGCTTGTGCAGTCTGGGGCTGAGGTGAAGAAGCCTGGGGCCTCAGTGAAGGTTTCCTGCAAGGCTTCTGGATACACCTTCACTAGCTATGCTATGCATTGGGTGCGCCAGGCCCCCGGACAAAGGCTTGAGTGGATGGGATGGATCAACGCTGGCAATGGTAACACAAAATATTCACAGAAGTTCCAGGGCAGAGTCACCATTACCAGGGACACATCCGCGAGCACAGCCTACATGGAGCTGAGCAGCCTGAGATCTGAAGACACGGCTGTGTATTACTGTGCGAGAGGTACAACTGGAACGACGCTGAATACTTCCAGCACTGGGGCCAGGGCACCCTGGTCACCGTCTCCTCAG
>S542|IGHV1-3*01|IGHD1-1*01|IGHJ2*01
CAGGTCCAGCTTGTGCAGTCTGGGGCTGAGGTGAAGAAGCCTGGGGCCTCAGTGAAGGTTTCCTGCAAGGCTTCTGGATACACCTTCACTAGCTATGCTATGCATTGGGTGCGCCAGGCCCCCGGACAAAGGCTTGAGTGGATGGGATGGATCAACGCTGGCAATGGTAACACAAAATATTCACAGAAGTTCCAGGGCAGAGTCACCATTACCAGGGACACATCCGCGAGCACAGCCTACATGGAGCTGAGCAGCCTGAGATCTGAAGACACGGCTGTGTATTACTGTGCGAGAGGTACAACTGGAACGACCTACTGGTACTTCGATCTCTGGGGCCGTGGCACCCTGGTCACTGTCTCCTCAG
>S543|IGHV1-3*01|IGHD1-1*01|IGHJ3*01
CAGGTCCAGCTTGTGCAGTCTGGGGCTGAGGTGAAGAAGCCTGGGGCCTCAGTGAAGGTTTCCTGCAAGGCTTCTGGATACACCTTCACTAGCTATGCTATGCATTGGGTGCGCCAGGCCCCCGGACAAAGGCTTGAGTGGATGGGATGGATCAACGCTGGCAATGGTAACACAAAATATTCACAGAAGTTCCAGGGCAGAGTCACCATTACCAGGGACACATCCGCGAGCACAGCCTACATGGAGCTGAGCAGCCTGAGATCTGAAGACACGGCTGTGTATTACTGTGCGAGAGGTACAACTGGAACGACTGATGCTTTTGATGTCTGGGGCCAAGGGACAATGGTCACCGTCTCTTCAG
>S544|IGHV1-3*01|IGHD1-1*01|IGHJ4*01
CAGGTCCAGCTTGTGCAGTCTGGGGCTGAGGTGAAGAAGCCTGGGGCCTCAGTGAAGGTTTCCTGCAAGGCTTCTGGATACACCTTCACTAGCTATGCTATGCATTGGGTGCGCCAGGCCCCCGGACAAAGGCTTGAGTGGATGGGATGGATCAACGCTGGCAATGGTAACACAAAATATTCACAGAAGTTCCAGGGCAGAGTCACCATTACCAGGGACACATCCGCGAGCACAGCCTACATGGAGCTGAGCAGCCTGAGATCTGAAGACACGGCTGTGTATTACTGTGCGAGAGGTACAACTGGAACGACACTACTTTGACTACTGGGGCCAAGGAACCCTGGTCACCGTCTCCTCAG
>S545|IGHV1-3*01|IGHD1-1*01|IGHJ5*01
CAGGTCCAGCTTGTGCAGTCTGGGGCTGAGGTGAAGAAGCCTGGGGCCTCAGTGAAGGTTTCCTGCAAGGCTTCTGGATACACCTTCACTAGCTATGCTATGCATTGGGTGCGCCAGGCCCCCGGACAAAGGCTTGAGTGGATGGGATGGATCAACGCTGGCAATGGTAACACAAAATATTCACAGAAGTTCCAGGGCAGAGTCACCATTACCAGGGACACATCCGCGAGCACAGCCTACATGGAGCTGAGCAGCCTGAGATCTGAAGACACGGCTGTGTATTACTGTGCGAGAGGTACAACTGGAACGACACAACTGGTTCGACTCCTGGGGCCAAGGAACCCTGGTCACCGTCTCCTCAG
>S546|IGHV1-3*01|IGHD1-1*01|IGHJ6*01
CAGGTCCAGCTTGTGCAGTCTGGGGCTGAGGTGAAGAAGCCTGGGGCCTCAGTGAAGGTTTCCTGCAAGGCTTCTGGATACACCTTCACTAGCTATGCTATGCATTGGGTGCGCCAGGCCCCCGGACAAAGGCTTGAGTGGATGGGATGGATCAACGCTGGCAATGGTAACACAAAATATTCACAGAAGTTCCAGGGCAGAGTCACCATTACCAGGGACACATCCGCGAGCACAGCCTACATGGAGCTGAGCAGCCTGAGATCTGAAGACACGGCTGTGTATTACTGTGCGAGAGGTACAACTGGAACGACATTACTACTACTACTACGGTATGGACGTCTGGGGGCAAGGGACCACGGTCACCGTCTCCTCAG
>S547|IGHV1-3*01|IGHD1-14*01|IGHJ1*01
CAGGTCCAGCTTGTGCAGTCTGGGGCTGAGGTGAAGAAGCCTGGGGCCTCAGTGAAGGTTTCCTGCAAGGCTTCTGGATACACCTTCACTAGCTATGCTATGCATTGGGTGCGCCAGGCCCCCGGACAAAGGCTTGAGTGGATGGGATGGATCAACGCTGGCAATGGTAACACAAAATATTCACAGAAGTTCCAGGGCAGAGTCACCATTACCAGGGACACATCCGCGAGCACAGCCTACATGGAGCTGAGCAGCCTGAGATCTGAAGACACGGCTGTGTATTACTGTGCGAGAGGTATAACCGGAACCACGCTGAATACTTCCAGCACTGGGGCCAGGGCACCCTGGTCACCGTCTCCTCAG
>S548|IGHV1-3*01|IGHD1-14*01|IGHJ2*01
CAGGTCCAGCTTGTGCAGTCTGGGGCTGAGGTGAAGAAGCCTGGGGCCTCAGTGAAGGTTTCCTGCAAGGCTTCTGGATACACCTTCACTAGCTATGCTATGCATTGGGTGCGCCAGGCCCCCGGACAAAGGCTTGAGTGGATGGGATGGATCAACGCTGGCAATGGTAACACAAAATATTCACAGAAGTTCCAGGGCAGAGTCACCATTACCAGGGACACATCCGCGAGCACAGCCTACATGGAGCTGAGCAGCCTGAGATCTGAAGACACGGCTGTGTATTACTGTGCGAGAGGTATAACCGGAACCACCTACTGGTACTTCGATCTCTGGGGCCGTGGCACCCTGGTCACTGTCTCCTCAG
>S549|IGHV1-3*01|IGHD1-14*01|IGHJ3*01
CAGGTCCAGCTTGTGCAGTCTGGGGCTGAGGTGAAGAAGCCTGGGGCCTCAGTGAAGGTTTCCTGCAAGGCTTCTGGATACACCTTCACTAGCTATGCTATGCATTGGGTGCGCCAGGCCCCCGGACAAAGGCTTGAGTGGATGGGATGGATCAACGCTGGCAATGGTAACACAAAATATTCACAGAAGTTCCAGGGCAGAGTCACCATTACCAGGGACACATCCGCGAGCACAGCCTACATGGAGCTGAGCAGCCTGAGATCTGAAGACACGGCTGTGTATTACTGTGCGAGAGGTATAACCGGAACCACTGATGCTTTTGATGTCTGGGGCCAAGGGACAATGGTCACCGTCTCTTCAG
>S550|IGHV1-3*01|IGHD1-14*01|IGHJ4*01
CAGGTCCAGCTTGTGCAGTCTGGGGCTGAGGTGAAGAAGCCTGGGGCCTCAGTGAAGGTTTCCTGCAAGGCTTCTGGATACACCTTCACTAGCTATGCTATGCATTGGGTGCGCCAGGCCCCCGGACAAAGGCTTGAGTGGATGGGATGGATCAACGCTGGCAATGGTAACACAAAATATTCACAGAAGTTCCAGGGCAGAGTCACCATTACCAGGGACACATCCGCGAGCACAGCCTACATGGAGCTGAGCAGCCTGAGATCTGAAGACACGGCTGTGTATTACTGTGCGAGAGGTATAACCGGAACCACACTACTTTGACTACTGGGGCCAAGGAACCCTGGTCACCGTCTCCTCAG
>S551|IGHV1-3*01|IGHD1-14*01|IGHJ5*01
CAGGTCCAGCTTGTGCAGTCTGGGGCTGAGGTGAAGAAGCCTGGGGCCTCAGTGAAGGTTTCCTGCAAGGCTTCTGGATACACCTTCACTAGCTATGCTATGCATTGGGTGCGCCAGGCCCCCGGACAAAGGCTTGAGTGGATGGGATGGATCAACGCTGGCAATGGTAACACAAAATATTCACAGAAGTTCCAGGGCAGAGTCACCATTACCAGGGACACATCCGCGAGCACAGCCTACATGGAGCTGAGCAGCCTGAGATCTGAAGACACGGCTGTGTATTACTGTGCGAGAGGTATAACCGGAACCACACAACTGGTTCGACTCCTGGGGCCAAGGAACCCTGGTCACCGTCTCCTCAG
>S552|IGHV1-3*01|IGHD1-14*01|IGHJ6*01
CAGGTCCAGCTTGTGCAGTCTGGGGCTGAGGTGAAGAAGCCTGGGGCCTCAGTGAAGGTTTCCTGCAAGGCTTCTGGATACACCTTCACTAGCTATGCTATGCATTGGGTGCGCCAGGCCCCCGGACAAAGGCTTGAGTGGATGGGATGGATCAACGCTGGCAATGGTAACACAAAATATTCACAGAAGTTCCAGGGCAGAGTCACCATTACCAGGGACACATCCGCGAGCACAGCCTACATGGAGCTGAGCAGCCTGAGATCTGAAGACACGGCTGTGTATTACTGTGCGAGAGGTATAACCGGAACCACATTACTACTACTACTACGGTATGGACGTCTGGGGGCAAGGGACCACGGTCACCGTCTCCTCAG
>S553|IGHV1-3*01|IGHD1-20*01|IGHJ1*01
CAGGTCCAGCTTGTGCAGTCTGGGGCTGAGGTGAAGAAGCCTGGGGCCTCAGTGAAGGTTTCCTGCAAGGCTTCTGGATACACCTTCACTAGCTATGCTATGCATTGGGTGCGCCAGGCCCCCGGACAAAGGCTTGAGTGGATGGGATGGATCAACGCTGGCAATGGTAACACAAAATATTCACAGAAGTTCCAGGGCAGAGTCACCATTACCAGGGACACATCCGCGAGCACAGCCTACATGGAGCTGAGCAGCCTGAGATCTGAAGACACGGCTGTGTATTACTGTGCGAGAGGTATAACTGGAACGACGCTGAATACTTCCAGCACTGGGGCCAGGGCACCCTGGTCACCGTCTCCTCAG
>S554|IGHV1-3*01|IGHD1-20*01|IGHJ2*01
CAGGTCCAGCTTGTGCAGTCTGGGGCTGAGGTGAAGAAGCCTGGGGCCTCAGTGAAGGTTTCCTGCAAGGCTTCTGGATACACCTTCACTAGCTATGCTATGCATTGGGTGCGCCAGGCCCCCGGACAAAGGCTTGAGTGGATGGGATGGATCAACGCTGGCAATGGTAACACAAAATATTCACAGAAGTTCCAGGGCAGAGTCACCATTACCAGGGACACATCCGCGAGCACAGCCTACATGGAGCTGAGCAGCCTGAGATCTGAAGACACGGCTGTGTATTACTGTGCGAGAGGTATAACTGGAACGACCTACTGGTACTTCGATCTCTGGGGCCGTGGCACCCTGGTCACTGTCTCCTCAG
>S555|IGHV1-3*01|IGHD1-20*01|IGHJ3*01
CAGGTCCAGCTTGTGCAGTCTGGGGCTGAGGTGAAGAAGCCTGGGGCCTCAGTGAAGGTTTCCTGCAAGGCTTCTGGATACACCTTCACTAGCTATGCTATGCATTGGGTGCGCCAGGCCCCCGGACAAAGGCTTGAGTGGATGGGATGGATCAACGCTGGCAATGGTAACACAAAATATTCACAGAAGTTCCAGGGCAGAGTCACCATTACCAGGGACACATCCGCGAGCACAGCCTACATGGAGCTGAGCAGCCTGAGATCTGAAGACACGGCTGTGTATTACTGTGCGAGAGGTATAACTGGAACGACTGATGCTTTTGATGTCTGGGGCCAAGGGACAATGGTCACCGTCTCTTCAG
>S556|IGHV1-3*01|IGHD1-20*01|IGHJ4*01
CAGGTCCAGCTTGTGCAGTCTGGGGCTGAGGTGAAGAAGCCTGGGGCCTCAGTGAAGGTTTCCTGCAAGGCTTCTGGATACACCTTCACTAGCTATGCTATGCATTGGGTGCGCCAGGCCCCCGGACAAAGGCTTGAGTGGATGGGATGGATCAACGCTGGCAATGGTAACACAAAATATTCACAGAAGTTCCAGGGCAGAGTCACCATTACCAGGGACACATCCGCGAGCACAGCCTACATGGAGCTGAGCAGCCTGAGATCTGAAGACACGGCTGTGTATTACTGTGCGAGAGGTATAACTGGAACGACACTACTTTGACTACTGGGGCCAAGGAACCCTGGTCACCGTCTCCTCAG
>S557|IGHV1-3*01|IGHD1-20*01|IGHJ5*01
CAGGTCCAGCTTGTGCAGTCTGGGGCTGAGGTGAAGAAGCCTGGGGCCTCAGTGAAGGTTTCCTGCAAGGCTTCTGGATACACCTTCACTAGCTATGCTATGCATTGGGTGCGCCAGGCCCCCGGACAAAGGCTTGAGTGGATGGGATGGATCAACGCTGGCAATGGTAACACAAAATATTCACAGAAGTTCCAGGGCAGAGTCACCATTACCAGGGACACATCCGCGAGCACAGCCTACATGGAGCTGAGCAGCCTGAGATCTGAAGACACGGCTGTGTATTACTGTGCGAGAGGTATAACTGGAACGACACAACTGGTTCGACTCCTGGGGCCAAGGAACCCTGGTCACCGTCTCCTCAG
>S558|IGHV1-3*01|IGHD1-20*01|IGHJ6*01
CAGGTCCAGCTTGTGCAGTCTGGGGCTGAGGTGAAGAAGCCTGGGGCCTCAGTGAAGGTTTCCTGCAAGGCTTCTGGATACACCTTCACTAGCTATGCTATGCATTGGGTGCGCCAGGCCCCCGGACAAAGGCTTGAGTGGATGGGATGGATCAACGCTGGCAATGGTAACACAAAATATTCACAGAAGTTCCAGGGCAGAGTCACCATTACCAGGGACACATCCGCGAGCACAGCCTACATGGAGCTGAGCAGCCTGAGATCTGAAGACACGGCTGTGTATTACTGTGCGAGAGGTATAACTGGAACGACATTACTACTACTACTACGGTATGGACGTCTGGGGGCAAGGGACCACGGTCACCGTCTCCTCAG
>S559|IGHV1-3*01|IGHD1-26*01|IGHJ1*01
CAGGTCCAGCTTGTGCAGTCTGGGGCTGAGGTGAAGAAGCCTGGGGCCTCAGTGAAGGTTTCCTGCAAGGCTTCTGGATACACCTTCACTAGCTATGCTATGCATTGGGTGCGCCAGGCCCCCGGACAAAGGCTTGAGTGGATGGGATGGATCAACGCTGGCAATGGTAACACAAAATATTCACAGAAGTTCCAGGGCAGAGTCACCATTACCAGGGACACATCCGCGAGCACAGCCTACATGGAGCTGAGCAGCCTGAGATCTGAAGACACGGCTGTGTATTACTGTGCGAGAGGTATAGTGGGAGCTACTACGCTGAATACTTCCAGCACTGGGGCCAGGGCACCCTGGTCACCGTCTCCTCAG
>S560|IGHV1-3*01|IGHD1-26*01|IGHJ2*01
CAGGTCCAGCTTGTGCAGTCTGGGGCTGAGGTGAAGAAGCCTGGGGCCTCAGTGAAGGTTTCCTGCAAGGCTTCTGGATACACCTTCACTAGCTATGCTATGCATTGGGTGCGCCAGGCCCCCGGACAAAGGCTTGAGTGGATGGGATGGATCAACGCTGGCAATGGTAACACAAAATATTCACAGAAGTTCCAGGGCAGAGTCACCATTACCAGGGACACATCCGCGAGCACAGCCTACATGGAGCTGAGCAGCCTGAGATCTGAAGACACGGCTGTGTATTACTGTGCGAGAGGTATAGTGGGAGCTACTACCTACTGGTACTTCGATCTCTGGGGCCGTGGCACCCTGGTCACTGTCTCCTCAG
>S561|IGHV1-3*01|IGHD1-26*01|IGHJ3*01
CAGGTCCAGCTTGTGCAGTCTGGGGCTGAGGTGAAGAAGCCTGGGGCCTCAGTGAAGGTTTCCTGCAAGGCTTCTGGATACACCTTCACTAGCTATGCTATGCATTGGGTGCGCCAGGCCCCCGGACAAAGGCTTGAGTGGATGGGATGGATCAACGCTGGCAATGGTAACACAAAATATTCACAGAAGTTCCAGGGCAGAGTCACCATTACCAGGGACACATCCGCGAGCACAGCCTACATGGAGCTGAGCAGCCTGAGATCTGAAGACACGGCTGTGTATTACTGTGCGAGAGGTATAGTGGGAGCTACTACTGATGCTTTTGATGTCTGGGGCCAAGGGACAATGGTCACCGTCTCTTCAG
>S562|IGHV1-3*01|IGHD1-26*01|IGHJ4*01
CAGGTCCAGCTTGTGCAGTCTGGGGCTGAGGTGAAGAAGCCTGGGGCCTCAGTGAAGGTTTCCTGCAAGGCTTCTGGATACACCTTCACTAGCTATGCTATGCATTGGGTGCGCCAGGCCCCCGGACAAAGGCTTGAGTGGATGGGATGGATCAACGCTGGCAATGGTAACACAAAATATTCACAGAAGTTCCAGGGCAGAGTCACCATTACCAGGGACACATCCGCGAGCACAGCCTACATGGAGCTGAGCAGCCTGAGATCTGAAGACACGGCTGTGTATTACTGTGCGAGAGGTATAGTGGGAGCTACTACACTACTTTGACTACTGGGGCCAAGGAACCCTGGTCACCGTCTCCTCAG
>S563|IGHV1-3*01|IGHD1-26*01|IGHJ5*01
CAGGTCCAGCTTGTGCAGTCTGGGGCTGAGGTGAAGAAGCCTGGGGCCTCAGTGAAGGTTTCCTGCAAGGCTTCTGGATACACCTTCACTAGCTATGCTATGCATTGGGTGCGCCAGGCCCCCGGACAAAGGCTTGAGTGGATGGGATGGATCAACGCTGGCAATGGTAACACAAAATATTCACAGAAGTTCCAGGGCAGAGTCACCATTACCAGGGACACATCCGCGAGCACAGCCTACATGGAGCTGAGCAGCCTGAGATCTGAAGACACGGCTGTGTATTACTGTGCGAGAGGTATAGTGGGAGCTACTACACAACTGGTTCGACTCCTGGGGCCAAGGAACCCTGGTCACCGTCTCCTCAG
>S564|IGHV1-3*01|IGHD1-26*01|IGHJ6*01
CAGGTCCAGCTTGTGCAGTCTGGGGCTGAGGTGAAGAAGCCTGGGGCCTCAGTGAAGGTTTCCTGCAAGGCTTCTGGATACACCTTCACTAGCTATGCTATGCATTGGGTGCGCCAGGCCCCCGGACAAAGGCTTGAGTGGATGGGATGGATCAACGCTGGCAATGGTAACACAAAATATTCACAGAAGTTCCAGGGCAGAGTCACCATTACCAGGGACACATCCGCGAGCACAGCCTACATGGAGCTGAGCAGCCTGAGATCTGAAGACACGGCTGTGTATTACTGTGCGAGAGGTATAGTGGGAGCTACTACATTACTACTACTACTACGGTATGGACGTCTGGGGGCAAGGGACCACGGTCACCGTCTCCTCAG
>S565|IGHV1-3*01|IGHD1-7*01|IGHJ1*01
CAGGTCCAGCTTGTGCAGTCTGGGGCTGAGGTGAAGAAGCCTGGGGCCTCAGTGAAGGTTTCCTGCAAGGCTTCTGGATACACCTTCACTAGCTATGCTATGCATTGGGTGCGCCAGGCCCCCGGACAAAGGCTTGAGTGGATGGGATGGATCAACGCTGGCAATGGTAACACAAAATATTCACAGAAGTTCCAGGGCAGAGTCACCATTACCAGGGACACATCCGCGAGCACAGCCTACATGGAGCTGAGCAGCCTGAGATCTGAAGACACGGCTGTGTATTACTGTGCGAGAGGTATAACTGGAACTACGCTGAATACTTCCAGCACTGGGGCCAGGGCACCCTGGTCACCGTCTCCTCAG
>S566|IGHV1-3*01|IGHD1-7*01|IGHJ2*01
CAGGTCCAGCTTGTGCAGTCTGGGGCTGAGGTGAAGAAGCCTGGGGCCTCAGTGAAGGTTTCCTGCAAGGCTTCTGGATACACCTTCACTAGCTATGCTATGCATTGGGTGCGCCAGGCCCCCGGACAAAGGCTTGAGTGGATGGGATGGATCAACGCTGGCAATGGTAACACAAAATATTCACAGAAGTTCCAGGGCAGAGTCACCATTACCAGGGACACATCCGCGAGCACAGCCTACATGGAGCTGAGCAGCCTGAGATCTGAAGACACGGCTGTGTATTACTGTGCGAGAGGTATAACTGGAACTACCTACTGGTACTTCGATCTCTGGGGCCGTGGCACCCTGGTCACTGTCTCCTCAG
>S567|IGHV1-3*01|IGHD1-7*01|IGHJ3*01
CAGGTCCAGCTTGTGCAGTCTGGGGCTGAGGTGAAGAAGCCTGGGGCCTCAGTGAAGGTTTCCTGCAAGGCTTCTGGATACACCTTCACTAGCTATGCTATGCATTGGGTGCGCCAGGCCCCCGGACAAAGGCTTGAGTGGATGGGATGGATCAACGCTGGCAATGGTAACACAAAATATTCACAGAAGTTCCAGGGCAGAGTCACCATTACCAGGGACACATCCGCGAGCACAGCCTACATGGAGCTGAGCAGCCTGAGATCTGAAGACACGGCTGTGTATTACTGTGCGAGAGGTATAACTGGAACTACTGATGCTTTTGATGTCTGGGGCCAAGGGACAATGGTCACCGTCTCTTCAG
>S568|IGHV1-3*01|IGHD1-7*01|IGHJ4*01
CAGGTCCAGCTTGTGCAGTCTGGGGCTGAGGTGAAGAAGCCTGGGGCCTCAGTGAAGGTTTCCTGCAAGGCTTCTGGATACACCTTCACTAGCTATGCTATGCATTGGGTGCGCCAGGCCCCCGGACAAAGGCTTGAGTGGATGGGATGGATCAACGCTGGCAATGGTAACACAAAATATTCACAGAAGTTCCAGGGCAGAGTCACCATTACCAGGGACACATCCGCGAGCACAGCCTACATGGAGCTGAGCAGCCTGAGATCTGAAGACACGGCTGTGTATTACTGTGCGAGAGGTATAACTGGAACTACACTACTTTGACTACTGGGGCCAAGGAACCCTGGTCACCGTCTCCTCAG
>S569|IGHV1-3*01|IGHD1-7*01|IGHJ5*01
CAGGTCCAGCTTGTGCAGTCTGGGGCTGAGGTGAAGAAGCCTGGGGCCTCAGTGAAGGTTTCCTGCAAGGCTTCTGGATACACCTTCACTAGCTATGCTATGCATTGGGTGCGCCAGGCCCCCGGACAAAGGCTTGAGTGGATGGGATGGATCAACGCTGGCAATGGTAACACAAAATATTCACAGAAGTTCCAGGGCAGAGTCACCATTACCAGGGACACATCCGCGAGCACAGCCTACATGGAGCTGAGCAGCCTGAGATCTGAAGACACGGCTGTGTATTACTGTGCGAGAGGTATAACTGGAACTACACAACTGGTTCGACTCCTGGGGCCAAGGAACCCTGGTCACCGTCTCCTCAG
>S570|IGHV1-3*01|IGHD1-7*01|IGHJ6*01
CAGGTCCAGCTTGTGCAGTCTGGGGCTGAGGTGAAGAAGCCTGGGGCCTCAGTGAAGGTTTCCTGCAAGGCTTCTGGATACACCTTCACTAGCTATGCTATGCATTGGGTGCGCCAGGCCCCCGGACAAAGGCTTGAGTGGATGGGATGGATCAACGCTGGCAATGGTAACACAAAATATTCACAGAAGTTCCAGGGCAGAGTCACCATTACCAGGGACACATCCGCGAGCACAGCCTACATGGAGCTGAGCAGCCTGAGATCTGAAGACACGGCTGTGTATTACTGTGCGAGAGGTATAACTGGAACTACATTACTACTACTACTACGGTATGGACGTCTGGGGGCAAGGGACCACGGTCACCGTCTCCTCAG
>S571|IGHV1-3*01|IGHD1/OR15-1a*01|IGHJ1*01
CAGGTCCAGCTTGTGCAGTCTGGGGCTGAGGTGAAGAAGCCTGGGGCCTCAGTGAAGGTTTCCTGCAAGGCTTCTGGATACACCTTCACTAGCTATGCTATGCATTGGGTGCGCCAGGCCCCCGGACAAAGGCTTGAGTGGATGGGATGGATCAACGCTGGCAATGGTAACACAAAATATTCACAGAAGTTCCAGGGCAGAGTCACCATTACCAGGGACACATCCGCGAGCACAGCCTACATGGAGCTGAGCAGCCTGAGATCTGAAGACACGGCTGTGTATTACTGTGCGAGAGGTATAACTGGAACAACGCTGAATACTTCCAGCACTGGGGCCAGGGCACCCTGGTCACCGTCTCCTCAG
>S572|IGHV1-3*01|IGHD1/OR15-1a*01|IGHJ2*01
CAGGTCCAGCTTGTGCAGTCTGGGGCTGAGGTGAAGAAGCCTGGGGCCTCAGTGAAGGTTTCCTGCAAGGCTTCTGGATACACCTTCACTAGCTATGCTATGCATTGGGTGCGCCAGGCCCCCGGACAAAGGCTTGAGTGGATGGGATGGATCAACGCTGGCAATGGTAACACAAAATATTCACAGAAGTTCCAGGGCAGAGTCACCATTACCAGGGACACATCCGCGAGCACAGCCTACATGGAGCTGAGCAGCCTGAGATCTGAAGACACGGCTGTGTATTACTGTGCGAGAGGTATAACTGGAACAACCTACTGGTACTTCGATCTCTGGGGCCGTGGCACCCTGGTCACTGTCTCCTCAG
>S573|IGHV1-3*01|IGHD1/OR15-1a*01|IGHJ3*01
CAGGTCCAGCTTGTGCAGTCTGGGGCTGAGGTGAAGAAGCCTGGGGCCTCAGTGAAGGTTTCCTGCAAGGCTTCTGGATACACCTTCACTAGCTATGCTATGCATTGGGTGCGCCAGGCCCCCGGACAAAGGCTTGAGTGGATGGGATGGATCAACGCTGGCAATGGTAACACAAAATATTCACAGAAGTTCCAGGGCAGAGTCACCATTACCAGGGACACATCCGCGAGCACAGCCTACATGGAGCTGAGCAGCCTGAGATCTGAAGACACGGCTGTGTATTACTGTGCGAGAGGTATAACTGGAACAACTGATGCTTTTGATGTCTGGGGCCAAGGGACAATGGTCACCGTCTCTTCAG
>S574|IGHV1-3*01|IGHD1/OR15-1a*01|IGHJ4*01
CAGGTCCAGCTTGTGCAGTCTGGGGCTGAGGTGAAGAAGCCTGGGGCCTCAGTGAAGGTTTCCTGCAAGGCTTCTGGATACACCTTCACTAGCTATGCTATGCATTGGGTGCGCCAGGCCCCCGGACAAAGGCTTGAGTGGATGGGATGGATCAACGCTGGCAATGGTAACACAAAATATTCACAGAAGTTCCAGGGCAGAGTCACCATTACCAGGGACACATCCGCGAGCACAGCCTACATGGAGCTGAGCAGCCTGAGATCTGAAGACACGGCTGTGTATTACTGTGCGAGAGGTATAACTGGAACAACACTACTTTGACTACTGGGGCCAAGGAACCCTGGTCACCGTCTCCTCAG
>S575|IGHV1-3*01|IGHD1/OR15-1a*01|IGHJ5*01
CAGGTCCAGCTTGTGCAGTCTGGGGCTGAGGTGAAGAAGCCTGGGGCCTCAGTGAAGGTTTCCTGCAAGGCTTCTGGATACACCTTCACTAGCTATGCTATGCATTGGGTGCGCCAGGCCCCCGGACAAAGGCTTGAGTGGATGGGATGGATCAACGCTGGCAATGGTAACACAAAATATTCACAGAAGTTCCAGGGCAGAGTCACCATTACCAGGGACACATCCGCGAGCACAGCCTACATGGAGCTGAGCAGCCTGAGATCTGAAGACACGGCTGTGTATTACTGTGCGAGAGGTATAACTGGAACAACACAACTGGTTCGACTCCTGGGGCCAAGGAACCCTGGTCACCGTCTCCTCAG
>S576|IGHV1-3*01|IGHD1/OR15-1a*01|IGHJ6*01
CAGGTCCAGCTTGTGCAGTCTGGGGCTGAGGTGAAGAAGCCTGGGGCCTCAGTGAAGGTTTCCTGCAAGGCTTCTGGATACACCTTCACTAGCTATGCTATGCATTGGGTGCGCCAGGCCCCCGGACAAAGGCTTGAGTGGATGGGATGGATCAACGCTGGCAATGGTAACACAAAATATTCACAGAAGTTCCAGGGCAGAGTCACCATTACCAGGGACACATCCGCGAGCACAGCCTACATGGAGCTGAGCAGCCTGAGATCTGAAGACACGGCTGTGTATTACTGTGCGAGAGGTATAACTGGAACAACATTACTACTACTACTACGGTATGGACGTCTGGGGGCAAGGGACCACGGTCACCGTCTCCTCAG
>S577|IGHV1-3*01|IGHD2-15*01|IGHJ1*01
CAGGTCCAGCTTGTGCAGTCTGGGGCTGAGGTGAAGAAGCCTGGGGCCTCAGTGAAGGTTTCCTGCAAGGCTTCTGGATACACCTTCACTAGCTATGCTATGCATTGGGTGCGCCAGGCCCCCGGACAAAGGCTTGAGTGGATGGGATGGATCAACGCTGGCAATGGTAACACAAAATATTCACAGAAGTTCCAGGGCAGAGTCACCATTACCAGGGACACATCCGCGAGCACAGCCTACATGGAGCTGAGCAGCCTGAGATCTGAAGACACGGCTGTGTATTACTGTGCGAGAAGGATATTGTAGTGGTGGTAGCTGCTACTCCGCTGAATACTTCCAGCACTGGGGCCAGGGCACCCTGGTCACCGTCTCCTCAG
>S578|IGHV1-3*01|IGHD2-15*01|IGHJ2*01
CAGGTCCAGCTTGTGCAGTCTGGGGCTGAGGTGAAGAAGCCTGGGGCCTCAGTGAAGGTTTCCTGCAAGGCTTCTGGATACACCTTCACTAGCTATGCTATGCATTGGGTGCGCCAGGCCCCCGGACAAAGGCTTGAGTGGATGGGATGGATCAACGCTGGCAATGGTAACACAAAATATTCACAGAAGTTCCAGGGCAGAGTCACCATTACCAGGGACACATCCGCGAGCACAGCCTACATGGAGCTGAGCAGCCTGAGATCTGAAGACACGGCTGTGTATTACTGTGCGAGAAGGATATTGTAGTGGTGGTAGCTGCTACTCCCTACTGGTACTTCGATCTCTGGGGCCGTGGCACCCTGGTCACTGTCTCCTCAG
>S579|IGHV1-3*01|IGHD2-15*01|IGHJ3*01
CAGGTCCAGCTTGTGCAGTCTGGGGCTGAGGTGAAGAAGCCTGGGGCCTCAGTGAAGGTTTCCTGCAAGGCTTCTGGATACACCTTCACTAGCTATGCTATGCATTGGGTGCGCCAGGCCCCCGGACAAAGGCTTGAGTGGATGGGATGGATCAACGCTGGCAATGGTAACACAAAATATTCACAGAAGTTCCAGGGCAGAGTCACCATTACCAGGGACACATCCGCGAGCACAGCCTACATGGAGCTGAGCAGCCTGAGATCTGAAGACACGGCTGTGTATTACTGTGCGAGAAGGATATTGTAGTGGTGGTAGCTGCTACTCCTGATGCTTTTGATGTCTGGGGCCAAGGGACAATGGTCACCGTCTCTTCAG
>S580|IGHV1-3*01|IGHD2-15*01|IGHJ4*01
CAGGTCCAGCTTGTGCAGTCTGGGGCTGAGGTGAAGAAGCCTGGGGCCTCAGTGAAGGTTTCCTGCAAGGCTTCTGGATACACCTTCACTAGCTATGCTATGCATTGGGTGCGCCAGGCCCCCGGACAAAGGCTTGAGTGGATGGGATGGATCAACGCTGGCAATGGTAACACAAAATATTCACAGAAGTTCCAGGGCAGAGTCACCATTACCAGGGACACATCCGCGAGCACAGCCTACATGGAGCTGAGCAGCCTGAGATCTGAAGACACGGCTGTGTATTACTGTGCGAGAAGGATATTGTAGTGGTGGTAGCTGCTACTCCACTACTTTGACTACTGGGGCCAAGGAACCCTGGTCACCGTCTCCTCAG
>S581|IGHV1-3*01|IGHD2-15*01|IGHJ5*01
CAGGTCCAGCTTGTGCAGTCTGGGGCTGAGGTGAAGAAGCCTGGGGCCTCAGTGAAGGTTTCCTGCAAGGCTTCTGGATACACCTTCACTAGCTATGCTATGCATTGGGTGCGCCAGGCCCCCGGACAAAGGCTTGAGTGGATGGGATGGATCAACGCTGGCAATGGTAACACAAAATATTCACAGAAGTTCCAGGGCAGAGTCACCATTACCAGGGACACATCCGCGAGCACAGCCTACATGGAGCTGAGCAGCCTGAGATCTGAAGACACGGCTGTGTATTACTGTGCGAGAAGGATATTGTAGTGGTGGTAGCTGCTACTCCACAACTGGTTCGACTCCTGGGGCCAAGGAACCCTGGTCACCGTCTCCTCAG
>S582|IGHV1-3*01|IGHD2-15*01|IGHJ6*01
CAGGTCCAGCTTGTGCAGTCTGGGGCTGAGGTGAAGAAGCCTGGGGCCTCAGTGAAGGTTTCCTGCAAGGCTTCTGGATACACCTTCACTAGCTATGCTATGCATTGGGTGCGCCAGGCCCCCGGACAAAGGCTTGAGTGGATGGGATGGATCAACGCTGGCAATGGTAACACAAAATATTCACAGAAGTTCCAGGGCAGAGTCACCATTACCAGGGACACATCCGCGAGCACAGCCTACATGGAGCTGAGCAGCCTGAGATCTGAAGACACGGCTGTGTATTACTGTGCGAGAAGGATATTGTAGTGGTGGTAGCTGCTACTCCATTACTACTACTACTACGGTATGGACGTCTGGGGGCAAGGGACCACGGTCACCGTCTCCTCAG
>S583|IGHV1-3*01|IGHD2-2*01|IGHJ1*01
CAGGTCCAGCTTGTGCAGTCTGGGGCTGAGGTGAAGAAGCCTGGGGCCTCAGTGAAGGTTTCCTGCAAGGCTTCTGGATACACCTTCACTAGCTATGCTATGCATTGGGTGCGCCAGGCCCCCGGACAAAGGCTTGAGTGGATGGGATGGATCAACGCTGGCAATGGTAACACAAAATATTCACAGAAGTTCCAGGGCAGAGTCACCATTACCAGGGACACATCCGCGAGCACAGCCTACATGGAGCTGAGCAGCCTGAGATCTGAAGACACGGCTGTGTATTACTGTGCGAGAAGGATATTGTAGTAGTACCAGCTGCTATGCCGCTGAATACTTCCAGCACTGGGGCCAGGGCACCCTGGTCACCGTCTCCTCAG
>S584|IGHV1-3*01|IGHD2-2*01|IGHJ2*01
CAGGTCCAGCTTGTGCAGTCTGGGGCTGAGGTGAAGAAGCCTGGGGCCTCAGTGAAGGTTTCCTGCAAGGCTTCTGGATACACCTTCACTAGCTATGCTATGCATTGGGTGCGCCAGGCCCCCGGACAAAGGCTTGAGTGGATGGGATGGATCAACGCTGGCAATGGTAACACAAAATATTCACAGAAGTTCCAGGGCAGAGTCACCATTACCAGGGACACATCCGCGAGCACAGCCTACATGGAGCTGAGCAGCCTGAGATCTGAAGACACGGCTGTGTATTACTGTGCGAGAAGGATATTGTAGTAGTACCAGCTGCTATGCCCTACTGGTACTTCGATCTCTGGGGCCGTGGCACCCTGGTCACTGTCTCCTCAG
>S585|IGHV1-3*01|IGHD2-2*01|IGHJ3*01
CAGGTCCAGCTTGTGCAGTCTGGGGCTGAGGTGAAGAAGCCTGGGGCCTCAGTGAAGGTTTCCTGCAAGGCTTCTGGATACACCTTCACTAGCTATGCTATGCATTGGGTGCGCCAGGCCCCCGGACAAAGGCTTGAGTGGATGGGATGGATCAACGCTGGCAATGGTAACACAAAATATTCACAGAAGTTCCAGGGCAGAGTCACCATTACCAGGGACACATCCGCGAGCACAGCCTACATGGAGCTGAGCAGCCTGAGATCTGAAGACACGGCTGTGTATTACTGTGCGAGAAGGATATTGTAGTAGTACCAGCTGCTATGCCTGATGCTTTTGATGTCTGGGGCCAAGGGACAATGGTCACCGTCTCTTCAG
>S586|IGHV1-3*01|IGHD2-2*01|IGHJ4*01
CAGGTCCAGCTTGTGCAGTCTGGGGCTGAGGTGAAGAAGCCTGGGGCCTCAGTGAAGGTTTCCTGCAAGGCTTCTGGATACACCTTCACTAGCTATGCTATGCATTGGGTGCGCCAGGCCCCCGGACAAAGGCTTGAGTGGATGGGATGGATCAACGCTGGCAATGGTAACACAAAATATTCACAGAAGTTCCAGGGCAGAGTCACCATTACCAGGGACACATCCGCGAGCACAGCCTACATGGAGCTGAGCAGCCTGAGATCTGAAGACACGGCTGTGTATTACTGTGCGAGAAGGATATTGTAGTAGTACCAGCTGCTATGCCACTACTTTGACTACTGGGGCCAAGGAACCCTGGTCACCGTCTCCTCAG
>S587|IGHV1-3*01|IGHD2-2*01|IGHJ5*01
CAGGTCCAGCTTGTGCAGTCTGGGGCTGAGGTGAAGAAGCCTGGGGCCTCAGTGAAGGTTTCCTGCAAGGCTTCTGGATACACCTTCACTAGCTATGCTATGCATTGGGTGCGCCAGGCCCCCGGACAAAGGCTTGAGTGGATGGGATGGATCAACGCTGGCAATGGTAACACAAAATATTCACAGAAGTTCCAGGGCAGAGTCACCATTACCAGGGACACATCCGCGAGCACAGCCTACATGGAGCTGAGCAGCCTGAGATCTGAAGACACGGCTGTGTATTACTGTGCGAGAAGGATATTGTAGTAGTACCAGCTGCTATGCCACAACTGGTTCGACTCCTGGGGCCAAGGAACCCTGGTCACCGTCTCCTCAG
>S588|IGHV1-3*01|IGHD2-2*01|IGHJ6*01
CAGGTCCAGCTTGTGCAGTCTGGGGCTGAGGTGAAGAAGCCTGGGGCCTCAGTGAAGGTTTCCTGCAAGGCTTCTGGATACACCTTCACTAGCTATGCTATGCATTGGGTGCGCCAGGCCCCCGGACAAAGGCTTGAGTGGATGGGATGGATCAACGCTGGCAATGGTAACACAAAATATTCACAGAAGTTCCAGGGCAGAGTCACCATTACCAGGGACACATCCGCGAGCACAGCCTACATGGAGCTGAGCAGCCTGAGATCTGAAGACACGGCTGTGTATTACTGTGCGAGAAGGATATTGTAGTAGTACCAGCTGCTATGCCATTACTACTACTACTACGGTATGGACGTCTGGGGGCAAGGGACCACGGTCACCGTCTCCTCAG
>S589|IGHV1-3*01|IGHD2-21*01|IGHJ1*01
CAGGTCCAGCTTGTGCAGTCTGGGGCTGAGGTGAAGAAGCCTGGGGCCTCAGTGAAGGTTTCCTGCAAGGCTTCTGGATACACCTTCACTAGCTATGCTATGCATTGGGTGCGCCAGGCCCCCGGACAAAGGCTTGAGTGGATGGGATGGATCAACGCTGGCAATGGTAACACAAAATATTCACAGAAGTTCCAGGGCAGAGTCACCATTACCAGGGACACATCCGCGAGCACAGCCTACATGGAGCTGAGCAGCCTGAGATCTGAAGACACGGCTGTGTATTACTGTGCGAGAAGCATATTGTGGTGGTGATTGCTATTCCGCTGAATACTTCCAGCACTGGGGCCAGGGCACCCTGGTCACCGTCTCCTCAG
>S590|IGHV1-3*01|IGHD2-21*01|IGHJ2*01
CAGGTCCAGCTTGTGCAGTCTGGGGCTGAGGTGAAGAAGCCTGGGGCCTCAGTGAAGGTTTCCTGCAAGGCTTCTGGATACACCTTCACTAGCTATGCTATGCATTGGGTGCGCCAGGCCCCCGGACAAAGGCTTGAGTGGATGGGATGGATCAACGCTGGCAATGGTAACACAAAATATTCACAGAAGTTCCAGGGCAGAGTCACCATTACCAGGGACACATCCGCGAGCACAGCCTACATGGAGCTGAGCAGCCTGAGATCTGAAGACACGGCTGTGTATTACTGTGCGAGAAGCATATTGTGGTGGTGATTGCTATTCCCTACTGGTACTTCGATCTCTGGGGCCGTGGCACCCTGGTCACTGTCTCCTCAG
>S591|IGHV1-3*01|IGHD2-21*01|IGHJ3*01
CAGGTCCAGCTTGTGCAGTCTGGGGCTGAGGTGAAGAAGCCTGGGGCCTCAGTGAAGGTTTCCTGCAAGGCTTCTGGATACACCTTCACTAGCTATGCTATGCATTGGGTGCGCCAGGCCCCCGGACAAAGGCTTGAGTGGATGGGATGGATCAACGCTGGCAATGGTAACACAAAATATTCACAGAAGTTCCAGGGCAGAGTCACCATTACCAGGGACACATCCGCGAGCACAGCCTACATGGAGCTGAGCAGCCTGAGATCTGAAGACACGGCTGTGTATTACTGTGCGAGAAGCATATTGTGGTGGTGATTGCTATTCCTGATGCTTTTGATGTCTGGGGCCAAGGGACAATGGTCACCGTCTCTTCAG
>S592|IGHV1-3*01|IGHD2-21*01|IGHJ4*01
CAGGTCCAGCTTGTGCAGTCTGGGGCTGAGGTGAAGAAGCCTGGGGCCTCAGTGAAGGTTTCCTGCAAGGCTTCTGGATACACCTTCACTAGCTATGCTATGCATTGGGTGCGCCAGGCCCCCGGACAAAGGCTTGAGTGGATGGGATGGATCAACGCTGGCAATGGTAACACAAAATATTCACAGAAGTTCCAGGGCAGAGTCACCATTACCAGGGACACATCCGCGAGCACAGCCTACATGGAGCTGAGCAGCCTGAGATCTGAAGACACGGCTGTGTATTACTGTGCGAGAAGCATATTGTGGTGGTGATTGCTATTCCACTACTTTGACTACTGGGGCCAAGGAACCCTGGTCACCGTCTCCTCAG
>S593|IGHV1-3*01|IGHD2-21*01|IGHJ5*01
CAGGTCCAGCTTGTGCAGTCTGGGGCTGAGGTGAAGAAGCCTGGGGCCTCAGTGAAGGTTTCCTGCAAGGCTTCTGGATACACCTTCACTAGCTATGCTATGCATTGGGTGCGCCAGGCCCCCGGACAAAGGCTTGAGTGGATGGGATGGATCAACGCTGGCAATGGTAACACAAAATATTCACAGAAGTTCCAGGGCAGAGTCACCATTACCAGGGACACATCCGCGAGCACAGCCTACATGGAGCTGAGCAGCCTGAGATCTGAAGACACGGCTGTGTATTACTGTGCGAGAAGCATATTGTGGTGGTGATTGCTATTCCACAACTGGTTCGACTCCTGGGGCCAAGGAACCCTGGTCACCGTCTCCTCAG
>S594|IGHV1-3*01|IGHD2-21*01|IGHJ6*01
CAGGTCCAGCTTGTGCAGTCTGGGGCTGAGGTGAAGAAGCCTGGGGCCTCAGTGAAGGTTTCCTGCAAGGCTTCTGGATACACCTTCACTAGCTATGCTATGCATTGGGTGCGCCAGGCCCCCGGACAAAGGCTTGAGTGGATGGGATGGATCAACGCTGGCAATGGTAACACAAAATATTCACAGAAGTTCCAGGGCAGAGTCACCATTACCAGGGACACATCCGCGAGCACAGCCTACATGGAGCTGAGCAGCCTGAGATCTGAAGACACGGCTGTGTATTACTGTGCGAGAAGCATATTGTGGTGGTGATTGCTATTCCATTACTACTACTACTACGGTATGGACGTCTGGGGGCAAGGGACCACGGTCACCGTCTCCTCAG
>S595|IGHV1-3*01|IGHD2-8*01|IGHJ1*01
CAGGTCCAGCTTGTGCAGTCTGGGGCTGAGGTGAAGAAGCCTGGGGCCTCAGTGAAGGTTTCCTGCAAGGCTTCTGGATACACCTTCACTAGCTATGCTATGCATTGGGTGCGCCAGGCCCCCGGACAAAGGCTTGAGTGGATGGGATGGATCAACGCTGGCAATGGTAACACAAAATATTCACAGAAGTTCCAGGGCAGAGTCACCATTACCAGGGACACATCCGCGAGCACAGCCTACATGGAGCTGAGCAGCCTGAGATCTGAAGACACGGCTGTGTATTACTGTGCGAGAAGGATATTGTACTAATGGTGTATGCTATACCGCTGAATACTTCCAGCACTGGGGCCAGGGCACCCTGGTCACCGTCTCCTCAG
>S596|IGHV1-3*01|IGHD2-8*01|IGHJ2*01
CAGGTCCAGCTTGTGCAGTCTGGGGCTGAGGTGAAGAAGCCTGGGGCCTCAGTGAAGGTTTCCTGCAAGGCTTCTGGATACACCTTCACTAGCTATGCTATGCATTGGGTGCGCCAGGCCCCCGGACAAAGGCTTGAGTGGATGGGATGGATCAACGCTGGCAATGGTAACACAAAATATTCACAGAAGTTCCAGGGCAGAGTCACCATTACCAGGGACACATCCGCGAGCACAGCCTACATGGAGCTGAGCAGCCTGAGATCTGAAGACACGGCTGTGTATTACTGTGCGAGAAGGATATTGTACTAATGGTGTATGCTATACCCTACTGGTACTTCGATCTCTGGGGCCGTGGCACCCTGGTCACTGTCTCCTCAG
>S597|IGHV1-3*01|IGHD2-8*01|IGHJ3*01
CAGGTCCAGCTTGTGCAGTCTGGGGCTGAGGTGAAGAAGCCTGGGGCCTCAGTGAAGGTTTCCTGCAAGGCTTCTGGATACACCTTCACTAGCTATGCTATGCATTGGGTGCGCCAGGCCCCCGGACAAAGGCTTGAGTGGATGGGATGGATCAACGCTGGCAATGGTAACACAAAATATTCACAGAAGTTCCAGGGCAGAGTCACCATTACCAGGGACACATCCGCGAGCACAGCCTACATGGAGCTGAGCAGCCTGAGATCTGAAGACACGGCTGTGTATTACTGTGCGAGAAGGATATTGTACTAATGGTGTATGCTATACCTGATGCTTTTGATGTCTGGGGCCAAGGGACAATGGTCACCGTCTCTTCAG
>S598|IGHV1-3*01|IGHD2-8*01|IGHJ4*01
CAGGTCCAGCTTGTGCAGTCTGGGGCTGAGGTGAAGAAGCCTGGGGCCTCAGTGAAGGTTTCCTGCAAGGCTTCTGGATACACCTTCACTAGCTATGCTATGCATTGGGTGCGCCAGGCCCCCGGACAAAGGCTTGAGTGGATGGGATGGATCAACGCTGGCAATGGTAACACAAAATATTCACAGAAGTTCCAGGGCAGAGTCACCATTACCAGGGACACATCCGCGAGCACAGCCTACATGGAGCTGAGCAGCCTGAGATCTGAAGACACGGCTGTGTATTACTGTGCGAGAAGGATATTGTACTAATGGTGTATGCTATACCACTACTTTGACTACTGGGGCCAAGGAACCCTGGTCACCGTCTCCTCAG
>S599|IGHV1-3*01|IGHD2-8*01|IGHJ5*01
CAGGTCCAGCTTGTGCAGTCTGGGGCTGAGGTGAAGAAGCCTGGGGCCTCAGTGAAGGTTTCCTGCAAGGCTTCTGGATACACCTTCACTAGCTATGCTATGCATTGGGTGCGCCAGGCCCCCGGACAAAGGCTTGAGTGGATGGGATGGATCAACGCTGGCAATGGTAACACAAAATATTCACAGAAGTTCCAGGGCAGAGTCACCATTACCAGGGACACATCCGCGAGCACAGCCTACATGGAGCTGAGCAGCCTGAGATCTGAAGACACGGCTGTGTATTACTGTGCGAGAAGGATATTGTACTAATGGTGTATGCTATACCACAACTGGTTCGACTCCTGGGGCCAAGGAACCCTGGTCACCGTCTCCTCAG
>S600|IGHV1-3*01|IGHD2-8*01|IGHJ6*01
CAGGTCCAGCTTGTGCAGTCTGGGGCTGAGGTGAAGAAGCCTGGGGCCTCAGTGAAGGTTTCCTGCAAGGCTTCTGGATACACCTTCACTAGCTATGCTATGCATTGGGTGCGCCAGGCCCCCGGACAAAGGCTTGAGTGGATGGGATGGATCAACGCTGGCAATGGTAACACAAAATATTCACAGAAGTTCCAGGGCAGAGTCACCATTACCAGGGACACATCCGCGAGCACAGCCTACATGGAGCTGAGCAGCCTGAGATCTGAAGACACGGCTGTGTATTACTGTGCGAGAAGGATATTGTACTAATGGTGTATGCTATACCATTACTACTACTACTACGGTATGGACGTCTGGGGGCAAGGGACCACGGTCACCGTCTCCTCAG
>S601|IGHV1-3*01|IGHD2/OR15-2a*01|IGHJ1*01
CAGGTCCAGCTTGTGCAGTCTGGGGCTGAGGTGAAGAAGCCTGGGGCCTCAGTGAAGGTTTCCTGCAAGGCTTCTGGATACACCTTCACTAGCTATGCTATGCATTGGGTGCGCCAGGCCCCCGGACAAAGGCTTGAGTGGATGGGATGGATCAACGCTGGCAATGGTAACACAAAATATTCACAGAAGTTCCAGGGCAGAGTCACCATTACCAGGGACACATCCGCGAGCACAGCCTACATGGAGCTGAGCAGCCTGAGATCTGAAGACACGGCTGTGTATTACTGTGCGAGAAGAATATTGTAATAGTACTACTTTCTATGCCGCTGAATACTTCCAGCACTGGGGCCAGGGCACCCTGGTCACCGTCTCCTCAG
>S602|IGHV1-3*01|IGHD2/OR15-2a*01|IGHJ2*01
CAGGTCCAGCTTGTGCAGTCTGGGGCTGAGGTGAAGAAGCCTGGGGCCTCAGTGAAGGTTTCCTGCAAGGCTTCTGGATACACCTTCACTAGCTATGCTATGCATTGGGTGCGCCAGGCCCCCGGACAAAGGCTTGAGTGGATGGGATGGATCAACGCTGGCAATGGTAACACAAAATATTCACAGAAGTTCCAGGGCAGAGTCACCATTACCAGGGACACATCCGCGAGCACAGCCTACATGGAGCTGAGCAGCCTGAGATCTGAAGACACGGCTGTGTATTACTGTGCGAGAAGAATATTGTAATAGTACTACTTTCTATGCCCTACTGGTACTTCGATCTCTGGGGCCGTGGCACCCTGGTCACTGTCTCCTCAG
>S603|IGHV1-3*01|IGHD2/OR15-2a*01|IGHJ3*01
CAGGTCCAGCTTGTGCAGTCTGGGGCTGAGGTGAAGAAGCCTGGGGCCTCAGTGAAGGTTTCCTGCAAGGCTTCTGGATACACCTTCACTAGCTATGCTATGCATTGGGTGCGCCAGGCCCCCGGACAAAGGCTTGAGTGGATGGGATGGATCAACGCTGGCAATGGTAACACAAAATATTCACAGAAGTTCCAGGGCAGAGTCACCATTACCAGGGACACATCCGCGAGCACAGCCTACATGGAGCTGAGCAGCCTGAGATCTGAAGACACGGCTGTGTATTACTGTGCGAGAAGAATATTGTAATAGTACTACTTTCTATGCCTGATGCTTTTGATGTCTGGGGCCAAGGGACAATGGTCACCGTCTCTTCAG
>S604|IGHV1-3*01|IGHD2/OR15-2a*01|IGHJ4*01
CAGGTCCAGCTTGTGCAGTCTGGGGCTGAGGTGAAGAAGCCTGGGGCCTCAGTGAAGGTTTCCTGCAAGGCTTCTGGATACACCTTCACTAGCTATGCTATGCATTGGGTGCGCCAGGCCCCCGGACAAAGGCTTGAGTGGATGGGATGGATCAACGCTGGCAATGGTAACACAAAATATTCACAGAAGTTCCAGGGCAGAGTCACCATTACCAGGGACACATCCGCGAGCACAGCCTACATGGAGCTGAGCAGCCTGAGATCTGAAGACACGGCTGTGTATTACTGTGCGAGAAGAATATTGTAATAGTACTACTTTCTATGCCACTACTTTGACTACTGGGGCCAAGGAACCCTGGTCACCGTCTCCTCAG
>S605|IGHV1-3*01|IGHD2/OR15-2a*01|IGHJ5*01
CAGGTCCAGCTTGTGCAGTCTGGGGCTGAGGTGAAGAAGCCTGGGGCCTCAGTGAAGGTTTCCTGCAAGGCTTCTGGATACACCTTCACTAGCTATGCTATGCATTGGGTGCGCCAGGCCCCCGGACAAAGGCTTGAGTGGATGGGATGGATCAACGCTGGCAATGGTAACACAAAATATTCACAGAAGTTCCAGGGCAGAGTCACCATTACCAGGGACACATCCGCGAGCACAGCCTACATGGAGCTGAGCAGCCTGAGATCTGAAGACACGGCTGTGTATTACTGTGCGAGAAGAATATTGTAATAGTACTACTTTCTATGCCACAACTGGTTCGACTCCTGGGGCCAAGGAACCCTGGTCACCGTCTCCTCAG
>S606|IGHV1-3*01|IGHD2/OR15-2a*01|IGHJ6*01
CAGGTCCAGCTTGTGCAGTCTGGGGCTGAGGTGAAGAAGCCTGGGGCCTCAGTGAAGGTTTCCTGCAAGGCTTCTGGATACACCTTCACTAGCTATGCTATGCATTGGGTGCGCCAGGCCCCCGGACAAAGGCTTGAGTGGATGGGATGGATCAACGCTGGCAATGGTAACACAAAATATTCACAGAAGTTCCAGGGCAGAGTCACCATTACCAGGGACACATCCGCGAGCACAGCCTACATGGAGCTGAGCAGCCTGAGATCTGAAGACACGGCTGTGTATTACTGTGCGAGAAGAATATTGTAATAGTACTACTTTCTATGCCATTACTACTACTACTACGGTATGGACGTCTGGGGGCAAGGGACCACGGTCACCGTCTCCTCAG
>S607|IGHV1-3*01|IGHD3-10*01|IGHJ1*01
CAGGTCCAGCTTGTGCAGTCTGGGGCTGAGGTGAAGAAGCCTGGGGCCTCAGTGAAGGTTTCCTGCAAGGCTTCTGGATACACCTTCACTAGCTATGCTATGCATTGGGTGCGCCAGGCCCCCGGACAAAGGCTTGAGTGGATGGGATGGATCAACGCTGGCAATGGTAACACAAAATATTCACAGAAGTTCCAGGGCAGAGTCACCATTACCAGGGACACATCCGCGAGCACAGCCTACATGGAGCTGAGCAGCCTGAGATCTGAAGACACGGCTGTGTATTACTGTGCGAGAGTATTACTATGGTTCGGGGAGTTATTATAACGCTGAATACTTCCAGCACTGGGGCCAGGGCACCCTGGTCACCGTCTCCTCAG
>S608|IGHV1-3*01|IGHD3-10*01|IGHJ2*01
CAGGTCCAGCTTGTGCAGTCTGGGGCTGAGGTGAAGAAGCCTGGGGCCTCAGTGAAGGTTTCCTGCAAGGCTTCTGGATACACCTTCACTAGCTATGCTATGCATTGGGTGCGCCAGGCCCCCGGACAAAGGCTTGAGTGGATGGGATGGATCAACGCTGGCAATGGTAACACAAAATATTCACAGAAGTTCCAGGGCAGAGTCACCATTACCAGGGACACATCCGCGAGCACAGCCTACATGGAGCTGAGCAGCCTGAGATCTGAAGACACGGCTGTGTATTACTGTGCGAGAGTATTACTATGGTTCGGGGAGTTATTATAACCTACTGGTACTTCGATCTCTGGGGCCGTGGCACCCTGGTCACTGTCTCCTCAG
>S609|IGHV1-3*01|IGHD3-10*01|IGHJ3*01
CAGGTCCAGCTTGTGCAGTCTGGGGCTGAGGTGAAGAAGCCTGGGGCCTCAGTGAAGGTTTCCTGCAAGGCTTCTGGATACACCTTCACTAGCTATGCTATGCATTGGGTGCGCCAGGCCCCCGGACAAAGGCTTGAGTGGATGGGATGGATCAACGCTGGCAATGGTAACACAAAATATTCACAGAAGTTCCAGGGCAGAGTCACCATTACCAGGGACACATCCGCGAGCACAGCCTACATGGAGCTGAGCAGCCTGAGATCTGAAGACACGGCTGTGTATTACTGTGCGAGAGTATTACTATGGTTCGGGGAGTTATTATAACTGATGCTTTTGATGTCTGGGGCCAAGGGACAATGGTCACCGTCTCTTCAG
>S610|IGHV1-3*01|IGHD3-10*01|IGHJ4*01
CAGGTCCAGCTTGTGCAGTCTGGGGCTGAGGTGAAGAAGCCTGGGGCCTCAGTGAAGGTTTCCTGCAAGGCTTCTGGATACACCTTCACTAGCTATGCTATGCATTGGGTGCGCCAGGCCCCCGGACAAAGGCTTGAGTGGATGGGATGGATCAACGCTGGCAATGGTAACACAAAATATTCACAGAAGTTCCAGGGCAGAGTCACCATTACCAGGGACACATCCGCGAGCACAGCCTACATGGAGCTGAGCAGCCTGAGATCTGAAGACACGGCTGTGTATTACTGTGCGAGAGTATTACTATGGTTCGGGGAGTTATTATAACACTACTTTGACTACTGGGGCCAAGGAACCCTGGTCACCGTCTCCTCAG
>S611|IGHV1-3*01|IGHD3-10*01|IGHJ5*01
CAGGTCCAGCTTGTGCAGTCTGGGGCTGAGGTGAAGAAGCCTGGGGCCTCAGTGAAGGTTTCCTGCAAGGCTTCTGGATACACCTTCACTAGCTATGCTATGCATTGGGTGCGCCAGGCCCCCGGACAAAGGCTTGAGTGGATGGGATGGATCAACGCTGGCAATGGTAACACAAAATATTCACAGAAGTTCCAGGGCAGAGTCACCATTACCAGGGACACATCCGCGAGCACAGCCTACATGGAGCTGAGCAGCCTGAGATCTGAAGACACGGCTGTGTATTACTGTGCGAGAGTATTACTATGGTTCGGGGAGTTATTATAACACAACTGGTTCGACTCCTGGGGCCAAGGAACCCTGGTCACCGTCTCCTCAG
>S612|IGHV1-3*01|IGHD3-10*01|IGHJ6*01
CAGGTCCAGCTTGTGCAGTCTGGGGCTGAGGTGAAGAAGCCTGGGGCCTCAGTGAAGGTTTCCTGCAAGGCTTCTGGATACACCTTCACTAGCTATGCTATGCATTGGGTGCGCCAGGCCCCCGGACAAAGGCTTGAGTGGATGGGATGGATCAACGCTGGCAATGGTAACACAAAATATTCACAGAAGTTCCAGGGCAGAGTCACCATTACCAGGGACACATCCGCGAGCACAGCCTACATGGAGCTGAGCAGCCTGAGATCTGAAGACACGGCTGTGTATTACTGTGCGAGAGTATTACTATGGTTCGGGGAGTTATTATAACATTACTACTACTACTACGGTATGGACGTCTGGGGGCAAGGGACCACGGTCACCGTCTCCTCAG
>S613|IGHV1-3*01|IGHD3-16*01|IGHJ1*01
CAGGTCCAGCTTGTGCAGTCTGGGGCTGAGGTGAAGAAGCCTGGGGCCTCAGTGAAGGTTTCCTGCAAGGCTTCTGGATACACCTTCACTAGCTATGCTATGCATTGGGTGCGCCAGGCCCCCGGACAAAGGCTTGAGTGGATGGGATGGATCAACGCTGGCAATGGTAACACAAAATATTCACAGAAGTTCCAGGGCAGAGTCACCATTACCAGGGACACATCCGCGAGCACAGCCTACATGGAGCTGAGCAGCCTGAGATCTGAAGACACGGCTGTGTATTACTGTGCGAGAGTATTATGATTACGTTTGGGGGAGTTATGCTTATACCGCTGAATACTTCCAGCACTGGGGCCAGGGCACCCTGGTCACCGTCTCCTCAG
>S614|IGHV1-3*01|IGHD3-16*01|IGHJ2*01
CAGGTCCAGCTTGTGCAGTCTGGGGCTGAGGTGAAGAAGCCTGGGGCCTCAGTGAAGGTTTCCTGCAAGGCTTCTGGATACACCTTCACTAGCTATGCTATGCATTGGGTGCGCCAGGCCCCCGGACAAAGGCTTGAGTGGATGGGATGGATCAACGCTGGCAATGGTAACACAAAATATTCACAGAAGTTCCAGGGCAGAGTCACCATTACCAGGGACACATCCGCGAGCACAGCCTACATGGAGCTGAGCAGCCTGAGATCTGAAGACACGGCTGTGTATTACTGTGCGAGAGTATTATGATTACGTTTGGGGGAGTTATGCTTATACCCTACTGGTACTTCGATCTCTGGGGCCGTGGCACCCTGGTCACTGTCTCCTCAG
>S615|IGHV1-3*01|IGHD3-16*01|IGHJ3*01
CAGGTCCAGCTTGTGCAGTCTGGGGCTGAGGTGAAGAAGCCTGGGGCCTCAGTGAAGGTTTCCTGCAAGGCTTCTGGATACACCTTCACTAGCTATGCTATGCATTGGGTGCGCCAGGCCCCCGGACAAAGGCTTGAGTGGATGGGATGGATCAACGCTGGCAATGGTAACACAAAATATTCACAGAAGTTCCAGGGCAGAGTCACCATTACCAGGGACACATCCGCGAGCACAGCCTACATGGAGCTGAGCAGCCTGAGATCTGAAGACACGGCTGTGTATTACTGTGCGAGAGTATTATGATTACGTTTGGGGGAGTTATGCTTATACCTGATGCTTTTGATGTCTGGGGCCAAGGGACAATGGTCACCGTCTCTTCAG
>S616|IGHV1-3*01|IGHD3-16*01|IGHJ4*01
CAGGTCCAGCTTGTGCAGTCTGGGGCTGAGGTGAAGAAGCCTGGGGCCTCAGTGAAGGTTTCCTGCAAGGCTTCTGGATACACCTTCACTAGCTATGCTATGCATTGGGTGCGCCAGGCCCCCGGACAAAGGCTTGAGTGGATGGGATGGATCAACGCTGGCAATGGTAACACAAAATATTCACAGAAGTTCCAGGGCAGAGTCACCATTACCAGGGACACATCCGCGAGCACAGCCTACATGGAGCTGAGCAGCCTGAGATCTGAAGACACGGCTGTGTATTACTGTGCGAGAGTATTATGATTACGTTTGGGGGAGTTATGCTTATACCACTACTTTGACTACTGGGGCCAAGGAACCCTGGTCACCGTCTCCTCAG
>S617|IGHV1-3*01|IGHD3-16*01|IGHJ5*01
CAGGTCCAGCTTGTGCAGTCTGGGGCTGAGGTGAAGAAGCCTGGGGCCTCAGTGAAGGTTTCCTGCAAGGCTTCTGGATACACCTTCACTAGCTATGCTATGCATTGGGTGCGCCAGGCCCCCGGACAAAGGCTTGAGTGGATGGGATGGATCAACGCTGGCAATGGTAACACAAAATATTCACAGAAGTTCCAGGGCAGAGTCACCATTACCAGGGACACATCCGCGAGCACAGCCTACATGGAGCTGAGCAGCCTGAGATCTGAAGACACGGCTGTGTATTACTGTGCGAGAGTATTATGATTACGTTTGGGGGAGTTATGCTTATACCACAACTGGTTCGACTCCTGGGGCCAAGGAACCCTGGTCACCGTCTCCTCAG
>S618|IGHV1-3*01|IGHD3-16*01|IGHJ6*01
CAGGTCCAGCTTGTGCAGTCTGGGGCTGAGGTGAAGAAGCCTGGGGCCTCAGTGAAGGTTTCCTGCAAGGCTTCTGGATACACCTTCACTAGCTATGCTATGCATTGGGTGCGCCAGGCCCCCGGACAAAGGCTTGAGTGGATGGGATGGATCAACGCTGGCAATGGTAACACAAAATATTCACAGAAGTTCCAGGGCAGAGTCACCATTACCAGGGACACATCCGCGAGCACAGCCTACATGGAGCTGAGCAGCCTGAGATCTGAAGACACGGCTGTGTATTACTGTGCGAGAGTATTATGATTACGTTTGGGGGAGTTATGCTTATACCATTACTACTACTACTACGGTATGGACGTCTGGGGGCAAGGGACCACGGTCACCGTCTCCTCAG
>S619|IGHV1-3*01|IGHD3-22*01|IGHJ1*01
CAGGTCCAGCTTGTGCAGTCTGGGGCTGAGGTGAAGAAGCCTGGGGCCTCAGTGAAGGTTTCCTGCAAGGCTTCTGGATACACCTTCACTAGCTATGCTATGCATTGGGTGCGCCAGGCCCCCGGACAAAGGCTTGAGTGGATGGGATGGATCAACGCTGGCAATGGTAACACAAAATATTCACAGAAGTTCCAGGGCAGAGTCACCATTACCAGGGACACATCCGCGAGCACAGCCTACATGGAGCTGAGCAGCCTGAGATCTGAAGACACGGCTGTGTATTACTGTGCGAGAGTATTACTATGATAGTAGTGGTTATTACTACGCTGAATACTTCCAGCACTGGGGCCAGGGCACCCTGGTCACCGTCTCCTCAG
>S620|IGHV1-3*01|IGHD3-22*01|IGHJ2*01
CAGGTCCAGCTTGTGCAGTCTGGGGCTGAGGTGAAGAAGCCTGGGGCCTCAGTGAAGGTTTCCTGCAAGGCTTCTGGATACACCTTCACTAGCTATGCTATGCATTGGGTGCGCCAGGCCCCCGGACAAAGGCTTGAGTGGATGGGATGGATCAACGCTGGCAATGGTAACACAAAATATTCACAGAAGTTCCAGGGCAGAGTCACCATTACCAGGGACACATCCGCGAGCACAGCCTACATGGAGCTGAGCAGCCTGAGATCTGAAGACACGGCTGTGTATTACTGTGCGAGAGTATTACTATGATAGTAGTGGTTATTACTACCTACTGGTACTTCGATCTCTGGGGCCGTGGCACCCTGGTCACTGTCTCCTCAG
>S621|IGHV1-3*01|IGHD3-22*01|IGHJ3*01
CAGGTCCAGCTTGTGCAGTCTGGGGCTGAGGTGAAGAAGCCTGGGGCCTCAGTGAAGGTTTCCTGCAAGGCTTCTGGATACACCTTCACTAGCTATGCTATGCATTGGGTGCGCCAGGCCCCCGGACAAAGGCTTGAGTGGATGGGATGGATCAACGCTGGCAATGGTAACACAAAATATTCACAGAAGTTCCAGGGCAGAGTCACCATTACCAGGGACACATCCGCGAGCACAGCCTACATGGAGCTGAGCAGCCTGAGATCTGAAGACACGGCTGTGTATTACTGTGCGAGAGTATTACTATGATAGTAGTGGTTATTACTACTGATGCTTTTGATGTCTGGGGCCAAGGGACAATGGTCACCGTCTCTTCAG
>S622|IGHV1-3*01|IGHD3-22*01|IGHJ4*01
CAGGTCCAGCTTGTGCAGTCTGGGGCTGAGGTGAAGAAGCCTGGGGCCTCAGTGAAGGTTTCCTGCAAGGCTTCTGGATACACCTTCACTAGCTATGCTATGCATTGGGTGCGCCAGGCCCCCGGACAAAGGCTTGAGTGGATGGGATGGATCAACGCTGGCAATGGTAACACAAAATATTCACAGAAGTTCCAGGGCAGAGTCACCATTACCAGGGACACATCCGCGAGCACAGCCTACATGGAGCTGAGCAGCCTGAGATCTGAAGACACGGCTGTGTATTACTGTGCGAGAGTATTACTATGATAGTAGTGGTTATTACTACACTACTTTGACTACTGGGGCCAAGGAACCCTGGTCACCGTCTCCTCAG
>S623|IGHV1-3*01|IGHD3-22*01|IGHJ5*01
CAGGTCCAGCTTGTGCAGTCTGGGGCTGAGGTGAAGAAGCCTGGGGCCTCAGTGAAGGTTTCCTGCAAGGCTTCTGGATACACCTTCACTAGCTATGCTATGCATTGGGTGCGCCAGGCCCCCGGACAAAGGCTTGAGTGGATGGGATGGATCAACGCTGGCAATGGTAACACAAAATATTCACAGAAGTTCCAGGGCAGAGTCACCATTACCAGGGACACATCCGCGAGCACAGCCTACATGGAGCTGAGCAGCCTGAGATCTGAAGACACGGCTGTGTATTACTGTGCGAGAGTATTACTATGATAGTAGTGGTTATTACTACACAACTGGTTCGACTCCTGGGGCCAAGGAACCCTGGTCACCGTCTCCTCAG
>S624|IGHV1-3*01|IGHD3-22*01|IGHJ6*01
CAGGTCCAGCTTGTGCAGTCTGGGGCTGAGGTGAAGAAGCCTGGGGCCTCAGTGAAGGTTTCCTGCAAGGCTTCTGGATACACCTTCACTAGCTATGCTATGCATTGGGTGCGCCAGGCCCCCGGACAAAGGCTTGAGTGGATGGGATGGATCAACGCTGGCAATGGTAACACAAAATATTCACAGAAGTTCCAGGGCAGAGTCACCATTACCAGGGACACATCCGCGAGCACAGCCTACATGGAGCTGAGCAGCCTGAGATCTGAAGACACGGCTGTGTATTACTGTGCGAGAGTATTACTATGATAGTAGTGGTTATTACTACATTACTACTACTACTACGGTATGGACGTCTGGGGGCAAGGGACCACGGTCACCGTCTCCTCAG
>S625|IGHV1-3*01|IGHD3-3*01|IGHJ1*01
CAGGTCCAGCTTGTGCAGTCTGGGGCTGAGGTGAAGAAGCCTGGGGCCTCAGTGAAGGTTTCCTGCAAGGCTTCTGGATACACCTTCACTAGCTATGCTATGCATTGGGTGCGCCAGGCCCCCGGACAAAGGCTTGAGTGGATGGGATGGATCAACGCTGGCAATGGTAACACAAAATATTCACAGAAGTTCCAGGGCAGAGTCACCATTACCAGGGACACATCCGCGAGCACAGCCTACATGGAGCTGAGCAGCCTGAGATCTGAAGACACGGCTGTGTATTACTGTGCGAGAGTATTACGATTTTTGGAGTGGTTATTATACCGCTGAATACTTCCAGCACTGGGGCCAGGGCACCCTGGTCACCGTCTCCTCAG
>S626|IGHV1-3*01|IGHD3-3*01|IGHJ2*01
CAGGTCCAGCTTGTGCAGTCTGGGGCTGAGGTGAAGAAGCCTGGGGCCTCAGTGAAGGTTTCCTGCAAGGCTTCTGGATACACCTTCACTAGCTATGCTATGCATTGGGTGCGCCAGGCCCCCGGACAAAGGCTTGAGTGGATGGGATGGATCAACGCTGGCAATGGTAACACAAAATATTCACAGAAGTTCCAGGGCAGAGTCACCATTACCAGGGACACATCCGCGAGCACAGCCTACATGGAGCTGAGCAGCCTGAGATCTGAAGACACGGCTGTGTATTACTGTGCGAGAGTATTACGATTTTTGGAGTGGTTATTATACCCTACTGGTACTTCGATCTCTGGGGCCGTGGCACCCTGGTCACTGTCTCCTCAG
>S627|IGHV1-3*01|IGHD3-3*01|IGHJ3*01
CAGGTCCAGCTTGTGCAGTCTGGGGCTGAGGTGAAGAAGCCTGGGGCCTCAGTGAAGGTTTCCTGCAAGGCTTCTGGATACACCTTCACTAGCTATGCTATGCATTGGGTGCGCCAGGCCCCCGGACAAAGGCTTGAGTGGATGGGATGGATCAACGCTGGCAATGGTAACACAAAATATTCACAGAAGTTCCAGGGCAGAGTCACCATTACCAGGGACACATCCGCGAGCACAGCCTACATGGAGCTGAGCAGCCTGAGATCTGAAGACACGGCTGTGTATTACTGTGCGAGAGTATTACGATTTTTGGAGTGGTTATTATACCTGATGCTTTTGATGTCTGGGGCCAAGGGACAATGGTCACCGTCTCTTCAG
>S628|IGHV1-3*01|IGHD3-3*01|IGHJ4*01
CAGGTCCAGCTTGTGCAGTCTGGGGCTGAGGTGAAGAAGCCTGGGGCCTCAGTGAAGGTTTCCTGCAAGGCTTCTGGATACACCTTCACTAGCTATGCTATGCATTGGGTGCGCCAGGCCCCCGGACAAAGGCTTGAGTGGATGGGATGGATCAACGCTGGCAATGGTAACACAAAATATTCACAGAAGTTCCAGGGCAGAGTCACCATTACCAGGGACACATCCGCGAGCACAGCCTACATGGAGCTGAGCAGCCTGAGATCTGAAGACACGGCTGTGTATTACTGTGCGAGAGTATTACGATTTTTGGAGTGGTTATTATACCACTACTTTGACTACTGGGGCCAAGGAACCCTGGTCACCGTCTCCTCAG
>S629|IGHV1-3*01|IGHD3-3*01|IGHJ5*01
CAGGTCCAGCTTGTGCAGTCTGGGGCTGAGGTGAAGAAGCCTGGGGCCTCAGTGAAGGTTTCCTGCAAGGCTTCTGGATACACCTTCACTAGCTATGCTATGCATTGGGTGCGCCAGGCCCCCGGACAAAGGCTTGAGTGGATGGGATGGATCAACGCTGGCAATGGTAACACAAAATATTCACAGAAGTTCCAGGGCAGAGTCACCATTACCAGGGACACATCCGCGAGCACAGCCTACATGGAGCTGAGCAGCCTGAGATCTGAAGACACGGCTGTGTATTACTGTGCGAGAGTATTACGATTTTTGGAGTGGTTATTATACCACAACTGGTTCGACTCCTGGGGCCAAGGAACCCTGGTCACCGTCTCCTCAG
>S630|IGHV1-3*01|IGHD3-3*01|IGHJ6*01
CAGGTCCAGCTTGTGCAGTCTGGGGCTGAGGTGAAGAAGCCTGGGGCCTCAGTGAAGGTTTCCTGCAAGGCTTCTGGATACACCTTCACTAGCTATGCTATGCATTGGGTGCGCCAGGCCCCCGGACAAAGGCTTGAGTGGATGGGATGGATCAACGCTGGCAATGGTAACACAAAATATTCACAGAAGTTCCAGGGCAGAGTCACCATTACCAGGGACACATCCGCGAGCACAGCCTACATGGAGCTGAGCAGCCTGAGATCTGAAGACACGGCTGTGTATTACTGTGCGAGAGTATTACGATTTTTGGAGTGGTTATTATACCATTACTACTACTACTACGGTATGGACGTCTGGGGGCAAGGGACCACGGTCACCGTCTCCTCAG
>S631|IGHV1-3*01|IGHD3-9*01|IGHJ1*01
CAGGTCCAGCTTGTGCAGTCTGGGGCTGAGGTGAAGAAGCCTGGGGCCTCAGTGAAGGTTTCCTGCAAGGCTTCTGGATACACCTTCACTAGCTATGCTATGCATTGGGTGCGCCAGGCCCCCGGACAAAGGCTTGAGTGGATGGGATGGATCAACGCTGGCAATGGTAACACAAAATATTCACAGAAGTTCCAGGGCAGAGTCACCATTACCAGGGACACATCCGCGAGCACAGCCTACATGGAGCTGAGCAGCCTGAGATCTGAAGACACGGCTGTGTATTACTGTGCGAGAGTATTACGATATTTTGACTGGTTATTATAACGCTGAATACTTCCAGCACTGGGGCCAGGGCACCCTGGTCACCGTCTCCTCAG
>S632|IGHV1-3*01|IGHD3-9*01|IGHJ2*01
CAGGTCCAGCTTGTGCAGTCTGGGGCTGAGGTGAAGAAGCCTGGGGCCTCAGTGAAGGTTTCCTGCAAGGCTTCTGGATACACCTTCACTAGCTATGCTATGCATTGGGTGCGCCAGGCCCCCGGACAAAGGCTTGAGTGGATGGGATGGATCAACGCTGGCAATGGTAACACAAAATATTCACAGAAGTTCCAGGGCAGAGTCACCATTACCAGGGACACATCCGCGAGCACAGCCTACATGGAGCTGAGCAGCCTGAGATCTGAAGACACGGCTGTGTATTACTGTGCGAGAGTATTACGATATTTTGACTGGTTATTATAACCTACTGGTACTTCGATCTCTGGGGCCGTGGCACCCTGGTCACTGTCTCCTCAG
>S633|IGHV1-3*01|IGHD3-9*01|IGHJ3*01
CAGGTCCAGCTTGTGCAGTCTGGGGCTGAGGTGAAGAAGCCTGGGGCCTCAGTGAAGGTTTCCTGCAAGGCTTCTGGATACACCTTCACTAGCTATGCTATGCATTGGGTGCGCCAGGCCCCCGGACAAAGGCTTGAGTGGATGGGATGGATCAACGCTGGCAATGGTAACACAAAATATTCACAGAAGTTCCAGGGCAGAGTCACCATTACCAGGGACACATCCGCGAGCACAGCCTACATGGAGCTGAGCAGCCTGAGATCTGAAGACACGGCTGTGTATTACTGTGCGAGAGTATTACGATATTTTGACTGGTTATTATAACTGATGCTTTTGATGTCTGGGGCCAAGGGACAATGGTCACCGTCTCTTCAG
>S634|IGHV1-3*01|IGHD3-9*01|IGHJ4*01
CAGGTCCAGCTTGTGCAGTCTGGGGCTGAGGTGAAGAAGCCTGGGGCCTCAGTGAAGGTTTCCTGCAAGGCTTCTGGATACACCTTCACTAGCTATGCTATGCATTGGGTGCGCCAGGCCCCCGGACAAAGGCTTGAGTGGATGGGATGGATCAACGCTGGCAATGGTAACACAAAATATTCACAGAAGTTCCAGGGCAGAGTCACCATTACCAGGGACACATCCGCGAGCACAGCCTACATGGAGCTGAGCAGCCTGAGATCTGAAGACACGGCTGTGTATTACTGTGCGAGAGTATTACGATATTTTGACTGGTTATTATAACACTACTTTGACTACTGGGGCCAAGGAACCCTGGTCACCGTCTCCTCAG
>S635|IGHV1-3*01|IGHD3-9*01|IGHJ5*01
CAGGTCCAGCTTGTGCAGTCTGGGGCTGAGGTGAAGAAGCCTGGGGCCTCAGTGAAGGTTTCCTGCAAGGCTTCTGGATACACCTTCACTAGCTATGCTATGCATTGGGTGCGCCAGGCCCCCGGACAAAGGCTTGAGTGGATGGGATGGATCAACGCTGGCAATGGTAACACAAAATATTCACAGAAGTTCCAGGGCAGAGTCACCATTACCAGGGACACATCCGCGAGCACAGCCTACATGGAGCTGAGCAGCCTGAGATCTGAAGACACGGCTGTGTATTACTGTGCGAGAGTATTACGATATTTTGACTGGTTATTATAACACAACTGGTTCGACTCCTGGGGCCAAGGAACCCTGGTCACCGTCTCCTCAG
>S636|IGHV1-3*01|IGHD3-9*01|IGHJ6*01
CAGGTCCAGCTTGTGCAGTCTGGGGCTGAGGTGAAGAAGCCTGGGGCCTCAGTGAAGGTTTCCTGCAAGGCTTCTGGATACACCTTCACTAGCTATGCTATGCATTGGGTGCGCCAGGCCCCCGGACAAAGGCTTGAGTGGATGGGATGGATCAACGCTGGCAATGGTAACACAAAATATTCACAGAAGTTCCAGGGCAGAGTCACCATTACCAGGGACACATCCGCGAGCACAGCCTACATGGAGCTGAGCAGCCTGAGATCTGAAGACACGGCTGTGTATTACTGTGCGAGAGTATTACGATATTTTGACTGGTTATTATAACATTACTACTACTACTACGGTATGGACGTCTGGGGGCAAGGGACCACGGTCACCGTCTCCTCAG
>S637|IGHV1-3*01|IGHD3/OR15-3a*01|IGHJ1*01
CAGGTCCAGCTTGTGCAGTCTGGGGCTGAGGTGAAGAAGCCTGGGGCCTCAGTGAAGGTTTCCTGCAAGGCTTCTGGATACACCTTCACTAGCTATGCTATGCATTGGGTGCGCCAGGCCCCCGGACAAAGGCTTGAGTGGATGGGATGGATCAACGCTGGCAATGGTAACACAAAATATTCACAGAAGTTCCAGGGCAGAGTCACCATTACCAGGGACACATCCGCGAGCACAGCCTACATGGAGCTGAGCAGCCTGAGATCTGAAGACACGGCTGTGTATTACTGTGCGAGAGTATTATGATTTTTGGACTGGTTATTATACCGCTGAATACTTCCAGCACTGGGGCCAGGGCACCCTGGTCACCGTCTCCTCAG
>S638|IGHV1-3*01|IGHD3/OR15-3a*01|IGHJ2*01
CAGGTCCAGCTTGTGCAGTCTGGGGCTGAGGTGAAGAAGCCTGGGGCCTCAGTGAAGGTTTCCTGCAAGGCTTCTGGATACACCTTCACTAGCTATGCTATGCATTGGGTGCGCCAGGCCCCCGGACAAAGGCTTGAGTGGATGGGATGGATCAACGCTGGCAATGGTAACACAAAATATTCACAGAAGTTCCAGGGCAGAGTCACCATTACCAGGGACACATCCGCGAGCACAGCCTACATGGAGCTGAGCAGCCTGAGATCTGAAGACACGGCTGTGTATTACTGTGCGAGAGTATTATGATTTTTGGACTGGTTATTATACCCTACTGGTACTTCGATCTCTGGGGCCGTGGCACCCTGGTCACTGTCTCCTCAG
>S639|IGHV1-3*01|IGHD3/OR15-3a*01|IGHJ3*01
CAGGTCCAGCTTGTGCAGTCTGGGGCTGAGGTGAAGAAGCCTGGGGCCTCAGTGAAGGTTTCCTGCAAGGCTTCTGGATACACCTTCACTAGCTATGCTATGCATTGGGTGCGCCAGGCCCCCGGACAAAGGCTTGAGTGGATGGGATGGATCAACGCTGGCAATGGTAACACAAAATATTCACAGAAGTTCCAGGGCAGAGTCACCATTACCAGGGACACATCCGCGAGCACAGCCTACATGGAGCTGAGCAGCCTGAGATCTGAAGACACGGCTGTGTATTACTGTGCGAGAGTATTATGATTTTTGGACTGGTTATTATACCTGATGCTTTTGATGTCTGGGGCCAAGGGACAATGGTCACCGTCTCTTCAG
>S640|IGHV1-3*01|IGHD3/OR15-3a*01|IGHJ4*01
CAGGTCCAGCTTGTGCAGTCTGGGGCTGAGGTGAAGAAGCCTGGGGCCTCAGTGAAGGTTTCCTGCAAGGCTTCTGGATACACCTTCACTAGCTATGCTATGCATTGGGTGCGCCAGGCCCCCGGACAAAGGCTTGAGTGGATGGGATGGATCAACGCTGGCAATGGTAACACAAAATATTCACAGAAGTTCCAGGGCAGAGTCACCATTACCAGGGACACATCCGCGAGCACAGCCTACATGGAGCTGAGCAGCCTGAGATCTGAAGACACGGCTGTGTATTACTGTGCGAGAGTATTATGATTTTTGGACTGGTTATTATACCACTACTTTGACTACTGGGGCCAAGGAACCCTGGTCACCGTCTCCTCAG
>S641|IGHV1-3*01|IGHD3/OR15-3a*01|IGHJ5*01
CAGGTCCAGCTTGTGCAGTCTGGGGCTGAGGTGAAGAAGCCTGGGGCCTCAGTGAAGGTTTCCTGCAAGGCTTCTGGATACACCTTCACTAGCTATGCTATGCATTGGGTGCGCCAGGCCCCCGGACAAAGGCTTGAGTGGATGGGATGGATCAACGCTGGCAATGGTAACACAAAATATTCACAGAAGTTCCAGGGCAGAGTCACCATTACCAGGGACACATCCGCGAGCACAGCCTACATGGAGCTGAGCAGCCTGAGATCTGAAGACACGGCTGTGTATTACTGTGCGAGAGTATTATGATTTTTGGACTGGTTATTATACCACAACTGGTTCGACTCCTGGGGCCAAGGAACCCTGGTCACCGTCTCCTCAG
>S642|IGHV1-3*01|IGHD3/OR15-3a*01|IGHJ6*01
CAGGTCCAGCTTGTGCAGTCTGGGGCTGAGGTGAAGAAGCCTGGGGCCTCAGTGAAGGTTTCCTGCAAGGCTTCTGGATACACCTTCACTAGCTATGCTATGCATTGGGTGCGCCAGGCCCCCGGACAAAGGCTTGAGTGGATGGGATGGATCAACGCTGGCAATGGTAACACAAAATATTCACAGAAGTTCCAGGGCAGAGTCACCATTACCAGGGACACATCCGCGAGCACAGCCTACATGGAGCTGAGCAGCCTGAGATCTGAAGACACGGCTGTGTATTACTGTGCGAGAGTATTATGATTTTTGGACTGGTTATTATACCATTACTACTACTACTACGGTATGGACGTCTGGGGGCAAGGGACCACGGTCACCGTCTCCTCAG
>S643|IGHV1-3*01|IGHD4-11*01|IGHJ1*01
CAGGTCCAGCTTGTGCAGTCTGGGGCTGAGGTGAAGAAGCCTGGGGCCTCAGTGAAGGTTTCCTGCAAGGCTTCTGGATACACCTTCACTAGCTATGCTATGCATTGGGTGCGCCAGGCCCCCGGACAAAGGCTTGAGTGGATGGGATGGATCAACGCTGGCAATGGTAACACAAAATATTCACAGAAGTTCCAGGGCAGAGTCACCATTACCAGGGACACATCCGCGAGCACAGCCTACATGGAGCTGAGCAGCCTGAGATCTGAAGACACGGCTGTGTATTACTGTGCGAGATGACTACAGTAACTACGCTGAATACTTCCAGCACTGGGGCCAGGGCACCCTGGTCACCGTCTCCTCAG
>S644|IGHV1-3*01|IGHD4-11*01|IGHJ2*01
CAGGTCCAGCTTGTGCAGTCTGGGGCTGAGGTGAAGAAGCCTGGGGCCTCAGTGAAGGTTTCCTGCAAGGCTTCTGGATACACCTTCACTAGCTATGCTATGCATTGGGTGCGCCAGGCCCCCGGACAAAGGCTTGAGTGGATGGGATGGATCAACGCTGGCAATGGTAACACAAAATATTCACAGAAGTTCCAGGGCAGAGTCACCATTACCAGGGACACATCCGCGAGCACAGCCTACATGGAGCTGAGCAGCCTGAGATCTGAAGACACGGCTGTGTATTACTGTGCGAGATGACTACAGTAACTACCTACTGGTACTTCGATCTCTGGGGCCGTGGCACCCTGGTCACTGTCTCCTCAG
>S645|IGHV1-3*01|IGHD4-11*01|IGHJ3*01
CAGGTCCAGCTTGTGCAGTCTGGGGCTGAGGTGAAGAAGCCTGGGGCCTCAGTGAAGGTTTCCTGCAAGGCTTCTGGATACACCTTCACTAGCTATGCTATGCATTGGGTGCGCCAGGCCCCCGGACAAAGGCTTGAGTGGATGGGATGGATCAACGCTGGCAATGGTAACACAAAATATTCACAGAAGTTCCAGGGCAGAGTCACCATTACCAGGGACACATCCGCGAGCACAGCCTACATGGAGCTGAGCAGCCTGAGATCTGAAGACACGGCTGTGTATTACTGTGCGAGATGACTACAGTAACTACTGATGCTTTTGATGTCTGGGGCCAAGGGACAATGGTCACCGTCTCTTCAG
>S646|IGHV1-3*01|IGHD4-11*01|IGHJ4*01
CAGGTCCAGCTTGTGCAGTCTGGGGCTGAGGTGAAGAAGCCTGGGGCCTCAGTGAAGGTTTCCTGCAAGGCTTCTGGATACACCTTCACTAGCTATGCTATGCATTGGGTGCGCCAGGCCCCCGGACAAAGGCTTGAGTGGATGGGATGGATCAACGCTGGCAATGGTAACACAAAATATTCACAGAAGTTCCAGGGCAGAGTCACCATTACCAGGGACACATCCGCGAGCACAGCCTACATGGAGCTGAGCAGCCTGAGATCTGAAGACACGGCTGTGTATTACTGTGCGAGATGACTACAGTAACTACACTACTTTGACTACTGGGGCCAAGGAACCCTGGTCACCGTCTCCTCAG
>S647|IGHV1-3*01|IGHD4-11*01|IGHJ5*01
CAGGTCCAGCTTGTGCAGTCTGGGGCTGAGGTGAAGAAGCCTGGGGCCTCAGTGAAGGTTTCCTGCAAGGCTTCTGGATACACCTTCACTAGCTATGCTATGCATTGGGTGCGCCAGGCCCCCGGACAAAGGCTTGAGTGGATGGGATGGATCAACGCTGGCAATGGTAACACAAAATATTCACAGAAGTTCCAGGGCAGAGTCACCATTACCAGGGACACATCCGCGAGCACAGCCTACATGGAGCTGAGCAGCCTGAGATCTGAAGACACGGCTGTGTATTACTGTGCGAGATGACTACAGTAACTACACAACTGGTTCGACTCCTGGGGCCAAGGAACCCTGGTCACCGTCTCCTCAG
>S648|IGHV1-3*01|IGHD4-11*01|IGHJ6*01
CAGGTCCAGCTTGTGCAGTCTGGGGCTGAGGTGAAGAAGCCTGGGGCCTCAGTGAAGGTTTCCTGCAAGGCTTCTGGATACACCTTCACTAGCTATGCTATGCATTGGGTGCGCCAGGCCCCCGGACAAAGGCTTGAGTGGATGGGATGGATCAACGCTGGCAATGGTAACACAAAATATTCACAGAAGTTCCAGGGCAGAGTCACCATTACCAGGGACACATCCGCGAGCACAGCCTACATGGAGCTGAGCAGCCTGAGATCTGAAGACACGGCTGTGTATTACTGTGCGAGATGACTACAGTAACTACATTACTACTACTACTACGGTATGGACGTCTGGGGGCAAGGGACCACGGTCACCGTCTCCTCAG
>S649|IGHV1-3*01|IGHD4-17*01|IGHJ1*01
CAGGTCCAGCTTGTGCAGTCTGGGGCTGAGGTGAAGAAGCCTGGGGCCTCAGTGAAGGTTTCCTGCAAGGCTTCTGGATACACCTTCACTAGCTATGCTATGCATTGGGTGCGCCAGGCCCCCGGACAAAGGCTTGAGTGGATGGGATGGATCAACGCTGGCAATGGTAACACAAAATATTCACAGAAGTTCCAGGGCAGAGTCACCATTACCAGGGACACATCCGCGAGCACAGCCTACATGGAGCTGAGCAGCCTGAGATCTGAAGACACGGCTGTGTATTACTGTGCGAGATGACTACGGTGACTACGCTGAATACTTCCAGCACTGGGGCCAGGGCACCCTGGTCACCGTCTCCTCAG
>S650|IGHV1-3*01|IGHD4-17*01|IGHJ2*01
CAGGTCCAGCTTGTGCAGTCTGGGGCTGAGGTGAAGAAGCCTGGGGCCTCAGTGAAGGTTTCCTGCAAGGCTTCTGGATACACCTTCACTAGCTATGCTATGCATTGGGTGCGCCAGGCCCCCGGACAAAGGCTTGAGTGGATGGGATGGATCAACGCTGGCAATGGTAACACAAAATATTCACAGAAGTTCCAGGGCAGAGTCACCATTACCAGGGACACATCCGCGAGCACAGCCTACATGGAGCTGAGCAGCCTGAGATCTGAAGACACGGCTGTGTATTACTGTGCGAGATGACTACGGTGACTACCTACTGGTACTTCGATCTCTGGGGCCGTGGCACCCTGGTCACTGTCTCCTCAG
>S651|IGHV1-3*01|IGHD4-17*01|IGHJ3*01
CAGGTCCAGCTTGTGCAGTCTGGGGCTGAGGTGAAGAAGCCTGGGGCCTCAGTGAAGGTTTCCTGCAAGGCTTCTGGATACACCTTCACTAGCTATGCTATGCATTGGGTGCGCCAGGCCCCCGGACAAAGGCTTGAGTGGATGGGATGGATCAACGCTGGCAATGGTAACACAAAATATTCACAGAAGTTCCAGGGCAGAGTCACCATTACCAGGGACACATCCGCGAGCACAGCCTACATGGAGCTGAGCAGCCTGAGATCTGAAGACACGGCTGTGTATTACTGTGCGAGATGACTACGGTGACTACTGATGCTTTTGATGTCTGGGGCCAAGGGACAATGGTCACCGTCTCTTCAG
>S652|IGHV1-3*01|IGHD4-17*01|IGHJ4*01
CAGGTCCAGCTTGTGCAGTCTGGGGCTGAGGTGAAGAAGCCTGGGGCCTCAGTGAAGGTTTCCTGCAAGGCTTCTGGATACACCTTCACTAGCTATGCTATGCATTGGGTGCGCCAGGCCCCCGGACAAAGGCTTGAGTGGATGGGATGGATCAACGCTGGCAATGGTAACACAAAATATTCACAGAAGTTCCAGGGCAGAGTCACCATTACCAGGGACACATCCGCGAGCACAGCCTACATGGAGCTGAGCAGCCTGAGATCTGAAGACACGGCTGTGTATTACTGTGCGAGATGACTACGGTGACTACACTACTTTGACTACTGGGGCCAAGGAACCCTGGTCACCGTCTCCTCAG
>S653|IGHV1-3*01|IGHD4-17*01|IGHJ5*01
CAGGTCCAGCTTGTGCAGTCTGGGGCTGAGGTGAAGAAGCCTGGGGCCTCAGTGAAGGTTTCCTGCAAGGCTTCTGGATACACCTTCACTAGCTATGCTATGCATTGGGTGCGCCAGGCCCCCGGACAAAGGCTTGAGTGGATGGGATGGATCAACGCTGGCAATGGTAACACAAAATATTCACAGAAGTTCCAGGGCAGAGTCACCATTACCAGGGACACATCCGCGAGCACAGCCTACATGGAGCTGAGCAGCCTGAGATCTGAAGACACGGCTGTGTATTACTGTGCGAGATGACTACGGTGACTACACAACTGGTTCGACTCCTGGGGCCAAGGAACCCTGGTCACCGTCTCCTCAG
>S654|IGHV1-3*01|IGHD4-17*01|IGHJ6*01
CAGGTCCAGCTTGTGCAGTCTGGGGCTGAGGTGAAGAAGCCTGGGGCCTCAGTGAAGGTTTCCTGCAAGGCTTCTGGATACACCTTCACTAGCTATGCTATGCATTGGGTGCGCCAGGCCCCCGGACAAAGGCTTGAGTGGATGGGATGGATCAACGCTGGCAATGGTAACACAAAATATTCACAGAAGTTCCAGGGCAGAGTCACCATTACCAGGGACACATCCGCGAGCACAGCCTACATGGAGCTGAGCAGCCTGAGATCTGAAGACACGGCTGTGTATTACTGTGCGAGATGACTACGGTGACTACATTACTACTACTACTACGGTATGGACGTCTGGGGGCAAGGGACCACGGTCACCGTCTCCTCAG
>S655|IGHV1-3*01|IGHD4-23*01|IGHJ1*01
CAGGTCCAGCTTGTGCAGTCTGGGGCTGAGGTGAAGAAGCCTGGGGCCTCAGTGAAGGTTTCCTGCAAGGCTTCTGGATACACCTTCACTAGCTATGCTATGCATTGGGTGCGCCAGGCCCCCGGACAAAGGCTTGAGTGGATGGGATGGATCAACGCTGGCAATGGTAACACAAAATATTCACAGAAGTTCCAGGGCAGAGTCACCATTACCAGGGACACATCCGCGAGCACAGCCTACATGGAGCTGAGCAGCCTGAGATCTGAAGACACGGCTGTGTATTACTGTGCGAGATGACTACGGTGGTAACTCCGCTGAATACTTCCAGCACTGGGGCCAGGGCACCCTGGTCACCGTCTCCTCAG
>S656|IGHV1-3*01|IGHD4-23*01|IGHJ2*01
CAGGTCCAGCTTGTGCAGTCTGGGGCTGAGGTGAAGAAGCCTGGGGCCTCAGTGAAGGTTTCCTGCAAGGCTTCTGGATACACCTTCACTAGCTATGCTATGCATTGGGTGCGCCAGGCCCCCGGACAAAGGCTTGAGTGGATGGGATGGATCAACGCTGGCAATGGTAACACAAAATATTCACAGAAGTTCCAGGGCAGAGTCACCATTACCAGGGACACATCCGCGAGCACAGCCTACATGGAGCTGAGCAGCCTGAGATCTGAAGACACGGCTGTGTATTACTGTGCGAGATGACTACGGTGGTAACTCCCTACTGGTACTTCGATCTCTGGGGCCGTGGCACCCTGGTCACTGTCTCCTCAG
>S657|IGHV1-3*01|IGHD4-23*01|IGHJ3*01
CAGGTCCAGCTTGTGCAGTCTGGGGCTGAGGTGAAGAAGCCTGGGGCCTCAGTGAAGGTTTCCTGCAAGGCTTCTGGATACACCTTCACTAGCTATGCTATGCATTGGGTGCGCCAGGCCCCCGGACAAAGGCTTGAGTGGATGGGATGGATCAACGCTGGCAATGGTAACACAAAATATTCACAGAAGTTCCAGGGCAGAGTCACCATTACCAGGGACACATCCGCGAGCACAGCCTACATGGAGCTGAGCAGCCTGAGATCTGAAGACACGGCTGTGTATTACTGTGCGAGATGACTACGGTGGTAACTCCTGATGCTTTTGATGTCTGGGGCCAAGGGACAATGGTCACCGTCTCTTCAG
>S658|IGHV1-3*01|IGHD4-23*01|IGHJ4*01
CAGGTCCAGCTTGTGCAGTCTGGGGCTGAGGTGAAGAAGCCTGGGGCCTCAGTGAAGGTTTCCTGCAAGGCTTCTGGATACACCTTCACTAGCTATGCTATGCATTGGGTGCGCCAGGCCCCCGGACAAAGGCTTGAGTGGATGGGATGGATCAACGCTGGCAATGGTAACACAAAATATTCACAGAAGTTCCAGGGCAGAGTCACCATTACCAGGGACACATCCGCGAGCACAGCCTACATGGAGCTGAGCAGCCTGAGATCTGAAGACACGGCTGTGTATTACTGTGCGAGATGACTACGGTGGTAACTCCACTACTTTGACTACTGGGGCCAAGGAACCCTGGTCACCGTCTCCTCAG
>S659|IGHV1-3*01|IGHD4-23*01|IGHJ5*01
CAGGTCCAGCTTGTGCAGTCTGGGGCTGAGGTGAAGAAGCCTGGGGCCTCAGTGAAGGTTTCCTGCAAGGCTTCTGGATACACCTTCACTAGCTATGCTATGCATTGGGTGCGCCAGGCCCCCGGACAAAGGCTTGAGTGGATGGGATGGATCAACGCTGGCAATGGTAACACAAAATATTCACAGAAGTTCCAGGGCAGAGTCACCATTACCAGGGACACATCCGCGAGCACAGCCTACATGGAGCTGAGCAGCCTGAGATCTGAAGACACGGCTGTGTATTACTGTGCGAGATGACTACGGTGGTAACTCCACAACTGGTTCGACTCCTGGGGCCAAGGAACCCTGGTCACCGTCTCCTCAG
>S660|IGHV1-3*01|IGHD4-23*01|IGHJ6*01
CAGGTCCAGCTTGTGCAGTCTGGGGCTGAGGTGAAGAAGCCTGGGGCCTCAGTGAAGGTTTCCTGCAAGGCTTCTGGATACACCTTCACTAGCTATGCTATGCATTGGGTGCGCCAGGCCCCCGGACAAAGGCTTGAGTGGATGGGATGGATCAACGCTGGCAATGGTAACACAAAATATTCACAGAAGTTCCAGGGCAGAGTCACCATTACCAGGGACACATCCGCGAGCACAGCCTACATGGAGCTGAGCAGCCTGAGATCTGAAGACACGGCTGTGTATTACTGTGCGAGATGACTACGGTGGTAACTCCATTACTACTACTACTACGGTATGGACGTCTGGGGGCAAGGGACCACGGTCACCGTCTCCTCAG
>S661|IGHV1-3*01|IGHD4/OR15-4a*01|IGHJ1*01
CAGGTCCAGCTTGTGCAGTCTGGGGCTGAGGTGAAGAAGCCTGGGGCCTCAGTGAAGGTTTCCTGCAAGGCTTCTGGATACACCTTCACTAGCTATGCTATGCATTGGGTGCGCCAGGCCCCCGGACAAAGGCTTGAGTGGATGGGATGGATCAACGCTGGCAATGGTAACACAAAATATTCACAGAAGTTCCAGGGCAGAGTCACCATTACCAGGGACACATCCGCGAGCACAGCCTACATGGAGCTGAGCAGCCTGAGATCTGAAGACACGGCTGTGTATTACTGTGCGAGATGACTATGGTGCTAACTACGCTGAATACTTCCAGCACTGGGGCCAGGGCACCCTGGTCACCGTCTCCTCAG
>S662|IGHV1-3*01|IGHD4/OR15-4a*01|IGHJ2*01
CAGGTCCAGCTTGTGCAGTCTGGGGCTGAGGTGAAGAAGCCTGGGGCCTCAGTGAAGGTTTCCTGCAAGGCTTCTGGATACACCTTCACTAGCTATGCTATGCATTGGGTGCGCCAGGCCCCCGGACAAAGGCTTGAGTGGATGGGATGGATCAACGCTGGCAATGGTAACACAAAATATTCACAGAAGTTCCAGGGCAGAGTCACCATTACCAGGGACACATCCGCGAGCACAGCCTACATGGAGCTGAGCAGCCTGAGATCTGAAGACACGGCTGTGTATTACTGTGCGAGATGACTATGGTGCTAACTACCTACTGGTACTTCGATCTCTGGGGCCGTGGCACCCTGGTCACTGTCTCCTCAG
>S663|IGHV1-3*01|IGHD4/OR15-4a*01|IGHJ3*01
CAGGTCCAGCTTGTGCAGTCTGGGGCTGAGGTGAAGAAGCCTGGGGCCTCAGTGAAGGTTTCCTGCAAGGCTTCTGGATACACCTTCACTAGCTATGCTATGCATTGGGTGCGCCAGGCCCCCGGACAAAGGCTTGAGTGGATGGGATGGATCAACGCTGGCAATGGTAACACAAAATATTCACAGAAGTTCCAGGGCAGAGTCACCATTACCAGGGACACATCCGCGAGCACAGCCTACATGGAGCTGAGCAGCCTGAGATCTGAAGACACGGCTGTGTATTACTGTGCGAGATGACTATGGTGCTAACTACTGATGCTTTTGATGTCTGGGGCCAAGGGACAATGGTCACCGTCTCTTCAG
>S664|IGHV1-3*01|IGHD4/OR15-4a*01|IGHJ4*01
CAGGTCCAGCTTGTGCAGTCTGGGGCTGAGGTGAAGAAGCCTGGGGCCTCAGTGAAGGTTTCCTGCAAGGCTTCTGGATACACCTTCACTAGCTATGCTATGCATTGGGTGCGCCAGGCCCCCGGACAAAGGCTTGAGTGGATGGGATGGATCAACGCTGGCAATGGTAACACAAAATATTCACAGAAGTTCCAGGGCAGAGTCACCATTACCAGGGACACATCCGCGAGCACAGCCTACATGGAGCTGAGCAGCCTGAGATCTGAAGACACGGCTGTGTATTACTGTGCGAGATGACTATGGTGCTAACTACACTACTTTGACTACTGGGGCCAAGGAACCCTGGTCACCGTCTCCTCAG
>S665|IGHV1-3*01|IGHD4/OR15-4a*01|IGHJ5*01
CAGGTCCAGCTTGTGCAGTCTGGGGCTGAGGTGAAGAAGCCTGGGGCCTCAGTGAAGGTTTCCTGCAAGGCTTCTGGATACACCTTCACTAGCTATGCTATGCATTGGGTGCGCCAGGCCCCCGGACAAAGGCTTGAGTGGATGGGATGGATCAACGCTGGCAATGGTAACACAAAATATTCACAGAAGTTCCAGGGCAGAGTCACCATTACCAGGGACACATCCGCGAGCACAGCCTACATGGAGCTGAGCAGCCTGAGATCTGAAGACACGGCTGTGTATTACTGTGCGAGATGACTATGGTGCTAACTACACAACTGGTTCGACTCCTGGGGCCAAGGAACCCTGGTCACCGTCTCCTCAG
>S666|IGHV1-3*01|IGHD4/OR15-4a*01|IGHJ6*01
CAGGTCCAGCTTGTGCAGTCTGGGGCTGAGGTGAAGAAGCCTGGGGCCTCAGTGAAGGTTTCCTGCAAGGCTTCTGGATACACCTTCACTAGCTATGCTATGCATTGGGTGCGCCAGGCCCCCGGACAAAGGCTTGAGTGGATGGGATGGATCAACGCTGGCAATGGTAACACAAAATATTCACAGAAGTTCCAGGGCAGAGTCACCATTACCAGGGACACATCCGCGAGCACAGCCTACATGGAGCTGAGCAGCCTGAGATCTGAAGACACGGCTGTGTATTACTGTGCGAGATGACTATGGTGCTAACTACATTACTACTACTACTACGGTATGGACGTCTGGGGGCAAGGGACCACGGTCACCGTCTCCTCAG
>S667|IGHV1-3*01|IGHD5-12*01|IGHJ1*01
CAGGTCCAGCTTGTGCAGTCTGGGGCTGAGGTGAAGAAGCCTGGGGCCTCAGTGAAGGTTTCCTGCAAGGCTTCTGGATACACCTTCACTAGCTATGCTATGCATTGGGTGCGCCAGGCCCCCGGACAAAGGCTTGAGTGGATGGGATGGATCAACGCTGGCAATGGTAACACAAAATATTCACAGAAGTTCCAGGGCAGAGTCACCATTACCAGGGACACATCCGCGAGCACAGCCTACATGGAGCTGAGCAGCCTGAGATCTGAAGACACGGCTGTGTATTACTGTGCGAGAGTGGATATAGTGGCTACGATTACGCTGAATACTTCCAGCACTGGGGCCAGGGCACCCTGGTCACCGTCTCCTCAG
>S668|IGHV1-3*01|IGHD5-12*01|IGHJ2*01
CAGGTCCAGCTTGTGCAGTCTGGGGCTGAGGTGAAGAAGCCTGGGGCCTCAGTGAAGGTTTCCTGCAAGGCTTCTGGATACACCTTCACTAGCTATGCTATGCATTGGGTGCGCCAGGCCCCCGGACAAAGGCTTGAGTGGATGGGATGGATCAACGCTGGCAATGGTAACACAAAATATTCACAGAAGTTCCAGGGCAGAGTCACCATTACCAGGGACACATCCGCGAGCACAGCCTACATGGAGCTGAGCAGCCTGAGATCTGAAGACACGGCTGTGTATTACTGTGCGAGAGTGGATATAGTGGCTACGATTACCTACTGGTACTTCGATCTCTGGGGCCGTGGCACCCTGGTCACTGTCTCCTCAG
>S669|IGHV1-3*01|IGHD5-12*01|IGHJ3*01
CAGGTCCAGCTTGTGCAGTCTGGGGCTGAGGTGAAGAAGCCTGGGGCCTCAGTGAAGGTTTCCTGCAAGGCTTCTGGATACACCTTCACTAGCTATGCTATGCATTGGGTGCGCCAGGCCCCCGGACAAAGGCTTGAGTGGATGGGATGGATCAACGCTGGCAATGGTAACACAAAATATTCACAGAAGTTCCAGGGCAGAGTCACCATTACCAGGGACACATCCGCGAGCACAGCCTACATGGAGCTGAGCAGCCTGAGATCTGAAGACACGGCTGTGTATTACTGTGCGAGAGTGGATATAGTGGCTACGATTACTGATGCTTTTGATGTCTGGGGCCAAGGGACAATGGTCACCGTCTCTTCAG
>S670|IGHV1-3*01|IGHD5-12*01|IGHJ4*01
CAGGTCCAGCTTGTGCAGTCTGGGGCTGAGGTGAAGAAGCCTGGGGCCTCAGTGAAGGTTTCCTGCAAGGCTTCTGGATACACCTTCACTAGCTATGCTATGCATTGGGTGCGCCAGGCCCCCGGACAAAGGCTTGAGTGGATGGGATGGATCAACGCTGGCAATGGTAACACAAAATATTCACAGAAGTTCCAGGGCAGAGTCACCATTACCAGGGACACATCCGCGAGCACAGCCTACATGGAGCTGAGCAGCCTGAGATCTGAAGACACGGCTGTGTATTACTGTGCGAGAGTGGATATAGTGGCTACGATTACACTACTTTGACTACTGGGGCCAAGGAACCCTGGTCACCGTCTCCTCAG
>S671|IGHV1-3*01|IGHD5-12*01|IGHJ5*01
CAGGTCCAGCTTGTGCAGTCTGGGGCTGAGGTGAAGAAGCCTGGGGCCTCAGTGAAGGTTTCCTGCAAGGCTTCTGGATACACCTTCACTAGCTATGCTATGCATTGGGTGCGCCAGGCCCCCGGACAAAGGCTTGAGTGGATGGGATGGATCAACGCTGGCAATGGTAACACAAAATATTCACAGAAGTTCCAGGGCAGAGTCACCATTACCAGGGACACATCCGCGAGCACAGCCTACATGGAGCTGAGCAGCCTGAGATCTGAAGACACGGCTGTGTATTACTGTGCGAGAGTGGATATAGTGGCTACGATTACACAACTGGTTCGACTCCTGGGGCCAAGGAACCCTGGTCACCGTCTCCTCAG
>S672|IGHV1-3*01|IGHD5-12*01|IGHJ6*01
CAGGTCCAGCTTGTGCAGTCTGGGGCTGAGGTGAAGAAGCCTGGGGCCTCAGTGAAGGTTTCCTGCAAGGCTTCTGGATACACCTTCACTAGCTATGCTATGCATTGGGTGCGCCAGGCCCCCGGACAAAGGCTTGAGTGGATGGGATGGATCAACGCTGGCAATGGTAACACAAAATATTCACAGAAGTTCCAGGGCAGAGTCACCATTACCAGGGACACATCCGCGAGCACAGCCTACATGGAGCTGAGCAGCCTGAGATCTGAAGACACGGCTGTGTATTACTGTGCGAGAGTGGATATAGTGGCTACGATTACATTACTACTACTACTACGGTATGGACGTCTGGGGGCAAGGGACCACGGTCACCGTCTCCTCAG
>S673|IGHV1-3*01|IGHD5-18*01|IGHJ1*01
CAGGTCCAGCTTGTGCAGTCTGGGGCTGAGGTGAAGAAGCCTGGGGCCTCAGTGAAGGTTTCCTGCAAGGCTTCTGGATACACCTTCACTAGCTATGCTATGCATTGGGTGCGCCAGGCCCCCGGACAAAGGCTTGAGTGGATGGGATGGATCAACGCTGGCAATGGTAACACAAAATATTCACAGAAGTTCCAGGGCAGAGTCACCATTACCAGGGACACATCCGCGAGCACAGCCTACATGGAGCTGAGCAGCCTGAGATCTGAAGACACGGCTGTGTATTACTGTGCGAGAGTGGATACAGCTATGGTTACGCTGAATACTTCCAGCACTGGGGCCAGGGCACCCTGGTCACCGTCTCCTCAG
>S674|IGHV1-3*01|IGHD5-18*01|IGHJ2*01
CAGGTCCAGCTTGTGCAGTCTGGGGCTGAGGTGAAGAAGCCTGGGGCCTCAGTGAAGGTTTCCTGCAAGGCTTCTGGATACACCTTCACTAGCTATGCTATGCATTGGGTGCGCCAGGCCCCCGGACAAAGGCTTGAGTGGATGGGATGGATCAACGCTGGCAATGGTAACACAAAATATTCACAGAAGTTCCAGGGCAGAGTCACCATTACCAGGGACACATCCGCGAGCACAGCCTACATGGAGCTGAGCAGCCTGAGATCTGAAGACACGGCTGTGTATTACTGTGCGAGAGTGGATACAGCTATGGTTACCTACTGGTACTTCGATCTCTGGGGCCGTGGCACCCTGGTCACTGTCTCCTCAG
>S675|IGHV1-3*01|IGHD5-18*01|IGHJ3*01
CAGGTCCAGCTTGTGCAGTCTGGGGCTGAGGTGAAGAAGCCTGGGGCCTCAGTGAAGGTTTCCTGCAAGGCTTCTGGATACACCTTCACTAGCTATGCTATGCATTGGGTGCGCCAGGCCCCCGGACAAAGGCTTGAGTGGATGGGATGGATCAACGCTGGCAATGGTAACACAAAATATTCACAGAAGTTCCAGGGCAGAGTCACCATTACCAGGGACACATCCGCGAGCACAGCCTACATGGAGCTGAGCAGCCTGAGATCTGAAGACACGGCTGTGTATTACTGTGCGAGAGTGGATACAGCTATGGTTACTGATGCTTTTGATGTCTGGGGCCAAGGGACAATGGTCACCGTCTCTTCAG
>S676|IGHV1-3*01|IGHD5-18*01|IGHJ4*01
CAGGTCCAGCTTGTGCAGTCTGGGGCTGAGGTGAAGAAGCCTGGGGCCTCAGTGAAGGTTTCCTGCAAGGCTTCTGGATACACCTTCACTAGCTATGCTATGCATTGGGTGCGCCAGGCCCCCGGACAAAGGCTTGAGTGGATGGGATGGATCAACGCTGGCAATGGTAACACAAAATATTCACAGAAGTTCCAGGGCAGAGTCACCATTACCAGGGACACATCCGCGAGCACAGCCTACATGGAGCTGAGCAGCCTGAGATCTGAAGACACGGCTGTGTATTACTGTGCGAGAGTGGATACAGCTATGGTTACACTACTTTGACTACTGGGGCCAAGGAACCCTGGTCACCGTCTCCTCAG
>S677|IGHV1-3*01|IGHD5-18*01|IGHJ5*01
CAGGTCCAGCTTGTGCAGTCTGGGGCTGAGGTGAAGAAGCCTGGGGCCTCAGTGAAGGTTTCCTGCAAGGCTTCTGGATACACCTTCACTAGCTATGCTATGCATTGGGTGCGCCAGGCCCCCGGACAAAGGCTTGAGTGGATGGGATGGATCAACGCTGGCAATGGTAACACAAAATATTCACAGAAGTTCCAGGGCAGAGTCACCATTACCAGGGACACATCCGCGAGCACAGCCTACATGGAGCTGAGCAGCCTGAGATCTGAAGACACGGCTGTGTATTACTGTGCGAGAGTGGATACAGCTATGGTTACACAACTGGTTCGACTCCTGGGGCCAAGGAACCCTGGTCACCGTCTCCTCAG
>S678|IGHV1-3*01|IGHD5-18*01|IGHJ6*01
CAGGTCCAGCTTGTGCAGTCTGGGGCTGAGGTGAAGAAGCCTGGGGCCTCAGTGAAGGTTTCCTGCAAGGCTTCTGGATACACCTTCACTAGCTATGCTATGCATTGGGTGCGCCAGGCCCCCGGACAAAGGCTTGAGTGGATGGGATGGATCAACGCTGGCAATGGTAACACAAAATATTCACAGAAGTTCCAGGGCAGAGTCACCATTACCAGGGACACATCCGCGAGCACAGCCTACATGGAGCTGAGCAGCCTGAGATCTGAAGACACGGCTGTGTATTACTGTGCGAGAGTGGATACAGCTATGGTTACATTACTACTACTACTACGGTATGGACGTCTGGGGGCAAGGGACCACGGTCACCGTCTCCTCAG
>S679|IGHV1-3*01|IGHD5-24*01|IGHJ1*01
CAGGTCCAGCTTGTGCAGTCTGGGGCTGAGGTGAAGAAGCCTGGGGCCTCAGTGAAGGTTTCCTGCAAGGCTTCTGGATACACCTTCACTAGCTATGCTATGCATTGGGTGCGCCAGGCCCCCGGACAAAGGCTTGAGTGGATGGGATGGATCAACGCTGGCAATGGTAACACAAAATATTCACAGAAGTTCCAGGGCAGAGTCACCATTACCAGGGACACATCCGCGAGCACAGCCTACATGGAGCTGAGCAGCCTGAGATCTGAAGACACGGCTGTGTATTACTGTGCGAGAGTAGAGATGGCTACAATTACGCTGAATACTTCCAGCACTGGGGCCAGGGCACCCTGGTCACCGTCTCCTCAG
>S680|IGHV1-3*01|IGHD5-24*01|IGHJ2*01
CAGGTCCAGCTTGTGCAGTCTGGGGCTGAGGTGAAGAAGCCTGGGGCCTCAGTGAAGGTTTCCTGCAAGGCTTCTGGATACACCTTCACTAGCTATGCTATGCATTGGGTGCGCCAGGCCCCCGGACAAAGGCTTGAGTGGATGGGATGGATCAACGCTGGCAATGGTAACACAAAATATTCACAGAAGTTCCAGGGCAGAGTCACCATTACCAGGGACACATCCGCGAGCACAGCCTACATGGAGCTGAGCAGCCTGAGATCTGAAGACACGGCTGTGTATTACTGTGCGAGAGTAGAGATGGCTACAATTACCTACTGGTACTTCGATCTCTGGGGCCGTGGCACCCTGGTCACTGTCTCCTCAG
>S681|IGHV1-3*01|IGHD5-24*01|IGHJ3*01
CAGGTCCAGCTTGTGCAGTCTGGGGCTGAGGTGAAGAAGCCTGGGGCCTCAGTGAAGGTTTCCTGCAAGGCTTCTGGATACACCTTCACTAGCTATGCTATGCATTGGGTGCGCCAGGCCCCCGGACAAAGGCTTGAGTGGATGGGATGGATCAACGCTGGCAATGGTAACACAAAATATTCACAGAAGTTCCAGGGCAGAGTCACCATTACCAGGGACACATCCGCGAGCACAGCCTACATGGAGCTGAGCAGCCTGAGATCTGAAGACACGGCTGTGTATTACTGTGCGAGAGTAGAGATGGCTACAATTACTGATGCTTTTGATGTCTGGGGCCAAGGGACAATGGTCACCGTCTCTTCAG
>S682|IGHV1-3*01|IGHD5-24*01|IGHJ4*01
CAGGTCCAGCTTGTGCAGTCTGGGGCTGAGGTGAAGAAGCCTGGGGCCTCAGTGAAGGTTTCCTGCAAGGCTTCTGGATACACCTTCACTAGCTATGCTATGCATTGGGTGCGCCAGGCCCCCGGACAAAGGCTTGAGTGGATGGGATGGATCAACGCTGGCAATGGTAACACAAAATATTCACAGAAGTTCCAGGGCAGAGTCACCATTACCAGGGACACATCCGCGAGCACAGCCTACATGGAGCTGAGCAGCCTGAGATCTGAAGACACGGCTGTGTATTACTGTGCGAGAGTAGAGATGGCTACAATTACACTACTTTGACTACTGGGGCCAAGGAACCCTGGTCACCGTCTCCTCAG
>S683|IGHV1-3*01|IGHD5-24*01|IGHJ5*01
CAGGTCCAGCTTGTGCAGTCTGGGGCTGAGGTGAAGAAGCCTGGGGCCTCAGTGAAGGTTTCCTGCAAGGCTTCTGGATACACCTTCACTAGCTATGCTATGCATTGGGTGCGCCAGGCCCCCGGACAAAGGCTTGAGTGGATGGGATGGATCAACGCTGGCAATGGTAACACAAAATATTCACAGAAGTTCCAGGGCAGAGTCACCATTACCAGGGACACATCCGCGAGCACAGCCTACATGGAGCTGAGCAGCCTGAGATCTGAAGACACGGCTGTGTATTACTGTGCGAGAGTAGAGATGGCTACAATTACACAACTGGTTCGACTCCTGGGGCCAAGGAACCCTGGTCACCGTCTCCTCAG
>S684|IGHV1-3*01|IGHD5-24*01|IGHJ6*01
CAGGTCCAGCTTGTGCAGTCTGGGGCTGAGGTGAAGAAGCCTGGGGCCTCAGTGAAGGTTTCCTGCAAGGCTTCTGGATACACCTTCACTAGCTATGCTATGCATTGGGTGCGCCAGGCCCCCGGACAAAGGCTTGAGTGGATGGGATGGATCAACGCTGGCAATGGTAACACAAAATATTCACAGAAGTTCCAGGGCAGAGTCACCATTACCAGGGACACATCCGCGAGCACAGCCTACATGGAGCTGAGCAGCCTGAGATCTGAAGACACGGCTGTGTATTACTGTGCGAGAGTAGAGATGGCTACAATTACATTACTACTACTACTACGGTATGGACGTCTGGGGGCAAGGGACCACGGTCACCGTCTCCTCAG
>S685|IGHV1-3*01|IGHD5/OR15-5a*01|IGHJ1*01
CAGGTCCAGCTTGTGCAGTCTGGGGCTGAGGTGAAGAAGCCTGGGGCCTCAGTGAAGGTTTCCTGCAAGGCTTCTGGATACACCTTCACTAGCTATGCTATGCATTGGGTGCGCCAGGCCCCCGGACAAAGGCTTGAGTGGATGGGATGGATCAACGCTGGCAATGGTAACACAAAATATTCACAGAAGTTCCAGGGCAGAGTCACCATTACCAGGGACACATCCGCGAGCACAGCCTACATGGAGCTGAGCAGCCTGAGATCTGAAGACACGGCTGTGTATTACTGTGCGAGAGTGGATATAGTGTCTACGATTACGCTGAATACTTCCAGCACTGGGGCCAGGGCACCCTGGTCACCGTCTCCTCAG
>S686|IGHV1-3*01|IGHD5/OR15-5a*01|IGHJ2*01
CAGGTCCAGCTTGTGCAGTCTGGGGCTGAGGTGAAGAAGCCTGGGGCCTCAGTGAAGGTTTCCTGCAAGGCTTCTGGATACACCTTCACTAGCTATGCTATGCATTGGGTGCGCCAGGCCCCCGGACAAAGGCTTGAGTGGATGGGATGGATCAACGCTGGCAATGGTAACACAAAATATTCACAGAAGTTCCAGGGCAGAGTCACCATTACCAGGGACACATCCGCGAGCACAGCCTACATGGAGCTGAGCAGCCTGAGATCTGAAGACACGGCTGTGTATTACTGTGCGAGAGTGGATATAGTGTCTACGATTACCTACTGGTACTTCGATCTCTGGGGCCGTGGCACCCTGGTCACTGTCTCCTCAG
>S687|IGHV1-3*01|IGHD5/OR15-5a*01|IGHJ3*01
CAGGTCCAGCTTGTGCAGTCTGGGGCTGAGGTGAAGAAGCCTGGGGCCTCAGTGAAGGTTTCCTGCAAGGCTTCTGGATACACCTTCACTAGCTATGCTATGCATTGGGTGCGCCAGGCCCCCGGACAAAGGCTTGAGTGGATGGGATGGATCAACGCTGGCAATGGTAACACAAAATATTCACAGAAGTTCCAGGGCAGAGTCACCATTACCAGGGACACATCCGCGAGCACAGCCTACATGGAGCTGAGCAGCCTGAGATCTGAAGACACGGCTGTGTATTACTGTGCGAGAGTGGATATAGTGTCTACGATTACTGATGCTTTTGATGTCTGGGGCCAAGGGACAATGGTCACCGTCTCTTCAG
>S688|IGHV1-3*01|IGHD5/OR15-5a*01|IGHJ4*01
CAGGTCCAGCTTGTGCAGTCTGGGGCTGAGGTGAAGAAGCCTGGGGCCTCAGTGAAGGTTTCCTGCAAGGCTTCTGGATACACCTTCACTAGCTATGCTATGCATTGGGTGCGCCAGGCCCCCGGACAAAGGCTTGAGTGGATGGGATGGATCAACGCTGGCAATGGTAACACAAAATATTCACAGAAGTTCCAGGGCAGAGTCACCATTACCAGGGACACATCCGCGAGCACAGCCTACATGGAGCTGAGCAGCCTGAGATCTGAAGACACGGCTGTGTATTACTGTGCGAGAGTGGATATAGTGTCTACGATTACACTACTTTGACTACTGGGGCCAAGGAACCCTGGTCACCGTCTCCTCAG
>S689|IGHV1-3*01|IGHD5/OR15-5a*01|IGHJ5*01
CAGGTCCAGCTTGTGCAGTCTGGGGCTGAGGTGAAGAAGCCTGGGGCCTCAGTGAAGGTTTCCTGCAAGGCTTCTGGATACACCTTCACTAGCTATGCTATGCATTGGGTGCGCCAGGCCCCCGGACAAAGGCTTGAGTGGATGGGATGGATCAACGCTGGCAATGGTAACACAAAATATTCACAGAAGTTCCAGGGCAGAGTCACCATTACCAGGGACACATCCGCGAGCACAGCCTACATGGAGCTGAGCAGCCTGAGATCTGAAGACACGGCTGTGTATTACTGTGCGAGAGTGGATATAGTGTCTACGATTACACAACTGGTTCGACTCCTGGGGCCAAGGAACCCTGGTCACCGTCTCCTCAG
>S690|IGHV1-3*01|IGHD5/OR15-5a*01|IGHJ6*01
CAGGTCCAGCTTGTGCAGTCTGGGGCTGAGGTGAAGAAGCCTGGGGCCTCAGTGAAGGTTTCCTGCAAGGCTTCTGGATACACCTTCACTAGCTATGCTATGCATTGGGTGCGCCAGGCCCCCGGACAAAGGCTTGAGTGGATGGGATGGATCAACGCTGGCAATGGTAACACAAAATATTCACAGAAGTTCCAGGGCAGAGTCACCATTACCAGGGACACATCCGCGAGCACAGCCTACATGGAGCTGAGCAGCCTGAGATCTGAAGACACGGCTGTGTATTACTGTGCGAGAGTGGATATAGTGTCTACGATTACATTACTACTACTACTACGGTATGGACGTCTGGGGGCAAGGGACCACGGTCACCGTCTCCTCAG
>S691|IGHV1-3*01|IGHD6-13*01|IGHJ1*01
CAGGTCCAGCTTGTGCAGTCTGGGGCTGAGGTGAAGAAGCCTGGGGCCTCAGTGAAGGTTTCCTGCAAGGCTTCTGGATACACCTTCACTAGCTATGCTATGCATTGGGTGCGCCAGGCCCCCGGACAAAGGCTTGAGTGGATGGGATGGATCAACGCTGGCAATGGTAACACAAAATATTCACAGAAGTTCCAGGGCAGAGTCACCATTACCAGGGACACATCCGCGAGCACAGCCTACATGGAGCTGAGCAGCCTGAGATCTGAAGACACGGCTGTGTATTACTGTGCGAGAGGGTATAGCAGCAGCTGGTACGCTGAATACTTCCAGCACTGGGGCCAGGGCACCCTGGTCACCGTCTCCTCAG
>S692|IGHV1-3*01|IGHD6-13*01|IGHJ2*01
CAGGTCCAGCTTGTGCAGTCTGGGGCTGAGGTGAAGAAGCCTGGGGCCTCAGTGAAGGTTTCCTGCAAGGCTTCTGGATACACCTTCACTAGCTATGCTATGCATTGGGTGCGCCAGGCCCCCGGACAAAGGCTTGAGTGGATGGGATGGATCAACGCTGGCAATGGTAACACAAAATATTCACAGAAGTTCCAGGGCAGAGTCACCATTACCAGGGACACATCCGCGAGCACAGCCTACATGGAGCTGAGCAGCCTGAGATCTGAAGACACGGCTGTGTATTACTGTGCGAGAGGGTATAGCAGCAGCTGGTACCTACTGGTACTTCGATCTCTGGGGCCGTGGCACCCTGGTCACTGTCTCCTCAG
>S693|IGHV1-3*01|IGHD6-13*01|IGHJ3*01
CAGGTCCAGCTTGTGCAGTCTGGGGCTGAGGTGAAGAAGCCTGGGGCCTCAGTGAAGGTTTCCTGCAAGGCTTCTGGATACACCTTCACTAGCTATGCTATGCATTGGGTGCGCCAGGCCCCCGGACAAAGGCTTGAGTGGATGGGATGGATCAACGCTGGCAATGGTAACACAAAATATTCACAGAAGTTCCAGGGCAGAGTCACCATTACCAGGGACACATCCGCGAGCACAGCCTACATGGAGCTGAGCAGCCTGAGATCTGAAGACACGGCTGTGTATTACTGTGCGAGAGGGTATAGCAGCAGCTGGTACTGATGCTTTTGATGTCTGGGGCCAAGGGACAATGGTCACCGTCTCTTCAG
>S694|IGHV1-3*01|IGHD6-13*01|IGHJ4*01
CAGGTCCAGCTTGTGCAGTCTGGGGCTGAGGTGAAGAAGCCTGGGGCCTCAGTGAAGGTTTCCTGCAAGGCTTCTGGATACACCTTCACTAGCTATGCTATGCATTGGGTGCGCCAGGCCCCCGGACAAAGGCTTGAGTGGATGGGATGGATCAACGCTGGCAATGGTAACACAAAATATTCACAGAAGTTCCAGGGCAGAGTCACCATTACCAGGGACACATCCGCGAGCACAGCCTACATGGAGCTGAGCAGCCTGAGATCTGAAGACACGGCTGTGTATTACTGTGCGAGAGGGTATAGCAGCAGCTGGTACACTACTTTGACTACTGGGGCCAAGGAACCCTGGTCACCGTCTCCTCAG
>S695|IGHV1-3*01|IGHD6-13*01|IGHJ5*01
CAGGTCCAGCTTGTGCAGTCTGGGGCTGAGGTGAAGAAGCCTGGGGCCTCAGTGAAGGTTTCCTGCAAGGCTTCTGGATACACCTTCACTAGCTATGCTATGCATTGGGTGCGCCAGGCCCCCGGACAAAGGCTTGAGTGGATGGGATGGATCAACGCTGGCAATGGTAACACAAAATATTCACAGAAGTTCCAGGGCAGAGTCACCATTACCAGGGACACATCCGCGAGCACAGCCTACATGGAGCTGAGCAGCCTGAGATCTGAAGACACGGCTGTGTATTACTGTGCGAGAGGGTATAGCAGCAGCTGGTACACAACTGGTTCGACTCCTGGGGCCAAGGAACCCTGGTCACCGTCTCCTCAG
>S696|IGHV1-3*01|IGHD6-13*01|IGHJ6*01
CAGGTCCAGCTTGTGCAGTCTGGGGCTGAGGTGAAGAAGCCTGGGGCCTCAGTGAAGGTTTCCTGCAAGGCTTCTGGATACACCTTCACTAGCTATGCTATGCATTGGGTGCGCCAGGCCCCCGGACAAAGGCTTGAGTGGATGGGATGGATCAACGCTGGCAATGGTAACACAAAATATTCACAGAAGTTCCAGGGCAGAGTCACCATTACCAGGGACACATCCGCGAGCACAGCCTACATGGAGCTGAGCAGCCTGAGATCTGAAGACACGGCTGTGTATTACTGTGCGAGAGGGTATAGCAGCAGCTGGTACATTACTACTACTACTACGGTATGGACGTCTGGGGGCAAGGGACCACGGTCACCGTCTCCTCAG
>S697|IGHV1-3*01|IGHD6-19*01|IGHJ1*01
CAGGTCCAGCTTGTGCAGTCTGGGGCTGAGGTGAAGAAGCCTGGGGCCTCAGTGAAGGTTTCCTGCAAGGCTTCTGGATACACCTTCACTAGCTATGCTATGCATTGGGTGCGCCAGGCCCCCGGACAAAGGCTTGAGTGGATGGGATGGATCAACGCTGGCAATGGTAACACAAAATATTCACAGAAGTTCCAGGGCAGAGTCACCATTACCAGGGACACATCCGCGAGCACAGCCTACATGGAGCTGAGCAGCCTGAGATCTGAAGACACGGCTGTGTATTACTGTGCGAGAGGGTATAGCAGTGGCTGGTACGCTGAATACTTCCAGCACTGGGGCCAGGGCACCCTGGTCACCGTCTCCTCAG
>S698|IGHV1-3*01|IGHD6-19*01|IGHJ2*01
CAGGTCCAGCTTGTGCAGTCTGGGGCTGAGGTGAAGAAGCCTGGGGCCTCAGTGAAGGTTTCCTGCAAGGCTTCTGGATACACCTTCACTAGCTATGCTATGCATTGGGTGCGCCAGGCCCCCGGACAAAGGCTTGAGTGGATGGGATGGATCAACGCTGGCAATGGTAACACAAAATATTCACAGAAGTTCCAGGGCAGAGTCACCATTACCAGGGACACATCCGCGAGCACAGCCTACATGGAGCTGAGCAGCCTGAGATCTGAAGACACGGCTGTGTATTACTGTGCGAGAGGGTATAGCAGTGGCTGGTACCTACTGGTACTTCGATCTCTGGGGCCGTGGCACCCTGGTCACTGTCTCCTCAG
>S699|IGHV1-3*01|IGHD6-19*01|IGHJ3*01
CAGGTCCAGCTTGTGCAGTCTGGGGCTGAGGTGAAGAAGCCTGGGGCCTCAGTGAAGGTTTCCTGCAAGGCTTCTGGATACACCTTCACTAGCTATGCTATGCATTGGGTGCGCCAGGCCCCCGGACAAAGGCTTGAGTGGATGGGATGGATCAACGCTGGCAATGGTAACACAAAATATTCACAGAAGTTCCAGGGCAGAGTCACCATTACCAGGGACACATCCGCGAGCACAGCCTACATGGAGCTGAGCAGCCTGAGATCTGAAGACACGGCTGTGTATTACTGTGCGAGAGGGTATAGCAGTGGCTGGTACTGATGCTTTTGATGTCTGGGGCCAAGGGACAATGGTCACCGTCTCTTCAG
>S700|IGHV1-3*01|IGHD6-19*01|IGHJ4*01
CAGGTCCAGCTTGTGCAGTCTGGGGCTGAGGTGAAGAAGCCTGGGGCCTCAGTGAAGGTTTCCTGCAAGGCTTCTGGATACACCTTCACTAGCTATGCTATGCATTGGGTGCGCCAGGCCCCCGGACAAAGGCTTGAGTGGATGGGATGGATCAACGCTGGCAATGGTAACACAAAATATTCACAGAAGTTCCAGGGCAGAGTCACCATTACCAGGGACACATCCGCGAGCACAGCCTACATGGAGCTGAGCAGCCTGAGATCTGAAGACACGGCTGTGTATTACTGTGCGAGAGGGTATAGCAGTGGCTGGTACACTACTTTGACTACTGGGGCCAAGGAACCCTGGTCACCGTCTCCTCAG
>S701|IGHV1-3*01|IGHD6-19*01|IGHJ5*01
CAGGTCCAGCTTGTGCAGTCTGGGGCTGAGGTGAAGAAGCCTGGGGCCTCAGTGAAGGTTTCCTGCAAGGCTTCTGGATACACCTTCACTAGCTATGCTATGCATTGGGTGCGCCAGGCCCCCGGACAAAGGCTTGAGTGGATGGGATGGATCAACGCTGGCAATGGTAACACAAAATATTCACAGAAGTTCCAGGGCAGAGTCACCATTACCAGGGACACATCCGCGAGCACAGCCTACATGGAGCTGAGCAGCCTGAGATCTGAAGACACGGCTGTGTATTACTGTGCGAGAGGGTATAGCAGTGGCTGGTACACAACTGGTTCGACTCCTGGGGCCAAGGAACCCTGGTCACCGTCTCCTCAG
>S702|IGHV1-3*01|IGHD6-19*01|IGHJ6*01
CAGGTCCAGCTTGTGCAGTCTGGGGCTGAGGTGAAGAAGCCTGGGGCCTCAGTGAAGGTTTCCTGCAAGGCTTCTGGATACACCTTCACTAGCTATGCTATGCATTGGGTGCGCCAGGCCCCCGGACAAAGGCTTGAGTGGATGGGATGGATCAACGCTGGCAATGGTAACACAAAATATTCACAGAAGTTCCAGGGCAGAGTCACCATTACCAGGGACACATCCGCGAGCACAGCCTACATGGAGCTGAGCAGCCTGAGATCTGAAGACACGGCTGTGTATTACTGTGCGAGAGGGTATAGCAGTGGCTGGTACATTACTACTACTACTACGGTATGGACGTCTGGGGGCAAGGGACCACGGTCACCGTCTCCTCAG
>S703|IGHV1-3*01|IGHD6-25*01|IGHJ1*01
CAGGTCCAGCTTGTGCAGTCTGGGGCTGAGGTGAAGAAGCCTGGGGCCTCAGTGAAGGTTTCCTGCAAGGCTTCTGGATACACCTTCACTAGCTATGCTATGCATTGGGTGCGCCAGGCCCCCGGACAAAGGCTTGAGTGGATGGGATGGATCAACGCTGGCAATGGTAACACAAAATATTCACAGAAGTTCCAGGGCAGAGTCACCATTACCAGGGACACATCCGCGAGCACAGCCTACATGGAGCTGAGCAGCCTGAGATCTGAAGACACGGCTGTGTATTACTGTGCGAGAGGGTATAGCAGCGGCTACGCTGAATACTTCCAGCACTGGGGCCAGGGCACCCTGGTCACCGTCTCCTCAG
>S704|IGHV1-3*01|IGHD6-25*01|IGHJ2*01
CAGGTCCAGCTTGTGCAGTCTGGGGCTGAGGTGAAGAAGCCTGGGGCCTCAGTGAAGGTTTCCTGCAAGGCTTCTGGATACACCTTCACTAGCTATGCTATGCATTGGGTGCGCCAGGCCCCCGGACAAAGGCTTGAGTGGATGGGATGGATCAACGCTGGCAATGGTAACACAAAATATTCACAGAAGTTCCAGGGCAGAGTCACCATTACCAGGGACACATCCGCGAGCACAGCCTACATGGAGCTGAGCAGCCTGAGATCTGAAGACACGGCTGTGTATTACTGTGCGAGAGGGTATAGCAGCGGCTACCTACTGGTACTTCGATCTCTGGGGCCGTGGCACCCTGGTCACTGTCTCCTCAG
>S705|IGHV1-3*01|IGHD6-25*01|IGHJ3*01
CAGGTCCAGCTTGTGCAGTCTGGGGCTGAGGTGAAGAAGCCTGGGGCCTCAGTGAAGGTTTCCTGCAAGGCTTCTGGATACACCTTCACTAGCTATGCTATGCATTGGGTGCGCCAGGCCCCCGGACAAAGGCTTGAGTGGATGGGATGGATCAACGCTGGCAATGGTAACACAAAATATTCACAGAAGTTCCAGGGCAGAGTCACCATTACCAGGGACACATCCGCGAGCACAGCCTACATGGAGCTGAGCAGCCTGAGATCTGAAGACACGGCTGTGTATTACTGTGCGAGAGGGTATAGCAGCGGCTACTGATGCTTTTGATGTCTGGGGCCAAGGGACAATGGTCACCGTCTCTTCAG
>S706|IGHV1-3*01|IGHD6-25*01|IGHJ4*01
CAGGTCCAGCTTGTGCAGTCTGGGGCTGAGGTGAAGAAGCCTGGGGCCTCAGTGAAGGTTTCCTGCAAGGCTTCTGGATACACCTTCACTAGCTATGCTATGCATTGGGTGCGCCAGGCCCCCGGACAAAGGCTTGAGTGGATGGGATGGATCAACGCTGGCAATGGTAACACAAAATATTCACAGAAGTTCCAGGGCAGAGTCACCATTACCAGGGACACATCCGCGAGCACAGCCTACATGGAGCTGAGCAGCCTGAGATCTGAAGACACGGCTGTGTATTACTGTGCGAGAGGGTATAGCAGCGGCTACACTACTTTGACTACTGGGGCCAAGGAACCCTGGTCACCGTCTCCTCAG
>S707|IGHV1-3*01|IGHD6-25*01|IGHJ5*01
CAGGTCCAGCTTGTGCAGTCTGGGGCTGAGGTGAAGAAGCCTGGGGCCTCAGTGAAGGTTTCCTGCAAGGCTTCTGGATACACCTTCACTAGCTATGCTATGCATTGGGTGCGCCAGGCCCCCGGACAAAGGCTTGAGTGGATGGGATGGATCAACGCTGGCAATGGTAACACAAAATATTCACAGAAGTTCCAGGGCAGAGTCACCATTACCAGGGACACATCCGCGAGCACAGCCTACATGGAGCTGAGCAGCCTGAGATCTGAAGACACGGCTGTGTATTACTGTGCGAGAGGGTATAGCAGCGGCTACACAACTGGTTCGACTCCTGGGGCCAAGGAACCCTGGTCACCGTCTCCTCAG
>S708|IGHV1-3*01|IGHD6-25*01|IGHJ6*01
CAGGTCCAGCTTGTGCAGTCTGGGGCTGAGGTGAAGAAGCCTGGGGCCTCAGTGAAGGTTTCCTGCAAGGCTTCTGGATACACCTTCACTAGCTATGCTATGCATTGGGTGCGCCAGGCCCCCGGACAAAGGCTTGAGTGGATGGGATGGATCAACGCTGGCAATGGTAACACAAAATATTCACAGAAGTTCCAGGGCAGAGTCACCATTACCAGGGACACATCCGCGAGCACAGCCTACATGGAGCTGAGCAGCCTGAGATCTGAAGACACGGCTGTGTATTACTGTGCGAGAGGGTATAGCAGCGGCTACATTACTACTACTACTACGGTATGGACGTCTGGGGGCAAGGGACCACGGTCACCGTCTCCTCAG
>S709|IGHV1-3*01|IGHD6-6*01|IGHJ1*01
CAGGTCCAGCTTGTGCAGTCTGGGGCTGAGGTGAAGAAGCCTGGGGCCTCAGTGAAGGTTTCCTGCAAGGCTTCTGGATACACCTTCACTAGCTATGCTATGCATTGGGTGCGCCAGGCCCCCGGACAAAGGCTTGAGTGGATGGGATGGATCAACGCTGGCAATGGTAACACAAAATATTCACAGAAGTTCCAGGGCAGAGTCACCATTACCAGGGACACATCCGCGAGCACAGCCTACATGGAGCTGAGCAGCCTGAGATCTGAAGACACGGCTGTGTATTACTGTGCGAGAGAGTATAGCAGCTCGTCCGCTGAATACTTCCAGCACTGGGGCCAGGGCACCCTGGTCACCGTCTCCTCAG
>S710|IGHV1-3*01|IGHD6-6*01|IGHJ2*01
CAGGTCCAGCTTGTGCAGTCTGGGGCTGAGGTGAAGAAGCCTGGGGCCTCAGTGAAGGTTTCCTGCAAGGCTTCTGGATACACCTTCACTAGCTATGCTATGCATTGGGTGCGCCAGGCCCCCGGACAAAGGCTTGAGTGGATGGGATGGATCAACGCTGGCAATGGTAACACAAAATATTCACAGAAGTTCCAGGGCAGAGTCACCATTACCAGGGACACATCCGCGAGCACAGCCTACATGGAGCTGAGCAGCCTGAGATCTGAAGACACGGCTGTGTATTACTGTGCGAGAGAGTATAGCAGCTCGTCCCTACTGGTACTTCGATCTCTGGGGCCGTGGCACCCTGGTCACTGTCTCCTCAG
>S711|IGHV1-3*01|IGHD6-6*01|IGHJ3*01
CAGGTCCAGCTTGTGCAGTCTGGGGCTGAGGTGAAGAAGCCTGGGGCCTCAGTGAAGGTTTCCTGCAAGGCTTCTGGATACACCTTCACTAGCTATGCTATGCATTGGGTGCGCCAGGCCCCCGGACAAAGGCTTGAGTGGATGGGATGGATCAACGCTGGCAATGGTAACACAAAATATTCACAGAAGTTCCAGGGCAGAGTCACCATTACCAGGGACACATCCGCGAGCACAGCCTACATGGAGCTGAGCAGCCTGAGATCTGAAGACACGGCTGTGTATTACTGTGCGAGAGAGTATAGCAGCTCGTCCTGATGCTTTTGATGTCTGGGGCCAAGGGACAATGGTCACCGTCTCTTCAG
>S712|IGHV1-3*01|IGHD6-6*01|IGHJ4*01
CAGGTCCAGCTTGTGCAGTCTGGGGCTGAGGTGAAGAAGCCTGGGGCCTCAGTGAAGGTTTCCTGCAAGGCTTCTGGATACACCTTCACTAGCTATGCTATGCATTGGGTGCGCCAGGCCCCCGGACAAAGGCTTGAGTGGATGGGATGGATCAACGCTGGCAATGGTAACACAAAATATTCACAGAAGTTCCAGGGCAGAGTCACCATTACCAGGGACACATCCGCGAGCACAGCCTACATGGAGCTGAGCAGCCTGAGATCTGAAGACACGGCTGTGTATTACTGTGCGAGAGAGTATAGCAGCTCGTCCACTACTTTGACTACTGGGGCCAAGGAACCCTGGTCACCGTCTCCTCAG
>S713|IGHV1-3*01|IGHD6-6*01|IGHJ5*01
CAGGTCCAGCTTGTGCAGTCTGGGGCTGAGGTGAAGAAGCCTGGGGCCTCAGTGAAGGTTTCCTGCAAGGCTTCTGGATACACCTTCACTAGCTATGCTATGCATTGGGTGCGCCAGGCCCCCGGACAAAGGCTTGAGTGGATGGGATGGATCAACGCTGGCAATGGTAACACAAAATATTCACAGAAGTTCCAGGGCAGAGTCACCATTACCAGGGACACATCCGCGAGCACAGCCTACATGGAGCTGAGCAGCCTGAGATCTGAAGACACGGCTGTGTATTACTGTGCGAGAGAGTATAGCAGCTCGTCCACAACTGGTTCGACTCCTGGGGCCAAGGAACCCTGGTCACCGTCTCCTCAG
>S714|IGHV1-3*01|IGHD6-6*01|IGHJ6*01
CAGGTCCAGCTTGTGCAGTCTGGGGCTGAGGTGAAGAAGCCTGGGGCCTCAGTGAAGGTTTCCTGCAAGGCTTCTGGATACACCTTCACTAGCTATGCTATGCATTGGGTGCGCCAGGCCCCCGGACAAAGGCTTGAGTGGATGGGATGGATCAACGCTGGCAATGGTAACACAAAATATTCACAGAAGTTCCAGGGCAGAGTCACCATTACCAGGGACACATCCGCGAGCACAGCCTACATGGAGCTGAGCAGCCTGAGATCTGAAGACACGGCTGTGTATTACTGTGCGAGAGAGTATAGCAGCTCGTCCATTACTACTACTACTACGGTATGGACGTCTGGGGGCAAGGGACCACGGTCACCGTCTCCTCAG
>S715|IGHV1-3*01|IGHD7-27*01|IGHJ1*01
CAGGTCCAGCTTGTGCAGTCTGGGGCTGAGGTGAAGAAGCCTGGGGCCTCAGTGAAGGTTTCCTGCAAGGCTTCTGGATACACCTTCACTAGCTATGCTATGCATTGGGTGCGCCAGGCCCCCGGACAAAGGCTTGAGTGGATGGGATGGATCAACGCTGGCAATGGTAACACAAAATATTCACAGAAGTTCCAGGGCAGAGTCACCATTACCAGGGACACATCCGCGAGCACAGCCTACATGGAGCTGAGCAGCCTGAGATCTGAAGACACGGCTGTGTATTACTGTGCGAGACTAACTGGGGAGCTGAATACTTCCAGCACTGGGGCCAGGGCACCCTGGTCACCGTCTCCTCAG
>S716|IGHV1-3*01|IGHD7-27*01|IGHJ2*01
CAGGTCCAGCTTGTGCAGTCTGGGGCTGAGGTGAAGAAGCCTGGGGCCTCAGTGAAGGTTTCCTGCAAGGCTTCTGGATACACCTTCACTAGCTATGCTATGCATTGGGTGCGCCAGGCCCCCGGACAAAGGCTTGAGTGGATGGGATGGATCAACGCTGGCAATGGTAACACAAAATATTCACAGAAGTTCCAGGGCAGAGTCACCATTACCAGGGACACATCCGCGAGCACAGCCTACATGGAGCTGAGCAGCCTGAGATCTGAAGACACGGCTGTGTATTACTGTGCGAGACTAACTGGGGACTACTGGTACTTCGATCTCTGGGGCCGTGGCACCCTGGTCACTGTCTCCTCAG
>S717|IGHV1-3*01|IGHD7-27*01|IGHJ3*01
CAGGTCCAGCTTGTGCAGTCTGGGGCTGAGGTGAAGAAGCCTGGGGCCTCAGTGAAGGTTTCCTGCAAGGCTTCTGGATACACCTTCACTAGCTATGCTATGCATTGGGTGCGCCAGGCCCCCGGACAAAGGCTTGAGTGGATGGGATGGATCAACGCTGGCAATGGTAACACAAAATATTCACAGAAGTTCCAGGGCAGAGTCACCATTACCAGGGACACATCCGCGAGCACAGCCTACATGGAGCTGAGCAGCCTGAGATCTGAAGACACGGCTGTGTATTACTGTGCGAGACTAACTGGGGATGATGCTTTTGATGTCTGGGGCCAAGGGACAATGGTCACCGTCTCTTCAG
>S718|IGHV1-3*01|IGHD7-27*01|IGHJ4*01
CAGGTCCAGCTTGTGCAGTCTGGGGCTGAGGTGAAGAAGCCTGGGGCCTCAGTGAAGGTTTCCTGCAAGGCTTCTGGATACACCTTCACTAGCTATGCTATGCATTGGGTGCGCCAGGCCCCCGGACAAAGGCTTGAGTGGATGGGATGGATCAACGCTGGCAATGGTAACACAAAATATTCACAGAAGTTCCAGGGCAGAGTCACCATTACCAGGGACACATCCGCGAGCACAGCCTACATGGAGCTGAGCAGCCTGAGATCTGAAGACACGGCTGTGTATTACTGTGCGAGACTAACTGGGGAACTACTTTGACTACTGGGGCCAAGGAACCCTGGTCACCGTCTCCTCAG
>S719|IGHV1-3*01|IGHD7-27*01|IGHJ5*01
CAGGTCCAGCTTGTGCAGTCTGGGGCTGAGGTGAAGAAGCCTGGGGCCTCAGTGAAGGTTTCCTGCAAGGCTTCTGGATACACCTTCACTAGCTATGCTATGCATTGGGTGCGCCAGGCCCCCGGACAAAGGCTTGAGTGGATGGGATGGATCAACGCTGGCAATGGTAACACAAAATATTCACAGAAGTTCCAGGGCAGAGTCACCATTACCAGGGACACATCCGCGAGCACAGCCTACATGGAGCTGAGCAGCCTGAGATCTGAAGACACGGCTGTGTATTACTGTGCGAGACTAACTGGGGAACAACTGGTTCGACTCCTGGGGCCAAGGAACCCTGGTCACCGTCTCCTCAG
>S720|IGHV1-3*01|IGHD7-27*01|IGHJ6*01
CAGGTCCAGCTTGTGCAGTCTGGGGCTGAGGTGAAGAAGCCTGGGGCCTCAGTGAAGGTTTCCTGCAAGGCTTCTGGATACACCTTCACTAGCTATGCTATGCATTGGGTGCGCCAGGCCCCCGGACAAAGGCTTGAGTGGATGGGATGGATCAACGCTGGCAATGGTAACACAAAATATTCACAGAAGTTCCAGGGCAGAGTCACCATTACCAGGGACACATCCGCGAGCACAGCCTACATGGAGCTGAGCAGCCTGAGATCTGAAGACACGGCTGTGTATTACTGTGCGAGACTAACTGGGGAATTACTACTACTACTACGGTATGGACGTCTGGGGGCAAGGGACCACGGTCACCGTCTCCTCAG
>S721|IGHV1-38-4*01|IGHD1-1*01|IGHJ1*01
CAGGTCCAGCTGGTGCAGTCTTGGGCTGAGGTGAGGAAGTCTGGGGCCTCAGTGAAAGTCTCCTGTAGTTTTTCTGGGTTTACCATCACCAGCTACGGTATACATTGGGTGCAACAGTCCCCTGGACAAGGGCTTGAGTGGATGGGATGGATCAACCCTGGCAATGGTAGCCCAAGCTATGCCAAGAAGTTTCAGGGCAGATTCACCATGACCAGGGACATGTCCACAACCACAGCCTACACAGACCTGAGCAGCCTGACATCTGAGGACATGGCTGTGTATTACTATGCAAGAGGTACAACTGGAACGACGCTGAATACTTCCAGCACTGGGGCCAGGGCACCCTGGTCACCGTCTCCTCAG
>S722|IGHV1-38-4*01|IGHD1-1*01|IGHJ2*01
CAGGTCCAGCTGGTGCAGTCTTGGGCTGAGGTGAGGAAGTCTGGGGCCTCAGTGAAAGTCTCCTGTAGTTTTTCTGGGTTTACCATCACCAGCTACGGTATACATTGGGTGCAACAGTCCCCTGGACAAGGGCTTGAGTGGATGGGATGGATCAACCCTGGCAATGGTAGCCCAAGCTATGCCAAGAAGTTTCAGGGCAGATTCACCATGACCAGGGACATGTCCACAACCACAGCCTACACAGACCTGAGCAGCCTGACATCTGAGGACATGGCTGTGTATTACTATGCAAGAGGTACAACTGGAACGACCTACTGGTACTTCGATCTCTGGGGCCGTGGCACCCTGGTCACTGTCTCCTCAG
>S723|IGHV1-38-4*01|IGHD1-1*01|IGHJ3*01
CAGGTCCAGCTGGTGCAGTCTTGGGCTGAGGTGAGGAAGTCTGGGGCCTCAGTGAAAGTCTCCTGTAGTTTTTCTGGGTTTACCATCACCAGCTACGGTATACATTGGGTGCAACAGTCCCCTGGACAAGGGCTTGAGTGGATGGGATGGATCAACCCTGGCAATGGTAGCCCAAGCTATGCCAAGAAGTTTCAGGGCAGATTCACCATGACCAGGGACATGTCCACAACCACAGCCTACACAGACCTGAGCAGCCTGACATCTGAGGACATGGCTGTGTATTACTATGCAAGAGGTACAACTGGAACGACTGATGCTTTTGATGTCTGGGGCCAAGGGACAATGGTCACCGTCTCTTCAG
>S724|IGHV1-38-4*01|IGHD1-1*01|IGHJ4*01
CAGGTCCAGCTGGTGCAGTCTTGGGCTGAGGTGAGGAAGTCTGGGGCCTCAGTGAAAGTCTCCTGTAGTTTTTCTGGGTTTACCATCACCAGCTACGGTATACATTGGGTGCAACAGTCCCCTGGACAAGGGCTTGAGTGGATGGGATGGATCAACCCTGGCAATGGTAGCCCAAGCTATGCCAAGAAGTTTCAGGGCAGATTCACCATGACCAGGGACATGTCCACAACCACAGCCTACACAGACCTGAGCAGCCTGACATCTGAGGACATGGCTGTGTATTACTATGCAAGAGGTACAACTGGAACGACACTACTTTGACTACTGGGGCCAAGGAACCCTGGTCACCGTCTCCTCAG
>S725|IGHV1-38-4*01|IGHD1-1*01|IGHJ5*01
CAGGTCCAGCTGGTGCAGTCTTGGGCTGAGGTGAGGAAGTCTGGGGCCTCAGTGAAAGTCTCCTGTAGTTTTTCTGGGTTTACCATCACCAGCTACGGTATACATTGGGTGCAACAGTCCCCTGGACAAGGGCTTGAGTGGATGGGATGGATCAACCCTGGCAATGGTAGCCCAAGCTATGCCAAGAAGTTTCAGGGCAGATTCACCATGACCAGGGACATGTCCACAACCACAGCCTACACAGACCTGAGCAGCCTGACATCTGAGGACATGGCTGTGTATTACTATGCAAGAGGTACAACTGGAACGACACAACTGGTTCGACTCCTGGGGCCAAGGAACCCTGGTCACCGTCTCCTCAG
>S726|IGHV1-38-4*01|IGHD1-1*01|IGHJ6*01
CAGGTCCAGCTGGTGCAGTCTTGGGCTGAGGTGAGGAAGTCTGGGGCCTCAGTGAAAGTCTCCTGTAGTTTTTCTGGGTTTACCATCACCAGCTACGGTATACATTGGGTGCAACAGTCCCCTGGACAAGGGCTTGAGTGGATGGGATGGATCAACCCTGGCAATGGTAGCCCAAGCTATGCCAAGAAGTTTCAGGGCAGATTCACCATGACCAGGGACATGTCCACAACCACAGCCTACACAGACCTGAGCAGCCTGACATCTGAGGACATGGCTGTGTATTACTATGCAAGAGGTACAACTGGAACGACATTACTACTACTACTACGGTATGGACGTCTGGGGGCAAGGGACCACGGTCACCGTCTCCTCAG
>S727|IGHV1-38-4*01|IGHD1-14*01|IGHJ1*01
CAGGTCCAGCTGGTGCAGTCTTGGGCTGAGGTGAGGAAGTCTGGGGCCTCAGTGAAAGTCTCCTGTAGTTTTTCTGGGTTTACCATCACCAGCTACGGTATACATTGGGTGCAACAGTCCCCTGGACAAGGGCTTGAGTGGATGGGATGGATCAACCCTGGCAATGGTAGCCCAAGCTATGCCAAGAAGTTTCAGGGCAGATTCACCATGACCAGGGACATGTCCACAACCACAGCCTACACAGACCTGAGCAGCCTGACATCTGAGGACATGGCTGTGTATTACTATGCAAGAGGTATAACCGGAACCACGCTGAATACTTCCAGCACTGGGGCCAGGGCACCCTGGTCACCGTCTCCTCAG
>S728|IGHV1-38-4*01|IGHD1-14*01|IGHJ2*01
CAGGTCCAGCTGGTGCAGTCTTGGGCTGAGGTGAGGAAGTCTGGGGCCTCAGTGAAAGTCTCCTGTAGTTTTTCTGGGTTTACCATCACCAGCTACGGTATACATTGGGTGCAACAGTCCCCTGGACAAGGGCTTGAGTGGATGGGATGGATCAACCCTGGCAATGGTAGCCCAAGCTATGCCAAGAAGTTTCAGGGCAGATTCACCATGACCAGGGACATGTCCACAACCACAGCCTACACAGACCTGAGCAGCCTGACATCTGAGGACATGGCTGTGTATTACTATGCAAGAGGTATAACCGGAACCACCTACTGGTACTTCGATCTCTGGGGCCGTGGCACCCTGGTCACTGTCTCCTCAG
>S729|IGHV1-38-4*01|IGHD1-14*01|IGHJ3*01
CAGGTCCAGCTGGTGCAGTCTTGGGCTGAGGTGAGGAAGTCTGGGGCCTCAGTGAAAGTCTCCTGTAGTTTTTCTGGGTTTACCATCACCAGCTACGGTATACATTGGGTGCAACAGTCCCCTGGACAAGGGCTTGAGTGGATGGGATGGATCAACCCTGGCAATGGTAGCCCAAGCTATGCCAAGAAGTTTCAGGGCAGATTCACCATGACCAGGGACATGTCCACAACCACAGCCTACACAGACCTGAGCAGCCTGACATCTGAGGACATGGCTGTGTATTACTATGCAAGAGGTATAACCGGAACCACTGATGCTTTTGATGTCTGGGGCCAAGGGACAATGGTCACCGTCTCTTCAG
>S730|IGHV1-38-4*01|IGHD1-14*01|IGHJ4*01
CAGGTCCAGCTGGTGCAGTCTTGGGCTGAGGTGAGGAAGTCTGGGGCCTCAGTGAAAGTCTCCTGTAGTTTTTCTGGGTTTACCATCACCAGCTACGGTATACATTGGGTGCAACAGTCCCCTGGACAAGGGCTTGAGTGGATGGGATGGATCAACCCTGGCAATGGTAGCCCAAGCTATGCCAAGAAGTTTCAGGGCAGATTCACCATGACCAGGGACATGTCCACAACCACAGCCTACACAGACCTGAGCAGCCTGACATCTGAGGACATGGCTGTGTATTACTATGCAAGAGGTATAACCGGAACCACACTACTTTGACTACTGGGGCCAAGGAACCCTGGTCACCGTCTCCTCAG
>S731|IGHV1-38-4*01|IGHD1-14*01|IGHJ5*01
CAGGTCCAGCTGGTGCAGTCTTGGGCTGAGGTGAGGAAGTCTGGGGCCTCAGTGAAAGTCTCCTGTAGTTTTTCTGGGTTTACCATCACCAGCTACGGTATACATTGGGTGCAACAGTCCCCTGGACAAGGGCTTGAGTGGATGGGATGGATCAACCCTGGCAATGGTAGCCCAAGCTATGCCAAGAAGTTTCAGGGCAGATTCACCATGACCAGGGACATGTCCACAACCACAGCCTACACAGACCTGAGCAGCCTGACATCTGAGGACATGGCTGTGTATTACTATGCAAGAGGTATAACCGGAACCACACAACTGGTTCGACTCCTGGGGCCAAGGAACCCTGGTCACCGTCTCCTCAG
>S732|IGHV1-38-4*01|IGHD1-14*01|IGHJ6*01
CAGGTCCAGCTGGTGCAGTCTTGGGCTGAGGTGAGGAAGTCTGGGGCCTCAGTGAAAGTCTCCTGTAGTTTTTCTGGGTTTACCATCACCAGCTACGGTATACATTGGGTGCAACAGTCCCCTGGACAAGGGCTTGAGTGGATGGGATGGATCAACCCTGGCAATGGTAGCCCAAGCTATGCCAAGAAGTTTCAGGGCAGATTCACCATGACCAGGGACATGTCCACAACCACAGCCTACACAGACCTGAGCAGCCTGACATCTGAGGACATGGCTGTGTATTACTATGCAAGAGGTATAACCGGAACCACATTACTACTACTACTACGGTATGGACGTCTGGGGGCAAGGGACCACGGTCACCGTCTCCTCAG
>S733|IGHV1-38-4*01|IGHD1-20*01|IGHJ1*01
CAGGTCCAGCTGGTGCAGTCTTGGGCTGAGGTGAGGAAGTCTGGGGCCTCAGTGAAAGTCTCCTGTAGTTTTTCTGGGTTTACCATCACCAGCTACGGTATACATTGGGTGCAACAGTCCCCTGGACAAGGGCTTGAGTGGATGGGATGGATCAACCCTGGCAATGGTAGCCCAAGCTATGCCAAGAAGTTTCAGGGCAGATTCACCATGACCAGGGACATGTCCACAACCACAGCCTACACAGACCTGAGCAGCCTGACATCTGAGGACATGGCTGTGTATTACTATGCAAGAGGTATAACTGGAACGACGCTGAATACTTCCAGCACTGGGGCCAGGGCACCCTGGTCACCGTCTCCTCAG
>S734|IGHV1-38-4*01|IGHD1-20*01|IGHJ2*01
CAGGTCCAGCTGGTGCAGTCTTGGGCTGAGGTGAGGAAGTCTGGGGCCTCAGTGAAAGTCTCCTGTAGTTTTTCTGGGTTTACCATCACCAGCTACGGTATACATTGGGTGCAACAGTCCCCTGGACAAGGGCTTGAGTGGATGGGATGGATCAACCCTGGCAATGGTAGCCCAAGCTATGCCAAGAAGTTTCAGGGCAGATTCACCATGACCAGGGACATGTCCACAACCACAGCCTACACAGACCTGAGCAGCCTGACATCTGAGGACATGGCTGTGTATTACTATGCAAGAGGTATAACTGGAACGACCTACTGGTACTTCGATCTCTGGGGCCGTGGCACCCTGGTCACTGTCTCCTCAG
>S735|IGHV1-38-4*01|IGHD1-20*01|IGHJ3*01
CAGGTCCAGCTGGTGCAGTCTTGGGCTGAGGTGAGGAAGTCTGGGGCCTCAGTGAAAGTCTCCTGTAGTTTTTCTGGGTTTACCATCACCAGCTACGGTATACATTGGGTGCAACAGTCCCCTGGACAAGGGCTTGAGTGGATGGGATGGATCAACCCTGGCAATGGTAGCCCAAGCTATGCCAAGAAGTTTCAGGGCAGATTCACCATGACCAGGGACATGTCCACAACCACAGCCTACACAGACCTGAGCAGCCTGACATCTGAGGACATGGCTGTGTATTACTATGCAAGAGGTATAACTGGAACGACTGATGCTTTTGATGTCTGGGGCCAAGGGACAATGGTCACCGTCTCTTCAG
>S736|IGHV1-38-4*01|IGHD1-20*01|IGHJ4*01
CAGGTCCAGCTGGTGCAGTCTTGGGCTGAGGTGAGGAAGTCTGGGGCCTCAGTGAAAGTCTCCTGTAGTTTTTCTGGGTTTACCATCACCAGCTACGGTATACATTGGGTGCAACAGTCCCCTGGACAAGGGCTTGAGTGGATGGGATGGATCAACCCTGGCAATGGTAGCCCAAGCTATGCCAAGAAGTTTCAGGGCAGATTCACCATGACCAGGGACATGTCCACAACCACAGCCTACACAGACCTGAGCAGCCTGACATCTGAGGACATGGCTGTGTATTACTATGCAAGAGGTATAACTGGAACGACACTACTTTGACTACTGGGGCCAAGGAACCCTGGTCACCGTCTCCTCAG
>S737|IGHV1-38-4*01|IGHD1-20*01|IGHJ5*01
CAGGTCCAGCTGGTGCAGTCTTGGGCTGAGGTGAGGAAGTCTGGGGCCTCAGTGAAAGTCTCCTGTAGTTTTTCTGGGTTTACCATCACCAGCTACGGTATACATTGGGTGCAACAGTCCCCTGGACAAGGGCTTGAGTGGATGGGATGGATCAACCCTGGCAATGGTAGCCCAAGCTATGCCAAGAAGTTTCAGGGCAGATTCACCATGACCAGGGACATGTCCACAACCACAGCCTACACAGACCTGAGCAGCCTGACATCTGAGGACATGGCTGTGTATTACTATGCAAGAGGTATAACTGGAACGACACAACTGGTTCGACTCCTGGGGCCAAGGAACCCTGGTCACCGTCTCCTCAG
>S738|IGHV1-38-4*01|IGHD1-20*01|IGHJ6*01
CAGGTCCAGCTGGTGCAGTCTTGGGCTGAGGTGAGGAAGTCTGGGGCCTCAGTGAAAGTCTCCTGTAGTTTTTCTGGGTTTACCATCACCAGCTACGGTATACATTGGGTGCAACAGTCCCCTGGACAAGGGCTTGAGTGGATGGGATGGATCAACCCTGGCAATGGTAGCCCAAGCTATGCCAAGAAGTTTCAGGGCAGATTCACCATGACCAGGGACATGTCCACAACCACAGCCTACACAGACCTGAGCAGCCTGACATCTGAGGACATGGCTGTGTATTACTATGCAAGAGGTATAACTGGAACGACATTACTACTACTACTACGGTATGGACGTCTGGGGGCAAGGGACCACGGTCACCGTCTCCTCAG
>S739|IGHV1-38-4*01|IGHD1-26*01|IGHJ1*01
CAGGTCCAGCTGGTGCAGTCTTGGGCTGAGGTGAGGAAGTCTGGGGCCTCAGTGAAAGTCTCCTGTAGTTTTTCTGGGTTTACCATCACCAGCTACGGTATACATTGGGTGCAACAGTCCCCTGGACAAGGGCTTGAGTGGATGGGATGGATCAACCCTGGCAATGGTAGCCCAAGCTATGCCAAGAAGTTTCAGGGCAGATTCACCATGACCAGGGACATGTCCACAACCACAGCCTACACAGACCTGAGCAGCCTGACATCTGAGGACATGGCTGTGTATTACTATGCAAGAGGTATAGTGGGAGCTACTACGCTGAATACTTCCAGCACTGGGGCCAGGGCACCCTGGTCACCGTCTCCTCAG
>S740|IGHV1-38-4*01|IGHD1-26*01|IGHJ2*01
CAGGTCCAGCTGGTGCAGTCTTGGGCTGAGGTGAGGAAGTCTGGGGCCTCAGTGAAAGTCTCCTGTAGTTTTTCTGGGTTTACCATCACCAGCTACGGTATACATTGGGTGCAACAGTCCCCTGGACAAGGGCTTGAGTGGATGGGATGGATCAACCCTGGCAATGGTAGCCCAAGCTATGCCAAGAAGTTTCAGGGCAGATTCACCATGACCAGGGACATGTCCACAACCACAGCCTACACAGACCTGAGCAGCCTGACATCTGAGGACATGGCTGTGTATTACTATGCAAGAGGTATAGTGGGAGCTACTACCTACTGGTACTTCGATCTCTGGGGCCGTGGCACCCTGGTCACTGTCTCCTCAG
>S741|IGHV1-38-4*01|IGHD1-26*01|IGHJ3*01
CAGGTCCAGCTGGTGCAGTCTTGGGCTGAGGTGAGGAAGTCTGGGGCCTCAGTGAAAGTCTCCTGTAGTTTTTCTGGGTTTACCATCACCAGCTACGGTATACATTGGGTGCAACAGTCCCCTGGACAAGGGCTTGAGTGGATGGGATGGATCAACCCTGGCAATGGTAGCCCAAGCTATGCCAAGAAGTTTCAGGGCAGATTCACCATGACCAGGGACATGTCCACAACCACAGCCTACACAGACCTGAGCAGCCTGACATCTGAGGACATGGCTGTGTATTACTATGCAAGAGGTATAGTGGGAGCTACTACTGATGCTTTTGATGTCTGGGGCCAAGGGACAATGGTCACCGTCTCTTCAG
>S742|IGHV1-38-4*01|IGHD1-26*01|IGHJ4*01
CAGGTCCAGCTGGTGCAGTCTTGGGCTGAGGTGAGGAAGTCTGGGGCCTCAGTGAAAGTCTCCTGTAGTTTTTCTGGGTTTACCATCACCAGCTACGGTATACATTGGGTGCAACAGTCCCCTGGACAAGGGCTTGAGTGGATGGGATGGATCAACCCTGGCAATGGTAGCCCAAGCTATGCCAAGAAGTTTCAGGGCAGATTCACCATGACCAGGGACATGTCCACAACCACAGCCTACACAGACCTGAGCAGCCTGACATCTGAGGACATGGCTGTGTATTACTATGCAAGAGGTATAGTGGGAGCTACTACACTACTTTGACTACTGGGGCCAAGGAACCCTGGTCACCGTCTCCTCAG
>S743|IGHV1-38-4*01|IGHD1-26*01|IGHJ5*01
CAGGTCCAGCTGGTGCAGTCTTGGGCTGAGGTGAGGAAGTCTGGGGCCTCAGTGAAAGTCTCCTGTAGTTTTTCTGGGTTTACCATCACCAGCTACGGTATACATTGGGTGCAACAGTCCCCTGGACAAGGGCTTGAGTGGATGGGATGGATCAACCCTGGCAATGGTAGCCCAAGCTATGCCAAGAAGTTTCAGGGCAGATTCACCATGACCAGGGACATGTCCACAACCACAGCCTACACAGACCTGAGCAGCCTGACATCTGAGGACATGGCTGTGTATTACTATGCAAGAGGTATAGTGGGAGCTACTACACAACTGGTTCGACTCCTGGGGCCAAGGAACCCTGGTCACCGTCTCCTCAG
>S744|IGHV1-38-4*01|IGHD1-26*01|IGHJ6*01
CAGGTCCAGCTGGTGCAGTCTTGGGCTGAGGTGAGGAAGTCTGGGGCCTCAGTGAAAGTCTCCTGTAGTTTTTCTGGGTTTACCATCACCAGCTACGGTATACATTGGGTGCAACAGTCCCCTGGACAAGGGCTTGAGTGGATGGGATGGATCAACCCTGGCAATGGTAGCCCAAGCTATGCCAAGAAGTTTCAGGGCAGATTCACCATGACCAGGGACATGTCCACAACCACAGCCTACACAGACCTGAGCAGCCTGACATCTGAGGACATGGCTGTGTATTACTATGCAAGAGGTATAGTGGGAGCTACTACATTACTACTACTACTACGGTATGGACGTCTGGGGGCAAGGGACCACGGTCACCGTCTCCTCAG
>S745|IGHV1-38-4*01|IGHD1-7*01|IGHJ1*01
CAGGTCCAGCTGGTGCAGTCTTGGGCTGAGGTGAGGAAGTCTGGGGCCTCAGTGAAAGTCTCCTGTAGTTTTTCTGGGTTTACCATCACCAGCTACGGTATACATTGGGTGCAACAGTCCCCTGGACAAGGGCTTGAGTGGATGGGATGGATCAACCCTGGCAATGGTAGCCCAAGCTATGCCAAGAAGTTTCAGGGCAGATTCACCATGACCAGGGACATGTCCACAACCACAGCCTACACAGACCTGAGCAGCCTGACATCTGAGGACATGGCTGTGTATTACTATGCAAGAGGTATAACTGGAACTACGCTGAATACTTCCAGCACTGGGGCCAGGGCACCCTGGTCACCGTCTCCTCAG
>S746|IGHV1-38-4*01|IGHD1-7*01|IGHJ2*01
CAGGTCCAGCTGGTGCAGTCTTGGGCTGAGGTGAGGAAGTCTGGGGCCTCAGTGAAAGTCTCCTGTAGTTTTTCTGGGTTTACCATCACCAGCTACGGTATACATTGGGTGCAACAGTCCCCTGGACAAGGGCTTGAGTGGATGGGATGGATCAACCCTGGCAATGGTAGCCCAAGCTATGCCAAGAAGTTTCAGGGCAGATTCACCATGACCAGGGACATGTCCACAACCACAGCCTACACAGACCTGAGCAGCCTGACATCTGAGGACATGGCTGTGTATTACTATGCAAGAGGTATAACTGGAACTACCTACTGGTACTTCGATCTCTGGGGCCGTGGCACCCTGGTCACTGTCTCCTCAG
>S747|IGHV1-38-4*01|IGHD1-7*01|IGHJ3*01
CAGGTCCAGCTGGTGCAGTCTTGGGCTGAGGTGAGGAAGTCTGGGGCCTCAGTGAAAGTCTCCTGTAGTTTTTCTGGGTTTACCATCACCAGCTACGGTATACATTGGGTGCAACAGTCCCCTGGACAAGGGCTTGAGTGGATGGGATGGATCAACCCTGGCAATGGTAGCCCAAGCTATGCCAAGAAGTTTCAGGGCAGATTCACCATGACCAGGGACATGTCCACAACCACAGCCTACACAGACCTGAGCAGCCTGACATCTGAGGACATGGCTGTGTATTACTATGCAAGAGGTATAACTGGAACTACTGATGCTTTTGATGTCTGGGGCCAAGGGACAATGGTCACCGTCTCTTCAG
>S748|IGHV1-38-4*01|IGHD1-7*01|IGHJ4*01
CAGGTCCAGCTGGTGCAGTCTTGGGCTGAGGTGAGGAAGTCTGGGGCCTCAGTGAAAGTCTCCTGTAGTTTTTCTGGGTTTACCATCACCAGCTACGGTATACATTGGGTGCAACAGTCCCCTGGACAAGGGCTTGAGTGGATGGGATGGATCAACCCTGGCAATGGTAGCCCAAGCTATGCCAAGAAGTTTCAGGGCAGATTCACCATGACCAGGGACATGTCCACAACCACAGCCTACACAGACCTGAGCAGCCTGACATCTGAGGACATGGCTGTGTATTACTATGCAAGAGGTATAACTGGAACTACACTACTTTGACTACTGGGGCCAAGGAACCCTGGTCACCGTCTCCTCAG
>S749|IGHV1-38-4*01|IGHD1-7*01|IGHJ5*01
CAGGTCCAGCTGGTGCAGTCTTGGGCTGAGGTGAGGAAGTCTGGGGCCTCAGTGAAAGTCTCCTGTAGTTTTTCTGGGTTTACCATCACCAGCTACGGTATACATTGGGTGCAACAGTCCCCTGGACAAGGGCTTGAGTGGATGGGATGGATCAACCCTGGCAATGGTAGCCCAAGCTATGCCAAGAAGTTTCAGGGCAGATTCACCATGACCAGGGACATGTCCACAACCACAGCCTACACAGACCTGAGCAGCCTGACATCTGAGGACATGGCTGTGTATTACTATGCAAGAGGTATAACTGGAACTACACAACTGGTTCGACTCCTGGGGCCAAGGAACCCTGGTCACCGTCTCCTCAG
>S750|IGHV1-38-4*01|IGHD1-7*01|IGHJ6*01
CAGGTCCAGCTGGTGCAGTCTTGGGCTGAGGTGAGGAAGTCTGGGGCCTCAGTGAAAGTCTCCTGTAGTTTTTCTGGGTTTACCATCACCAGCTACGGTATACATTGGGTGCAACAGTCCCCTGGACAAGGGCTTGAGTGGATGGGATGGATCAACCCTGGCAATGGTAGCCCAAGCTATGCCAAGAAGTTTCAGGGCAGATTCACCATGACCAGGGACATGTCCACAACCACAGCCTACACAGACCTGAGCAGCCTGACATCTGAGGACATGGCTGTGTATTACTATGCAAGAGGTATAACTGGAACTACATTACTACTACTACTACGGTATGGACGTCTGGGGGCAAGGGACCACGGTCACCGTCTCCTCAG
>S751|IGHV1-38-4*01|IGHD1/OR15-1a*01|IGHJ1*01
CAGGTCCAGCTGGTGCAGTCTTGGGCTGAGGTGAGGAAGTCTGGGGCCTCAGTGAAAGTCTCCTGTAGTTTTTCTGGGTTTACCATCACCAGCTACGGTATACATTGGGTGCAACAGTCCCCTGGACAAGGGCTTGAGTGGATGGGATGGATCAACCCTGGCAATGGTAGCCCAAGCTATGCCAAGAAGTTTCAGGGCAGATTCACCATGACCAGGGACATGTCCACAACCACAGCCTACACAGACCTGAGCAGCCTGACATCTGAGGACATGGCTGTGTATTACTATGCAAGAGGTATAACTGGAACAACGCTGAATACTTCCAGCACTGGGGCCAGGGCACCCTGGTCACCGTCTCCTCAG
>S752|IGHV1-38-4*01|IGHD1/OR15-1a*01|IGHJ2*01
CAGGTCCAGCTGGTGCAGTCTTGGGCTGAGGTGAGGAAGTCTGGGGCCTCAGTGAAAGTCTCCTGTAGTTTTTCTGGGTTTACCATCACCAGCTACGGTATACATTGGGTGCAACAGTCCCCTGGACAAGGGCTTGAGTGGATGGGATGGATCAACCCTGGCAATGGTAGCCCAAGCTATGCCAAGAAGTTTCAGGGCAGATTCACCATGACCAGGGACATGTCCACAACCACAGCCTACACAGACCTGAGCAGCCTGACATCTGAGGACATGGCTGTGTATTACTATGCAAGAGGTATAACTGGAACAACCTACTGGTACTTCGATCTCTGGGGCCGTGGCACCCTGGTCACTGTCTCCTCAG
>S753|IGHV1-38-4*01|IGHD1/OR15-1a*01|IGHJ3*01
CAGGTCCAGCTGGTGCAGTCTTGGGCTGAGGTGAGGAAGTCTGGGGCCTCAGTGAAAGTCTCCTGTAGTTTTTCTGGGTTTACCATCACCAGCTACGGTATACATTGGGTGCAACAGTCCCCTGGACAAGGGCTTGAGTGGATGGGATGGATCAACCCTGGCAATGGTAGCCCAAGCTATGCCAAGAAGTTTCAGGGCAGATTCACCATGACCAGGGACATGTCCACAACCACAGCCTACACAGACCTGAGCAGCCTGACATCTGAGGACATGGCTGTGTATTACTATGCAAGAGGTATAACTGGAACAACTGATGCTTTTGATGTCTGGGGCCAAGGGACAATGGTCACCGTCTCTTCAG
>S754|IGHV1-38-4*01|IGHD1/OR15-1a*01|IGHJ4*01
CAGGTCCAGCTGGTGCAGTCTTGGGCTGAGGTGAGGAAGTCTGGGGCCTCAGTGAAAGTCTCCTGTAGTTTTTCTGGGTTTACCATCACCAGCTACGGTATACATTGGGTGCAACAGTCCCCTGGACAAGGGCTTGAGTGGATGGGATGGATCAACCCTGGCAATGGTAGCCCAAGCTATGCCAAGAAGTTTCAGGGCAGATTCACCATGACCAGGGACATGTCCACAACCACAGCCTACACAGACCTGAGCAGCCTGACATCTGAGGACATGGCTGTGTATTACTATGCAAGAGGTATAACTGGAACAACACTACTTTGACTACTGGGGCCAAGGAACCCTGGTCACCGTCTCCTCAG
>S755|IGHV1-38-4*01|IGHD1/OR15-1a*01|IGHJ5*01
CAGGTCCAGCTGGTGCAGTCTTGGGCTGAGGTGAGGAAGTCTGGGGCCTCAGTGAAAGTCTCCTGTAGTTTTTCTGGGTTTACCATCACCAGCTACGGTATACATTGGGTGCAACAGTCCCCTGGACAAGGGCTTGAGTGGATGGGATGGATCAACCCTGGCAATGGTAGCCCAAGCTATGCCAAGAAGTTTCAGGGCAGATTCACCATGACCAGGGACATGTCCACAACCACAGCCTACACAGACCTGAGCAGCCTGACATCTGAGGACATGGCTGTGTATTACTATGCAAGAGGTATAACTGGAACAACACAACTGGTTCGACTCCTGGGGCCAAGGAACCCTGGTCACCGTCTCCTCAG
>S756|IGHV1-38-4*01|IGHD1/OR15-1a*01|IGHJ6*01
CAGGTCCAGCTGGTGCAGTCTTGGGCTGAGGTGAGGAAGTCTGGGGCCTCAGTGAAAGTCTCCTGTAGTTTTTCTGGGTTTACCATCACCAGCTACGGTATACATTGGGTGCAACAGTCCCCTGGACAAGGGCTTGAGTGGATGGGATGGATCAACCCTGGCAATGGTAGCCCAAGCTATGCCAAGAAGTTTCAGGGCAGATTCACCATGACCAGGGACATGTCCACAACCACAGCCTACACAGACCTGAGCAGCCTGACATCTGAGGACATGGCTGTGTATTACTATGCAAGAGGTATAACTGGAACAACATTACTACTACTACTACGGTATGGACGTCTGGGGGCAAGGGACCACGGTCACCGTCTCCTCAG
>S757|IGHV1-38-4*01|IGHD2-15*01|IGHJ1*01
CAGGTCCAGCTGGTGCAGTCTTGGGCTGAGGTGAGGAAGTCTGGGGCCTCAGTGAAAGTCTCCTGTAGTTTTTCTGGGTTTACCATCACCAGCTACGGTATACATTGGGTGCAACAGTCCCCTGGACAAGGGCTTGAGTGGATGGGATGGATCAACCCTGGCAATGGTAGCCCAAGCTATGCCAAGAAGTTTCAGGGCAGATTCACCATGACCAGGGACATGTCCACAACCACAGCCTACACAGACCTGAGCAGCCTGACATCTGAGGACATGGCTGTGTATTACTATGCAAGAAGGATATTGTAGTGGTGGTAGCTGCTACTCCGCTGAATACTTCCAGCACTGGGGCCAGGGCACCCTGGTCACCGTCTCCTCAG
>S758|IGHV1-38-4*01|IGHD2-15*01|IGHJ2*01
CAGGTCCAGCTGGTGCAGTCTTGGGCTGAGGTGAGGAAGTCTGGGGCCTCAGTGAAAGTCTCCTGTAGTTTTTCTGGGTTTACCATCACCAGCTACGGTATACATTGGGTGCAACAGTCCCCTGGACAAGGGCTTGAGTGGATGGGATGGATCAACCCTGGCAATGGTAGCCCAAGCTATGCCAAGAAGTTTCAGGGCAGATTCACCATGACCAGGGACATGTCCACAACCACAGCCTACACAGACCTGAGCAGCCTGACATCTGAGGACATGGCTGTGTATTACTATGCAAGAAGGATATTGTAGTGGTGGTAGCTGCTACTCCCTACTGGTACTTCGATCTCTGGGGCCGTGGCACCCTGGTCACTGTCTCCTCAG
>S759|IGHV1-38-4*01|IGHD2-15*01|IGHJ3*01
CAGGTCCAGCTGGTGCAGTCTTGGGCTGAGGTGAGGAAGTCTGGGGCCTCAGTGAAAGTCTCCTGTAGTTTTTCTGGGTTTACCATCACCAGCTACGGTATACATTGGGTGCAACAGTCCCCTGGACAAGGGCTTGAGTGGATGGGATGGATCAACCCTGGCAATGGTAGCCCAAGCTATGCCAAGAAGTTTCAGGGCAGATTCACCATGACCAGGGACATGTCCACAACCACAGCCTACACAGACCTGAGCAGCCTGACATCTGAGGACATGGCTGTGTATTACTATGCAAGAAGGATATTGTAGTGGTGGTAGCTGCTACTCCTGATGCTTTTGATGTCTGGGGCCAAGGGACAATGGTCACCGTCTCTTCAG
>S760|IGHV1-38-4*01|IGHD2-15*01|IGHJ4*01
CAGGTCCAGCTGGTGCAGTCTTGGGCTGAGGTGAGGAAGTCTGGGGCCTCAGTGAAAGTCTCCTGTAGTTTTTCTGGGTTTACCATCACCAGCTACGGTATACATTGGGTGCAACAGTCCCCTGGACAAGGGCTTGAGTGGATGGGATGGATCAACCCTGGCAATGGTAGCCCAAGCTATGCCAAGAAGTTTCAGGGCAGATTCACCATGACCAGGGACATGTCCACAACCACAGCCTACACAGACCTGAGCAGCCTGACATCTGAGGACATGGCTGTGTATTACTATGCAAGAAGGATATTGTAGTGGTGGTAGCTGCTACTCCACTACTTTGACTACTGGGGCCAAGGAACCCTGGTCACCGTCTCCTCAG
>S761|IGHV1-38-4*01|IGHD2-15*01|IGHJ5*01
CAGGTCCAGCTGGTGCAGTCTTGGGCTGAGGTGAGGAAGTCTGGGGCCTCAGTGAAAGTCTCCTGTAGTTTTTCTGGGTTTACCATCACCAGCTACGGTATACATTGGGTGCAACAGTCCCCTGGACAAGGGCTTGAGTGGATGGGATGGATCAACCCTGGCAATGGTAGCCCAAGCTATGCCAAGAAGTTTCAGGGCAGATTCACCATGACCAGGGACATGTCCACAACCACAGCCTACACAGACCTGAGCAGCCTGACATCTGAGGACATGGCTGTGTATTACTATGCAAGAAGGATATTGTAGTGGTGGTAGCTGCTACTCCACAACTGGTTCGACTCCTGGGGCCAAGGAACCCTGGTCACCGTCTCCTCAG
>S762|IGHV1-38-4*01|IGHD2-15*01|IGHJ6*01
CAGGTCCAGCTGGTGCAGTCTTGGGCTGAGGTGAGGAAGTCTGGGGCCTCAGTGAAAGTCTCCTGTAGTTTTTCTGGGTTTACCATCACCAGCTACGGTATACATTGGGTGCAACAGTCCCCTGGACAAGGGCTTGAGTGGATGGGATGGATCAACCCTGGCAATGGTAGCCCAAGCTATGCCAAGAAGTTTCAGGGCAGATTCACCATGACCAGGGACATGTCCACAACCACAGCCTACACAGACCTGAGCAGCCTGACATCTGAGGACATGGCTGTGTATTACTATGCAAGAAGGATATTGTAGTGGTGGTAGCTGCTACTCCATTACTACTACTACTACGGTATGGACGTCTGGGGGCAAGGGACCACGGTCACCGTCTCCTCAG
>S763|IGHV1-38-4*01|IGHD2-2*01|IGHJ1*01
CAGGTCCAGCTGGTGCAGTCTTGGGCTGAGGTGAGGAAGTCTGGGGCCTCAGTGAAAGTCTCCTGTAGTTTTTCTGGGTTTACCATCACCAGCTACGGTATACATTGGGTGCAACAGTCCCCTGGACAAGGGCTTGAGTGGATGGGATGGATCAACCCTGGCAATGGTAGCCCAAGCTATGCCAAGAAGTTTCAGGGCAGATTCACCATGACCAGGGACATGTCCACAACCACAGCCTACACAGACCTGAGCAGCCTGACATCTGAGGACATGGCTGTGTATTACTATGCAAGAAGGATATTGTAGTAGTACCAGCTGCTATGCCGCTGAATACTTCCAGCACTGGGGCCAGGGCACCCTGGTCACCGTCTCCTCAG
>S764|IGHV1-38-4*01|IGHD2-2*01|IGHJ2*01
CAGGTCCAGCTGGTGCAGTCTTGGGCTGAGGTGAGGAAGTCTGGGGCCTCAGTGAAAGTCTCCTGTAGTTTTTCTGGGTTTACCATCACCAGCTACGGTATACATTGGGTGCAACAGTCCCCTGGACAAGGGCTTGAGTGGATGGGATGGATCAACCCTGGCAATGGTAGCCCAAGCTATGCCAAGAAGTTTCAGGGCAGATTCACCATGACCAGGGACATGTCCACAACCACAGCCTACACAGACCTGAGCAGCCTGACATCTGAGGACATGGCTGTGTATTACTATGCAAGAAGGATATTGTAGTAGTACCAGCTGCTATGCCCTACTGGTACTTCGATCTCTGGGGCCGTGGCACCCTGGTCACTGTCTCCTCAG
>S765|IGHV1-38-4*01|IGHD2-2*01|IGHJ3*01
CAGGTCCAGCTGGTGCAGTCTTGGGCTGAGGTGAGGAAGTCTGGGGCCTCAGTGAAAGTCTCCTGTAGTTTTTCTGGGTTTACCATCACCAGCTACGGTATACATTGGGTGCAACAGTCCCCTGGACAAGGGCTTGAGTGGATGGGATGGATCAACCCTGGCAATGGTAGCCCAAGCTATGCCAAGAAGTTTCAGGGCAGATTCACCATGACCAGGGACATGTCCACAACCACAGCCTACACAGACCTGAGCAGCCTGACATCTGAGGACATGGCTGTGTATTACTATGCAAGAAGGATATTGTAGTAGTACCAGCTGCTATGCCTGATGCTTTTGATGTCTGGGGCCAAGGGACAATGGTCACCGTCTCTTCAG
>S766|IGHV1-38-4*01|IGHD2-2*01|IGHJ4*01
CAGGTCCAGCTGGTGCAGTCTTGGGCTGAGGTGAGGAAGTCTGGGGCCTCAGTGAAAGTCTCCTGTAGTTTTTCTGGGTTTACCATCACCAGCTACGGTATACATTGGGTGCAACAGTCCCCTGGACAAGGGCTTGAGTGGATGGGATGGATCAACCCTGGCAATGGTAGCCCAAGCTATGCCAAGAAGTTTCAGGGCAGATTCACCATGACCAGGGACATGTCCACAACCACAGCCTACACAGACCTGAGCAGCCTGACATCTGAGGACATGGCTGTGTATTACTATGCAAGAAGGATATTGTAGTAGTACCAGCTGCTATGCCACTACTTTGACTACTGGGGCCAAGGAACCCTGGTCACCGTCTCCTCAG
>S767|IGHV1-38-4*01|IGHD2-2*01|IGHJ5*01
CAGGTCCAGCTGGTGCAGTCTTGGGCTGAGGTGAGGAAGTCTGGGGCCTCAGTGAAAGTCTCCTGTAGTTTTTCTGGGTTTACCATCACCAGCTACGGTATACATTGGGTGCAACAGTCCCCTGGACAAGGGCTTGAGTGGATGGGATGGATCAACCCTGGCAATGGTAGCCCAAGCTATGCCAAGAAGTTTCAGGGCAGATTCACCATGACCAGGGACATGTCCACAACCACAGCCTACACAGACCTGAGCAGCCTGACATCTGAGGACATGGCTGTGTATTACTATGCAAGAAGGATATTGTAGTAGTACCAGCTGCTATGCCACAACTGGTTCGACTCCTGGGGCCAAGGAACCCTGGTCACCGTCTCCTCAG
>S768|IGHV1-38-4*01|IGHD2-2*01|IGHJ6*01
CAGGTCCAGCTGGTGCAGTCTTGGGCTGAGGTGAGGAAGTCTGGGGCCTCAGTGAAAGTCTCCTGTAGTTTTTCTGGGTTTACCATCACCAGCTACGGTATACATTGGGTGCAACAGTCCCCTGGACAAGGGCTTGAGTGGATGGGATGGATCAACCCTGGCAATGGTAGCCCAAGCTATGCCAAGAAGTTTCAGGGCAGATTCACCATGACCAGGGACATGTCCACAACCACAGCCTACACAGACCTGAGCAGCCTGACATCTGAGGACATGGCTGTGTATTACTATGCAAGAAGGATATTGTAGTAGTACCAGCTGCTATGCCATTACTACTACTACTACGGTATGGACGTCTGGGGGCAAGGGACCACGGTCACCGTCTCCTCAG
>S769|IGHV1-38-4*01|IGHD2-21*01|IGHJ1*01
CAGGTCCAGCTGGTGCAGTCTTGGGCTGAGGTGAGGAAGTCTGGGGCCTCAGTGAAAGTCTCCTGTAGTTTTTCTGGGTTTACCATCACCAGCTACGGTATACATTGGGTGCAACAGTCCCCTGGACAAGGGCTTGAGTGGATGGGATGGATCAACCCTGGCAATGGTAGCCCAAGCTATGCCAAGAAGTTTCAGGGCAGATTCACCATGACCAGGGACATGTCCACAACCACAGCCTACACAGACCTGAGCAGCCTGACATCTGAGGACATGGCTGTGTATTACTATGCAAGAAGCATATTGTGGTGGTGATTGCTATTCCGCTGAATACTTCCAGCACTGGGGCCAGGGCACCCTGGTCACCGTCTCCTCAG
>S770|IGHV1-38-4*01|IGHD2-21*01|IGHJ2*01
CAGGTCCAGCTGGTGCAGTCTTGGGCTGAGGTGAGGAAGTCTGGGGCCTCAGTGAAAGTCTCCTGTAGTTTTTCTGGGTTTACCATCACCAGCTACGGTATACATTGGGTGCAACAGTCCCCTGGACAAGGGCTTGAGTGGATGGGATGGATCAACCCTGGCAATGGTAGCCCAAGCTATGCCAAGAAGTTTCAGGGCAGATTCACCATGACCAGGGACATGTCCACAACCACAGCCTACACAGACCTGAGCAGCCTGACATCTGAGGACATGGCTGTGTATTACTATGCAAGAAGCATATTGTGGTGGTGATTGCTATTCCCTACTGGTACTTCGATCTCTGGGGCCGTGGCACCCTGGTCACTGTCTCCTCAG
>S771|IGHV1-38-4*01|IGHD2-21*01|IGHJ3*01
CAGGTCCAGCTGGTGCAGTCTTGGGCTGAGGTGAGGAAGTCTGGGGCCTCAGTGAAAGTCTCCTGTAGTTTTTCTGGGTTTACCATCACCAGCTACGGTATACATTGGGTGCAACAGTCCCCTGGACAAGGGCTTGAGTGGATGGGATGGATCAACCCTGGCAATGGTAGCCCAAGCTATGCCAAGAAGTTTCAGGGCAGATTCACCATGACCAGGGACATGTCCACAACCACAGCCTACACAGACCTGAGCAGCCTGACATCTGAGGACATGGCTGTGTATTACTATGCAAGAAGCATATTGTGGTGGTGATTGCTATTCCTGATGCTTTTGATGTCTGGGGCCAAGGGACAATGGTCACCGTCTCTTCAG
>S772|IGHV1-38-4*01|IGHD2-21*01|IGHJ4*01
CAGGTCCAGCTGGTGCAGTCTTGGGCTGAGGTGAGGAAGTCTGGGGCCTCAGTGAAAGTCTCCTGTAGTTTTTCTGGGTTTACCATCACCAGCTACGGTATACATTGGGTGCAACAGTCCCCTGGACAAGGGCTTGAGTGGATGGGATGGATCAACCCTGGCAATGGTAGCCCAAGCTATGCCAAGAAGTTTCAGGGCAGATTCACCATGACCAGGGACATGTCCACAACCACAGCCTACACAGACCTGAGCAGCCTGACATCTGAGGACATGGCTGTGTATTACTATGCAAGAAGCATATTGTGGTGGTGATTGCTATTCCACTACTTTGACTACTGGGGCCAAGGAACCCTGGTCACCGTCTCCTCAG
>S773|IGHV1-38-4*01|IGHD2-21*01|IGHJ5*01
CAGGTCCAGCTGGTGCAGTCTTGGGCTGAGGTGAGGAAGTCTGGGGCCTCAGTGAAAGTCTCCTGTAGTTTTTCTGGGTTTACCATCACCAGCTACGGTATACATTGGGTGCAACAGTCCCCTGGACAAGGGCTTGAGTGGATGGGATGGATCAACCCTGGCAATGGTAGCCCAAGCTATGCCAAGAAGTTTCAGGGCAGATTCACCATGACCAGGGACATGTCCACAACCACAGCCTACACAGACCTGAGCAGCCTGACATCTGAGGACATGGCTGTGTATTACTATGCAAGAAGCATATTGTGGTGGTGATTGCTATTCCACAACTGGTTCGACTCCTGGGGCCAAGGAACCCTGGTCACCGTCTCCTCAG
>S774|IGHV1-38-4*01|IGHD2-21*01|IGHJ6*01
CAGGTCCAGCTGGTGCAGTCTTGGGCTGAGGTGAGGAAGTCTGGGGCCTCAGTGAAAGTCTCCTGTAGTTTTTCTGGGTTTACCATCACCAGCTACGGTATACATTGGGTGCAACAGTCCCCTGGACAAGGGCTTGAGTGGATGGGATGGATCAACCCTGGCAATGGTAGCCCAAGCTATGCCAAGAAGTTTCAGGGCAGATTCACCATGACCAGGGACATGTCCACAACCACAGCCTACACAGACCTGAGCAGCCTGACATCTGAGGACATGGCTGTGTATTACTATGCAAGAAGCATATTGTGGTGGTGATTGCTATTCCATTACTACTACTACTACGGTATGGACGTCTGGGGGCAAGGGACCACGGTCACCGTCTCCTCAG
>S775|IGHV1-38-4*01|IGHD2-8*01|IGHJ1*01
CAGGTCCAGCTGGTGCAGTCTTGGGCTGAGGTGAGGAAGTCTGGGGCCTCAGTGAAAGTCTCCTGTAGTTTTTCTGGGTTTACCATCACCAGCTACGGTATACATTGGGTGCAACAGTCCCCTGGACAAGGGCTTGAGTGGATGGGATGGATCAACCCTGGCAATGGTAGCCCAAGCTATGCCAAGAAGTTTCAGGGCAGATTCACCATGACCAGGGACATGTCCACAACCACAGCCTACACAGACCTGAGCAGCCTGACATCTGAGGACATGGCTGTGTATTACTATGCAAGAAGGATATTGTACTAATGGTGTATGCTATACCGCTGAATACTTCCAGCACTGGGGCCAGGGCACCCTGGTCACCGTCTCCTCAG
>S776|IGHV1-38-4*01|IGHD2-8*01|IGHJ2*01
CAGGTCCAGCTGGTGCAGTCTTGGGCTGAGGTGAGGAAGTCTGGGGCCTCAGTGAAAGTCTCCTGTAGTTTTTCTGGGTTTACCATCACCAGCTACGGTATACATTGGGTGCAACAGTCCCCTGGACAAGGGCTTGAGTGGATGGGATGGATCAACCCTGGCAATGGTAGCCCAAGCTATGCCAAGAAGTTTCAGGGCAGATTCACCATGACCAGGGACATGTCCACAACCACAGCCTACACAGACCTGAGCAGCCTGACATCTGAGGACATGGCTGTGTATTACTATGCAAGAAGGATATTGTACTAATGGTGTATGCTATACCCTACTGGTACTTCGATCTCTGGGGCCGTGGCACCCTGGTCACTGTCTCCTCAG
>S777|IGHV1-38-4*01|IGHD2-8*01|IGHJ3*01
CAGGTCCAGCTGGTGCAGTCTTGGGCTGAGGTGAGGAAGTCTGGGGCCTCAGTGAAAGTCTCCTGTAGTTTTTCTGGGTTTACCATCACCAGCTACGGTATACATTGGGTGCAACAGTCCCCTGGACAAGGGCTTGAGTGGATGGGATGGATCAACCCTGGCAATGGTAGCCCAAGCTATGCCAAGAAGTTTCAGGGCAGATTCACCATGACCAGGGACATGTCCACAACCACAGCCTACACAGACCTGAGCAGCCTGACATCTGAGGACATGGCTGTGTATTACTATGCAAGAAGGATATTGTACTAATGGTGTATGCTATACCTGATGCTTTTGATGTCTGGGGCCAAGGGACAATGGTCACCGTCTCTTCAG
>S778|IGHV1-38-4*01|IGHD2-8*01|IGHJ4*01
CAGGTCCAGCTGGTGCAGTCTTGGGCTGAGGTGAGGAAGTCTGGGGCCTCAGTGAAAGTCTCCTGTAGTTTTTCTGGGTTTACCATCACCAGCTACGGTATACATTGGGTGCAACAGTCCCCTGGACAAGGGCTTGAGTGGATGGGATGGATCAACCCTGGCAATGGTAGCCCAAGCTATGCCAAGAAGTTTCAGGGCAGATTCACCATGACCAGGGACATGTCCACAACCACAGCCTACACAGACCTGAGCAGCCTGACATCTGAGGACATGGCTGTGTATTACTATGCAAGAAGGATATTGTACTAATGGTGTATGCTATACCACTACTTTGACTACTGGGGCCAAGGAACCCTGGTCACCGTCTCCTCAG
>S779|IGHV1-38-4*01|IGHD2-8*01|IGHJ5*01
CAGGTCCAGCTGGTGCAGTCTTGGGCTGAGGTGAGGAAGTCTGGGGCCTCAGTGAAAGTCTCCTGTAGTTTTTCTGGGTTTACCATCACCAGCTACGGTATACATTGGGTGCAACAGTCCCCTGGACAAGGGCTTGAGTGGATGGGATGGATCAACCCTGGCAATGGTAGCCCAAGCTATGCCAAGAAGTTTCAGGGCAGATTCACCATGACCAGGGACATGTCCACAACCACAGCCTACACAGACCTGAGCAGCCTGACATCTGAGGACATGGCTGTGTATTACTATGCAAGAAGGATATTGTACTAATGGTGTATGCTATACCACAACTGGTTCGACTCCTGGGGCCAAGGAACCCTGGTCACCGTCTCCTCAG
>S780|IGHV1-38-4*01|IGHD2-8*01|IGHJ6*01
CAGGTCCAGCTGGTGCAGTCTTGGGCTGAGGTGAGGAAGTCTGGGGCCTCAGTGAAAGTCTCCTGTAGTTTTTCTGGGTTTACCATCACCAGCTACGGTATACATTGGGTGCAACAGTCCCCTGGACAAGGGCTTGAGTGGATGGGATGGATCAACCCTGGCAATGGTAGCCCAAGCTATGCCAAGAAGTTTCAGGGCAGATTCACCATGACCAGGGACATGTCCACAACCACAGCCTACACAGACCTGAGCAGCCTGACATCTGAGGACATGGCTGTGTATTACTATGCAAGAAGGATATTGTACTAATGGTGTATGCTATACCATTACTACTACTACTACGGTATGGACGTCTGGGGGCAAGGGACCACGGTCACCGTCTCCTCAG
>S781|IGHV1-38-4*01|IGHD2/OR15-2a*01|IGHJ1*01
CAGGTCCAGCTGGTGCAGTCTTGGGCTGAGGTGAGGAAGTCTGGGGCCTCAGTGAAAGTCTCCTGTAGTTTTTCTGGGTTTACCATCACCAGCTACGGTATACATTGGGTGCAACAGTCCCCTGGACAAGGGCTTGAGTGGATGGGATGGATCAACCCTGGCAATGGTAGCCCAAGCTATGCCAAGAAGTTTCAGGGCAGATTCACCATGACCAGGGACATGTCCACAACCACAGCCTACACAGACCTGAGCAGCCTGACATCTGAGGACATGGCTGTGTATTACTATGCAAGAAGAATATTGTAATAGTACTACTTTCTATGCCGCTGAATACTTCCAGCACTGGGGCCAGGGCACCCTGGTCACCGTCTCCTCAG
>S782|IGHV1-38-4*01|IGHD2/OR15-2a*01|IGHJ2*01
CAGGTCCAGCTGGTGCAGTCTTGGGCTGAGGTGAGGAAGTCTGGGGCCTCAGTGAAAGTCTCCTGTAGTTTTTCTGGGTTTACCATCACCAGCTACGGTATACATTGGGTGCAACAGTCCCCTGGACAAGGGCTTGAGTGGATGGGATGGATCAACCCTGGCAATGGTAGCCCAAGCTATGCCAAGAAGTTTCAGGGCAGATTCACCATGACCAGGGACATGTCCACAACCACAGCCTACACAGACCTGAGCAGCCTGACATCTGAGGACATGGCTGTGTATTACTATGCAAGAAGAATATTGTAATAGTACTACTTTCTATGCCCTACTGGTACTTCGATCTCTGGGGCCGTGGCACCCTGGTCACTGTCTCCTCAG
>S783|IGHV1-38-4*01|IGHD2/OR15-2a*01|IGHJ3*01
CAGGTCCAGCTGGTGCAGTCTTGGGCTGAGGTGAGGAAGTCTGGGGCCTCAGTGAAAGTCTCCTGTAGTTTTTCTGGGTTTACCATCACCAGCTACGGTATACATTGGGTGCAACAGTCCCCTGGACAAGGGCTTGAGTGGATGGGATGGATCAACCCTGGCAATGGTAGCCCAAGCTATGCCAAGAAGTTTCAGGGCAGATTCACCATGACCAGGGACATGTCCACAACCACAGCCTACACAGACCTGAGCAGCCTGACATCTGAGGACATGGCTGTGTATTACTATGCAAGAAGAATATTGTAATAGTACTACTTTCTATGCCTGATGCTTTTGATGTCTGGGGCCAAGGGACAATGGTCACCGTCTCTTCAG
>S784|IGHV1-38-4*01|IGHD2/OR15-2a*01|IGHJ4*01
CAGGTCCAGCTGGTGCAGTCTTGGGCTGAGGTGAGGAAGTCTGGGGCCTCAGTGAAAGTCTCCTGTAGTTTTTCTGGGTTTACCATCACCAGCTACGGTATACATTGGGTGCAACAGTCCCCTGGACAAGGGCTTGAGTGGATGGGATGGATCAACCCTGGCAATGGTAGCCCAAGCTATGCCAAGAAGTTTCAGGGCAGATTCACCATGACCAGGGACATGTCCACAACCACAGCCTACACAGACCTGAGCAGCCTGACATCTGAGGACATGGCTGTGTATTACTATGCAAGAAGAATATTGTAATAGTACTACTTTCTATGCCACTACTTTGACTACTGGGGCCAAGGAACCCTGGTCACCGTCTCCTCAG
>S785|IGHV1-38-4*01|IGHD2/OR15-2a*01|IGHJ5*01
CAGGTCCAGCTGGTGCAGTCTTGGGCTGAGGTGAGGAAGTCTGGGGCCTCAGTGAAAGTCTCCTGTAGTTTTTCTGGGTTTACCATCACCAGCTACGGTATACATTGGGTGCAACAGTCCCCTGGACAAGGGCTTGAGTGGATGGGATGGATCAACCCTGGCAATGGTAGCCCAAGCTATGCCAAGAAGTTTCAGGGCAGATTCACCATGACCAGGGACATGTCCACAACCACAGCCTACACAGACCTGAGCAGCCTGACATCTGAGGACATGGCTGTGTATTACTATGCAAGAAGAATATTGTAATAGTACTACTTTCTATGCCACAACTGGTTCGACTCCTGGGGCCAAGGAACCCTGGTCACCGTCTCCTCAG
>S786|IGHV1-38-4*01|IGHD2/OR15-2a*01|IGHJ6*01
CAGGTCCAGCTGGTGCAGTCTTGGGCTGAGGTGAGGAAGTCTGGGGCCTCAGTGAAAGTCTCCTGTAGTTTTTCTGGGTTTACCATCACCAGCTACGGTATACATTGGGTGCAACAGTCCCCTGGACAAGGGCTTGAGTGGATGGGATGGATCAACCCTGGCAATGGTAGCCCAAGCTATGCCAAGAAGTTTCAGGGCAGATTCACCATGACCAGGGACATGTCCACAACCACAGCCTACACAGACCTGAGCAGCCTGACATCTGAGGACATGGCTGTGTATTACTATGCAAGAAGAATATTGTAATAGTACTACTTTCTATGCCATTACTACTACTACTACGGTATGGACGTCTGGGGGCAAGGGACCACGGTCACCGTCTCCTCAG
>S787|IGHV1-38-4*01|IGHD3-10*01|IGHJ1*01
CAGGTCCAGCTGGTGCAGTCTTGGGCTGAGGTGAGGAAGTCTGGGGCCTCAGTGAAAGTCTCCTGTAGTTTTTCTGGGTTTACCATCACCAGCTACGGTATACATTGGGTGCAACAGTCCCCTGGACAAGGGCTTGAGTGGATGGGATGGATCAACCCTGGCAATGGTAGCCCAAGCTATGCCAAGAAGTTTCAGGGCAGATTCACCATGACCAGGGACATGTCCACAACCACAGCCTACACAGACCTGAGCAGCCTGACATCTGAGGACATGGCTGTGTATTACTATGCAAGAGTATTACTATGGTTCGGGGAGTTATTATAACGCTGAATACTTCCAGCACTGGGGCCAGGGCACCCTGGTCACCGTCTCCTCAG
>S788|IGHV1-38-4*01|IGHD3-10*01|IGHJ2*01
CAGGTCCAGCTGGTGCAGTCTTGGGCTGAGGTGAGGAAGTCTGGGGCCTCAGTGAAAGTCTCCTGTAGTTTTTCTGGGTTTACCATCACCAGCTACGGTATACATTGGGTGCAACAGTCCCCTGGACAAGGGCTTGAGTGGATGGGATGGATCAACCCTGGCAATGGTAGCCCAAGCTATGCCAAGAAGTTTCAGGGCAGATTCACCATGACCAGGGACATGTCCACAACCACAGCCTACACAGACCTGAGCAGCCTGACATCTGAGGACATGGCTGTGTATTACTATGCAAGAGTATTACTATGGTTCGGGGAGTTATTATAACCTACTGGTACTTCGATCTCTGGGGCCGTGGCACCCTGGTCACTGTCTCCTCAG
>S789|IGHV1-38-4*01|IGHD3-10*01|IGHJ3*01
CAGGTCCAGCTGGTGCAGTCTTGGGCTGAGGTGAGGAAGTCTGGGGCCTCAGTGAAAGTCTCCTGTAGTTTTTCTGGGTTTACCATCACCAGCTACGGTATACATTGGGTGCAACAGTCCCCTGGACAAGGGCTTGAGTGGATGGGATGGATCAACCCTGGCAATGGTAGCCCAAGCTATGCCAAGAAGTTTCAGGGCAGATTCACCATGACCAGGGACATGTCCACAACCACAGCCTACACAGACCTGAGCAGCCTGACATCTGAGGACATGGCTGTGTATTACTATGCAAGAGTATTACTATGGTTCGGGGAGTTATTATAACTGATGCTTTTGATGTCTGGGGCCAAGGGACAATGGTCACCGTCTCTTCAG
>S790|IGHV1-38-4*01|IGHD3-10*01|IGHJ4*01
CAGGTCCAGCTGGTGCAGTCTTGGGCTGAGGTGAGGAAGTCTGGGGCCTCAGTGAAAGTCTCCTGTAGTTTTTCTGGGTTTACCATCACCAGCTACGGTATACATTGGGTGCAACAGTCCCCTGGACAAGGGCTTGAGTGGATGGGATGGATCAACCCTGGCAATGGTAGCCCAAGCTATGCCAAGAAGTTTCAGGGCAGATTCACCATGACCAGGGACATGTCCACAACCACAGCCTACACAGACCTGAGCAGCCTGACATCTGAGGACATGGCTGTGTATTACTATGCAAGAGTATTACTATGGTTCGGGGAGTTATTATAACACTACTTTGACTACTGGGGCCAAGGAACCCTGGTCACCGTCTCCTCAG
>S791|IGHV1-38-4*01|IGHD3-10*01|IGHJ5*01
CAGGTCCAGCTGGTGCAGTCTTGGGCTGAGGTGAGGAAGTCTGGGGCCTCAGTGAAAGTCTCCTGTAGTTTTTCTGGGTTTACCATCACCAGCTACGGTATACATTGGGTGCAACAGTCCCCTGGACAAGGGCTTGAGTGGATGGGATGGATCAACCCTGGCAATGGTAGCCCAAGCTATGCCAAGAAGTTTCAGGGCAGATTCACCATGACCAGGGACATGTCCACAACCACAGCCTACACAGACCTGAGCAGCCTGACATCTGAGGACATGGCTGTGTATTACTATGCAAGAGTATTACTATGGTTCGGGGAGTTATTATAACACAACTGGTTCGACTCCTGGGGCCAAGGAACCCTGGTCACCGTCTCCTCAG
>S792|IGHV1-38-4*01|IGHD3-10*01|IGHJ6*01
CAGGTCCAGCTGGTGCAGTCTTGGGCTGAGGTGAGGAAGTCTGGGGCCTCAGTGAAAGTCTCCTGTAGTTTTTCTGGGTTTACCATCACCAGCTACGGTATACATTGGGTGCAACAGTCCCCTGGACAAGGGCTTGAGTGGATGGGATGGATCAACCCTGGCAATGGTAGCCCAAGCTATGCCAAGAAGTTTCAGGGCAGATTCACCATGACCAGGGACATGTCCACAACCACAGCCTACACAGACCTGAGCAGCCTGACATCTGAGGACATGGCTGTGTATTACTATGCAAGAGTATTACTATGGTTCGGGGAGTTATTATAACATTACTACTACTACTACGGTATGGACGTCTGGGGGCAAGGGACCACGGTCACCGTCTCCTCAG
>S793|IGHV1-38-4*01|IGHD3-16*01|IGHJ1*01
CAGGTCCAGCTGGTGCAGTCTTGGGCTGAGGTGAGGAAGTCTGGGGCCTCAGTGAAAGTCTCCTGTAGTTTTTCTGGGTTTACCATCACCAGCTACGGTATACATTGGGTGCAACAGTCCCCTGGACAAGGGCTTGAGTGGATGGGATGGATCAACCCTGGCAATGGTAGCCCAAGCTATGCCAAGAAGTTTCAGGGCAGATTCACCATGACCAGGGACATGTCCACAACCACAGCCTACACAGACCTGAGCAGCCTGACATCTGAGGACATGGCTGTGTATTACTATGCAAGAGTATTATGATTACGTTTGGGGGAGTTATGCTTATACCGCTGAATACTTCCAGCACTGGGGCCAGGGCACCCTGGTCACCGTCTCCTCAG
>S794|IGHV1-38-4*01|IGHD3-16*01|IGHJ2*01
CAGGTCCAGCTGGTGCAGTCTTGGGCTGAGGTGAGGAAGTCTGGGGCCTCAGTGAAAGTCTCCTGTAGTTTTTCTGGGTTTACCATCACCAGCTACGGTATACATTGGGTGCAACAGTCCCCTGGACAAGGGCTTGAGTGGATGGGATGGATCAACCCTGGCAATGGTAGCCCAAGCTATGCCAAGAAGTTTCAGGGCAGATTCACCATGACCAGGGACATGTCCACAACCACAGCCTACACAGACCTGAGCAGCCTGACATCTGAGGACATGGCTGTGTATTACTATGCAAGAGTATTATGATTACGTTTGGGGGAGTTATGCTTATACCCTACTGGTACTTCGATCTCTGGGGCCGTGGCACCCTGGTCACTGTCTCCTCAG
>S795|IGHV1-38-4*01|IGHD3-16*01|IGHJ3*01
CAGGTCCAGCTGGTGCAGTCTTGGGCTGAGGTGAGGAAGTCTGGGGCCTCAGTGAAAGTCTCCTGTAGTTTTTCTGGGTTTACCATCACCAGCTACGGTATACATTGGGTGCAACAGTCCCCTGGACAAGGGCTTGAGTGGATGGGATGGATCAACCCTGGCAATGGTAGCCCAAGCTATGCCAAGAAGTTTCAGGGCAGATTCACCATGACCAGGGACATGTCCACAACCACAGCCTACACAGACCTGAGCAGCCTGACATCTGAGGACATGGCTGTGTATTACTATGCAAGAGTATTATGATTACGTTTGGGGGAGTTATGCTTATACCTGATGCTTTTGATGTCTGGGGCCAAGGGACAATGGTCACCGTCTCTTCAG
>S796|IGHV1-38-4*01|IGHD3-16*01|IGHJ4*01
CAGGTCCAGCTGGTGCAGTCTTGGGCTGAGGTGAGGAAGTCTGGGGCCTCAGTGAAAGTCTCCTGTAGTTTTTCTGGGTTTACCATCACCAGCTACGGTATACATTGGGTGCAACAGTCCCCTGGACAAGGGCTTGAGTGGATGGGATGGATCAACCCTGGCAATGGTAGCCCAAGCTATGCCAAGAAGTTTCAGGGCAGATTCACCATGACCAGGGACATGTCCACAACCACAGCCTACACAGACCTGAGCAGCCTGACATCTGAGGACATGGCTGTGTATTACTATGCAAGAGTATTATGATTACGTTTGGGGGAGTTATGCTTATACCACTACTTTGACTACTGGGGCCAAGGAACCCTGGTCACCGTCTCCTCAG
>S797|IGHV1-38-4*01|IGHD3-16*01|IGHJ5*01
CAGGTCCAGCTGGTGCAGTCTTGGGCTGAGGTGAGGAAGTCTGGGGCCTCAGTGAAAGTCTCCTGTAGTTTTTCTGGGTTTACCATCACCAGCTACGGTATACATTGGGTGCAACAGTCCCCTGGACAAGGGCTTGAGTGGATGGGATGGATCAACCCTGGCAATGGTAGCCCAAGCTATGCCAAGAAGTTTCAGGGCAGATTCACCATGACCAGGGACATGTCCACAACCACAGCCTACACAGACCTGAGCAGCCTGACATCTGAGGACATGGCTGTGTATTACTATGCAAGAGTATTATGATTACGTTTGGGGGAGTTATGCTTATACCACAACTGGTTCGACTCCTGGGGCCAAGGAACCCTGGTCACCGTCTCCTCAG
>S798|IGHV1-38-4*01|IGHD3-16*01|IGHJ6*01
CAGGTCCAGCTGGTGCAGTCTTGGGCTGAGGTGAGGAAGTCTGGGGCCTCAGTGAAAGTCTCCTGTAGTTTTTCTGGGTTTACCATCACCAGCTACGGTATACATTGGGTGCAACAGTCCCCTGGACAAGGGCTTGAGTGGATGGGATGGATCAACCCTGGCAATGGTAGCCCAAGCTATGCCAAGAAGTTTCAGGGCAGATTCACCATGACCAGGGACATGTCCACAACCACAGCCTACACAGACCTGAGCAGCCTGACATCTGAGGACATGGCTGTGTATTACTATGCAAGAGTATTATGATTACGTTTGGGGGAGTTATGCTTATACCATTACTACTACTACTACGGTATGGACGTCTGGGGGCAAGGGACCACGGTCACCGTCTCCTCAG
>S799|IGHV1-38-4*01|IGHD3-22*01|IGHJ1*01
CAGGTCCAGCTGGTGCAGTCTTGGGCTGAGGTGAGGAAGTCTGGGGCCTCAGTGAAAGTCTCCTGTAGTTTTTCTGGGTTTACCATCACCAGCTACGGTATACATTGGGTGCAACAGTCCCCTGGACAAGGGCTTGAGTGGATGGGATGGATCAACCCTGGCAATGGTAGCCCAAGCTATGCCAAGAAGTTTCAGGGCAGATTCACCATGACCAGGGACATGTCCACAACCACAGCCTACACAGACCTGAGCAGCCTGACATCTGAGGACATGGCTGTGTATTACTATGCAAGAGTATTACTATGATAGTAGTGGTTATTACTACGCTGAATACTTCCAGCACTGGGGCCAGGGCACCCTGGTCACCGTCTCCTCAG
>S800|IGHV1-38-4*01|IGHD3-22*01|IGHJ2*01
CAGGTCCAGCTGGTGCAGTCTTGGGCTGAGGTGAGGAAGTCTGGGGCCTCAGTGAAAGTCTCCTGTAGTTTTTCTGGGTTTACCATCACCAGCTACGGTATACATTGGGTGCAACAGTCCCCTGGACAAGGGCTTGAGTGGATGGGATGGATCAACCCTGGCAATGGTAGCCCAAGCTATGCCAAGAAGTTTCAGGGCAGATTCACCATGACCAGGGACATGTCCACAACCACAGCCTACACAGACCTGAGCAGCCTGACATCTGAGGACATGGCTGTGTATTACTATGCAAGAGTATTACTATGATAGTAGTGGTTATTACTACCTACTGGTACTTCGATCTCTGGGGCCGTGGCACCCTGGTCACTGTCTCCTCAG
>S801|IGHV1-38-4*01|IGHD3-22*01|IGHJ3*01
CAGGTCCAGCTGGTGCAGTCTTGGGCTGAGGTGAGGAAGTCTGGGGCCTCAGTGAAAGTCTCCTGTAGTTTTTCTGGGTTTACCATCACCAGCTACGGTATACATTGGGTGCAACAGTCCCCTGGACAAGGGCTTGAGTGGATGGGATGGATCAACCCTGGCAATGGTAGCCCAAGCTATGCCAAGAAGTTTCAGGGCAGATTCACCATGACCAGGGACATGTCCACAACCACAGCCTACACAGACCTGAGCAGCCTGACATCTGAGGACATGGCTGTGTATTACTATGCAAGAGTATTACTATGATAGTAGTGGTTATTACTACTGATGCTTTTGATGTCTGGGGCCAAGGGACAATGGTCACCGTCTCTTCAG
>S802|IGHV1-38-4*01|IGHD3-22*01|IGHJ4*01
CAGGTCCAGCTGGTGCAGTCTTGGGCTGAGGTGAGGAAGTCTGGGGCCTCAGTGAAAGTCTCCTGTAGTTTTTCTGGGTTTACCATCACCAGCTACGGTATACATTGGGTGCAACAGTCCCCTGGACAAGGGCTTGAGTGGATGGGATGGATCAACCCTGGCAATGGTAGCCCAAGCTATGCCAAGAAGTTTCAGGGCAGATTCACCATGACCAGGGACATGTCCACAACCACAGCCTACACAGACCTGAGCAGCCTGACATCTGAGGACATGGCTGTGTATTACTATGCAAGAGTATTACTATGATAGTAGTGGTTATTACTACACTACTTTGACTACTGGGGCCAAGGAACCCTGGTCACCGTCTCCTCAG
>S803|IGHV1-38-4*01|IGHD3-22*01|IGHJ5*01
CAGGTCCAGCTGGTGCAGTCTTGGGCTGAGGTGAGGAAGTCTGGGGCCTCAGTGAAAGTCTCCTGTAGTTTTTCTGGGTTTACCATCACCAGCTACGGTATACATTGGGTGCAACAGTCCCCTGGACAAGGGCTTGAGTGGATGGGATGGATCAACCCTGGCAATGGTAGCCCAAGCTATGCCAAGAAGTTTCAGGGCAGATTCACCATGACCAGGGACATGTCCACAACCACAGCCTACACAGACCTGAGCAGCCTGACATCTGAGGACATGGCTGTGTATTACTATGCAAGAGTATTACTATGATAGTAGTGGTTATTACTACACAACTGGTTCGACTCCTGGGGCCAAGGAACCCTGGTCACCGTCTCCTCAG
>S804|IGHV1-38-4*01|IGHD3-22*01|IGHJ6*01
CAGGTCCAGCTGGTGCAGTCTTGGGCTGAGGTGAGGAAGTCTGGGGCCTCAGTGAAAGTCTCCTGTAGTTTTTCTGGGTTTACCATCACCAGCTACGGTATACATTGGGTGCAACAGTCCCCTGGACAAGGGCTTGAGTGGATGGGATGGATCAACCCTGGCAATGGTAGCCCAAGCTATGCCAAGAAGTTTCAGGGCAGATTCACCATGACCAGGGACATGTCCACAACCACAGCCTACACAGACCTGAGCAGCCTGACATCTGAGGACATGGCTGTGTATTACTATGCAAGAGTATTACTATGATAGTAGTGGTTATTACTACATTACTACTACTACTACGGTATGGACGTCTGGGGGCAAGGGACCACGGTCACCGTCTCCTCAG
>S805|IGHV1-38-4*01|IGHD3-3*01|IGHJ1*01
CAGGTCCAGCTGGTGCAGTCTTGGGCTGAGGTGAGGAAGTCTGGGGCCTCAGTGAAAGTCTCCTGTAGTTTTTCTGGGTTTACCATCACCAGCTACGGTATACATTGGGTGCAACAGTCCCCTGGACAAGGGCTTGAGTGGATGGGATGGATCAACCCTGGCAATGGTAGCCCAAGCTATGCCAAGAAGTTTCAGGGCAGATTCACCATGACCAGGGACATGTCCACAACCACAGCCTACACAGACCTGAGCAGCCTGACATCTGAGGACATGGCTGTGTATTACTATGCAAGAGTATTACGATTTTTGGAGTGGTTATTATACCGCTGAATACTTCCAGCACTGGGGCCAGGGCACCCTGGTCACCGTCTCCTCAG
>S806|IGHV1-38-4*01|IGHD3-3*01|IGHJ2*01
CAGGTCCAGCTGGTGCAGTCTTGGGCTGAGGTGAGGAAGTCTGGGGCCTCAGTGAAAGTCTCCTGTAGTTTTTCTGGGTTTACCATCACCAGCTACGGTATACATTGGGTGCAACAGTCCCCTGGACAAGGGCTTGAGTGGATGGGATGGATCAACCCTGGCAATGGTAGCCCAAGCTATGCCAAGAAGTTTCAGGGCAGATTCACCATGACCAGGGACATGTCCACAACCACAGCCTACACAGACCTGAGCAGCCTGACATCTGAGGACATGGCTGTGTATTACTATGCAAGAGTATTACGATTTTTGGAGTGGTTATTATACCCTACTGGTACTTCGATCTCTGGGGCCGTGGCACCCTGGTCACTGTCTCCTCAG
>S807|IGHV1-38-4*01|IGHD3-3*01|IGHJ3*01
CAGGTCCAGCTGGTGCAGTCTTGGGCTGAGGTGAGGAAGTCTGGGGCCTCAGTGAAAGTCTCCTGTAGTTTTTCTGGGTTTACCATCACCAGCTACGGTATACATTGGGTGCAACAGTCCCCTGGACAAGGGCTTGAGTGGATGGGATGGATCAACCCTGGCAATGGTAGCCCAAGCTATGCCAAGAAGTTTCAGGGCAGATTCACCATGACCAGGGACATGTCCACAACCACAGCCTACACAGACCTGAGCAGCCTGACATCTGAGGACATGGCTGTGTATTACTATGCAAGAGTATTACGATTTTTGGAGTGGTTATTATACCTGATGCTTTTGATGTCTGGGGCCAAGGGACAATGGTCACCGTCTCTTCAG
>S808|IGHV1-38-4*01|IGHD3-3*01|IGHJ4*01
CAGGTCCAGCTGGTGCAGTCTTGGGCTGAGGTGAGGAAGTCTGGGGCCTCAGTGAAAGTCTCCTGTAGTTTTTCTGGGTTTACCATCACCAGCTACGGTATACATTGGGTGCAACAGTCCCCTGGACAAGGGCTTGAGTGGATGGGATGGATCAACCCTGGCAATGGTAGCCCAAGCTATGCCAAGAAGTTTCAGGGCAGATTCACCATGACCAGGGACATGTCCACAACCACAGCCTACACAGACCTGAGCAGCCTGACATCTGAGGACATGGCTGTGTATTACTATGCAAGAGTATTACGATTTTTGGAGTGGTTATTATACCACTACTTTGACTACTGGGGCCAAGGAACCCTGGTCACCGTCTCCTCAG
>S809|IGHV1-38-4*01|IGHD3-3*01|IGHJ5*01
CAGGTCCAGCTGGTGCAGTCTTGGGCTGAGGTGAGGAAGTCTGGGGCCTCAGTGAAAGTCTCCTGTAGTTTTTCTGGGTTTACCATCACCAGCTACGGTATACATTGGGTGCAACAGTCCCCTGGACAAGGGCTTGAGTGGATGGGATGGATCAACCCTGGCAATGGTAGCCCAAGCTATGCCAAGAAGTTTCAGGGCAGATTCACCATGACCAGGGACATGTCCACAACCACAGCCTACACAGACCTGAGCAGCCTGACATCTGAGGACATGGCTGTGTATTACTATGCAAGAGTATTACGATTTTTGGAGTGGTTATTATACCACAACTGGTTCGACTCCTGGGGCCAAGGAACCCTGGTCACCGTCTCCTCAG
>S810|IGHV1-38-4*01|IGHD3-3*01|IGHJ6*01
CAGGTCCAGCTGGTGCAGTCTTGGGCTGAGGTGAGGAAGTCTGGGGCCTCAGTGAAAGTCTCCTGTAGTTTTTCTGGGTTTACCATCACCAGCTACGGTATACATTGGGTGCAACAGTCCCCTGGACAAGGGCTTGAGTGGATGGGATGGATCAACCCTGGCAATGGTAGCCCAAGCTATGCCAAGAAGTTTCAGGGCAGATTCACCATGACCAGGGACATGTCCACAACCACAGCCTACACAGACCTGAGCAGCCTGACATCTGAGGACATGGCTGTGTATTACTATGCAAGAGTATTACGATTTTTGGAGTGGTTATTATACCATTACTACTACTACTACGGTATGGACGTCTGGGGGCAAGGGACCACGGTCACCGTCTCCTCAG
>S811|IGHV1-38-4*01|IGHD3-9*01|IGHJ1*01
CAGGTCCAGCTGGTGCAGTCTTGGGCTGAGGTGAGGAAGTCTGGGGCCTCAGTGAAAGTCTCCTGTAGTTTTTCTGGGTTTACCATCACCAGCTACGGTATACATTGGGTGCAACAGTCCCCTGGACAAGGGCTTGAGTGGATGGGATGGATCAACCCTGGCAATGGTAGCCCAAGCTATGCCAAGAAGTTTCAGGGCAGATTCACCATGACCAGGGACATGTCCACAACCACAGCCTACACAGACCTGAGCAGCCTGACATCTGAGGACATGGCTGTGTATTACTATGCAAGAGTATTACGATATTTTGACTGGTTATTATAACGCTGAATACTTCCAGCACTGGGGCCAGGGCACCCTGGTCACCGTCTCCTCAG
>S812|IGHV1-38-4*01|IGHD3-9*01|IGHJ2*01
CAGGTCCAGCTGGTGCAGTCTTGGGCTGAGGTGAGGAAGTCTGGGGCCTCAGTGAAAGTCTCCTGTAGTTTTTCTGGGTTTACCATCACCAGCTACGGTATACATTGGGTGCAACAGTCCCCTGGACAAGGGCTTGAGTGGATGGGATGGATCAACCCTGGCAATGGTAGCCCAAGCTATGCCAAGAAGTTTCAGGGCAGATTCACCATGACCAGGGACATGTCCACAACCACAGCCTACACAGACCTGAGCAGCCTGACATCTGAGGACATGGCTGTGTATTACTATGCAAGAGTATTACGATATTTTGACTGGTTATTATAACCTACTGGTACTTCGATCTCTGGGGCCGTGGCACCCTGGTCACTGTCTCCTCAG
>S813|IGHV1-38-4*01|IGHD3-9*01|IGHJ3*01
CAGGTCCAGCTGGTGCAGTCTTGGGCTGAGGTGAGGAAGTCTGGGGCCTCAGTGAAAGTCTCCTGTAGTTTTTCTGGGTTTACCATCACCAGCTACGGTATACATTGGGTGCAACAGTCCCCTGGACAAGGGCTTGAGTGGATGGGATGGATCAACCCTGGCAATGGTAGCCCAAGCTATGCCAAGAAGTTTCAGGGCAGATTCACCATGACCAGGGACATGTCCACAACCACAGCCTACACAGACCTGAGCAGCCTGACATCTGAGGACATGGCTGTGTATTACTATGCAAGAGTATTACGATATTTTGACTGGTTATTATAACTGATGCTTTTGATGTCTGGGGCCAAGGGACAATGGTCACCGTCTCTTCAG
>S814|IGHV1-38-4*01|IGHD3-9*01|IGHJ4*01
CAGGTCCAGCTGGTGCAGTCTTGGGCTGAGGTGAGGAAGTCTGGGGCCTCAGTGAAAGTCTCCTGTAGTTTTTCTGGGTTTACCATCACCAGCTACGGTATACATTGGGTGCAACAGTCCCCTGGACAAGGGCTTGAGTGGATGGGATGGATCAACCCTGGCAATGGTAGCCCAAGCTATGCCAAGAAGTTTCAGGGCAGATTCACCATGACCAGGGACATGTCCACAACCACAGCCTACACAGACCTGAGCAGCCTGACATCTGAGGACATGGCTGTGTATTACTATGCAAGAGTATTACGATATTTTGACTGGTTATTATAACACTACTTTGACTACTGGGGCCAAGGAACCCTGGTCACCGTCTCCTCAG
>S815|IGHV1-38-4*01|IGHD3-9*01|IGHJ5*01
CAGGTCCAGCTGGTGCAGTCTTGGGCTGAGGTGAGGAAGTCTGGGGCCTCAGTGAAAGTCTCCTGTAGTTTTTCTGGGTTTACCATCACCAGCTACGGTATACATTGGGTGCAACAGTCCCCTGGACAAGGGCTTGAGTGGATGGGATGGATCAACCCTGGCAATGGTAGCCCAAGCTATGCCAAGAAGTTTCAGGGCAGATTCACCATGACCAGGGACATGTCCACAACCACAGCCTACACAGACCTGAGCAGCCTGACATCTGAGGACATGGCTGTGTATTACTATGCAAGAGTATTACGATATTTTGACTGGTTATTATAACACAACTGGTTCGACTCCTGGGGCCAAGGAACCCTGGTCACCGTCTCCTCAG
>S816|IGHV1-38-4*01|IGHD3-9*01|IGHJ6*01
CAGGTCCAGCTGGTGCAGTCTTGGGCTGAGGTGAGGAAGTCTGGGGCCTCAGTGAAAGTCTCCTGTAGTTTTTCTGGGTTTACCATCACCAGCTACGGTATACATTGGGTGCAACAGTCCCCTGGACAAGGGCTTGAGTGGATGGGATGGATCAACCCTGGCAATGGTAGCCCAAGCTATGCCAAGAAGTTTCAGGGCAGATTCACCATGACCAGGGACATGTCCACAACCACAGCCTACACAGACCTGAGCAGCCTGACATCTGAGGACATGGCTGTGTATTACTATGCAAGAGTATTACGATATTTTGACTGGTTATTATAACATTACTACTACTACTACGGTATGGACGTCTGGGGGCAAGGGACCACGGTCACCGTCTCCTCAG
>S817|IGHV1-38-4*01|IGHD3/OR15-3a*01|IGHJ1*01
CAGGTCCAGCTGGTGCAGTCTTGGGCTGAGGTGAGGAAGTCTGGGGCCTCAGTGAAAGTCTCCTGTAGTTTTTCTGGGTTTACCATCACCAGCTACGGTATACATTGGGTGCAACAGTCCCCTGGACAAGGGCTTGAGTGGATGGGATGGATCAACCCTGGCAATGGTAGCCCAAGCTATGCCAAGAAGTTTCAGGGCAGATTCACCATGACCAGGGACATGTCCACAACCACAGCCTACACAGACCTGAGCAGCCTGACATCTGAGGACATGGCTGTGTATTACTATGCAAGAGTATTATGATTTTTGGACTGGTTATTATACCGCTGAATACTTCCAGCACTGGGGCCAGGGCACCCTGGTCACCGTCTCCTCAG
>S818|IGHV1-38-4*01|IGHD3/OR15-3a*01|IGHJ2*01
CAGGTCCAGCTGGTGCAGTCTTGGGCTGAGGTGAGGAAGTCTGGGGCCTCAGTGAAAGTCTCCTGTAGTTTTTCTGGGTTTACCATCACCAGCTACGGTATACATTGGGTGCAACAGTCCCCTGGACAAGGGCTTGAGTGGATGGGATGGATCAACCCTGGCAATGGTAGCCCAAGCTATGCCAAGAAGTTTCAGGGCAGATTCACCATGACCAGGGACATGTCCACAACCACAGCCTACACAGACCTGAGCAGCCTGACATCTGAGGACATGGCTGTGTATTACTATGCAAGAGTATTATGATTTTTGGACTGGTTATTATACCCTACTGGTACTTCGATCTCTGGGGCCGTGGCACCCTGGTCACTGTCTCCTCAG
>S819|IGHV1-38-4*01|IGHD3/OR15-3a*01|IGHJ3*01
CAGGTCCAGCTGGTGCAGTCTTGGGCTGAGGTGAGGAAGTCTGGGGCCTCAGTGAAAGTCTCCTGTAGTTTTTCTGGGTTTACCATCACCAGCTACGGTATACATTGGGTGCAACAGTCCCCTGGACAAGGGCTTGAGTGGATGGGATGGATCAACCCTGGCAATGGTAGCCCAAGCTATGCCAAGAAGTTTCAGGGCAGATTCACCATGACCAGGGACATGTCCACAACCACAGCCTACACAGACCTGAGCAGCCTGACATCTGAGGACATGGCTGTGTATTACTATGCAAGAGTATTATGATTTTTGGACTGGTTATTATACCTGATGCTTTTGATGTCTGGGGCCAAGGGACAATGGTCACCGTCTCTTCAG
>S820|IGHV1-38-4*01|IGHD3/OR15-3a*01|IGHJ4*01
CAGGTCCAGCTGGTGCAGTCTTGGGCTGAGGTGAGGAAGTCTGGGGCCTCAGTGAAAGTCTCCTGTAGTTTTTCTGGGTTTACCATCACCAGCTACGGTATACATTGGGTGCAACAGTCCCCTGGACAAGGGCTTGAGTGGATGGGATGGATCAACCCTGGCAATGGTAGCCCAAGCTATGCCAAGAAGTTTCAGGGCAGATTCACCATGACCAGGGACATGTCCACAACCACAGCCTACACAGACCTGAGCAGCCTGACATCTGAGGACATGGCTGTGTATTACTATGCAAGAGTATTATGATTTTTGGACTGGTTATTATACCACTACTTTGACTACTGGGGCCAAGGAACCCTGGTCACCGTCTCCTCAG
>S821|IGHV1-38-4*01|IGHD3/OR15-3a*01|IGHJ5*01
CAGGTCCAGCTGGTGCAGTCTTGGGCTGAGGTGAGGAAGTCTGGGGCCTCAGTGAAAGTCTCCTGTAGTTTTTCTGGGTTTACCATCACCAGCTACGGTATACATTGGGTGCAACAGTCCCCTGGACAAGGGCTTGAGTGGATGGGATGGATCAACCCTGGCAATGGTAGCCCAAGCTATGCCAAGAAGTTTCAGGGCAGATTCACCATGACCAGGGACATGTCCACAACCACAGCCTACACAGACCTGAGCAGCCTGACATCTGAGGACATGGCTGTGTATTACTATGCAAGAGTATTATGATTTTTGGACTGGTTATTATACCACAACTGGTTCGACTCCTGGGGCCAAGGAACCCTGGTCACCGTCTCCTCAG
>S822|IGHV1-38-4*01|IGHD3/OR15-3a*01|IGHJ6*01
CAGGTCCAGCTGGTGCAGTCTTGGGCTGAGGTGAGGAAGTCTGGGGCCTCAGTGAAAGTCTCCTGTAGTTTTTCTGGGTTTACCATCACCAGCTACGGTATACATTGGGTGCAACAGTCCCCTGGACAAGGGCTTGAGTGGATGGGATGGATCAACCCTGGCAATGGTAGCCCAAGCTATGCCAAGAAGTTTCAGGGCAGATTCACCATGACCAGGGACATGTCCACAACCACAGCCTACACAGACCTGAGCAGCCTGACATCTGAGGACATGGCTGTGTATTACTATGCAAGAGTATTATGATTTTTGGACTGGTTATTATACCATTACTACTACTACTACGGTATGGACGTCTGGGGGCAAGGGACCACGGTCACCGTCTCCTCAG
>S823|IGHV1-38-4*01|IGHD4-11*01|IGHJ1*01
CAGGTCCAGCTGGTGCAGTCTTGGGCTGAGGTGAGGAAGTCTGGGGCCTCAGTGAAAGTCTCCTGTAGTTTTTCTGGGTTTACCATCACCAGCTACGGTATACATTGGGTGCAACAGTCCCCTGGACAAGGGCTTGAGTGGATGGGATGGATCAACCCTGGCAATGGTAGCCCAAGCTATGCCAAGAAGTTTCAGGGCAGATTCACCATGACCAGGGACATGTCCACAACCACAGCCTACACAGACCTGAGCAGCCTGACATCTGAGGACATGGCTGTGTATTACTATGCAAGATGACTACAGTAACTACGCTGAATACTTCCAGCACTGGGGCCAGGGCACCCTGGTCACCGTCTCCTCAG
>S824|IGHV1-38-4*01|IGHD4-11*01|IGHJ2*01
CAGGTCCAGCTGGTGCAGTCTTGGGCTGAGGTGAGGAAGTCTGGGGCCTCAGTGAAAGTCTCCTGTAGTTTTTCTGGGTTTACCATCACCAGCTACGGTATACATTGGGTGCAACAGTCCCCTGGACAAGGGCTTGAGTGGATGGGATGGATCAACCCTGGCAATGGTAGCCCAAGCTATGCCAAGAAGTTTCAGGGCAGATTCACCATGACCAGGGACATGTCCACAACCACAGCCTACACAGACCTGAGCAGCCTGACATCTGAGGACATGGCTGTGTATTACTATGCAAGATGACTACAGTAACTACCTACTGGTACTTCGATCTCTGGGGCCGTGGCACCCTGGTCACTGTCTCCTCAG
>S825|IGHV1-38-4*01|IGHD4-11*01|IGHJ3*01
CAGGTCCAGCTGGTGCAGTCTTGGGCTGAGGTGAGGAAGTCTGGGGCCTCAGTGAAAGTCTCCTGTAGTTTTTCTGGGTTTACCATCACCAGCTACGGTATACATTGGGTGCAACAGTCCCCTGGACAAGGGCTTGAGTGGATGGGATGGATCAACCCTGGCAATGGTAGCCCAAGCTATGCCAAGAAGTTTCAGGGCAGATTCACCATGACCAGGGACATGTCCACAACCACAGCCTACACAGACCTGAGCAGCCTGACATCTGAGGACATGGCTGTGTATTACTATGCAAGATGACTACAGTAACTACTGATGCTTTTGATGTCTGGGGCCAAGGGACAATGGTCACCGTCTCTTCAG
>S826|IGHV1-38-4*01|IGHD4-11*01|IGHJ4*01
CAGGTCCAGCTGGTGCAGTCTTGGGCTGAGGTGAGGAAGTCTGGGGCCTCAGTGAAAGTCTCCTGTAGTTTTTCTGGGTTTACCATCACCAGCTACGGTATACATTGGGTGCAACAGTCCCCTGGACAAGGGCTTGAGTGGATGGGATGGATCAACCCTGGCAATGGTAGCCCAAGCTATGCCAAGAAGTTTCAGGGCAGATTCACCATGACCAGGGACATGTCCACAACCACAGCCTACACAGACCTGAGCAGCCTGACATCTGAGGACATGGCTGTGTATTACTATGCAAGATGACTACAGTAACTACACTACTTTGACTACTGGGGCCAAGGAACCCTGGTCACCGTCTCCTCAG
>S827|IGHV1-38-4*01|IGHD4-11*01|IGHJ5*01
CAGGTCCAGCTGGTGCAGTCTTGGGCTGAGGTGAGGAAGTCTGGGGCCTCAGTGAAAGTCTCCTGTAGTTTTTCTGGGTTTACCATCACCAGCTACGGTATACATTGGGTGCAACAGTCCCCTGGACAAGGGCTTGAGTGGATGGGATGGATCAACCCTGGCAATGGTAGCCCAAGCTATGCCAAGAAGTTTCAGGGCAGATTCACCATGACCAGGGACATGTCCACAACCACAGCCTACACAGACCTGAGCAGCCTGACATCTGAGGACATGGCTGTGTATTACTATGCAAGATGACTACAGTAACTACACAACTGGTTCGACTCCTGGGGCCAAGGAACCCTGGTCACCGTCTCCTCAG
>S828|IGHV1-38-4*01|IGHD4-11*01|IGHJ6*01
CAGGTCCAGCTGGTGCAGTCTTGGGCTGAGGTGAGGAAGTCTGGGGCCTCAGTGAAAGTCTCCTGTAGTTTTTCTGGGTTTACCATCACCAGCTACGGTATACATTGGGTGCAACAGTCCCCTGGACAAGGGCTTGAGTGGATGGGATGGATCAACCCTGGCAATGGTAGCCCAAGCTATGCCAAGAAGTTTCAGGGCAGATTCACCATGACCAGGGACATGTCCACAACCACAGCCTACACAGACCTGAGCAGCCTGACATCTGAGGACATGGCTGTGTATTACTATGCAAGATGACTACAGTAACTACATTACTACTACTACTACGGTATGGACGTCTGGGGGCAAGGGACCACGGTCACCGTCTCCTCAG
>S829|IGHV1-38-4*01|IGHD4-17*01|IGHJ1*01
CAGGTCCAGCTGGTGCAGTCTTGGGCTGAGGTGAGGAAGTCTGGGGCCTCAGTGAAAGTCTCCTGTAGTTTTTCTGGGTTTACCATCACCAGCTACGGTATACATTGGGTGCAACAGTCCCCTGGACAAGGGCTTGAGTGGATGGGATGGATCAACCCTGGCAATGGTAGCCCAAGCTATGCCAAGAAGTTTCAGGGCAGATTCACCATGACCAGGGACATGTCCACAACCACAGCCTACACAGACCTGAGCAGCCTGACATCTGAGGACATGGCTGTGTATTACTATGCAAGATGACTACGGTGACTACGCTGAATACTTCCAGCACTGGGGCCAGGGCACCCTGGTCACCGTCTCCTCAG
>S830|IGHV1-38-4*01|IGHD4-17*01|IGHJ2*01
CAGGTCCAGCTGGTGCAGTCTTGGGCTGAGGTGAGGAAGTCTGGGGCCTCAGTGAAAGTCTCCTGTAGTTTTTCTGGGTTTACCATCACCAGCTACGGTATACATTGGGTGCAACAGTCCCCTGGACAAGGGCTTGAGTGGATGGGATGGATCAACCCTGGCAATGGTAGCCCAAGCTATGCCAAGAAGTTTCAGGGCAGATTCACCATGACCAGGGACATGTCCACAACCACAGCCTACACAGACCTGAGCAGCCTGACATCTGAGGACATGGCTGTGTATTACTATGCAAGATGACTACGGTGACTACCTACTGGTACTTCGATCTCTGGGGCCGTGGCACCCTGGTCACTGTCTCCTCAG
>S831|IGHV1-38-4*01|IGHD4-17*01|IGHJ3*01
CAGGTCCAGCTGGTGCAGTCTTGGGCTGAGGTGAGGAAGTCTGGGGCCTCAGTGAAAGTCTCCTGTAGTTTTTCTGGGTTTACCATCACCAGCTACGGTATACATTGGGTGCAACAGTCCCCTGGACAAGGGCTTGAGTGGATGGGATGGATCAACCCTGGCAATGGTAGCCCAAGCTATGCCAAGAAGTTTCAGGGCAGATTCACCATGACCAGGGACATGTCCACAACCACAGCCTACACAGACCTGAGCAGCCTGACATCTGAGGACATGGCTGTGTATTACTATGCAAGATGACTACGGTGACTACTGATGCTTTTGATGTCTGGGGCCAAGGGACAATGGTCACCGTCTCTTCAG
>S832|IGHV1-38-4*01|IGHD4-17*01|IGHJ4*01
CAGGTCCAGCTGGTGCAGTCTTGGGCTGAGGTGAGGAAGTCTGGGGCCTCAGTGAAAGTCTCCTGTAGTTTTTCTGGGTTTACCATCACCAGCTACGGTATACATTGGGTGCAACAGTCCCCTGGACAAGGGCTTGAGTGGATGGGATGGATCAACCCTGGCAATGGTAGCCCAAGCTATGCCAAGAAGTTTCAGGGCAGATTCACCATGACCAGGGACATGTCCACAACCACAGCCTACACAGACCTGAGCAGCCTGACATCTGAGGACATGGCTGTGTATTACTATGCAAGATGACTACGGTGACTACACTACTTTGACTACTGGGGCCAAGGAACCCTGGTCACCGTCTCCTCAG
>S833|IGHV1-38-4*01|IGHD4-17*01|IGHJ5*01
CAGGTCCAGCTGGTGCAGTCTTGGGCTGAGGTGAGGAAGTCTGGGGCCTCAGTGAAAGTCTCCTGTAGTTTTTCTGGGTTTACCATCACCAGCTACGGTATACATTGGGTGCAACAGTCCCCTGGACAAGGGCTTGAGTGGATGGGATGGATCAACCCTGGCAATGGTAGCCCAAGCTATGCCAAGAAGTTTCAGGGCAGATTCACCATGACCAGGGACATGTCCACAACCACAGCCTACACAGACCTGAGCAGCCTGACATCTGAGGACATGGCTGTGTATTACTATGCAAGATGACTACGGTGACTACACAACTGGTTCGACTCCTGGGGCCAAGGAACCCTGGTCACCGTCTCCTCAG
>S834|IGHV1-38-4*01|IGHD4-17*01|IGHJ6*01
CAGGTCCAGCTGGTGCAGTCTTGGGCTGAGGTGAGGAAGTCTGGGGCCTCAGTGAAAGTCTCCTGTAGTTTTTCTGGGTTTACCATCACCAGCTACGGTATACATTGGGTGCAACAGTCCCCTGGACAAGGGCTTGAGTGGATGGGATGGATCAACCCTGGCAATGGTAGCCCAAGCTATGCCAAGAAGTTTCAGGGCAGATTCACCATGACCAGGGACATGTCCACAACCACAGCCTACACAGACCTGAGCAGCCTGACATCTGAGGACATGGCTGTGTATTACTATGCAAGATGACTACGGTGACTACATTACTACTACTACTACGGTATGGACGTCTGGGGGCAAGGGACCACGGTCACCGTCTCCTCAG
>S835|IGHV1-38-4*01|IGHD4-23*01|IGHJ1*01
CAGGTCCAGCTGGTGCAGTCTTGGGCTGAGGTGAGGAAGTCTGGGGCCTCAGTGAAAGTCTCCTGTAGTTTTTCTGGGTTTACCATCACCAGCTACGGTATACATTGGGTGCAACAGTCCCCTGGACAAGGGCTTGAGTGGATGGGATGGATCAACCCTGGCAATGGTAGCCCAAGCTATGCCAAGAAGTTTCAGGGCAGATTCACCATGACCAGGGACATGTCCACAACCACAGCCTACACAGACCTGAGCAGCCTGACATCTGAGGACATGGCTGTGTATTACTATGCAAGATGACTACGGTGGTAACTCCGCTGAATACTTCCAGCACTGGGGCCAGGGCACCCTGGTCACCGTCTCCTCAG
>S836|IGHV1-38-4*01|IGHD4-23*01|IGHJ2*01
CAGGTCCAGCTGGTGCAGTCTTGGGCTGAGGTGAGGAAGTCTGGGGCCTCAGTGAAAGTCTCCTGTAGTTTTTCTGGGTTTACCATCACCAGCTACGGTATACATTGGGTGCAACAGTCCCCTGGACAAGGGCTTGAGTGGATGGGATGGATCAACCCTGGCAATGGTAGCCCAAGCTATGCCAAGAAGTTTCAGGGCAGATTCACCATGACCAGGGACATGTCCACAACCACAGCCTACACAGACCTGAGCAGCCTGACATCTGAGGACATGGCTGTGTATTACTATGCAAGATGACTACGGTGGTAACTCCCTACTGGTACTTCGATCTCTGGGGCCGTGGCACCCTGGTCACTGTCTCCTCAG
>S837|IGHV1-38-4*01|IGHD4-23*01|IGHJ3*01
CAGGTCCAGCTGGTGCAGTCTTGGGCTGAGGTGAGGAAGTCTGGGGCCTCAGTGAAAGTCTCCTGTAGTTTTTCTGGGTTTACCATCACCAGCTACGGTATACATTGGGTGCAACAGTCCCCTGGACAAGGGCTTGAGTGGATGGGATGGATCAACCCTGGCAATGGTAGCCCAAGCTATGCCAAGAAGTTTCAGGGCAGATTCACCATGACCAGGGACATGTCCACAACCACAGCCTACACAGACCTGAGCAGCCTGACATCTGAGGACATGGCTGTGTATTACTATGCAAGATGACTACGGTGGTAACTCCTGATGCTTTTGATGTCTGGGGCCAAGGGACAATGGTCACCGTCTCTTCAG
>S838|IGHV1-38-4*01|IGHD4-23*01|IGHJ4*01
CAGGTCCAGCTGGTGCAGTCTTGGGCTGAGGTGAGGAAGTCTGGGGCCTCAGTGAAAGTCTCCTGTAGTTTTTCTGGGTTTACCATCACCAGCTACGGTATACATTGGGTGCAACAGTCCCCTGGACAAGGGCTTGAGTGGATGGGATGGATCAACCCTGGCAATGGTAGCCCAAGCTATGCCAAGAAGTTTCAGGGCAGATTCACCATGACCAGGGACATGTCCACAACCACAGCCTACACAGACCTGAGCAGCCTGACATCTGAGGACATGGCTGTGTATTACTATGCAAGATGACTACGGTGGTAACTCCACTACTTTGACTACTGGGGCCAAGGAACCCTGGTCACCGTCTCCTCAG
>S839|IGHV1-38-4*01|IGHD4-23*01|IGHJ5*01
CAGGTCCAGCTGGTGCAGTCTTGGGCTGAGGTGAGGAAGTCTGGGGCCTCAGTGAAAGTCTCCTGTAGTTTTTCTGGGTTTACCATCACCAGCTACGGTATACATTGGGTGCAACAGTCCCCTGGACAAGGGCTTGAGTGGATGGGATGGATCAACCCTGGCAATGGTAGCCCAAGCTATGCCAAGAAGTTTCAGGGCAGATTCACCATGACCAGGGACATGTCCACAACCACAGCCTACACAGACCTGAGCAGCCTGACATCTGAGGACATGGCTGTGTATTACTATGCAAGATGACTACGGTGGTAACTCCACAACTGGTTCGACTCCTGGGGCCAAGGAACCCTGGTCACCGTCTCCTCAG
>S840|IGHV1-38-4*01|IGHD4-23*01|IGHJ6*01
CAGGTCCAGCTGGTGCAGTCTTGGGCTGAGGTGAGGAAGTCTGGGGCCTCAGTGAAAGTCTCCTGTAGTTTTTCTGGGTTTACCATCACCAGCTACGGTATACATTGGGTGCAACAGTCCCCTGGACAAGGGCTTGAGTGGATGGGATGGATCAACCCTGGCAATGGTAGCCCAAGCTATGCCAAGAAGTTTCAGGGCAGATTCACCATGACCAGGGACATGTCCACAACCACAGCCTACACAGACCTGAGCAGCCTGACATCTGAGGACATGGCTGTGTATTACTATGCAAGATGACTACGGTGGTAACTCCATTACTACTACTACTACGGTATGGACGTCTGGGGGCAAGGGACCACGGTCACCGTCTCCTCAG
>S841|IGHV1-38-4*01|IGHD4/OR15-4a*01|IGHJ1*01
CAGGTCCAGCTGGTGCAGTCTTGGGCTGAGGTGAGGAAGTCTGGGGCCTCAGTGAAAGTCTCCTGTAGTTTTTCTGGGTTTACCATCACCAGCTACGGTATACATTGGGTGCAACAGTCCCCTGGACAAGGGCTTGAGTGGATGGGATGGATCAACCCTGGCAATGGTAGCCCAAGCTATGCCAAGAAGTTTCAGGGCAGATTCACCATGACCAGGGACATGTCCACAACCACAGCCTACACAGACCTGAGCAGCCTGACATCTGAGGACATGGCTGTGTATTACTATGCAAGATGACTATGGTGCTAACTACGCTGAATACTTCCAGCACTGGGGCCAGGGCACCCTGGTCACCGTCTCCTCAG
>S842|IGHV1-38-4*01|IGHD4/OR15-4a*01|IGHJ2*01
CAGGTCCAGCTGGTGCAGTCTTGGGCTGAGGTGAGGAAGTCTGGGGCCTCAGTGAAAGTCTCCTGTAGTTTTTCTGGGTTTACCATCACCAGCTACGGTATACATTGGGTGCAACAGTCCCCTGGACAAGGGCTTGAGTGGATGGGATGGATCAACCCTGGCAATGGTAGCCCAAGCTATGCCAAGAAGTTTCAGGGCAGATTCACCATGACCAGGGACATGTCCACAACCACAGCCTACACAGACCTGAGCAGCCTGACATCTGAGGACATGGCTGTGTATTACTATGCAAGATGACTATGGTGCTAACTACCTACTGGTACTTCGATCTCTGGGGCCGTGGCACCCTGGTCACTGTCTCCTCAG
>S843|IGHV1-38-4*01|IGHD4/OR15-4a*01|IGHJ3*01
CAGGTCCAGCTGGTGCAGTCTTGGGCTGAGGTGAGGAAGTCTGGGGCCTCAGTGAAAGTCTCCTGTAGTTTTTCTGGGTTTACCATCACCAGCTACGGTATACATTGGGTGCAACAGTCCCCTGGACAAGGGCTTGAGTGGATGGGATGGATCAACCCTGGCAATGGTAGCCCAAGCTATGCCAAGAAGTTTCAGGGCAGATTCACCATGACCAGGGACATGTCCACAACCACAGCCTACACAGACCTGAGCAGCCTGACATCTGAGGACATGGCTGTGTATTACTATGCAAGATGACTATGGTGCTAACTACTGATGCTTTTGATGTCTGGGGCCAAGGGACAATGGTCACCGTCTCTTCAG
>S844|IGHV1-38-4*01|IGHD4/OR15-4a*01|IGHJ4*01
CAGGTCCAGCTGGTGCAGTCTTGGGCTGAGGTGAGGAAGTCTGGGGCCTCAGTGAAAGTCTCCTGTAGTTTTTCTGGGTTTACCATCACCAGCTACGGTATACATTGGGTGCAACAGTCCCCTGGACAAGGGCTTGAGTGGATGGGATGGATCAACCCTGGCAATGGTAGCCCAAGCTATGCCAAGAAGTTTCAGGGCAGATTCACCATGACCAGGGACATGTCCACAACCACAGCCTACACAGACCTGAGCAGCCTGACATCTGAGGACATGGCTGTGTATTACTATGCAAGATGACTATGGTGCTAACTACACTACTTTGACTACTGGGGCCAAGGAACCCTGGTCACCGTCTCCTCAG
>S845|IGHV1-38-4*01|IGHD4/OR15-4a*01|IGHJ5*01
CAGGTCCAGCTGGTGCAGTCTTGGGCTGAGGTGAGGAAGTCTGGGGCCTCAGTGAAAGTCTCCTGTAGTTTTTCTGGGTTTACCATCACCAGCTACGGTATACATTGGGTGCAACAGTCCCCTGGACAAGGGCTTGAGTGGATGGGATGGATCAACCCTGGCAATGGTAGCCCAAGCTATGCCAAGAAGTTTCAGGGCAGATTCACCATGACCAGGGACATGTCCACAACCACAGCCTACACAGACCTGAGCAGCCTGACATCTGAGGACATGGCTGTGTATTACTATGCAAGATGACTATGGTGCTAACTACACAACTGGTTCGACTCCTGGGGCCAAGGAACCCTGGTCACCGTCTCCTCAG
>S846|IGHV1-38-4*01|IGHD4/OR15-4a*01|IGHJ6*01
CAGGTCCAGCTGGTGCAGTCTTGGGCTGAGGTGAGGAAGTCTGGGGCCTCAGTGAAAGTCTCCTGTAGTTTTTCTGGGTTTACCATCACCAGCTACGGTATACATTGGGTGCAACAGTCCCCTGGACAAGGGCTTGAGTGGATGGGATGGATCAACCCTGGCAATGGTAGCCCAAGCTATGCCAAGAAGTTTCAGGGCAGATTCACCATGACCAGGGACATGTCCACAACCACAGCCTACACAGACCTGAGCAGCCTGACATCTGAGGACATGGCTGTGTATTACTATGCAAGATGACTATGGTGCTAACTACATTACTACTACTACTACGGTATGGACGTCTGGGGGCAAGGGACCACGGTCACCGTCTCCTCAG
>S847|IGHV1-38-4*01|IGHD5-12*01|IGHJ1*01
CAGGTCCAGCTGGTGCAGTCTTGGGCTGAGGTGAGGAAGTCTGGGGCCTCAGTGAAAGTCTCCTGTAGTTTTTCTGGGTTTACCATCACCAGCTACGGTATACATTGGGTGCAACAGTCCCCTGGACAAGGGCTTGAGTGGATGGGATGGATCAACCCTGGCAATGGTAGCCCAAGCTATGCCAAGAAGTTTCAGGGCAGATTCACCATGACCAGGGACATGTCCACAACCACAGCCTACACAGACCTGAGCAGCCTGACATCTGAGGACATGGCTGTGTATTACTATGCAAGAGTGGATATAGTGGCTACGATTACGCTGAATACTTCCAGCACTGGGGCCAGGGCACCCTGGTCACCGTCTCCTCAG
>S848|IGHV1-38-4*01|IGHD5-12*01|IGHJ2*01
CAGGTCCAGCTGGTGCAGTCTTGGGCTGAGGTGAGGAAGTCTGGGGCCTCAGTGAAAGTCTCCTGTAGTTTTTCTGGGTTTACCATCACCAGCTACGGTATACATTGGGTGCAACAGTCCCCTGGACAAGGGCTTGAGTGGATGGGATGGATCAACCCTGGCAATGGTAGCCCAAGCTATGCCAAGAAGTTTCAGGGCAGATTCACCATGACCAGGGACATGTCCACAACCACAGCCTACACAGACCTGAGCAGCCTGACATCTGAGGACATGGCTGTGTATTACTATGCAAGAGTGGATATAGTGGCTACGATTACCTACTGGTACTTCGATCTCTGGGGCCGTGGCACCCTGGTCACTGTCTCCTCAG
>S849|IGHV1-38-4*01|IGHD5-12*01|IGHJ3*01
CAGGTCCAGCTGGTGCAGTCTTGGGCTGAGGTGAGGAAGTCTGGGGCCTCAGTGAAAGTCTCCTGTAGTTTTTCTGGGTTTACCATCACCAGCTACGGTATACATTGGGTGCAACAGTCCCCTGGACAAGGGCTTGAGTGGATGGGATGGATCAACCCTGGCAATGGTAGCCCAAGCTATGCCAAGAAGTTTCAGGGCAGATTCACCATGACCAGGGACATGTCCACAACCACAGCCTACACAGACCTGAGCAGCCTGACATCTGAGGACATGGCTGTGTATTACTATGCAAGAGTGGATATAGTGGCTACGATTACTGATGCTTTTGATGTCTGGGGCCAAGGGACAATGGTCACCGTCTCTTCAG
>S850|IGHV1-38-4*01|IGHD5-12*01|IGHJ4*01
CAGGTCCAGCTGGTGCAGTCTTGGGCTGAGGTGAGGAAGTCTGGGGCCTCAGTGAAAGTCTCCTGTAGTTTTTCTGGGTTTACCATCACCAGCTACGGTATACATTGGGTGCAACAGTCCCCTGGACAAGGGCTTGAGTGGATGGGATGGATCAACCCTGGCAATGGTAGCCCAAGCTATGCCAAGAAGTTTCAGGGCAGATTCACCATGACCAGGGACATGTCCACAACCACAGCCTACACAGACCTGAGCAGCCTGACATCTGAGGACATGGCTGTGTATTACTATGCAAGAGTGGATATAGTGGCTACGATTACACTACTTTGACTACTGGGGCCAAGGAACCCTGGTCACCGTCTCCTCAG
>S851|IGHV1-38-4*01|IGHD5-12*01|IGHJ5*01
CAGGTCCAGCTGGTGCAGTCTTGGGCTGAGGTGAGGAAGTCTGGGGCCTCAGTGAAAGTCTCCTGTAGTTTTTCTGGGTTTACCATCACCAGCTACGGTATACATTGGGTGCAACAGTCCCCTGGACAAGGGCTTGAGTGGATGGGATGGATCAACCCTGGCAATGGTAGCCCAAGCTATGCCAAGAAGTTTCAGGGCAGATTCACCATGACCAGGGACATGTCCACAACCACAGCCTACACAGACCTGAGCAGCCTGACATCTGAGGACATGGCTGTGTATTACTATGCAAGAGTGGATATAGTGGCTACGATTACACAACTGGTTCGACTCCTGGGGCCAAGGAACCCTGGTCACCGTCTCCTCAG
>S852|IGHV1-38-4*01|IGHD5-12*01|IGHJ6*01
CAGGTCCAGCTGGTGCAGTCTTGGGCTGAGGTGAGGAAGTCTGGGGCCTCAGTGAAAGTCTCCTGTAGTTTTTCTGGGTTTACCATCACCAGCTACGGTATACATTGGGTGCAACAGTCCCCTGGACAAGGGCTTGAGTGGATGGGATGGATCAACCCTGGCAATGGTAGCCCAAGCTATGCCAAGAAGTTTCAGGGCAGATTCACCATGACCAGGGACATGTCCACAACCACAGCCTACACAGACCTGAGCAGCCTGACATCTGAGGACATGGCTGTGTATTACTATGCAAGAGTGGATATAGTGGCTACGATTACATTACTACTACTACTACGGTATGGACGTCTGGGGGCAAGGGACCACGGTCACCGTCTCCTCAG
>S853|IGHV1-38-4*01|IGHD5-18*01|IGHJ1*01
CAGGTCCAGCTGGTGCAGTCTTGGGCTGAGGTGAGGAAGTCTGGGGCCTCAGTGAAAGTCTCCTGTAGTTTTTCTGGGTTTACCATCACCAGCTACGGTATACATTGGGTGCAACAGTCCCCTGGACAAGGGCTTGAGTGGATGGGATGGATCAACCCTGGCAATGGTAGCCCAAGCTATGCCAAGAAGTTTCAGGGCAGATTCACCATGACCAGGGACATGTCCACAACCACAGCCTACACAGACCTGAGCAGCCTGACATCTGAGGACATGGCTGTGTATTACTATGCAAGAGTGGATACAGCTATGGTTACGCTGAATACTTCCAGCACTGGGGCCAGGGCACCCTGGTCACCGTCTCCTCAG
>S854|IGHV1-38-4*01|IGHD5-18*01|IGHJ2*01
CAGGTCCAGCTGGTGCAGTCTTGGGCTGAGGTGAGGAAGTCTGGGGCCTCAGTGAAAGTCTCCTGTAGTTTTTCTGGGTTTACCATCACCAGCTACGGTATACATTGGGTGCAACAGTCCCCTGGACAAGGGCTTGAGTGGATGGGATGGATCAACCCTGGCAATGGTAGCCCAAGCTATGCCAAGAAGTTTCAGGGCAGATTCACCATGACCAGGGACATGTCCACAACCACAGCCTACACAGACCTGAGCAGCCTGACATCTGAGGACATGGCTGTGTATTACTATGCAAGAGTGGATACAGCTATGGTTACCTACTGGTACTTCGATCTCTGGGGCCGTGGCACCCTGGTCACTGTCTCCTCAG
>S855|IGHV1-38-4*01|IGHD5-18*01|IGHJ3*01
CAGGTCCAGCTGGTGCAGTCTTGGGCTGAGGTGAGGAAGTCTGGGGCCTCAGTGAAAGTCTCCTGTAGTTTTTCTGGGTTTACCATCACCAGCTACGGTATACATTGGGTGCAACAGTCCCCTGGACAAGGGCTTGAGTGGATGGGATGGATCAACCCTGGCAATGGTAGCCCAAGCTATGCCAAGAAGTTTCAGGGCAGATTCACCATGACCAGGGACATGTCCACAACCACAGCCTACACAGACCTGAGCAGCCTGACATCTGAGGACATGGCTGTGTATTACTATGCAAGAGTGGATACAGCTATGGTTACTGATGCTTTTGATGTCTGGGGCCAAGGGACAATGGTCACCGTCTCTTCAG
>S856|IGHV1-38-4*01|IGHD5-18*01|IGHJ4*01
CAGGTCCAGCTGGTGCAGTCTTGGGCTGAGGTGAGGAAGTCTGGGGCCTCAGTGAAAGTCTCCTGTAGTTTTTCTGGGTTTACCATCACCAGCTACGGTATACATTGGGTGCAACAGTCCCCTGGACAAGGGCTTGAGTGGATGGGATGGATCAACCCTGGCAATGGTAGCCCAAGCTATGCCAAGAAGTTTCAGGGCAGATTCACCATGACCAGGGACATGTCCACAACCACAGCCTACACAGACCTGAGCAGCCTGACATCTGAGGACATGGCTGTGTATTACTATGCAAGAGTGGATACAGCTATGGTTACACTACTTTGACTACTGGGGCCAAGGAACCCTGGTCACCGTCTCCTCAG
>S857|IGHV1-38-4*01|IGHD5-18*01|IGHJ5*01
CAGGTCCAGCTGGTGCAGTCTTGGGCTGAGGTGAGGAAGTCTGGGGCCTCAGTGAAAGTCTCCTGTAGTTTTTCTGGGTTTACCATCACCAGCTACGGTATACATTGGGTGCAACAGTCCCCTGGACAAGGGCTTGAGTGGATGGGATGGATCAACCCTGGCAATGGTAGCCCAAGCTATGCCAAGAAGTTTCAGGGCAGATTCACCATGACCAGGGACATGTCCACAACCACAGCCTACACAGACCTGAGCAGCCTGACATCTGAGGACATGGCTGTGTATTACTATGCAAGAGTGGATACAGCTATGGTTACACAACTGGTTCGACTCCTGGGGCCAAGGAACCCTGGTCACCGTCTCCTCAG
>S858|IGHV1-38-4*01|IGHD5-18*01|IGHJ6*01
CAGGTCCAGCTGGTGCAGTCTTGGGCTGAGGTGAGGAAGTCTGGGGCCTCAGTGAAAGTCTCCTGTAGTTTTTCTGGGTTTACCATCACCAGCTACGGTATACATTGGGTGCAACAGTCCCCTGGACAAGGGCTTGAGTGGATGGGATGGATCAACCCTGGCAATGGTAGCCCAAGCTATGCCAAGAAGTTTCAGGGCAGATTCACCATGACCAGGGACATGTCCACAACCACAGCCTACACAGACCTGAGCAGCCTGACATCTGAGGACATGGCTGTGTATTACTATGCAAGAGTGGATACAGCTATGGTTACATTACTACTACTACTACGGTATGGACGTCTGGGGGCAAGGGACCACGGTCACCGTCTCCTCAG
>S859|IGHV1-38-4*01|IGHD5-24*01|IGHJ1*01
CAGGTCCAGCTGGTGCAGTCTTGGGCTGAGGTGAGGAAGTCTGGGGCCTCAGTGAAAGTCTCCTGTAGTTTTTCTGGGTTTACCATCACCAGCTACGGTATACATTGGGTGCAACAGTCCCCTGGACAAGGGCTTGAGTGGATGGGATGGATCAACCCTGGCAATGGTAGCCCAAGCTATGCCAAGAAGTTTCAGGGCAGATTCACCATGACCAGGGACATGTCCACAACCACAGCCTACACAGACCTGAGCAGCCTGACATCTGAGGACATGGCTGTGTATTACTATGCAAGAGTAGAGATGGCTACAATTACGCTGAATACTTCCAGCACTGGGGCCAGGGCACCCTGGTCACCGTCTCCTCAG
>S860|IGHV1-38-4*01|IGHD5-24*01|IGHJ2*01
CAGGTCCAGCTGGTGCAGTCTTGGGCTGAGGTGAGGAAGTCTGGGGCCTCAGTGAAAGTCTCCTGTAGTTTTTCTGGGTTTACCATCACCAGCTACGGTATACATTGGGTGCAACAGTCCCCTGGACAAGGGCTTGAGTGGATGGGATGGATCAACCCTGGCAATGGTAGCCCAAGCTATGCCAAGAAGTTTCAGGGCAGATTCACCATGACCAGGGACATGTCCACAACCACAGCCTACACAGACCTGAGCAGCCTGACATCTGAGGACATGGCTGTGTATTACTATGCAAGAGTAGAGATGGCTACAATTACCTACTGGTACTTCGATCTCTGGGGCCGTGGCACCCTGGTCACTGTCTCCTCAG
>S861|IGHV1-38-4*01|IGHD5-24*01|IGHJ3*01
CAGGTCCAGCTGGTGCAGTCTTGGGCTGAGGTGAGGAAGTCTGGGGCCTCAGTGAAAGTCTCCTGTAGTTTTTCTGGGTTTACCATCACCAGCTACGGTATACATTGGGTGCAACAGTCCCCTGGACAAGGGCTTGAGTGGATGGGATGGATCAACCCTGGCAATGGTAGCCCAAGCTATGCCAAGAAGTTTCAGGGCAGATTCACCATGACCAGGGACATGTCCACAACCACAGCCTACACAGACCTGAGCAGCCTGACATCTGAGGACATGGCTGTGTATTACTATGCAAGAGTAGAGATGGCTACAATTACTGATGCTTTTGATGTCTGGGGCCAAGGGACAATGGTCACCGTCTCTTCAG
>S862|IGHV1-38-4*01|IGHD5-24*01|IGHJ4*01
CAGGTCCAGCTGGTGCAGTCTTGGGCTGAGGTGAGGAAGTCTGGGGCCTCAGTGAAAGTCTCCTGTAGTTTTTCTGGGTTTACCATCACCAGCTACGGTATACATTGGGTGCAACAGTCCCCTGGACAAGGGCTTGAGTGGATGGGATGGATCAACCCTGGCAATGGTAGCCCAAGCTATGCCAAGAAGTTTCAGGGCAGATTCACCATGACCAGGGACATGTCCACAACCACAGCCTACACAGACCTGAGCAGCCTGACATCTGAGGACATGGCTGTGTATTACTATGCAAGAGTAGAGATGGCTACAATTACACTACTTTGACTACTGGGGCCAAGGAACCCTGGTCACCGTCTCCTCAG
>S863|IGHV1-38-4*01|IGHD5-24*01|IGHJ5*01
CAGGTCCAGCTGGTGCAGTCTTGGGCTGAGGTGAGGAAGTCTGGGGCCTCAGTGAAAGTCTCCTGTAGTTTTTCTGGGTTTACCATCACCAGCTACGGTATACATTGGGTGCAACAGTCCCCTGGACAAGGGCTTGAGTGGATGGGATGGATCAACCCTGGCAATGGTAGCCCAAGCTATGCCAAGAAGTTTCAGGGCAGATTCACCATGACCAGGGACATGTCCACAACCACAGCCTACACAGACCTGAGCAGCCTGACATCTGAGGACATGGCTGTGTATTACTATGCAAGAGTAGAGATGGCTACAATTACACAACTGGTTCGACTCCTGGGGCCAAGGAACCCTGGTCACCGTCTCCTCAG
>S864|IGHV1-38-4*01|IGHD5-24*01|IGHJ6*01
CAGGTCCAGCTGGTGCAGTCTTGGGCTGAGGTGAGGAAGTCTGGGGCCTCAGTGAAAGTCTCCTGTAGTTTTTCTGGGTTTACCATCACCAGCTACGGTATACATTGGGTGCAACAGTCCCCTGGACAAGGGCTTGAGTGGATGGGATGGATCAACCCTGGCAATGGTAGCCCAAGCTATGCCAAGAAGTTTCAGGGCAGATTCACCATGACCAGGGACATGTCCACAACCACAGCCTACACAGACCTGAGCAGCCTGACATCTGAGGACATGGCTGTGTATTACTATGCAAGAGTAGAGATGGCTACAATTACATTACTACTACTACTACGGTATGGACGTCTGGGGGCAAGGGACCACGGTCACCGTCTCCTCAG
>S865|IGHV1-38-4*01|IGHD5/OR15-5a*01|IGHJ1*01
CAGGTCCAGCTGGTGCAGTCTTGGGCTGAGGTGAGGAAGTCTGGGGCCTCAGTGAAAGTCTCCTGTAGTTTTTCTGGGTTTACCATCACCAGCTACGGTATACATTGGGTGCAACAGTCCCCTGGACAAGGGCTTGAGTGGATGGGATGGATCAACCCTGGCAATGGTAGCCCAAGCTATGCCAAGAAGTTTCAGGGCAGATTCACCATGACCAGGGACATGTCCACAACCACAGCCTACACAGACCTGAGCAGCCTGACATCTGAGGACATGGCTGTGTATTACTATGCAAGAGTGGATATAGTGTCTACGATTACGCTGAATACTTCCAGCACTGGGGCCAGGGCACCCTGGTCACCGTCTCCTCAG
>S866|IGHV1-38-4*01|IGHD5/OR15-5a*01|IGHJ2*01
CAGGTCCAGCTGGTGCAGTCTTGGGCTGAGGTGAGGAAGTCTGGGGCCTCAGTGAAAGTCTCCTGTAGTTTTTCTGGGTTTACCATCACCAGCTACGGTATACATTGGGTGCAACAGTCCCCTGGACAAGGGCTTGAGTGGATGGGATGGATCAACCCTGGCAATGGTAGCCCAAGCTATGCCAAGAAGTTTCAGGGCAGATTCACCATGACCAGGGACATGTCCACAACCACAGCCTACACAGACCTGAGCAGCCTGACATCTGAGGACATGGCTGTGTATTACTATGCAAGAGTGGATATAGTGTCTACGATTACCTACTGGTACTTCGATCTCTGGGGCCGTGGCACCCTGGTCACTGTCTCCTCAG
>S867|IGHV1-38-4*01|IGHD5/OR15-5a*01|IGHJ3*01
CAGGTCCAGCTGGTGCAGTCTTGGGCTGAGGTGAGGAAGTCTGGGGCCTCAGTGAAAGTCTCCTGTAGTTTTTCTGGGTTTACCATCACCAGCTACGGTATACATTGGGTGCAACAGTCCCCTGGACAAGGGCTTGAGTGGATGGGATGGATCAACCCTGGCAATGGTAGCCCAAGCTATGCCAAGAAGTTTCAGGGCAGATTCACCATGACCAGGGACATGTCCACAACCACAGCCTACACAGACCTGAGCAGCCTGACATCTGAGGACATGGCTGTGTATTACTATGCAAGAGTGGATATAGTGTCTACGATTACTGATGCTTTTGATGTCTGGGGCCAAGGGACAATGGTCACCGTCTCTTCAG
>S868|IGHV1-38-4*01|IGHD5/OR15-5a*01|IGHJ4*01
CAGGTCCAGCTGGTGCAGTCTTGGGCTGAGGTGAGGAAGTCTGGGGCCTCAGTGAAAGTCTCCTGTAGTTTTTCTGGGTTTACCATCACCAGCTACGGTATACATTGGGTGCAACAGTCCCCTGGACAAGGGCTTGAGTGGATGGGATGGATCAACCCTGGCAATGGTAGCCCAAGCTATGCCAAGAAGTTTCAGGGCAGATTCACCATGACCAGGGACATGTCCACAACCACAGCCTACACAGACCTGAGCAGCCTGACATCTGAGGACATGGCTGTGTATTACTATGCAAGAGTGGATATAGTGTCTACGATTACACTACTTTGACTACTGGGGCCAAGGAACCCTGGTCACCGTCTCCTCAG
>S869|IGHV1-38-4*01|IGHD5/OR15-5a*01|IGHJ5*01
CAGGTCCAGCTGGTGCAGTCTTGGGCTGAGGTGAGGAAGTCTGGGGCCTCAGTGAAAGTCTCCTGTAGTTTTTCTGGGTTTACCATCACCAGCTACGGTATACATTGGGTGCAACAGTCCCCTGGACAAGGGCTTGAGTGGATGGGATGGATCAACCCTGGCAATGGTAGCCCAAGCTATGCCAAGAAGTTTCAGGGCAGATTCACCATGACCAGGGACATGTCCACAACCACAGCCTACACAGACCTGAGCAGCCTGACATCTGAGGACATGGCTGTGTATTACTATGCAAGAGTGGATATAGTGTCTACGATTACACAACTGGTTCGACTCCTGGGGCCAAGGAACCCTGGTCACCGTCTCCTCAG
>S870|IGHV1-38-4*01|IGHD5/OR15-5a*01|IGHJ6*01
CAGGTCCAGCTGGTGCAGTCTTGGGCTGAGGTGAGGAAGTCTGGGGCCTCAGTGAAAGTCTCCTGTAGTTTTTCTGGGTTTACCATCACCAGCTACGGTATACATTGGGTGCAACAGTCCCCTGGACAAGGGCTTGAGTGGATGGGATGGATCAACCCTGGCAATGGTAGCCCAAGCTATGCCAAGAAGTTTCAGGGCAGATTCACCATGACCAGGGACATGTCCACAACCACAGCCTACACAGACCTGAGCAGCCTGACATCTGAGGACATGGCTGTGTATTACTATGCAAGAGTGGATATAGTGTCTACGATTACATTACTACTACTACTACGGTATGGACGTCTGGGGGCAAGGGACCACGGTCACCGTCTCCTCAG
>S871|IGHV1-38-4*01|IGHD6-13*01|IGHJ1*01
CAGGTCCAGCTGGTGCAGTCTTGGGCTGAGGTGAGGAAGTCTGGGGCCTCAGTGAAAGTCTCCTGTAGTTTTTCTGGGTTTACCATCACCAGCTACGGTATACATTGGGTGCAACAGTCCCCTGGACAAGGGCTTGAGTGGATGGGATGGATCAACCCTGGCAATGGTAGCCCAAGCTATGCCAAGAAGTTTCAGGGCAGATTCACCATGACCAGGGACATGTCCACAACCACAGCCTACACAGACCTGAGCAGCCTGACATCTGAGGACATGGCTGTGTATTACTATGCAAGAGGGTATAGCAGCAGCTGGTACGCTGAATACTTCCAGCACTGGGGCCAGGGCACCCTGGTCACCGTCTCCTCAG
>S872|IGHV1-38-4*01|IGHD6-13*01|IGHJ2*01
CAGGTCCAGCTGGTGCAGTCTTGGGCTGAGGTGAGGAAGTCTGGGGCCTCAGTGAAAGTCTCCTGTAGTTTTTCTGGGTTTACCATCACCAGCTACGGTATACATTGGGTGCAACAGTCCCCTGGACAAGGGCTTGAGTGGATGGGATGGATCAACCCTGGCAATGGTAGCCCAAGCTATGCCAAGAAGTTTCAGGGCAGATTCACCATGACCAGGGACATGTCCACAACCACAGCCTACACAGACCTGAGCAGCCTGACATCTGAGGACATGGCTGTGTATTACTATGCAAGAGGGTATAGCAGCAGCTGGTACCTACTGGTACTTCGATCTCTGGGGCCGTGGCACCCTGGTCACTGTCTCCTCAG
>S873|IGHV1-38-4*01|IGHD6-13*01|IGHJ3*01
CAGGTCCAGCTGGTGCAGTCTTGGGCTGAGGTGAGGAAGTCTGGGGCCTCAGTGAAAGTCTCCTGTAGTTTTTCTGGGTTTACCATCACCAGCTACGGTATACATTGGGTGCAACAGTCCCCTGGACAAGGGCTTGAGTGGATGGGATGGATCAACCCTGGCAATGGTAGCCCAAGCTATGCCAAGAAGTTTCAGGGCAGATTCACCATGACCAGGGACATGTCCACAACCACAGCCTACACAGACCTGAGCAGCCTGACATCTGAGGACATGGCTGTGTATTACTATGCAAGAGGGTATAGCAGCAGCTGGTACTGATGCTTTTGATGTCTGGGGCCAAGGGACAATGGTCACCGTCTCTTCAG
>S874|IGHV1-38-4*01|IGHD6-13*01|IGHJ4*01
CAGGTCCAGCTGGTGCAGTCTTGGGCTGAGGTGAGGAAGTCTGGGGCCTCAGTGAAAGTCTCCTGTAGTTTTTCTGGGTTTACCATCACCAGCTACGGTATACATTGGGTGCAACAGTCCCCTGGACAAGGGCTTGAGTGGATGGGATGGATCAACCCTGGCAATGGTAGCCCAAGCTATGCCAAGAAGTTTCAGGGCAGATTCACCATGACCAGGGACATGTCCACAACCACAGCCTACACAGACCTGAGCAGCCTGACATCTGAGGACATGGCTGTGTATTACTATGCAAGAGGGTATAGCAGCAGCTGGTACACTACTTTGACTACTGGGGCCAAGGAACCCTGGTCACCGTCTCCTCAG
>S875|IGHV1-38-4*01|IGHD6-13*01|IGHJ5*01
CAGGTCCAGCTGGTGCAGTCTTGGGCTGAGGTGAGGAAGTCTGGGGCCTCAGTGAAAGTCTCCTGTAGTTTTTCTGGGTTTACCATCACCAGCTACGGTATACATTGGGTGCAACAGTCCCCTGGACAAGGGCTTGAGTGGATGGGATGGATCAACCCTGGCAATGGTAGCCCAAGCTATGCCAAGAAGTTTCAGGGCAGATTCACCATGACCAGGGACATGTCCACAACCACAGCCTACACAGACCTGAGCAGCCTGACATCTGAGGACATGGCTGTGTATTACTATGCAAGAGGGTATAGCAGCAGCTGGTACACAACTGGTTCGACTCCTGGGGCCAAGGAACCCTGGTCACCGTCTCCTCAG
>S876|IGHV1-38-4*01|IGHD6-13*01|IGHJ6*01
CAGGTCCAGCTGGTGCAGTCTTGGGCTGAGGTGAGGAAGTCTGGGGCCTCAGTGAAAGTCTCCTGTAGTTTTTCTGGGTTTACCATCACCAGCTACGGTATACATTGGGTGCAACAGTCCCCTGGACAAGGGCTTGAGTGGATGGGATGGATCAACCCTGGCAATGGTAGCCCAAGCTATGCCAAGAAGTTTCAGGGCAGATTCACCATGACCAGGGACATGTCCACAACCACAGCCTACACAGACCTGAGCAGCCTGACATCTGAGGACATGGCTGTGTATTACTATGCAAGAGGGTATAGCAGCAGCTGGTACATTACTACTACTACTACGGTATGGACGTCTGGGGGCAAGGGACCACGGTCACCGTCTCCTCAG
>S877|IGHV1-38-4*01|IGHD6-19*01|IGHJ1*01
CAGGTCCAGCTGGTGCAGTCTTGGGCTGAGGTGAGGAAGTCTGGGGCCTCAGTGAAAGTCTCCTGTAGTTTTTCTGGGTTTACCATCACCAGCTACGGTATACATTGGGTGCAACAGTCCCCTGGACAAGGGCTTGAGTGGATGGGATGGATCAACCCTGGCAATGGTAGCCCAAGCTATGCCAAGAAGTTTCAGGGCAGATTCACCATGACCAGGGACATGTCCACAACCACAGCCTACACAGACCTGAGCAGCCTGACATCTGAGGACATGGCTGTGTATTACTATGCAAGAGGGTATAGCAGTGGCTGGTACGCTGAATACTTCCAGCACTGGGGCCAGGGCACCCTGGTCACCGTCTCCTCAG
>S878|IGHV1-38-4*01|IGHD6-19*01|IGHJ2*01
CAGGTCCAGCTGGTGCAGTCTTGGGCTGAGGTGAGGAAGTCTGGGGCCTCAGTGAAAGTCTCCTGTAGTTTTTCTGGGTTTACCATCACCAGCTACGGTATACATTGGGTGCAACAGTCCCCTGGACAAGGGCTTGAGTGGATGGGATGGATCAACCCTGGCAATGGTAGCCCAAGCTATGCCAAGAAGTTTCAGGGCAGATTCACCATGACCAGGGACATGTCCACAACCACAGCCTACACAGACCTGAGCAGCCTGACATCTGAGGACATGGCTGTGTATTACTATGCAAGAGGGTATAGCAGTGGCTGGTACCTACTGGTACTTCGATCTCTGGGGCCGTGGCACCCTGGTCACTGTCTCCTCAG
>S879|IGHV1-38-4*01|IGHD6-19*01|IGHJ3*01
CAGGTCCAGCTGGTGCAGTCTTGGGCTGAGGTGAGGAAGTCTGGGGCCTCAGTGAAAGTCTCCTGTAGTTTTTCTGGGTTTACCATCACCAGCTACGGTATACATTGGGTGCAACAGTCCCCTGGACAAGGGCTTGAGTGGATGGGATGGATCAACCCTGGCAATGGTAGCCCAAGCTATGCCAAGAAGTTTCAGGGCAGATTCACCATGACCAGGGACATGTCCACAACCACAGCCTACACAGACCTGAGCAGCCTGACATCTGAGGACATGGCTGTGTATTACTATGCAAGAGGGTATAGCAGTGGCTGGTACTGATGCTTTTGATGTCTGGGGCCAAGGGACAATGGTCACCGTCTCTTCAG
>S880|IGHV1-38-4*01|IGHD6-19*01|IGHJ4*01
CAGGTCCAGCTGGTGCAGTCTTGGGCTGAGGTGAGGAAGTCTGGGGCCTCAGTGAAAGTCTCCTGTAGTTTTTCTGGGTTTACCATCACCAGCTACGGTATACATTGGGTGCAACAGTCCCCTGGACAAGGGCTTGAGTGGATGGGATGGATCAACCCTGGCAATGGTAGCCCAAGCTATGCCAAGAAGTTTCAGGGCAGATTCACCATGACCAGGGACATGTCCACAACCACAGCCTACACAGACCTGAGCAGCCTGACATCTGAGGACATGGCTGTGTATTACTATGCAAGAGGGTATAGCAGTGGCTGGTACACTACTTTGACTACTGGGGCCAAGGAACCCTGGTCACCGTCTCCTCAG
>S881|IGHV1-38-4*01|IGHD6-19*01|IGHJ5*01
CAGGTCCAGCTGGTGCAGTCTTGGGCTGAGGTGAGGAAGTCTGGGGCCTCAGTGAAAGTCTCCTGTAGTTTTTCTGGGTTTACCATCACCAGCTACGGTATACATTGGGTGCAACAGTCCCCTGGACAAGGGCTTGAGTGGATGGGATGGATCAACCCTGGCAATGGTAGCCCAAGCTATGCCAAGAAGTTTCAGGGCAGATTCACCATGACCAGGGACATGTCCACAACCACAGCCTACACAGACCTGAGCAGCCTGACATCTGAGGACATGGCTGTGTATTACTATGCAAGAGGGTATAGCAGTGGCTGGTACACAACTGGTTCGACTCCTGGGGCCAAGGAACCCTGGTCACCGTCTCCTCAG
>S882|IGHV1-38-4*01|IGHD6-19*01|IGHJ6*01
CAGGTCCAGCTGGTGCAGTCTTGGGCTGAGGTGAGGAAGTCTGGGGCCTCAGTGAAAGTCTCCTGTAGTTTTTCTGGGTTTACCATCACCAGCTACGGTATACATTGGGTGCAACAGTCCCCTGGACAAGGGCTTGAGTGGATGGGATGGATCAACCCTGGCAATGGTAGCCCAAGCTATGCCAAGAAGTTTCAGGGCAGATTCACCATGACCAGGGACATGTCCACAACCACAGCCTACACAGACCTGAGCAGCCTGACATCTGAGGACATGGCTGTGTATTACTATGCAAGAGGGTATAGCAGTGGCTGGTACATTACTACTACTACTACGGTATGGACGTCTGGGGGCAAGGGACCACGGTCACCGTCTCCTCAG
>S883|IGHV1-38-4*01|IGHD6-25*01|IGHJ1*01
CAGGTCCAGCTGGTGCAGTCTTGGGCTGAGGTGAGGAAGTCTGGGGCCTCAGTGAAAGTCTCCTGTAGTTTTTCTGGGTTTACCATCACCAGCTACGGTATACATTGGGTGCAACAGTCCCCTGGACAAGGGCTTGAGTGGATGGGATGGATCAACCCTGGCAATGGTAGCCCAAGCTATGCCAAGAAGTTTCAGGGCAGATTCACCATGACCAGGGACATGTCCACAACCACAGCCTACACAGACCTGAGCAGCCTGACATCTGAGGACATGGCTGTGTATTACTATGCAAGAGGGTATAGCAGCGGCTACGCTGAATACTTCCAGCACTGGGGCCAGGGCACCCTGGTCACCGTCTCCTCAG
>S884|IGHV1-38-4*01|IGHD6-25*01|IGHJ2*01
CAGGTCCAGCTGGTGCAGTCTTGGGCTGAGGTGAGGAAGTCTGGGGCCTCAGTGAAAGTCTCCTGTAGTTTTTCTGGGTTTACCATCACCAGCTACGGTATACATTGGGTGCAACAGTCCCCTGGACAAGGGCTTGAGTGGATGGGATGGATCAACCCTGGCAATGGTAGCCCAAGCTATGCCAAGAAGTTTCAGGGCAGATTCACCATGACCAGGGACATGTCCACAACCACAGCCTACACAGACCTGAGCAGCCTGACATCTGAGGACATGGCTGTGTATTACTATGCAAGAGGGTATAGCAGCGGCTACCTACTGGTACTTCGATCTCTGGGGCCGTGGCACCCTGGTCACTGTCTCCTCAG
>S885|IGHV1-38-4*01|IGHD6-25*01|IGHJ3*01
CAGGTCCAGCTGGTGCAGTCTTGGGCTGAGGTGAGGAAGTCTGGGGCCTCAGTGAAAGTCTCCTGTAGTTTTTCTGGGTTTACCATCACCAGCTACGGTATACATTGGGTGCAACAGTCCCCTGGACAAGGGCTTGAGTGGATGGGATGGATCAACCCTGGCAATGGTAGCCCAAGCTATGCCAAGAAGTTTCAGGGCAGATTCACCATGACCAGGGACATGTCCACAACCACAGCCTACACAGACCTGAGCAGCCTGACATCTGAGGACATGGCTGTGTATTACTATGCAAGAGGGTATAGCAGCGGCTACTGATGCTTTTGATGTCTGGGGCCAAGGGACAATGGTCACCGTCTCTTCAG
>S886|IGHV1-38-4*01|IGHD6-25*01|IGHJ4*01
CAGGTCCAGCTGGTGCAGTCTTGGGCTGAGGTGAGGAAGTCTGGGGCCTCAGTGAAAGTCTCCTGTAGTTTTTCTGGGTTTACCATCACCAGCTACGGTATACATTGGGTGCAACAGTCCCCTGGACAAGGGCTTGAGTGGATGGGATGGATCAACCCTGGCAATGGTAGCCCAAGCTATGCCAAGAAGTTTCAGGGCAGATTCACCATGACCAGGGACATGTCCACAACCACAGCCTACACAGACCTGAGCAGCCTGACATCTGAGGACATGGCTGTGTATTACTATGCAAGAGGGTATAGCAGCGGCTACACTACTTTGACTACTGGGGCCAAGGAACCCTGGTCACCGTCTCCTCAG
>S887|IGHV1-38-4*01|IGHD6-25*01|IGHJ5*01
CAGGTCCAGCTGGTGCAGTCTTGGGCTGAGGTGAGGAAGTCTGGGGCCTCAGTGAAAGTCTCCTGTAGTTTTTCTGGGTTTACCATCACCAGCTACGGTATACATTGGGTGCAACAGTCCCCTGGACAAGGGCTTGAGTGGATGGGATGGATCAACCCTGGCAATGGTAGCCCAAGCTATGCCAAGAAGTTTCAGGGCAGATTCACCATGACCAGGGACATGTCCACAACCACAGCCTACACAGACCTGAGCAGCCTGACATCTGAGGACATGGCTGTGTATTACTATGCAAGAGGGTATAGCAGCGGCTACACAACTGGTTCGACTCCTGGGGCCAAGGAACCCTGGTCACCGTCTCCTCAG
>S888|IGHV1-38-4*01|IGHD6-25*01|IGHJ6*01
CAGGTCCAGCTGGTGCAGTCTTGGGCTGAGGTGAGGAAGTCTGGGGCCTCAGTGAAAGTCTCCTGTAGTTTTTCTGGGTTTACCATCACCAGCTACGGTATACATTGGGTGCAACAGTCCCCTGGACAAGGGCTTGAGTGGATGGGATGGATCAACCCTGGCAATGGTAGCCCAAGCTATGCCAAGAAGTTTCAGGGCAGATTCACCATGACCAGGGACATGTCCACAACCACAGCCTACACAGACCTGAGCAGCCTGACATCTGAGGACATGGCTGTGTATTACTATGCAAGAGGGTATAGCAGCGGCTACATTACTACTACTACTACGGTATGGACGTCTGGGGGCAAGGGACCACGGTCACCGTCTCCTCAG
>S889|IGHV1-38-4*01|IGHD6-6*01|IGHJ1*01
CAGGTCCAGCTGGTGCAGTCTTGGGCTGAGGTGAGGAAGTCTGGGGCCTCAGTGAAAGTCTCCTGTAGTTTTTCTGGGTTTACCATCACCAGCTACGGTATACATTGGGTGCAACAGTCCCCTGGACAAGGGCTTGAGTGGATGGGATGGATCAACCCTGGCAATGGTAGCCCAAGCTATGCCAAGAAGTTTCAGGGCAGATTCACCATGACCAGGGACATGTCCACAACCACAGCCTACACAGACCTGAGCAGCCTGACATCTGAGGACATGGCTGTGTATTACTATGCAAGAGAGTATAGCAGCTCGTCCGCTGAATACTTCCAGCACTGGGGCCAGGGCACCCTGGTCACCGTCTCCTCAG
>S890|IGHV1-38-4*01|IGHD6-6*01|IGHJ2*01
CAGGTCCAGCTGGTGCAGTCTTGGGCTGAGGTGAGGAAGTCTGGGGCCTCAGTGAAAGTCTCCTGTAGTTTTTCTGGGTTTACCATCACCAGCTACGGTATACATTGGGTGCAACAGTCCCCTGGACAAGGGCTTGAGTGGATGGGATGGATCAACCCTGGCAATGGTAGCCCAAGCTATGCCAAGAAGTTTCAGGGCAGATTCACCATGACCAGGGACATGTCCACAACCACAGCCTACACAGACCTGAGCAGCCTGACATCTGAGGACATGGCTGTGTATTACTATGCAAGAGAGTATAGCAGCTCGTCCCTACTGGTACTTCGATCTCTGGGGCCGTGGCACCCTGGTCACTGTCTCCTCAG
>S891|IGHV1-38-4*01|IGHD6-6*01|IGHJ3*01
CAGGTCCAGCTGGTGCAGTCTTGGGCTGAGGTGAGGAAGTCTGGGGCCTCAGTGAAAGTCTCCTGTAGTTTTTCTGGGTTTACCATCACCAGCTACGGTATACATTGGGTGCAACAGTCCCCTGGACAAGGGCTTGAGTGGATGGGATGGATCAACCCTGGCAATGGTAGCCCAAGCTATGCCAAGAAGTTTCAGGGCAGATTCACCATGACCAGGGACATGTCCACAACCACAGCCTACACAGACCTGAGCAGCCTGACATCTGAGGACATGGCTGTGTATTACTATGCAAGAGAGTATAGCAGCTCGTCCTGATGCTTTTGATGTCTGGGGCCAAGGGACAATGGTCACCGTCTCTTCAG
>S892|IGHV1-38-4*01|IGHD6-6*01|IGHJ4*01
CAGGTCCAGCTGGTGCAGTCTTGGGCTGAGGTGAGGAAGTCTGGGGCCTCAGTGAAAGTCTCCTGTAGTTTTTCTGGGTTTACCATCACCAGCTACGGTATACATTGGGTGCAACAGTCCCCTGGACAAGGGCTTGAGTGGATGGGATGGATCAACCCTGGCAATGGTAGCCCAAGCTATGCCAAGAAGTTTCAGGGCAGATTCACCATGACCAGGGACATGTCCACAACCACAGCCTACACAGACCTGAGCAGCCTGACATCTGAGGACATGGCTGTGTATTACTATGCAAGAGAGTATAGCAGCTCGTCCACTACTTTGACTACTGGGGCCAAGGAACCCTGGTCACCGTCTCCTCAG
>S893|IGHV1-38-4*01|IGHD6-6*01|IGHJ5*01
CAGGTCCAGCTGGTGCAGTCTTGGGCTGAGGTGAGGAAGTCTGGGGCCTCAGTGAAAGTCTCCTGTAGTTTTTCTGGGTTTACCATCACCAGCTACGGTATACATTGGGTGCAACAGTCCCCTGGACAAGGGCTTGAGTGGATGGGATGGATCAACCCTGGCAATGGTAGCCCAAGCTATGCCAAGAAGTTTCAGGGCAGATTCACCATGACCAGGGACATGTCCACAACCACAGCCTACACAGACCTGAGCAGCCTGACATCTGAGGACATGGCTGTGTATTACTATGCAAGAGAGTATAGCAGCTCGTCCACAACTGGTTCGACTCCTGGGGCCAAGGAACCCTGGTCACCGTCTCCTCAG
>S894|IGHV1-38-4*01|IGHD6-6*01|IGHJ6*01
CAGGTCCAGCTGGTGCAGTCTTGGGCTGAGGTGAGGAAGTCTGGGGCCTCAGTGAAAGTCTCCTGTAGTTTTTCTGGGTTTACCATCACCAGCTACGGTATACATTGGGTGCAACAGTCCCCTGGACAAGGGCTTGAGTGGATGGGATGGATCAACCCTGGCAATGGTAGCCCAAGCTATGCCAAGAAGTTTCAGGGCAGATTCACCATGACCAGGGACATGTCCACAACCACAGCCTACACAGACCTGAGCAGCCTGACATCTGAGGACATGGCTGTGTATTACTATGCAAGAGAGTATAGCAGCTCGTCCATTACTACTACTACTACGGTATGGACGTCTGGGGGCAAGGGACCACGGTCACCGTCTCCTCAG
>S895|IGHV1-38-4*01|IGHD7-27*01|IGHJ1*01
CAGGTCCAGCTGGTGCAGTCTTGGGCTGAGGTGAGGAAGTCTGGGGCCTCAGTGAAAGTCTCCTGTAGTTTTTCTGGGTTTACCATCACCAGCTACGGTATACATTGGGTGCAACAGTCCCCTGGACAAGGGCTTGAGTGGATGGGATGGATCAACCCTGGCAATGGTAGCCCAAGCTATGCCAAGAAGTTTCAGGGCAGATTCACCATGACCAGGGACATGTCCACAACCACAGCCTACACAGACCTGAGCAGCCTGACATCTGAGGACATGGCTGTGTATTACTATGCAAGACTAACTGGGGAGCTGAATACTTCCAGCACTGGGGCCAGGGCACCCTGGTCACCGTCTCCTCAG
>S896|IGHV1-38-4*01|IGHD7-27*01|IGHJ2*01
CAGGTCCAGCTGGTGCAGTCTTGGGCTGAGGTGAGGAAGTCTGGGGCCTCAGTGAAAGTCTCCTGTAGTTTTTCTGGGTTTACCATCACCAGCTACGGTATACATTGGGTGCAACAGTCCCCTGGACAAGGGCTTGAGTGGATGGGATGGATCAACCCTGGCAATGGTAGCCCAAGCTATGCCAAGAAGTTTCAGGGCAGATTCACCATGACCAGGGACATGTCCACAACCACAGCCTACACAGACCTGAGCAGCCTGACATCTGAGGACATGGCTGTGTATTACTATGCAAGACTAACTGGGGACTACTGGTACTTCGATCTCTGGGGCCGTGGCACCCTGGTCACTGTCTCCTCAG
>S897|IGHV1-38-4*01|IGHD7-27*01|IGHJ3*01
CAGGTCCAGCTGGTGCAGTCTTGGGCTGAGGTGAGGAAGTCTGGGGCCTCAGTGAAAGTCTCCTGTAGTTTTTCTGGGTTTACCATCACCAGCTACGGTATACATTGGGTGCAACAGTCCCCTGGACAAGGGCTTGAGTGGATGGGATGGATCAACCCTGGCAATGGTAGCCCAAGCTATGCCAAGAAGTTTCAGGGCAGATTCACCATGACCAGGGACATGTCCACAACCACAGCCTACACAGACCTGAGCAGCCTGACATCTGAGGACATGGCTGTGTATTACTATGCAAGACTAACTGGGGATGATGCTTTTGATGTCTGGGGCCAAGGGACAATGGTCACCGTCTCTTCAG
>S898|IGHV1-38-4*01|IGHD7-27*01|IGHJ4*01
CAGGTCCAGCTGGTGCAGTCTTGGGCTGAGGTGAGGAAGTCTGGGGCCTCAGTGAAAGTCTCCTGTAGTTTTTCTGGGTTTACCATCACCAGCTACGGTATACATTGGGTGCAACAGTCCCCTGGACAAGGGCTTGAGTGGATGGGATGGATCAACCCTGGCAATGGTAGCCCAAGCTATGCCAAGAAGTTTCAGGGCAGATTCACCATGACCAGGGACATGTCCACAACCACAGCCTACACAGACCTGAGCAGCCTGACATCTGAGGACATGGCTGTGTATTACTATGCAAGACTAACTGGGGAACTACTTTGACTACTGGGGCCAAGGAACCCTGGTCACCGTCTCCTCAG
>S899|IGHV1-38-4*01|IGHD7-27*01|IGHJ5*01
CAGGTCCAGCTGGTGCAGTCTTGGGCTGAGGTGAGGAAGTCTGGGGCCTCAGTGAAAGTCTCCTGTAGTTTTTCTGGGTTTACCATCACCAGCTACGGTATACATTGGGTGCAACAGTCCCCTGGACAAGGGCTTGAGTGGATGGGATGGATCAACCCTGGCAATGGTAGCCCAAGCTATGCCAAGAAGTTTCAGGGCAGATTCACCATGACCAGGGACATGTCCACAACCACAGCCTACACAGACCTGAGCAGCCTGACATCTGAGGACATGGCTGTGTATTACTATGCAAGACTAACTGGGGAACAACTGGTTCGACTCCTGGGGCCAAGGAACCCTGGTCACCGTCTCCTCAG
>S900|IGHV1-38-4*01|IGHD7-27*01|IGHJ6*01
CAGGTCCAGCTGGTGCAGTCTTGGGCTGAGGTGAGGAAGTCTGGGGCCTCAGTGAAAGTCTCCTGTAGTTTTTCTGGGTTTACCATCACCAGCTACGGTATACATTGGGTGCAACAGTCCCCTGGACAAGGGCTTGAGTGGATGGGATGGATCAACCCTGGCAATGGTAGCCCAAGCTATGCCAAGAAGTTTCAGGGCAGATTCACCATGACCAGGGACATGTCCACAACCACAGCCTACACAGACCTGAGCAGCCTGACATCTGAGGACATGGCTGTGTATTACTATGCAAGACTAACTGGGGAATTACTACTACTACTACGGTATGGACGTCTGGGGGCAAGGGACCACGGTCACCGTCTCCTCAG
>S901|IGHV1-45*01|IGHD1-1*01|IGHJ1*01
CAGATGCAGCTGGTGCAGTCTGGGGCTGAGGTGAAGAAGACTGGGTCCTCAGTGAAGGTTTCCTGCAAGGCTTCCGGATACACCTTCACCTACCGCTACCTGCACTGGGTGCGACAGGCCCCCGGACAAGCGCTTGAGTGGATGGGATGGATCACACCTTTCAATGGTAACACCAACTACGCACAGAAATTCCAGGACAGAGTCACCATTACTAGGGACAGGTCTATGAGCACAGCCTACATGGAGCTGAGCAGCCTGAGATCTGAGGACACAGCCATGTATTACTGTGCAAGAGGTACAACTGGAACGACGCTGAATACTTCCAGCACTGGGGCCAGGGCACCCTGGTCACCGTCTCCTCAG
>S902|IGHV1-45*01|IGHD1-1*01|IGHJ2*01
CAGATGCAGCTGGTGCAGTCTGGGGCTGAGGTGAAGAAGACTGGGTCCTCAGTGAAGGTTTCCTGCAAGGCTTCCGGATACACCTTCACCTACCGCTACCTGCACTGGGTGCGACAGGCCCCCGGACAAGCGCTTGAGTGGATGGGATGGATCACACCTTTCAATGGTAACACCAACTACGCACAGAAATTCCAGGACAGAGTCACCATTACTAGGGACAGGTCTATGAGCACAGCCTACATGGAGCTGAGCAGCCTGAGATCTGAGGACACAGCCATGTATTACTGTGCAAGAGGTACAACTGGAACGACCTACTGGTACTTCGATCTCTGGGGCCGTGGCACCCTGGTCACTGTCTCCTCAG
>S903|IGHV1-45*01|IGHD1-1*01|IGHJ3*01
CAGATGCAGCTGGTGCAGTCTGGGGCTGAGGTGAAGAAGACTGGGTCCTCAGTGAAGGTTTCCTGCAAGGCTTCCGGATACACCTTCACCTACCGCTACCTGCACTGGGTGCGACAGGCCCCCGGACAAGCGCTTGAGTGGATGGGATGGATCACACCTTTCAATGGTAACACCAACTACGCACAGAAATTCCAGGACAGAGTCACCATTACTAGGGACAGGTCTATGAGCACAGCCTACATGGAGCTGAGCAGCCTGAGATCTGAGGACACAGCCATGTATTACTGTGCAAGAGGTACAACTGGAACGACTGATGCTTTTGATGTCTGGGGCCAAGGGACAATGGTCACCGTCTCTTCAG
>S904|IGHV1-45*01|IGHD1-1*01|IGHJ4*01
CAGATGCAGCTGGTGCAGTCTGGGGCTGAGGTGAAGAAGACTGGGTCCTCAGTGAAGGTTTCCTGCAAGGCTTCCGGATACACCTTCACCTACCGCTACCTGCACTGGGTGCGACAGGCCCCCGGACAAGCGCTTGAGTGGATGGGATGGATCACACCTTTCAATGGTAACACCAACTACGCACAGAAATTCCAGGACAGAGTCACCATTACTAGGGACAGGTCTATGAGCACAGCCTACATGGAGCTGAGCAGCCTGAGATCTGAGGACACAGCCATGTATTACTGTGCAAGAGGTACAACTGGAACGACACTACTTTGACTACTGGGGCCAAGGAACCCTGGTCACCGTCTCCTCAG
>S905|IGHV1-45*01|IGHD1-1*01|IGHJ5*01
CAGATGCAGCTGGTGCAGTCTGGGGCTGAGGTGAAGAAGACTGGGTCCTCAGTGAAGGTTTCCTGCAAGGCTTCCGGATACACCTTCACCTACCGCTACCTGCACTGGGTGCGACAGGCCCCCGGACAAGCGCTTGAGTGGATGGGATGGATCACACCTTTCAATGGTAACACCAACTACGCACAGAAATTCCAGGACAGAGTCACCATTACTAGGGACAGGTCTATGAGCACAGCCTACATGGAGCTGAGCAGCCTGAGATCTGAGGACACAGCCATGTATTACTGTGCAAGAGGTACAACTGGAACGACACAACTGGTTCGACTCCTGGGGCCAAGGAACCCTGGTCACCGTCTCCTCAG
>S906|IGHV1-45*01|IGHD1-1*01|IGHJ6*01
CAGATGCAGCTGGTGCAGTCTGGGGCTGAGGTGAAGAAGACTGGGTCCTCAGTGAAGGTTTCCTGCAAGGCTTCCGGATACACCTTCACCTACCGCTACCTGCACTGGGTGCGACAGGCCCCCGGACAAGCGCTTGAGTGGATGGGATGGATCACACCTTTCAATGGTAACACCAACTACGCACAGAAATTCCAGGACAGAGTCACCATTACTAGGGACAGGTCTATGAGCACAGCCTACATGGAGCTGAGCAGCCTGAGATCTGAGGACACAGCCATGTATTACTGTGCAAGAGGTACAACTGGAACGACATTACTACTACTACTACGGTATGGACGTCTGGGGGCAAGGGACCACGGTCACCGTCTCCTCAG
>S907|IGHV1-45*01|IGHD1-14*01|IGHJ1*01
CAGATGCAGCTGGTGCAGTCTGGGGCTGAGGTGAAGAAGACTGGGTCCTCAGTGAAGGTTTCCTGCAAGGCTTCCGGATACACCTTCACCTACCGCTACCTGCACTGGGTGCGACAGGCCCCCGGACAAGCGCTTGAGTGGATGGGATGGATCACACCTTTCAATGGTAACACCAACTACGCACAGAAATTCCAGGACAGAGTCACCATTACTAGGGACAGGTCTATGAGCACAGCCTACATGGAGCTGAGCAGCCTGAGATCTGAGGACACAGCCATGTATTACTGTGCAAGAGGTATAACCGGAACCACGCTGAATACTTCCAGCACTGGGGCCAGGGCACCCTGGTCACCGTCTCCTCAG
>S908|IGHV1-45*01|IGHD1-14*01|IGHJ2*01
CAGATGCAGCTGGTGCAGTCTGGGGCTGAGGTGAAGAAGACTGGGTCCTCAGTGAAGGTTTCCTGCAAGGCTTCCGGATACACCTTCACCTACCGCTACCTGCACTGGGTGCGACAGGCCCCCGGACAAGCGCTTGAGTGGATGGGATGGATCACACCTTTCAATGGTAACACCAACTACGCACAGAAATTCCAGGACAGAGTCACCATTACTAGGGACAGGTCTATGAGCACAGCCTACATGGAGCTGAGCAGCCTGAGATCTGAGGACACAGCCATGTATTACTGTGCAAGAGGTATAACCGGAACCACCTACTGGTACTTCGATCTCTGGGGCCGTGGCACCCTGGTCACTGTCTCCTCAG
>S909|IGHV1-45*01|IGHD1-14*01|IGHJ3*01
CAGATGCAGCTGGTGCAGTCTGGGGCTGAGGTGAAGAAGACTGGGTCCTCAGTGAAGGTTTCCTGCAAGGCTTCCGGATACACCTTCACCTACCGCTACCTGCACTGGGTGCGACAGGCCCCCGGACAAGCGCTTGAGTGGATGGGATGGATCACACCTTTCAATGGTAACACCAACTACGCACAGAAATTCCAGGACAGAGTCACCATTACTAGGGACAGGTCTATGAGCACAGCCTACATGGAGCTGAGCAGCCTGAGATCTGAGGACACAGCCATGTATTACTGTGCAAGAGGTATAACCGGAACCACTGATGCTTTTGATGTCTGGGGCCAAGGGACAATGGTCACCGTCTCTTCAG
>S910|IGHV1-45*01|IGHD1-14*01|IGHJ4*01
CAGATGCAGCTGGTGCAGTCTGGGGCTGAGGTGAAGAAGACTGGGTCCTCAGTGAAGGTTTCCTGCAAGGCTTCCGGATACACCTTCACCTACCGCTACCTGCACTGGGTGCGACAGGCCCCCGGACAAGCGCTTGAGTGGATGGGATGGATCACACCTTTCAATGGTAACACCAACTACGCACAGAAATTCCAGGACAGAGTCACCATTACTAGGGACAGGTCTATGAGCACAGCCTACATGGAGCTGAGCAGCCTGAGATCTGAGGACACAGCCATGTATTACTGTGCAAGAGGTATAACCGGAACCACACTACTTTGACTACTGGGGCCAAGGAACCCTGGTCACCGTCTCCTCAG
>S911|IGHV1-45*01|IGHD1-14*01|IGHJ5*01
CAGATGCAGCTGGTGCAGTCTGGGGCTGAGGTGAAGAAGACTGGGTCCTCAGTGAAGGTTTCCTGCAAGGCTTCCGGATACACCTTCACCTACCGCTACCTGCACTGGGTGCGACAGGCCCCCGGACAAGCGCTTGAGTGGATGGGATGGATCACACCTTTCAATGGTAACACCAACTACGCACAGAAATTCCAGGACAGAGTCACCATTACTAGGGACAGGTCTATGAGCACAGCCTACATGGAGCTGAGCAGCCTGAGATCTGAGGACACAGCCATGTATTACTGTGCAAGAGGTATAACCGGAACCACACAACTGGTTCGACTCCTGGGGCCAAGGAACCCTGGTCACCGTCTCCTCAG
>S912|IGHV1-45*01|IGHD1-14*01|IGHJ6*01
CAGATGCAGCTGGTGCAGTCTGGGGCTGAGGTGAAGAAGACTGGGTCCTCAGTGAAGGTTTCCTGCAAGGCTTCCGGATACACCTTCACCTACCGCTACCTGCACTGGGTGCGACAGGCCCCCGGACAAGCGCTTGAGTGGATGGGATGGATCACACCTTTCAATGGTAACACCAACTACGCACAGAAATTCCAGGACAGAGTCACCATTACTAGGGACAGGTCTATGAGCACAGCCTACATGGAGCTGAGCAGCCTGAGATCTGAGGACACAGCCATGTATTACTGTGCAAGAGGTATAACCGGAACCACATTACTACTACTACTACGGTATGGACGTCTGGGGGCAAGGGACCACGGTCACCGTCTCCTCAG
>S913|IGHV1-45*01|IGHD1-20*01|IGHJ1*01
CAGATGCAGCTGGTGCAGTCTGGGGCTGAGGTGAAGAAGACTGGGTCCTCAGTGAAGGTTTCCTGCAAGGCTTCCGGATACACCTTCACCTACCGCTACCTGCACTGGGTGCGACAGGCCCCCGGACAAGCGCTTGAGTGGATGGGATGGATCACACCTTTCAATGGTAACACCAACTACGCACAGAAATTCCAGGACAGAGTCACCATTACTAGGGACAGGTCTATGAGCACAGCCTACATGGAGCTGAGCAGCCTGAGATCTGAGGACACAGCCATGTATTACTGTGCAAGAGGTATAACTGGAACGACGCTGAATACTTCCAGCACTGGGGCCAGGGCACCCTGGTCACCGTCTCCTCAG
>S914|IGHV1-45*01|IGHD1-20*01|IGHJ2*01
CAGATGCAGCTGGTGCAGTCTGGGGCTGAGGTGAAGAAGACTGGGTCCTCAGTGAAGGTTTCCTGCAAGGCTTCCGGATACACCTTCACCTACCGCTACCTGCACTGGGTGCGACAGGCCCCCGGACAAGCGCTTGAGTGGATGGGATGGATCACACCTTTCAATGGTAACACCAACTACGCACAGAAATTCCAGGACAGAGTCACCATTACTAGGGACAGGTCTATGAGCACAGCCTACATGGAGCTGAGCAGCCTGAGATCTGAGGACACAGCCATGTATTACTGTGCAAGAGGTATAACTGGAACGACCTACTGGTACTTCGATCTCTGGGGCCGTGGCACCCTGGTCACTGTCTCCTCAG
>S915|IGHV1-45*01|IGHD1-20*01|IGHJ3*01
CAGATGCAGCTGGTGCAGTCTGGGGCTGAGGTGAAGAAGACTGGGTCCTCAGTGAAGGTTTCCTGCAAGGCTTCCGGATACACCTTCACCTACCGCTACCTGCACTGGGTGCGACAGGCCCCCGGACAAGCGCTTGAGTGGATGGGATGGATCACACCTTTCAATGGTAACACCAACTACGCACAGAAATTCCAGGACAGAGTCACCATTACTAGGGACAGGTCTATGAGCACAGCCTACATGGAGCTGAGCAGCCTGAGATCTGAGGACACAGCCATGTATTACTGTGCAAGAGGTATAACTGGAACGACTGATGCTTTTGATGTCTGGGGCCAAGGGACAATGGTCACCGTCTCTTCAG
>S916|IGHV1-45*01|IGHD1-20*01|IGHJ4*01
CAGATGCAGCTGGTGCAGTCTGGGGCTGAGGTGAAGAAGACTGGGTCCTCAGTGAAGGTTTCCTGCAAGGCTTCCGGATACACCTTCACCTACCGCTACCTGCACTGGGTGCGACAGGCCCCCGGACAAGCGCTTGAGTGGATGGGATGGATCACACCTTTCAATGGTAACACCAACTACGCACAGAAATTCCAGGACAGAGTCACCATTACTAGGGACAGGTCTATGAGCACAGCCTACATGGAGCTGAGCAGCCTGAGATCTGAGGACACAGCCATGTATTACTGTGCAAGAGGTATAACTGGAACGACACTACTTTGACTACTGGGGCCAAGGAACCCTGGTCACCGTCTCCTCAG
>S917|IGHV1-45*01|IGHD1-20*01|IGHJ5*01
CAGATGCAGCTGGTGCAGTCTGGGGCTGAGGTGAAGAAGACTGGGTCCTCAGTGAAGGTTTCCTGCAAGGCTTCCGGATACACCTTCACCTACCGCTACCTGCACTGGGTGCGACAGGCCCCCGGACAAGCGCTTGAGTGGATGGGATGGATCACACCTTTCAATGGTAACACCAACTACGCACAGAAATTCCAGGACAGAGTCACCATTACTAGGGACAGGTCTATGAGCACAGCCTACATGGAGCTGAGCAGCCTGAGATCTGAGGACACAGCCATGTATTACTGTGCAAGAGGTATAACTGGAACGACACAACTGGTTCGACTCCTGGGGCCAAGGAACCCTGGTCACCGTCTCCTCAG
>S918|IGHV1-45*01|IGHD1-20*01|IGHJ6*01
CAGATGCAGCTGGTGCAGTCTGGGGCTGAGGTGAAGAAGACTGGGTCCTCAGTGAAGGTTTCCTGCAAGGCTTCCGGATACACCTTCACCTACCGCTACCTGCACTGGGTGCGACAGGCCCCCGGACAAGCGCTTGAGTGGATGGGATGGATCACACCTTTCAATGGTAACACCAACTACGCACAGAAATTCCAGGACAGAGTCACCATTACTAGGGACAGGTCTATGAGCACAGCCTACATGGAGCTGAGCAGCCTGAGATCTGAGGACACAGCCATGTATTACTGTGCAAGAGGTATAACTGGAACGACATTACTACTACTACTACGGTATGGACGTCTGGGGGCAAGGGACCACGGTCACCGTCTCCTCAG
>S919|IGHV1-45*01|IGHD1-26*01|IGHJ1*01
CAGATGCAGCTGGTGCAGTCTGGGGCTGAGGTGAAGAAGACTGGGTCCTCAGTGAAGGTTTCCTGCAAGGCTTCCGGATACACCTTCACCTACCGCTACCTGCACTGGGTGCGACAGGCCCCCGGACAAGCGCTTGAGTGGATGGGATGGATCACACCTTTCAATGGTAACACCAACTACGCACAGAAATTCCAGGACAGAGTCACCATTACTAGGGACAGGTCTATGAGCACAGCCTACATGGAGCTGAGCAGCCTGAGATCTGAGGACACAGCCATGTATTACTGTGCAAGAGGTATAGTGGGAGCTACTACGCTGAATACTTCCAGCACTGGGGCCAGGGCACCCTGGTCACCGTCTCCTCAG
>S920|IGHV1-45*01|IGHD1-26*01|IGHJ2*01
CAGATGCAGCTGGTGCAGTCTGGGGCTGAGGTGAAGAAGACTGGGTCCTCAGTGAAGGTTTCCTGCAAGGCTTCCGGATACACCTTCACCTACCGCTACCTGCACTGGGTGCGACAGGCCCCCGGACAAGCGCTTGAGTGGATGGGATGGATCACACCTTTCAATGGTAACACCAACTACGCACAGAAATTCCAGGACAGAGTCACCATTACTAGGGACAGGTCTATGAGCACAGCCTACATGGAGCTGAGCAGCCTGAGATCTGAGGACACAGCCATGTATTACTGTGCAAGAGGTATAGTGGGAGCTACTACCTACTGGTACTTCGATCTCTGGGGCCGTGGCACCCTGGTCACTGTCTCCTCAG
>S921|IGHV1-45*01|IGHD1-26*01|IGHJ3*01
CAGATGCAGCTGGTGCAGTCTGGGGCTGAGGTGAAGAAGACTGGGTCCTCAGTGAAGGTTTCCTGCAAGGCTTCCGGATACACCTTCACCTACCGCTACCTGCACTGGGTGCGACAGGCCCCCGGACAAGCGCTTGAGTGGATGGGATGGATCACACCTTTCAATGGTAACACCAACTACGCACAGAAATTCCAGGACAGAGTCACCATTACTAGGGACAGGTCTATGAGCACAGCCTACATGGAGCTGAGCAGCCTGAGATCTGAGGACACAGCCATGTATTACTGTGCAAGAGGTATAGTGGGAGCTACTACTGATGCTTTTGATGTCTGGGGCCAAGGGACAATGGTCACCGTCTCTTCAG
>S922|IGHV1-45*01|IGHD1-26*01|IGHJ4*01
CAGATGCAGCTGGTGCAGTCTGGGGCTGAGGTGAAGAAGACTGGGTCCTCAGTGAAGGTTTCCTGCAAGGCTTCCGGATACACCTTCACCTACCGCTACCTGCACTGGGTGCGACAGGCCCCCGGACAAGCGCTTGAGTGGATGGGATGGATCACACCTTTCAATGGTAACACCAACTACGCACAGAAATTCCAGGACAGAGTCACCATTACTAGGGACAGGTCTATGAGCACAGCCTACATGGAGCTGAGCAGCCTGAGATCTGAGGACACAGCCATGTATTACTGTGCAAGAGGTATAGTGGGAGCTACTACACTACTTTGACTACTGGGGCCAAGGAACCCTGGTCACCGTCTCCTCAG
>S923|IGHV1-45*01|IGHD1-26*01|IGHJ5*01
CAGATGCAGCTGGTGCAGTCTGGGGCTGAGGTGAAGAAGACTGGGTCCTCAGTGAAGGTTTCCTGCAAGGCTTCCGGATACACCTTCACCTACCGCTACCTGCACTGGGTGCGACAGGCCCCCGGACAAGCGCTTGAGTGGATGGGATGGATCACACCTTTCAATGGTAACACCAACTACGCACAGAAATTCCAGGACAGAGTCACCATTACTAGGGACAGGTCTATGAGCACAGCCTACATGGAGCTGAGCAGCCTGAGATCTGAGGACACAGCCATGTATTACTGTGCAAGAGGTATAGTGGGAGCTACTACACAACTGGTTCGACTCCTGGGGCCAAGGAACCCTGGTCACCGTCTCCTCAG
>S924|IGHV1-45*01|IGHD1-26*01|IGHJ6*01
CAGATGCAGCTGGTGCAGTCTGGGGCTGAGGTGAAGAAGACTGGGTCCTCAGTGAAGGTTTCCTGCAAGGCTTCCGGATACACCTTCACCTACCGCTACCTGCACTGGGTGCGACAGGCCCCCGGACAAGCGCTTGAGTGGATGGGATGGATCACACCTTTCAATGGTAACACCAACTACGCACAGAAATTCCAGGACAGAGTCACCATTACTAGGGACAGGTCTATGAGCACAGCCTACATGGAGCTGAGCAGCCTGAGATCTGAGGACACAGCCATGTATTACTGTGCAAGAGGTATAGTGGGAGCTACTACATTACTACTACTACTACGGTATGGACGTCTGGGGGCAAGGGACCACGGTCACCGTCTCCTCAG
>S925|IGHV1-45*01|IGHD1-7*01|IGHJ1*01
CAGATGCAGCTGGTGCAGTCTGGGGCTGAGGTGAAGAAGACTGGGTCCTCAGTGAAGGTTTCCTGCAAGGCTTCCGGATACACCTTCACCTACCGCTACCTGCACTGGGTGCGACAGGCCCCCGGACAAGCGCTTGAGTGGATGGGATGGATCACACCTTTCAATGGTAACACCAACTACGCACAGAAATTCCAGGACAGAGTCACCATTACTAGGGACAGGTCTATGAGCACAGCCTACATGGAGCTGAGCAGCCTGAGATCTGAGGACACAGCCATGTATTACTGTGCAAGAGGTATAACTGGAACTACGCTGAATACTTCCAGCACTGGGGCCAGGGCACCCTGGTCACCGTCTCCTCAG
>S926|IGHV1-45*01|IGHD1-7*01|IGHJ2*01
CAGATGCAGCTGGTGCAGTCTGGGGCTGAGGTGAAGAAGACTGGGTCCTCAGTGAAGGTTTCCTGCAAGGCTTCCGGATACACCTTCACCTACCGCTACCTGCACTGGGTGCGACAGGCCCCCGGACAAGCGCTTGAGTGGATGGGATGGATCACACCTTTCAATGGTAACACCAACTACGCACAGAAATTCCAGGACAGAGTCACCATTACTAGGGACAGGTCTATGAGCACAGCCTACATGGAGCTGAGCAGCCTGAGATCTGAGGACACAGCCATGTATTACTGTGCAAGAGGTATAACTGGAACTACCTACTGGTACTTCGATCTCTGGGGCCGTGGCACCCTGGTCACTGTCTCCTCAG
>S927|IGHV1-45*01|IGHD1-7*01|IGHJ3*01
CAGATGCAGCTGGTGCAGTCTGGGGCTGAGGTGAAGAAGACTGGGTCCTCAGTGAAGGTTTCCTGCAAGGCTTCCGGATACACCTTCACCTACCGCTACCTGCACTGGGTGCGACAGGCCCCCGGACAAGCGCTTGAGTGGATGGGATGGATCACACCTTTCAATGGTAACACCAACTACGCACAGAAATTCCAGGACAGAGTCACCATTACTAGGGACAGGTCTATGAGCACAGCCTACATGGAGCTGAGCAGCCTGAGATCTGAGGACACAGCCATGTATTACTGTGCAAGAGGTATAACTGGAACTACTGATGCTTTTGATGTCTGGGGCCAAGGGACAATGGTCACCGTCTCTTCAG
>S928|IGHV1-45*01|IGHD1-7*01|IGHJ4*01
CAGATGCAGCTGGTGCAGTCTGGGGCTGAGGTGAAGAAGACTGGGTCCTCAGTGAAGGTTTCCTGCAAGGCTTCCGGATACACCTTCACCTACCGCTACCTGCACTGGGTGCGACAGGCCCCCGGACAAGCGCTTGAGTGGATGGGATGGATCACACCTTTCAATGGTAACACCAACTACGCACAGAAATTCCAGGACAGAGTCACCATTACTAGGGACAGGTCTATGAGCACAGCCTACATGGAGCTGAGCAGCCTGAGATCTGAGGACACAGCCATGTATTACTGTGCAAGAGGTATAACTGGAACTACACTACTTTGACTACTGGGGCCAAGGAACCCTGGTCACCGTCTCCTCAG
>S929|IGHV1-45*01|IGHD1-7*01|IGHJ5*01
CAGATGCAGCTGGTGCAGTCTGGGGCTGAGGTGAAGAAGACTGGGTCCTCAGTGAAGGTTTCCTGCAAGGCTTCCGGATACACCTTCACCTACCGCTACCTGCACTGGGTGCGACAGGCCCCCGGACAAGCGCTTGAGTGGATGGGATGGATCACACCTTTCAATGGTAACACCAACTACGCACAGAAATTCCAGGACAGAGTCACCATTACTAGGGACAGGTCTATGAGCACAGCCTACATGGAGCTGAGCAGCCTGAGATCTGAGGACACAGCCATGTATTACTGTGCAAGAGGTATAACTGGAACTACACAACTGGTTCGACTCCTGGGGCCAAGGAACCCTGGTCACCGTCTCCTCAG
>S930|IGHV1-45*01|IGHD1-7*01|IGHJ6*01
CAGATGCAGCTGGTGCAGTCTGGGGCTGAGGTGAAGAAGACTGGGTCCTCAGTGAAGGTTTCCTGCAAGGCTTCCGGATACACCTTCACCTACCGCTACCTGCACTGGGTGCGACAGGCCCCCGGACAAGCGCTTGAGTGGATGGGATGGATCACACCTTTCAATGGTAACACCAACTACGCACAGAAATTCCAGGACAGAGTCACCATTACTAGGGACAGGTCTATGAGCACAGCCTACATGGAGCTGAGCAGCCTGAGATCTGAGGACACAGCCATGTATTACTGTGCAAGAGGTATAACTGGAACTACATTACTACTACTACTACGGTATGGACGTCTGGGGGCAAGGGACCACGGTCACCGTCTCCTCAG
>S931|IGHV1-45*01|IGHD1/OR15-1a*01|IGHJ1*01
CAGATGCAGCTGGTGCAGTCTGGGGCTGAGGTGAAGAAGACTGGGTCCTCAGTGAAGGTTTCCTGCAAGGCTTCCGGATACACCTTCACCTACCGCTACCTGCACTGGGTGCGACAGGCCCCCGGACAAGCGCTTGAGTGGATGGGATGGATCACACCTTTCAATGGTAACACCAACTACGCACAGAAATTCCAGGACAGAGTCACCATTACTAGGGACAGGTCTATGAGCACAGCCTACATGGAGCTGAGCAGCCTGAGATCTGAGGACACAGCCATGTATTACTGTGCAAGAGGTATAACTGGAACAACGCTGAATACTTCCAGCACTGGGGCCAGGGCACCCTGGTCACCGTCTCCTCAG
>S932|IGHV1-45*01|IGHD1/OR15-1a*01|IGHJ2*01
CAGATGCAGCTGGTGCAGTCTGGGGCTGAGGTGAAGAAGACTGGGTCCTCAGTGAAGGTTTCCTGCAAGGCTTCCGGATACACCTTCACCTACCGCTACCTGCACTGGGTGCGACAGGCCCCCGGACAAGCGCTTGAGTGGATGGGATGGATCACACCTTTCAATGGTAACACCAACTACGCACAGAAATTCCAGGACAGAGTCACCATTACTAGGGACAGGTCTATGAGCACAGCCTACATGGAGCTGAGCAGCCTGAGATCTGAGGACACAGCCATGTATTACTGTGCAAGAGGTATAACTGGAACAACCTACTGGTACTTCGATCTCTGGGGCCGTGGCACCCTGGTCACTGTCTCCTCAG
>S933|IGHV1-45*01|IGHD1/OR15-1a*01|IGHJ3*01
CAGATGCAGCTGGTGCAGTCTGGGGCTGAGGTGAAGAAGACTGGGTCCTCAGTGAAGGTTTCCTGCAAGGCTTCCGGATACACCTTCACCTACCGCTACCTGCACTGGGTGCGACAGGCCCCCGGACAAGCGCTTGAGTGGATGGGATGGATCACACCTTTCAATGGTAACACCAACTACGCACAGAAATTCCAGGACAGAGTCACCATTACTAGGGACAGGTCTATGAGCACAGCCTACATGGAGCTGAGCAGCCTGAGATCTGAGGACACAGCCATGTATTACTGTGCAAGAGGTATAACTGGAACAACTGATGCTTTTGATGTCTGGGGCCAAGGGACAATGGTCACCGTCTCTTCAG
>S934|IGHV1-45*01|IGHD1/OR15-1a*01|IGHJ4*01
CAGATGCAGCTGGTGCAGTCTGGGGCTGAGGTGAAGAAGACTGGGTCCTCAGTGAAGGTTTCCTGCAAGGCTTCCGGATACACCTTCACCTACCGCTACCTGCACTGGGTGCGACAGGCCCCCGGACAAGCGCTTGAGTGGATGGGATGGATCACACCTTTCAATGGTAACACCAACTACGCACAGAAATTCCAGGACAGAGTCACCATTACTAGGGACAGGTCTATGAGCACAGCCTACATGGAGCTGAGCAGCCTGAGATCTGAGGACACAGCCATGTATTACTGTGCAAGAGGTATAACTGGAACAACACTACTTTGACTACTGGGGCCAAGGAACCCTGGTCACCGTCTCCTCAG
>S935|IGHV1-45*01|IGHD1/OR15-1a*01|IGHJ5*01
CAGATGCAGCTGGTGCAGTCTGGGGCTGAGGTGAAGAAGACTGGGTCCTCAGTGAAGGTTTCCTGCAAGGCTTCCGGATACACCTTCACCTACCGCTACCTGCACTGGGTGCGACAGGCCCCCGGACAAGCGCTTGAGTGGATGGGATGGATCACACCTTTCAATGGTAACACCAACTACGCACAGAAATTCCAGGACAGAGTCACCATTACTAGGGACAGGTCTATGAGCACAGCCTACATGGAGCTGAGCAGCCTGAGATCTGAGGACACAGCCATGTATTACTGTGCAAGAGGTATAACTGGAACAACACAACTGGTTCGACTCCTGGGGCCAAGGAACCCTGGTCACCGTCTCCTCAG
>S936|IGHV1-45*01|IGHD1/OR15-1a*01|IGHJ6*01
CAGATGCAGCTGGTGCAGTCTGGGGCTGAGGTGAAGAAGACTGGGTCCTCAGTGAAGGTTTCCTGCAAGGCTTCCGGATACACCTTCACCTACCGCTACCTGCACTGGGTGCGACAGGCCCCCGGACAAGCGCTTGAGTGGATGGGATGGATCACACCTTTCAATGGTAACACCAACTACGCACAGAAATTCCAGGACAGAGTCACCATTACTAGGGACAGGTCTATGAGCACAGCCTACATGGAGCTGAGCAGCCTGAGATCTGAGGACACAGCCATGTATTACTGTGCAAGAGGTATAACTGGAACAACATTACTACTACTACTACGGTATGGACGTCTGGGGGCAAGGGACCACGGTCACCGTCTCCTCAG
>S937|IGHV1-45*01|IGHD2-15*01|IGHJ1*01
CAGATGCAGCTGGTGCAGTCTGGGGCTGAGGTGAAGAAGACTGGGTCCTCAGTGAAGGTTTCCTGCAAGGCTTCCGGATACACCTTCACCTACCGCTACCTGCACTGGGTGCGACAGGCCCCCGGACAAGCGCTTGAGTGGATGGGATGGATCACACCTTTCAATGGTAACACCAACTACGCACAGAAATTCCAGGACAGAGTCACCATTACTAGGGACAGGTCTATGAGCACAGCCTACATGGAGCTGAGCAGCCTGAGATCTGAGGACACAGCCATGTATTACTGTGCAAGAAGGATATTGTAGTGGTGGTAGCTGCTACTCCGCTGAATACTTCCAGCACTGGGGCCAGGGCACCCTGGTCACCGTCTCCTCAG
>S938|IGHV1-45*01|IGHD2-15*01|IGHJ2*01
CAGATGCAGCTGGTGCAGTCTGGGGCTGAGGTGAAGAAGACTGGGTCCTCAGTGAAGGTTTCCTGCAAGGCTTCCGGATACACCTTCACCTACCGCTACCTGCACTGGGTGCGACAGGCCCCCGGACAAGCGCTTGAGTGGATGGGATGGATCACACCTTTCAATGGTAACACCAACTACGCACAGAAATTCCAGGACAGAGTCACCATTACTAGGGACAGGTCTATGAGCACAGCCTACATGGAGCTGAGCAGCCTGAGATCTGAGGACACAGCCATGTATTACTGTGCAAGAAGGATATTGTAGTGGTGGTAGCTGCTACTCCCTACTGGTACTTCGATCTCTGGGGCCGTGGCACCCTGGTCACTGTCTCCTCAG
>S939|IGHV1-45*01|IGHD2-15*01|IGHJ3*01
CAGATGCAGCTGGTGCAGTCTGGGGCTGAGGTGAAGAAGACTGGGTCCTCAGTGAAGGTTTCCTGCAAGGCTTCCGGATACACCTTCACCTACCGCTACCTGCACTGGGTGCGACAGGCCCCCGGACAAGCGCTTGAGTGGATGGGATGGATCACACCTTTCAATGGTAACACCAACTACGCACAGAAATTCCAGGACAGAGTCACCATTACTAGGGACAGGTCTATGAGCACAGCCTACATGGAGCTGAGCAGCCTGAGATCTGAGGACACAGCCATGTATTACTGTGCAAGAAGGATATTGTAGTGGTGGTAGCTGCTACTCCTGATGCTTTTGATGTCTGGGGCCAAGGGACAATGGTCACCGTCTCTTCAG
>S940|IGHV1-45*01|IGHD2-15*01|IGHJ4*01
CAGATGCAGCTGGTGCAGTCTGGGGCTGAGGTGAAGAAGACTGGGTCCTCAGTGAAGGTTTCCTGCAAGGCTTCCGGATACACCTTCACCTACCGCTACCTGCACTGGGTGCGACAGGCCCCCGGACAAGCGCTTGAGTGGATGGGATGGATCACACCTTTCAATGGTAACACCAACTACGCACAGAAATTCCAGGACAGAGTCACCATTACTAGGGACAGGTCTATGAGCACAGCCTACATGGAGCTGAGCAGCCTGAGATCTGAGGACACAGCCATGTATTACTGTGCAAGAAGGATATTGTAGTGGTGGTAGCTGCTACTCCACTACTTTGACTACTGGGGCCAAGGAACCCTGGTCACCGTCTCCTCAG
>S941|IGHV1-45*01|IGHD2-15*01|IGHJ5*01
CAGATGCAGCTGGTGCAGTCTGGGGCTGAGGTGAAGAAGACTGGGTCCTCAGTGAAGGTTTCCTGCAAGGCTTCCGGATACACCTTCACCTACCGCTACCTGCACTGGGTGCGACAGGCCCCCGGACAAGCGCTTGAGTGGATGGGATGGATCACACCTTTCAATGGTAACACCAACTACGCACAGAAATTCCAGGACAGAGTCACCATTACTAGGGACAGGTCTATGAGCACAGCCTACATGGAGCTGAGCAGCCTGAGATCTGAGGACACAGCCATGTATTACTGTGCAAGAAGGATATTGTAGTGGTGGTAGCTGCTACTCCACAACTGGTTCGACTCCTGGGGCCAAGGAACCCTGGTCACCGTCTCCTCAG
>S942|IGHV1-45*01|IGHD2-15*01|IGHJ6*01
CAGATGCAGCTGGTGCAGTCTGGGGCTGAGGTGAAGAAGACTGGGTCCTCAGTGAAGGTTTCCTGCAAGGCTTCCGGATACACCTTCACCTACCGCTACCTGCACTGGGTGCGACAGGCCCCCGGACAAGCGCTTGAGTGGATGGGATGGATCACACCTTTCAATGGTAACACCAACTACGCACAGAAATTCCAGGACAGAGTCACCATTACTAGGGACAGGTCTATGAGCACAGCCTACATGGAGCTGAGCAGCCTGAGATCTGAGGACACAGCCATGTATTACTGTGCAAGAAGGATATTGTAGTGGTGGTAGCTGCTACTCCATTACTACTACTACTACGGTATGGACGTCTGGGGGCAAGGGACCACGGTCACCGTCTCCTCAG
>S943|IGHV1-45*01|IGHD2-2*01|IGHJ1*01
CAGATGCAGCTGGTGCAGTCTGGGGCTGAGGTGAAGAAGACTGGGTCCTCAGTGAAGGTTTCCTGCAAGGCTTCCGGATACACCTTCACCTACCGCTACCTGCACTGGGTGCGACAGGCCCCCGGACAAGCGCTTGAGTGGATGGGATGGATCACACCTTTCAATGGTAACACCAACTACGCACAGAAATTCCAGGACAGAGTCACCATTACTAGGGACAGGTCTATGAGCACAGCCTACATGGAGCTGAGCAGCCTGAGATCTGAGGACACAGCCATGTATTACTGTGCAAGAAGGATATTGTAGTAGTACCAGCTGCTATGCCGCTGAATACTTCCAGCACTGGGGCCAGGGCACCCTGGTCACCGTCTCCTCAG
>S944|IGHV1-45*01|IGHD2-2*01|IGHJ2*01
CAGATGCAGCTGGTGCAGTCTGGGGCTGAGGTGAAGAAGACTGGGTCCTCAGTGAAGGTTTCCTGCAAGGCTTCCGGATACACCTTCACCTACCGCTACCTGCACTGGGTGCGACAGGCCCCCGGACAAGCGCTTGAGTGGATGGGATGGATCACACCTTTCAATGGTAACACCAACTACGCACAGAAATTCCAGGACAGAGTCACCATTACTAGGGACAGGTCTATGAGCACAGCCTACATGGAGCTGAGCAGCCTGAGATCTGAGGACACAGCCATGTATTACTGTGCAAGAAGGATATTGTAGTAGTACCAGCTGCTATGCCCTACTGGTACTTCGATCTCTGGGGCCGTGGCACCCTGGTCACTGTCTCCTCAG
>S945|IGHV1-45*01|IGHD2-2*01|IGHJ3*01
CAGATGCAGCTGGTGCAGTCTGGGGCTGAGGTGAAGAAGACTGGGTCCTCAGTGAAGGTTTCCTGCAAGGCTTCCGGATACACCTTCACCTACCGCTACCTGCACTGGGTGCGACAGGCCCCCGGACAAGCGCTTGAGTGGATGGGATGGATCACACCTTTCAATGGTAACACCAACTACGCACAGAAATTCCAGGACAGAGTCACCATTACTAGGGACAGGTCTATGAGCACAGCCTACATGGAGCTGAGCAGCCTGAGATCTGAGGACACAGCCATGTATTACTGTGCAAGAAGGATATTGTAGTAGTACCAGCTGCTATGCCTGATGCTTTTGATGTCTGGGGCCAAGGGACAATGGTCACCGTCTCTTCAG
>S946|IGHV1-45*01|IGHD2-2*01|IGHJ4*01
CAGATGCAGCTGGTGCAGTCTGGGGCTGAGGTGAAGAAGACTGGGTCCTCAGTGAAGGTTTCCTGCAAGGCTTCCGGATACACCTTCACCTACCGCTACCTGCACTGGGTGCGACAGGCCCCCGGACAAGCGCTTGAGTGGATGGGATGGATCACACCTTTCAATGGTAACACCAACTACGCACAGAAATTCCAGGACAGAGTCACCATTACTAGGGACAGGTCTATGAGCACAGCCTACATGGAGCTGAGCAGCCTGAGATCTGAGGACACAGCCATGTATTACTGTGCAAGAAGGATATTGTAGTAGTACCAGCTGCTATGCCACTACTTTGACTACTGGGGCCAAGGAACCCTGGTCACCGTCTCCTCAG
>S947|IGHV1-45*01|IGHD2-2*01|IGHJ5*01
CAGATGCAGCTGGTGCAGTCTGGGGCTGAGGTGAAGAAGACTGGGTCCTCAGTGAAGGTTTCCTGCAAGGCTTCCGGATACACCTTCACCTACCGCTACCTGCACTGGGTGCGACAGGCCCCCGGACAAGCGCTTGAGTGGATGGGATGGATCACACCTTTCAATGGTAACACCAACTACGCACAGAAATTCCAGGACAGAGTCACCATTACTAGGGACAGGTCTATGAGCACAGCCTACATGGAGCTGAGCAGCCTGAGATCTGAGGACACAGCCATGTATTACTGTGCAAGAAGGATATTGTAGTAGTACCAGCTGCTATGCCACAACTGGTTCGACTCCTGGGGCCAAGGAACCCTGGTCACCGTCTCCTCAG
>S948|IGHV1-45*01|IGHD2-2*01|IGHJ6*01
CAGATGCAGCTGGTGCAGTCTGGGGCTGAGGTGAAGAAGACTGGGTCCTCAGTGAAGGTTTCCTGCAAGGCTTCCGGATACACCTTCACCTACCGCTACCTGCACTGGGTGCGACAGGCCCCCGGACAAGCGCTTGAGTGGATGGGATGGATCACACCTTTCAATGGTAACACCAACTACGCACAGAAATTCCAGGACAGAGTCACCATTACTAGGGACAGGTCTATGAGCACAGCCTACATGGAGCTGAGCAGCCTGAGATCTGAGGACACAGCCATGTATTACTGTGCAAGAAGGATATTGTAGTAGTACCAGCTGCTATGCCATTACTACTACTACTACGGTATGGACGTCTGGGGGCAAGGGACCACGGTCACCGTCTCCTCAG
>S949|IGHV1-45*01|IGHD2-21*01|IGHJ1*01
CAGATGCAGCTGGTGCAGTCTGGGGCTGAGGTGAAGAAGACTGGGTCCTCAGTGAAGGTTTCCTGCAAGGCTTCCGGATACACCTTCACCTACCGCTACCTGCACTGGGTGCGACAGGCCCCCGGACAAGCGCTTGAGTGGATGGGATGGATCACACCTTTCAATGGTAACACCAACTACGCACAGAAATTCCAGGACAGAGTCACCATTACTAGGGACAGGTCTATGAGCACAGCCTACATGGAGCTGAGCAGCCTGAGATCTGAGGACACAGCCATGTATTACTGTGCAAGAAGCATATTGTGGTGGTGATTGCTATTCCGCTGAATACTTCCAGCACTGGGGCCAGGGCACCCTGGTCACCGTCTCCTCAG
>S950|IGHV1-45*01|IGHD2-21*01|IGHJ2*01
CAGATGCAGCTGGTGCAGTCTGGGGCTGAGGTGAAGAAGACTGGGTCCTCAGTGAAGGTTTCCTGCAAGGCTTCCGGATACACCTTCACCTACCGCTACCTGCACTGGGTGCGACAGGCCCCCGGACAAGCGCTTGAGTGGATGGGATGGATCACACCTTTCAATGGTAACACCAACTACGCACAGAAATTCCAGGACAGAGTCACCATTACTAGGGACAGGTCTATGAGCACAGCCTACATGGAGCTGAGCAGCCTGAGATCTGAGGACACAGCCATGTATTACTGTGCAAGAAGCATATTGTGGTGGTGATTGCTATTCCCTACTGGTACTTCGATCTCTGGGGCCGTGGCACCCTGGTCACTGTCTCCTCAG
>S951|IGHV1-45*01|IGHD2-21*01|IGHJ3*01
CAGATGCAGCTGGTGCAGTCTGGGGCTGAGGTGAAGAAGACTGGGTCCTCAGTGAAGGTTTCCTGCAAGGCTTCCGGATACACCTTCACCTACCGCTACCTGCACTGGGTGCGACAGGCCCCCGGACAAGCGCTTGAGTGGATGGGATGGATCACACCTTTCAATGGTAACACCAACTACGCACAGAAATTCCAGGACAGAGTCACCATTACTAGGGACAGGTCTATGAGCACAGCCTACATGGAGCTGAGCAGCCTGAGATCTGAGGACACAGCCATGTATTACTGTGCAAGAAGCATATTGTGGTGGTGATTGCTATTCCTGATGCTTTTGATGTCTGGGGCCAAGGGACAATGGTCACCGTCTCTTCAG
>S952|IGHV1-45*01|IGHD2-21*01|IGHJ4*01
CAGATGCAGCTGGTGCAGTCTGGGGCTGAGGTGAAGAAGACTGGGTCCTCAGTGAAGGTTTCCTGCAAGGCTTCCGGATACACCTTCACCTACCGCTACCTGCACTGGGTGCGACAGGCCCCCGGACAAGCGCTTGAGTGGATGGGATGGATCACACCTTTCAATGGTAACACCAACTACGCACAGAAATTCCAGGACAGAGTCACCATTACTAGGGACAGGTCTATGAGCACAGCCTACATGGAGCTGAGCAGCCTGAGATCTGAGGACACAGCCATGTATTACTGTGCAAGAAGCATATTGTGGTGGTGATTGCTATTCCACTACTTTGACTACTGGGGCCAAGGAACCCTGGTCACCGTCTCCTCAG
>S953|IGHV1-45*01|IGHD2-21*01|IGHJ5*01
CAGATGCAGCTGGTGCAGTCTGGGGCTGAGGTGAAGAAGACTGGGTCCTCAGTGAAGGTTTCCTGCAAGGCTTCCGGATACACCTTCACCTACCGCTACCTGCACTGGGTGCGACAGGCCCCCGGACAAGCGCTTGAGTGGATGGGATGGATCACACCTTTCAATGGTAACACCAACTACGCACAGAAATTCCAGGACAGAGTCACCATTACTAGGGACAGGTCTATGAGCACAGCCTACATGGAGCTGAGCAGCCTGAGATCTGAGGACACAGCCATGTATTACTGTGCAAGAAGCATATTGTGGTGGTGATTGCTATTCCACAACTGGTTCGACTCCTGGGGCCAAGGAACCCTGGTCACCGTCTCCTCAG
>S954|IGHV1-45*01|IGHD2-21*01|IGHJ6*01
CAGATGCAGCTGGTGCAGTCTGGGGCTGAGGTGAAGAAGACTGGGTCCTCAGTGAAGGTTTCCTGCAAGGCTTCCGGATACACCTTCACCTACCGCTACCTGCACTGGGTGCGACAGGCCCCCGGACAAGCGCTTGAGTGGATGGGATGGATCACACCTTTCAATGGTAACACCAACTACGCACAGAAATTCCAGGACAGAGTCACCATTACTAGGGACAGGTCTATGAGCACAGCCTACATGGAGCTGAGCAGCCTGAGATCTGAGGACACAGCCATGTATTACTGTGCAAGAAGCATATTGTGGTGGTGATTGCTATTCCATTACTACTACTACTACGGTATGGACGTCTGGGGGCAAGGGACCACGGTCACCGTCTCCTCAG
>S955|IGHV1-45*01|IGHD2-8*01|IGHJ1*01
CAGATGCAGCTGGTGCAGTCTGGGGCTGAGGTGAAGAAGACTGGGTCCTCAGTGAAGGTTTCCTGCAAGGCTTCCGGATACACCTTCACCTACCGCTACCTGCACTGGGTGCGACAGGCCCCCGGACAAGCGCTTGAGTGGATGGGATGGATCACACCTTTCAATGGTAACACCAACTACGCACAGAAATTCCAGGACAGAGTCACCATTACTAGGGACAGGTCTATGAGCACAGCCTACATGGAGCTGAGCAGCCTGAGATCTGAGGACACAGCCATGTATTACTGTGCAAGAAGGATATTGTACTAATGGTGTATGCTATACCGCTGAATACTTCCAGCACTGGGGCCAGGGCACCCTGGTCACCGTCTCCTCAG
>S956|IGHV1-45*01|IGHD2-8*01|IGHJ2*01
CAGATGCAGCTGGTGCAGTCTGGGGCTGAGGTGAAGAAGACTGGGTCCTCAGTGAAGGTTTCCTGCAAGGCTTCCGGATACACCTTCACCTACCGCTACCTGCACTGGGTGCGACAGGCCCCCGGACAAGCGCTTGAGTGGATGGGATGGATCACACCTTTCAATGGTAACACCAACTACGCACAGAAATTCCAGGACAGAGTCACCATTACTAGGGACAGGTCTATGAGCACAGCCTACATGGAGCTGAGCAGCCTGAGATCTGAGGACACAGCCATGTATTACTGTGCAAGAAGGATATTGTACTAATGGTGTATGCTATACCCTACTGGTACTTCGATCTCTGGGGCCGTGGCACCCTGGTCACTGTCTCCTCAG
>S957|IGHV1-45*01|IGHD2-8*01|IGHJ3*01
CAGATGCAGCTGGTGCAGTCTGGGGCTGAGGTGAAGAAGACTGGGTCCTCAGTGAAGGTTTCCTGCAAGGCTTCCGGATACACCTTCACCTACCGCTACCTGCACTGGGTGCGACAGGCCCCCGGACAAGCGCTTGAGTGGATGGGATGGATCACACCTTTCAATGGTAACACCAACTACGCACAGAAATTCCAGGACAGAGTCACCATTACTAGGGACAGGTCTATGAGCACAGCCTACATGGAGCTGAGCAGCCTGAGATCTGAGGACACAGCCATGTATTACTGTGCAAGAAGGATATTGTACTAATGGTGTATGCTATACCTGATGCTTTTGATGTCTGGGGCCAAGGGACAATGGTCACCGTCTCTTCAG
>S958|IGHV1-45*01|IGHD2-8*01|IGHJ4*01
CAGATGCAGCTGGTGCAGTCTGGGGCTGAGGTGAAGAAGACTGGGTCCTCAGTGAAGGTTTCCTGCAAGGCTTCCGGATACACCTTCACCTACCGCTACCTGCACTGGGTGCGACAGGCCCCCGGACAAGCGCTTGAGTGGATGGGATGGATCACACCTTTCAATGGTAACACCAACTACGCACAGAAATTCCAGGACAGAGTCACCATTACTAGGGACAGGTCTATGAGCACAGCCTACATGGAGCTGAGCAGCCTGAGATCTGAGGACACAGCCATGTATTACTGTGCAAGAAGGATATTGTACTAATGGTGTATGCTATACCACTACTTTGACTACTGGGGCCAAGGAACCCTGGTCACCGTCTCCTCAG
>S959|IGHV1-45*01|IGHD2-8*01|IGHJ5*01
CAGATGCAGCTGGTGCAGTCTGGGGCTGAGGTGAAGAAGACTGGGTCCTCAGTGAAGGTTTCCTGCAAGGCTTCCGGATACACCTTCACCTACCGCTACCTGCACTGGGTGCGACAGGCCCCCGGACAAGCGCTTGAGTGGATGGGATGGATCACACCTTTCAATGGTAACACCAACTACGCACAGAAATTCCAGGACAGAGTCACCATTACTAGGGACAGGTCTATGAGCACAGCCTACATGGAGCTGAGCAGCCTGAGATCTGAGGACACAGCCATGTATTACTGTGCAAGAAGGATATTGTACTAATGGTGTATGCTATACCACAACTGGTTCGACTCCTGGGGCCAAGGAACCCTGGTCACCGTCTCCTCAG
>S960|IGHV1-45*01|IGHD2-8*01|IGHJ6*01
CAGATGCAGCTGGTGCAGTCTGGGGCTGAGGTGAAGAAGACTGGGTCCTCAGTGAAGGTTTCCTGCAAGGCTTCCGGATACACCTTCACCTACCGCTACCTGCACTGGGTGCGACAGGCCCCCGGACAAGCGCTTGAGTGGATGGGATGGATCACACCTTTCAATGGTAACACCAACTACGCACAGAAATTCCAGGACAGAGTCACCATTACTAGGGACAGGTCTATGAGCACAGCCTACATGGAGCTGAGCAGCCTGAGATCTGAGGACACAGCCATGTATTACTGTGCAAGAAGGATATTGTACTAATGGTGTATGCTATACCATTACTACTACTACTACGGTATGGACGTCTGGGGGCAAGGGACCACGGTCACCGTCTCCTCAG
>S961|IGHV1-45*01|IGHD2/OR15-2a*01|IGHJ1*01
CAGATGCAGCTGGTGCAGTCTGGGGCTGAGGTGAAGAAGACTGGGTCCTCAGTGAAGGTTTCCTGCAAGGCTTCCGGATACACCTTCACCTACCGCTACCTGCACTGGGTGCGACAGGCCCCCGGACAAGCGCTTGAGTGGATGGGATGGATCACACCTTTCAATGGTAACACCAACTACGCACAGAAATTCCAGGACAGAGTCACCATTACTAGGGACAGGTCTATGAGCACAGCCTACATGGAGCTGAGCAGCCTGAGATCTGAGGACACAGCCATGTATTACTGTGCAAGAAGAATATTGTAATAGTACTACTTTCTATGCCGCTGAATACTTCCAGCACTGGGGCCAGGGCACCCTGGTCACCGTCTCCTCAG
>S962|IGHV1-45*01|IGHD2/OR15-2a*01|IGHJ2*01
CAGATGCAGCTGGTGCAGTCTGGGGCTGAGGTGAAGAAGACTGGGTCCTCAGTGAAGGTTTCCTGCAAGGCTTCCGGATACACCTTCACCTACCGCTACCTGCACTGGGTGCGACAGGCCCCCGGACAAGCGCTTGAGTGGATGGGATGGATCACACCTTTCAATGGTAACACCAACTACGCACAGAAATTCCAGGACAGAGTCACCATTACTAGGGACAGGTCTATGAGCACAGCCTACATGGAGCTGAGCAGCCTGAGATCTGAGGACACAGCCATGTATTACTGTGCAAGAAGAATATTGTAATAGTACTACTTTCTATGCCCTACTGGTACTTCGATCTCTGGGGCCGTGGCACCCTGGTCACTGTCTCCTCAG
>S963|IGHV1-45*01|IGHD2/OR15-2a*01|IGHJ3*01
CAGATGCAGCTGGTGCAGTCTGGGGCTGAGGTGAAGAAGACTGGGTCCTCAGTGAAGGTTTCCTGCAAGGCTTCCGGATACACCTTCACCTACCGCTACCTGCACTGGGTGCGACAGGCCCCCGGACAAGCGCTTGAGTGGATGGGATGGATCACACCTTTCAATGGTAACACCAACTACGCACAGAAATTCCAGGACAGAGTCACCATTACTAGGGACAGGTCTATGAGCACAGCCTACATGGAGCTGAGCAGCCTGAGATCTGAGGACACAGCCATGTATTACTGTGCAAGAAGAATATTGTAATAGTACTACTTTCTATGCCTGATGCTTTTGATGTCTGGGGCCAAGGGACAATGGTCACCGTCTCTTCAG
>S964|IGHV1-45*01|IGHD2/OR15-2a*01|IGHJ4*01
CAGATGCAGCTGGTGCAGTCTGGGGCTGAGGTGAAGAAGACTGGGTCCTCAGTGAAGGTTTCCTGCAAGGCTTCCGGATACACCTTCACCTACCGCTACCTGCACTGGGTGCGACAGGCCCCCGGACAAGCGCTTGAGTGGATGGGATGGATCACACCTTTCAATGGTAACACCAACTACGCACAGAAATTCCAGGACAGAGTCACCATTACTAGGGACAGGTCTATGAGCACAGCCTACATGGAGCTGAGCAGCCTGAGATCTGAGGACACAGCCATGTATTACTGTGCAAGAAGAATATTGTAATAGTACTACTTTCTATGCCACTACTTTGACTACTGGGGCCAAGGAACCCTGGTCACCGTCTCCTCAG
>S965|IGHV1-45*01|IGHD2/OR15-2a*01|IGHJ5*01
CAGATGCAGCTGGTGCAGTCTGGGGCTGAGGTGAAGAAGACTGGGTCCTCAGTGAAGGTTTCCTGCAAGGCTTCCGGATACACCTTCACCTACCGCTACCTGCACTGGGTGCGACAGGCCCCCGGACAAGCGCTTGAGTGGATGGGATGGATCACACCTTTCAATGGTAACACCAACTACGCACAGAAATTCCAGGACAGAGTCACCATTACTAGGGACAGGTCTATGAGCACAGCCTACATGGAGCTGAGCAGCCTGAGATCTGAGGACACAGCCATGTATTACTGTGCAAGAAGAATATTGTAATAGTACTACTTTCTATGCCACAACTGGTTCGACTCCTGGGGCCAAGGAACCCTGGTCACCGTCTCCTCAG
>S966|IGHV1-45*01|IGHD2/OR15-2a*01|IGHJ6*01
CAGATGCAGCTGGTGCAGTCTGGGGCTGAGGTGAAGAAGACTGGGTCCTCAGTGAAGGTTTCCTGCAAGGCTTCCGGATACACCTTCACCTACCGCTACCTGCACTGGGTGCGACAGGCCCCCGGACAAGCGCTTGAGTGGATGGGATGGATCACACCTTTCAATGGTAACACCAACTACGCACAGAAATTCCAGGACAGAGTCACCATTACTAGGGACAGGTCTATGAGCACAGCCTACATGGAGCTGAGCAGCCTGAGATCTGAGGACACAGCCATGTATTACTGTGCAAGAAGAATATTGTAATAGTACTACTTTCTATGCCATTACTACTACTACTACGGTATGGACGTCTGGGGGCAAGGGACCACGGTCACCGTCTCCTCAG
>S967|IGHV1-45*01|IGHD3-10*01|IGHJ1*01
CAGATGCAGCTGGTGCAGTCTGGGGCTGAGGTGAAGAAGACTGGGTCCTCAGTGAAGGTTTCCTGCAAGGCTTCCGGATACACCTTCACCTACCGCTACCTGCACTGGGTGCGACAGGCCCCCGGACAAGCGCTTGAGTGGATGGGATGGATCACACCTTTCAATGGTAACACCAACTACGCACAGAAATTCCAGGACAGAGTCACCATTACTAGGGACAGGTCTATGAGCACAGCCTACATGGAGCTGAGCAGCCTGAGATCTGAGGACACAGCCATGTATTACTGTGCAAGAGTATTACTATGGTTCGGGGAGTTATTATAACGCTGAATACTTCCAGCACTGGGGCCAGGGCACCCTGGTCACCGTCTCCTCAG
>S968|IGHV1-45*01|IGHD3-10*01|IGHJ2*01
CAGATGCAGCTGGTGCAGTCTGGGGCTGAGGTGAAGAAGACTGGGTCCTCAGTGAAGGTTTCCTGCAAGGCTTCCGGATACACCTTCACCTACCGCTACCTGCACTGGGTGCGACAGGCCCCCGGACAAGCGCTTGAGTGGATGGGATGGATCACACCTTTCAATGGTAACACCAACTACGCACAGAAATTCCAGGACAGAGTCACCATTACTAGGGACAGGTCTATGAGCACAGCCTACATGGAGCTGAGCAGCCTGAGATCTGAGGACACAGCCATGTATTACTGTGCAAGAGTATTACTATGGTTCGGGGAGTTATTATAACCTACTGGTACTTCGATCTCTGGGGCCGTGGCACCCTGGTCACTGTCTCCTCAG
>S969|IGHV1-45*01|IGHD3-10*01|IGHJ3*01
CAGATGCAGCTGGTGCAGTCTGGGGCTGAGGTGAAGAAGACTGGGTCCTCAGTGAAGGTTTCCTGCAAGGCTTCCGGATACACCTTCACCTACCGCTACCTGCACTGGGTGCGACAGGCCCCCGGACAAGCGCTTGAGTGGATGGGATGGATCACACCTTTCAATGGTAACACCAACTACGCACAGAAATTCCAGGACAGAGTCACCATTACTAGGGACAGGTCTATGAGCACAGCCTACATGGAGCTGAGCAGCCTGAGATCTGAGGACACAGCCATGTATTACTGTGCAAGAGTATTACTATGGTTCGGGGAGTTATTATAACTGATGCTTTTGATGTCTGGGGCCAAGGGACAATGGTCACCGTCTCTTCAG
>S970|IGHV1-45*01|IGHD3-10*01|IGHJ4*01
CAGATGCAGCTGGTGCAGTCTGGGGCTGAGGTGAAGAAGACTGGGTCCTCAGTGAAGGTTTCCTGCAAGGCTTCCGGATACACCTTCACCTACCGCTACCTGCACTGGGTGCGACAGGCCCCCGGACAAGCGCTTGAGTGGATGGGATGGATCACACCTTTCAATGGTAACACCAACTACGCACAGAAATTCCAGGACAGAGTCACCATTACTAGGGACAGGTCTATGAGCACAGCCTACATGGAGCTGAGCAGCCTGAGATCTGAGGACACAGCCATGTATTACTGTGCAAGAGTATTACTATGGTTCGGGGAGTTATTATAACACTACTTTGACTACTGGGGCCAAGGAACCCTGGTCACCGTCTCCTCAG
>S971|IGHV1-45*01|IGHD3-10*01|IGHJ5*01
CAGATGCAGCTGGTGCAGTCTGGGGCTGAGGTGAAGAAGACTGGGTCCTCAGTGAAGGTTTCCTGCAAGGCTTCCGGATACACCTTCACCTACCGCTACCTGCACTGGGTGCGACAGGCCCCCGGACAAGCGCTTGAGTGGATGGGATGGATCACACCTTTCAATGGTAACACCAACTACGCACAGAAATTCCAGGACAGAGTCACCATTACTAGGGACAGGTCTATGAGCACAGCCTACATGGAGCTGAGCAGCCTGAGATCTGAGGACACAGCCATGTATTACTGTGCAAGAGTATTACTATGGTTCGGGGAGTTATTATAACACAACTGGTTCGACTCCTGGGGCCAAGGAACCCTGGTCACCGTCTCCTCAG
>S972|IGHV1-45*01|IGHD3-10*01|IGHJ6*01
CAGATGCAGCTGGTGCAGTCTGGGGCTGAGGTGAAGAAGACTGGGTCCTCAGTGAAGGTTTCCTGCAAGGCTTCCGGATACACCTTCACCTACCGCTACCTGCACTGGGTGCGACAGGCCCCCGGACAAGCGCTTGAGTGGATGGGATGGATCACACCTTTCAATGGTAACACCAACTACGCACAGAAATTCCAGGACAGAGTCACCATTACTAGGGACAGGTCTATGAGCACAGCCTACATGGAGCTGAGCAGCCTGAGATCTGAGGACACAGCCATGTATTACTGTGCAAGAGTATTACTATGGTTCGGGGAGTTATTATAACATTACTACTACTACTACGGTATGGACGTCTGGGGGCAAGGGACCACGGTCACCGTCTCCTCAG
>S973|IGHV1-45*01|IGHD3-16*01|IGHJ1*01
CAGATGCAGCTGGTGCAGTCTGGGGCTGAGGTGAAGAAGACTGGGTCCTCAGTGAAGGTTTCCTGCAAGGCTTCCGGATACACCTTCACCTACCGCTACCTGCACTGGGTGCGACAGGCCCCCGGACAAGCGCTTGAGTGGATGGGATGGATCACACCTTTCAATGGTAACACCAACTACGCACAGAAATTCCAGGACAGAGTCACCATTACTAGGGACAGGTCTATGAGCACAGCCTACATGGAGCTGAGCAGCCTGAGATCTGAGGACACAGCCATGTATTACTGTGCAAGAGTATTATGATTACGTTTGGGGGAGTTATGCTTATACCGCTGAATACTTCCAGCACTGGGGCCAGGGCACCCTGGTCACCGTCTCCTCAG
>S974|IGHV1-45*01|IGHD3-16*01|IGHJ2*01
CAGATGCAGCTGGTGCAGTCTGGGGCTGAGGTGAAGAAGACTGGGTCCTCAGTGAAGGTTTCCTGCAAGGCTTCCGGATACACCTTCACCTACCGCTACCTGCACTGGGTGCGACAGGCCCCCGGACAAGCGCTTGAGTGGATGGGATGGATCACACCTTTCAATGGTAACACCAACTACGCACAGAAATTCCAGGACAGAGTCACCATTACTAGGGACAGGTCTATGAGCACAGCCTACATGGAGCTGAGCAGCCTGAGATCTGAGGACACAGCCATGTATTACTGTGCAAGAGTATTATGATTACGTTTGGGGGAGTTATGCTTATACCCTACTGGTACTTCGATCTCTGGGGCCGTGGCACCCTGGTCACTGTCTCCTCAG
>S975|IGHV1-45*01|IGHD3-16*01|IGHJ3*01
[truncated: 4,578,405 more chars]
